# Supplementary material for: Transcriptomic profiling and machine learning uncover gene signatures of psoriasis endotypes and disease severity
Source: Commun Med (Lond). 2026 Jan 21;6:65. doi: 10.1038/s43856-025-01325-4 (PMC12852803; doi:10.1038/s43856-025-01325-4)
Supplement: Supplementary file 4 — Supplementary Data 1 [file 43856_2025_1325_MOESM4_ESM.xlsx]

## Sheet: Contents
Sheet	Contains
Skin modules	Genes assigned to each skin module
Skin module eigengenes D	Eigengenes for skin modules in the discovery cohort
Skin module eigengenes R	Eigengenes for skin modules in the replication cohort
Skin module membership D	Correlation of genes with skin module eigengens in the discovery cohort
Skin module membership R	Correlation of genes with skin module eigengens in the replication cohort
Blood modules	Genes assigned to each blood module
Blood module eigengenes	Eigengenes for blood modules
Blood module membership	Correlation of genes with blood module eigengenes

## Sheet: Skin modules
EnsemblID	GeneSymbol	Module
ENSG00000228253	MT-ATP8	grey
ENSG00000212907	MT-ND4L	grey
ENSG00000176142	TMEM39A	grey
ENSG00000214189	ZNF788	grey
ENSG00000005961	ITGA2B	grey
ENSG00000276256	ENSG00000276256	grey
ENSG00000178719	GRINA	grey
ENSG00000273748	ENSG00000273748	grey
ENSG00000163576	EFHB	grey
ENSG00000140265	ZSCAN29	grey
ENSG00000183092	BEGAIN	grey
ENSG00000092820	EZR	grey
ENSG00000140832	MARVELD3	grey
ENSG00000239887	C1orf226	grey
ENSG00000185418	TARSL2	grey
ENSG00000132128	LRRC41	grey
ENSG00000130270	ATP8B3	grey
ENSG00000273554	ENSG00000273554	grey
ENSG00000066379	ZNRD1	grey
ENSG00000263513	FAM72C	grey
ENSG00000161091	MFSD12	grey
ENSG00000232070	TMEM253	grey
ENSG00000103671	TRIP4	grey
ENSG00000234231	ENSG00000234231	grey
ENSG00000170909	OSCAR	grey
ENSG00000130720	FIBCD1	grey
ENSG00000274611	TBC1D3	grey
ENSG00000225968	ELFN1	grey
ENSG00000215853	RPTN	grey
ENSG00000064393	HIPK2	grey
ENSG00000134184	GSTM1	grey
ENSG00000278704	ENSG00000278704	grey
ENSG00000181885	CLDN7	grey
ENSG00000196605	ZNF846	grey
ENSG00000245958	ENSG00000245958	grey
ENSG00000139645	ANKRD52	grey
ENSG00000178607	ERN1	grey
ENSG00000270800	RPS10-NUDT3	grey
ENSG00000204947	ZNF425	grey
ENSG00000072954	TMEM38A	grey
ENSG00000131788	PIAS3	grey
ENSG00000112761	WISP3	grey
ENSG00000110917	MLEC	grey
ENSG00000180581	SRP9P1	grey
ENSG00000139668	WDFY2	grey
ENSG00000015153	YAF2	grey
ENSG00000260644	HERC2P5	grey
ENSG00000163898	LIPH	grey
ENSG00000197226	TBC1D9B	grey
ENSG00000166446	CDYL2	grey
ENSG00000067369	TP53BP1	grey
ENSG00000197978	GOLGA6L9	grey
ENSG00000088756	ARHGAP28	grey
ENSG00000112367	FIG4	grey
ENSG00000215837	SDHAP2	grey
ENSG00000180155	LYNX1	grey
ENSG00000104823	ECH1	grey
ENSG00000106327	TFR2	grey
ENSG00000132677	RHBG	grey
ENSG00000117713	ARID1A	grey
ENSG00000167378	IRGQ	grey
ENSG00000101307	SIRPB1	grey
ENSG00000078070	MCCC1	grey
ENSG00000227775	ENSG00000227775	grey
ENSG00000138185	ENTPD1	grey
ENSG00000115282	TTC31	grey
ENSG00000083307	GRHL2	grey
ENSG00000006062	MAP3K14	grey
ENSG00000172155	LCE1D	grey
ENSG00000011332	DPF1	grey
ENSG00000196126	HLA-DRB1	grey
ENSG00000206140	TMEM191C	grey
ENSG00000249773	ENSG00000249773	grey
ENSG00000175170	FAM182B	grey
ENSG00000196565	HBG2	grey
ENSG00000185761	ADAMTSL5	grey
ENSG00000147799	ARHGAP39	grey
ENSG00000132185	FCRLA	grey
ENSG00000005189	ENSG00000005189	grey
ENSG00000069424	KCNAB2	grey
ENSG00000212747	FAM127C	grey
ENSG00000093217	XYLB	grey
ENSG00000214617	SLC6A10P	grey
ENSG00000269713	NBPF9	grey
ENSG00000074966	TXK	grey
ENSG00000162836	ACP6	grey
ENSG00000273398	ENSG00000273398	grey
ENSG00000114554	PLXNA1	grey
ENSG00000244563	ENSG00000244563	grey
ENSG00000090447	TFAP4	grey
ENSG00000164756	SLC30A8	grey
ENSG00000143374	TARS2	grey
ENSG00000105982	RNF32	grey
ENSG00000204421	LY6G6C	grey
ENSG00000267120	ENSG00000267120	grey
ENSG00000177302	TOP3A	grey
ENSG00000145736	GTF2H2	grey
ENSG00000120451	SNX19	grey
ENSG00000117748	RPA2	grey
ENSG00000099875	MKNK2	grey
ENSG00000111801	BTN3A3	grey
ENSG00000255819	KLRC4-KLRK1	grey
ENSG00000255305	ENSG00000255305	grey
ENSG00000151065	DCP1B	grey
ENSG00000074356	NCBP3	grey
ENSG00000204257	HLA-DMA	grey
ENSG00000126070	AGO3	grey
ENSG00000185697	MYBL1	grey
ENSG00000173727	ENSG00000173727	grey
ENSG00000258830	ENSG00000258830	grey
ENSG00000141314	RHBDL3	grey
ENSG00000159860	TCAF2P1	grey
ENSG00000065923	SLC9A7	grey
ENSG00000177570	SAMD12	grey
ENSG00000187627	RGPD1	grey
ENSG00000140323	DISP2	grey
ENSG00000273136	NBPF26	grey
ENSG00000243137	PSG4	grey
ENSG00000181031	RPH3AL	grey
ENSG00000198373	WWP2	grey
ENSG00000226065	ZBTB45P2	grey
ENSG00000119231	SENP5	grey
ENSG00000204256	BRD2	grey
ENSG00000173535	TNFRSF10C	grey
ENSG00000182093	WRB	grey
ENSG00000167711	SERPINF2	grey
ENSG00000126461	SCAF1	grey
ENSG00000134864	GGACT	grey
ENSG00000186230	ZNF749	grey
ENSG00000047849	MAP4	grey
ENSG00000064201	TSPAN32	grey
ENSG00000256045	MTRNR2L10	grey
ENSG00000226124	FTCDNL1	grey
ENSG00000105722	ERF	grey
ENSG00000170667	RASA4B	grey
ENSG00000183323	CCDC125	grey
ENSG00000053524	MCF2L2	grey
ENSG00000127507	ADGRE2	grey
ENSG00000196284	SUPT3H	grey
ENSG00000183474	GTF2H2C	grey
ENSG00000005156	LIG3	grey
ENSG00000145014	TMEM44	grey
ENSG00000123983	ACSL3	grey
ENSG00000129824	RPS4Y1	grey
ENSG00000254352	ENSG00000254352	grey
ENSG00000096746	HNRNPH3	grey
ENSG00000177663	IL17RA	grey
ENSG00000198211	ENSG00000198211	grey
ENSG00000128805	ARHGAP22	grey
ENSG00000094796	KRT31	grey
ENSG00000255526	NEDD8-MDP1	grey
ENSG00000187775	DNAH17	grey
ENSG00000140259	MFAP1	grey
ENSG00000107954	NEURL1	grey
ENSG00000141298	SSH2	grey
ENSG00000137700	SLC37A4	grey
ENSG00000110880	CORO1C	grey
ENSG00000177706	FAM20C	grey
ENSG00000260097	SPDYE6	grey
ENSG00000241015	TPM3P9	grey
ENSG00000260549	MT1L	grey
ENSG00000138944	KIAA1644	grey
ENSG00000196652	ZKSCAN5	grey
ENSG00000135253	KCP	grey
ENSG00000038002	AGA	grey
ENSG00000205916	DAZ4	grey
ENSG00000230882	ENSG00000230882	grey
ENSG00000184730	APOBR	grey
ENSG00000183955	KMT5A	grey
ENSG00000130699	TAF4	grey
ENSG00000112877	CEP72	grey
ENSG00000121101	TEX14	grey
ENSG00000113389	NPR3	grey
ENSG00000196230	TUBB	grey
ENSG00000213719	CLIC1	grey
ENSG00000125485	DDX31	grey
ENSG00000143891	GALM	grey
ENSG00000129048	ACKR4	grey
ENSG00000187984	ANKRD19P	grey
ENSG00000182318	ZSCAN22	grey
ENSG00000222011	FAM185A	grey
ENSG00000179899	PHC1P1	grey
ENSG00000204287	HLA-DRA	grey
ENSG00000204536	CCHCR1	grey
ENSG00000111011	RSRC2	grey
ENSG00000168906	MAT2A	grey
ENSG00000250420	AACSP1	grey
ENSG00000160633	SAFB	grey
ENSG00000241556	ENSG00000241556	grey
ENSG00000167110	GOLGA2	grey
ENSG00000048342	CC2D2A	grey
ENSG00000118292	C1orf54	grey
ENSG00000167625	ZNF526	grey
ENSG00000229036	VDAC1P8	grey
ENSG00000270136	MINOS1-NBL1	grey
ENSG00000145734	BDP1	grey
ENSG00000211679	IGLC3	grey
ENSG00000121207	LRAT	grey
ENSG00000241370	RPP21	grey
ENSG00000175414	ARL10	grey
ENSG00000071073	MGAT4A	grey
ENSG00000187720	THSD4	grey
ENSG00000070061	IKBKAP	grey
ENSG00000139044	B4GALNT3	grey
ENSG00000107738	C10orf54	grey
ENSG00000227077	ENSG00000227077	grey
ENSG00000132740	IGHMBP2	grey
ENSG00000142444	TIMM29	grey
ENSG00000233327	USP32P2	grey
ENSG00000186272	ZNF17	grey
ENSG00000116731	PRDM2	grey
ENSG00000179627	ZBTB42	grey
ENSG00000100167	2003-09-01	grey
ENSG00000197168	NEK5	grey
ENSG00000086570	FAT2	grey
ENSG00000109193	SULT1E1	grey
ENSG00000176771	NCKAP5	grey
ENSG00000175931	UBE2O	grey
ENSG00000112592	TBP	grey
ENSG00000079215	SLC1A3	grey
ENSG00000180432	CYP8B1	grey
ENSG00000244306	ENSG00000244306	grey
ENSG00000188375	H3F3C	grey
ENSG00000259112	NDUFC2-KCTD14	grey
ENSG00000179151	EDC3	grey
ENSG00000258529	ENSG00000258529	grey
ENSG00000187847	OR7E25P	grey
ENSG00000242338	BMS1P4	grey
ENSG00000101019	UQCC1	grey
ENSG00000164105	SAP30	grey
ENSG00000080854	IGSF9B	grey
ENSG00000013619	MAMLD1	grey
ENSG00000274049	INO80B-WBP1	grey
ENSG00000138795	LEF1	grey
ENSG00000274512	TBC1D3L	grey
ENSG00000166923	GREM1	grey
ENSG00000106246	PTCD1	grey
ENSG00000163155	LYSMD1	grey
ENSG00000136011	STAB2	grey
ENSG00000110925	CSRNP2	grey
ENSG00000214199	EEF1A1P12	grey
ENSG00000143126	CELSR2	grey
ENSG00000170522	ELOVL6	grey
ENSG00000083828	ZNF586	grey
ENSG00000130226	DPP6	grey
ENSG00000167608	TMC4	grey
ENSG00000274847	ENSG00000274847	grey
ENSG00000205609	EIF3CL	grey
ENSG00000277400	ENSG00000277400	grey
ENSG00000183665	TRMT12	grey
ENSG00000222019	URAHP	grey
ENSG00000204590	GNL1	grey
ENSG00000108669	CYTH1	grey
ENSG00000197283	SYNGAP1	grey
ENSG00000176472	ZNF575	grey
ENSG00000145868	FBXO38	grey
ENSG00000275835	TUBGCP5	grey
ENSG00000104267	CA2	grey
ENSG00000079332	SAR1A	grey
ENSG00000186442	KRT3	grey
ENSG00000204538	PSORS1C2	grey
ENSG00000100601	ALKBH1	grey
ENSG00000275464	ENSG00000275464	grey
ENSG00000167522	ANKRD11	grey
ENSG00000255508	ENSG00000255508	grey
ENSG00000011677	GABRA3	grey
ENSG00000080709	KCNN2	grey
ENSG00000156150	ALX3	grey
ENSG00000124721	DNAH8	grey
ENSG00000212664	ENSG00000212664	grey
ENSG00000103160	HSDL1	grey
ENSG00000204525	HLA-C	grey
ENSG00000092377	TBL1Y	grey
ENSG00000132485	ZRANB2	grey
ENSG00000134709	HOOK1	grey
ENSG00000156194	PPEF2	grey
ENSG00000228696	ARL17B	grey
ENSG00000213918	DNASE1	grey
ENSG00000204539	CDSN	grey
ENSG00000188549	C15orf52	grey
ENSG00000176681	LRRC37A	grey
ENSG00000213228	RPL12P38	grey
ENSG00000225210	DUXAP9	grey
ENSG00000173530	TNFRSF10D	grey
ENSG00000278535	DHRS11	grey
ENSG00000134539	KLRD1	grey
ENSG00000122547	EEPD1	grey
ENSG00000114374	USP9Y	grey
ENSG00000204540	PSORS1C1	grey
ENSG00000257411	ENSG00000257411	grey
ENSG00000169598	DFFB	grey
ENSG00000183484	GPR132	grey
ENSG00000185252	ZNF74	grey
ENSG00000145864	GABRB2	grey
ENSG00000233902	ENSG00000233902	grey
ENSG00000184983	NDUFA6	grey
ENSG00000111725	PRKAB1	grey
ENSG00000141696	P3H4	grey
ENSG00000143452	HORMAD1	grey
ENSG00000172458	IL17D	grey
ENSG00000126467	TSKS	grey
ENSG00000255072	PIGY	grey
ENSG00000176909	MAMSTR	grey
ENSG00000205571	SMN2	grey
ENSG00000163312	HELQ	grey
ENSG00000107105	ELAVL2	grey
ENSG00000104419	NDRG1	grey
ENSG00000120008	WDR11	grey
ENSG00000167257	RNF214	grey
ENSG00000197859	ADAMTSL2	grey
ENSG00000086062	B4GALT1	grey
ENSG00000136161	RCBTB2	grey
ENSG00000105290	APLP1	grey
ENSG00000135945	REV1	grey
ENSG00000187815	ZFP69	grey
ENSG00000164136	IL15	grey
ENSG00000108861	DUSP3	grey
ENSG00000162734	PEA15	grey
ENSG00000165730	STOX1	grey
ENSG00000125650	PSPN	grey
ENSG00000164253	WDR41	grey
ENSG00000187566	NHLRC1	grey
ENSG00000187514	PTMA	grey
ENSG00000272150	NBPF25P	grey
ENSG00000165805	C12orf50	grey
ENSG00000115998	C2orf42	grey
ENSG00000076201	PTPN23	grey
ENSG00000240809	ENSG00000240809	grey
ENSG00000143315	PIGM	grey
ENSG00000172785	CBWD1	grey
ENSG00000036828	CASR	grey
ENSG00000261377	PDCD6IPP2	grey
ENSG00000179604	CDC42EP4	grey
ENSG00000123130	ACOT9	grey
ENSG00000026950	BTN3A1	grey
ENSG00000143494	VASH2	grey
ENSG00000254692	ENSG00000254692	grey
ENSG00000158793	NIT1	grey
ENSG00000247627	MTND4P12	grey
ENSG00000125952	MAX	grey
ENSG00000026508	CD44	grey
ENSG00000149177	PTPRJ	grey
ENSG00000179023	KLHDC7A	grey
ENSG00000196220	SRGAP3	grey
ENSG00000159140	SON	grey
ENSG00000258790	ENSG00000258790	grey
ENSG00000079432	CIC	grey
ENSG00000172058	SERF1A	grey
ENSG00000173065	FAM222B	grey
ENSG00000169855	ROBO1	grey
ENSG00000185220	PGBD2	grey
ENSG00000125954	CHURC1-FNTB	grey
ENSG00000131238	PPT1	grey
ENSG00000257365	FNTB	grey
ENSG00000115641	FHL2	grey
ENSG00000162849	KIF26B	grey
ENSG00000147457	CHMP7	grey
ENSG00000162641	AKNAD1	grey
ENSG00000226964	RHEBP2	grey
ENSG00000198857	HSD3BP5	grey
ENSG00000143624	INTS3	grey
ENSG00000100744	GSKIP	grey
ENSG00000165071	TMEM71	grey
ENSG00000213625	LEPROT	grey
ENSG00000211677	IGLC2	grey
ENSG00000237541	HLA-DQA2	grey
ENSG00000240036	ENSG00000240036	grey
ENSG00000274419	TBC1D3D	grey
ENSG00000158850	B4GALT3	grey
ENSG00000106144	CASP2	grey
ENSG00000204531	POU5F1	grey
ENSG00000236104	ZBTB22	grey
ENSG00000120149	MSX2	grey
ENSG00000230267	HERC2P4	grey
ENSG00000172530	BANP	grey
ENSG00000167840	ZNF232	grey
ENSG00000168175	MAPK1IP1L	grey
ENSG00000240747	KRBOX1	grey
ENSG00000269378	ITGB1P1	grey
ENSG00000149654	CDH22	grey
ENSG00000148795	CYP17A1	grey
ENSG00000179918	SEPHS2	grey
ENSG00000223773	CD99P1	grey
ENSG00000144488	ESPNL	grey
ENSG00000105617	LENG1	grey
ENSG00000039139	DNAH5	grey
ENSG00000162241	SLC25A45	grey
ENSG00000128908	INO80	grey
ENSG00000197302	ZNF720	grey
ENSG00000225556	C2CD4D	grey
ENSG00000125740	FOSB	grey
ENSG00000206503	HLA-A	grey
ENSG00000100647	SUSD6	grey
ENSG00000047056	WDR37	grey
ENSG00000169026	MFSD7	grey
ENSG00000155275	TRMT44	grey
ENSG00000229927	RHEBP1	grey
ENSG00000132141	CCT6B	grey
ENSG00000158825	CDA	grey
ENSG00000165802	NSMF	grey
ENSG00000167716	WDR81	grey
ENSG00000260047	BCAP31P2	grey
ENSG00000155926	SLA	grey
ENSG00000158406	HIST1H4H	grey
ENSG00000159958	TNFRSF13C	grey
ENSG00000277203	F8A1	grey
ENSG00000135749	PCNX2	grey
ENSG00000139174	PRICKLE1	grey
ENSG00000176595	KBTBD11	grey
ENSG00000270882	HIST2H4A	grey
ENSG00000117154	IGSF21	grey
ENSG00000170054	SERPINA9	grey
ENSG00000179978	ENSG00000179978	grey
ENSG00000064652	SNX24	grey
ENSG00000204308	RNF5	grey
ENSG00000124549	BTN2A3P	grey
ENSG00000091073	DTX2	grey
ENSG00000129654	FOXJ1	grey
ENSG00000171435	KSR2	grey
ENSG00000072062	PRKACA	grey
ENSG00000224578	HNRNPA1P48	grey
ENSG00000107165	TYRP1	grey
ENSG00000168310	IRF2	grey
ENSG00000176230	OR4K17	grey
ENSG00000120370	GORAB	grey
ENSG00000187994	RINL	grey
ENSG00000132801	ZSWIM3	grey
ENSG00000116741	RGS2	grey
ENSG00000166575	TMEM135	grey
ENSG00000137968	SLC44A5	grey
ENSG00000225108	ZBTB45P1	grey
ENSG00000145860	RNF145	grey
ENSG00000104327	CALB1	grey
ENSG00000138375	SMARCAL1	grey
ENSG00000198555	ENSG00000198555	grey
ENSG00000175344	CHRNA7	grey
ENSG00000115041	KCNIP3	grey
ENSG00000160345	C9orf116	grey
ENSG00000089818	NECAP1	grey
ENSG00000106366	SERPINE1	grey
ENSG00000254558	ENSG00000254558	grey
ENSG00000156958	GALK2	grey
ENSG00000144283	PKP4	grey
ENSG00000248871	TNFSF12-TNFSF13	grey
ENSG00000133740	E2F5	grey
ENSG00000278603	ENSG00000278603	grey
ENSG00000196335	STK31	grey
ENSG00000214279	ENSG00000214279	grey
ENSG00000183747	ACSM2A	grey
ENSG00000120071	KANSL1	grey
ENSG00000133321	RARRES3	grey
ENSG00000183307	CECR6	grey
ENSG00000104369	JPH1	grey
ENSG00000206341	HLA-H	grey
ENSG00000167165	UGT1A6	grey
ENSG00000234814	SVILP1	grey
ENSG00000233325	MIPEPP3	grey
ENSG00000259305	ZHX1-C8orf76	grey
ENSG00000205670	SMIM11A	grey
ENSG00000153786	ZDHHC7	grey
ENSG00000144785	ENSG00000144785	grey
ENSG00000204209	DAXX	grey
ENSG00000108379	WNT3	grey
ENSG00000196422	PPP1R26	grey
ENSG00000149557	FEZ1	grey
ENSG00000139055	ERP27	grey
ENSG00000204574	ABCF1	grey
ENSG00000116157	GPX7	grey
ENSG00000115590	IL1R2	grey
ENSG00000229320	KRT8P12	grey
ENSG00000026103	FAS	grey
ENSG00000107862	GBF1	grey
ENSG00000076662	ICAM3	grey
ENSG00000145217	SLC26A1	grey
ENSG00000132297	HHLA1	grey
ENSG00000125648	SLC25A23	grey
ENSG00000251669	FAM86EP	grey
ENSG00000073969	NSF	grey
ENSG00000228502	EEF1A1P11	grey
ENSG00000123154	WDR83	grey
ENSG00000266777	SH3GL1P1	grey
ENSG00000153790	C7orf31	grey
ENSG00000169057	MECP2	grey
ENSG00000241945	PWP2	grey
ENSG00000054179	ENTPD2	grey
ENSG00000188522	FAM83G	grey
ENSG00000164576	SAP30L	grey
ENSG00000275882	IKBKGP1	grey
ENSG00000189067	LITAF	grey
ENSG00000260075	NSFP1	grey
ENSG00000117143	UAP1	grey
ENSG00000204463	BAG6	grey
ENSG00000134046	MBD2	grey
ENSG00000244731	C4A	grey
ENSG00000196511	TPK1	grey
ENSG00000196705	ZNF431	grey
ENSG00000256861	ENSG00000256861	grey
ENSG00000105072	C19orf44	grey
ENSG00000163950	SLBP	grey
ENSG00000204599	TRIM39	grey
ENSG00000127022	CANX	grey
ENSG00000130695	CEP85	grey
ENSG00000138772	ANXA3	grey
ENSG00000100058	CRYBB2P1	grey
ENSG00000089737	DDX24	grey
ENSG00000151148	UBE3B	grey
ENSG00000111110	PPM1H	grey
ENSG00000044090	CUL7	grey
ENSG00000198563	DDX39B	grey
ENSG00000015133	CCDC88C	grey
ENSG00000276345	ENSG00000276345	grey
ENSG00000172687	ZNF738	grey
ENSG00000198502	HLA-DRB5	grey
ENSG00000107882	SUFU	grey
ENSG00000154080	CHST9	grey
ENSG00000099822	HCN2	grey
ENSG00000188681	TEKT4P2	grey
ENSG00000234745	HLA-B	grey
ENSG00000204592	HLA-E	grey
ENSG00000249319	ENSG00000249319	grey
ENSG00000127452	FBXL12	grey
ENSG00000135314	KHDC1	grey
ENSG00000229273	ENSG00000229273	grey
ENSG00000161328	LRRC56	grey
ENSG00000141655	TNFRSF11A	grey
ENSG00000173575	CHD2	grey
ENSG00000204252	HLA-DOA	grey
ENSG00000122912	SLC25A16	grey
ENSG00000022556	NLRP2	grey
ENSG00000204439	C6orf47	grey
ENSG00000157168	NRG1	grey
ENSG00000160712	IL6R	grey
ENSG00000168939	SPRY3	grey
ENSG00000161939	RNASEK-C17orf49	grey
ENSG00000111885	MAN1A1	grey
ENSG00000260007	ENSG00000260007	grey
ENSG00000079691	CARMIL1	grey
ENSG00000188002	ENSG00000188002	grey
ENSG00000132600	PRMT7	grey
ENSG00000198855	FICD	grey
ENSG00000145348	TBCK	grey
ENSG00000185787	MORF4L1	grey
ENSG00000170266	GLB1	grey
ENSG00000235272	FAM103A2P	grey
ENSG00000101079	NDRG3	grey
ENSG00000250182	EEF1A1P13	grey
ENSG00000110696	C11orf58	grey
ENSG00000163521	GLB1L	grey
ENSG00000259728	LINC00933	grey
ENSG00000250959	GLUD1P3	grey
ENSG00000198626	RYR2	grey
ENSG00000082438	COBLL1	grey
ENSG00000225217	HSPA7	grey
ENSG00000134058	CDK7	grey
ENSG00000213889	PPM1N	grey
ENSG00000203705	TATDN3	grey
ENSG00000225067	RPL23AP2	grey
ENSG00000146463	ZMYM4	grey
ENSG00000174871	CNIH2	grey
ENSG00000257950	P2RX5-TAX1BP3	grey
ENSG00000204227	RING1	grey
ENSG00000116791	CRYZ	grey
ENSG00000215126	CBWD7	grey
ENSG00000124160	NCOA5	grey
ENSG00000162482	AKR7A3	grey
ENSG00000121270	ABCC11	grey
ENSG00000163110	PDLIM5	grey
ENSG00000141569	TRIM65	grey
ENSG00000146909	NOM1	grey
ENSG00000204389	HSPA1A	grey
ENSG00000271079	CTAGE15	grey
ENSG00000183111	ARHGEF37	grey
ENSG00000137198	GMPR	grey
ENSG00000170502	NUDT9	grey
ENSG00000165259	HDX	grey
ENSG00000185522	LMNTD2	grey
ENSG00000262633	ENSG00000262633	grey
ENSG00000023839	ABCC2	grey
ENSG00000117682	DHDDS	grey
ENSG00000224861	YBX1P1	grey
ENSG00000140263	SORD	grey
ENSG00000115232	ITGA4	grey
ENSG00000273217	ENSG00000273217	grey
ENSG00000099849	RASSF7	grey
ENSG00000197386	HTT	grey
ENSG00000101210	EEF1A2	grey
ENSG00000221988	PPT2	grey
ENSG00000119471	HSDL2	grey
ENSG00000162408	NOL9	grey
ENSG00000119772	DNMT3A	grey
ENSG00000176788	BASP1	grey
ENSG00000226278	PSPHP1	grey
ENSG00000103148	NPRL3	grey
ENSG00000183638	RP1L1	grey
ENSG00000154358	OBSCN	grey
ENSG00000138134	STAMBPL1	grey
ENSG00000151746	BICD1	grey
ENSG00000163877	SNIP1	grey
ENSG00000100461	RBM23	grey
ENSG00000049769	PPP1R3F	grey
ENSG00000116151	MORN1	grey
ENSG00000163682	RPL9	grey
ENSG00000240370	ENSG00000240370	grey
ENSG00000092531	SNAP23	grey
ENSG00000248751	ENSG00000248751	grey
ENSG00000164976	KIAA1161	grey
ENSG00000151611	MMAA	grey
ENSG00000149483	TMEM138	grey
ENSG00000157227	MMP14	grey
ENSG00000257923	CUX1	grey
ENSG00000183971	NPW	grey
ENSG00000227473	TSSK5P	grey
ENSG00000213672	NCKIPSD	grey
ENSG00000175106	TVP23C	grey
ENSG00000075035	WSCD2	grey
ENSG00000127804	METTL16	grey
ENSG00000175318	GRAMD2	grey
ENSG00000112486	CCR6	grey
ENSG00000242950	ERVW-1	grey
ENSG00000258539	ENSG00000258539	grey
ENSG00000006016	CRLF1	grey
ENSG00000197632	SERPINB2	grey
ENSG00000153404	PLEKHG4B	grey
ENSG00000243207	PPAN-P2RY11	grey
ENSG00000114904	NEK4	grey
ENSG00000234896	OR7E62P	grey
ENSG00000177606	JUN	grey
ENSG00000125741	OPA3	grey
ENSG00000182329	KIAA2012	grey
ENSG00000065457	ADAT1	grey
ENSG00000162078	ZG16B	grey
ENSG00000117751	PPP1R8	grey
ENSG00000028277	POU2F2	grey
ENSG00000138395	CDK15	grey
ENSG00000114786	ABHD14A-ACY1	grey
ENSG00000213553	RPLP0P6	grey
ENSG00000135912	TTLL4	grey
ENSG00000118997	DNAH7	grey
ENSG00000274276	CBSL	grey
ENSG00000006756	ARSD	grey
ENSG00000183604	SMG1P5	grey
ENSG00000172324	OR5A2	grey
ENSG00000136295	TTYH3	grey
ENSG00000186340	THBS2	grey
ENSG00000004866	ST7	grey
ENSG00000152049	KCNE4	grey
ENSG00000204388	HSPA1B	grey
ENSG00000164604	GPR85	grey
ENSG00000108984	MAP2K6	grey
ENSG00000005238	FAM214B	grey
ENSG00000204394	VARS	grey
ENSG00000173432	SAA1	grey
ENSG00000182040	USH1G	grey
ENSG00000225648	SBDSP1	grey
ENSG00000185046	ANKS1B	grey
ENSG00000182263	FIGN	grey
ENSG00000073150	PANX2	grey
ENSG00000144455	SUMF1	grey
ENSG00000249459	ZNF286B	grey
ENSG00000099377	HSD3B7	grey
ENSG00000157557	ETS2	grey
ENSG00000235106	LINC00094	grey
ENSG00000277053	GTF2IP1	grey
ENSG00000147471	PROSC	grey
ENSG00000133393	FOPNL	grey
ENSG00000086232	EIF2AK1	grey
ENSG00000227827	ENSG00000227827	grey
ENSG00000255769	GOLGA2P10	grey
ENSG00000228463	ENSG00000228463	grey
ENSG00000258984	UBE2F-SCLY	grey
ENSG00000237094	ENSG00000237094	grey
ENSG00000142748	FCN3	grey
ENSG00000118972	FGF23	grey
ENSG00000130821	SLC6A8	grey
ENSG00000196834	POTEI	grey
ENSG00000112039	FANCE	grey
ENSG00000170892	TSEN34	grey
ENSG00000169994	MYO7B	grey
ENSG00000143569	UBAP2L	grey
ENSG00000249264	EEF1A1P9	grey
ENSG00000251192	ZNF674	grey
ENSG00000258388	PPT2-EGFL8	grey
ENSG00000067048	DDX3Y	grey
ENSG00000134986	NREP	grey
ENSG00000112561	TFEB	grey
ENSG00000100197	CYP2D6	grey
ENSG00000100031	GGT1	grey
ENSG00000083857	FAT1	grey
ENSG00000198874	TYW1	grey
ENSG00000213071	LPAL2	grey
ENSG00000102901	CENPT	grey
ENSG00000153714	LURAP1L	grey
ENSG00000107130	NCS1	grey
ENSG00000152556	PFKM	grey
ENSG00000090530	P3H2	grey
ENSG00000099860	GADD45B	grey
ENSG00000269737	ENSG00000269737	grey
ENSG00000277150	F8A3	grey
ENSG00000137831	UACA	grey
ENSG00000136715	SAP130	grey
ENSG00000136866	ZFP37	grey
ENSG00000141867	BRD4	grey
ENSG00000100014	SPECC1L	grey
ENSG00000113621	TXNDC15	grey
ENSG00000182272	B4GALNT4	grey
ENSG00000174628	IQCK	grey
ENSG00000082516	GEMIN5	grey
ENSG00000203780	FANK1	grey
ENSG00000234268	ENSG00000234268	grey
ENSG00000224831	ENSG00000224831	grey
ENSG00000223396	ENSG00000223396	grey
ENSG00000204564	C6orf136	grey
ENSG00000244693	CTAGE8	grey
ENSG00000166796	LDHC	grey
ENSG00000142583	SLC2A5	grey
ENSG00000230207	RPL4P5	grey
ENSG00000117010	ZNF684	grey
ENSG00000124249	KCNK15	grey
ENSG00000177733	HNRNPA0	grey
ENSG00000163606	CD200R1	grey
ENSG00000132478	UNK	grey
ENSG00000166949	SMAD3	grey
ENSG00000134186	PRPF38B	grey
ENSG00000115507	OTX1	grey
ENSG00000155511	GRIA1	grey
ENSG00000137337	MDC1	grey
ENSG00000143450	OAZ3	grey
ENSG00000047634	SCML1	grey
ENSG00000176826	FKBP9P1	grey
ENSG00000183255	PTTG1IP	grey
ENSG00000197565	COL4A6	grey
ENSG00000010671	BTK	grey
ENSG00000161542	PRPSAP1	grey
ENSG00000240857	RDH14	grey
ENSG00000223551	TMSB4XP4	grey
ENSG00000078399	HOXA9	grey
ENSG00000259024	TVP23C-CDRT4	grey
ENSG00000105750	ZNF85	grey
ENSG00000179761	PIPOX	grey
ENSG00000204650	ENSG00000204650	grey
ENSG00000264187	ENSG00000264187	grey
ENSG00000156500	FAM122C	grey
ENSG00000270299	ENSG00000270299	grey
ENSG00000183137	CEP57L1	grey
ENSG00000078142	PIK3C3	grey
ENSG00000124226	RNF114	grey
ENSG00000168077	SCARA3	grey
ENSG00000141934	PLPP2	grey
ENSG00000184489	PTP4A3	grey
ENSG00000277304	ENSG00000277304	grey
ENSG00000163817	SLC6A20	grey
ENSG00000116273	PHF13	grey
ENSG00000175691	ZNF77	grey
ENSG00000213297	ZNF625-ZNF20	grey
ENSG00000140750	ARHGAP17	grey
ENSG00000278384	ENSG00000278384	grey
ENSG00000131095	GFAP	grey
ENSG00000168394	TAP1	grey
ENSG00000213722	DDAH2	grey
ENSG00000143033	MTF2	grey
ENSG00000112079	STK38	grey
ENSG00000164403	SHROOM1	grey
ENSG00000198133	TMEM229B	grey
ENSG00000010361	FUZ	grey
ENSG00000172244	C5orf34	grey
ENSG00000071242	RPS6KA2	grey
ENSG00000014919	COX15	grey
ENSG00000102172	SMS	grey
ENSG00000205847	OR7E91P	grey
ENSG00000228623	ZNF883	grey
ENSG00000157881	PANK4	grey
ENSG00000196912	ANKRD36B	grey
ENSG00000226259	GTF2H2B	grey
ENSG00000002745	WNT16	grey
ENSG00000198910	L1CAM	grey
ENSG00000129933	MAU2	grey
ENSG00000100207	TCF20	grey
ENSG00000162747	FCGR3B	grey
ENSG00000131398	KCNC3	grey
ENSG00000188933	USP32P1	grey
ENSG00000215030	RPL13P12	grey
ENSG00000181220	ZNF746	grey
ENSG00000169181	GSG1L	grey
ENSG00000102967	DHODH	grey
ENSG00000165702	GFI1B	grey
ENSG00000079263	SP140	grey
ENSG00000118707	TGIF2	grey
ENSG00000187624	C17orf97	grey
ENSG00000123201	GUCY1B2	grey
ENSG00000177181	RIMKLA	grey
ENSG00000180574	ENSG00000180574	grey
ENSG00000170293	CMTM8	grey
ENSG00000158022	TRIM63	grey
ENSG00000133302	SLF1	grey
ENSG00000140986	RPL3L	grey
ENSG00000102302	FGD1	grey
ENSG00000152939	MARVELD2	grey
ENSG00000162341	TPCN2	grey
ENSG00000135436	FAM186B	grey
ENSG00000184613	NELL2	grey
ENSG00000132010	ZNF20	grey
ENSG00000250318	ENSG00000250318	grey
ENSG00000185829	ARL17A	grey
ENSG00000260266	ENSG00000260266	grey
ENSG00000229544	NKX1-2	grey
ENSG00000232196	MTRNR2L4	grey
ENSG00000166261	ZNF202	grey
ENSG00000244313	ENSG00000244313	grey
ENSG00000178397	FAM220A	grey
ENSG00000173145	NOC3L	grey
ENSG00000166407	LMO1	grey
ENSG00000172661	FAM21C	grey
ENSG00000227449	FGF7P6	grey
ENSG00000166435	XRRA1	grey
ENSG00000135540	NHSL1	grey
ENSG00000244716	ENSG00000244716	grey
ENSG00000104237	RP1	grey
ENSG00000231245	C1DP1	grey
ENSG00000058866	DGKG	grey
ENSG00000257103	LSM14A	grey
ENSG00000205531	NAP1L4	grey
ENSG00000196436	NPIPB15	grey
ENSG00000075975	MKRN2	grey
ENSG00000168612	ZSWIM1	grey
ENSG00000204351	SKIV2L	grey
ENSG00000204315	FKBPL	grey
ENSG00000188157	AGRN	grey
ENSG00000156689	GLYATL2	grey
ENSG00000182070	OR52A1	grey
ENSG00000128045	RASL11B	grey
ENSG00000249962	ENSG00000249962	grey
ENSG00000118557	PMFBP1	grey
ENSG00000139437	TCHP	grey
ENSG00000164308	ERAP2	grey
ENSG00000228570	NUTM2E	grey
ENSG00000248503	ENSG00000248503	grey
ENSG00000171132	PRKCE	grey
ENSG00000263266	RPS7P1	grey
ENSG00000238072	ENSG00000238072	grey
ENSG00000149532	CPSF7	grey
ENSG00000099960	SLC7A4	grey
ENSG00000136149	RPL13AP25	grey
ENSG00000125505	MBOAT7	grey
ENSG00000164099	PRSS12	grey
ENSG00000167186	COQ7	grey
ENSG00000280670	CCDC163	grey
ENSG00000276234	TADA2A	grey
ENSG00000085511	MAP3K4	grey
ENSG00000265018	AGAP12P	grey
ENSG00000215190	LINC00680	grey
ENSG00000185038	MROH2A	grey
ENSG00000140598	EFL1	grey
ENSG00000159842	ABR	grey
ENSG00000124839	RAB17	grey
ENSG00000100150	DEPDC5	grey
ENSG00000197852	FAM212B	grey
ENSG00000227057	WDR46	grey
ENSG00000172782	FADS6	grey
ENSG00000274114	ENSG00000274114	grey
ENSG00000066777	ARFGEF1	grey
ENSG00000105464	GRIN2D	grey
ENSG00000164669	INTS4P1	grey
ENSG00000078900	TP73	grey
ENSG00000276805	ENSG00000276805	grey
ENSG00000188611	ASAH2	grey
ENSG00000124257	NEURL2	grey
ENSG00000177483	RBM44	grey
ENSG00000204410	MSH5	grey
ENSG00000146221	TCTE1	grey
ENSG00000116497	S100PBP	grey
ENSG00000169032	MAP2K1	grey
ENSG00000100221	JOSD1	grey
ENSG00000144115	THNSL2	grey
ENSG00000124134	KCNS1	grey
ENSG00000197818	SLC9A8	grey
ENSG00000102043	MTMR8	grey
ENSG00000047410	TPR	grey
ENSG00000214517	PPME1	grey
ENSG00000073008	PVR	grey
ENSG00000267216	ENSG00000267216	grey
ENSG00000071205	ARHGAP10	grey
ENSG00000079393	DUSP13	grey
ENSG00000152942	RAD17	grey
ENSG00000173120	KDM2A	grey
ENSG00000153914	SREK1	grey
ENSG00000180596	HIST1H2BC	grey
ENSG00000180573	HIST1H2AC	grey
ENSG00000186517	ARHGAP30	grey
ENSG00000140279	DUOX2	grey
ENSG00000204560	DHX16	grey
ENSG00000181625	SLX1B	grey
ENSG00000161217	PCYT1A	grey
ENSG00000265590	ENSG00000265590	grey
ENSG00000184292	TACSTD2	grey
ENSG00000248592	TMEM110-MUSTN1	grey
ENSG00000280987	ENSG00000280987	grey
ENSG00000138771	SHROOM3	grey
ENSG00000204231	RXRB	grey
ENSG00000186976	EFCAB6	grey
ENSG00000180638	SLC47A2	grey
ENSG00000119737	GPR75	grey
ENSG00000198915	RASGEF1A	grey
ENSG00000198553	KCNRG	grey
ENSG00000140153	WDR20	grey
ENSG00000254701	ENSG00000254701	grey
ENSG00000108039	XPNPEP1	grey
ENSG00000135124	P2RX4	grey
ENSG00000225190	PLEKHM1	grey
ENSG00000168803	ADAL	grey
ENSG00000189339	SLC35E2B	grey
ENSG00000262621	ENSG00000262621	grey
ENSG00000064300	NGFR	grey
ENSG00000227268	KLLN	grey
ENSG00000197140	ADAM32	grey
ENSG00000234769	WASH4P	grey
ENSG00000104884	ERCC2	grey
ENSG00000204623	ZNRD1ASP	grey
ENSG00000150756	FAM173B	grey
ENSG00000267645	ENSG00000267645	grey
ENSG00000274487	ENSG00000274487	grey
ENSG00000256977	LIMS3	grey
ENSG00000267795	SMIM22	grey
ENSG00000239893	ZNF736P9Y	grey
ENSG00000159445	THEM4	grey
ENSG00000274750	HIST1H3E	grey
ENSG00000196826	ENSG00000196826	grey
ENSG00000176399	DMRTA1	grey
ENSG00000152433	ZNF547	grey
ENSG00000114650	SCAP	grey
ENSG00000205236	ENSG00000205236	grey
ENSG00000204420	C6orf25	grey
ENSG00000074276	CDHR2	grey
ENSG00000171388	APLN	grey
ENSG00000153094	BCL2L11	grey
ENSG00000073756	PTGS2	grey
ENSG00000138641	HERC3	grey
ENSG00000112167	SAYSD1	grey
ENSG00000100206	DMC1	grey
ENSG00000276710	CSPG4P10	grey
ENSG00000278299	TBC1D3C	grey
ENSG00000120215	MLANA	grey
ENSG00000273590	SMIM11B	grey
ENSG00000168255	POLR2J3	grey
ENSG00000181631	P2RY13	grey
ENSG00000112137	PHACTR1	grey
ENSG00000274944	ENSG00000274944	grey
ENSG00000162722	TRIM58	grey
ENSG00000033122	LRRC7	grey
ENSG00000204542	C6orf15	grey
ENSG00000162613	FUBP1	grey
ENSG00000137261	KIAA0319	grey
ENSG00000263155	MYZAP	grey
ENSG00000268790	ENSG00000268790	grey
ENSG00000148082	SHC3	grey
ENSG00000221887	HMSD	grey
ENSG00000112799	LY86	grey
ENSG00000204469	PRRC2A	grey
ENSG00000205356	TECPR1	grey
ENSG00000168826	ZBTB49	grey
ENSG00000244734	HBB	grey
ENSG00000258484	SPESP1	grey
ENSG00000122644	ARL4A	grey
ENSG00000141385	AFG3L2	grey
ENSG00000011478	QPCTL	grey
ENSG00000138279	ANXA7	grey
ENSG00000132465	JCHAIN	grey
ENSG00000163959	SLC51A	grey
ENSG00000204520	MICA	grey
ENSG00000263620	ENSG00000263620	grey
ENSG00000236296	GUSBP5	grey
ENSG00000275400	ENSG00000275400	grey
ENSG00000168754	FAM178B	grey
ENSG00000183153	GJD3	grey
ENSG00000019582	CD74	grey
ENSG00000175806	MSRA	grey
ENSG00000278619	MRM1	grey
ENSG00000188223	ENSG00000188223	grey
ENSG00000013441	CLK1	grey
ENSG00000204967	PCDHA4	grey
ENSG00000180347	CCDC129	grey
ENSG00000141519	CCDC40	grey
ENSG00000151640	DPYSL4	grey
ENSG00000216866	RPS2P55	grey
ENSG00000070047	PHRF1	grey
ENSG00000175764	TTLL11	grey
ENSG00000176769	TCERG1L	grey
ENSG00000147140	NONO	grey
ENSG00000176697	BDNF	grey
ENSG00000224287	MSL3P1	grey
ENSG00000187010	RHD	grey
ENSG00000198646	NCOA6	grey
ENSG00000145022	TCTA	grey
ENSG00000186470	BTN3A2	grey
ENSG00000227081	ENSG00000227081	grey
ENSG00000041982	TNC	grey
ENSG00000171824	EXOSC10	grey
ENSG00000234797	RPS3AP6	grey
ENSG00000147050	KDM6A	grey
ENSG00000237973	MTCO1P12	grey
ENSG00000175906	ARL4D	grey
ENSG00000171792	RHNO1	grey
ENSG00000000003	TSPAN6	grey
ENSG00000141699	FAM134C	grey
ENSG00000167491	GATAD2A	grey
ENSG00000213757	ENSG00000213757	grey
ENSG00000122012	SV2C	grey
ENSG00000112309	B3GAT2	grey
ENSG00000205534	SMG1P2	grey
ENSG00000205578	POM121B	grey
ENSG00000172803	SNX32	grey
ENSG00000173567	ADGRF3	grey
ENSG00000101298	SNPH	grey
ENSG00000251634	ENSG00000251634	grey
ENSG00000115008	IL1A	grey
ENSG00000087494	PTHLH	grey
ENSG00000230092	ENSG00000230092	grey
ENSG00000185800	DMWD	grey
ENSG00000110871	COQ5	grey
ENSG00000231925	TAPBP	grey
ENSG00000114013	CD86	grey
ENSG00000204713	TRIM27	grey
ENSG00000234127	TRIM26	grey
ENSG00000100897	DCAF11	grey
ENSG00000186723	OR10H1	grey
ENSG00000007312	CD79B	grey
ENSG00000144560	VGLL4	grey
ENSG00000162631	NTNG1	grey
ENSG00000254806	SYS1-DBNDD2	grey
ENSG00000171403	KRT9	grey
ENSG00000267809	NDUFV2P1	grey
ENSG00000177508	IRX3	grey
ENSG00000260628	ENSG00000260628	grey
ENSG00000256500	ENSG00000256500	grey
ENSG00000263535	AK4P1	grey
ENSG00000223865	HLA-DPB1	grey
ENSG00000258659	TRIM34	grey
ENSG00000204435	CSNK2B	grey
ENSG00000242028	HYPK	grey
ENSG00000084652	TXLNA	grey
ENSG00000164002	EXO5	grey
ENSG00000143799	PARP1	grey
ENSG00000143147	GPR161	grey
ENSG00000174130	TLR6	grey
ENSG00000164074	ABHD18	grey
ENSG00000100385	IL2RB	grey
ENSG00000244398	ENSG00000244398	grey
ENSG00000265293	ARGFXP2	grey
ENSG00000126746	ZNF384	grey
ENSG00000118513	MYB	grey
ENSG00000131626	PPFIA1	grey
ENSG00000241484	ARHGAP8	grey
ENSG00000184787	UBE2G2	grey
ENSG00000270025	BMS1P7	grey
ENSG00000114026	OGG1	grey
ENSG00000159398	CES5A	grey
ENSG00000278662	GOLGA6L10	grey
ENSG00000173805	HAP1	grey
ENSG00000162643	WDR63	grey
ENSG00000159202	UBE2Z	grey
ENSG00000188649	CC2D2B	grey
ENSG00000259479	SORD2P	grey
ENSG00000205076	LGALS7	grey
ENSG00000080822	CLDND1	grey
ENSG00000154620	TMSB4Y	grey
ENSG00000090470	PDCD7	grey
ENSG00000114770	ABCC5	grey
ENSG00000198742	SMURF1	grey
ENSG00000178934	LGALS7B	grey
ENSG00000103199	ZNF500	grey
ENSG00000198342	ZNF442	grey
ENSG00000099725	PRKY	grey
ENSG00000145779	TNFAIP8	grey
ENSG00000259856	RAB43P1	grey
ENSG00000099365	STX1B	grey
ENSG00000160716	CHRNB2	grey
ENSG00000116761	CTH	grey
ENSG00000137411	VARS2	grey
ENSG00000183309	ZNF623	grey
ENSG00000133193	FAM104A	grey
ENSG00000100376	FAM118A	grey
ENSG00000121988	ZRANB3	grey
ENSG00000075856	SART3	grey
ENSG00000175115	PACS1	grey
ENSG00000146776	ATXN7L1	grey
ENSG00000260914	ENSG00000260914	grey
ENSG00000125618	PAX8	grey
ENSG00000116574	RHOU	grey
ENSG00000188452	CERKL	grey
ENSG00000135829	DHX9	grey
ENSG00000213780	GTF2H4	grey
ENSG00000204371	EHMT2	grey
ENSG00000140575	IQGAP1	grey
ENSG00000144645	OSBPL10	grey
ENSG00000157388	CACNA1D	grey
ENSG00000076248	UNG	grey
ENSG00000189283	FHIT	grey
ENSG00000281593	ENSG00000281593	grey
ENSG00000183784	C9orf66	grey
ENSG00000179344	HLA-DQB1	grey
ENSG00000165246	NLGN4Y	grey
ENSG00000028528	SNX1	grey
ENSG00000211643	IGLV5-52	grey
ENSG00000205923	CEMP1	grey
ENSG00000175857	GAPT	grey
ENSG00000103066	PLA2G15	grey
ENSG00000116017	ARID3A	grey
ENSG00000124587	PEX6	grey
ENSG00000184895	SRY	grey
ENSG00000075151	EIF4G3	grey
ENSG00000244026	FAM86DP	grey
ENSG00000121897	LIAS	grey
ENSG00000169255	B3GALNT1	grey
ENSG00000183793	NPIPA5	grey
ENSG00000081479	LRP2	grey
ENSG00000196236	XPNPEP3	grey
ENSG00000205485	ENSG00000205485	grey
ENSG00000213214	ARHGEF35	grey
ENSG00000122025	FLT3	grey
ENSG00000166676	TVP23A	grey
ENSG00000196581	AJAP1	grey
ENSG00000175782	SLC35E3	grey
ENSG00000134138	MEIS2	grey
ENSG00000244457	ENO1P1	grey
ENSG00000008735	MAPK8IP2	grey
ENSG00000241404	EGFL8	grey
ENSG00000124299	PEPD	grey
ENSG00000185760	KCNQ5	grey
ENSG00000122642	FKBP9	grey
ENSG00000241058	NSUN6	grey
ENSG00000169084	DHRSX	grey
ENSG00000113838	TBCCD1	grey
ENSG00000128346	C22orf23	grey
ENSG00000163683	SMIM14	grey
ENSG00000160294	MCM3AP	grey
ENSG00000166689	PLEKHA7	grey
ENSG00000188730	VWC2	grey
ENSG00000270629	NBPF14	grey
ENSG00000158488	CD1E	grey
ENSG00000171017	LRRC8E	grey
ENSG00000105991	HOXA1	grey
ENSG00000244005	NFS1	grey
ENSG00000163689	C3orf67	grey
ENSG00000173638	SLC19A1	grey
ENSG00000110665	C11orf21	grey
ENSG00000019505	SYT13	grey
ENSG00000227038	GTF2IP7	grey
ENSG00000255292	ENSG00000255292	grey
ENSG00000197106	SLC6A17	grey
ENSG00000164296	TIGD6	grey
ENSG00000139163	ETNK1	grey
ENSG00000167703	SLC43A2	grey
ENSG00000175536	LIPT2	grey
ENSG00000259431	THTPA	grey
ENSG00000114988	LMAN2L	grey
ENSG00000204778	CBWD4P	grey
ENSG00000203819	HIST2H2BC	grey
ENSG00000229212	ENSG00000229212	grey
ENSG00000118777	ABCG2	grey
ENSG00000170417	TMEM182	grey
ENSG00000205771	CATSPER2P1	grey
ENSG00000280071	ENSG00000280071	grey
ENSG00000198838	RYR3	grey
ENSG00000163577	EIF5A2	grey
ENSG00000278080	SPDYE15P	grey
ENSG00000249855	EEF1A1P19	grey
ENSG00000166349	RAG1	grey
ENSG00000054277	OPN3	grey
ENSG00000270228	ENSG00000270228	grey
ENSG00000166840	GLYATL1	grey
ENSG00000230183	CNOT6LP1	grey
ENSG00000142632	ARHGEF19	grey
ENSG00000141510	TP53	grey
ENSG00000242110	AMACR	grey
ENSG00000095917	TPSD1	grey
ENSG00000171084	FAM86JP	grey
ENSG00000165046	LETM2	grey
ENSG00000189366	ALG1L	grey
ENSG00000105784	RUNDC3B	grey
ENSG00000114378	HYAL1	grey
ENSG00000203546	ENSG00000203546	grey
ENSG00000155666	KDM8	grey
ENSG00000070019	GUCY2C	grey
ENSG00000186645	SPDYE17	grey
ENSG00000196358	NTNG2	grey
ENSG00000257767	ENSG00000257767	grey
ENSG00000183878	UTY	grey
ENSG00000171823	FBXL14	grey
ENSG00000122863	CHST3	grey
ENSG00000204386	NEU1	grey
ENSG00000177359	ENSG00000177359	grey
ENSG00000116198	CEP104	grey
ENSG00000167393	PPP2R3B	grey
ENSG00000164011	ZNF691	grey
ENSG00000178860	MSC	grey
ENSG00000168038	ULK4	grey
ENSG00000275385	CCL18	grey
ENSG00000168014	C2CD3	grey
ENSG00000274810	NPHP3-ACAD11	grey
ENSG00000173868	PHOSPHO1	grey
ENSG00000204335	SP5	grey
ENSG00000166278	C2	grey
ENSG00000158623	COPG2	grey
ENSG00000129566	TEP1	grey
ENSG00000185736	ADARB2	grey
ENSG00000183666	GUSBP1	grey
ENSG00000204618	RNF39	grey
ENSG00000268173	ENSG00000268173	grey
ENSG00000186417	GLDN	grey
ENSG00000234284	ZNF879	grey
ENSG00000162396	PARS2	grey
ENSG00000132967	HMGB1P5	grey
ENSG00000214837	LINC01347	grey
ENSG00000261143	ADAMTS7P3	grey
ENSG00000166478	ZNF143	grey
ENSG00000173614	NMNAT1	grey
ENSG00000135245	HILPDA	grey
ENSG00000213885	RPL13AP7	grey
ENSG00000106066	CPVL	grey
ENSG00000234857	HNRNPUL2-BSCL2	grey
ENSG00000154319	FAM167A	grey
ENSG00000132359	RAP1GAP2	grey
ENSG00000213694	S1PR3	grey
ENSG00000124813	RUNX2	grey
ENSG00000233426	EIF3FP3	grey
ENSG00000215915	ATAD3C	grey
ENSG00000204348	DXO	grey
ENSG00000115652	UXS1	grey
ENSG00000196456	ZNF775	grey
ENSG00000177426	TGIF1	grey
ENSG00000057935	MTA3	grey
ENSG00000233750	CICP27	grey
ENSG00000255346	NOX5	grey
ENSG00000259399	TGIF2-C20orf24	grey
ENSG00000214223	HNRNPA1P10	grey
ENSG00000047578	KIAA0556	grey
ENSG00000131849	ZNF132	grey
ENSG00000134056	MRPS36	grey
ENSG00000259848	ENSG00000259848	grey
ENSG00000180376	CCDC66	grey
ENSG00000164175	SLC45A2	grey
ENSG00000171243	SOSTDC1	grey
ENSG00000140470	ADAMTS17	grey
ENSG00000204619	PPP1R11	grey
ENSG00000167182	SP2	grey
ENSG00000269693	ENSG00000269693	grey
ENSG00000179889	PDXDC1	grey
ENSG00000146112	PPP1R18	grey
ENSG00000143643	TTC13	grey
ENSG00000086848	ALG9	grey
ENSG00000197927	C2orf27A	grey
ENSG00000126562	WNK4	grey
ENSG00000164082	GRM2	grey
ENSG00000100564	PIGH	grey
ENSG00000087258	GNAO1	grey
ENSG00000259132	ENSG00000259132	grey
ENSG00000186666	BCDIN3D	grey
ENSG00000204569	PPP1R10	grey
ENSG00000211675	IGLC1	grey
ENSG00000123191	ATP7B	grey
ENSG00000204438	GPANK1	grey
ENSG00000214967	NPIPA7	grey
ENSG00000119703	ZC2HC1C	grey
ENSG00000255339	ENSG00000255339	grey
ENSG00000066117	SMARCD1	grey
ENSG00000007202	KIAA0100	grey
ENSG00000177459	ERICH5	grey
ENSG00000111364	DDX55	grey
ENSG00000197421	GGT3P	grey
ENSG00000188033	ZNF490	grey
ENSG00000141956	PRDM15	grey
ENSG00000130479	MAP1S	grey
ENSG00000167874	TMEM88	grey
ENSG00000223501	VPS52	grey
ENSG00000132321	IQCA1	grey
ENSG00000151612	ZNF827	grey
ENSG00000213676	ATF6B	grey
ENSG00000158480	SPATA2	grey
ENSG00000165476	REEP3	grey
ENSG00000230638	ENSG00000230638	grey
ENSG00000131002	TXLNGY	grey
ENSG00000259040	BLOC1S5-TXNDC5	grey
ENSG00000204310	AGPAT1	grey
ENSG00000141570	CBX8	grey
ENSG00000136531	SCN2A	grey
ENSG00000169071	ROR2	grey
ENSG00000010278	CD9	grey
ENSG00000135931	ARMC9	grey
ENSG00000213380	COG8	grey
ENSG00000153234	NR4A2	grey
ENSG00000106638	TBL2	grey
ENSG00000007047	MARK4	grey
ENSG00000163395	IGFN1	grey
ENSG00000205572	SERF1B	grey
ENSG00000121486	TRMT1L	grey
ENSG00000167483	FAM129C	grey
ENSG00000106610	STAG3L4	grey
ENSG00000139287	TPH2	grey
ENSG00000177225	PDDC1	grey
ENSG00000112763	BTN2A1	grey
ENSG00000108852	MPP2	grey
ENSG00000250264	ENSG00000250264	grey
ENSG00000215910	C1orf167	grey
ENSG00000204304	PBX2	grey
ENSG00000147130	ZMYM3	grey
ENSG00000173809	TDRD12	grey
ENSG00000185664	PMEL	grey
ENSG00000255111	ENSG00000255111	grey
ENSG00000180801	ARSJ	grey
ENSG00000134160	TRPM1	grey
ENSG00000229638	RPL4P4	grey
ENSG00000184083	FAM120C	grey
ENSG00000075240	GRAMD4	grey
ENSG00000075426	FOSL2	grey
ENSG00000034053	APBA2	grey
ENSG00000204642	HLA-F	grey
ENSG00000137077	CCL21	grey
ENSG00000126759	CFP	grey
ENSG00000261582	ENSG00000261582	grey
ENSG00000278845	MRPL45	grey
ENSG00000255439	ENSG00000255439	grey
ENSG00000205238	SPDYE2	grey
ENSG00000228049	POLR2J2	grey
ENSG00000215859	ENSG00000215859	grey
ENSG00000260261	ENSG00000260261	grey
ENSG00000240342	RPS2P5	grey
ENSG00000111424	VDR	grey
ENSG00000134014	ELP3	grey
ENSG00000126581	BECN1	grey
ENSG00000240065	PSMB9	grey
ENSG00000073331	ALPK1	grey
ENSG00000255587	RAB44	grey
ENSG00000168907	PLA2G4F	grey
ENSG00000136999	NOV	grey
ENSG00000232573	RPL3P4	grey
ENSG00000137273	FOXF2	grey
ENSG00000237659	RNASEH2CP1	grey
ENSG00000129595	EPB41L4A	grey
ENSG00000176641	RNF152	grey
ENSG00000000457	SCYL3	grey
ENSG00000225151	GOLGA2P7	grey
ENSG00000121904	CSMD2	grey
ENSG00000176783	RUFY1	grey
ENSG00000178338	ZNF354B	grey
ENSG00000062524	LTK	grey
ENSG00000110777	POU2AF1	grey
ENSG00000167595	PROSER3	grey
ENSG00000198692	EIF1AY	grey
ENSG00000122882	ECD	grey
ENSG00000204104	TRAF3IP1	grey
ENSG00000064115	TM7SF3	grey
ENSG00000267323	SLC25A1P5	grey
ENSG00000214182	PTMAP5	grey
ENSG00000213462	ERV3-1	grey
ENSG00000152926	ZNF117	grey
ENSG00000138378	STAT4	grey
ENSG00000067646	ZFY	grey
ENSG00000172062	SMN1	grey
ENSG00000264204	AGAP7P	grey
ENSG00000124208	TMEM189-UBE2V1	grey
ENSG00000204152	TIMM23B	grey
ENSG00000248643	RBM14-RBM4	grey
ENSG00000232629	HLA-DQB2	grey
ENSG00000160867	FGFR4	grey
ENSG00000110090	CPT1A	grey
ENSG00000143847	PPFIA4	grey
ENSG00000135423	GLS2	grey
ENSG00000213654	GPSM3	grey
ENSG00000259169	GNRHR2P1	grey
ENSG00000148143	ZNF462	grey
ENSG00000132664	POLR3F	grey
ENSG00000173548	SNX33	grey
ENSG00000213412	HNRNPA1P33	grey
ENSG00000204991	SPIRE2	grey
ENSG00000258555	SPECC1L-ADORA2A	grey
ENSG00000135407	AVIL	grey
ENSG00000249471	ZNF324B	grey
ENSG00000157800	SLC37A3	grey
ENSG00000042980	ADAM28	grey
ENSG00000160199	PKNOX1	grey
ENSG00000110013	SIAE	grey
ENSG00000167774	ENSG00000167774	grey
ENSG00000157578	LCA5L	grey
ENSG00000185561	TLCD2	grey
ENSG00000013016	EHD3	grey
ENSG00000162757	C1orf74	grey
ENSG00000196639	HRH1	grey
ENSG00000110619	CARS	grey
ENSG00000221947	XKR9	grey
ENSG00000096006	CRISP3	grey
ENSG00000170464	DNAJC18	grey
ENSG00000221994	ZNF630	grey
ENSG00000185304	RGPD2	grey
ENSG00000156049	GNA14	grey
ENSG00000258064	ENSG00000258064	grey
ENSG00000227615	ENSG00000227615	grey
ENSG00000112855	HARS2	grey
ENSG00000269955	C7orf55-LUC7L2	grey
ENSG00000122696	SLC25A51	grey
ENSG00000188352	FOCAD	grey
ENSG00000196208	GREB1	grey
ENSG00000214013	GANC	grey
ENSG00000151320	AKAP6	grey
ENSG00000205944	DAZ2	grey
ENSG00000132005	RFX1	grey
ENSG00000089101	CFAP61	grey
ENSG00000225178	RPSAP58	grey
ENSG00000129295	LRRC6	grey
ENSG00000273802	HIST1H2BG	grey
ENSG00000073464	CLCN4	grey
ENSG00000249839	ENSG00000249839	grey
ENSG00000196152	ZNF79	grey
ENSG00000242574	HLA-DMB	grey
ENSG00000103723	AP3B2	grey
ENSG00000154781	CCDC174	grey
ENSG00000111231	GPN3	grey
ENSG00000109956	B3GAT1	grey
ENSG00000092621	PHGDH	grey
ENSG00000248527	MTATP6P1	grey
ENSG00000275340	FGD5P1	grey
ENSG00000269897	COMMD3-BMI1	grey
ENSG00000214889	RPS9P1	grey
ENSG00000225630	MTND2P28	grey
ENSG00000186523	FAM86B1	grey
ENSG00000012817	KDM5D	grey
ENSG00000261611	ENSG00000261611	grey
ENSG00000136928	GABBR2	grey
ENSG00000118900	UBN1	grey
ENSG00000161202	DVL3	grey
ENSG00000254979	ENSG00000254979	grey
ENSG00000093167	LRRFIP2	grey
ENSG00000137970	RPL7P9	grey
ENSG00000204514	ZNF814	grey
ENSG00000169896	ITGAM	grey
ENSG00000172081	MOB3A	grey
ENSG00000090512	FETUB	grey
ENSG00000015676	NUDCD3	grey
ENSG00000272921	ENSG00000272921	grey
ENSG00000277117	ENSG00000277117	grey
ENSG00000185432	METTL7A	grey
ENSG00000236397	DDX11L2	grey
ENSG00000137310	TCF19	grey
ENSG00000119685	TTLL5	grey
ENSG00000148841	ITPRIP	grey
ENSG00000198000	NOL8	grey
ENSG00000103512	NOMO1	grey
ENSG00000160223	ICOSLG	grey
ENSG00000158715	SLC45A3	grey
ENSG00000159216	RUNX1	grey
ENSG00000184863	RBM33	grey
ENSG00000165699	TSC1	grey
ENSG00000006740	ARHGAP44	grey
ENSG00000181090	EHMT1	grey
ENSG00000241506	PSMC1P1	grey
ENSG00000204869	IGFL4	grey
ENSG00000172985	SH3RF3	grey
ENSG00000188573	FBLL1	grey
ENSG00000186141	POLR3C	grey
ENSG00000254726	MEX3A	grey
ENSG00000025293	PHF20	grey
ENSG00000046647	GEMIN8	grey
ENSG00000278558	TMEM191B	grey
ENSG00000080007	DDX43	grey
ENSG00000204482	LST1	grey
ENSG00000179593	ALOX15B	grey
ENSG00000225932	CTAGE4	grey
ENSG00000196735	HLA-DQA1	grey
ENSG00000197471	SPN	grey
ENSG00000126860	EVI2A	grey
ENSG00000065413	ANKRD44	grey
ENSG00000214940	NPIPA8	grey
ENSG00000241106	HLA-DOB	grey
ENSG00000160221	C21orf33	grey
ENSG00000116133	DHCR24	grey
ENSG00000135119	RNFT2	grey
ENSG00000160284	SPATC1L	grey
ENSG00000166340	TPP1	grey
ENSG00000106477	CEP41	grey
ENSG00000180336	MEIOC	grey
ENSG00000079313	REXO1	grey
ENSG00000168743	NPNT	grey
ENSG00000145861	C1QTNF2	grey
ENSG00000189007	ADAT2	grey
ENSG00000183729	NPBWR1	grey
ENSG00000171044	XKR6	grey
ENSG00000138744	NAAA	grey
ENSG00000142528	ZNF473	grey
ENSG00000142512	SIGLEC10	grey
ENSG00000083814	ZNF671	yellow
ENSG00000120341	SEC16B	yellow
ENSG00000133466	C1QTNF6	yellow
ENSG00000165197	VEGFD	yellow
ENSG00000168079	SCARA5	yellow
ENSG00000189320	FAM180A	yellow
ENSG00000214140	PRCD	yellow
ENSG00000167994	RAB3IL1	yellow
ENSG00000066382	MPPED2	yellow
ENSG00000152784	PRDM8	yellow
ENSG00000172986	GXYLT2	yellow
ENSG00000169116	PARM1	yellow
ENSG00000184160	ADRA2C	yellow
ENSG00000135437	RDH5	yellow
ENSG00000026025	VIM	yellow
ENSG00000104043	ATP8B4	yellow
ENSG00000198848	CES1	yellow
ENSG00000166741	NNMT	yellow
ENSG00000170962	PDGFD	yellow
ENSG00000184408	KCND2	yellow
ENSG00000270885	RASL10B	yellow
ENSG00000188257	PLA2G2A	yellow
ENSG00000182575	NXPH3	yellow
ENSG00000110900	TSPAN11	yellow
ENSG00000082146	STRADB	yellow
ENSG00000105383	CD33	yellow
ENSG00000186815	TPCN1	yellow
ENSG00000181409	AATK	yellow
ENSG00000137124	ALDH1B1	yellow
ENSG00000198756	COLGALT2	yellow
ENSG00000186994	KANK3	yellow
ENSG00000146374	RSPO3	yellow
ENSG00000065534	MYLK	yellow
ENSG00000163017	ACTG2	yellow
ENSG00000087303	NID2	yellow
ENSG00000175556	LONRF3	yellow
ENSG00000152377	SPOCK1	yellow
ENSG00000154262	ABCA6	yellow
ENSG00000179921	GPBAR1	yellow
ENSG00000113578	FGF1	yellow
ENSG00000173511	VEGFB	yellow
ENSG00000089063	TMEM230	yellow
ENSG00000140416	TPM1	yellow
ENSG00000148516	ZEB1	yellow
ENSG00000128652	HOXD3	yellow
ENSG00000186998	EMID1	yellow
ENSG00000111713	GYS2	yellow
ENSG00000081052	COL4A4	yellow
ENSG00000235505	ENSG00000235505	yellow
ENSG00000197245	FAM110D	yellow
ENSG00000099282	TSPAN15	yellow
ENSG00000174669	SLC29A2	yellow
ENSG00000223401	ENSG00000223401	yellow
ENSG00000109436	TBC1D9	yellow
ENSG00000166823	MESP1	yellow
ENSG00000114019	AMOTL2	yellow
ENSG00000157613	CREB3L1	yellow
ENSG00000151062	CACNA2D4	yellow
ENSG00000103175	WFDC1	yellow
ENSG00000152402	GUCY1A2	yellow
ENSG00000164920	OSR2	yellow
ENSG00000111450	STX2	yellow
ENSG00000137941	TTLL7	yellow
ENSG00000011465	DCN	yellow
ENSG00000204131	NHSL2	yellow
ENSG00000116584	ARHGEF2	yellow
ENSG00000242732	RGAG4	yellow
ENSG00000129675	ARHGEF6	yellow
ENSG00000171914	TLN2	yellow
ENSG00000105825	TFPI2	yellow
ENSG00000000005	TNMD	yellow
ENSG00000153551	CMTM7	yellow
ENSG00000112562	SMOC2	yellow
ENSG00000159433	STARD9	yellow
ENSG00000091972	CD200	yellow
ENSG00000126561	STAT5A	yellow
ENSG00000198794	SCAMP5	yellow
ENSG00000162735	PEX19	yellow
ENSG00000276409	CCL14	yellow
ENSG00000266074	BAHCC1	yellow
ENSG00000184602	SNN	yellow
ENSG00000169291	SHE	yellow
ENSG00000159884	CCDC107	yellow
ENSG00000151491	EPS8	yellow
ENSG00000122986	HVCN1	yellow
ENSG00000173482	PTPRM	yellow
ENSG00000158270	COLEC12	yellow
ENSG00000186439	TRDN	yellow
ENSG00000259207	ITGB3	yellow
ENSG00000135862	LAMC1	yellow
ENSG00000009950	MLXIPL	yellow
ENSG00000160447	PKN3	yellow
ENSG00000115525	ST3GAL5	yellow
ENSG00000172888	ZNF621	yellow
ENSG00000127533	F2RL3	yellow
ENSG00000044524	EPHA3	yellow
ENSG00000158445	KCNB1	yellow
ENSG00000189409	MMP23B	yellow
ENSG00000187758	ADH1A	yellow
ENSG00000105655	ISYNA1	yellow
ENSG00000101160	CTSZ	yellow
ENSG00000168060	NAALADL1	yellow
ENSG00000197043	ANXA6	yellow
ENSG00000112769	LAMA4	yellow
ENSG00000106484	MEST	yellow
ENSG00000111087	GLI1	yellow
ENSG00000197142	ACSL5	yellow
ENSG00000136404	TM6SF1	yellow
ENSG00000157110	RBPMS	yellow
ENSG00000197183	NOL4L	yellow
ENSG00000186469	GNG2	yellow
ENSG00000145358	DDIT4L	yellow
ENSG00000157152	SYN2	yellow
ENSG00000166997	CNPY4	yellow
ENSG00000152270	PDE3B	yellow
ENSG00000196666	FAM180B	yellow
ENSG00000121236	TRIM6	yellow
ENSG00000197256	KANK2	yellow
ENSG00000129988	LBP	yellow
ENSG00000169047	IRS1	yellow
ENSG00000136869	TLR4	yellow
ENSG00000255185	PDXDC2P	yellow
ENSG00000169554	ZEB2	yellow
ENSG00000184113	CLDN5	yellow
ENSG00000161835	GRASP	yellow
ENSG00000128833	MYO5C	yellow
ENSG00000126458	RRAS	yellow
ENSG00000076716	GPC4	yellow
ENSG00000198108	CHSY3	yellow
ENSG00000177842	ZNF620	yellow
ENSG00000235961	PNMA6A	yellow
ENSG00000116183	PAPPA2	yellow
ENSG00000167676	PLIN4	yellow
ENSG00000172901	LVRN	yellow
ENSG00000134548	SPX	yellow
ENSG00000177666	PNPLA2	yellow
ENSG00000140092	FBLN5	yellow
ENSG00000188735	TMEM120B	yellow
ENSG00000165810	BTNL9	yellow
ENSG00000175183	CSRP2	yellow
ENSG00000143382	ADAMTSL4	yellow
ENSG00000140848	CPNE2	yellow
ENSG00000183117	CSMD1	yellow
ENSG00000159212	CLIC6	yellow
ENSG00000188517	COL25A1	yellow
ENSG00000074219	TEAD2	yellow
ENSG00000163492	CCDC141	yellow
ENSG00000126247	CAPNS1	yellow
ENSG00000139211	AMIGO2	yellow
ENSG00000139567	ACVRL1	yellow
ENSG00000169418	NPR1	yellow
ENSG00000167588	GPD1	yellow
ENSG00000173275	ZNF449	yellow
ENSG00000130307	USHBP1	yellow
ENSG00000154240	CEP112	yellow
ENSG00000165959	CLMN	yellow
ENSG00000168004	HRASLS5	yellow
ENSG00000271092	TMEM56-RWDD3	yellow
ENSG00000124212	PTGIS	yellow
ENSG00000089091	DZANK1	yellow
ENSG00000074527	NTN4	yellow
ENSG00000143994	ABHD1	yellow
ENSG00000111799	COL12A1	yellow
ENSG00000130584	ZBTB46	yellow
ENSG00000171121	KCNMB3	yellow
ENSG00000196139	AKR1C3	yellow
ENSG00000150867	PIP4K2A	yellow
ENSG00000127920	GNG11	yellow
ENSG00000075340	ADD2	yellow
ENSG00000172789	HOXC5	yellow
ENSG00000125384	PTGER2	yellow
ENSG00000075420	FNDC3B	yellow
ENSG00000077157	PPP1R12B	yellow
ENSG00000159176	CSRP1	yellow
ENSG00000173621	LRFN4	yellow
ENSG00000149124	GLYAT	yellow
ENSG00000162373	BEND5	yellow
ENSG00000198879	SFMBT2	yellow
ENSG00000151388	ADAMTS12	yellow
ENSG00000183506	PI4KAP2	yellow
ENSG00000124253	PCK1	yellow
ENSG00000166033	HTRA1	yellow
ENSG00000091513	TF	yellow
ENSG00000138615	CILP	yellow
ENSG00000156968	MPV17L	yellow
ENSG00000131634	TMEM204	yellow
ENSG00000126603	GLIS2	yellow
ENSG00000106100	NOD1	yellow
ENSG00000197165	SULT1A2	yellow
ENSG00000153002	CPB1	yellow
ENSG00000113555	PCDH12	yellow
ENSG00000115504	EHBP1	yellow
ENSG00000170801	HTRA3	yellow
ENSG00000163075	CFAP221	yellow
ENSG00000186458	DEFB132	yellow
ENSG00000139641	ESYT1	yellow
ENSG00000262179	ENSG00000262179	yellow
ENSG00000163072	NOSTRIN	yellow
ENSG00000129467	ADCY4	yellow
ENSG00000087245	MMP2	yellow
ENSG00000111077	TNS2	yellow
ENSG00000277494	GPIHBP1	yellow
ENSG00000158122	AAED1	yellow
ENSG00000196526	AFAP1	yellow
ENSG00000172137	CALB2	yellow
ENSG00000074416	MGLL	yellow
ENSG00000168899	VAMP5	yellow
ENSG00000132970	WASF3	yellow
ENSG00000005073	HOXA11	yellow
ENSG00000147255	IGSF1	yellow
ENSG00000107796	ACTA2	yellow
ENSG00000178162	FAR2P2	yellow
ENSG00000135454	B4GALNT1	yellow
ENSG00000101353	MROH8	yellow
ENSG00000020181	ADGRA2	yellow
ENSG00000171617	ENC1	yellow
ENSG00000146592	CREB5	yellow
ENSG00000197879	MYO1C	yellow
ENSG00000107281	NPDC1	yellow
ENSG00000203799	CCDC162P	yellow
ENSG00000180229	HERC2P3	yellow
ENSG00000163132	MSX1	yellow
ENSG00000239697	TNFSF12	yellow
ENSG00000064692	SNCAIP	yellow
ENSG00000137573	SULF1	yellow
ENSG00000198959	TGM2	yellow
ENSG00000137727	ARHGAP20	yellow
ENSG00000066827	ZFAT	yellow
ENSG00000148180	GSN	yellow
ENSG00000163453	IGFBP7	yellow
ENSG00000101938	CHRDL1	yellow
ENSG00000113739	STC2	yellow
ENSG00000187266	EPOR	yellow
ENSG00000131446	MGAT1	yellow
ENSG00000154274	C4orf19	yellow
ENSG00000164114	MAP9	yellow
ENSG00000146197	SCUBE3	yellow
ENSG00000174059	CD34	yellow
ENSG00000173208	ABCD2	yellow
ENSG00000165072	MAMDC2	yellow
ENSG00000187187	ZNF546	yellow
ENSG00000119185	ITGB1BP1	yellow
ENSG00000105339	DENND3	yellow
ENSG00000105137	SYDE1	yellow
ENSG00000257017	HP	yellow
ENSG00000196616	ADH1B	yellow
ENSG00000204842	ATXN2	yellow
ENSG00000266714	MYO15B	yellow
ENSG00000076555	ACACB	yellow
ENSG00000189367	KIAA0408	yellow
ENSG00000133063	CHIT1	yellow
ENSG00000153064	BANK1	yellow
ENSG00000149260	CAPN5	yellow
ENSG00000175084	DES	yellow
ENSG00000131480	AOC2	yellow
ENSG00000138738	PRDM5	yellow
ENSG00000108405	P2RX1	yellow
ENSG00000129244	ATP1B2	yellow
ENSG00000123689	G0S2	yellow
ENSG00000149575	SCN2B	yellow
ENSG00000106483	SFRP4	yellow
ENSG00000163815	CLEC3B	yellow
ENSG00000175785	PRIMA1	yellow
ENSG00000165194	PCDH19	yellow
ENSG00000131016	AKAP12	yellow
ENSG00000112619	PRPH2	yellow
ENSG00000164627	KIF6	yellow
ENSG00000241399	CD302	yellow
ENSG00000185339	TCN2	yellow
ENSG00000130876	SLC7A10	yellow
ENSG00000146535	GNA12	yellow
ENSG00000213648	SULT1A4	yellow
ENSG00000240771	ARHGEF25	yellow
ENSG00000167995	BEST1	yellow
ENSG00000178538	CA8	yellow
ENSG00000178031	ADAMTSL1	yellow
ENSG00000160111	CPAMD8	yellow
ENSG00000170153	RNF150	yellow
ENSG00000160539	PLPP7	yellow
ENSG00000129538	RNASE1	yellow
ENSG00000083444	PLOD1	yellow
ENSG00000181856	SLC2A4	yellow
ENSG00000128617	OPN1SW	yellow
ENSG00000164294	GPX8	yellow
ENSG00000168918	INPP5D	yellow
ENSG00000183160	TMEM119	yellow
ENSG00000101605	MYOM1	yellow
ENSG00000157150	TIMP4	yellow
ENSG00000154277	UCHL1	yellow
ENSG00000186162	CIDECP	yellow
ENSG00000146859	TMEM140	yellow
ENSG00000198963	RORB	yellow
ENSG00000122783	C7orf49	yellow
ENSG00000118523	CTGF	yellow
ENSG00000123684	LPGAT1	yellow
ENSG00000007314	SCN4A	yellow
ENSG00000084731	KIF3C	yellow
ENSG00000121769	FABP3	yellow
ENSG00000166839	ANKDD1A	yellow
ENSG00000120907	ADRA1A	yellow
ENSG00000124155	PIGT	yellow
ENSG00000196502	SULT1A1	yellow
ENSG00000138356	AOX1	yellow
ENSG00000004799	PDK4	yellow
ENSG00000127951	FGL2	yellow
ENSG00000127990	SGCE	yellow
ENSG00000117461	PIK3R3	yellow
ENSG00000176438	SYNE3	yellow
ENSG00000117020	AKT3	yellow
ENSG00000153208	MERTK	yellow
ENSG00000112246	SIM1	yellow
ENSG00000165801	ARHGEF40	yellow
ENSG00000151789	ZNF385D	yellow
ENSG00000168679	SLC16A4	yellow
ENSG00000187134	AKR1C1	yellow
ENSG00000112208	BAG2	yellow
ENSG00000124225	PMEPA1	yellow
ENSG00000169902	TPST1	yellow
ENSG00000073712	FERMT2	yellow
ENSG00000136205	TNS3	yellow
ENSG00000176134	ENSG00000176134	yellow
ENSG00000157350	ST3GAL2	yellow
ENSG00000111676	ATN1	yellow
ENSG00000136854	STXBP1	yellow
ENSG00000108797	CNTNAP1	yellow
ENSG00000173267	SNCG	yellow
ENSG00000102996	MMP15	yellow
ENSG00000161649	CD300LG	yellow
ENSG00000139329	LUM	yellow
ENSG00000137501	SYTL2	yellow
ENSG00000117122	MFAP2	yellow
ENSG00000170549	IRX1	yellow
ENSG00000120093	HOXB3	yellow
ENSG00000171812	COL8A2	yellow
ENSG00000109472	CPE	yellow
ENSG00000112320	SOBP	yellow
ENSG00000129596	CDO1	yellow
ENSG00000224420	ADM5	yellow
ENSG00000111879	FAM184A	yellow
ENSG00000105499	PLA2G4C	yellow
ENSG00000162512	SDC3	yellow
ENSG00000164850	GPER1	yellow
ENSG00000221932	HEPN1	yellow
ENSG00000161298	ZNF382	yellow
ENSG00000140009	ESR2	yellow
ENSG00000166148	AVPR1A	yellow
ENSG00000105974	CAV1	yellow
ENSG00000151917	BEND6	yellow
ENSG00000188958	UTS2B	yellow
ENSG00000185842	DNAH14	yellow
ENSG00000082684	SEMA5B	yellow
ENSG00000164330	EBF1	yellow
ENSG00000107863	ARHGAP21	yellow
ENSG00000141391	PRELID3A	yellow
ENSG00000148671	ADIRF	yellow
ENSG00000196388	INCA1	yellow
ENSG00000203666	EFCAB2	yellow
ENSG00000153162	BMP6	yellow
ENSG00000269113	TRABD2B	yellow
ENSG00000011028	MRC2	yellow
ENSG00000141576	RNF157	yellow
ENSG00000203867	RBM20	yellow
ENSG00000099957	P2RX6	yellow
ENSG00000100234	TIMP3	yellow
ENSG00000170276	HSPB2	yellow
ENSG00000104415	WISP1	yellow
ENSG00000122729	ACO1	yellow
ENSG00000166821	PEX11A	yellow
ENSG00000143416	SELENBP1	yellow
ENSG00000048740	CELF2	yellow
ENSG00000150636	CCDC102B	yellow
ENSG00000170961	HAS2	yellow
ENSG00000001561	ENPP4	yellow
ENSG00000122870	BICC1	yellow
ENSG00000132874	SLC14A2	yellow
ENSG00000099910	KLHL22	yellow
ENSG00000129680	MAP7D3	yellow
ENSG00000189058	APOD	yellow
ENSG00000054793	ATP9A	yellow
ENSG00000122707	RECK	yellow
ENSG00000166250	CLMP	yellow
ENSG00000162804	SNED1	yellow
ENSG00000115461	IGFBP5	yellow
ENSG00000176371	ZSCAN2	yellow
ENSG00000113140	SPARC	yellow
ENSG00000183597	TANGO2	yellow
ENSG00000127083	OMD	yellow
ENSG00000145476	CYP4V2	yellow
ENSG00000151376	ME3	yellow
ENSG00000168497	SDPR	yellow
ENSG00000087237	CETP	yellow
ENSG00000145362	ANK2	yellow
ENSG00000141448	GATA6	yellow
ENSG00000157927	RADIL	yellow
ENSG00000099998	GGT5	yellow
ENSG00000174307	PHLDA3	yellow
ENSG00000120262	CCDC170	yellow
ENSG00000186466	AQP7P1	yellow
ENSG00000140287	HDC	yellow
ENSG00000198795	ZNF521	yellow
ENSG00000108551	RASD1	yellow
ENSG00000145730	PAM	yellow
ENSG00000037965	HOXC8	yellow
ENSG00000172236	TPSAB1	yellow
ENSG00000149257	SERPINH1	yellow
ENSG00000148411	NACC2	yellow
ENSG00000131831	RAI2	yellow
ENSG00000132563	REEP2	yellow
ENSG00000146122	DAAM2	yellow
ENSG00000102935	ZNF423	yellow
ENSG00000144031	ANKRD53	yellow
ENSG00000163431	LMOD1	yellow
ENSG00000103710	RASL12	yellow
ENSG00000136859	ANGPTL2	yellow
ENSG00000186205	2001-03-01	yellow
ENSG00000198189	HSD17B11	yellow
ENSG00000112214	FHL5	yellow
ENSG00000134853	PDGFRA	yellow
ENSG00000139874	SSTR1	yellow
ENSG00000131127	ZNF141	yellow
ENSG00000082175	PGR	yellow
ENSG00000138080	EMILIN1	yellow
ENSG00000183496	MEX3B	yellow
ENSG00000197253	TPSB2	yellow
ENSG00000061918	GUCY1B3	yellow
ENSG00000129009	ISLR	yellow
ENSG00000111341	MGP	yellow
ENSG00000185291	IL3RA	yellow
ENSG00000113269	RNF130	yellow
ENSG00000065325	GLP2R	yellow
ENSG00000131386	GALNT15	yellow
ENSG00000125730	C3	yellow
ENSG00000158258	CLSTN2	yellow
ENSG00000061455	PRDM6	yellow
ENSG00000164694	FNDC1	yellow
ENSG00000102057	KCND1	yellow
ENSG00000184226	PCDH9	yellow
ENSG00000271601	LIX1L	yellow
ENSG00000078098	FAP	yellow
ENSG00000101335	MYL9	yellow
ENSG00000135404	CD63	yellow
ENSG00000181007	ZFP82	yellow
ENSG00000157214	STEAP2	yellow
ENSG00000122176	FMOD	yellow
ENSG00000167641	PPP1R14A	yellow
ENSG00000188060	RAB42	yellow
ENSG00000075213	SEMA3A	yellow
ENSG00000091136	LAMB1	yellow
ENSG00000165566	AMER2	yellow
ENSG00000005108	THSD7A	yellow
ENSG00000164237	CMBL	yellow
ENSG00000197614	MFAP5	yellow
ENSG00000119929	CUTC	yellow
ENSG00000122121	XPNPEP2	yellow
ENSG00000150625	GPM6A	yellow
ENSG00000089351	GRAMD1A	yellow
ENSG00000132854	KANK4	yellow
ENSG00000168542	COL3A1	yellow
ENSG00000168546	GFRA2	yellow
ENSG00000109846	CRYAB	yellow
ENSG00000073060	SCARB1	yellow
ENSG00000047617	ANO2	yellow
ENSG00000155906	RMND1	yellow
ENSG00000171659	GPR34	yellow
ENSG00000135144	DTX1	yellow
ENSG00000136960	ENPP2	yellow
ENSG00000196549	MME	yellow
ENSG00000153446	C16orf89	yellow
ENSG00000140873	ADAMTS18	yellow
ENSG00000154822	PLCL2	yellow
ENSG00000008394	MGST1	yellow
ENSG00000132837	DMGDH	yellow
ENSG00000122786	CALD1	yellow
ENSG00000139899	CBLN3	yellow
ENSG00000142552	RCN3	yellow
ENSG00000231672	DIRC3	yellow
ENSG00000131773	KHDRBS3	yellow
ENSG00000261011	ENSG00000261011	yellow
ENSG00000113212	PCDHB7	yellow
ENSG00000105483	CARD8	yellow
ENSG00000120833	SOCS2	yellow
ENSG00000151892	GFRA1	yellow
ENSG00000169814	BTD	yellow
ENSG00000160801	PTH1R	yellow
ENSG00000137834	SMAD6	yellow
ENSG00000187391	MAGI2	yellow
ENSG00000197757	HOXC6	yellow
ENSG00000186479	RGS7BP	yellow
ENSG00000002016	RAD52	yellow
ENSG00000183580	FBXL7	yellow
ENSG00000137185	ZSCAN9	yellow
ENSG00000120875	DUSP4	yellow
ENSG00000079308	TNS1	yellow
ENSG00000166813	KIF7	yellow
ENSG00000153253	SCN3A	yellow
ENSG00000122367	LDB3	yellow
ENSG00000102802	MEDAG	yellow
ENSG00000181019	NQO1	yellow
ENSG00000117298	ECE1	yellow
ENSG00000162745	OLFML2B	yellow
ENSG00000163297	ANTXR2	yellow
ENSG00000123080	CDKN2C	yellow
ENSG00000113721	PDGFRB	yellow
ENSG00000176903	PNMA1	yellow
ENSG00000130988	RGN	yellow
ENSG00000178695	KCTD12	yellow
ENSG00000132170	PPARG	yellow
ENSG00000060982	BCAT1	yellow
ENSG00000120332	TNN	yellow
ENSG00000147100	SLC16A2	yellow
ENSG00000122299	ZC3H7A	yellow
ENSG00000182742	HOXB4	yellow
[truncated: 13,736 more rows]

## Sheet: Skin module eigengenes D
Sample_id	black	blue	brown	cyan	darkgreen	darkgrey	darkmagenta	darkolivegreen	darkorange	darkred	darkturquoise	green	greenyellow	grey	grey60	lightcyan	lightgreen	lightyellow	magenta	midnightblue	orange	paleturquoise	pink	purple	red	royalblue	saddlebrown	salmon	skyblue	steelblue	tan	turquoise	violet	white	yellow
1001-0006	-0.0449082	0.055754	0.0278953	-0.039691	-0.0458599	0.0831502	-0.033298	-0.00930244	8.30234e-05	0.0437062	-0.0306762	-0.0646977	-0.0574297	0.0628735	0.0429745	-0.000723276	0.0567046	0.0391454	-0.0444904	0.0394436	-0.00275172	-0.0354219	-0.00473194	0.087013	0.00251102	0.0264527	0.00346605	-0.0610953	0.0216325	0.0310887	-0.058378	-0.048803	0.0376964	-0.0136251	0.0610581
1001-0105	0.0877556	-0.0738973	-0.0643968	-0.0454721	0.0313891	-0.0107179	-0.0353523	-0.074922	0.0232211	-0.0196434	0.0729311	0.0256111	0.0557498	0.0809697	-0.0163832	-0.0867048	-0.0770406	-0.0511688	-0.0198509	0.0551238	-0.041496	0.021177	0.0280222	0.0480912	0.00327539	0.037248	-0.0536803	0.0611475	-0.113286	0.129943	0.0605752	0.0750447	0.075653	0.0452222	-0.0533937
1001-1206	-0.00499383	0.0689721	-0.0384375	0.065032	-0.0226781	0.102024	0.0325707	-0.0210098	-0.052265	-0.024736	-0.0471675	0.00500314	-0.116323	0.0314659	-0.0509314	0.0891716	0.0274604	0.0335753	-0.141141	0.0840671	0.00213179	-0.0525743	0.0937174	0.0931639	-0.0886815	0.0188138	0.0625952	-0.0456672	0.0539003	-0.00597924	0.024889	-0.0530992	-0.032393	-0.087402	0.00589392
1001-1205	0.0946901	-0.0516712	-0.118774	0.0427335	0.0500777	0.0285017	0.030601	-0.0752329	-0.0455647	-0.0565908	0.0536226	0.0773717	-0.0141353	0.0962708	-0.0487109	-0.0113305	-0.0804825	-0.0846562	-0.115609	0.114709	-0.0437707	0.00639874	0.0647845	0.0745938	-0.0705189	0.0326082	0.0209893	0.0401678	-0.0570263	0.107878	0.0872788	0.0714786	0.0380627	-0.0121322	-0.0590844
1001-0005	0.167476	-0.062965	-0.222903	0.214006	0.0313691	0.0281536	0.0508311	-0.16113	0.0496613	-0.145177	0.063086	0.191809	-0.0768005	0.0970761	-0.0333411	0.101929	-0.0969748	-0.0472987	-0.234258	0.177512	-0.032086	-0.0651555	0.192722	0.0534601	-0.172634	0.0434661	0.0123797	0.0340519	-0.10805	0.132785	0.22651	0.079384	0.0609188	-0.0813232	-0.0582995
1002-0005	0.11726	-0.0441571	-0.107163	-0.0234134	0.0668226	0.0319773	0.0636917	-0.0206509	-0.0398211	-0.074461	0.0461176	0.0261966	-0.0180886	0.111471	-0.032047	-0.0610946	-0.0401472	-0.0295349	-0.091888	0.0859364	0.062254	0.0369224	0.162276	0.094305	-0.0919632	0.0374778	0.0447907	-0.00968926	-0.0237328	0.057115	0.16489	0.0556997	0.0319733	-0.0299358	-0.00857419
1002-0006	-0.0583247	0.0542334	0.01497	0.0308131	-0.0367045	0.0637889	-0.004089	-0.0124493	0.0752904	-0.0402423	-0.0841036	-0.0120745	-0.0727522	0.0143225	0.00583561	0.0521321	0.0483826	0.0927037	-0.0382563	0.0278592	0.117212	-0.0542063	0.0225458	0.0503828	-0.0647014	-0.0595078	0.0192923	-0.0491411	0.0119877	-0.0354856	-0.00505612	-0.0437763	-0.0168043	-0.0861309	0.0414292
1002-0105	0.0535153	0.0105329	0.0117031	-0.0574224	0.0190457	-0.0385162	0.0215331	0.0492212	-0.0404512	0.0465465	0.0515448	-0.0373948	0.00872946	0.0581069	-0.0291053	-0.054957	0.00665914	0.0525972	-0.00796557	-0.0825403	0.122617	0.033999	0.0697472	-0.0465798	0.0414565	0.0773971	0.0337378	-0.0116875	0.0457648	-0.00116055	0.0371755	-0.0108534	-0.00446643	0.0413877	-0.00853206
1002-1206	0.0150247	0.0232466	0.0461612	-0.0908083	-0.0351488	0.00405413	-0.0563708	0.00982249	0.0450266	0.0925716	0.0468906	-0.0786419	0.0155496	0.0447389	-0.00826059	-0.0511903	0.0214047	-0.00395163	0.0220379	-0.0590143	-0.0391134	-0.000265707	0.0164016	0.0105427	0.0811737	0.0805402	-0.033428	-0.0380152	0.0159469	-0.00529164	-0.0404829	-0.0391335	0.00955761	0.058804	0.00734359
1003-0006	0.00882734	0.0565798	0.027013	0.0341905	0.00340293	-0.0145523	0.0381066	0.0479132	-0.0513486	0.0029732	-0.0168796	0.00184097	-0.0374554	-0.0759192	-0.144529	0.0688139	0.0164877	-0.0735757	-0.0130065	-0.0627109	-0.0581069	0.0120661	0.104385	-0.0713689	-0.0118035	0.0210639	0.0605762	-0.0190234	0.0780023	-0.0585572	0.0310248	-0.0515521	-0.122474	-0.0351937	-0.0729978
1003-0105	0.0666058	-0.0329699	-0.101771	0.0735224	0.0758715	-0.0180598	0.111991	0.00545316	-0.0462041	-0.0667078	0.0217952	0.075279	-0.0422636	0.0258902	-0.0426456	0.0278923	-0.0595795	-0.0582473	-0.112348	0.0433857	-0.0390164	0.0326319	0.0783607	-0.0082928	-0.0872224	0.00992376	0.0768601	-0.00295101	0.0320689	0.0758226	0.0899572	0.0530323	0.04003	-0.0436911	-0.0485575
1003-0005	0.0932833	-0.0528361	-0.0744833	0.0767802	0.0953077	-0.0874252	0.113471	0.0461346	-0.0514442	-0.0571901	0.0631499	0.093518	0.0289513	-0.0259323	-0.100489	0.0198839	-0.0847041	-0.10968	-0.022243	-0.0193327	-0.0459298	0.0816715	0.0737838	-0.0977032	-0.0320174	0.0280995	0.0854265	0.0647874	0.0408862	0.0240304	0.112842	0.0642676	-0.0250034	0.00922936	-0.104713
1003-1206	-0.0327886	0.0706928	0.0170805	-0.00158123	-0.0311323	0.065865	0.00129609	0.00759715	-0.0503933	0.00333619	-0.0510738	-0.038124	-0.0765858	0.0330362	-0.00787223	0.0341451	0.0553828	0.0386435	-0.0652761	0.00284042	-0.0199058	-0.0351951	0.0536547	0.0403675	-0.0386545	0.00525178	0.0432436	-0.0468945	0.0439965	0.00580706	-0.020143	-0.0585784	0.0140216	-0.0633923	0.0407325
1004-0006	0.0224832	-0.0339961	-0.0113294	0.0151648	0.0644534	-0.0532817	0.0716806	0.0573093	0.0388124	0.0223378	0.0510803	0.0196575	0.0488024	-0.0114562	-0.0317321	-0.0111049	-0.0385862	-0.000565159	0.0247681	-0.0206003	0.09347	0.0780918	-0.0339742	-0.0533655	0.0448658	0.0319112	0.0550053	0.0309951	0.0410815	-0.0507046	0.0012368	0.0329008	-0.03441	0.061983	-0.0394686
1004-1205	0.00129494	-0.0091023	-0.0446193	0.0176917	0.0172712	0.0157992	0.0238236	0.00508712	-0.0521218	-0.0591109	-0.0330688	0.0209736	-0.0335788	-0.0197702	0.0271063	0.00792653	0.00455593	-0.0323659	-0.0449472	0.0387788	0.0207552	-0.00907909	0.00252502	0.0267275	-0.0606471	-0.042217	0.039976	-0.0340847	0.0236037	0.00831248	0.0128443	0.0101642	0.0103634	-0.0469667	0.0303478
1004-0005	0.0111085	-0.035228	-0.0228428	0.023526	0.0685295	-0.0174076	0.0885459	0.0518804	0.00166979	-0.0576241	-0.0153882	0.0406511	0.0172177	-0.0519244	-0.068075	-0.0057204	-0.0567173	-0.0753747	0.0352675	0.0242469	-0.00891301	0.0671654	-0.0042313	-0.00055593	-0.0301528	-0.0586249	0.07023	0.0391066	0.0574174	-0.0579482	0.0277145	0.037879	-0.0498609	-0.0204897	-0.058686
1004-1206	-0.0195887	0.0293648	-0.0400732	0.00456527	-0.0723075	0.0552284	-0.0553973	-0.0677025	-0.0474326	-0.0484309	-0.0695079	-0.0151847	-0.100507	0.0951035	0.15203	0.0027948	0.104512	0.04342	-0.118966	0.0304191	0.199919	-0.0970706	0.0189656	0.0560372	-0.0967792	-0.0219529	-0.0212604	-0.0729005	-0.0460597	0.124249	0.0250696	-0.0342213	0.130485	-0.103661	0.149942
1004-0105	0.0186986	-0.0115176	-0.0342319	0.019957	0.0439304	0.00114317	0.0577188	0.0184103	-0.0424794	-0.0373639	-0.00436705	0.0289048	-0.00768905	-0.000235483	-0.0256289	0.00589235	-0.0339816	-0.0210078	-0.028182	0.0236941	0.0669882	0.0299791	0.0123681	0.0128513	-0.0316656	-0.0129066	0.0538599	0.018869	0.0449923	-0.00770713	0.0262597	0.0308537	-0.0144724	-0.0165387	-0.0292074
1005-0005	0.128528	-0.0530564	-0.128857	0.0221449	0.0516162	-0.00291441	0.0461298	-0.0378381	-0.0165572	-0.0325337	0.0858094	0.0502346	-0.0252611	0.119622	-0.00600649	-0.0305917	-0.0190906	-0.00398147	-0.140837	0.0615885	-0.0285401	0.0355323	0.113409	0.0453138	-0.0640283	0.0953132	0.0460334	-0.00556765	-0.0165319	0.0551027	0.121421	0.0390416	0.0393629	-0.00565455	0.016784
1005-0006	-0.0183295	0.0424903	0.070769	-0.0712204	-0.0225554	0.0116453	-0.0298233	0.0377254	0.124547	0.0762664	0.0149063	-0.0707522	0.00703933	0.0372244	-0.0372952	-0.0265015	0.0228687	0.0584352	0.0426762	-0.0677855	0.126381	0.0166087	0.00206704	0.00579261	0.0650964	0.0501794	-0.00214946	-0.0634072	0.0234429	-0.0600785	-0.0389125	-0.0424315	-0.0715182	0.0447806	-0.016325
1005-0105	0.0308012	-0.0144133	-0.0122966	0.00180484	0.083423	-0.0128752	0.113253	0.0979206	0.0266033	-0.00264845	0.024834	0.00799479	0.0207685	0.00605125	-0.056865	-0.00294503	-0.0423582	-0.0183563	0.0106718	0.00957516	-0.0112175	0.102	0.0332747	-0.00714319	0.00069358	0.0199775	0.102137	0.0569851	0.0793902	-0.0710958	0.0366178	0.0217922	-0.068892	0.0218583	-0.0560953
1005-1206	-0.0200161	0.0596034	0.000947864	0.000183946	-0.0550807	0.0898771	-0.0305992	-0.0321588	-0.0356155	0.00891092	-0.0404311	-0.0351627	-0.0829737	0.0631823	0.0342714	0.035275	0.0501322	0.0579708	-0.0830434	0.0553154	-0.00425974	-0.0620172	0.0532071	0.0907502	-0.0405952	0.0233422	0.007116	-0.0529062	0.0189417	0.0475893	-0.00959099	-0.054685	0.0403595	-0.0585725	0.0540018
1006-0006	0.00502483	0.010696	0.0158984	-0.013844	0.0286487	0.0270126	0.0234887	0.0486102	0.00119759	0.036683	0.0195164	-0.0139701	0.00465446	-0.00396367	-0.0852286	-0.0018699	-0.0210399	-0.00214943	0.0143694	0.0184447	-0.0456795	0.0349797	0.00981961	0.0381008	0.0243396	0.0304136	0.0493345	-0.0311415	0.0464588	-0.0453247	-0.0170388	-0.00256904	-0.0597319	0.0271218	-0.0474147
1006-1206	0.0268245	0.040113	-0.0799406	0.136594	-0.0243423	0.100974	0.0389247	-0.0624317	-0.0410662	-0.042498	-0.0210651	0.0669391	-0.10769	0.0128637	-0.0684125	0.12839	-0.00370554	0.00293996	-0.159194	0.131923	-0.0192517	-0.0678512	0.102024	0.106857	-0.103517	0.0199725	0.0493015	-0.048519	0.0403315	-0.0221082	0.0541295	-0.0249259	-0.0437381	-0.084356	-0.0140463
1006-0105	0.0784565	-0.0410769	-0.13089	0.091515	0.077904	0.0219157	0.103142	7.22684e-05	0.0153634	-0.0666364	0.0410969	0.087736	-0.039694	0.0544328	-0.0616376	0.0339031	-0.0596354	-0.0214758	-0.125828	0.113392	-0.029012	0.0348127	0.0878858	0.0649332	-0.0915844	0.0231657	0.0861066	-0.0229883	0.0132089	0.00759376	0.0983117	0.054322	0.00448148	-0.0229974	-0.0346479
1006-1205	0.0360565	0.0336562	-0.148639	0.174027	-0.0177932	0.151272	0.0596503	-0.104158	-0.0496911	-0.104231	-0.0557781	0.0966798	-0.181219	0.103637	-0.0749855	0.139576	-0.03343	-0.0200486	-0.258573	0.209247	-0.0339908	-0.110173	0.156587	0.170526	-0.194292	0.00145237	0.0615663	-0.0958434	0.0183687	0.0493352	0.104048	0.000727834	-0.00315855	-0.156019	-0.0154984
1006-0005	0.131531	-0.0726253	-0.0647003	0.0205966	0.0238881	-0.0730715	-0.0375376	-0.0371197	0.00902307	-0.0156445	0.122253	0.0972979	0.0788991	0.000915879	-0.0423765	-0.0396427	-0.0557075	-0.00930633	0.0163702	0.0163513	-0.0429957	0.0222703	0.0357481	-0.0379646	0.0183902	0.0515288	-0.0421568	0.0252192	-0.0533132	0.010152	0.103311	0.0624558	-0.0144164	0.067806	-0.0501943
1008-0105	-0.0597625	-0.0205935	-0.0320274	-0.000455695	-0.00557121	-0.000779348	-0.0175604	-0.0445797	-0.0132856	-0.0933417	-0.0906897	0.00240571	-0.0424803	0.0369198	0.141167	-0.0194348	0.0633592	0.0140341	-0.0331346	0.0241229	0.00062648	-0.0465816	-0.0431882	0.0080508	-0.0968245	-0.116228	-0.0102144	-0.00494982	-0.0466411	0.146368	-0.00251758	0.0210672	0.172481	-0.0852133	0.113433
1008-1206	-0.0686443	0.0544682	0.0342596	-0.0252969	-0.0727435	0.0665367	-0.0702958	-0.0295953	-0.0482483	-0.0155567	-0.0902424	-0.0532651	-0.0706587	0.0488706	0.138879	0.00746428	0.109343	0.0663627	-0.032075	0.0127874	0.0429101	-0.0755155	-0.0111632	0.0571987	-0.0468532	-0.0415803	-0.00656729	-0.0706923	-0.00603648	0.0338701	-0.0328659	-0.0509359	0.0699509	-0.0779909	0.13684
1008-0006	-0.0926357	0.0586328	0.0308036	0.00807583	-0.0549597	0.076309	-0.0373033	-0.0128259	-0.0453773	-0.019848	-0.0996053	-0.0386693	-0.0769304	0.00273384	0.0971962	0.0461384	0.0852953	0.0336799	-0.0285488	0.03324	-0.00660243	-0.0640876	-0.017391	0.0628521	-0.0573287	-0.0694523	0.0122457	-0.0664126	0.0123601	0.0145131	-0.0510257	-0.0536532	0.0502579	-0.0822275	0.104223
1008-1205	-0.0273899	-0.0236962	-0.0220914	0.00397974	0.0353489	-0.0249672	0.0381947	0.0174841	-0.0440837	-0.0583201	-0.0399619	0.0108283	-0.00562533	-0.00811226	0.0455154	-0.0104217	0.00576142	-0.0475095	9.15438e-05	0.000196335	-0.029208	0.0118703	-0.0267837	-0.0229321	-0.0432952	-0.0676751	0.0352224	0.00525248	0.0136781	0.0467509	-0.0024854	0.0324545	0.0615366	-0.0348112	0.0344791
1008-0005	0.00642413	-0.0623475	-0.0531551	0.0586998	0.0768786	-0.0550097	0.0637349	0.0201699	-0.00276621	-0.0877385	-0.00549628	0.0751924	0.0349602	-0.0430345	-0.0105008	-0.00180326	-0.0523507	-0.0790784	0.0249356	0.0205186	-0.0436485	0.0492588	-0.0289757	-0.0413722	-0.0463113	-0.0822796	0.0424784	0.042589	-0.00654624	0.0338114	0.0412996	0.0725555	0.0389532	-0.00794348	-0.0281043
1009-1206	-0.0252544	0.0484648	0.0400438	-0.0406287	-0.0657036	0.0280811	-0.0764752	-0.00875116	-0.0508636	0.0396275	-0.0208518	-0.0565099	-0.0413377	0.0460748	0.0938337	-0.00500537	0.0725831	0.0562268	-0.0269255	-0.0358677	-0.00196126	-0.0503595	0.00526363	0.0119923	0.0132588	0.0311287	-0.00990507	-0.0608678	0.00267398	0.00798756	-0.0355407	-0.0546101	0.0415785	-0.0176454	0.0893455
1009-0005	0.0623445	-0.0888843	-0.0469126	-0.0287636	0.0326651	-0.102828	-0.0389533	-0.0434667	-0.0236523	-0.0212041	0.0675977	0.0496688	0.0805882	0.0231801	0.0519389	-0.0911412	-0.0424972	-0.0664986	0.0284507	-0.0302071	-0.0512769	0.0283302	-0.0523326	-0.0871952	0.030433	0.00449033	-0.0621124	0.0820264	-0.0994884	0.0524851	0.0292223	0.0681408	0.061771	0.0612786	-0.00245671
1009-0006	-0.0511795	0.0384384	0.0486756	-0.041919	-0.0415281	0.0209682	-0.0412454	0.0132649	0.0488018	0.0401607	-0.0321071	-0.0636347	-0.0273843	0.0256058	0.0772508	-0.00567705	0.0656743	0.0514924	-0.000801144	-0.0229856	-0.0255919	-0.0223909	-0.0436964	0.00610741	0.0232204	0.00830608	0.00725168	-0.0436337	0.0124182	0.0102352	-0.0663867	-0.0440776	0.0442171	-0.00422622	0.0782014
1009-0105	0.081024	-0.0779489	-0.112004	0.0350977	0.0292766	-0.0736261	-0.0166781	-0.0917663	-0.0449433	-0.074877	0.0550593	0.0783947	0.0165393	0.0305593	0.059729	-0.0392366	-0.0186374	-0.0936921	-0.0731906	0.00411278	-0.0432727	-0.0128964	0.0228882	-0.0630953	-0.0551301	0.00229501	-0.0388565	0.0412639	-0.0977596	0.0909792	0.0803091	0.0652582	0.0985604	0.00202691	0.0310444
1013-1206	-0.035362	0.0653229	0.00914967	-0.00621579	-0.0542052	0.104265	-0.0326007	-0.0185063	0.0106692	-0.00201882	-0.066175	-0.043492	-0.0892629	0.0630729	0.0496082	0.0318083	0.0715821	-0.0108085	-0.0687152	0.0566294	-0.00888055	-0.0601845	0.0494118	0.11112	-0.0556646	-0.000845361	0.021523	-0.0652041	0.026741	0.0419708	-0.0139826	-0.0619373	0.0516688	-0.0821174	0.0853829
1013-0105	0.0636065	-0.00469945	-0.0662092	0.00745076	0.03659	0.0357753	0.0597996	0.00925988	0.0297581	0.0109451	0.0441845	0.00525745	-0.0390688	0.0913646	-0.0252926	-0.00200396	-0.0162563	-0.0356421	-0.103353	0.0546597	-0.0233246	0.0269902	0.0639394	0.0650314	-0.0256449	0.079906	0.0595396	-0.0144819	0.0487747	0.0186564	0.0484885	0.00415975	0.0163267	-0.00689906	0.00477375
1013-0005	0.0233237	-0.0401448	-0.123242	0.0690468	0.0513794	0.00899653	0.0785368	-0.0491014	-0.0015979	-0.107447	-0.0331106	0.0691793	-0.0720172	0.0306064	0.0187425	0.0253559	-0.00815085	-0.0408174	-0.121629	0.0700521	-0.0303086	-0.00940772	0.0582756	0.0277535	-0.145716	-0.0592935	0.0466219	-0.0355044	-0.0113138	0.0814485	0.0777233	0.0409585	0.0676052	-0.0936969	0.0382398
1013-0006	-0.0305217	0.0418717	0.0486809	-0.0832872	-0.0606754	0.0276979	-0.0810478	0.011481	0.0451269	0.0562905	-0.0167551	-0.0938157	-0.0281018	0.079248	0.102829	-0.0514758	0.0975663	0.0602387	-0.00585011	-0.046084	-0.00336794	-0.0214409	-0.0119164	0.0288603	0.0293026	0.0403642	-0.011018	-0.0563222	0.00409189	0.0424515	-0.0509346	-0.0611032	0.083189	0.00163348	0.120846
1014-0105	0.0535985	-0.057989	-0.0400066	-0.0637888	0.0315035	-0.0264826	-0.00674809	-0.0356934	-0.0355865	0.0049706	0.0644071	-0.0114298	0.0547863	0.108306	0.01059	-0.100327	-0.0422901	0.01065	-0.0133253	0.00292338	-0.0294326	0.0389911	-0.0129172	0.0154372	0.0337153	0.0496352	-0.0269817	0.0766565	-0.0714475	0.0204563	0.0273172	0.0503908	0.013889	0.0559981	-0.00966539
1014-0006	-0.0488782	0.0370352	0.0330256	-0.0645764	-0.0610562	0.0456456	-0.0604268	-0.0128156	-0.0534566	0.0148082	-0.0472093	-0.0659851	-0.0408883	0.0857558	0.109998	-0.0395613	0.0904825	0.101557	-0.018751	-0.00770101	-0.00114386	-0.0522316	-0.0208295	0.0467249	-0.00377026	-0.00617584	-0.0136028	-0.0667527	-0.0121967	0.0689669	-0.0429232	-0.043262	0.100232	-0.0305635	0.114747
1014-1206	-0.0725396	0.0475599	0.0169284	0.00605428	-0.0551397	0.0683137	-0.0309036	-0.0148402	0.00786318	-0.0456481	-0.0979465	-0.0289388	-0.0743922	0.036763	0.102578	0.0317487	0.0815149	0.0955127	-0.0332475	0.0317163	-0.00235595	-0.0684292	0.00690126	0.0603704	-0.0662811	-0.0714209	0.0100759	-0.0679101	-0.0029844	0.0201816	-0.0182117	-0.0476705	0.0606689	-0.0957785	0.103452
1014-1205	0.0291808	-0.0287567	-0.0296043	-0.0231504	0.0565047	-0.00976263	0.0490725	0.0220961	-0.03471	-0.0200986	0.0203801	0.011164	0.00923655	0.0366403	-0.0104533	-0.040558	-0.0317515	0.0222248	-0.0110868	0.0189174	-0.00885807	0.0514582	0.0231299	0.0154012	-0.0194006	0.00776804	0.0375365	0.00289315	0.00574428	-0.00800521	0.0326457	0.039017	-0.0206155	0.00309668	-0.0212877
1014-0005	0.0809273	-0.0621519	-0.0851394	0.0125643	0.0583064	-0.0234594	0.0351204	-0.0539117	-0.0326049	-0.0749493	0.0375914	0.0473746	0.0143295	0.0625409	-0.0193874	-0.0423664	-0.0616764	0.0229966	-0.0482296	0.039989	-0.0246768	0.0327434	0.0880928	0.0159825	-0.0558855	0.00618661	0.00861535	0.0456427	-0.0618338	0.05425	0.111145	0.0727445	0.0172712	-0.0143449	-0.0338164
138001-0105	0.00542616	-0.0317882	0.006339	-0.0519713	-0.00992462	0.00704392	-0.0351504	-0.0507695	0.0189439	0.0101189	0.0170906	-0.0168706	0.0359214	0.048994	-0.0249923	-0.0561623	-0.0462539	-0.0195079	0.0223011	0.0319402	-0.0248781	-0.00373561	-0.00994956	0.0335415	0.0297534	0.0140971	-0.0861203	0.0511385	-0.0589112	0.0647021	-0.00858137	0.0394085	0.0433876	0.037433	-0.040779
138001-1206	0.158939	0.0468982	-0.0313315	0.0196451	-0.0379278	0.0450726	-0.0287806	-0.011395	0.0275847	-0.00921539	0.0374183	-0.0068739	-0.0574115	0.0672534	-0.0554095	0.0424194	0.0235504	0.020507	-0.081096	0.000629199	0.0745043	-0.0412625	0.337952	0.0493945	-0.0508402	0.117359	0.0391465	-0.03792	0.0248136	-0.0161332	0.2109	-0.057141	-0.0115395	-0.0721866	-0.00510462
138001-0005	0.0604128	-0.0611297	-0.0192856	-0.0530933	0.0635148	-0.0505632	0.0333926	0.0185244	-0.0586013	0.00662832	0.0652598	0.00429558	0.0677408	0.03051	-0.0702161	-0.0818204	-0.0844582	-0.107034	0.0348728	-0.0120227	-0.0576758	0.0751207	0.002733	-0.0145878	0.0412304	0.0442132	0.00756954	0.0610582	-0.0211831	0.0235512	0.0296567	0.0572223	0.010377	0.071227	-0.0879634
138001-1205	-0.0333463	0.0478094	0.0547313	-0.0254016	-0.0455995	0.0554148	-0.046713	0.00632653	-0.0583185	0.0469874	-0.0197173	-0.0465572	-0.00857091	-0.00761867	-0.0295273	0.0170115	0.022857	-0.0575777	0.0214564	0.0083851	-0.0167261	-0.0303386	0.0230951	0.046722	0.0304279	0.0156631	-0.0224037	-0.0114772	0.0213397	-0.0332469	-0.0428676	-0.0532429	-0.0226726	0.0053255	-0.00603426
138001-0006	-0.0413325	0.0473853	0.0611881	-0.0623482	-0.0155464	0.0245945	-0.00555078	0.0380159	0.0617948	0.0566896	-0.0182166	-0.0709873	-0.00827071	0.0232868	-0.0146606	-0.0216853	0.0274718	0.0202723	0.0216699	-0.0222347	0.0659862	0.00554354	-0.00550215	0.0162354	0.0416304	0.024609	0.0174415	-0.0114479	0.0418993	-0.00679464	-0.0587339	-0.0420326	-0.0290738	0.0131948	0.00778568
138002-1206	-0.04841	0.0454041	0.0461828	-0.0447926	-0.035514	0.0367138	-0.033965	0.0239497	-0.0343982	0.0493782	-0.0196344	-0.0655553	-0.0199076	0.0347002	0.0368607	-0.00432827	0.0500483	0.0480609	-0.00076263	-0.0328288	-0.0248725	-0.00848751	-0.0387943	0.0246455	0.0358823	0.0257102	0.00910062	-0.0468265	0.0279642	-0.0284182	-0.0731309	-0.0507143	0.00930953	0.0122783	0.05226
138002-1205	-0.0174297	0.0361769	0.0522693	-0.0156122	-0.00350198	-0.00197362	0.00369163	0.0464574	-0.0497291	0.0222925	-0.0203118	-0.0303678	-0.00740969	-0.018683	-0.0290322	0.0195961	0.010802	0.0328737	0.0304879	-0.0569359	-0.0120125	0.0141421	0.0315278	-0.0387751	0.0248202	0.0104725	0.0308005	-0.0278479	0.047231	-0.0697579	-0.0158865	-0.0293214	-0.0643391	-0.00154275	-0.0118381
138002-0105	0.0414169	-0.0331561	-0.0737021	0.0441742	0.0163064	0.0216348	0.0152329	-0.0766665	-0.0552639	-0.0349133	0.0274614	0.0503168	-0.0114829	0.0736484	-0.030667	0.00570901	-0.050589	0.0350378	-0.0801007	0.0718841	-0.0312889	-0.014471	0.0119148	0.0519201	-0.0412883	0.016911	-0.0410351	0.034841	-0.0545703	0.108591	0.0477045	0.0528521	0.0716091	-0.00940246	-0.034527
138002-0006	0.0029562	0.0464855	0.0603698	-0.033788	-0.0263895	-0.00110434	-0.0127833	0.0336833	0.0525495	0.074812	0.0276217	-0.046841	0.000229532	0.00443035	-0.112094	0.00520673	0.0138332	0.0673994	0.0208439	-0.0588319	0.104956	0.0197556	0.0314636	-0.0270239	0.0629694	0.0698858	-0.00602622	-0.0341891	0.0446089	-0.0820947	-0.0227188	-0.0475368	-0.108378	0.0325463	-0.0427104
138002-0005	0.0496104	-0.0289883	-0.0220555	-0.00746042	0.076394	-0.0407054	0.0794366	0.0518538	-0.0428637	0.0272872	0.0639836	0.0060079	0.0326551	0.0260383	-0.0550541	-0.027008	-0.0502388	0.00676914	-0.00998374	-0.028654	0.0241218	0.088355	0.00568229	-0.0360549	0.0333557	0.062825	0.0480457	0.0348787	0.0446192	-0.00515552	0.0203654	0.0395752	-0.0108966	0.0564576	-0.0557159
138003-0105	0.0261992	-0.033794	-0.0189216	-0.0419567	0.0518778	-0.0155939	0.0462163	0.02386	-0.0550058	0.0220394	0.0430615	-0.00984244	0.0437463	0.0462248	-0.0760226	-0.057441	-0.0601617	0.00012595	0.012645	0.00688048	0.133491	0.0595308	-0.0437724	0.0130255	0.0312114	0.0410348	0.0235739	0.0426001	0.011595	0.00808942	-0.00560368	0.0402478	-0.0114519	0.0559434	-0.0671571
138003-0006	-0.0458673	0.0526704	0.0472287	-0.00153336	-0.0211984	0.0704351	0.00666552	0.0154557	0.0954034	0.0188864	-0.0427269	-0.0277752	-0.0223374	-0.0133742	-0.0532454	0.0302578	0.0185252	0.0342525	0.0174582	0.0416469	-0.0256501	-0.012022	-0.00274789	0.0666107	0.00677684	-0.0187787	0.0161191	0.000717645	0.0353947	-0.0656233	-0.0406386	-0.0344801	-0.0733141	-0.0207801	-0.0251996
138003-0005	0.0128347	-0.0538276	-0.0592845	0.0554039	0.0648569	-0.0226041	0.068126	-0.0232368	0.0133103	-0.0984871	-0.0196437	0.0639105	0.0203114	0.00377295	-0.0258886	0.000733491	-0.0628679	-0.0147366	0.00195771	0.052446	0.0865123	0.0298564	0.0013143	-0.000208883	-0.0595003	-0.0727134	0.030558	0.0506688	-0.024918	0.0496179	0.0625754	0.0733199	0.0191997	-0.0282391	-0.0477268
138003-1205	-0.0336283	0.0482988	0.0425078	0.0756119	-0.0770766	0.0297797	-0.0405678	-0.055516	-0.0604789	-0.00859789	-0.0518255	0.0152753	-0.04021	-0.0598659	-0.0657947	0.0923822	0.00835117	-0.0521987	0.00957396	0.00345755	-0.0534147	-0.0843041	0.0657325	-0.00535569	-0.0204881	-0.0298081	-0.0701342	-0.0372955	-0.0110512	-0.0515591	0.0147409	-0.0384055	-0.078419	-0.0509022	-0.0565524
138003-1206	-0.00653119	0.0484703	0.015422	0.0193877	-0.015465	0.0344412	0.0151398	0.00177915	-0.0520822	0.00626682	-0.0181374	-0.0100356	-0.0436541	0.0101537	-0.104273	0.0391628	0.00819358	-0.0485569	-0.0291118	-0.00507073	0.18213	-0.0234349	0.0551952	0.0165417	-0.017581	0.0146369	0.0155226	-0.0445763	0.0311912	-0.0363771	0.0116559	-0.037406	-0.0784086	-0.0354193	-0.0489559
138004-0105	0.0208883	-0.0441414	-0.0146569	-0.0360146	0.0473598	-0.0088182	0.0355375	0.0135641	0.0364062	-0.00114822	0.0313669	0.00697726	0.0419498	0.0125569	-0.0312783	-0.0487877	-0.0585427	-0.0662355	0.0312154	0.0286246	-0.00791831	0.0536419	-0.0225778	0.02458	0.0162806	0.000699198	0.00271336	0.0478325	-0.00925467	0.00825073	0.00752006	0.0462727	-0.0102583	0.0397849	-0.0580618
138004-1205	0.0705034	-0.0493355	-0.0527754	-0.00797482	0.0557432	-0.0465418	0.049372	0.0132697	-0.0241121	-0.0153083	0.0592295	0.0413125	0.0406857	0.0103945	-0.00876139	-0.0360252	-0.0495842	-0.0363055	-0.0104564	-0.0025955	0.0236036	0.050857	0.0156379	-0.027492	0.00728089	0.0291667	0.0308663	0.0361813	0.00274181	0.00261962	0.0500062	0.0494613	-0.00475548	0.0378323	-0.0379345
138004-0006	-0.0155183	0.0458941	0.0649192	-0.0711401	-0.0258007	0.00709649	-0.0354144	0.0445802	0.0386213	0.0741481	0.00603854	-0.0775588	0.000756535	0.00395982	-0.00915788	-0.0216737	0.0342671	0.00231882	0.0329622	-0.0701919	0.00564185	0.00760355	0.017972	-0.0140278	0.0613983	0.0457042	0.00452376	-0.0338249	0.0450881	-0.0167057	-0.0438723	-0.0497963	-0.0206421	0.0278915	0.00762448
138004-1206	-0.00336541	0.0507504	0.0398257	-0.0299527	-0.00994616	0.0183224	-0.00273065	0.046879	-0.00453374	0.0358596	-0.00736291	-0.0471518	-0.0197116	0.00475131	0.00222557	0.00467061	0.0298734	0.0425224	-0.00193579	-0.0519073	0.0361062	0.0105564	0.0522827	-0.00714026	0.0197524	0.0285969	0.0391018	-0.031068	0.059821	-0.0561111	-0.00970491	-0.0477242	-0.0593022	-0.00309519	0.00631928
138004-0005	0.0404854	-0.050468	0.00315263	-0.110376	0.0587071	-0.085427	0.0191598	0.0545506	0.00808948	0.0337257	0.0660859	-0.029644	0.0727183	0.0342991	0.0191292	-0.117061	-0.0249672	-0.0290003	0.0536384	-0.0746932	0.0330356	0.0790977	-0.0376227	-0.0658598	0.0671614	0.0422374	0.0215094	0.034526	0.00502554	0.0160717	-0.00853892	0.0436602	0.0191439	0.0819072	-0.0136811
23002-0105	0.103489	-0.0150467	-0.046649	-0.000819893	0.0583488	-0.0143248	0.0710744	0.0510167	0.0270054	0.0276067	0.0785708	0.00812714	0.00417665	0.0389384	-0.0659142	-0.0182553	-0.0377812	-0.0525458	-0.0625749	-0.0179981	-0.0330032	0.0646685	0.104879	-0.00718049	0.00336209	0.107629	0.0737414	0.0310514	0.0634678	-0.0269921	0.0807722	0.0107616	-0.0278289	0.0258508	-0.0387252
23002-0006	-0.0273721	0.0407038	-0.0163476	0.128073	0.0183818	0.0512259	0.0863469	0.0103581	-0.0544682	-0.0587447	-0.0669391	0.0476731	-0.0811163	-0.0909397	-0.0913516	0.140358	-0.017282	-0.0818293	-0.0487564	0.0569314	-0.0495879	-0.0181116	0.0897904	0.0206613	-0.0911171	-0.0502262	0.0769676	-0.0385621	0.0673002	-0.00967918	0.0381179	-0.0157391	-0.0512214	-0.0911314	-0.0428535
23002-0005	-0.0149591	-0.0169913	0.00648395	0.000495234	0.0563203	-0.0393848	0.0573159	0.0460328	-0.0320818	-0.0232689	-0.0172575	0.010326	0.0159933	-0.0560842	-0.00142082	-0.00421915	-0.00703925	0.00359914	0.0494064	-0.0363219	-0.0375981	0.0572917	0.0039086	-0.0541852	-0.0146578	-0.0510779	0.0370492	0.00881614	0.0287369	-0.0136244	0.00758396	0.0245552	-0.00324136	-0.00234775	-0.00198849
23002-1206	-0.0430729	0.0377209	-0.00489422	0.0476645	-0.0182676	0.0307276	0.0241286	0.0140397	-0.0386633	-0.0499972	-0.0752286	0.000214832	-0.0710883	-0.0252154	0.048559	0.0584177	0.048848	0.00781728	-0.0435275	-0.00186693	-0.00882975	-0.0354659	0.0353698	0.00110424	-0.0756284	-0.0514589	0.0557997	-0.0328543	0.0434471	0.0187583	0.00661148	-0.0382231	0.0448906	-0.0863784	0.0618165
23003-0105	0.0790572	-0.0731433	-0.0800735	0.0724725	0.0857013	-0.0603984	0.0621717	-0.0277414	-0.0321811	-0.101804	0.0233248	0.0927558	0.0288282	-0.00573476	-0.0698137	0.00135008	-0.0860389	-0.0454126	-0.00700505	0.0329272	-0.0404129	0.0491955	0.112114	-0.0286836	-0.0665255	-0.0412379	0.0282654	0.049121	-0.0639236	0.0739708	0.146373	0.0860135	0.0285641	-0.0237274	-0.0710615
23003-0006	-0.0866828	0.0450367	-0.0189728	0.0804851	-0.0343514	0.0702072	0.0137775	-0.0283471	-0.0545427	-0.0760543	-0.117831	0.00964504	-0.10266	-0.0187072	0.0542059	0.0899282	0.0605799	0.0499675	-0.0654957	0.0627945	-0.0228045	-0.0769995	0.010469	0.0551274	-0.112257	-0.110071	0.0309932	-0.0604863	0.0144152	0.0767067	-0.00386253	-0.0324464	0.0919864	-0.123136	0.0777939
23003-1206	-0.0528522	0.0476864	0.0354341	-0.0250299	-0.0281957	0.0391073	-0.0177189	0.0290564	-0.0426154	0.0304445	-0.037119	-0.0623616	-0.0428992	0.0499909	0.0801252	0.00567273	0.0793949	0.0737693	-0.0200269	-0.020265	0.0397534	-0.0186098	-0.00325039	0.0286698	0.00370463	0.0112063	0.0347865	-0.0551081	0.0323849	0.0749702	-0.0439892	-0.0483927	0.103535	-0.0185407	0.0937478
23003-1205	-0.00288986	-0.00676966	-0.149495	0.135041	0.0322602	0.0993891	0.0956458	-0.0586738	-0.0262538	-0.11707	-0.0774978	0.0849884	-0.139492	0.0614264	-0.0210713	0.0920374	-0.0273657	-0.0256372	-0.213577	0.180228	-0.0355911	-0.058039	0.0864466	0.128555	-0.189909	-0.0623375	0.0794997	-0.0439091	0.017153	0.0502688	0.076891	0.0216573	0.0443648	-0.146308	0.0146454
23003-0005	0.0300298	-0.0583103	-0.047178	-0.0192957	0.0346391	-0.0317767	-0.000267462	-0.0352251	-0.0478788	-0.0600843	0.00891752	0.0245011	0.0317981	0.0284001	0.00478593	-0.0565751	-0.0321089	-0.0187691	0.00795777	0.0218643	-0.0372507	0.019767	0.0101844	0.00322043	-0.0299662	-0.0351108	-0.0328088	0.0219578	-0.0624007	0.0703608	0.0445336	0.062367	0.0695891	-0.00139038	0.00131794
23005-0105	0.00419582	-0.0172341	-0.131486	0.108687	0.0519244	0.110286	0.121723	-0.0602795	-0.00525434	-0.137504	-0.069748	0.0755521	-0.107433	0.0584748	-0.0603933	0.0665075	-0.0574678	-0.0403586	-0.16215	0.201293	0.0891765	-0.0234608	0.0899888	0.15313	-0.174234	-0.0761001	0.0779615	-0.0327159	0.00379195	0.057234	0.0876772	0.0458416	0.00832863	-0.127605	-0.021708
23005-0005	0.0323852	-0.0528124	-0.0673913	-0.0218685	0.0614747	-0.0135199	0.053551	-0.0192629	-0.0298382	-0.0503804	0.0195226	0.0264463	0.0124774	0.0497601	-0.00945032	-0.0653165	-0.0381928	0.00349241	-0.0353995	0.0404876	0.150061	0.0477777	0.011362	0.0328932	-0.037624	-0.0159279	0.0217278	0.0127918	-0.0326954	0.00996331	0.0419683	0.0566769	0.0014613	0.00289877	-0.00793509
23005-0006	-0.0360921	0.0542926	0.0434763	-0.0295909	-0.0263576	0.049826	-0.01758	0.0162551	-0.0395911	0.0337336	-0.0349492	-0.0529954	-0.0395363	0.00459659	-0.018229	0.00930436	0.0494297	-0.0196013	-0.00639301	-0.00165981	0.130078	-0.0107898	0.0240587	0.0377623	-0.000796235	0.00976962	0.0172051	-0.0595289	0.0351318	-0.0114168	-0.0336228	-0.0500992	-0.0118083	-0.021878	0.0341806
23005-1206	-0.0253442	0.0553018	0.047942	-0.102795	-0.0555619	0.0900275	-0.0597479	-0.00235904	0.0410901	0.0709847	-0.00643364	-0.0936391	-0.0242088	0.0962237	0.0217136	-0.0502244	0.0557714	0.0600851	-0.0202398	0.0234522	0.153072	-0.019823	-0.0199066	0.107233	0.0354193	0.0589586	-0.0180155	-0.0415123	0.00087589	-0.0299668	-0.066711	-0.056306	-0.0072566	0.0110603	0.0536913
23006-0006	-0.0560647	0.062361	-0.04868	0.0823132	-0.0509034	0.129686	0.00876888	-0.0636832	0.00261241	-0.0543104	-0.0935993	0.00780423	-0.1297	0.0651722	0.037605	0.0965557	0.0648062	0.0447483	-0.152988	0.124747	-0.0222923	-0.100074	0.034483	0.133043	-0.118904	-0.0304368	0.0315794	-0.0478136	0.0142775	0.0585246	-0.0104943	-0.0521582	0.0806993	-0.122811	0.0832118
23006-0005	0.127053	-0.0551489	-0.124708	0.00961787	0.0576	0.0351692	0.0330035	-0.0642175	0.0165603	-0.0271611	0.0820937	0.0500063	-0.0138298	0.137469	-0.0584847	-0.0415709	-0.0795399	-0.0413149	-0.138559	0.102681	-0.0426901	0.0214858	0.0930166	0.0922248	-0.0462085	0.0970623	0.0319071	0.0288299	-0.0573523	0.0397346	0.0971616	0.0579967	0.014364	0.00278125	-0.0485997
23006-0105	0.0532442	-0.0415912	-0.0507655	-0.0656512	0.0331716	0.0489069	0.00317075	-0.0348634	-0.00878416	0.00775083	0.0518172	-0.00451523	0.0255892	0.120259	-0.0249897	-0.0895527	-0.0468606	-0.0202097	-0.0423824	0.0902316	-0.0381921	0.0294121	-0.0190325	0.115044	0.00421843	0.0525157	-0.00340677	0.0377718	-0.041605	0.0427413	0.00790915	0.0461359	0.0300586	0.0340548	-0.0165952
23007-1205	-0.00103389	-0.00784783	0.013496	-0.00875324	0.0532785	-0.0235294	0.0531269	0.0816882	-0.0397252	0.0115289	0.0130978	-0.0109507	0.017023	-0.0419349	-0.0264009	-0.00706414	-0.0367108	-0.0930002	0.0417026	-0.0375791	-0.0425241	0.0631848	-0.00530057	-0.0290784	0.0221032	-0.000297584	0.0717614	-0.0219963	0.0689078	-0.0206462	-0.00354799	0.0113878	-0.0295905	0.0209911	-0.0419375
23007-0006	-0.053225	0.0454001	0.0452772	-0.0544332	-0.0722865	0.0577884	-0.0788016	-0.0130835	0.0927704	0.0178988	-0.0553607	-0.0709098	-0.0451075	0.0464487	0.117594	-0.016958	0.0982763	0.0296352	-0.00567447	-0.00160922	-0.00621316	-0.0569268	-0.0165342	0.0570625	-0.0116608	-0.00820238	-0.0274343	-0.062048	-0.0108763	0.0628107	-0.0510706	-0.0494514	0.0891327	-0.0464397	0.120633
23007-0105	-0.0249426	-0.0192536	-0.0119488	0.0276961	0.0584707	0.0130688	0.0712813	0.0412592	0.0526933	-0.0583399	-0.0399016	0.0281198	0.00195744	-0.0477782	-0.0276354	0.0117007	-0.0317329	-0.0355686	0.0282846	0.0459434	-0.041008	0.0462672	-0.0253747	0.0240336	-0.0437484	-0.0750607	0.0495531	0.000423289	0.0362294	-0.0112199	-0.000952161	0.0364568	-0.0216241	-0.0288253	-0.0247229
23007-0005	0.108158	-0.0825476	-0.0400207	-0.0365429	0.0866897	-0.0892715	0.0425091	0.0425894	-0.0019411	0.0278591	0.127186	0.0355609	0.0932671	0.00933482	-0.0758886	-0.0811049	-0.0915073	-0.107771	0.0409027	-0.026973	-0.044751	0.109602	0.0251313	-0.0521557	0.0588423	0.0864318	0.0310641	0.0297917	-0.00747617	-0.0145979	0.0751817	0.0686588	-0.0281763	0.10472	-0.085102
23007-1206	-0.0313441	0.0533532	0.0482666	-0.0207258	-0.0351889	0.0662799	-0.0358162	0.0175796	0.0801692	0.0324551	-0.0281448	-0.0423035	-0.0282618	-0.00863068	-0.0352257	0.0219714	0.0246083	-0.00364774	0.0116515	0.0164597	0.00179435	-0.0217675	0.0155517	0.0644317	0.00880863	0.00703194	0.0138646	-0.0316283	0.0374245	-0.0683131	-0.0310842	-0.0473904	-0.0534619	-0.0175617	0.00489812
23009-1206	-0.000425025	0.0570289	0.0183758	-0.00459657	-0.0360148	0.0386281	-0.0161099	0.00964134	0.0967127	0.0224176	-0.0167673	-0.0264287	-0.0541637	0.0243364	-0.0103989	0.0245361	0.0478895	0.04795	-0.0491106	-0.0274441	0.0230726	-0.0291942	0.0489337	0.0266317	-0.0165646	0.029975	0.0276612	-0.0443803	0.0404927	-0.0328234	-3.49845e-05	-0.055693	-0.0267352	-0.0272606	0.033612
23009-0005	0.035515	-0.0249321	-0.0475259	0.0178144	0.0792122	-0.0297466	0.090188	0.0507145	0.0523082	-0.0135632	0.0320144	0.0328016	-0.00462275	-0.00424314	-0.0340112	-0.00526351	-0.013291	0.00603511	-0.0274448	-0.00492916	-0.019216	0.0695408	0.0189025	-0.0174221	-0.019985	0.00930815	0.0858736	-0.0208687	0.0410052	-0.00392521	0.0443265	0.0337219	0.00886174	0.0106197	-0.00394337
23009-0006	0.013628	0.0512938	0.0547875	-0.0147849	0.0260148	-0.0265461	0.0305638	0.108997	-0.0478314	0.0655596	0.0306763	-0.037229	-0.0107096	-0.0675128	-0.110673	0.0295101	0.027375	-0.0733314	0.0329744	-0.107002	-0.00549685	0.0598728	0.105169	-0.085771	0.05023	0.0625936	0.0778816	-0.0912796	0.0973732	-0.0859344	0.0126861	-0.0557266	-0.0773746	0.026031	-0.0264249
23009-0105	0.0417866	-0.0056614	-0.0614915	-0.00663782	0.0268237	-0.00338487	0.0387987	-0.00946975	0.0376068	-0.0123908	0.018586	0.000593207	-0.0411747	0.0605216	0.0123728	-0.014374	0.0137281	0.0258651	-0.0998181	-0.0078502	0.00306825	0.00914786	0.045449	0.00753672	-0.0404031	0.0395953	0.0545772	-0.0222479	0.0196297	0.023421	0.033851	0.00541662	0.0352582	-0.0221375	0.0393589
23012-1205	-0.0109287	0.0662415	0.0641036	0.00518196	-0.0456943	0.0316827	-0.0359972	0.0210457	-0.0516236	0.045449	-0.0157697	-0.0371152	-0.0241829	-0.0334426	-0.0544164	0.0445915	0.0367602	-0.0189953	0.00982553	-0.0336386	-0.0438726	-0.0289499	0.0603107	-0.00483966	0.0240561	0.0416972	0.0107379	-0.033588	0.0318107	-0.079957	-0.0131256	-0.0618523	-0.0862343	-0.00708054	-0.0247978
23012-0105	0.0191905	-0.0150427	-0.0360358	0.0502105	0.0289896	0.0258313	0.0521579	-0.0119287	0.0140904	-0.0177252	0.0112716	0.0397791	-0.0130805	-0.0023467	-0.0398299	0.0306448	-0.0351223	-0.0274157	-0.0377314	0.0673379	-0.0412303	0.00847863	0.00185409	0.0446215	-0.026303	0.00390835	0.0136923	0.00170617	0.00194338	-0.000364703	0.0227055	0.0287584	-0.0244407	-0.00345766	-0.0369722
23012-0005	0.0112002	-0.0170256	-0.0996491	0.151566	0.0678623	0.0209733	0.125852	-0.00870868	0.0271092	-0.122861	-0.0494273	0.0995893	-0.0700101	-0.0476584	-0.032143	0.102615	-0.0398184	-0.0549726	-0.100158	0.0977917	-0.0296621	0.00494585	0.0732719	0.021343	-0.141078	-0.0685439	0.0903193	0.0217616	0.0220543	0.0139767	0.0888304	0.0415805	-0.00903444	-0.0978231	-0.0270056
23012-1206	0.0543212	-0.0351413	-0.0437856	0.0605343	0.061516	-0.0256329	0.0859976	0.0123366	-0.0387819	-0.0570044	0.0156584	0.0624407	0.0175018	-0.0340358	-0.0631185	0.0208903	-0.0655685	-0.0902865	-0.00624792	0.0308707	-0.0356456	0.0467703	0.0528511	-0.0234073	-0.0384537	-0.00855109	0.0288384	0.0759747	0.00773089	-0.017964	0.081479	0.0474476	-0.0423337	-0.0131029	-0.0805282
23012-0006	-0.028089	0.0615203	0.0401643	0.023476	-0.0380058	0.0356838	-0.0213741	0.00307115	0.0377258	0.0146938	-0.0363783	-0.0266219	-0.0480541	-0.021639	-0.0178341	0.0559971	0.0451471	0.0435505	-0.0121284	-0.0182028	0.0966765	-0.0389945	0.0467222	0.00392722	-0.0138511	0.00596902	0.0128565	-0.0395222	0.0243976	-0.0508834	-0.009407	-0.0535579	-0.0368444	-0.0346656	0.0206786
5002-0105	0.00940195	-0.0347259	-0.00526677	-0.020129	0.0773836	-0.0474643	0.080768	0.0717738	-0.0261075	0.00362044	0.0302993	0.00873548	0.0469561	-0.0415774	-0.0323832	-0.0297561	-0.029995	-0.0132558	0.0469962	-0.025771	-0.0296779	0.0919262	-0.0321339	-0.0483165	0.0231407	-0.0068397	0.052942	0.0446741	0.0361406	0.00783538	0.000203057	0.0341399	0.0126368	0.0463827	-0.0246885
5002-1205	-0.00353666	-0.0295074	0.00146319	-0.00187867	0.0635991	-0.0570133	0.0588923	0.0572299	-0.00963418	-0.011091	0.00930508	0.0126853	0.0321881	-0.0579324	-0.049312	-0.00969008	-0.0285666	-0.0663404	0.0502864	-0.0318472	-0.0362644	0.0705749	-0.00950593	-0.0574995	0.0133748	-0.0276294	0.0457319	0.00943442	0.0290687	-0.00356835	0.00856637	0.0324858	0.00219037	0.0273743	-0.0289905
5002-0006	0.00163861	0.0394248	0.0591671	-0.0411152	0.00892512	-0.00388086	0.0143036	0.0892231	-0.0483539	0.0763023	0.0250618	-0.0518733	0.0168462	-0.0445707	-0.0499015	0.000121839	0.0190467	-0.019427	0.0483654	-0.0646428	0.0369458	0.050261	0.0153912	-0.0227533	0.0665125	0.0625874	0.0466637	-0.0185416	0.0684697	-0.0664066	-0.0244708	-0.0526322	-0.0715715	0.0490323	-0.0184659
5002-1206	-0.0726871	0.0499702	0.0536294	0.0158455	0.00950275	0.0296728	0.0342026	0.0714427	-0.057183	0.0130161	-0.0555695	-0.0343431	-0.02537	-0.0728353	-0.016649	0.0521156	0.0379915	0.0347828	0.036126	-0.0193296	-0.0361045	0.0191077	-0.0106858	-0.00668662	0.00586882	-0.0360016	0.0670437	-0.0271461	0.069557	-0.0499025	-0.0497129	-0.0531103	-0.0225154	-0.0220776	0.0143387
5002-0005	0.0645511	-0.0539492	-0.0103504	-0.0278147	0.0945457	-0.114854	0.0802683	0.0947572	0.053937	0.0409591	0.0998148	0.0206778	0.0773006	-0.0570638	-0.0352851	-0.0517898	-0.0371149	-0.0184263	0.057065	-0.0910069	-0.0266711	0.125328	-0.00677701	-0.129355	0.0668685	0.0599634	0.0524668	0.0281868	0.04295	-0.0177852	0.0331775	0.0427749	-0.0175549	0.102899	-0.0373703
5003-0005	0.0703774	-0.0870761	-0.0319014	-0.0288139	0.0298164	-0.089677	-0.0530131	-0.0326101	-0.0573949	0.00477662	0.0939176	0.0462569	0.11084	-0.0122329	-0.000897222	-0.0793713	-0.071334	-0.062722	0.0614172	-0.0210588	-0.0518581	0.0341983	-0.0669832	-0.0518616	0.0615304	0.0337911	-0.0663046	0.0859082	-0.107387	0.0352386	0.0177945	0.0728419	0.0291115	0.0945601	-0.0621843
5003-1206	-0.00585812	0.0466473	0.062244	-0.0226245	-0.0102713	-0.00713465	-0.00198846	0.0656706	-0.0507109	0.0877429	0.031838	-0.0443024	0.00936436	-0.0410583	-0.0821361	0.0199625	0.0280005	0.0357831	0.036917	-0.073411	0.00662535	0.0229035	0.00253846	-0.0383249	0.0733632	0.077732	0.032892	-0.0521608	0.0565448	-0.0714935	-0.0353729	-0.0496628	-0.0870068	0.0530515	-0.03734
5003-1205	0.0309033	-0.00758496	0.00117383	-0.0136026	0.0607199	-0.0352744	0.0565053	0.0775933	0.0156711	0.033743	0.0509858	-0.0122372	0.0226139	-0.0327829	-0.0297317	-0.00725438	-0.0112248	-0.00775815	0.0195392	-0.0488104	-0.0300342	0.0790035	0.00810431	-0.0427666	0.0324561	0.0530011	0.0583349	-0.0188741	0.0550092	-0.015983	0.010369	0.0166136	-0.0257275	0.0496473	-0.0234052
5003-0006	-0.043054	0.0388249	0.0489076	-0.00376848	-0.00465274	-0.000255814	0.0143443	0.0545222	-0.00407404	0.0436821	-0.010615	-0.0321883	-0.0105335	-0.0630174	-0.0277057	0.0301497	0.029848	0.0685945	0.0317466	-0.0381879	0.0174564	0.00581758	-0.0378873	-0.0240479	0.0341342	0.018868	0.0374237	-0.0431525	0.045187	-0.0521468	-0.0605966	-0.0404963	-0.0585314	0.0177765	-0.00557816
5003-0105	0.0378072	-0.0762284	-0.0651781	0.0517695	0.0499773	-0.0735057	-0.00319498	-0.0515433	-0.0017291	-0.092944	0.0104592	0.0877737	0.0452291	-0.0344843	-0.0015726	-0.014847	-0.0638652	-0.0373173	0.0166128	0.0126014	-0.0399307	0.0177184	0.00192246	-0.0518845	-0.0441916	-0.0647773	-0.0123938	0.0803132	-0.103144	0.0495985	0.0771738	0.0816183	0.0393493	-0.0109099	-0.0394759
5004-1206	-0.0341563	0.030411	0.0516316	-0.0645638	-0.00993114	0.0127556	-0.0157036	0.0675986	0.0656885	0.0666035	0.00353536	-0.0714209	-0.000673493	-0.00941983	0.0128514	-0.0232612	0.0404714	-0.00462112	0.0365321	-0.0439168	-0.0277679	0.0265537	-0.0493479	0.0108201	0.0482943	0.0237218	0.0258959	-0.0472895	0.0494858	-0.0116801	-0.0728415	-0.0464314	0.00757079	0.0328518	0.0329348
5004-0005	0.0607314	-0.0823968	-0.026543	-0.00760255	0.084118	-0.0948325	0.0302649	0.0371295	-0.0475647	0.0126317	0.0874066	0.0427534	0.0984587	-0.0557927	-0.0316612	-0.0537984	-0.0820955	-0.0845791	0.0729219	-0.0310497	-0.0609233	0.102865	-0.05151	-0.0742492	0.0534503	0.0203009	0.011893	0.0553904	-0.0160997	-0.0136918	0.0220621	0.0698282	-0.0236096	0.0949364	-0.0836817
5004-1205	-0.0229801	0.00326024	0.0329482	-0.0356894	0.019121	-0.00701302	0.00895181	0.07398	-0.056814	0.0581023	0.0218433	-0.0408086	0.0200445	-0.0438828	0.0176089	-0.0108484	0.0166633	-0.0595791	0.0509952	-0.036836	-0.0475747	0.0503742	-0.050809	-0.0113916	0.0487285	0.015819	0.0311214	-0.0321088	0.0559194	0.00316151	-0.0591113	-0.0225677	0.00424494	0.0486089	0.014445
5004-0105	-0.00497752	-0.0536443	-0.022188	0.00640106	0.0748384	-0.0388922	0.0469614	0.0174783	-0.0156496	-0.0522178	-0.0141514	0.029053	0.0325417	-0.0295139	0.0252118	-0.0256059	-0.0412044	-0.0593798	0.0384136	0.00561843	-0.0470268	0.0577815	-0.0363812	-0.0284803	-0.0250134	-0.0723225	0.0278353	0.0155382	-0.0195034	0.0480008	0.00787375	0.0612565	0.0353453	0.00331748	-0.022215
5004-0006	0.0231411	0.036977	0.0629685	-0.0607996	-0.00328081	-0.0165082	-0.0228724	0.0813256	0.0273712	0.0994811	0.0585564	-0.0603477	0.0264145	-0.0307364	-0.00723942	-0.0190234	0.0375797	0.0203752	0.0457321	-0.0925455	-0.0341463	0.0408588	0.0154305	-0.0456153	0.0910233	0.0915639	0.0363798	-0.0255029	0.0670158	-0.0677133	-0.0256623	-0.0548306	-0.04007	0.0644688	0.0103809
5006-0006	-0.0556242	0.0550826	0.0647129	0.0301741	-0.00480682	-0.00976049	0.0182493	0.0643274	-0.0210131	0.0148241	-0.0479904	-0.0260303	-0.032203	-0.113627	-0.027525	0.0690424	0.0438051	-0.0560519	0.0443736	-0.0723994	-0.046988	0.00112462	0.0163128	-0.0694407	0.0058142	-0.0338335	0.0531857	-0.0398967	0.0644407	-0.0596022	-0.0323267	-0.0635451	-0.0166633	-0.0223784	0.00391839
5006-0005	0.0272985	-0.0557269	-0.0168176	-0.0167434	0.0892145	-0.0773532	0.0776285	0.0780847	0.0438173	0.0130373	0.0533135	0.0232982	0.0581551	-0.047886	-0.00256155	-0.0429363	-0.0449274	-0.0553022	0.0556678	-0.0394347	-0.0189227	0.106648	-0.0531262	-0.0679666	0.0289539	0.00972958	0.0483471	0.0509548	0.0275221	0.0191008	0.00151887	0.0448082	0.0151873	0.0595475	-0.0383687
5006-0105	-0.0372374	-0.0450922	-0.0208658	0.0346151	0.0624536	-0.0309987	0.0657367	0.0219047	0.0363679	-0.0629353	-0.0443123	0.0289861	0.00485351	-0.0656259	0.0255483	0.0103341	-0.027542	-0.0601774	0.0428774	0.00834726	-0.0247453	0.0529813	-0.0238993	-0.0303966	-0.0525766	-0.100845	0.0124544	-0.0122295	-0.00610459	0.0663508	0.00683435	0.0412953	0.0579062	-0.0348579	-0.00546258
5006-1205	-0.0471477	0.00886683	0.0148042	0.0368122	0.041297	-0.0160451	0.0682793	0.0609298	0.0601049	-0.0279207	-0.0477888	0.0108736	-0.0105641	-0.0886734	-0.0013257	0.0473414	0.00780234	-0.00891975	0.0396994	-0.0245083	-0.0155652	0.03257	-0.0178298	-0.0466764	-0.0266263	-0.0692494	0.0604209	-0.0181598	0.051906	-0.0102645	-0.0190043	-0.000603831	-0.00422046	-0.0294708	-0.0104903
5006-1206	-0.0331346	0.0501364	0.0665713	-0.00243202	0.00435843	-0.017863	0.0186702	0.0790886	0.0554224	0.0653074	0.00422046	-0.0425655	-0.00740964	-0.0899357	-0.0490117	0.0452864	0.0370044	-0.0696848	0.0431045	-0.0802434	0.067873	0.0241715	-0.00953256	-0.0614258	0.0434378	0.0398729	0.0559909	-0.0330443	0.0680515	-0.0658243	-0.0513339	-0.0637446	-0.0605004	0.0242196	-0.00225829
5007-0105	0.0226687	-0.0703535	-0.0328427	-0.0346761	0.0515146	-0.0524524	0.0114032	-0.0121586	-0.00318957	-0.0180044	0.041718	0.0198828	0.0605383	0.0345305	0.0223475	-0.0771847	-0.0468289	0.0161873	0.0268994	0.0060322	-0.0320609	0.0500826	-0.0744265	-0.0154773	0.0189391	-0.0143076	-0.0144625	0.0484665	-0.0597049	0.0983763	-0.0006029	0.0695302	0.061961	0.0471655	-0.0190625
5007-0005	0.0337475	-0.0736095	-0.0273928	-0.0600015	0.0556729	-0.0813046	-0.00438967	0.00874115	-0.0369889	-0.00745798	0.0567849	0.0192419	0.0814308	0.0167064	0.0406911	-0.0950357	-0.0359399	0.034001	0.0476854	-0.0220897	-0.038991	0.0616238	-0.0928766	-0.0465403	0.0400372	-0.00659002	-0.0051895	0.0549844	-0.0485454	0.0894621	-0.00418251	0.0691668	0.0605677	0.0712916	-0.00998224
5007-0006	-0.074554	0.0379136	0.0481586	-0.0502127	-0.0180874	0.0252127	-0.0121263	0.0405945	-0.0518345	0.0209113	-0.0466661	-0.0661306	-0.0262849	0.00510963	0.0555973	-0.00928684	0.053844	0.102252	0.0256203	-0.0236445	-0.0229923	-0.00999012	-0.0477004	0.0154484	0.01337	-0.030298	0.0247413	-0.0551989	0.037026	-0.0206689	-0.0735235	-0.046904	0.00766013	-0.0121076	0.0559414
5007-1205	-0.0346603	-0.0192249	-0.0150319	0.0518024	0.0571921	-0.0152658	0.0679585	0.0374119	-0.0572061	-0.0445013	-0.0293054	0.0332218	0.00552408	-0.0697712	0.00619233	0.0363803	-0.0159007	0.0315365	0.0280209	0.0181461	-0.0469275	0.0433661	-0.0300501	-0.0186242	-0.0260903	-0.0736047	0.0500084	0.0135371	0.031425	-0.0042219	-0.00182836	0.032078	-0.0096094	-0.00986729	-0.00838218
5007-1206	-0.0301154	0.0321233	0.0600461	-0.0599985	-0.0168593	0.0074794	-0.0239594	0.0623234	-0.0450738	0.0821033	0.0188482	-0.0781948	0.00714298	-0.000142781	0.0245201	-0.0153438	0.0404513	0.0955706	0.0440466	-0.0595443	-0.02785	0.0180758	-0.0400927	-0.00560643	0.0749604	0.0364487	0.016104	-0.0605819	0.0473184	-0.0362774	-0.0659576	-0.0573918	-0.0298351	0.0477891	0.0243717
5008-0105	0.0334976	-0.0566268	-0.0133021	0.00278233	0.0019198	-0.0556565	-0.0286236	-0.0526411	-0.0511317	-0.0171537	0.0423974	0.0429958	0.073622	-0.0202559	-0.0153508	-0.0347625	-0.0673592	-0.0297019	0.0457564	0.00416117	-0.0415113	-0.0127116	-0.0589184	-0.0451357	0.0308526	-0.00292933	-0.0655684	0.09171	-0.0731315	0.0325884	0.00189953	0.0599567	0.0161756	0.0446026	-0.0613265
5008-1205	0.0244149	-0.0769335	-0.0469643	0.0581649	0.0637524	-0.095231	0.0248098	-0.0204277	-0.0283834	-0.0842497	0.00523804	0.0863169	0.0626489	-0.0549621	0.00346611	-0.00509312	-0.0847755	-0.0543606	0.0478244	-0.00235155	-0.0455781	0.03541	-0.0320909	-0.0900546	-0.0251505	-0.0844284	0.00535381	0.0947799	-0.0641619	0.0414199	0.047722	0.0846085	0.0271414	0.000580557	-0.0694974
5008-1206	-0.0323841	0.0223337	0.0379938	0.0431308	0.041455	-0.0193495	0.0726534	0.0903902	-0.0440769	0.0107206	-0.0186215	0.00438238	0.00499171	-0.11701	-0.0636403	0.0617439	-0.0229293	-0.0178791	0.0541458	-0.0446347	0.0345384	0.0461748	-0.00156185	-0.0621913	0.0107796	-0.0322619	0.0886987	0.0166224	0.0834966	-0.0682475	-0.0192134	-0.0199032	-0.0885626	0.00409263	-0.0599965
5008-0006	-0.0190519	0.0323129	0.0530034	-0.029515	-0.00869745	-0.00543445	0.00576155	0.0535292	-0.0561405	0.0751732	0.0232798	-0.0393481	0.010396	-0.0289814	-0.00470278	0.00381002	0.0240708	0.0583141	0.0354387	-0.0559753	0.0522504	0.0141981	-0.0272934	-0.0314304	0.0673032	0.045533	0.0263648	-0.0318916	0.0434397	-0.0507738	-0.0508096	-0.0400894	-0.0394585	0.0465866	0.00512861
5008-0005	0.0389835	-0.0840479	-0.0536325	0.0204488	0.0472331	-0.0727405	-0.0186124	-0.0534768	-0.032779	-0.0459826	0.0487573	0.0721016	0.0801043	-0.0271894	0.0406913	-0.0372802	-0.0605898	-0.0153103	0.0345854	0.0129098	-0.0319337	0.0277877	-0.0596705	-0.0434436	0.00073534	-0.0295156	-0.0414634	0.0893395	-0.0949063	0.0669456	0.0233376	0.0813375	0.0578188	0.0437553	-0.0342997
5009-1206	-0.00686237	0.0435952	0.0649223	-0.0532073	-0.00356881	0.00607582	-0.00613043	0.0616894	-0.0528569	0.0881316	0.0270405	-0.0698075	0.00758061	0.00982173	-0.033888	-0.0119312	0.0184258	0.0190844	0.0299235	-0.0626391	0.109834	0.0308551	-0.00923067	-0.0160808	0.0750977	0.0710148	0.0207483	-0.0418631	0.0481804	-0.0195607	-0.050956	-0.0424476	-0.0313245	0.0473783	-0.00822189
5009-0005	0.0508123	-0.0742137	-0.0147485	0.00191267	0.0502344	-0.115155	0.00684325	0.0115521	-0.0478183	0.0194544	0.0864355	0.0534568	0.104444	-0.0439575	-0.0154513	-0.0389109	-0.0705675	-0.0724741	0.0693107	-0.0543372	-0.0482747	0.0536123	-0.0568116	-0.119372	0.072623	0.0214914	-0.0239681	0.0909106	-0.0422761	0.00367892	0.010529	0.0627584	0.00414788	0.0989051	-0.0752231
5009-1205	0.0219169	-0.0225965	0.0124899	-0.0223144	0.0473215	-0.0444673	0.0251382	0.0460543	-0.0277542	0.039022	0.0578644	0.00193291	0.0515934	-0.0292767	-0.0218796	-0.0316762	-0.0350486	-0.0393954	0.0516191	-0.0401432	0.0158389	0.0642922	-0.0369984	-0.0474255	0.0543747	0.0305842	0.0049885	0.00329727	0.00863984	0.0157598	-0.0181229	0.0312255	-0.00455829	0.0668367	-0.0505581
5009-0105	0.00232352	-0.0350435	-0.0139078	0.0466634	-0.112826	-0.0132327	-0.14661	-0.144329	-0.0537894	-0.0485323	-0.022034	0.0546837	0.020765	-0.00263056	0.0524469	0.0166715	-0.020141	0.0148624	0.00246656	0.0456432	-0.0372496	-0.127697	-0.0184589	-0.0114472	-0.0219345	-0.056187	-0.218931	0.0718282	-0.165906	0.0828152	0.0182561	0.0350155	0.0630707	-0.0280385	-0.00148067
5009-0006	-0.010574	0.0466568	0.0919195	-0.0503455	0.00894163	-0.0346814	-0.000940011	0.0904825	-0.0476766	0.0985615	0.0352147	-0.0674387	0.0367982	-0.0619343	-0.0741255	-0.00384817	0.0188669	-0.0360741	0.080246	-0.117035	0.0316503	0.0504725	-0.00399457	-0.088456	0.105076	0.0660381	0.0376309	-0.0124441	0.0684244	-0.0941331	-0.0578461	-0.051559	-0.099135	0.0701381	-0.0402039
5010-0105	0.0577469	-0.0697365	-0.0066991	-0.0278545	0.0213064	-0.0859268	-0.0221421	-0.0158504	-0.00239434	0.0230347	0.0817265	0.0338766	0.0965563	-0.0190386	-0.035654	-0.0659444	-0.0613859	-0.0416591	0.0707986	-0.0212371	-0.0409701	0.0433232	-0.0659697	-0.0577809	0.0728206	0.027327	-0.0591724	0.0620154	-0.0462385	-0.00442639	0.00101022	0.054486	-0.0179083	0.091172	-0.0660877
5010-1205	-0.0219378	-0.0208135	-0.00811798	0.0451047	0.0360574	-0.0249571	0.0418606	-0.000225203	0.0362928	-0.0482459	-0.0281794	0.0427251	0.020266	-0.0574732	-0.0402518	0.0263248	-0.0380788	-0.0145784	0.0367301	0.0286761	-0.0469308	0.0161863	-0.0359944	-0.0252842	-0.0163876	-0.072377	0.00878839	0.0399633	0.000669224	-0.00349506	-0.00160976	0.0405514	-0.0116964	-0.00995438	-0.0510497
5010-0006	-0.0625866	0.0405058	0.0569517	-0.00326373	0.00807027	0.0187673	0.0334396	0.0681797	-0.0589493	0.0308557	-0.0389587	-0.034167	-0.00652619	-0.0454577	-0.0324632	0.0310517	0.0205522	0.0547614	0.0508546	-0.0129369	-0.0172855	0.0303185	-0.0275205	0.00131754	0.029305	-0.027101	0.0484703	-0.0253938	0.0615209	-0.070849	-0.0603452	-0.0358048	-0.0739074	0.00255467	-0.0112811
5010-1206	-0.0193962	0.042314	0.0728977	-0.0382482	-0.00312179	-0.0165206	-0.00191327	0.0677429	0.0474273	0.0838371	0.0198237	-0.0618959	0.0179175	-0.0336798	-0.0336419	0.00398555	0.0277289	0.0447352	0.0517769	-0.0709164	0.0282398	0.0371789	-0.0147901	-0.0440483	0.0820935	0.0537184	0.023772	-0.0307607	0.056353	-0.0635024	-0.0611887	-0.043001	-0.0613775	0.0532575	-0.0136325
5010-0005	-0.00805863	-0.0544467	-0.0200033	0.0162687	0.0507368	-0.0533172	0.0338521	0.00255756	-0.0476255	-0.0572554	-0.0157209	0.042258	0.0417978	-0.0324418	0.00179949	-0.0168015	-0.0494995	0.00433251	0.0497645	0.014056	-0.0438172	0.0326598	-0.0493923	-0.0328673	-0.0115535	-0.0811955	0.0104971	0.0421849	-0.0313832	0.0172701	0.00921248	0.0585759	0.00760596	0.00839962	-0.0380926
5011-1206	-0.0501042	0.0404039	0.0302596	-0.00836975	-0.0142838	0.0112331	0.0158146	0.0363394	0.0485717	0.0120609	-0.0413354	-0.0285952	-0.0306783	-0.0243522	0.0256881	0.0191912	0.0495323	0.0628646	0.00200246	-0.0325691	0.00395899	-0.0088199	-0.0135817	-0.0190079	0.00109168	-0.0172074	0.0461168	-0.0366999	0.0428055	-0.00833294	-0.0426899	-0.0419392	0.013504	-0.0166251	0.0447511
5011-0105	0.013974	-0.0630702	-0.0286908	0.0396451	0.0854653	-0.108845	0.0779244	0.0505351	0.0374629	-0.0471327	0.0113464	0.0583164	0.0559431	-0.0836522	-0.0206634	-0.00106815	-0.0711817	-0.0801674	0.0583416	-0.0586903	-0.0397328	0.0756005	-0.0126568	-0.137214	-0.00386077	-0.064574	0.0518759	0.0623496	0.0138663	0.0297804	0.0323306	0.0642393	0.00663457	0.0205177	-0.0699537
5011-0006	-0.0414806	0.0337254	0.0286594	0.0151074	0.00504645	-0.0119661	0.0280754	0.0508601	0.0299611	-0.00543796	-0.0442252	-0.0124807	-0.0264584	-0.0630192	0.0142536	0.0350454	0.0294732	0.00350294	0.0195309	-0.0496972	0.0347993	0.00747046	0.0147745	-0.0462263	-0.0114153	-0.0365501	0.0541733	-0.0183887	0.0625494	-0.0155588	-0.015462	-0.0342264	0.00804032	-0.0342717	0.0210116
5011-1205	-0.0203147	0.0236387	0.034021	-0.0472223	-0.00496777	0.00109143	0.00932322	0.0567231	-0.0513271	0.0645025	0.0164776	-0.0506072	6.59879e-05	0.00847089	0.0468381	-0.0218232	0.0334941	0.00839502	0.00461204	-0.0498659	-0.0127249	0.0204645	-0.0288567	-0.0150633	0.0550257	0.0482031	0.0428721	-0.0356771	0.0528861	0.00137899	-0.0571311	-0.0356606	0.0246529	0.039091	0.0428378
5011-0005	0.0355497	-0.0892988	-0.0780488	0.0533435	0.0484654	-0.0821686	-0.000105125	-0.076257	-0.0294414	-0.0883003	0.0204159	0.0912214	0.0516595	-0.0169298	0.05447	-0.0188964	-0.0626336	-0.0233343	0.000409133	0.0156001	-0.0454327	0.00858327	-0.0301668	-0.0645002	-0.038779	-0.0610983	-0.030548	0.0719526	-0.114976	0.161646	0.0520746	0.0911844	0.0910896	0.0042152	-0.0243657
5012-0005	0.0161764	-0.0354545	-0.0246162	0.068511	0.0856235	-0.0838033	0.102929	0.0856566	-0.0408998	-0.0456935	0.00540578	0.0689056	0.0372139	-0.108374	-0.036801	0.0242476	-0.0413415	-0.0886091	0.0466623	-0.0421814	-0.0209805	0.0804105	-0.00694095	-0.115261	-0.015557	-0.04739	0.0790121	0.0579741	0.0587499	-0.0418342	0.0312763	0.0389718	-0.0356188	0.00782748	-0.0496445
5012-0006	-0.0300993	0.0429649	0.0586073	-0.0312709	0.00365698	-0.00625147	0.0179136	0.0865665	-0.0513267	0.0632341	-0.000703697	-0.0562487	-0.00305115	-0.0386932	0.00978631	0.00295849	0.050168	0.00689517	0.0297747	-0.0719522	-0.0338052	0.0311006	-0.0247328	-0.0262602	0.0522678	0.0340299	0.0587604	-0.0366583	0.0704843	-0.0571376	-0.059571	-0.05567	-0.021759	0.0315269	0.0313585
5012-0105	-0.030557	0.00355457	0.0218445	-0.0246668	0.0487604	-0.014753	0.0675184	0.0853276	0.0360944	0.0187959	-0.00902288	-0.0232141	0.00749412	-0.0249659	0.0124917	-0.0206735	0.00785038	-0.0103498	0.0358779	-0.028968	-0.00987267	0.0596757	-0.0398988	-0.0122036	0.0177544	-0.0120256	0.0683344	0.000941151	0.0590335	-0.0106864	-0.042073	-0.00128539	-0.00374086	0.0138265	0.00486856
5012-1205	-0.0447151	0.0408882	0.016142	0.0662762	0.00303204	-0.00388465	0.045071	0.0431878	-0.0376515	-0.0381021	-0.0686077	0.0139058	-0.0425975	-0.0842236	0.00396407	0.0746997	0.0301409	-0.025635	-0.00298597	-0.0360754	0.00248373	-0.0142507	0.0351794	-0.053743	-0.0422436	-0.0669214	0.0656558	-0.0341224	0.0594302	-0.0413366	2.20827e-05	-0.0337677	-0.0279742	-0.0614973	0.0114087
5012-1206	-0.027694	0.0461906	0.0462103	-0.013998	-0.0087667	-0.0208625	0.00423549	0.0610826	0.04791	0.0202112	-0.0272457	-0.0315468	-0.0174692	-0.0462466	0.00231403	0.0143906	0.0526767	0.00706095	0.0169348	-0.0767646	-0.0286076	0.00189047	0.0168769	-0.0568076	0.0130222	0.0012632	0.0561362	-0.0317676	0.0595257	-0.0308325	-0.0261997	-0.0508515	-0.00209573	-0.0193282	0.0392591
5013-0005	0.0327893	-0.0466707	-0.0162822	-0.0342731	0.0524118	-0.0548321	0.0260834	0.0279709	-0.0336423	0.0304463	0.0695514	0.0139181	0.0638241	0.00443851	-0.000616929	-0.0568848	-0.0345949	-0.0169873	0.0311893	-0.0286481	0.0224286	0.0539125	-0.0467947	-0.0407097	0.0508589	0.0337445	0.010319	0.0476849	0.00319428	-0.003233	-0.0110008	0.0439797	0.00354245	0.0734219	-0.0230437
5013-0006	-0.0105998	0.044351	0.0408242	-0.0122446	-0.00940319	-0.000347547	0.000134111	0.0325073	0.0189238	0.018713	-0.0166546	-0.0289843	-0.0173233	-0.0378594	-0.0309703	0.0249817	0.0312805	0.0255341	0.0189433	-0.0635086	0.133163	-0.00745852	0.0331961	-0.0322027	0.00549624	0.00940468	0.0232684	-0.0297766	0.0488554	-0.0791471	-0.0132433	-0.0455722	-0.0512953	-0.0166111	0.00680042
5013-0105	0.00871182	-0.0569106	-0.0267126	0.0281627	0.0871633	-0.0733291	0.0784044	0.0441247	-0.046377	-0.0582309	-0.000681151	0.0566172	0.0475557	-0.0739263	-0.0191781	-0.00704049	-0.0567903	-0.0322615	0.0584252	-0.0144805	-0.0218775	0.0721731	-0.016194	-0.0678615	-0.0258432	-0.0786563	0.0552956	0.0590062	0.018862	0.00437144	0.0311182	0.0668175	-0.00613948	-0.00309397	-0.0523314
5013-1205	-0.0319612	0.02526	0.052461	-0.0463369	-0.000370875	0.00657599	0.00157367	0.039654	-0.0553429	0.0714593	0.00926431	-0.0507909	0.00997042	0.0191816	-0.0126994	-0.0192983	0.00646677	0.0277114	0.0254777	-0.0360601	-0.0228321	0.016712	-0.0379167	-0.00768608	0.0700002	0.0470586	0.0184216	-0.0246508	0.0324413	-0.0211609	-0.0659529	-0.015009	-0.0278839	0.0471049	-0.0115537
5013-1206	-0.0813729	0.0509716	0.0336254	0.0320126	-0.0150409	0.0432926	0.0130243	0.0323218	-0.02834	-0.0211712	-0.077173	-0.01808	-0.0559233	-0.0717576	0.0193905	0.0693162	0.0480123	0.00270368	0.00613101	-0.0053596	-0.00242132	-0.027314	0.00236469	0.00905102	-0.0373553	-0.0742871	0.0467506	-0.0643163	0.0509054	-0.00265438	-0.0408376	-0.0495991	0.0196863	-0.064093	0.0417747
5014-0006	-0.025416	0.0123396	0.0458947	0.0056238	0.033234	-0.0277049	0.0573077	0.0743666	-0.0634863	0.0424958	0.00768762	-0.0161779	0.0279914	-0.068792	-0.0566988	0.0153266	-0.00407428	-0.00683546	0.0521263	-0.0434807	-0.0439225	0.0510599	-0.027853	-0.0508824	0.0518427	0.0173316	0.0484607	0.0225107	0.0739556	-0.102973	-0.04788	-0.0153186	-0.0586001	0.0368338	-0.0346681
5014-1206	-0.0593284	0.0147154	0.0137792	0.011462	0.0187849	-0.00846316	0.0447023	0.0465418	0.0741338	-0.0364008	-0.0612727	-0.0185843	-0.0324897	-0.0251763	0.0662497	0.0111964	0.0430212	0.0127968	0.00728273	-0.0280153	-0.00959991	0.0132335	-0.023806	-0.0291756	-0.0346136	-0.0691231	0.0571364	-0.031713	0.0485405	0.0331144	-0.028907	-0.0116695	0.0658972	-0.0495112	0.062254
5014-0005	0.0567134	-0.0911057	-0.0340242	-0.0372646	0.0665135	-0.0973183	0.010864	0.0261289	0.060164	-0.0021735	0.0889809	0.0370464	0.115981	-0.00115289	0.0126069	-0.0997853	-0.0621129	-0.0312673	0.0680148	-0.0299771	-0.0377634	0.0796253	-0.104161	-0.0657663	0.0654311	0.0119644	-0.0141386	0.0977652	-0.044675	0.00804241	0.00131701	0.0737242	0.0158849	0.0985145	-0.0411272
5014-1205	0.0156083	-0.0323174	0.00982599	-0.0485521	0.0637854	-0.0575719	0.053306	0.0915557	0.0313606	0.0422611	0.0493752	-0.0239626	0.0557676	-0.0102309	0.0052879	-0.059956	-0.00874101	-0.018628	0.0459507	-0.053715	-0.0364936	0.0921975	-0.0621548	-0.0505043	0.0591402	0.0343809	0.0540781	0.0287034	0.0424265	-0.0226424	-0.031586	0.0192252	0.00849859	0.070288	0.00108036
5014-0105	0.0128547	-0.0738717	-0.0357948	0.0419982	0.0795055	-0.0919791	0.0744092	0.0175428	-0.0516558	-0.0649227	0.0171086	0.0752276	0.0685952	-0.057961	0.000491401	-0.0181657	-0.0603397	-0.0495061	0.0601788	-0.0183255	-0.0484563	0.0682172	-0.0580763	-0.0903347	-0.0068067	-0.0720635	0.0173126	0.060776	-0.0213814	-0.00991122	0.0271251	0.07527	0.0126596	0.0244404	-0.0424042
5015-0005	0.0170633	-0.0615977	-0.0645955	0.0363114	0.0802785	-0.0366936	0.0899248	0.00229545	0.00394784	-0.0953233	-0.0124665	0.0541903	0.0225762	-0.00596364	-0.00981433	-0.00851797	-0.0656156	-0.0238028	-3.55996e-05	0.0289988	-0.0169648	0.05431	0.00843776	-0.0162277	-0.0639803	-0.0686746	0.0563161	0.0645364	-0.0153229	0.0275903	0.0666047	0.069477	0.0138084	-0.0227306	-0.042428
5015-0006	-0.007164	0.0366313	0.0708696	-0.0567448	0.0033529	-0.0153767	0.00455445	0.0693997	0.0655465	0.0825179	0.0280416	-0.0631263	0.0259322	-0.0157016	-0.0351283	-0.0183672	0.0189378	0.0192316	0.0509161	-0.0755273	0.0748271	0.0439388	-0.00789043	-0.0440425	0.0818116	0.0651653	0.0288843	-0.0033477	0.0507839	-0.0735768	-0.049032	-0.0393893	-0.0739634	0.0556803	-0.0105571
5015-0105	0.0437557	-0.0718487	-0.0675381	-0.00996863	0.0785747	-0.0391947	0.0695391	0.00175693	0.0156701	-0.0811354	0.0117139	0.0389821	0.0374125	0.030009	-0.00327179	-0.0582608	-0.0576035	-0.0501951	0.00141904	0.0289281	-0.0293186	0.060588	0.00123157	0.00173735	-0.0435133	-0.0409364	0.0428154	0.0776502	-0.0420588	0.0352807	0.0643701	0.071798	0.0263404	-0.00437065	-0.0237567
5015-1205	-0.0654617	0.035122	0.0468543	-0.0402121	-0.0279769	0.0368173	-0.00483683	0.0151704	0.071046	0.0243254	-0.0475741	-0.0592754	-0.0284964	0.0169456	0.0484488	-0.00211336	0.0444883	0.0571195	0.0128117	-0.00229463	0.112425	-0.0177494	-0.0362515	0.0292134	0.0113362	-0.0155163	0.00826402	-0.0377261	0.0147701	-0.0152688	-0.0610408	-0.0353933	0.00254391	-0.0165987	0.0500239
5015-1206	-0.071881	0.0425489	0.062739	-0.0796472	-0.0401458	0.0263974	-0.0322121	0.0296043	0.0732094	0.052263	-0.0377698	-0.0922805	-0.0140143	0.0376294	0.0684448	-0.0371194	0.0657752	0.0751384	0.0208198	-0.0366125	0.042626	-0.0151598	-0.0525088	0.0183631	0.0373014	0.00377163	0.000547065	-0.0217792	0.0122984	-0.014293	-0.0875829	-0.0534753	0.0150557	-0.000977753	0.0702909
5016-0005	0.0427192	-0.0825309	-0.0360331	-0.0217217	0.065683	-0.0959017	-0.000451456	-0.0110788	-0.00285691	-0.0176468	0.0654528	0.0426425	0.0872097	-0.0169014	0.0407346	-0.0758951	-0.0286764	-0.00873967	0.0598689	-0.0421193	-0.0305921	0.0625673	-0.0493503	-0.0832299	0.0262681	-0.00834525	-0.0262303	0.0633151	-0.0905553	0.074715	0.0243895	0.0659365	0.075246	0.0650704	-0.00622568
5016-1205	-0.0603061	-0.0204048	-0.00848074	0.0500737	0.0612721	-0.00758976	0.0841589	0.0347138	-0.00666866	-0.0657726	-0.0606646	0.0322326	-0.00120787	-0.0357519	-0.0158686	0.0338307	-0.0374297	-0.00761886	0.0322896	0.0331958	0.0423564	0.0370171	-0.0396259	-0.00769571	-0.0449106	-0.110273	0.0596195	-0.0335056	0.0217611	0.0475808	-0.0118284	0.0484751	0.00850457	-0.0323485	-0.0280612
5016-1206	-0.0927561	0.0539157	0.0456347	-0.0233105	-0.0565699	0.0490187	-0.0413321	-0.0020295	-0.047073	-0.0135633	-0.0886626	-0.0545561	-0.057474	0.0256596	0.0779241	0.0114182	0.0832412	0.0888128	0.0024346	-0.0137756	0.125828	-0.0533625	-0.0286664	0.0283577	-0.0301157	-0.0766741	-0.00653146	-0.0876992	-0.0053043	0.0312366	-0.0561784	-0.0478137	0.041914	-0.0625412	0.0959702
5016-0006	-0.0651019	0.0508448	0.0696636	-0.0699163	-0.0529251	0.0370623	-0.0643184	0.0288458	-0.0448697	0.073902	-0.0172643	-0.0874905	-0.0174256	0.0199088	0.0340242	-0.0204631	0.0728037	0.0275462	0.0288729	-0.0400286	0.00109751	-0.0261476	-0.0508739	0.0286842	0.0523007	0.0215346	-0.0126127	-0.0841958	0.0105197	-0.00102086	-0.0943408	-0.0663478	0.0343428	0.0178192	0.0687557
5016-0105	-0.0191137	-0.0519683	-0.0210916	0.0175241	0.0646008	-0.0477164	0.0391565	0.00879286	0.0138772	-0.0626078	-0.0214074	0.0434854	0.0299107	-0.0473036	0.0393466	-0.0200523	-0.0239281	-0.050959	0.0511643	-0.00271839	-0.00593025	0.0428011	-0.038569	-0.039298	-0.0327513	-0.092945	0.0171896	0.00847121	-0.0358317	0.0681356	0.0109856	0.0519829	0.061485	-0.0134014	-0.00270992
5017-0005	0.0269041	-0.0528595	-0.0362363	0.0379897	0.0555421	-0.0483912	0.0446909	-0.0137372	-0.0506553	-0.0519839	0.00127607	0.0589371	0.0432162	-0.0354517	-0.0321001	-0.0012483	-0.0777835	-0.0747999	0.0230217	0.000980566	-0.0376287	0.0389546	-0.0166698	-0.0450027	-0.0217971	-0.0473807	0.012658	0.117019	-0.0232518	0.0234872	0.0417117	0.0608253	0.00686129	-0.00462036	-0.0759313
5017-0006	-0.0272198	0.0515885	0.0364789	-0.00367057	-0.026648	0.0296027	-0.0113398	0.0145168	0.0039113	0.0040641	-0.0431853	-0.030697	-0.0430785	-0.0192023	-0.00494368	0.024598	0.0339835	-0.0348801	0.00251388	-0.0308946	0.180641	-0.0238781	0.0338648	0.00287376	-0.0163381	-0.0131657	0.0152783	-0.0497502	0.0219745	-0.0488071	-0.00280727	-0.0468089	-0.0270513	-0.0441057	0.0133421
5017-0105	-0.0211051	-0.0420774	-0.0285826	0.0367146	0.0581813	-0.0162327	0.0664311	-0.00113327	-0.0393978	-0.0683951	-0.0328713	0.0458624	0.0199689	-0.0296352	-0.0275061	0.0047611	-0.0703202	-0.0454895	0.0287062	0.0475269	-0.0519079	0.0321294	-0.0380152	0.00365174	-0.0314976	-0.0863615	0.0234242	0.0469535	-0.0188534	0.045747	0.0094406	0.0644721	0.0269105	-0.0145076	-0.062896
5017-1205	-0.0460626	-0.0111862	0.00400761	0.0552498	0.0450542	-0.00981215	0.0492314	0.0192634	0.0918521	-0.0365698	-0.0409845	0.0337563	0.00553771	-0.074472	-0.0366374	0.0410385	-0.035013	-0.0199016	0.0359081	0.0126702	-0.025336	0.0215639	-0.0309503	-0.0236414	-0.018086	-0.0801448	0.0342906	0.0233304	0.0101486	-0.0250737	-0.00935438	0.0274404	-0.0318916	-0.0180483	-0.046444
5017-1206	-0.00649111	0.0399862	0.0491351	-0.0589946	-0.0264058	0.00453902	-0.0290871	0.0194186	0.0509013	0.0812663	0.0280543	-0.0626806	-0.00150458	0.031759	-0.00679887	-0.0247997	0.0345821	0.0217344	0.0104956	-0.0702591	0.188056	-0.00352109	7.22646e-05	-0.0188669	0.062454	0.069753	-0.00807113	-0.0538969	0.00980757	-0.05369	-0.0293192	-0.0459655	-0.0344325	0.0399169	0.0161141
5018-1206	-0.0757556	0.0586954	0.0689245	-0.00659149	-0.0305201	0.0534545	-0.0268909	0.0278861	-0.0531596	0.0226379	-0.063824	-0.0495504	-0.0345769	-0.0334467	-0.00708574	0.0345147	0.038235	0.0173068	0.034	-0.00619325	-0.0367768	-0.015534	-0.0182341	0.0365827	0.0106836	-0.0447502	0.0211366	-0.0590959	0.0368375	-0.0449192	-0.0684323	-0.0577619	-0.0450359	-0.0330179	0.0166327
5018-1205	-0.0679243	0.0262633	0.04037	0.0117362	-0.0228569	0.0393809	-0.0194118	-0.0197027	0.0284483	-0.0303151	-0.0744853	-0.00680842	-0.0139332	-0.0256551	-0.0297677	0.0304183	-0.000754581	0.0123234	0.0377396	0.0169478	0.00147406	-0.0371763	-0.0224017	0.0225799	-0.0195368	-0.0787619	-0.0113816	-0.0307555	-0.00222138	-0.0117689	-0.0440943	-0.000984424	-0.0270959	-0.0461311	-0.0260781
5018-0105	0.00458667	-0.0154741	-0.0271087	0.0251907	0.0442042	0.00313571	0.0329026	-0.000188725	-0.0459841	0.00458462	0.0142649	0.0138517	-0.0012386	-0.00564741	-0.0207447	0.0122152	-0.0176955	-0.0531626	-0.024242	0.0253007	-0.0356631	0.0271135	-0.0123044	0.00748947	-0.00265728	0.0193679	0.034126	-0.0126352	0.00186896	0.00071184	-0.00343172	0.0239093	0.00128082	0.0183975	-0.0133597
5018-0006	-0.0371217	0.0425725	0.0646792	-0.00542737	-0.00703572	0.0135351	-0.0022315	0.0644215	-0.0531362	0.0731209	-0.00520244	-0.0421916	-0.00760302	-0.0617701	-0.0435465	0.0324886	0.0362851	0.023943	0.0475132	-0.0351539	-0.0146906	0.0137849	-0.023647	-0.00792575	0.0490522	0.0294635	0.0324612	-0.0532129	0.0499594	-0.0751544	-0.0650289	-0.0579988	-0.0476839	0.0216218	0.00657473
5018-0005	0.0121473	-0.0609106	-0.00174628	-0.0395861	0.0497165	-0.0793786	-0.0205172	0.0190645	0.0770455	0.0329622	0.0564066	-0.00130166	0.0776992	-0.0269695	0.0225212	-0.0640846	-0.0179723	-0.0255879	0.0711952	-0.0465226	-0.0204825	0.0714183	-0.0769269	-0.0605022	0.0544175	0.0103558	-0.0278878	0.0217709	-0.0453291	0.0280735	-0.0255318	0.041382	0.0373649	0.0796024	-0.00256491
5019-0105	-0.0212281	-0.0337355	-0.00330057	0.00789897	0.0580557	-0.0215529	0.0492439	0.0292835	0.0177509	-0.0231914	-0.0124858	0.0104306	0.0228852	-0.0326315	-0.0168365	-0.00645987	-0.0403503	-0.058796	0.0347534	0.000412101	-0.00554856	0.0565937	-0.0255129	-0.021184	-0.00512378	-0.0407387	0.0324147	0.0261063	-0.00274583	-0.00694991	0.00134279	0.0393116	-0.00268948	0.00944574	-0.0281377
5019-0006	-0.0757555	0.0386218	0.0511172	-0.0127555	-0.0343183	0.0107047	-0.0269605	0.028093	-0.0486174	0.0353602	-0.0402197	-0.0514793	-0.0292689	-0.030495	0.0897223	0.0183118	0.0830572	0.0445976	0.0192661	-0.0393132	0.0296801	-0.0218621	-0.0658507	-0.0187799	0.0182012	-0.0165547	0.0085136	-0.0664472	0.0232659	-0.0111018	-0.075855	-0.0583567	0.0457303	-0.0111041	0.0990713
5019-1206	-0.0509506	0.0371337	0.042648	-0.0187334	-0.0261379	0.0167839	-0.0216076	0.0353545	0.0872253	0.0234484	-0.0284904	-0.0471822	-0.0173474	-0.0110223	0.0532742	0.0118911	0.0623631	-0.0028359	0.0170392	-0.0387996	0.0134001	-0.0144831	-0.02865	-0.00444937	0.0135421	-0.00696397	0.0223042	-0.0370181	0.0298822	0.0206867	-0.0455564	-0.0505877	0.043921	-0.00767832	0.0655411
5019-0005	0.0662002	-0.0932591	-0.0554534	0.0300641	0.0729652	-0.0918898	0.0125085	-0.0273427	0.0359435	-0.0628613	0.049189	0.0813877	0.0879665	-0.0127129	-0.0192692	-0.0446163	-0.0800695	-0.0458576	0.0512573	-0.00543159	-0.037406	0.0620594	-0.0139824	-0.0671185	0.00012251	-0.0382559	-0.00171161	0.0948257	-0.0822283	0.0369886	0.0729652	0.084679	0.0101102	0.0352519	-0.0561718
5019-1205	-0.013361	-0.0223022	-0.000475051	0.00493537	0.0321393	-0.0403077	0.0327186	0.0223169	0.0710709	0.00467148	0.0105014	0.0109958	0.031905	-0.0349853	0.0151235	-0.0101746	-0.00524491	-0.0285064	0.0296295	-0.0241272	0.0357275	0.0302989	-0.0581866	-0.0484907	0.0182612	-0.00744322	0.0168521	0.0491035	-0.000615496	-0.0108361	-0.0237979	0.0217826	-0.00171627	0.0260947	0.0020958
5020-0005	0.0449182	-0.0597514	-0.0431384	0.00436745	0.0529433	-0.0404348	0.0170185	-0.00441756	0.00126523	-0.0123451	0.0548156	0.0417669	0.0563311	-0.00242902	-0.00750875	-0.0341202	-0.0427761	-0.0245783	0.0182966	0.0173042	-0.0427677	0.0465305	-0.0465819	-0.0216991	0.0178474	0.0144581	0.00870886	0.0379359	-0.0369563	0.0455354	0.0126613	0.057526	0.0257867	0.0568659	-0.0254927
5020-0006	-0.0595409	0.0396829	0.0599678	-0.0639081	-0.0403996	0.0235247	-0.0523028	0.0351351	-0.0115417	0.0545265	-0.0275359	-0.076112	-0.0106472	0.00847075	0.0769079	-0.0271439	0.0758088	0.0428156	0.0322906	-0.0404663	-0.0270507	-0.0116275	-0.0429323	0.00480827	0.0404562	0.00846233	0.00652811	-0.0647256	0.0220971	-0.0109787	-0.0795067	-0.060183	0.0465891	0.00986235	0.0801721
5020-0105	-0.0108706	-0.0361737	0.00910249	-0.063167	0.0373695	-0.0317068	-0.00832978	0.033148	0.0510712	0.0406225	0.0302323	-0.0393514	0.0459955	0.00903803	0.0315434	-0.0671616	-0.00216238	-0.0253626	0.0414205	-0.0233141	-0.0329667	0.0548715	-0.0755423	-0.0126374	0.0497252	0.0131226	0.00125386	0.00151973	-0.00805222	0.0345556	-0.0564746	0.0248211	0.0386789	0.0637585	0.0169936
5020-1205	-0.0406906	0.00710283	0.040388	-0.0619993	-0.0178359	0.00100185	-0.0366004	0.0359373	-0.0591951	0.0544537	-0.00529934	-0.0671952	0.00789471	0.0065379	0.0724666	-0.0375138	0.0521548	-0.0077241	0.0334387	-0.035589	-0.0346333	0.00317877	-0.0620464	5.51818e-05	0.0493286	0.0138279	0.00311026	-0.0298032	0.0139387	0.0200601	-0.0732153	-0.0312254	0.0605521	0.0317194	0.067463
5020-1206	-0.049948	0.0447717	0.0644746	-0.0601711	-0.0372486	0.0295068	-0.0530906	0.0400686	-0.0510258	0.0618567	-0.0190381	-0.0779735	-0.0155566	-0.0108481	0.0434306	-0.0103893	0.0638845	-0.0160872	0.0343969	-0.0423364	-0.038025	-0.00955814	-0.0357891	0.0125681	0.0477784	0.0178141	0.0164169	-0.0636223	0.0342201	-0.0139234	-0.0759442	-0.0637961	0.0308351	0.0115267	0.060528
5021-1206	-0.0391412	0.0270309	0.0121096	-0.0567341	-0.0226639	0.0475787	-0.0102478	0.0151288	0.0928357	0.0417002	-0.00574151	-0.0554581	-0.018449	0.0663732	0.0722127	-0.0286468	0.0518883	0.0335828	-0.0304108	0.0164954	0.101225	-0.0124762	-0.0641859	0.0581834	0.0165963	0.0186524	0.0151188	-0.0280349	0.0156457	0.00345647	-0.0667609	-0.0251108	0.0330437	0.0107474	0.067836
5021-0105	0.0936521	-0.10649	-0.0607666	-0.0329557	0.0387655	-0.0832443	-0.0445782	-0.0516252	0.0323117	-0.00281762	0.117625	0.0595755	0.114565	0.0579073	0.00882801	-0.110367	-0.0896811	-0.0655851	0.0293423	0.00465799	-0.0133896	0.0457923	-0.052691	-0.0295809	0.0562551	0.0469973	-0.0516931	0.100182	-0.108066	0.078322	0.040598	0.0863305	0.0423662	0.100635	-0.0646372
5021-1205	0.0917556	-0.0884355	-0.0493021	-0.0511926	0.0592273	-0.0845057	0.00647654	0.00536217	-0.0412453	0.0125863	0.114056	0.0397721	0.102484	0.0322813	-0.00871699	-0.103007	-0.0712932	-0.088436	0.0340837	-0.0254172	-0.0374544	0.0714566	-0.0454781	-0.0520727	0.0558134	0.0544069	0.000833894	0.0945514	-0.0367982	0.0250694	0.0356062	0.0718824	0.0188169	0.0984169	-0.0495893
5021-0005	0.0641076	-0.0802358	-0.0646818	-0.0356795	0.034801	-0.0334257	-0.030484	-0.0769446	0.00912644	-0.00343871	0.0855184	0.0362796	0.0766752	0.0831173	0.0060522	-0.0919397	-0.0683359	-0.0260139	-0.0151889	0.0393129	-0.00854117	0.0231745	-0.0470447	0.0221278	0.0323919	0.0417661	-0.039539	0.0839026	-0.106694	0.0866901	0.0202576	0.0806342	0.0570757	0.0708499	-0.0335837
5021-0006	-0.0559629	0.0219793	0.0109685	-0.00864625	-0.0108394	0.0371029	0.00486848	0.0163945	-0.0606221	-0.0264605	-0.0662206	-0.0182724	-0.0350135	-0.0271052	0.04201	0.0103005	0.0415664	-0.0104971	0.00415711	0.0295	0.0428092	-0.0169071	-0.0289093	0.0406465	-0.0421349	-0.0702437	0.0276756	-0.0158421	0.030336	0.022505	-0.0346785	-0.0209251	0.0538937	-0.0582107	0.0538993
5022-1206	-0.0466115	0.04141	0.0593375	-0.112428	-0.0413234	0.0359198	-0.0512029	0.0458631	-0.0369682	0.0736123	-0.0121177	-0.10197	-0.00995041	0.0615796	0.0715154	-0.0615057	0.0788823	0.0173652	0.0145227	-0.0395442	-0.013344	-0.00399232	-0.0556629	0.0423786	0.0550241	0.0345765	0.0107593	-0.0500236	0.0261927	0.0309646	-0.0922209	-0.0586485	0.0688646	0.0270507	0.0845175
5022-0006	-0.0352763	0.0370857	0.053305	-0.0772248	-0.0109007	0.0446147	-0.00841215	0.0654313	-0.0436196	0.0711531	-0.00208832	-0.075533	0.0026398	0.0143719	0.00844666	-0.0333759	0.039305	-0.00724131	0.029055	-0.0136505	-0.0367763	0.025075	-0.0408565	0.0481682	0.0560412	0.0345565	0.0334098	-0.0191197	0.0575643	-0.0349786	-0.0806946	-0.0517828	0.00664646	0.0342386	0.0276815
5022-0105	0.0181329	-0.0446599	-0.00862241	-0.0840154	0.0557852	-0.00636278	0.0190234	0.0352105	0.0195329	0.0236646	0.0410334	-0.026568	0.0531464	0.0701628	0.00248389	-0.0998359	-0.0315641	-0.0356913	0.0299075	0.00913313	-0.00514675	0.0710454	-0.063714	0.0325738	0.0418462	0.023409	0.0221982	0.0339334	-0.00599675	0.0701026	-0.0266536	0.0467877	0.0569429	0.0613589	-0.0137882
5022-0005	0.0312255	-0.0641304	-0.0379413	-0.0326176	0.0754549	-0.017115	0.0285651	0.0209748	0.00659067	-0.030255	0.0294441	0.0292059	0.0593179	0.0283672	-0.000682631	-0.0761903	-0.0516796	-0.0455903	0.0395131	0.0409315	-0.0352749	0.0744771	-0.0589841	0.0325199	0.00214835	-0.0282744	0.0210531	0.0455488	-0.0269154	0.067914	0.00897634	0.0706397	0.0477847	0.0392258	-0.0303143
5022-1205	-0.0543927	0.0132915	0.0141621	-0.0603756	-0.00681924	0.0531332	-0.00348508	0.0221014	0.067507	-0.00586554	-0.0499061	-0.0442383	-0.0254628	0.0470901	0.079483	-0.0387889	0.0532257	-0.0339362	0.000805921	0.0305373	0.0125765	-0.00921705	-0.0551158	0.0659387	-0.0154292	-0.0354327	0.0219059	-0.0348322	0.0195464	0.0701879	-0.0560654	-0.00636232	0.0775576	-0.0237642	0.0796345
5023-0005	0.0149705	-0.0616673	-0.0784276	0.0312181	0.034639	-0.0221082	0.0292233	-0.068274	0.0443084	-0.0948618	-0.00726652	0.0654727	0.0185994	0.0298299	0.0229467	-0.0207325	-0.0541629	-0.00606421	-0.0312791	0.0530703	-0.0242483	-0.0089165	-0.0363961	0.00299429	-0.0618944	-0.0569542	-0.0111647	0.059239	-0.0764775	0.112124	0.0314994	0.079947	0.0823176	-0.028944	-0.0109525
5023-0006	-0.0874432	0.0536922	0.0443378	-0.0134894	-0.0217021	0.053395	0.00439893	0.0249274	0.0851936	-0.000279639	-0.0717912	-0.0583959	-0.0446032	-0.00714175	0.0283481	0.0254576	0.0456101	0.0459942	0.00185259	0.00805747	-0.00506224	-0.0220364	-0.0446922	0.0291593	-0.0138167	-0.0455355	0.029485	-0.0386998	0.033914	0.00556928	-0.0758943	-0.0414118	0.0223199	-0.0426738	0.0439312
5023-1206	-0.0734099	0.0463124	0.0421132	-0.0118216	-0.0519302	0.0249545	-0.0431659	0.00714943	0.0970907	-0.0139241	-0.080449	-0.0509715	-0.0476757	0.011901	0.143352	0.00976982	0.115176	0.00454554	-0.00110169	-0.0282376	0.0149657	-0.0487528	-0.0271561	-0.000733692	-0.0308488	-0.0504582	0.0056791	-0.0548711	0.00333758	0.0495464	-0.0427972	-0.0471626	0.0996289	-0.057518	0.145089
5023-1205	-0.0440617	0.0112556	0.0240656	-0.0331945	0.0186718	0.012249	0.0350148	0.0536429	0.0380288	0.0211323	-0.0156934	-0.040373	-0.00331335	-0.00398327	0.0229561	-0.0108115	0.0149199	-0.00159373	0.0210341	-0.00136985	-0.00622049	0.0291276	-0.0617804	0.0110725	0.0151134	-0.00784879	0.0457538	-0.00625051	0.0425848	-0.00207729	-0.0630825	-0.00723935	0.0036618	0.0132581	0.023211
5023-0105	0.0153748	-0.0514598	-0.00390408	-0.0688457	0.0439549	-0.0404208	0.0229679	0.0189014	0.0197157	0.0323608	0.057028	-0.0202594	0.0675074	0.054834	0.0120814	-0.0890644	-0.046557	0.01074	0.0346961	-0.0166028	-0.0256327	0.0599936	-0.0911947	-0.0174617	0.0645216	0.0354833	0.00414377	0.0422661	-0.0241322	0.0476972	-0.0324943	0.0565569	0.0293564	0.0807609	-0.0265622
5024-0105	0.0961395	-0.0941412	-0.0331593	-0.0409009	0.0779331	-0.12208	-0.00249465	0.00945281	-0.0452844	0.0211593	0.121944	0.0331033	0.120118	-0.00717205	-0.00233403	-0.0880935	-0.0796366	-0.0393662	0.0643688	-0.061271	8.56939e-05	0.0924881	-0.0390155	-0.0936137	0.0731404	0.0604477	-0.0181336	0.0653444	-0.0591086	0.0581195	0.0383924	0.0848104	0.0378225	0.115379	-0.0636709
5024-1206	-0.060885	0.0477917	0.0385789	0.0239491	0.00949206	0.0159348	0.0335863	0.0547558	-0.0366859	-0.010732	-0.0582222	-0.0246724	-0.0402378	-0.0598697	-0.0013526	0.0544774	0.0363337	0.0234413	0.0162279	-0.0367385	0.121847	0.0135974	0.00608409	-0.0273802	-0.021535	-0.0519394	0.0618807	-0.0383541	0.0590729	-0.0247987	-0.0281874	-0.0416503	-0.0196791	-0.0418667	0.0228398
5024-0005	0.0482512	-0.0934263	-0.0649674	0.0852262	0.0575326	-0.10257	0.0221585	-0.0424622	-0.00189321	-0.0978965	0.0222581	0.115423	0.0633057	-0.0806313	0.00179746	0.009718	-0.0799354	-0.0588919	0.0424746	0.00306123	-0.0511327	0.0334158	-0.0195123	-0.097896	-0.0405416	-0.0804961	-0.0303916	0.0755625	-0.0763172	0.0795941	0.0700748	0.0899565	0.0395385	-0.00134651	-0.0554715
5024-0006	0.00339028	0.0283706	0.0311523	-0.0206766	-0.000944576	-0.0396336	0.00964889	0.0534172	0.089712	0.0455792	0.0240106	-0.0319287	0.00204168	-0.00347694	-0.00307522	-0.00947919	0.0374259	0.0470984	0.00588304	-0.0987283	0.215751	0.0252116	-0.0138336	-0.0874444	0.0396558	0.0482656	0.0280597	-0.0240733	0.0309969	-0.054729	-0.0144265	-0.0361685	-0.0463234	0.0332445	0.0220561
5024-1205	-0.0255879	-0.0461991	-0.0236783	0.0586384	0.080336	-0.0493863	0.078901	0.0355611	-0.0505241	-0.0624563	-0.0240676	0.0599943	0.0359496	-0.0893876	-0.0113978	0.0204219	-0.0552666	-0.0582225	0.0481014	0.00722396	-0.0172243	0.0636508	-0.0423764	-0.0595661	-0.0306305	-0.104091	0.0308715	0.0614796	-0.00245931	0.03887	0.0104884	0.059897	0.0256351	-0.01256	-0.0489347
5025-0006	-0.0497907	0.0433965	0.0499911	-0.0594792	-0.0183665	0.038727	-0.0133498	0.0395011	-0.0513796	0.0724353	-0.00876494	-0.0756404	-0.0102961	0.0344838	0.0129806	-0.0118197	0.0390247	0.0366386	0.0042715	-0.0131926	0.0177465	-0.00403189	-0.0434325	0.0290059	0.0535075	0.0406701	0.019903	-0.026178	0.0356659	0.0465969	-0.0816415	-0.0421072	0.0162728	0.0276579	0.0327605
5025-0005	-0.0230718	-0.0591584	-0.0405749	0.0197618	0.0585857	-0.042142	0.0514133	-0.00642932	-0.0419013	-0.0912	-0.0315681	0.0568044	0.0335791	-0.0228689	0.0213033	-0.0279063	-0.043215	-0.0126773	0.0306704	0.0261135	-0.00821238	0.0346747	-0.0659366	-0.025326	-0.0415263	-0.111333	0.0185972	0.0628801	-0.0364655	0.0435569	0.0116853	0.0686298	0.0294938	-0.021033	-0.0127389
5025-1206	-0.0659279	0.0533219	0.0286992	0.00674401	-0.0189434	0.0764997	0.00500045	0.0226589	-0.0461851	-0.0219829	-0.0810843	-0.0254917	-0.0568678	-0.020101	0.0286519	0.0439145	0.0518779	-0.00256946	-0.0077219	0.0413441	0.0171649	-0.0303005	-0.000554081	0.0652812	-0.0460951	-0.0606063	0.0366143	-0.0396746	0.0406298	-0.0116857	-0.0331002	-0.0480897	-0.00349875	-0.070227	0.0523632
5025-1205	-0.0143101	-0.0319187	-0.0141848	0.00836734	0.0580592	-0.0144346	0.0574629	0.037794	0.00593256	-0.0506967	-0.0216996	0.0308504	0.0275904	-0.0308742	-0.00367725	-0.0167512	-0.0281641	0.00318402	0.044596	0.0268888	0.0229811	0.0511897	-0.0488204	0.00299116	-0.0214377	-0.0741129	0.0347127	0.0408108	0.0101903	0.0012661	0.00104109	0.0424488	-0.00423657	-0.00943894	-0.015289
5025-0105	-0.000836066	-0.0508946	-0.0344117	0.00436695	0.0578478	-0.028072	0.0471418	-0.00801368	0.0240286	-0.0797293	-0.0207466	0.0422248	0.0372563	-0.00242296	0.00734342	-0.035825	-0.0466082	0.00224725	0.0317189	0.0300629	0.0767012	0.0350346	-0.0486687	-0.0068095	-0.0345754	-0.07636	0.0135303	0.0647894	-0.0393294	0.051041	0.0214282	0.0675318	0.0249825	-0.014038	-0.0190187
60001-1205	-0.0341116	0.0326772	0.0289909	0.0446093	-0.0159811	0.0361483	0.0183754	0.00506614	-0.0512331	0.00612624	-0.0350773	0.00118844	-0.0328279	-0.0343167	-0.0385106	0.0625264	0.00859067	0.0322909	0.00626187	0.0113874	0.0436958	-0.024387	0.0119279	0.0161495	-0.0134545	-0.0192724	0.00601862	-0.0234675	0.0270714	-0.0458723	-0.0118862	-0.0222051	-0.0636646	-0.0254307	-0.0237992
60001-1206	-0.0299526	0.0498257	0.0493542	-0.00912898	-0.055133	0.0179958	-0.0376725	0.00214351	-0.0421693	0.0275412	-0.0276196	-0.0352793	-0.0310452	0.00724249	0.0127452	0.0240841	0.0545543	0.08673	0.00432337	-0.0514992	0.146689	-0.0402819	0.0221108	-0.0125112	0.00746638	0.00538096	-0.0449615	-0.0418073	-0.00206352	-0.0670439	-0.00915564	-0.0515995	-0.0492444	-0.01898	0.0249603
60001-0006	-0.0488178	0.0440068	0.0159267	0.0204557	-0.0507206	0.0250386	-0.0238707	-0.0183656	0.0334472	-0.0255227	-0.0648988	-0.0199297	-0.0703278	-0.00371476	0.0717439	0.0412827	0.0789402	0.0282825	-0.0363422	-0.0311719	0.0670127	-0.0601587	0.029638	-0.0142648	-0.0472523	-0.0380856	-0.0110754	-0.0671983	0.0130275	0.0170442	-0.00445835	-0.0440022	0.0518745	-0.0734028	0.0943497
60001-0105	0.0778414	-0.0622399	-0.0773763	0.0420989	0.00707385	-0.0273903	-0.0118997	-0.0879972	-0.00446027	-0.0805211	0.0292579	0.0910335	0.029402	0.0204385	0.00146099	-0.0147527	-0.0570165	-0.0156312	-0.0278995	0.0631362	0.0628256	-0.026491	0.0316919	0.0135357	-0.0515581	-0.0237995	-0.076861	0.0795718	-0.0917003	0.0407528	0.0982112	0.0707292	0.0233792	-0.0142487	-0.0438903
60001-0005	0.0810203	-0.0604186	-0.0208076	-0.0354353	0.0504302	-0.0746654	0.0200433	0.0115347	-0.0366345	0.0270343	0.0947666	0.0220727	0.0795718	0.012643	-0.0337069	-0.0715958	-0.0477459	-0.0393426	0.033808	-0.0338826	-0.0492354	0.0674724	-0.00170556	-0.0493124	0.0564432	0.0629324	-0.0170011	0.0577274	-0.0237074	0.0136322	0.0467442	0.0578473	0.00876862	0.0887796	-0.0547186
60005-0006	-0.0246288	0.0483467	0.0406561	0.102185	0.00561987	-0.0281056	0.0354854	0.0432582	-0.0603533	-0.0104434	-0.030079	0.026756	-0.0361995	-0.180614	-0.11761	0.121278	0.0107193	-0.0760061	0.0374577	-0.0647088	-0.00947036	-0.00205509	0.0786409	-0.110987	-0.0168426	-0.0381625	0.0445602	-0.0532779	0.0678982	-0.0822845	0.0319128	-0.0441412	-0.0887722	-0.0396953	-0.0595667
60005-0005	0.081205	-0.0943192	-0.0532873	0.0220835	0.0840667	-0.135975	0.0512454	0.0273507	-0.00491358	-0.0520519	0.0615252	0.0824084	0.0834804	-0.0997116	-0.0254195	-0.0353384	-0.0740854	-0.0932064	0.0647235	-0.0556116	-0.0520236	0.0762227	0.0326308	-0.128738	-0.00693877	-0.0292215	0.0113366	0.064283	-0.017691	-0.000789668	0.094921	0.0779755	-0.00314341	0.0418522	-0.0700947
60005-1205	-0.00950898	0.0387517	0.0259226	0.101171	0.0247462	-0.0200824	0.0748479	0.0770244	-0.0483622	-0.0227578	-0.0326011	0.0330602	-0.03482	-0.13778	-0.0976154	0.116485	-0.0102521	-0.0536317	0.0225758	-0.0382763	-0.0232798	0.0263765	0.0800619	-0.0821715	-0.0305587	-0.0247551	0.0866562	-0.00459229	0.0919304	-0.0949537	0.0423896	-0.03383	-0.118949	-0.0460316	-0.0743439
60005-1206	0.00278982	0.0438724	0.0336397	0.0741805	0.00786212	-0.0217014	0.0514102	0.0702511	-0.053397	-0.00610154	-0.0230462	0.0225965	-0.0243581	-0.132815	-0.10841	0.0950139	0.00549429	-0.0521591	0.0277532	-0.0584991	-0.0210532	0.0225202	0.0750272	-0.0817989	-0.0162838	-0.0104043	0.06869	-0.00577508	0.0866668	-0.0910308	0.0401122	-0.0444272	-0.119002	-0.031477	-0.0644575
60005-0105	0.0737644	-0.0772422	-0.0637077	0.0989032	0.0795209	-0.105219	0.0857552	0.00499082	-0.0516182	-0.0727033	0.0425171	0.106371	0.0464417	-0.099323	-0.0668733	0.0335039	-0.088711	-0.120396	0.0232455	-0.0248068	-0.0422726	0.0644321	0.0711832	-0.125729	-0.0428686	-0.0260143	0.011657	0.0762579	-0.0231634	0.0375823	0.121296	0.073056	0.0169977	0.0018438	-0.0907415
6001-0105	0.0492277	-0.0625721	-0.0164467	-0.0378324	0.0503642	-0.0690751	0.0174406	0.0134792	-0.0224122	0.0284675	0.0773767	0.0130353	0.0716676	0.0125604	-0.0328288	-0.0629874	-0.0731344	-0.0831348	0.0336354	-0.0258939	-0.0532967	0.0621016	-0.0458083	-0.0506876	0.0616323	0.0451842	0.00685344	0.0509445	-0.00332785	0.00866399	0.00458922	0.056477	-0.000341357	0.0848069	-0.0628645
6001-0006	-0.0234084	0.0330996	0.0235477	-0.00727828	-0.0706313	0.00362627	-0.055451	-0.0379321	-0.0514331	0.0122565	-0.0287727	-0.0332657	-0.0294782	0.0200578	0.106184	0.0162263	0.0749219	0.00662956	-0.0293915	-0.0396473	-0.0241631	-0.0709365	0.00799645	-0.0292432	-0.0041837	0.00239481	-0.0405353	-0.00546962	-0.00628508	0.0556208	-0.0316763	-0.0432707	0.101492	-0.0276026	0.100791
6001-1206	-0.0429602	0.0435444	0.0274867	0.0159696	-0.056061	0.0267327	-0.0383247	-0.028513	-0.0524391	-0.00858917	-0.0593691	-0.0143067	-0.0467233	-0.0324233	0.0470381	0.0473007	0.0488328	0.0573517	-0.0129089	-0.0126262	-0.0403865	-0.0704819	0.0292095	0.000612883	-0.0271195	-0.0384594	-0.0208627	-0.0451939	0.0141321	-0.0183727	-0.0205428	-0.0475467	0.00653132	-0.0537629	0.0471509
6001-0005	0.0516549	-0.0853556	-0.0298861	-0.0397695	0.0456643	-0.0927356	-0.0116888	-0.00959549	0.0365289	0.00866171	0.0819954	0.0390045	0.101868	0.00427417	-0.0011377	-0.0850157	-0.0589551	-0.0471507	0.0525984	-0.023942	-0.0480176	0.0489037	-0.0829253	-0.0672063	0.0671304	0.0199167	-0.0308004	0.0950477	-0.0516214	-0.020029	0.00243004	0.0658163	0.00620178	0.0953267	-0.0299518
6001-1205	-0.0471713	0.0408676	0.0322949	0.0482381	-0.0189907	0.0300812	0.00336375	0.0012369	0.0102962	-0.0198015	-0.0641974	0.00107256	-0.0411338	-0.0638313	-0.0248234	0.0705805	0.00765017	-0.0170492	0.0120399	0.00534669	-0.0463333	-0.0288137	0.0215521	-0.0009416	-0.0298972	-0.0598615	0.00636265	-0.0421949	0.0359719	-0.0411386	-0.0178118	-0.026188	-0.051553	-0.0513705	-0.0176431
6002-1205	0.0125806	-0.0207589	-0.00554934	-0.0136375	0.0645043	-0.0254943	0.078094	0.0639087	0.022697	0.0317084	0.0423523	-0.0043486	0.0282032	0.0221092	-0.0195289	-0.0237409	-0.0330461	0.0036172	0.0074508	-0.0128114	0.0303422	0.0765288	-0.0253233	-0.0170858	0.0349871	0.0354414	0.0449961	0.0127277	0.0463081	-0.00369224	-0.00693143	0.0308284	-0.0232651	0.0495886	-0.0432818
6002-0105	0.0501261	-0.0685474	-0.0216106	-0.0561089	-0.0495701	-0.0416294	-0.0992398	-0.0972185	0.0432317	0.0173406	0.0667813	0.0231331	0.088424	0.081125	0.0449213	-0.0924295	-0.0478618	0.00967561	0.019659	0.020697	-0.0404829	-0.0375909	-0.0681074	-0.0040488	0.0612983	0.038287	-0.160991	0.114081	-0.118386	0.0600787	0.00375286	0.0556005	0.0390864	0.0710917	-0.0280694
6002-1206	-0.0149114	0.0482845	0.0544156	-0.0336517	-0.0132151	-0.00314351	-0.00174551	0.052373	-0.050211	0.0711164	0.0167916	-0.0424388	-0.00416555	0.00400436	-0.0176596	0.00241788	0.0384123	0.0558413	0.00595342	-0.0660335	-0.0332896	0.0107154	0.00267155	-0.0357252	0.0555656	0.0532275	0.0294503	-0.0297518	0.0562802	-0.0574602	-0.0342992	-0.0475975	-0.0545918	0.0309937	-0.00779775
6002-0006	-0.0362223	0.0525607	0.0329511	0.00852592	-0.0340484	0.0471938	-0.0148728	0.00624487	0.00503859	-0.00971368	-0.0558473	-0.0227419	-0.0538056	-0.0252836	0.00794932	0.0413153	0.0399301	0.0731925	-0.00603878	0.00586189	0.0495388	-0.0345475	0.0212203	0.0228637	-0.0348932	-0.031796	0.0026389	-0.0407348	0.0352063	-0.0618614	-0.0144438	-0.0452842	-0.0566253	-0.0611665	0.0176922
6002-0005	0.03923	-0.0798231	-0.0367575	-0.00185875	0.0158052	-0.0525297	-0.0191453	-0.0527583	-0.037475	0.00727904	0.0680549	0.0475598	0.0782498	0.0230805	0.0199703	-0.0502837	-0.0637266	-0.0571088	0.0242339	0.0263813	-0.0240287	0.0149931	-0.0750716	-0.0134883	0.0402493	0.0120807	-0.0722493	0.0679851	-0.075469	0.0340777	0.00950719	0.064977	0.0205578	0.0692743	-0.039508
6003-1206	-0.0524733	0.0428202	0.0255675	0.0234073	-0.0567271	0.0215525	-0.0361264	-0.0285596	-0.0501982	0.0038395	-0.0428631	-0.0193219	-0.0449717	-0.0165475	0.0422618	0.0466791	0.0458848	0.0622263	-0.00915927	-0.0258214	0.0225943	-0.0584877	-0.00881521	-0.00742382	-0.0151442	-0.0216349	-0.0425229	-0.0475844	-0.00220376	-0.00342384	-0.0359172	-0.0370624	0.0262359	-0.0306758	0.0521189
6003-0005	0.0510312	-0.0558642	-0.0368568	-0.000167092	0.050854	-0.0753663	0.0378564	0.01819	0.0782078	-0.0112804	0.0641338	0.0345396	0.0676095	0.00185489	0.00737131	-0.0436279	-0.0398427	-0.00952412	0.0266476	-0.0315496	-0.0295529	0.0450596	-0.0564841	-0.0610148	0.023729	0.018994	0.0216661	0.0781567	-0.000524627	0.00950648	0.0142223	0.0578843	0.0125843	0.0585584	-0.0188032
6003-0006	0.0153336	0.0333795	0.0366335	-0.0291471	-0.0566637	-0.0290973	-0.0662586	-0.00124668	-0.0569685	0.0613679	0.0318272	-0.0431045	-0.00344694	-0.0204416	0.0497523	-0.000200843	0.0506115	0.0336924	0.00450955	-0.0986626	0.000123406	-0.0316073	0.0301033	-0.0672188	0.0480725	0.0758809	-0.0311442	-0.0241724	0.0174385	-0.0503648	-0.0202599	-0.054828	0.00718085	0.0263697	0.0516384
6003-0105	0.0192785	-0.0302753	-0.0335641	0.0801028	0.0892293	-0.0520795	0.133955	0.0645608	0.0521846	-0.0454466	0.0136914	0.059857	0.0127502	-0.0766747	-0.0991348	0.0500267	-0.0769836	-0.0731031	0.0206091	-0.00714608	-0.0446087	0.0787222	0.0127569	-0.0692254	-0.0224171	-0.0285515	0.0871822	-0.00371398	0.0683182	-0.0146629	0.0541389	0.0556273	-0.0350429	0.00465741	-0.0959327
6003-1205	0.0265752	-0.00417573	0.0166332	-0.0405275	0.00689788	-0.0274787	-0.00362334	0.0215276	0.02185	0.0517438	0.0526207	-0.0210017	0.0329679	-0.00457406	-0.0368703	-0.0323424	-0.0152353	-0.0338673	0.0251016	-0.0523704	-0.0409755	0.0206081	-0.0165637	-0.0307368	0.0528031	0.0540921	-0.00574444	0.0244275	0.0215086	-0.0183648	-0.0113808	0.00711819	-0.020424	0.0574684	-0.0200729
6004-1206	-0.0545375	0.0578146	0.0459409	0.00882785	-0.0565537	0.0502579	-0.0243457	-0.0165395	-0.0455496	0.00750318	-0.0542302	-0.0237205	-0.041795	-0.0102388	2.74497e-06	0.043184	0.0433207	0.0856926	9.87818e-05	0.00385669	0.12065	-0.0542011	-0.00362928	0.0252619	-0.00479681	-0.0173195	-0.0275953	-0.0459195	0.00205966	-0.0779236	-0.0376967	-0.0472255	-0.0620089	-0.0359981	0.0220369
6004-0105	0.107662	-0.0755434	-0.0871556	0.0519048	0.0101833	-0.0611092	-0.0175128	-0.0946309	0.0163008	-0.0316834	0.0882933	0.105514	0.0614321	0.00323332	-0.0421408	-0.0150011	-0.0906244	-0.0571927	-0.0386414	0.0366327	-0.0214817	-0.016875	-0.0059893	-0.0388653	-0.00205716	0.0432672	-0.090399	0.112232	-0.0916615	0.0261484	0.0730495	0.0754105	0.00201901	0.0332093	-0.071912
6004-1205	-0.0167365	0.04707	0.052554	-0.0129077	-0.0992419	0.0258906	-0.0796604	-0.0567612	-0.040983	0.0688395	0.00757579	-0.0384154	-0.0167933	0.0356654	0.0283688	0.0183678	0.0370674	0.125277	-0.0118173	-0.023633	0.090664	-0.0764873	-0.0190837	-0.000233654	0.0553635	0.057824	-0.10853	-0.0459051	-0.0477934	-0.0874149	-0.0430396	-0.0482952	-0.0787252	0.0209396	0.0195091
6004-0005	0.0693175	-0.0868971	-0.0228419	-0.0224857	-0.0237185	-0.0899787	-0.096715	-0.0814461	-0.0512302	0.0121826	0.0892441	0.0462392	0.111025	0.0160788	0.000191043	-0.0740962	-0.0816319	-0.0487466	0.0544244	-0.00990362	-0.0185835	-0.00777119	-0.0731276	-0.057722	0.0683998	0.0338525	-0.144109	0.1155	-0.122108	0.0573925	0.0153749	0.0694784	0.0329597	0.087445	-0.0622688
6004-0006	-0.0642321	0.0465862	0.0307722	0.00742688	-0.0628131	0.0286108	-0.0320329	-0.0264319	0.0566112	-0.013175	-0.0667283	-0.024762	-0.053748	-0.00192188	0.0612184	0.0321809	0.0637076	0.108719	-0.0156205	-0.0168758	0.0709214	-0.0722135	-0.00821488	-0.000573678	-0.028698	-0.0445425	-0.0284127	-0.0573537	-0.00614444	-0.0523452	-0.0330993	-0.0450419	-0.0149448	-0.0628153	0.0690275
6005-0005	0.00191907	-0.0347411	-0.0180408	0.006074	0.0391955	-0.0147541	0.0267441	-0.000338637	-0.0481301	-0.00884535	0.0199206	0.0187682	0.0381402	-0.00241377	-0.00938979	-0.0154532	-0.0274261	-0.0053471	0.0192893	0.0301925	-0.0470096	0.038109	-0.0442223	0.00581563	0.0131221	-0.00570882	0.00344541	0.052816	-0.0127344	-0.0127924	-0.0095551	0.0402259	-0.0103241	0.0322129	-0.0195845
6005-1206	-0.048533	0.0421457	0.0616048	-0.082318	-0.0699639	0.0357438	-0.0805622	0.0055075	0.0736029	0.0649754	-0.0194502	-0.0894718	-0.0226626	0.0575753	0.0867253	-0.0371448	0.0826637	0.073476	0.00782186	-0.0429323	0.00889958	-0.0388896	-0.0305133	0.0263065	0.042127	0.0301467	-0.0293717	-0.0521936	-0.00428837	-0.00292582	-0.0689987	-0.0603221	0.0425587	0.0106674	0.0909431
6005-0006	-0.0482553	0.0479628	0.0244875	0.0207322	-0.0938938	0.0760904	-0.0741887	-0.060607	-0.0538142	0.0161142	-0.0472006	-0.0307998	-0.0526335	0.0341163	0.0577871	0.0463363	0.0681938	0.0905461	-0.0378131	0.052007	-0.0248231	-0.0948289	-0.00247606	0.0722044	-0.0136188	0.000137874	-0.0553998	-0.0478868	-0.0337582	-0.0259967	-0.0340188	-0.0544152	-0.00516234	-0.0376938	0.0692453
6005-1205	-0.0689496	0.05778	0.0440168	-0.00330465	-0.080159	0.0812906	-0.0572657	-0.0284975	0.0534627	0.0109381	-0.0686532	-0.0464675	-0.0558799	0.0246534	0.0728231	0.0307636	0.0766322	0.0504425	-0.0210868	0.0377537	0.0220837	-0.0755802	-0.00933288	0.072857	-0.0152141	-0.0216582	-0.0375687	-0.0467453	-0.0114079	-0.0127971	-0.0541191	-0.0558016	0.00767189	-0.051527	0.0779349
6005-0105	-0.0504192	0.00676693	-0.0118392	0.0336987	0.00963075	0.0411038	0.0436741	0.00481205	-0.000476648	-0.0219652	-0.0392146	-0.00624945	-0.0397208	0.00388458	0.0535272	0.0351082	0.034292	0.00502363	-0.0312472	0.0563755	-0.0136113	-0.00269461	-0.0302818	0.0447614	-0.0332417	-0.0323764	0.0342436	-0.0440467	0.0266592	0.0192922	-0.0249308	-0.00203494	0.0275811	-0.0301899	0.0552978
6006-0005	0.0241364	-0.0600502	-0.031697	-0.0306827	-0.00444076	-0.0039561	-0.05384	-0.0769923	-0.0194078	-0.0162719	0.0318195	0.0170479	0.0522156	0.0625483	0.0248608	-0.0642093	-0.0412315	-0.0353028	0.0113482	0.049009	-0.0334693	-0.0109909	-0.0500137	0.040807	0.0126649	-0.00244273	-0.0803036	0.040518	-0.110017	0.0749569	-0.000685473	0.0576517	0.0648785	0.0337559	-0.00484294
6006-0006	-0.0491284	0.0494945	0.0343728	-0.0209199	-0.0676452	0.0549911	-0.0551893	-0.00743375	-0.0510283	-0.0104158	-0.0764232	-0.0507322	-0.0558752	0.0288897	0.118677	0.00858051	0.0998139	0.0286609	-0.0140145	-0.0047939	-0.0113496	-0.0640066	0.00546806	0.0425721	-0.0324883	-0.0379415	-0.00887313	-0.0457305	0.000762196	0.0644114	-0.0213964	-0.0538116	0.106983	-0.0682183	0.126777
6006-0105	-0.000413278	-0.0466889	-0.0367561	0.027264	-0.0243246	0.00201183	-0.0379504	-0.0805335	0.0582015	-0.0670477	-0.0232613	0.0574812	0.0206497	0.00323018	0.00994332	-0.0115403	-0.0437071	-0.0420232	0.00643821	0.0697088	-0.0393628	-0.0524262	-0.0345194	0.0305842	-0.0379	-0.0726378	-0.0678278	0.0592552	-0.0792028	0.0519045	0.0199529	0.0527389	0.0332078	-0.0241061	-0.0216058
6006-1205	-0.0511464	0.0108341	0.000804293	0.0337772	-0.0255161	0.0550461	-0.00325593	-0.0333947	0.0449773	-0.0355003	-0.0640911	0.00667896	-0.0349185	-0.0172864	0.0125466	0.0454229	-0.00371358	-0.022179	-0.0117755	0.0690108	-0.0398565	-0.0510238	-0.0096693	0.0602281	-0.0400538	-0.0608987	-0.0130865	-0.0107509	-0.00392469	0.0144257	-0.018987	0.00165947	0.0042785	-0.0467446	0.0104029
6006-1206	-0.0755478	0.0516736	0.0474716	0.000392163	-0.0379002	0.0518648	-0.0163162	0.0185323	0.063642	0.00269738	-0.0697657	-0.0381209	-0.038182	-0.028266	0.00727105	0.0399541	0.0422728	0.0462836	0.0170142	0.00627116	-0.0030027	-0.0371662	-0.0220491	0.0338952	-0.00861426	-0.0477025	0.00859476	-0.0382519	0.0280038	-0.045025	-0.0545796	-0.0490856	-0.00584037	-0.0386504	0.0325436
6007-1206	-0.00476328	0.0520622	0.0608003	-0.063629	-0.0526476	0.0314267	-0.0567653	0.0102695	0.0642647	0.0815338	0.0199976	-0.0744254	-0.00477591	0.0291241	-0.00898554	-0.0135088	0.0429992	0.0499939	0.0145979	-0.0503377	0.0761009	-0.0161776	0.0120638	0.0143682	0.0617811	0.0748386	-0.0320143	-0.0318708	0.0120795	-0.0500842	-0.0450549	-0.05988	-0.0368473	0.0347964	0.0194452
6007-0006	-0.0374104	0.0602445	0.054664	-0.0210474	-0.0506095	0.0786612	-0.0345583	0.00394405	-0.0516104	0.0456346	-0.0292289	-0.0467293	-0.0313849	0.000535259	-0.0345007	0.028918	0.0390665	0.0472626	0.0146852	0.0237364	0.0460316	-0.0328162	0.0120221	0.0756166	0.0186484	0.0139679	-0.0216574	-0.0457894	0.0260515	-0.0597662	-0.0479804	-0.057958	-0.0464513	-0.0093035	0.0108312
6007-1205	-0.0332968	0.0480744	0.0303724	0.00298645	-0.0607785	0.0907348	-0.0453068	-0.0325822	0.0569938	0.0356816	-0.0202831	-0.0366117	-0.0425015	0.0373276	0.020748	0.0395817	0.0322034	0.0115976	-0.020121	0.0601657	0.0684755	-0.0607802	0.000668708	0.0922797	0.00834864	0.0284277	-0.0398361	-0.0548306	0.00135077	0.00241356	-0.0406191	-0.0402914	0.00910653	-0.013275	0.0314915
6007-0105	0.0459142	-0.05067	0.0128692	-0.0742227	0.0272849	-0.0392262	-0.0253008	0.000520103	-0.054939	0.0585857	0.078651	-0.0242435	0.0738851	0.0297482	-0.0780328	-0.0806584	-0.0701597	-0.076857	0.0622074	-0.0297514	-0.0200546	0.0539496	-0.028584	-0.0129997	0.0764255	0.0533739	-0.0433671	0.0135252	-0.0261772	0.0262477	-0.00596984	0.0449046	0.000687959	0.0917789	-0.0835438
6007-0005	0.0608196	-0.0241676	-0.134279	0.186123	-0.0548369	0.0732066	-0.012078	-0.193074	0.0501436	-0.114283	-0.0312696	0.14153	-0.0932803	0.0547522	-0.00873953	0.120815	-0.033082	-0.0407351	-0.17181	0.197755	-0.0264022	-0.132027	0.103016	0.1098	-0.161953	-0.0370554	-0.0891165	0.0253465	-0.0784668	0.0615954	0.140599	0.0393037	0.00389297	-0.120952	-0.00745415
6008-1206	-0.0590425	0.0385126	0.0255492	-0.0236987	-0.0242792	0.0595371	-0.00771907	0.0256678	0.138461	-0.0215713	-0.071285	-0.0416517	-0.043462	0.00343289	0.040479	0.00393232	0.0411546	0.023728	0.000462868	0.0258329	0.0138247	-0.0166243	-0.00789421	0.0623139	-0.0295639	-0.0568567	0.0368693	-0.0239528	0.0361725	0.00822685	-0.0392316	-0.0379666	0.0376845	-0.0586363	0.0561863
6008-0006	-0.0248615	0.0475858	0.0299163	0.00941907	-0.0328449	0.0481373	-0.0123256	0.0062946	-0.0171925	0.0184432	-0.0281547	-0.0214856	-0.0292524	-0.0158716	-0.0230523	0.0444912	0.0205835	0.0451584	-0.00479483	0.0150035	-0.026491	-0.0258082	0.0425091	0.0396545	-0.000484288	0.00531988	0.00995109	-0.0294513	0.035137	-0.087075	-0.0160714	-0.0423581	-0.0744445	-0.0254475	-0.0004234
6008-1205	-0.0597227	0.0253867	0.0156814	0.00767011	-0.00810376	0.0330776	0.00908456	0.0338741	0.128959	-0.0188405	-0.0567073	-0.0254768	-0.0372716	-0.00753057	0.0583149	0.0208995	0.0391196	0.0300185	-0.00477693	0.0170825	-0.00403754	-0.00180248	-0.0233602	0.0315334	-0.0272178	-0.0516331	0.0457249	-0.0362071	0.0396152	0.00426496	-0.0332183	-0.0285222	0.041829	-0.0470463	0.0582587
6008-0005	0.0579574	-0.0821989	-0.0349414	-0.0637198	-0.00268491	-0.0449639	-0.0921275	-0.0867985	0.0671756	0.0132472	0.08785	0.0122699	0.0894152	0.0871921	0.0409035	-0.110179	-0.0511361	-0.00988692	0.0194615	0.016016	-0.039485	0.00484939	-0.0592098	0.0117582	0.0607658	0.0458718	-0.103192	0.0572875	-0.142994	0.0572827	0.00391654	0.0651248	0.0593571	0.0892382	-0.0117215
6008-0105	0.0487476	-0.0886124	-0.0415381	-0.066077	-0.00241664	-0.0456621	-0.0773897	-0.0737673	0.0601069	0.000908944	0.0788578	0.025294	0.093058	0.0710804	0.0404603	-0.115929	-0.0524019	-0.0650919	0.0257235	0.0339422	-0.0398593	-4.54145e-06	-0.0760032	0.00988472	0.0512575	0.0276126	-0.0942552	0.0703225	-0.122199	0.0589736	9.26951e-05	0.0684898	0.0657998	0.0859675	-0.0106156
6010-1205	-0.0481355	0.0436582	0.0464782	-0.00962343	-0.0331524	0.0377207	-0.0163049	0.013322	0.0773362	0.00315727	-0.0559983	-0.0362459	-0.0323074	-0.0218991	0.00944052	0.024515	0.018342	-0.00333979	0.0160277	-0.00923475	0.0239643	-0.0277688	0.0135154	0.0240227	-0.00537372	-0.031268	0.00175726	-0.0240076	0.0321405	-0.0476192	-0.0324124	-0.0375617	-0.0441893	-0.0404933	0.0107917
6010-0006	-0.0582154	0.0403664	0.0408256	0.0123581	0.000407015	0.00561604	0.031935	0.0407141	0.134476	-0.0179613	-0.0653648	-0.0207518	-0.0300106	-0.0574589	-0.0173413	0.038769	0.0213336	0.0788748	0.0254411	-0.0297445	0.0335197	-0.000142524	0.00783306	-0.0260366	-0.0179007	-0.0634289	0.0378407	-0.00452308	0.0491095	-0.0652551	-0.025779	-0.0283588	-0.0511174	-0.0430336	-0.00263081
6010-0005	0.0662513	-0.0943684	-0.0357819	-0.0198655	0.0255902	-0.106524	-0.0465547	-0.048559	0.0751942	0.00882566	0.0969384	0.0500285	0.111962	0.0206203	0.027908	-0.0761726	-0.0745269	-0.037043	0.0462201	-0.0272598	-0.0226961	0.0297941	-0.0575094	-0.0814936	0.0670878	0.035409	-0.0737991	0.101007	-0.111398	0.0333433	0.0204701	0.0726259	0.0354143	0.0984141	-0.0483477
6010-1206	-0.0756902	0.0503018	0.0452776	-0.0162579	-0.0623621	0.0441798	-0.0467316	-0.00859478	-0.0195693	-0.00475231	-0.0808904	-0.0565569	-0.0567928	0.0270825	0.126116	0.0151626	0.0946279	0.0688122	-0.0111395	-0.0142782	0.0541494	-0.054908	-0.0112552	0.028394	-0.0241453	-0.0414372	-0.0166311	-0.0558373	0.000698254	0.0226096	-0.0472008	-0.0522071	0.0630927	-0.0643747	0.120178
6010-0105	0.0456713	-0.0715139	-0.0331887	0.0031561	0.000194897	-0.0590128	-0.058773	-0.0709921	0.0516226	-0.0517205	0.0299315	0.0626447	0.0683132	-0.00753258	0.0187549	-0.043474	-0.0691786	-0.0570277	0.044299	0.00871894	-0.0172125	-0.0105998	-0.0333871	-0.03129	-9.80857e-05	-0.036311	-0.100679	0.0830472	-0.104856	0.0669597	0.0369451	0.06447	0.0586704	0.0124206	-0.0498263
6012-1205	-0.0232181	0.0224764	0.0394335	-0.0650793	-0.0228623	0.0130624	-0.0219622	0.0341889	0.0627086	0.060737	0.00768496	-0.0641511	0.00837033	0.0166211	0.0374382	-0.0340722	0.0210466	0.0810788	0.0196193	-0.0306628	-0.020712	0.00181142	-0.0594525	0.0195433	0.0527499	0.0361809	0.00214096	-0.025745	0.0293099	-0.0363651	-0.0695573	-0.0309061	-0.0303918	0.0373883	0.0149173
6012-1206	-0.0491382	0.0420917	0.0360771	-0.0183682	-0.0153381	0.0241287	0.00268291	0.0381565	0.0304471	0.0376625	-0.0242967	-0.0436593	-0.0202881	-0.0276184	0.026739	0.0194376	0.0415405	0.10619	0.00562865	-0.0124797	-0.0128241	-0.00523654	-0.057539	0.0128723	0.0193098	0.00915823	0.0330542	-0.0344021	0.0438169	-0.0644322	-0.0704782	-0.0500403	-0.0453225	0.00455223	0.0259294
6012-0006	-0.0596315	0.035662	0.0332981	-0.0590744	-0.024178	0.0297735	-0.0218901	0.0293119	-0.0202846	0.0299416	-0.0350854	-0.069687	-0.0239211	0.0299603	0.0939955	-0.0234315	0.0746784	0.0838756	-0.006259	-0.0179574	-0.00462765	-0.0117728	-0.0680222	0.0268743	0.0109098	-0.00192565	0.0226148	-0.027051	0.0273602	0.0346021	-0.0762452	-0.0444539	0.0658117	-0.00781349	0.0911651
6012-0105	-0.0251791	-0.0489696	-0.036062	0.0356892	0.0630274	-0.014668	0.0580824	0.00766675	0.0880153	-0.0749646	-0.0304966	0.0522383	0.0322323	-0.0208157	0.00267642	-0.00752437	-0.0509067	0.0011583	0.0346749	0.052093	-0.0383971	0.0392121	-0.0602797	0.00837725	-0.0393574	-0.0979003	0.025572	0.0371513	-0.0146854	0.0549227	0.000225016	0.0670271	0.034593	-0.0136602	-0.0271183
6012-0005	-0.0203655	-0.0625939	-0.0379045	-0.0257761	0.0485599	-0.0324679	0.0167503	-0.0036067	-0.0302182	-0.0386243	-0.00218575	0.0209568	0.0515024	0.00283711	0.0494752	-0.0656396	-0.0204769	0.00153306	0.0281728	0.0314213	-0.0344816	0.0373911	-0.111827	0.00751071	-0.00834246	-0.0614703	0.00822094	0.0571341	-0.0354393	0.0315075	-0.0335128	0.058815	0.035065	0.0198574	0.0186562
6013-0006	-0.0971361	0.0622203	0.035721	0.0337416	-0.0419613	0.0610961	-0.00550589	-0.0068471	-0.0482876	-0.0169133	-0.0934929	-0.0296102	-0.0697272	-0.028421	0.0526408	0.0735291	0.0551816	-0.0198554	-0.00978387	0.0256779	-0.0289092	-0.0443704	-0.0125353	0.0341422	-0.0392031	-0.0728215	0.0124145	-0.0637481	0.0284713	-0.0251258	-0.0585711	-0.0511379	0.00270301	-0.0695305	0.0570402
6013-1206	-0.0724209	0.0640699	0.0402326	0.00475509	-0.0445258	0.0745696	-0.0240737	-0.00453002	-0.0509463	-0.00495519	-0.0783559	-0.038557	-0.0551525	-0.00491452	0.0134856	0.0483017	0.0536954	0.0315229	-0.0109272	0.0317633	0.0436773	-0.0430702	0.00319042	0.0610496	-0.0290784	-0.0466673	0.00373085	-0.0587653	0.0288593	4.74026e-05	-0.0441584	-0.0497848	-0.00274933	-0.0607531	0.0388069
6013-0005	0.0295184	-0.0403237	-0.00757156	-0.0281702	-0.0147992	-0.031404	-0.0419855	-0.0444729	-0.053085	0.0151288	0.0433873	0.00709391	0.060116	0.0253758	0.00286053	-0.0483005	-0.0426658	-0.0361074	0.0245902	0.00486158	-0.0193371	-0.00258525	-0.0594849	-0.00880371	0.0460488	0.0270175	-0.0808768	0.0669853	-0.0511959	-0.0179489	-0.0162862	0.0413867	-0.0165834	0.0584447	-0.0309736
6013-0105	0.00411415	-0.0352478	-0.0171054	0.0141852	0.0401027	-0.0184888	0.0379954	0.00970304	-0.0433463	0.00857735	0.0263711	0.0267512	0.0369164	-0.0273386	-0.0316512	-0.00674011	-0.0517513	-0.0365761	0.023774	0.0255056	-0.0314248	0.0391539	-0.0705486	-0.00327278	0.0202884	0.00146349	0.00745252	0.0164992	0.00539506	-0.0253441	-0.0168579	0.0428974	-0.032506	0.0444201	-0.053377
6013-1205	-0.0660784	0.0408689	0.0204856	0.00563197	-0.0548104	0.0541619	-0.0360689	-0.0307153	0.0422847	-0.015349	-0.0677098	-0.027975	-0.0538105	0.0103757	0.0849725	0.0327411	0.0645565	-0.00416721	-0.0262923	0.0227188	0.0117687	-0.0601316	-0.00659243	0.04603	-0.0327062	-0.0473995	-0.0194501	-0.0461262	0.00690411	0.0116286	-0.0390613	-0.0382422	0.0350274	-0.0559959	0.0806271
6014-0005	0.0922622	-0.0698887	-0.0253888	-0.0378849	0.0147923	-0.0705378	-0.0432966	-0.0480932	0.0260125	0.0277108	0.101852	0.0254348	0.095689	0.0423869	-0.0387713	-0.0769926	-0.073665	-0.0292432	0.0241969	-0.0269226	-0.0248455	0.0259849	-0.00113688	-0.0389752	0.0633288	0.0692917	-0.070742	0.102905	-0.0703099	0.0155225	0.0491815	0.0564827	-0.0073462	0.085992	-0.0668785
6014-1206	0.0183139	0.0475194	0.0856597	-0.0514614	-0.0168176	-0.0236029	-0.0193399	0.0651512	0.0219794	0.109805	0.0531359	-0.0622853	0.0299953	-0.017884	-0.0798785	-0.00725974	0.0246077	0.0469666	0.0535898	-0.087415	0.0541233	0.0303703	0.0128578	-0.0531136	0.105919	0.100028	-0.00380145	0.0169522	0.0531746	-0.101406	-0.0254501	-0.0592678	-0.105034	0.0669361	-0.0333241
6014-0006	-0.0199941	0.0460424	0.0330376	0.00527487	-0.0933092	0.0122901	-0.0814263	-0.0412163	-0.0354644	0.0037695	-0.0369275	-0.02115	-0.0474262	0.00771171	0.0895581	0.032679	0.0821503	0.0604848	-0.0169602	-0.0438869	0.0340243	-0.0783039	0.0494236	-0.0226356	-0.0147129	-0.00404573	-0.0731512	-0.0374392	-0.023877	0.0497047	0.00609143	-0.0615205	0.0829498	-0.0469141	0.0964678
6014-1205	-0.00645027	0.0379805	0.032764	0.00230612	-0.0238785	0.00784971	-0.00144553	0.0116307	0.108735	0.0365154	0.00272033	-0.0309241	-0.0238733	0.0155589	-0.00025192	0.0255289	0.0301457	0.0755855	-0.0137373	-0.0347501	0.0358191	-0.0141966	0.0231239	-0.012099	0.0187117	0.0441279	0.00508148	-0.0279468	0.0324056	-0.0617639	-0.00820868	-0.0400093	-0.051462	0.00146292	0.00900072
6014-0105	0.0710248	-0.0532456	-0.0181748	0.0355645	-0.112499	-0.0437864	-0.168763	-0.161964	-0.0537638	-0.0277838	0.0421853	0.0683732	0.0551979	0.0254918	0.0195207	-0.0111507	-0.0469194	0.0170163	0.016435	0.0104347	-0.0399678	-0.109401	0.0252722	-0.0245575	0.011475	0.0153867	-0.226533	0.0842933	-0.177912	0.0556141	0.0670438	0.0421255	0.0315898	0.0129371	-0.0401343
6016-1206	-0.0788833	0.0624378	0.0556607	0.00929067	-0.047954	0.0627944	-0.0193041	-0.00701482	-0.0465219	0.0142571	-0.0703411	-0.0363828	-0.0474272	-0.0103862	0.0037911	0.0531208	0.0416158	0.0915261	0.0133363	0.0202005	0.0882734	-0.0473284	-0.018254	0.0462063	-0.00599261	-0.0502577	-0.0149601	-0.069643	0.013175	-0.0426079	-0.0554141	-0.050791	-0.0444181	-0.045969	0.0206978
6016-0006	-0.0417154	0.0467978	0.0488504	0.0127328	0.00520878	0.0229876	0.0315777	0.0592435	0.062479	0.0289791	-0.0259689	-0.0184478	-0.00377445	-0.0663761	-0.0608613	0.0514312	0.00518254	0.0167589	0.0381938	-0.00922001	0.0559555	0.0162283	-0.00537888	-0.00630995	0.0229801	-0.0126694	0.0452136	0.0112398	0.0630983	-0.0753701	-0.0451423	-0.0432597	-0.0777917	-0.00256877	-0.0368612
6016-0105	-0.0242019	-0.0243488	-0.0216812	-0.000110127	-0.0339389	0.00551511	-0.0282423	-0.0742995	0.100698	-0.0216079	-0.0185514	0.00212145	0.00248345	0.038834	0.0580797	-0.0230744	0.00805581	0.0284062	-0.0192109	0.0322011	0.0575791	-0.0528408	-0.0749469	0.0151605	-0.0137279	-0.0201828	-0.0726548	0.0409898	-0.0745156	0.0722897	-0.0300916	0.0235286	0.0657417	-0.000705237	0.0385844
6016-1205	-0.0298336	0.0455616	0.0692778	-0.0769946	-0.068047	0.0285392	-0.0657011	-0.00905781	-0.0472148	0.0823528	-0.000528978	-0.0833105	-0.00452349	0.0558835	0.0274695	-0.0348494	0.0477455	0.0778021	0.0164592	-0.0525358	0.118393	-0.0360669	-0.0397456	0.0206051	0.0655521	0.0522171	-0.055383	-0.037438	-0.0119903	-0.031245	-0.0739979	-0.0524426	-0.00510368	0.0295465	0.0436394
6016-0005	0.103734	-0.0405166	-0.190575	0.23387	0.0246721	0.00346169	0.10322	-0.0893339	0.0784703	-0.129933	0.0253839	0.186095	-0.0870801	0.0230625	-0.00609672	0.139668	-0.0343923	-0.0683351	-0.204907	0.134001	0.0650232	-0.0502682	0.124905	-0.00535368	-0.153388	0.00628851	0.0471854	-0.0133381	-0.0116324	0.0655768	0.168156	0.0402712	0.0570863	-0.0855784	0.008604
6017-0006	-0.0620643	0.0395294	0.0380997	-0.0177718	-0.0411013	0.0427644	-0.0253621	-0.000589772	-0.053606	-0.015053	-0.0755953	-0.0383431	-0.0440342	-0.0246402	0.0528822	0.0120726	0.0465207	-0.011812	0.0134698	0.00489247	0.0128713	-0.0358631	0.00581396	0.0267285	-0.0282303	-0.0548913	-0.00647042	-0.0156609	0.0178711	0.0153047	-0.0388673	-0.0418918	0.0404121	-0.057307	0.0615793
6017-0105	0.00472998	-0.0631542	-0.043701	-0.00295192	0.0437628	-0.041529	0.0224129	-0.0153041	-0.0409705	-0.0797834	-0.0104056	0.0490696	0.042021	-0.0321005	0.025222	-0.0441177	-0.0371983	-0.036493	0.0336395	0.024079	-0.038705	0.0236519	-0.0447028	-0.0148118	-0.0351879	-0.0877045	0.00675144	0.0634687	-0.0346608	0.0206821	0.0154121	0.0622451	0.0187569	-0.0150133	-0.00146379
6017-0005	-0.0280741	-0.0557267	-0.0560157	0.0404215	0.00228969	-0.0206095	-0.00132577	-0.0802237	-0.0373708	-0.101264	-0.0495814	0.0607213	0.0218224	-0.0107436	0.0467196	-0.00179645	-0.024453	-0.0373995	-0.00361841	0.0630277	-0.0322987	-0.0287358	-0.0515837	0.00538876	-0.065933	-0.112919	-0.0410233	0.116374	-0.0765437	0.039936	0.00950611	0.0519351	0.0598069	-0.0525376	0.0179745
6017-1205	-0.0782687	0.0394036	0.0157292	0.0424101	-0.0391293	0.0737022	-0.00542726	-0.0162693	-0.0488839	-0.037208	-0.0885019	-0.00434616	-0.0652344	-0.0288729	0.0394468	0.064829	0.0275602	0.0511317	-0.010414	0.0595031	-0.0110654	-0.0604241	-0.0178349	0.0653999	-0.0509991	-0.0775899	0.0119992	-0.0524558	0.0155178	-0.0154817	-0.0376373	-0.0303232	-0.0199441	-0.0740065	0.0375472
6017-1206	-0.0752973	0.0519373	0.0298911	0.0316634	-0.0352721	0.0430605	0.00198008	0.00479576	-0.0380243	-0.033305	-0.0858371	-0.0190294	-0.0681095	-0.0428673	0.0472462	0.0605356	0.0608979	0.0396524	-0.00832678	0.00614019	0.0197095	-0.0467017	0.00200234	0.0181872	-0.0532043	-0.070856	0.0236391	-0.0603076	0.0314235	0.00764036	-0.0360504	-0.0501461	0.0305565	-0.0767252	0.0669108
6018-1206	-0.0504283	0.0524594	0.0607607	-0.0495153	-0.0456107	0.0241777	-0.0413541	0.0270053	-0.0470094	0.0613031	-0.0209453	-0.0787854	-0.0215025	0.0157574	0.0330653	0.0017446	0.063889	0.059549	0.00720643	-0.0449497	-0.000613129	-0.0189801	-0.0242654	0.00687341	0.0383088	0.0309197	0.00999315	-0.03857	0.0214473	-0.00314424	-0.0684471	-0.0633828	0.0269635	0.00810684	0.0662912
6018-0006	-0.0591935	0.0433528	0.0454767	-0.0224941	-0.0799409	0.0380835	-0.0741483	-0.0233499	0.0259919	0.0496587	-0.0268779	-0.0590293	-0.0274715	0.0357454	0.105563	0.0103548	0.0849445	0.0822313	-0.00476225	-0.0202432	0.0220015	-0.0596891	-0.0451195	0.0288829	0.0287717	0.0177521	-0.0462772	-0.0548052	-0.019803	-0.00977231	-0.0613247	-0.0601586	0.0422917	-0.0021721	0.107842
6018-0105	0.000612117	-0.0458958	-0.0130412	-0.0346516	0.0466141	-0.0176255	0.0381891	0.0198864	0.0249924	0.00304591	0.0280553	-0.00242113	0.0493723	0.0263082	-0.0221383	-0.0588407	-0.0349559	-0.0200705	0.0318054	0.0256761	-0.0314557	0.0572209	-0.0831728	0.0213963	0.0273649	-0.00422454	0.00455713	0.0310871	-0.0173212	-0.012544	-0.0238943	0.0414627	-0.00937684	0.0498861	-0.0150356
6018-1205	-0.0538696	0.0511341	0.047088	-0.0443774	-0.0469866	0.0420844	-0.0380508	0.0171203	0.06464	0.0391468	-0.03965	-0.0627286	-0.0378162	0.0296282	0.0491993	-0.000871474	0.0692147	0.0469575	-0.00913514	-0.0183902	0.0593162	-0.0323912	-0.0224236	0.0392792	0.0107143	0.00869188	0.0102513	-0.0469931	0.0201672	-0.00687734	-0.060131	-0.0566437	0.0332061	-0.0196996	0.0802762
6018-0005	0.0131199	-0.0618367	-0.0203866	-0.0464826	0.0579789	-0.0311644	-0.00474746	-0.0169344	0.00287847	-0.0240323	0.0274997	0.0130078	0.0707305	0.0169307	-0.00530947	-0.0736323	-0.0491802	-0.0188311	0.0485063	0.0128386	-0.0341122	0.0543751	-0.0670909	0.00299857	0.023944	-0.0227523	-0.00715996	0.0576549	-0.0736489	0.0181137	-0.00894493	0.0629395	0.00886694	0.0459759	-0.0233332
6019-0005	0.128861	-0.0543913	-0.164583	0.0914396	0.0172941	0.0341216	0.0216547	-0.126045	0.0256969	-0.077162	0.0614529	0.109364	-0.047335	0.113199	-0.0291281	0.0273963	-0.0718113	-0.0215277	-0.179507	0.144269	-0.0333075	-0.0443233	0.109073	0.0881629	-0.108301	0.0597035	-0.0229721	0.0167494	-0.0769249	0.10103	0.145755	0.0670994	0.0502809	-0.0405764	-0.0404091
6019-0006	0.0479993	0.054193	-0.11042	0.112126	-0.0913156	0.130486	-0.0275963	-0.128353	-0.0418058	-0.0473276	-0.0311245	0.0473695	-0.157473	0.0963286	-0.00441901	0.115032	0.0282224	0.0694193	-0.234905	0.146189	0.0441259	-0.147769	0.141136	0.13237	-0.139426	0.0518707	-0.0260123	-0.0667804	-0.008667	0.0204864	0.0799909	-0.051909	0.00528804	-0.124334	0.0407283
6019-0105	0.0709569	-0.0182267	-0.089589	0.0401842	-0.0297908	0.0692582	-0.0170795	-0.112632	0.0670634	-0.0376658	0.0246718	0.0465966	-0.044479	0.108048	-0.0229649	0.0143254	-0.0403328	0.0241867	-0.127923	0.120911	-0.0172874	-0.0624935	0.0673025	0.103766	-0.0702821	0.0440769	-0.0588891	-0.000506234	-0.051079	0.0474795	0.0808645	0.0340078	0.0116092	-0.0354397	-0.023375
6019-1205	0.0166755	0.0189331	-0.0245399	0.0437556	-0.116497	0.105176	-0.108109	-0.1455	-0.00402582	-0.0320253	-0.0392325	0.0321452	-0.0503028	0.0806069	-0.00601898	0.0481409	-0.0087176	0.0086915	-0.0793518	0.139071	-0.0250593	-0.139306	0.0464196	0.124662	-0.0604367	-0.00194807	-0.141111	0.0289408	-0.101736	0.0431554	0.0342494	0.00368691	-0.00160369	-0.0646671	-0.0167247
6019-1206	-0.0321511	0.0616207	0.0093711	0.0199284	-0.114123	0.10642	-0.0853808	-0.081377	0.0189966	-0.00996981	-0.0655965	-0.0191962	-0.0821519	0.0568307	0.0462543	0.0548679	0.0596791	0.0896868	-0.0685017	0.0750147	-0.0129383	-0.121312	0.0465934	0.102686	-0.0488387	-0.0105895	-0.0854555	-0.0530566	-0.0417429	-0.010306	-0.00697638	-0.0557122	-0.00320062	-0.0766543	0.059798
6020-0005	-0.00580563	-0.0345982	-0.0146221	-0.0135759	0.0376434	-0.0203838	0.031322	0.0187307	0.0170901	-0.021565	0.000834461	0.00967197	0.0222804	0.00680031	0.0270736	-0.0295172	-0.00778448	-0.0155472	0.0247255	0.0134501	0.0578285	0.0352254	-0.061692	-0.00253202	-0.00531448	-0.0366847	0.00699737	0.0144034	-0.00307784	0.0724841	-0.0111871	0.0379755	0.0650369	0.00691276	0.0141658
6020-0006	-0.0754576	0.0538029	0.0330702	0.0027931	-0.0522927	0.0574269	-0.0312923	-0.0121855	0.0732215	-0.0332126	-0.0955509	-0.0349192	-0.0695802	-0.0113603	0.0765405	0.0405848	0.0767082	0.05119	-0.012349	0.0164559	0.0704882	-0.056973	0.00162281	0.0415658	-0.052214	-0.0756936	-0.00142987	-0.0532934	0.0125688	0.0356551	-0.0291919	-0.0525995	0.0709784	-0.0853585	0.0878353
6020-0105	0.0118189	-0.0151376	0.0155678	-0.0786527	-0.00421357	-0.0174346	-0.0261838	0.00258615	0.0259764	0.0556532	0.0483515	-0.0348537	0.0409981	0.0427543	0.0261405	-0.0684982	-0.00243724	0.00990868	0.0216685	-0.0242906	0.0741395	0.0145532	-0.0603215	0.000492397	0.0650426	0.0486391	-0.0344458	0.0178632	-0.0111139	0.050927	-0.0350561	0.0118783	0.0480917	0.0621634	0.00575326
6020-1206	-0.0439369	0.0427865	0.0514254	-0.0806847	-0.0577553	0.0267293	-0.065008	0.000679127	0.102449	0.0710855	-0.00506847	-0.0902053	-0.0191995	0.0723479	0.0951174	-0.0362802	0.0709033	0.0726734	-0.00832338	-0.03311	0.0527448	-0.0294765	-0.0448846	0.0220118	0.0527101	0.0443035	-0.0244378	-0.0512681	0.00251973	0.0384098	-0.0753864	-0.0531181	0.072822	0.0190197	0.0851595
6020-1205	-0.0500946	0.0427829	0.046665	-0.0677911	-0.0486811	0.0294608	-0.0416835	0.00475381	0.0261105	0.0601662	-0.0152244	-0.0715196	-0.0229581	0.0511643	0.0658684	-0.0214116	0.0629515	0.039491	-0.00872138	-0.0177655	0.0887709	-0.0272054	-0.0353407	0.0267396	0.0383568	0.0281163	-0.0170074	-0.04458	0.010354	0.0460696	-0.0650137	-0.0498729	0.0749102	0.00653945	0.0693446
6021-0006	-0.0691114	0.0356059	0.0326259	0.0265657	0.0476223	0.0350496	0.10025	0.0894152	-0.0173964	-0.0219072	-0.0705867	-0.0150979	-0.0412007	-0.0589932	-0.0358085	0.0510873	0.00752402	0.030529	0.0263311	0.0194343	-0.00556357	0.0483696	0.00557771	0.0224312	-0.0304329	-0.0625567	0.0891216	-0.0538689	0.0996332	-0.0654485	-0.0256195	-0.0173625	-0.0596616	-0.0552577	-0.0140258
6021-1205	-0.0107426	0.0135042	0.0135427	-0.0103457	-0.0185748	-0.00116569	-0.000672913	-0.00974947	0.0843653	-0.0239775	-0.0279134	0.00691226	-0.00487107	-0.027366	0.000470641	0.00181001	0.0086704	0.0508727	0.0187892	-0.0106636	-0.015693	-0.0329061	-0.00594076	-0.0127106	-0.0175659	-0.0370792	-0.0127846	0.0184253	0.0108975	-0.0515044	-0.00113709	-0.00196959	-0.0542831	-0.0252073	0.000686221
6021-0105	0.052486	-0.0876574	-0.0632354	-0.00642492	0.0421964	-0.0821738	0.0125988	-0.0296001	-0.0263241	-0.09001	0.0222917	0.0742044	0.0636356	-0.0214784	0.0364335	-0.0672574	-0.0404609	-0.0690785	0.0402027	0.00532124	-0.0369158	0.0227613	-0.0439318	-0.043065	-0.0316441	-0.0693572	-0.0217128	0.0903563	-0.0488197	0.0522478	0.0527632	0.0707121	0.0730198	0.000530871	0.00291453
6021-1206	-0.020345	0.0274965	0.0208593	-0.0311681	-0.0570043	0.0188986	-0.0397686	-0.0200207	-0.0464275	0.0108146	-0.0335139	-0.0397575	-0.0360796	0.0507657	0.111855	-0.0164315	0.0772007	0.046132	-0.028633	-0.028092	-0.00345733	-0.0574081	-0.000922682	0.0130268	-0.00719197	0.00862696	-0.0235947	-0.0293835	0.00374567	-0.0117334	-0.01868	-0.0358788	0.0364908	-0.0355526	0.104327
6021-0005	-0.0111436	-0.0518423	-0.0513671	0.0810617	0.0486847	-0.0301299	0.0678857	-0.00345276	0.0319432	-0.109341	-0.0426342	0.0875555	0.0106105	-0.0821797	-0.000311126	0.0276517	-0.0524643	-0.0453126	0.0184011	0.0525324	-0.0393452	0.0128906	-0.0157093	-0.0201883	-0.0758759	-0.11523	0.0215392	0.0587202	-0.00265563	-0.0234509	0.0450915	0.0564801	-0.0161635	-0.0525231	-0.0283805
6022-1206	0.0264419	0.0053278	0.0268021	-0.0686016	-0.0423706	-0.0294289	-0.0542654	0.00150356	-0.0111416	0.0576432	0.0441412	-0.0396505	0.0141099	0.0360108	0.0477071	-0.054068	0.0438314	0.0242132	0.00579159	-0.0717595	0.0059088	-0.0173064	-0.0154955	-0.0384261	0.0522535	0.0591402	-0.0358612	-0.0163665	0.00481546	-0.0201977	-0.0109098	-0.0241743	0.00933845	0.0428077	0.0480168
6022-0005	0.0289571	-0.0512797	-0.014563	-0.0115149	0.0805964	-0.0876395	0.0628406	0.0798584	-0.0467033	0.0149571	0.0577281	0.0204883	0.0666508	-0.0121841	-0.00880408	-0.0479219	-0.0274084	-0.0128478	0.0466656	-0.0551285	-0.014112	0.0915963	-0.0382199	-0.0769988	0.042596	0.0127777	0.0441907	0.0424188	0.0378901	-0.0233363	0.0136529	0.0478146	-0.000374357	0.0726864	-0.0153787
6022-0006	-0.0541148	0.0423089	0.0390501	-0.034305	-0.0421351	0.0153309	-0.0286689	0.022011	0.0439411	-0.0194962	-0.0706741	-0.0460701	-0.0450322	0.0264941	0.102037	-0.0085876	0.0939755	0.0806514	0.0021248	-0.0457655	0.0541898	-0.0291308	0.00455337	-0.00482412	-0.0306497	-0.0529877	0.00548676	-0.046708	0.017415	0.0410106	-0.0159991	-0.0449643	0.0867751	-0.0580707	0.115529
6022-0105	0.0350324	-0.0614201	-0.0188906	-0.0294052	0.0767082	-0.0829492	0.0600707	0.052114	0.0710658	0.00643194	0.0637379	0.0199121	0.0734859	0.0272885	0.0142955	-0.0757106	-0.0425217	-0.0167942	0.0498893	-0.0377594	-0.0123262	0.091511	-0.0593279	-0.0611837	0.0438026	0.0136447	0.0216415	0.0424505	0.0045434	0.0342517	0.0152457	0.0567485	0.035768	0.0803497	-0.0291209
6022-1205	-0.0140075	0.0253439	0.0120192	0.0159818	-0.0294489	-0.00600267	-0.00393972	0.00422453	0.0590733	-0.00884499	-0.0213119	-0.00931316	-0.03889	-0.0142269	0.054985	0.0275189	0.0540144	0.0478547	-0.0184342	-0.0473054	0.0457626	-0.0281391	0.0151092	-0.0387976	-0.0259204	-0.00315182	0.00648905	-0.037588	0.0268387	-0.0226336	0.0107007	-0.0342415	0.017914	-0.03433	0.061989
6023-0005	-0.0170303	0.0112683	0.0260744	-0.0231628	0.0143219	0.0136118	0.0256104	0.0359434	0.049537	0.0275827	0.00544933	-0.0143353	0.0138004	-0.0369458	-0.0521369	-0.00379085	-0.0115043	0.00543997	0.0328581	0.00304309	-0.00557615	0.0186528	-0.0300496	0.0129449	0.0300723	0.0121442	0.00765573	0.00549986	0.0403246	-0.0695731	-0.0450434	-0.00582067	-0.0758942	0.0208997	-0.035301
6023-1205	-0.0190822	0.0459031	0.061163	-0.0676113	-0.0525306	0.0185745	-0.0508935	0.0116434	0.0870975	0.0732673	0.00636924	-0.0763518	-0.0032558	0.0340381	0.0257403	-0.0222258	0.0477605	0.105896	0.0108635	-0.0526566	0.00386255	-0.0153879	-0.0198417	0.000739118	0.0595326	0.0583104	-0.0285769	-0.0387202	0.00996646	-0.0741816	-0.0553134	-0.0561305	-0.06575	0.0249789	0.0281204
6023-1206	-0.013577	0.0499033	0.0346509	-0.0253737	-0.0850824	0.0509202	-0.0764039	-0.0333856	0.0788181	0.0510436	-0.00610516	-0.0500753	-0.0305869	0.0544978	0.05497	0.00937554	0.0685232	0.0898952	-0.0308826	-0.00309888	0.0263639	-0.0627553	0.00357748	0.0382143	0.023995	0.0474062	-0.0609245	-0.0460654	-0.0229768	-0.0484726	-0.0279775	-0.0597175	-0.0289953	-0.0097192	0.0684363
6023-0006	-0.0508289	0.0555886	0.0438431	-0.0137702	-0.0313759	0.0782623	-0.0063972	0.024349	-0.0508263	0.0511599	-0.0242025	-0.0414801	-0.0260789	0.0221051	-0.0173572	0.0296168	0.0308611	0.0953844	-0.00500185	0.034872	0.00284981	-0.0189215	-0.0251065	0.0744948	0.0285005	0.0170356	0.0167935	-0.0416881	0.0357704	-0.0608697	-0.0620845	-0.0497345	-0.0758456	0.00190168	0.00314236
6023-0105	0.0268665	-0.0725308	-0.0336991	0.0305973	0.0600387	-0.090691	0.0480591	0.00439316	0.0544341	-0.0211623	0.0460628	0.0641938	0.0688037	-0.0603096	-0.03098	-0.018331	-0.0696164	-0.0222176	0.0540711	-0.0156812	-0.0350981	0.0525554	-0.0489309	-0.0877265	0.0115279	-0.0158709	-0.000194827	0.0517524	-0.0275864	0.027376	0.0170767	0.0661642	0.0077321	0.0533924	-0.0737972
6024-1206	-0.0028997	0.062255	0.0483699	0.0522834	-0.0446873	-0.000710749	-0.0124731	0.00874553	0.036407	0.0154568	-0.0262716	0.00488968	-0.0337717	-0.106729	-0.12942	0.0837166	0.0146426	-0.00542621	0.011841	-0.0493172	0.0158328	-0.0432394	0.0882323	-0.0530034	-0.002154	0.0107858	-0.00456148	-0.0348558	0.043173	-0.0887946	0.0190535	-0.060872	-0.128233	-0.0287008	-0.058213
6024-0006	-0.0501462	0.0547443	0.0447847	0.0194414	-0.0199611	0.023343	0.00657016	0.0253919	0.0634428	-0.0136956	-0.0626871	-0.0151803	-0.0417586	-0.0721105	-0.0316124	0.0547784	0.0311665	0.0592959	0.0230905	-0.026191	0.0885704	-0.0248609	0.0194159	-0.00983061	-0.0245973	-0.051958	0.0264335	-0.0333917	0.0481106	-0.0533354	-0.0151505	-0.0491976	-0.0506247	-0.0522625	0.00749341
6024-0105	0.0701222	-0.066011	-0.0490103	0.0286286	0.0314078	-0.0500948	0.012909	-0.0339105	-0.00353645	-0.0534101	0.0352006	0.0748014	0.0458073	-0.043787	-0.0675009	-0.0202146	-0.0898	-0.0666885	0.019606	0.0159072	-0.0438355	0.0160009	0.0233722	-0.0329028	-0.0216443	-0.0195572	-0.0402984	0.0753923	-0.0436614	0.0512122	0.0833746	0.0650022	0.0263406	0.00195948	-0.0808268
6024-1205	-0.0304467	0.0601335	0.0450471	0.00956326	-0.0452839	0.0474184	-0.0160926	0.0131719	0.086066	0.00755222	-0.0498887	-0.0216009	-0.0456	-0.0474716	-0.0254727	0.0484796	0.0328608	0.053786	0.00332337	0.00329748	0.0191258	-0.0427196	0.0388018	0.0317205	-0.0186639	-0.0150051	0.000334152	-0.0437864	0.0354885	-0.0713073	-0.0132223	-0.0552005	-0.0713003	-0.0442702	-0.000415246
6024-0005	0.0106351	-0.0431003	-0.0339334	0.0642027	0.0853429	-0.0466149	0.112499	0.0586145	-0.0206557	-0.0474915	0.00146871	0.0612531	0.023122	-0.094719	-0.0818888	0.0345986	-0.081286	-0.0776594	0.0331929	0.0129291	-0.0391841	0.0726586	0.00165102	-0.0427544	-0.029338	-0.0501525	0.074133	0.0285393	0.0476886	0.000171709	0.046221	0.0545422	-0.0328483	-0.00131173	-0.0944853
6025-0006	-0.0407035	0.0563523	0.0507186	-0.0358155	-0.101233	0.0544745	-0.0860477	-0.0535381	0.0522723	0.0290926	-0.0390439	-0.0490578	-0.0352545	0.0329847	0.0328035	0.00613985	0.0523614	0.061383	-0.0053549	-0.00833089	0.000541986	-0.0828831	0.0220942	0.0441212	0.00926124	0.00291614	-0.0990685	-0.0467116	-0.0360875	-0.00248177	-0.0345274	-0.0534963	-0.00112153	-0.023968	0.042893
6025-0005	-0.0234128	-0.0127231	0.00990952	-0.0484808	0.00900138	0.00215085	-0.00217366	-0.00940992	0.039585	-0.0339176	-0.0294088	-0.00900462	0.0137551	0.0143134	0.005043	-0.0479603	-0.000810105	0.0288219	0.0374496	0.0125231	-0.00998933	-0.00109897	-0.0243278	0.0205015	-0.0122016	-0.064363	-0.0242806	-0.00785596	-0.0215946	-0.00063051	-0.0125651	0.0241417	-6.46525e-05	-0.0146358	0.00801152
6025-0105	-0.0215561	0.00551253	-0.000435125	0.0199695	-0.0366304	0.0293639	-0.0161636	-0.0638174	0.0473941	-0.0384747	-0.0394164	0.01497	-0.0173829	0.0108243	0.00539565	0.0185741	-0.00867112	0.0060501	-0.00328033	0.0361226	0.0240567	-0.0576747	0.00686984	0.0352983	-0.030937	-0.0488779	-0.0723538	-0.0202974	-0.0527687	-0.00219228	0.010463	0.0146876	-0.0139203	-0.038976	6.05873e-05
6025-1205	-0.0171217	0.0486443	0.0609585	-0.0792291	-0.0985041	0.0346084	-0.104784	-0.0326403	0.137919	0.0793347	0.0104254	-0.0840109	-0.00394858	0.0672744	0.0473274	-0.0379338	0.0505732	0.0831886	0.00267817	-0.0464102	0.00432897	-0.0550608	0.0139796	0.0248161	0.0628219	0.0611089	-0.103329	-0.0380774	-0.0417471	-0.0568354	-0.0465479	-0.0569271	-0.0425168	0.0300786	0.0418939
6025-1206	-0.0619879	0.067626	0.0579801	0.00256332	-0.0957942	0.066774	-0.0646291	-0.0503501	0.0497467	0.0147225	-0.0672925	-0.0423431	-0.0479968	0.0182612	0.023005	0.0408152	0.0438513	0.0659445	0.00126311	0.00618065	0.0230232	-0.0868699	0.0265601	0.0491911	-0.00407065	-0.0268113	-0.0666066	-0.0503417	-0.029173	-0.0507483	-0.035046	-0.05678	-0.0508317	-0.0461314	0.0305116
6026-0105	-0.0180384	-0.000763313	-0.0111136	0.0885577	0.013616	-0.015083	0.0412372	-0.00923244	0.122644	-0.0439269	-0.03345	0.0478446	-0.0182259	-0.100971	-0.0827728	0.0802011	-0.0337464	-0.080344	0.00037338	0.00467246	-0.0383437	-0.0117604	0.0434516	-0.0488716	-0.041833	-0.0561553	0.00564854	0.0252021	0.00843191	-0.0138352	0.0380748	0.0147795	-0.0575343	-0.042295	-0.058742
6026-1206	0.014236	0.0508714	0.0364232	0.0457411	-0.045023	0.00393394	-0.0238276	-0.00788509	0.0937323	-0.0121893	-0.0309964	0.0225752	-0.0277767	-0.099656	-0.118773	0.0692378	0.00677886	0.00136848	0.0154191	-0.0347364	0.00280509	-0.0456967	0.0859758	-0.0448824	-0.0239197	-0.0125241	-0.0126197	0.0197642	0.0285064	-0.068688	0.0386613	-0.0490388	-0.100365	-0.0610083	-0.0582494
6026-0005	0.000869725	0.0146204	0.00970234	0.0482779	-0.00718119	-0.0118873	0.00793973	-0.0115058	0.0271023	-0.020346	-0.0164762	0.0355053	-0.00541852	-0.0930948	-0.0590717	0.0525511	-0.0159556	0.00969178	0.0191458	-0.0192955	0.0239076	-0.0221092	0.0283459	-0.0462643	-0.0172257	-0.0349408	-0.0196616	0.0136987	0.0121318	-0.060711	0.0206263	0.000279004	-0.0800039	-0.0250632	-0.0500356
6026-0006	-0.000316283	0.0467824	0.0663493	-0.00360002	-0.0286603	-0.0192344	-0.0246726	0.0391644	0.0810256	0.0926589	0.0353651	-0.032118	0.00805023	-0.0697843	-0.0339096	0.0393593	0.0248074	0.00287984	0.0335787	-0.0788778	-0.0381831	-0.00171269	0.010669	-0.0644459	0.081373	0.0727786	0.000646344	-0.0334504	0.0442937	-0.105846	-0.0328798	-0.0634164	-0.07915	0.0499948	-0.0153277
6026-1205	0.0379242	0.0442333	0.0548365	0.00639479	-0.0462498	-0.0165111	-0.0396604	0.0123249	-0.0511009	0.0905985	0.0549185	-0.00718931	0.0176641	-0.0572464	-0.0904285	0.0428511	0.00804735	0.00889711	0.0191674	-0.0673869	0.0476659	-0.019178	0.0491827	-0.0572688	0.0782833	0.100262	-0.0222594	0.0107026	0.0232159	-0.104864	0.00118783	-0.0543619	-0.111115	0.0517305	-0.0475154
6028-1206	0.0372646	0.0441396	0.0113185	0.0616707	-0.0303686	-0.00174797	-0.00773278	0.00612857	-0.0497918	0.0520063	0.0399476	0.0196372	-0.0224601	-0.0427763	-0.0596185	0.0733179	0.0187157	0.0294542	-0.0323265	-0.0498049	0.0165992	-0.0197633	0.0788162	-0.0327462	0.0238097	0.0770569	0.0213011	-0.0163828	0.0495606	-0.08656	0.0394053	-0.0473113	-0.0810447	0.0100313	-0.0275812
6028-0006	-0.0093114	0.0329838	0.0228203	0.0151631	-0.0409874	0.00387305	-0.0315123	0.00272762	-0.0471534	0.0148949	-0.0143983	-0.0162655	-0.0347618	-0.0258774	0.0624864	0.0374801	0.0436968	0.0207344	-0.00566785	-0.0530691	0.0403094	-0.0292031	0.0462007	-0.0256488	-0.00520503	0.0096531	0.00618484	-0.0602363	0.0269653	0.0100479	0.0093868	-0.045626	0.0497816	-0.0240612	0.04965
6028-0105	0.0278396	0.0108562	0.0199446	-0.065368	-0.0988577	-0.0141004	-0.128707	-0.0676249	0.0496376	0.0565635	0.0329628	-0.0505085	-0.00639233	0.0695953	0.115833	-0.0528337	0.0698291	0.0437513	-0.0315534	-0.0668714	-0.000876305	-0.0742883	0.0198289	-0.0257555	0.0387557	0.0707673	-0.113747	-0.0221506	-0.0597908	0.0757261	-0.000423981	-0.0317237	0.0997356	0.0239161	0.0887145
6028-1205	-0.0127466	0.0359097	0.00606207	0.0263292	-0.0465199	-0.0100244	-0.0339623	-0.00658344	-0.0493973	-0.0101341	-0.0336403	0.000905225	-0.0523285	-0.0335884	0.0662641	0.0474516	0.0568197	-0.0336394	-0.0306021	-0.060444	-0.021989	-0.0459193	0.0622869	-0.045791	-0.03682	-0.0185283	0.011024	-0.0417472	0.028111	0.0441015	0.0192661	-0.047504	0.0733877	-0.0559334	0.0654311
6028-0005	0.0894859	-0.0456012	-0.0230978	-0.0174105	0.0476251	-0.095364	0.00834834	0.0349817	-0.0539484	0.0356179	0.0966513	0.0200103	0.0531751	-0.033278	-0.0033778	-0.0471786	-0.0238128	-0.0332474	0.017418	-0.0812833	-0.024063	0.0743058	0.0320231	-0.0913457	0.0375555	0.0815026	0.0198695	0.0298696	0.0172376	-0.0152681	0.0477592	0.0280529	-0.0052259	0.0684646	-0.0217881
6029-0105	0.0303385	-0.0805752	-0.060403	0.0246417	0.00883598	-0.0234025	-0.0440682	-0.0921456	-0.0363881	-0.0878556	-0.00173443	0.0798215	0.0485218	0.00746381	0.0188513	-0.0362303	-0.0736501	-0.0954509	0.00907224	0.0726067	-0.0536885	-0.0210171	-0.0283746	0.0255699	-0.0414557	-0.0709406	-0.0894191	0.102072	-0.124882	0.0810595	0.0486363	0.075646	0.0467461	-0.0183901	-0.0384973
6029-0005	0.0433261	-0.0875067	-0.0748116	0.0161226	0.0274517	-0.0174177	-0.0353461	-0.0917064	-0.048807	-0.0879299	0.0159744	0.0744509	0.0503771	0.0315033	-0.0101976	-0.0513394	-0.0834573	-0.0862134	0.0043429	0.0842166	-0.0502043	-0.00228489	-0.00533325	0.0483116	-0.0454811	-0.0572828	-0.0667624	0.0813074	-0.125417	0.0691742	0.0626314	0.0852813	0.0473986	-0.00698586	-0.0418308
6029-0006	-0.00950857	0.0183564	0.0246736	-0.0537835	-0.023325	0.0293581	-0.00952937	0.00838558	0.0144622	0.056617	0.0183538	-0.0408614	0.00275315	0.0249086	0.00799253	-0.0219394	0.0185777	-0.0163309	-0.000884737	0.00531744	-0.0156156	-0.00501018	-0.0211973	0.0292278	0.0471931	0.0496892	-0.0157715	0.0180415	0.0258843	-0.0397478	-0.0408209	-0.0328883	-0.00627139	0.0361272	0.0258618
6029-1205	-0.0522452	0.0404751	0.0167318	0.0493709	-0.0290923	0.0524708	0.0128259	-0.00102951	-0.0409614	-0.0380579	-0.0793587	-0.00293799	-0.0613957	-0.0439108	0.00857226	0.0735811	0.0209574	-0.0182984	-0.0128642	0.0257925	-0.034945	-0.0411192	0.0427701	0.032078	-0.0541981	-0.0690305	0.0257595	-0.0388322	0.0401727	-0.0257818	0.00124143	-0.0344474	-0.0278371	-0.0802482	0.0163984
6029-1206	-0.0863595	0.0483142	0.0108597	0.0517075	-0.0621918	0.106747	-0.0139742	-0.0476869	-0.052541	-0.0375677	-0.100784	-0.00875024	-0.0839288	-0.000510892	0.065445	0.0753402	0.040757	0.0257575	-0.0422282	0.0967827	-0.0298473	-0.0834842	-0.00328264	0.105967	-0.0679655	-0.0778428	-0.0175837	-0.0520601	0.00651415	0.00455368	-0.0394751	-0.0347469	0.0158192	-0.0852857	0.0539906
6030-0005	0.0776544	-0.0449158	-0.058207	-0.0172546	0.0554425	-0.0445369	0.0224469	-0.00787718	0.00362216	0.0137303	0.0839989	0.025354	0.0388967	0.0366708	0.000458845	-0.0532326	-0.035755	-0.00718437	-0.0341168	-0.0135112	-0.0415108	0.0439686	0.0310485	-0.0214555	0.0173835	0.0631381	0.00980667	0.023901	-0.0163786	0.0405206	0.0440557	0.0462761	0.0352423	0.0560866	-0.0216647
6030-0006	0.106635	0.0415319	0.00502549	-0.0948382	-0.044008	0.0340294	-0.0738539	-0.0162145	0.0102642	0.0888265	0.0837815	-0.0645751	-0.0163364	0.118145	-0.0198938	-0.0642683	0.0276136	0.0808865	-0.0821686	-0.0423826	0.0264954	-0.0166187	0.088659	0.0446622	0.0440816	0.17001	-0.0161106	-0.0160864	0.0184305	-0.0194454	0.0199582	-0.0437036	-0.0315875	0.02923	0.0104193
6030-1205	0.0935835	-0.0275396	-0.0252307	-0.0388454	-0.0850852	0.0109789	-0.106726	-0.11533	-0.0347864	0.0424396	0.0811561	0.0148345	0.0331111	0.0984422	-0.00229456	-0.0566604	-0.0283558	-0.0147227	-0.030137	0.0344352	-0.0351945	-0.0775514	0.033195	0.0490222	0.048987	0.0921376	-0.122798	0.0150375	-0.088848	-0.0196674	0.0494002	0.0127946	-0.0308998	0.0502471	-0.0213373
6030-1206	0.0756776	0.0299734	-0.00791225	-0.0102372	-0.0260577	0.00976141	-0.0170658	-0.00752938	-0.0443758	0.0548623	0.0639717	-0.00647104	-0.0108254	0.0415322	-0.0444161	0.00673835	-0.00120245	0.022352	-0.0569841	-0.0190291	-0.0410249	-0.0203139	0.0995801	0.00645329	0.031695	0.108991	0.00652711	-0.0201356	0.0313246	-0.0608678	0.0419779	-0.0301383	-0.0593274	0.0231605	-0.0262691
6030-0105	0.0140485	-0.0360343	-0.0669787	0.00139882	-0.0468746	0.0191742	-0.06243	-0.126693	0.0101351	-0.0702369	-0.0208859	0.0287138	-0.0228527	0.0666413	0.0575923	-0.0245964	-0.00190821	-0.0101553	-0.0661635	0.0672382	-0.0291874	-0.0843048	0.0110955	0.0423912	-0.067615	-0.037592	-0.129032	0.0186734	-0.10998	0.101867	0.0374459	0.0330624	0.099776	-0.0500193	0.0418689
6031-0006	-0.0219059	0.00992541	0.00161919	0.0351384	0.00756553	0.00552159	0.0324987	0.0107359	-0.0524337	0.00539055	-0.0118458	0.00547166	-0.0163323	-0.0245759	-0.0367855	0.0403529	-0.00128653	-0.0374834	-0.000689787	-0.00199859	-0.0482912	-0.0142375	-0.00802265	-0.0105323	0.000194447	-0.00668284	0.00689461	-0.0255719	0.0308145	0.0144775	-0.0115305	0.000412052	0.0209635	0.00367249	-0.00807663
6031-0105	0.0476854	-0.0600299	-0.0353822	-0.0618047	0.0188071	-0.0316523	-0.0254975	-0.0330218	-0.0450049	-0.00172829	0.0492461	-0.000247172	0.0507951	0.0859755	-0.00477693	-0.092082	-0.0401167	-0.0207017	0.00085089	0.00287326	-0.0374915	0.0136939	-0.014193	0.00788567	0.0222298	0.0233494	-0.0560266	0.0447296	-0.0561734	0.0301355	0.0249901	0.0519864	0.0369932	0.0443751	-0.0103742
6031-0005	0.0739065	-0.080039	-0.0468855	-0.0403671	0.0391591	-0.0753535	-0.00730777	-0.0213803	-0.0569709	-0.0177671	0.0730935	0.036383	0.0800051	0.0285924	-0.0239566	-0.0840653	-0.0542868	-0.0774711	0.033811	-0.00388257	-0.0509564	0.0327021	-0.0109429	-0.0306678	0.0243853	0.0187125	-0.0402946	0.0809624	-0.0573499	0.0314525	0.0539546	0.0686791	0.0383312	0.0606421	-0.0265113
6031-1205	-0.038475	0.043301	0.0420404	-0.00686791	-0.0751542	0.0484114	-0.073495	-0.0334931	-0.0569759	0.0300423	-0.0345097	-0.0365689	-0.0332933	0.00435777	0.016429	0.0319185	0.0378941	0.0504587	0.00286968	-0.00791056	-0.0313633	-0.0659068	0.0161668	0.0272455	0.0131501	0.00187105	-0.052926	-0.0606109	-0.00814619	-0.023518	-0.0306861	-0.0451357	-0.00259098	-0.0124237	0.0280439
6031-1206	-0.040914	0.0465589	0.0578704	-0.0166604	-0.0440225	0.0318685	-0.0421907	0.0113184	-0.0553341	0.0497918	-0.0243249	-0.045889	-0.0235333	-0.00597469	-0.0246171	0.0278911	0.023603	0.0257563	0.027954	-0.0349024	-0.0286457	-0.0303518	0.00699366	0.00708891	0.0379559	0.0123663	-0.0102378	-0.066417	0.0261464	-0.0158003	-0.0419244	-0.0459439	-0.0276839	0.00504882	-0.000438042
6032-0005	0.0841343	-0.0875231	-0.0862435	0.0141728	-0.0156495	-0.048252	-0.0818836	-0.11794	-0.0514647	-0.0550741	0.0643056	0.0784384	0.0517651	0.0566113	0.0324608	-0.0519859	-0.0565485	-0.0636288	-0.0262272	0.0615035	-0.0458502	-0.0328686	0.00196526	0.0113125	-0.0241046	0.00695064	-0.14625	0.0622347	-0.141761	0.124425	0.0725322	0.080069	0.0754972	0.023251	-0.0219251
6032-0006	-0.0276712	0.0478181	0.0464637	-0.0469905	-0.0651827	0.0267609	-0.0718693	0.00039671	0.000884314	0.0686953	-0.000177041	-0.0689862	-0.0253552	0.0473041	0.0761035	-0.0106922	0.0818738	0.0324096	-0.012941	-0.0476854	-0.00870611	-0.0376025	-0.0106207	0.00656007	0.0420987	0.052918	-0.032774	-0.0531191	0.00499546	0.0284634	-0.0561566	-0.0615205	0.0687699	0.00858732	0.0924467
6032-1206	-0.00301968	0.0767344	0.0136644	0.135894	-0.0813961	0.0582719	-0.0321139	-0.0565845	-0.0516299	-0.0213044	-0.0447993	0.0557885	-0.0771623	-0.0886602	-0.0783048	0.16373	0.0262154	0.0562837	-0.0465599	0.0208711	-0.0367517	-0.102229	0.119517	0.00598935	-0.0531605	-0.00717125	-0.0557831	-0.0669432	-0.00116414	-0.0768205	0.0482484	-0.0588709	-0.0972984	-0.0765597	-0.0300878
6032-1205	0.0230255	0.0414048	0.0246666	0.0255802	-0.051458	0.0221839	-0.0337739	-0.0158612	-0.0533952	0.0265481	0.00827236	0.00565061	-0.022951	-0.0393723	-0.0613967	0.0547727	0.00491209	-0.0044396	-0.0123988	-0.020015	-0.0394034	-0.0442347	0.0764799	-0.0068023	0.00453186	0.037202	-0.0215278	-0.0378607	0.0271294	-0.0555335	0.019128	-0.0441215	-0.0853208	-0.0146693	-0.0378564
6032-0105	0.0760066	-0.0628624	-0.0868682	0.0413773	-0.0510442	-0.011957	-0.102051	-0.148508	-0.0483506	-0.0625909	0.042125	0.0789019	0.0136667	0.0535887	0.0418654	-0.0150757	-0.0253741	-0.0243018	-0.0547646	0.077778	-0.0266326	-0.0818818	0.0136223	0.031781	-0.0545155	0.00932964	-0.15424	0.0248947	-0.13348	0.0977152	0.0723712	0.059076	0.0745107	-0.0124347	0.0104007
6033-1205	-0.0090342	0.0538425	0.0424254	0.0347452	-0.0618721	0.0253252	-0.0472691	-0.0213817	-0.047278	0.0167395	-0.0238032	0.000717207	-0.0300724	-0.0510964	-0.117661	0.0688302	0.0156874	-0.0123679	-0.000531627	-0.0101567	0.0016819	-0.0557032	0.0742935	-0.00498014	0.00182199	0.00706909	-0.0424208	-0.00824977	0.0118257	-0.073678	0.00401008	-0.0547507	-0.108177	-0.0304118	-0.0622893
6033-1206	0.0165723	0.0507044	0.0265227	0.0762995	-0.0805506	0.0160494	-0.0502547	-0.0584682	-0.0218911	-2.10653e-06	-0.0241514	0.0336163	-0.0425439	-0.0565358	-0.0690361	0.100741	0.0228842	0.000870318	-0.0195492	-0.00724377	-0.037346	-0.088969	0.114897	-0.0278451	-0.015872	0.00334615	-0.0559216	-0.00130181	-0.00852527	-0.0578732	0.0441468	-0.0495997	-0.0989705	-0.0471784	-0.0403463
6033-0006	-0.00218271	0.0495278	0.0470079	-0.0498024	-0.0494996	0.0256203	-0.0455239	0.00813965	-0.0356183	0.0650691	0.00590061	-0.0593377	-0.0183032	0.0357747	0.00852237	-0.0103279	0.0524901	0.00575421	-0.0126448	-0.0457526	0.0673357	-0.0210754	0.0292443	0.0100888	0.0407066	0.06499	-0.0146485	-0.0352818	0.0245682	-0.0286892	-0.0348209	-0.0574946	-0.00894267	0.0107755	0.0403525
6033-0105	0.0498222	-0.0228978	-0.0150733	-0.0590118	-0.0214616	0.00588381	-0.0334883	-0.0569798	0.0836187	0.0230835	0.0443076	-0.018618	0.0171653	0.0789423	0.00205644	-0.0596645	-0.00866894	0.0455779	-0.0206898	0.0116425	-0.0179367	-0.0153366	0.0119642	0.0386829	0.0203582	0.0549426	-0.0675138	0.01741	-0.0484063	-0.00172813	0.0177158	0.0185781	-0.0128082	0.0316435	0.00218861
6033-0005	0.0480903	-0.051285	-0.0556393	0.0396402	0.0444204	-0.0353859	0.0323724	-0.0267896	0.054113	-0.0335195	0.0422232	0.0585428	0.0344767	-0.00160141	-0.0178732	-0.00598015	-0.0405377	-0.0363867	-0.0158188	0.0262739	0.0215457	0.0283112	-0.00803018	-0.0142906	-0.0163692	0.00355186	0.000153359	0.0653121	-0.0352739	0.0176098	0.0452151	0.0562727	0.0028292	0.0223371	-0.0226074
6034-0005	0.0517763	-0.0637119	-0.0248769	-0.050629	0.0111769	-0.0221943	-0.0230681	-0.0347138	-0.020753	0.0256648	0.0803582	0.0164208	0.0894885	0.0699596	-0.0270824	-0.0887697	-0.0712108	-0.0813731	0.0267011	0.0333067	-0.0382064	0.0294757	-0.0602744	0.0307888	0.0653043	0.0489566	-0.0567842	0.0952159	-0.0448944	0.00838308	-0.0024729	0.0542343	-0.0273984	0.0867276	-0.0570583
6034-1206	0.0252956	0.0630446	0.0116826	0.046019	-0.109581	0.0645844	-0.090692	-0.0719391	-0.0509822	0.0542612	0.0161407	0.00431976	-0.046606	0.0411515	-0.0333611	0.0757059	0.0406659	0.0415619	-0.0779328	0.0457974	-0.0366676	-0.103138	0.0732714	0.0575864	0.0168674	0.0865595	-0.0874666	-0.0198435	-0.0258346	-0.0469968	0.0138017	-0.0666657	-0.0743036	-0.00417949	-0.00705122
6034-0006	-0.0528919	0.0647342	0.0411976	-0.0301367	-0.0831724	0.115541	-0.0644735	-0.0457759	0.0918242	0.0613725	-0.0239642	-0.0554931	-0.0394788	0.0770618	0.0138532	0.017147	0.0527216	0.0727618	-0.0390372	0.0789814	-0.00744259	-0.0719495	-0.0255968	0.129615	0.0263715	0.0319753	-0.0649445	-0.0371739	-0.0158205	-0.0390729	-0.0727093	-0.0539139	-0.0153677	-0.00323268	0.0439217
6034-0105	-0.00848207	-0.0180026	-0.00424414	-0.0180102	0.0452477	0.0524043	0.0525654	0.0249637	-0.0383928	0.0362552	0.0245577	-0.0127558	0.00700926	0.0596188	-0.0189732	-0.0208376	-0.0343844	-0.0332077	-0.0024005	0.0819853	-0.0292095	0.0478613	-0.0393863	0.0965744	0.0263143	0.0333988	0.0201086	-0.081505	0.020145	-0.00454871	-0.0348713	0.0311687	-0.0208904	0.0402534	-0.0280014
6034-1205	0.0617179	-0.0352979	-0.0487996	0.0366277	0.00180058	-0.0015677	0.00736352	-0.0458535	0.0217534	0.0144736	0.0642698	0.0488446	0.028016	0.0221432	-0.0194432	0.00299882	-0.0483053	-0.0610739	-0.0425298	0.0622195	-0.0468436	-0.00208754	0.0104596	0.0359962	0.0135872	0.0570451	-0.0399312	0.0616645	-0.01718	-0.0337515	0.0423376	0.0289074	-0.0634913	0.0424339	-0.0503301
6035-0105	0.000314392	-0.00789301	-0.0207855	0.0611817	-0.0658865	0.030964	-0.0623696	-0.0981477	-0.0326253	-0.0426823	-0.0329554	0.0434495	-0.0217276	-0.00709856	0.0115888	0.0498161	-0.0133796	-0.0167042	-0.0254979	0.0725041	0.0304121	-0.0875083	0.024747	0.0433801	-0.0498738	-0.0350993	-0.0960979	0.0335578	-0.0665292	0.060404	0.033395	0.0153379	0.0212023	-0.0502978	-0.00238714
6035-1205	-0.00442864	0.0336917	0.0470422	-0.0538928	-0.0295058	0.0282894	-0.03316	0.0141646	-0.0161317	0.075017	0.0223537	-0.0512916	0.000896894	0.0218545	-0.0310417	-0.00995656	0.0102041	0.0178229	0.0104669	-0.011868	0.0542774	-0.00777573	-0.000149859	0.0333812	0.0600084	0.0668683	-0.0100185	-0.0319558	0.0235511	-0.0521169	-0.0366417	-0.0348587	-0.0697416	0.0409003	-0.0138901
6035-1206	-0.0106393	0.041404	0.0496692	-0.048497	-0.015438	0.0211015	-0.0120038	0.0473643	-0.0149104	0.0804275	0.022707	-0.0595003	0.00109164	0.00879858	-0.0176925	-0.00148591	0.0262131	-0.0252085	0.0136148	-0.0301034	0.0282461	0.0129666	-0.00386564	0.0168446	0.0622524	0.0686401	0.0177313	-0.028306	0.049965	-0.0490691	-0.043819	-0.0495788	-0.0438144	0.0429273	0.00839446
6035-0005	-0.00570252	-0.0368467	-0.0356517	0.0576596	0.0529942	-0.0112086	0.0661866	0.00513563	-0.0426502	-0.0729089	-0.0335046	0.0506116	0.0032886	-0.0384156	-0.0383629	0.0315031	-0.0538996	-0.0350845	0.0139825	0.0488976	0.00372074	0.0288786	0.0130302	0.00572183	-0.0582987	-0.072712	0.0206092	0.0248791	0.000726767	0.0122128	0.0444593	0.0460556	-0.000193419	-0.0331159	-0.0431088
6035-0006	-0.0628932	0.052554	0.0389096	0.00669775	-0.00838648	0.0562394	0.0230807	0.0418975	-0.0386827	0.00504192	-0.060444	-0.0348195	-0.0436308	-0.0270767	-0.000177465	0.047063	0.0320556	0.00205648	0.00539515	0.018057	0.0608858	-0.00419485	0.000338143	0.048884	-0.0163287	-0.0284233	0.0426391	-0.0308559	0.0553742	-0.0449137	-0.0424615	-0.0451619	-0.0381193	-0.0383666	0.0193303
6036-0005	0.107296	-0.100223	-0.0338267	-0.00491677	0.0168426	-0.107469	-0.0431894	-0.0422387	-0.0627335	0.0251171	0.131826	0.0704379	0.129678	0.00558052	-0.0458858	-0.0644631	-0.113998	-0.0984847	0.0614527	-0.0175735	-0.0598515	0.0270546	-0.0471126	-0.0701146	0.0928653	0.076437	-0.105983	0.110075	-0.0820585	0.0051346	0.0418186	0.0769294	-0.0118361	0.121722	-0.113248
6036-1205	-0.0377086	0.0415238	0.039905	0.0433911	-0.0246198	0.0397255	-0.00394077	0.00890005	-0.0645107	0.0192159	-0.0302627	-0.00545677	-0.0257293	-0.0469676	-0.0588295	0.065395	-0.01632	-0.109032	0.0102806	0.010788	-0.0625586	-0.0262823	0.000638355	0.017091	0.00723664	-0.00769193	0.00919455	-0.0373776	0.0382603	-0.0452534	-0.0354302	-0.0327028	-0.0715462	-0.0186866	-0.0661739
6036-1206	-0.0414173	0.0572363	0.0511998	0.0294436	-0.0271573	0.0270426	-0.00424014	0.0212803	0.0944252	0.0129739	-0.0443025	-0.0110919	-0.0319399	-0.0501452	-0.0511166	0.0639941	0.0217794	0.0386482	0.0136785	-0.016302	-0.00651035	-0.0316719	0.00661759	-0.003642	-0.000579375	-0.0158758	0.0167925	-0.0261398	0.0381346	-0.0665606	-0.0295448	-0.0447826	-0.0975638	-0.0350573	-0.0291633
6036-0006	-0.00225252	0.0500261	0.0450409	-0.00570139	-0.0838564	0.0514873	-0.0806962	-0.0344795	-0.0546894	0.0282132	-0.0318539	-0.011705	-0.0151382	-0.0301369	-0.0100288	0.0271893	0.0280295	0.0120919	0.00922581	0.0226	0.0378578	-0.0820957	0.0269079	0.0526468	0.00527514	0.0203566	-0.0797678	0.0175021	-0.0140646	-0.0798236	-0.0188779	-0.0545152	-0.0634674	-0.0336697	0.00613815
6036-0105	0.0360086	-0.0371196	-0.00466894	-0.00776374	-0.0912659	0.0037268	-0.132724	-0.131683	-0.0403028	0.036206	0.0469387	0.0135147	0.0485054	0.0668815	0.0140149	-0.0201259	-0.0504553	-0.0511772	-0.0067906	0.045352	-0.0316286	-0.0930817	-0.0339163	0.0333545	0.0569372	0.0579617	-0.166432	0.0814949	-0.121059	0.0325485	-0.0017839	0.026357	0.0100712	0.0542684	-0.03968
6038-0005	-0.0348063	-0.00822228	0.00553371	0.033326	0.0623181	0.00276164	0.0884187	0.0748261	-0.0496899	-0.00877577	-0.0154234	0.00376337	-0.00389315	-0.0600074	-0.0365664	0.0344127	-0.0267683	0.00757108	0.0335426	0.0181645	-0.032366	0.0671111	-0.0110375	0.00045144	-0.0071102	-0.0395711	0.05805	-0.0508049	0.0620205	-0.0368485	-0.00432332	0.0209216	-0.0342185	0.00217829	-0.0319448
6038-0006	-0.0380537	0.0467529	0.0413388	-0.018479	-0.0351478	0.0542526	-0.0237322	0.000398059	0.00789525	0.00648343	-0.047491	-0.0352413	-0.0324491	-0.0172725	-0.00541396	0.0105953	0.0321122	0.0856029	0.0140053	0.0166915	-0.0226573	-0.0255054	0.00977751	0.0497091	-0.00419248	-0.0202969	-0.00528645	-0.0374036	0.0271311	-0.0694198	-0.0284882	-0.0424094	-0.035811	-0.0361481	0.0164087
6038-1205	0.00298462	0.0414296	0.0466695	-0.0174282	-0.0116553	0.0107956	0.00751223	0.0530628	-0.0478873	0.0293286	-0.00987121	-0.0252652	-0.0125073	-0.0339527	-0.059591	0.0106239	0.00464062	0.0217355	0.025223	-0.0357248	-0.0256974	0.0167571	0.0400704	-0.0077288	0.0173259	0.0250497	0.0235085	-0.00967946	0.0619282	-0.0778088	-0.00163823	-0.0393593	-0.0987049	-0.00815368	-0.0369507
6038-1206	-0.0102596	0.0453916	0.0544892	-0.0332918	-0.0201827	0.010997	0.0028407	0.0491925	-0.0489083	0.0802246	0.020915	-0.0450328	0.00142572	0.0101095	-0.0391906	0.00420094	0.0218872	0.040072	0.0151991	-0.0328186	-0.0283154	0.00991918	-0.00990291	-0.000128667	0.0644507	0.0661545	0.0119408	-0.0132422	0.053296	-0.0688152	-0.0418291	-0.0488092	-0.0683619	0.0387719	-0.0142184
6038-0105	0.0460966	-0.0557541	-0.0317611	-0.00415442	0.0485102	-0.0439755	0.0134117	-0.00150011	-0.0217335	-0.0537779	0.0136211	0.0522023	0.0543376	-0.0289441	-0.0238196	-0.0459571	-0.05439	-0.0208095	0.0385737	0.00771096	-0.0405616	0.0385593	-0.00151181	-0.0235058	-0.0208765	-0.0499672	-0.0149191	0.0734661	-0.0235246	0.0474054	0.0523662	0.0628712	0.0232011	-0.0016292	-0.0458366
6039-1206	-0.0411408	0.0416367	0.048479	-0.0608079	-0.0324747	0.033376	-0.0339809	0.0210638	0.042224	0.0749044	0.00541424	-0.0725129	-0.0194102	0.0313688	0.0322403	-0.0145813	0.0430666	0.0599747	0.00352982	-0.0223472	-0.011404	-0.0112309	-0.0225603	0.0186903	0.0533606	0.0532688	0.0111582	-0.059423	0.0352925	0.00499194	-0.0598489	-0.0515952	0.0204088	0.030151	0.0437959
6039-0006	-0.0327983	0.0511358	0.0495036	-0.0120926	-0.0510063	0.0148325	-0.0457361	0.00332551	0.0640119	0.0735473	0.00868848	-0.049425	-0.0196977	-0.0071389	0.0141169	0.0287339	0.0452685	0.0601354	-0.00350104	-0.0425573	-0.038537	-0.0294247	0.000153746	-0.0152997	0.0516012	0.0548959	-0.0178417	-0.0511687	0.0236659	-0.0168197	-0.0458332	-0.0583261	-0.00214359	0.0239588	0.0290871
6039-0105	0.0434671	-0.0378692	-0.029446	0.051368	0.0696321	-0.0613213	0.0811474	0.0507291	0.0113576	-0.0307015	0.0268881	0.0498391	0.0300792	-0.0650639	-0.0959764	0.0214257	-0.0801325	-0.095349	0.0193584	-0.023273	-0.0473683	0.0681627	0.0402582	-0.07611	-0.0146062	-0.00158511	0.0645279	0.0507856	0.0398612	-0.0280275	0.0732141	0.033863	-0.05394	0.00774875	-0.10304
6039-1205	-0.0221975	0.0311058	0.0420392	-0.032609	-0.0160851	-8.14859e-05	-0.0158534	0.0346143	-0.0432295	0.0701738	0.0201941	-0.061104	-0.0118199	0.00202249	0.0566194	0.00523242	0.0264781	-0.0237711	0.00687956	-0.0486699	-0.0334045	0.00337101	-0.00553348	-0.0173626	0.0532097	0.0599094	0.0222131	-0.0580921	0.0466254	0.0137723	-0.043068	-0.042443	0.022978	0.0377705	0.0325616
6039-0005	0.0456017	-0.0573218	-0.0547652	0.0726849	0.0571781	-0.0560998	0.0508195	0.00795745	-0.000234972	-0.0634152	0.0182751	0.0801088	0.0384414	-0.0695354	-0.0344245	0.029102	-0.0755478	-0.0726949	0.0136217	0.00697454	-0.0495467	0.0443103	0.019987	-0.0594657	-0.0356294	-0.0370427	0.0341236	0.0959861	-0.00480523	-0.0312399	0.0767667	0.0531646	-0.0291747	-0.00543374	-0.0694373
6040-0105	0.0698493	-0.0476868	-0.020235	-0.0192346	0.00858728	-0.0248487	-0.0212745	-0.0270053	-0.0359305	0.0408466	0.0800315	0.0130516	0.0688965	0.0241002	0.0116019	-0.0372879	-0.032882	-0.00993992	0.00930974	0.00516633	-0.0363964	0.0163359	-0.0148051	0.00320921	0.0503304	0.0653683	-0.0507959	0.127104	-0.0318017	-0.0132793	0.032674	0.0208161	-0.000233734	0.0648768	-0.0180625
6040-1205	0.011387	0.0543638	0.0482501	0.0398976	-0.0733576	0.0147135	-0.0579276	-0.031221	-0.0473289	0.0748293	0.0220704	-0.00763635	-0.0139103	-0.0318759	-0.0626445	0.0737301	0.0270896	0.0531798	-0.0174264	-0.037454	-0.0349511	-0.0655161	0.0492904	-0.0289689	0.0529651	0.0786213	-0.0528896	-0.0102721	-0.0034519	-0.0805776	-0.00583578	-0.06007	-0.106592	0.0221831	-0.0282144
6040-1206	-0.0198426	0.0592228	0.0441713	0.00525939	-0.0856021	0.0481903	-0.0768498	-0.0466412	0.0571234	0.0273035	-0.0347396	-0.027134	-0.0417833	0.00674525	0.00103147	0.0387278	0.0479119	0.106497	-0.01994	-0.00372988	0.0783721	-0.0862005	0.023339	0.0311481	0.00208253	0.0134186	-0.0613168	-0.0290633	-0.0309151	-0.0554813	-0.0165851	-0.055533	-0.0628686	-0.035332	0.0212388
6040-0005	0.110517	-0.0785784	-0.0478322	0.0128181	-0.0137148	-0.0712851	-0.075832	-0.0774457	0.0111709	-0.0277871	0.0809868	0.0953487	0.0814201	-0.0179272	0.0180224	-0.0586401	-0.0542264	-0.0383481	0.0242367	0.0123778	-0.0475478	-0.0143227	-0.00879032	-0.0273366	0.0171455	0.0103365	-0.116789	0.09709	-0.0989502	-0.00708502	0.0806338	0.0500306	-0.0102675	0.0398464	-0.0336201
6040-0006	-0.0418627	0.0460063	0.0234132	0.124291	-0.0299872	0.040401	0.00225701	-0.0184893	0.0250808	-0.0329367	-0.0587405	0.0603038	-0.0420306	-0.117185	-0.0633105	0.131512	0.0166868	0.0383264	0.00921886	0.0386158	-0.0342396	-0.0567928	0.0450878	0.00425914	-0.0408429	-0.0659543	0.00351872	-0.0457915	0.0215065	-0.0777418	0.0126264	-0.0315424	-0.0921055	-0.0572076	-0.0311681
6041-0005	-0.0106495	0.0317694	0.0449618	-0.0833043	-0.0363448	0.00629514	-0.0430333	0.0157912	0.0979566	0.0534095	0.00238502	-0.0769172	-0.010726	0.04804	0.0420992	-0.0426626	0.0513979	0.057699	0.00877581	-0.0672799	0.0771123	-0.000291926	0.0170543	-0.00030322	0.0384271	0.0434764	-0.0108632	-0.0461887	0.0155494	-0.0201475	-0.0294907	-0.0434951	0.00080338	0.0155267	0.0537276
6041-0006	0.104354	-0.0435205	-0.0563912	-0.037982	0.0249141	-0.0152675	0.0204961	-0.0186202	0.0620091	0.0138986	0.0877402	0.0140262	0.0322045	0.0737405	-0.0352419	-0.061207	-0.0397235	0.00768206	-0.0434854	0.0204401	0.0279387	0.0299507	0.0579976	0.0301505	0.0110166	0.0851355	-0.0100424	0.0414003	-0.00950306	-0.021004	0.0701746	0.0365042	-0.0402947	0.0393687	-0.0292701
6041-0105	0.0290544	-0.0167166	0.0157626	-0.0558363	0.0344547	-0.0358919	0.0301032	0.065077	0.0510304	0.0561942	0.0500311	-0.0326841	0.0397374	0.0104555	-0.0263551	-0.0535123	-0.00994389	-0.0310071	0.0276647	-0.0502419	-0.0291906	0.0670563	-0.00724125	-0.028444	0.0598087	0.0595027	0.0240622	0.0388677	0.0432056	-0.0385879	-0.0139151	0.00428638	-0.030106	0.0552852	-0.0135868
6041-1205	-0.0298799	0.0359937	-0.0156876	0.0441533	-0.10254	0.0699853	-0.0779217	-0.10422	0.0713136	-0.0500942	-0.0734108	0.00679133	-0.0778972	0.0417928	0.0503377	0.0592361	0.0505218	0.124684	-0.0731873	0.0612108	0.0550676	-0.125925	0.046155	0.067631	-0.0777902	-0.0460107	-0.0854108	-0.0494814	-0.0701732	-0.0302418	0.0242041	-0.0385828	-0.0247039	-0.0938276	0.0559351
6041-1206	-0.0378348	0.0429549	0.0340089	-0.00245974	-0.0262485	0.0175381	-0.00332079	0.00866655	0.0251796	0.039242	-0.0133213	-0.0361479	-0.0212871	0.02317	0.00659513	0.0290533	0.0383958	0.0849336	-0.00446125	-0.0285746	0.117	-0.01805	-0.00288758	-0.000818761	0.0222586	0.0152908	0.000342168	-0.0460627	0.0168991	-0.054278	-0.0331893	-0.0396048	-0.0480312	0.00306081	0.0231335

## Sheet: Skin module eigengenes R
Sample_id	black	blue	brown	cyan	darkgreen	darkgrey	darkmagenta	darkolivegreen	darkorange	darkred	darkturquoise	green	greenyellow	grey	grey60	lightcyan	lightgreen	lightyellow	magenta	midnightblue	orange	paleturquoise	pink	purple	red	royalblue	saddlebrown	salmon	skyblue	steelblue	tan	turquoise	violet	white	yellow
1015-0006	-0.0512268	0.0581632	0.0436028	0.0316598	-0.0485816	0.0435255	-0.0210004	0.0170494	0.0985303	0.0442734	-0.0476687	-0.0469874	-0.0668967	-0.00180641	0.0726145	0.0575995	0.0849344	0.0507166	-0.0635908	-0.00807903	-0.0203193	-0.0354705	0.0152308	0.0253397	-0.017571	0.0182526	0.0303657	-0.0529448	0.0474657	-0.00100233	-0.045196	-0.071467	0.0548048	-0.0598415	0.097953
1015-1205	0.122464	-0.0765563	-0.132902	0.0945773	0.105697	-0.0544325	0.110416	-0.02266	-0.0259777	-0.0870641	0.110255	0.102444	0.0451468	-0.00763562	-0.0935308	0.026582	-0.107422	-0.101118	-0.0814481	0.0477844	0.0118363	0.0827932	0.0784606	-0.0230381	-0.0569942	0.0586211	0.0533597	0.0360167	-0.0228296	0.0175392	0.155258	0.0902778	-0.0221273	0.0425815	-0.0969201
1015-0105	0.00111681	-0.0556582	-0.0904246	0.118813	0.0722339	-0.0383871	0.0820384	-0.0467346	-0.0403133	-0.141328	-0.0158735	0.102112	0.00317133	-0.0177676	0.0208407	0.0623576	-0.0487755	-0.019322	-0.0509608	0.0634578	-0.0333174	0.0151219	-3.74435e-05	-0.031026	-0.137074	-0.11721	0.0088763	0.0212277	-0.0538094	0.0923786	0.0687806	0.0774154	0.0776191	-0.043935	-0.0188486
1015-1206	-0.113901	0.0609481	0.01084	0.0934623	-0.0530141	0.101585	0.0146544	-0.0380847	0.0579676	-0.0648358	-0.145403	0.00125542	-0.119592	0.0747147	0.0205905	0.10777	0.0438503	0.0148145	-0.131075	0.112711	0.0613671	-0.0958009	-0.0115642	0.0936958	-0.174662	-0.140578	0.0327022	-0.0706718	0.0244883	-0.0431513	-0.0453317	-0.0550433	-0.040166	-0.162183	0.0595271
1015-0005	0.111458	-0.0947813	-0.172415	0.116315	0.0906164	-0.0624231	0.029395	-0.103607	-0.0318477	-0.125243	0.0933714	0.125556	0.0314832	-0.0242124	0.010595	0.0359205	-0.0840046	-0.0443043	-0.156323	0.0552685	-0.0411343	0.0390525	0.0780357	-0.0309748	-0.125534	0.0201998	-0.0109594	0.0585572	-0.110592	0.11171	0.15338	0.0969255	0.0636996	0.0101561	-0.0469699
1016-0006	-0.0635027	0.0554	0.0194241	0.0501174	-0.0330947	0.0544631	0.00442627	0.00778527	0.102459	-0.00913071	-0.0763138	-0.015979	-0.081249	0.00991213	0.0540456	0.0744039	0.0676937	-0.00394993	-0.0812433	0.0406179	0.0330576	-0.0504945	0.00592503	0.0320672	-0.086297	-0.036789	0.048793	-0.0465275	0.0487423	0.054174	-0.0268239	-0.0532007	0.055904	-0.0963448	0.0845834
1016-1206	-0.0521497	0.0671294	0.0688529	-0.0101279	-0.0419659	0.0319202	-0.0228306	0.0236338	0.0593465	0.0463926	-0.0485318	-0.0532165	-0.0561907	0.00100796	0.0253642	0.0376717	0.0591478	0.0806734	-0.0163513	-0.0154462	-0.0360327	-0.0288108	0.0103004	0.0102638	-0.00472146	0.00518573	0.025256	-0.0492715	0.0529532	-0.0585446	-0.0524471	-0.0641726	-0.0378213	-0.0524195	0.0438412
1016-1205	-0.0404481	0.0292216	0.0062257	0.10291	0.0311376	0.0470924	0.0867216	0.0498362	-0.0387948	-0.0143368	-0.0517097	0.0143901	-0.060579	0.0380118	-0.0386598	0.114059	-0.00497984	-0.0269911	-0.0394996	0.0656645	-0.0118314	0.0131593	0.00511923	0.0380057	-0.0738444	-0.0334237	0.0694794	-0.0736319	0.0641273	-0.0698278	-0.0129022	-0.0167186	-0.0744478	-0.0666735	-0.0124513
1016-0105	0.0236862	-0.0444723	-0.0578544	0.0451239	0.0737761	-0.0380421	0.102082	0.0409397	-0.00172646	-0.0670542	0.0182713	0.0581817	0.0272773	-0.0286413	0.0175238	0.00765345	-0.0255794	-0.0504472	0.0241649	0.0290341	-0.0142538	0.0649937	-0.0400107	-0.0234922	-0.0451762	-0.041024	0.0490335	0.0439746	0.0222187	0.0122804	0.0348583	0.0498126	0.00319787	0.00840481	0.00391324
1016-0005	0.0647391	-0.0506839	-0.0606194	0.0116365	0.0719074	-0.0276928	0.0699095	0.00670928	-0.000655268	-0.0362245	0.0542146	0.0445878	0.0338482	0.00263745	-0.0191107	-0.0234079	-0.0499278	-0.0672972	-0.00592638	0.0280781	-0.0370744	0.071026	0.00546292	-0.00917363	-0.0124838	0.0254645	0.0326016	0.0402608	-0.00739989	0.00723808	0.066381	0.0553141	-0.0026096	0.0303895	-0.0246759
1021-0006	-0.0154798	0.053946	0.0613661	-0.0376978	-0.0354388	0.0387752	-0.02957	0.0585239	-0.0107661	0.0901675	-0.00432271	-0.050461	-0.0121218	0.0124333	-0.0464821	0.000335632	0.0331627	-0.0658134	0.0133136	-0.0251397	0.0895055	-0.00995271	0.0409745	0.0305699	0.0704952	0.0649102	0.0399572	0.00229029	0.0547985	-0.109892	-0.0357721	-0.0716448	-0.0749308	0.00330413	-0.00486085
1021-1205	0.0395807	-0.0111743	0.0476288	-0.148818	0.0373148	-0.0017911	-0.00962694	0.0725985	-0.0428277	0.0934386	0.0597798	-0.0800617	0.0510628	0.0388289	-0.0829324	-0.125862	-0.042724	-0.0304113	0.109373	-0.0593461	-0.0276979	0.0749465	0.0311922	0.0236633	0.128842	0.0939368	0.00980195	0.0116401	0.0379322	0.00793147	-0.00776332	0.014098	-0.0234777	0.0930542	-0.0650545
1021-1206	-0.0475136	0.0506821	0.0903905	-0.167639	-0.0433783	0.0633551	-0.0851894	0.0439914	-0.0124005	0.124401	-0.0135162	-0.141015	-0.0154386	0.0944377	0.00523695	-0.106825	0.0357979	-0.00172074	0.041252	-0.0444167	0.0734844	-0.00196021	-0.0623938	0.0726266	0.102498	0.0471452	-0.00111896	-0.0489984	0.0332088	0.00612359	-0.118524	-0.0520225	0.0060498	0.0343821	0.0278863
1021-0105	0.0468913	-0.0710952	-0.0461994	-0.0792662	0.032846	-0.0235922	-0.0651165	-0.0658666	-0.0319315	0.00610817	0.0682822	0.00752626	0.0788958	0.0490521	0.0367361	-0.105191	-0.0548015	-0.0268872	0.043332	0.00187687	-0.022135	0.0281105	-0.0796601	0.0212179	0.0535113	0.00416807	-0.0919305	0.048549	-0.0985022	0.0969595	0.000117447	0.0681289	0.0935403	0.0851417	-0.0191075
1021-0005	0.109002	-0.100293	-0.0775118	-0.0420352	0.055255	-0.0752054	-0.0399922	-0.0513031	0.0860666	-0.0280589	0.112877	0.0573963	0.118434	-0.0113481	-0.0189819	-0.0965995	-0.0872998	-0.0337963	0.0742814	-0.0140606	-0.00244948	0.0533232	-0.0149396	-0.0269557	0.0650997	0.039461	-0.0652038	0.119435	-0.100999	0.0154167	0.0771367	0.0811866	0.00473344	0.110331	-0.0697393
1022-0006	-0.0676687	0.0540928	0.0388679	0.0337587	-0.0142921	0.0562502	0.0259029	0.0239957	-0.0288333	0.0496969	-0.0436071	-0.0419871	-0.0425902	0.0791025	-0.0561623	0.0601514	0.0355141	0.0288432	-0.0384806	0.0244743	0.126101	-0.0181657	-0.0425185	0.0484418	1.49971e-05	-0.00759654	0.0351244	-0.0507374	0.0408129	-0.0394479	-0.0759769	-0.0416452	-0.0213588	-0.0243923	0.0201795
1022-0005	0.0239583	-0.0784429	-0.0939831	0.0778346	0.0798861	-0.0454839	0.061291	-0.0400838	-0.0326471	-0.0974948	0.0247992	0.0871482	0.0597604	0.0297407	-0.0382405	0.017611	-0.0752411	-0.0350931	0.0115361	0.057465	-0.0472505	0.0434978	-0.111116	-0.0103128	-0.05177	-0.0858389	0.0142755	0.0683094	-0.0599072	0.0308071	0.0383567	0.0901981	0.0327661	0.027812	-0.0436342
1022-1206	-0.0515884	0.0572545	0.073484	-0.0746717	-0.0500223	0.0560117	-0.0448539	0.00649537	0.128244	0.0762183	-0.0375355	-0.0933023	-0.0411843	0.0558918	-0.0175362	-0.0360905	0.0535851	0.0389104	-0.0135479	-0.0142673	0.152446	-0.0305143	-0.014226	0.0507146	0.0312027	0.0352027	-0.0105532	-0.0462971	0.0150013	-0.0283398	-0.0722682	-0.0599154	0.000116909	-0.0194359	0.0416098
1022-1205	-0.0842482	0.0525409	0.0351415	-0.0595607	-0.0743708	0.114177	-0.0738034	-0.0439194	0.0348442	0.0311509	-0.0841053	-0.0906029	-0.0805436	0.14628	0.133256	-0.0350731	0.100385	0.000337113	-0.121334	0.0876211	0.0663936	-0.0803471	-0.0931354	0.135141	-0.0636249	-0.0193864	-0.015548	-0.0707014	-0.00819562	0.0924158	-0.111869	-0.0414721	0.135929	-0.0710567	0.146367
1022-0105	-0.0622023	-0.0369497	-0.0818451	0.0865115	0.0823465	0.0247432	0.134792	-0.00556713	0.0203626	-0.145458	-0.0808178	0.0678348	-0.0224257	0.0747371	-0.00293536	0.0455111	-0.0381197	-0.0492865	-0.0518987	0.115965	-0.0333054	0.0336875	-0.117562	0.0549276	-0.182366	-0.20335	0.070105	-0.00629614	0.000604087	0.0638802	0.000981425	0.0661172	0.0613651	-0.0752653	0.00111166
1024-0105	0.114808	-0.096398	-0.0657002	-0.0255442	0.092012	-0.120868	0.0489182	0.0253057	0.0486307	-0.0301064	0.122942	0.0676427	0.102614	-0.0965878	-0.067561	-0.0741663	-0.0875544	-0.0407764	0.119434	-0.0799393	-0.0339247	0.122895	0.0629698	-0.118269	0.0620754	0.0548276	-0.013325	0.02538	-0.0137508	0.0291265	0.117825	0.0869335	-0.00900456	0.12003	-0.0977557
1024-1206	-0.0634314	0.0518617	0.0545009	-0.0596924	-0.0771325	0.0378673	-0.0719915	-0.00988675	0.0867156	0.0360518	-0.0651832	-0.071003	-0.0632623	0.0161956	0.115839	-0.0187284	0.0942233	0.100801	-0.0467137	-0.0286594	0.00680802	-0.0651974	-0.0150498	0.0271031	-0.0121853	-0.00465115	-0.0179481	-0.0746892	0.00579175	-0.00775276	-0.0659727	-0.0598933	0.0445381	-0.0583479	0.111992
1024-1205	0.0334669	-0.0633613	-0.0521559	-0.0401001	0.0507116	-0.0318581	0.0052642	-0.0103718	0.0206168	-0.0355097	0.0435594	0.0259447	0.049033	-0.00126267	-0.00434119	-0.0724074	-0.0486435	-0.0405287	0.0365148	0.00837229	-0.0253394	0.0493734	-0.0348153	-0.00519038	-0.00270632	-0.0142412	-0.0219988	0.020292	-0.0391905	0.12621	0.0223926	0.0677954	0.055021	0.0495559	-0.0250127
1024-0006	-0.0392062	0.0464629	0.0772537	-0.127928	-0.0598846	0.0382632	-0.0766408	0.0264162	-0.0345558	0.0974458	-0.0198415	-0.115789	-0.0393115	0.0336567	0.0459693	-0.0748478	0.0608745	0.108686	0.00264922	-0.0549583	0.00186219	-0.0203604	-0.0276211	0.0438902	0.0655892	0.0492136	-0.0154436	-0.0760219	0.0328031	-0.00908171	-0.0879071	-0.0600876	0.0157287	0.00206014	0.0615091
1024-0005	0.0696431	-0.0923942	-0.0554652	-0.102478	0.0197328	-0.078246	-0.0918989	-0.0819658	-0.0426331	-0.0193304	0.0824989	0.0157219	0.0897591	-0.0362702	0.0491857	-0.141256	-0.0523712	0.0156927	0.0753549	-0.0662148	-0.0421207	0.0369111	-0.0416037	-0.0449384	0.0448695	0.0074882	-0.122696	0.0434139	-0.109709	0.0758773	0.0290778	0.0693964	0.0782678	0.0909087	-0.0256725
1025-0105	0.0355564	-0.067077	-0.0431824	-0.0084674	0.0270972	-0.0650152	-0.02491	-0.0488695	0.0405222	-0.0539079	0.0349932	0.036651	0.0773864	-0.0345526	0.099808	-0.0559504	-0.0350277	-0.0380051	0.0400298	-0.0287128	-0.0170142	0.0239779	-0.0578417	-0.0610465	0.010729	-0.0311042	-0.055956	0.116415	-0.0821519	0.118858	0.0236482	0.0633245	0.137417	0.0489536	0.0153423
1025-1206	-0.0719092	0.0464817	0.0368469	-0.0174362	-0.0545982	0.0179053	-0.0458515	-0.0102336	0.162837	0.00938452	-0.0635522	-0.0511451	-0.0591298	0.0229027	0.0756307	0.00392506	0.0841698	0.119347	-0.0552736	-0.0456209	0.172527	-0.055923	-0.0332227	0.00353689	-0.0375795	-0.036004	-0.00727963	-0.0799514	0.00291522	-0.0144258	-0.057252	-0.0475461	0.0300532	-0.0547288	0.100318
1025-0005	0.0694115	-0.104876	-0.0861768	0.0269311	0.0449891	-0.094015	-0.0636287	-0.11476	-0.0385136	-0.0860547	0.0745635	0.0922793	0.098035	-0.0518737	0.00219925	-0.0485104	-0.0928814	-0.0321841	0.0650161	-0.00375399	-0.0376739	0.0202696	-0.0482228	-0.0690312	0.0028366	-0.0358754	-0.110085	0.0766224	-0.158218	0.0632302	0.0600009	0.102094	0.0448182	0.0715839	-0.0633585
1025-0006	-0.0642121	0.0474745	0.0438094	0.00694841	-0.0279699	0.0249596	-0.0132322	0.0281199	0.0868621	0.0196595	-0.058616	-0.0440235	-0.0518898	0.0242847	0.115981	0.022166	0.100245	0.000814772	-0.0357597	-0.0254008	-0.0125392	-0.0289581	-0.0202642	0.0119725	-0.0245606	-0.0122471	0.0411399	-0.0576997	0.0422137	0.0407959	-0.0641151	-0.0416901	0.102583	-0.0436977	0.131918
1025-1205	-0.046825	0.0427619	0.040791	-0.00712714	-0.0508552	0.0288222	-0.043793	0.00465212	-0.0359024	0.0225023	-0.0476791	-0.0312435	-0.0547733	0.016767	0.0609431	0.0243534	0.0623034	0.0650349	-0.0242096	-0.0322709	0.0478879	-0.0514462	-0.00260605	0.0107674	-0.0221233	-0.017752	0.00455096	-0.0838497	0.0276918	-0.0388175	-0.0436604	-0.0480106	0.00722424	-0.0451283	0.073226
1026-0005	0.0335965	-0.0959412	-0.0790565	0.00155573	0.0503786	-0.0734668	-0.00134902	-0.0685207	-0.0410873	-0.0873459	0.0420725	0.0737413	0.0879666	-0.0185073	0.034908	-0.0617055	-0.0646188	-0.0603668	0.0695386	0.00677787	-0.0463898	0.0328779	-0.0677765	-0.0427155	0.00744299	-0.0762231	-0.0451482	0.0829878	-0.108787	0.0598707	0.0379353	0.0923178	0.054311	0.0593348	-0.0135724
1026-1206	-0.0700985	0.0530334	0.068423	-0.0835211	-0.0414644	0.0220264	-0.0360828	0.0342097	-0.0318275	0.0285252	-0.0671521	-0.0898179	-0.0481172	0.0207752	0.0891293	-0.0430664	0.0829991	0.0350875	-0.000245434	-0.0685443	-0.002853	-0.0319517	-0.0193963	0.00646691	-0.00210436	-0.0272474	0.0195786	-0.0492949	0.0361294	0.0623407	-0.0745814	-0.0466349	0.0866124	-0.0479077	0.102695
1026-0006	-0.0413352	0.0375808	0.0894804	-0.157379	-0.0286449	-0.00736498	-0.0789932	0.0693118	-0.0512431	0.0991727	-0.0135546	-0.132358	-0.00947982	0.00639597	0.0409499	-0.108446	0.0565408	0.0537311	0.0715679	-0.135207	-0.0378075	0.0121707	-0.0212558	-0.0244849	0.103213	0.0389192	0.0221209	-0.0381904	0.0535971	0.0224818	-0.0930485	-0.0549098	0.0485766	0.0265195	0.0612224
1026-0105	0.0242083	-0.0701118	-0.0500121	-0.104395	0.0407127	-0.0123896	-0.0158093	-0.0282293	-0.0203775	-0.0358242	0.0374491	-0.0106533	0.0737187	0.0592809	0.0410011	-0.143136	-0.0382627	-0.0481393	0.032019	0.0126032	-0.0329355	0.0469256	-0.0885126	0.034774	0.0216225	-0.0254498	-0.0259689	0.0724329	-0.0689216	0.0493441	-0.00952744	0.0668387	0.0545195	0.0613954	0.0137094
1026-1205	-0.0276198	0.049	0.00997833	-0.00748337	-0.0519838	0.0449039	-0.0383656	-0.020006	-0.0420191	-0.0016907	-0.0462242	-0.0283166	-0.07992	-0.00952362	0.126088	0.0178304	0.0804145	9.38058e-05	-0.133312	-0.00433479	-0.0143077	-0.0663726	0.042129	0.0253851	-0.0666561	0.0188963	0.0296442	-0.0651428	0.0339431	0.073036	-0.0187645	-0.0359259	0.0944219	-0.079738	0.113108
1027-1206	-0.0378176	0.0606039	0.0658475	-0.0855476	-0.0717316	0.0541544	-0.0663531	0.0177606	-0.034765	0.0870398	-0.0308733	-0.0892576	-0.0455733	0.0486039	0.0421216	-0.0392455	0.073823	0.0887786	-0.0433312	-0.030733	-0.00921373	-0.0431276	-0.00559674	0.0522686	0.0347757	0.0597036	-0.00554977	-0.0454156	0.0239781	-0.0551451	-0.0657365	-0.0726683	0.00233986	-0.0156439	0.0738085
1027-1205	-0.0514875	0.0534604	0.0564349	-0.051456	-0.053506	0.070376	-0.0403847	0.0121912	-0.0229973	0.0808285	-0.040001	-0.0780533	-0.0518682	0.0752812	0.0281165	-0.0080242	0.0429813	0.0369666	-0.0510651	0.00976418	-0.00907485	-0.0379178	-0.0197519	0.0722283	0.0208395	0.0411152	-0.00350282	-0.0518365	0.0294455	-0.0430632	-0.0757361	-0.0553301	-0.0179074	-0.0201036	0.0478811
1027-0105	-0.0144441	-0.0362525	-0.0336432	0.00176582	0.0181456	0.0433284	0.000702107	-0.0525858	-0.0274762	-0.0187575	0.00351878	0.0100733	0.0285362	0.117844	0.0729564	-0.0300299	0.00263532	0.0158549	-0.00904712	0.110586	-0.0255938	0.00695777	-0.146415	0.0939147	-0.024423	-0.0509162	-0.0351003	0.00368829	-0.0608077	0.0490395	-0.0460372	0.0499405	0.055911	0.0215394	0.0493259
1027-0005	-0.0543541	-0.000375652	-0.0237659	0.0494009	0.0523362	0.074924	0.114872	0.0371107	-0.0322486	-0.0201208	-0.0439935	0.0123264	-0.0359014	0.10125	0.00236501	0.0464513	-0.0143756	-0.00354306	-0.0538427	0.120588	-0.0119608	0.0401794	-0.0814954	0.0960131	-0.0616728	-0.0543431	0.067046	-0.0480218	0.0368704	-0.0189109	-0.0408205	0.0148843	-0.00913139	-0.0261836	0.00945884
1027-0006	-0.0572075	0.0532758	0.0761375	-0.139175	-0.0649309	0.0740546	-0.0846748	0.0330991	0.0607778	0.101193	-0.0379839	-0.133239	-0.0455839	0.103945	0.0868601	-0.0894421	0.0859094	0.0694888	-0.023579	-0.0212719	0.0498976	-0.0239039	-0.0425513	0.0856623	0.0484488	0.0423534	-0.00747762	-0.0783153	0.0249821	-0.0280524	-0.106998	-0.0757024	0.0346014	-0.015194	0.104222
1028-0105	-0.0708867	0.054625	0.032686	-0.0423479	0.00497081	0.117523	0.0491681	0.0434896	0.0371231	0.0329816	-0.067809	-0.0667061	-0.0682966	0.134405	0.0122024	-0.00160748	0.0362356	-0.0465252	-0.070231	0.0938978	0.0776139	0.00875525	-0.0559457	0.133128	-0.0487416	-0.0229484	0.0563059	-0.0599454	0.0655668	0.013392	-0.0872463	-0.0329411	0.0294755	-0.0606841	0.052756
1028-0006	-0.0941368	0.0747199	0.040301	-0.0150207	-0.062107	0.136041	-0.0328056	-0.0171717	-0.0301901	0.0409405	-0.0875356	-0.0878096	-0.0905121	0.160581	0.0650868	0.0171196	0.0730331	0.0482938	-0.11345	0.105509	0.118501	-0.0575217	-0.0935753	0.149829	-0.0587556	-0.0303994	0.0193313	-0.0860183	0.0233881	-0.00670275	-0.116148	-0.0671364	0.0286799	-0.0856323	0.0927103
1028-1206	-0.0502014	0.0667779	0.0542115	-0.00216053	-0.0284457	0.0667404	0.0111547	0.0222013	-0.0252606	-0.0311452	-0.0894685	-0.0387469	-0.0747709	0.00697458	-0.0202971	0.0399047	0.0430462	0.00758695	-0.00701723	0.0169646	0.148253	-0.0224049	0.0478266	0.0479905	-0.0780935	-0.0566815	0.0442278	-0.0415062	0.0555738	-0.0645425	-0.0230152	-0.0589607	-0.0554203	-0.114724	0.0228425
1028-1205	-0.0812381	0.0614994	0.0614839	-0.0504519	-0.0768587	0.101077	-0.0590648	-0.0134181	0.0363448	0.0398268	-0.0800799	-0.0931492	-0.0783346	0.0784176	0.0736333	-0.00337782	0.0691032	0.0972321	-0.0547063	0.0582554	-0.0186874	-0.0605862	-0.0496255	0.10354	-0.0217213	-0.0189597	-0.0057939	-0.0757637	0.0226126	-0.00862664	-0.103186	-0.0699786	0.0214108	-0.0698468	0.0846386
1028-0005	0.0280827	-0.0377593	-0.0272411	-0.0197896	0.0580675	-0.00816511	0.0527605	0.0207522	-0.0436528	-0.0151362	0.0294239	0.0200102	0.0378853	0.0147389	-0.0374637	-0.0319694	-0.0472801	-0.00223209	0.0351693	0.0333098	-0.0304082	0.0652233	-0.0332955	0.0129189	0.00154849	-0.00833488	0.023464	0.0624118	0.0126348	-0.0100914	0.0106786	0.0439411	-0.0113449	0.0273903	-0.0376092
1029-1206	-0.0665125	0.0510368	0.0466289	0.0189804	-0.0144821	0.011737	0.0145271	0.0462473	-0.0345698	0.00981246	-0.0567291	-0.0247579	-0.049873	-0.0110542	-0.0226688	0.051067	0.0332292	0.0368178	0.00859416	-0.0256203	0.069207	-0.0165716	-0.0245268	-0.0159763	-0.0114893	-0.0419033	0.0609835	-0.0508733	0.0549193	-0.00463068	-0.0586965	-0.0375663	-0.00897955	-0.0503913	0.0141976
1029-0006	-0.0856669	0.0467693	0.0550257	-0.00791781	-0.0305058	0.0155483	-0.0103711	0.0419204	-0.0435476	0.00484178	-0.087665	-0.0510888	-0.044745	-0.00232366	0.0896409	0.0203142	0.0753091	0.0901856	0.00544161	-0.022564	-0.0339352	-0.0265855	-0.0579479	-0.0052337	-0.0253697	-0.0667133	0.0498373	-0.0275057	0.0450292	-0.00835255	-0.0820949	-0.0473385	0.046402	-0.0730102	0.090959
1029-0105	0.0269293	-0.0568561	-0.0449784	0.0381121	0.0872586	-0.0727293	0.103021	0.0385068	0.0116038	-0.0591035	0.0288332	0.0614274	0.0645903	-0.0587804	-0.0830863	-0.00075135	-0.0812218	-0.0927834	0.0886293	-0.00184233	-0.050356	0.0872792	-0.0649607	-0.0688836	0.0139489	-0.0505683	0.0646573	0.0812377	0.0125098	0.00977901	0.0258306	0.0697095	0.00458978	0.0409972	-0.0832232
1029-0005	0.0466008	-0.0676662	-0.0660702	0.013869	0.0770739	-0.0488557	0.0696179	0.00826435	-0.0265034	-0.0652608	0.0495157	0.0697649	0.0703999	-0.00130381	-0.0767016	-0.0318316	-0.0856049	-0.0776816	0.0712893	0.0261933	-0.0536539	0.0655041	-0.0987542	-0.0206021	0.00538309	-0.0353666	0.0410369	0.048685	-0.0148512	-0.00865426	0.0310163	0.0815714	-0.0036687	0.0522457	-0.0725848
1029-1205	0.0133781	-0.0381252	-0.0296108	0.0392013	0.0715969	-0.0540642	0.0728389	0.0397375	-0.0422041	-0.0477104	0.0166057	0.0527469	0.0384792	-0.0439714	-0.0300172	0.013303	-0.0393127	-0.0587383	0.0748619	-0.0142597	-0.0488071	0.0564674	-0.0338925	-0.0628844	-0.006989	-0.054959	0.0503632	0.0338847	0.0237518	-0.0068573	0.0184625	0.0514631	0.00983415	0.0200342	-0.0309952
1032-1205	-0.0763327	0.0110679	-0.0158886	0.0168569	0.01748	0.109843	0.0529604	-0.0346304	-0.0232451	-0.0494351	-0.0758293	-0.000264195	-0.0448369	0.133744	-0.00280243	0.0185673	-0.0160461	0.0545093	-0.0707708	0.169772	0.0246382	-0.0207615	-0.122998	0.132959	-0.103729	-0.117796	0.0239758	-0.0142007	-0.000235279	0.0193392	-0.063638	0.0260389	-0.011411	-0.0637362	-0.000737863
1032-0005	0.0321572	-0.0888233	-0.089906	0.0641739	0.077343	-0.0580855	0.0354737	-0.060123	0.0485555	-0.0965034	0.0396066	0.0833203	0.0593045	0.0131912	-0.0327017	-0.00274905	-0.0951078	0.00310955	0.0139103	0.0546264	0.00320008	0.0424692	-0.0715576	-0.0239404	-0.0442241	-0.0755812	-0.00332494	0.0480439	-0.0897757	0.131571	0.0561661	0.0990385	0.0536018	0.0303742	-0.0673199
1032-0006	-0.11599	0.0828831	0.0652615	-0.0269033	-0.0701018	0.150819	-0.0373626	-0.013551	-0.0395764	0.0371929	-0.110242	-0.0885559	-0.0923263	0.153678	-0.00320869	0.0232319	0.055644	0.101074	-0.0883386	0.129487	-0.0250159	-0.0739692	-0.068918	0.153754	-0.0560721	-0.062469	0.0107943	-0.061439	0.0252717	-0.0476066	-0.123823	-0.0737444	-0.0356547	-0.0852942	0.0456473
1032-1206	-0.0959711	0.0814831	0.0521441	-0.00550979	-0.0668465	0.145699	-0.0284964	-0.018457	-0.037147	0.0285661	-0.102248	-0.067078	-0.0928781	0.139804	-0.00186949	0.0426714	0.0515985	0.104898	-0.112327	0.128356	-0.0162645	-0.0756083	-0.0570307	0.147401	-0.0707919	-0.0436798	0.00450303	-0.0528215	0.0225996	-0.0594518	-0.103726	-0.0685227	-0.0618325	-0.0955803	0.0390582
1032-0105	-0.0329635	-0.0373082	-0.0506296	0.0389508	0.0588138	0.0149534	0.0786538	-0.0107731	-0.035115	-0.0632795	-0.0261372	0.0190212	0.00453282	0.0527624	-0.0108936	0.0110039	-0.0455517	0.00264317	-0.0329639	0.081182	0.104774	0.0330531	-0.094105	0.03327	-0.0688575	-0.0759234	0.0313401	0.0458409	-0.0185564	0.03777	-0.0166188	0.0509833	0.0237713	-0.0194793	-0.0145649
124001-0105	0.0379234	-0.0542158	-0.0311241	-0.0111573	0.0571903	-0.0836131	0.0420092	0.000669851	-0.0406511	-0.0375523	0.0402456	0.0462642	0.0585943	-0.0568003	-0.0156089	-0.0328347	-0.0511509	-0.0213096	0.0756	-0.0460906	-0.0436427	0.0547174	-0.0528618	-0.0846118	0.0312071	-0.022573	0.015149	0.0420864	-0.0108617	0.0513665	0.0245245	0.0584086	0.0374732	0.0530493	-0.0477573
124001-0005	0.0610218	-0.0713058	-0.0677817	0.000965408	0.0733581	-0.0921291	0.0648529	0.0015343	-0.0369686	-0.0645426	0.0552983	0.0614638	0.0619427	-0.0629104	-0.027203	-0.0377245	-0.0664691	-0.0173529	0.0421649	-0.0371737	-0.031554	0.0606963	-0.0285888	-0.0881674	0.00619797	-0.00664758	0.0187696	0.0651889	-0.0200773	0.062896	0.0700506	0.0707879	0.040854	0.0562674	-0.0588461
124001-1205	0.00959734	0.0397536	0.0577268	-0.030094	-0.0318366	-0.0218613	-0.042741	0.0295538	-0.0340463	0.0768138	0.0148892	-0.0343547	-0.0148026	-0.0546287	-0.0134731	0.00427262	0.0318864	0.0530315	0.0193111	-0.0953878	0.000510004	-0.014573	0.0673674	-0.0517047	0.0869331	0.0835308	0.0213766	-0.0543809	0.0411807	-0.0550511	-0.00850392	-0.0476656	-0.0346933	0.0172493	0.00464495
124001-0006	-0.046635	0.0499152	0.0747454	-0.0292594	0.00444962	-0.0186727	0.0342046	0.0860175	-0.0178741	0.047492	-0.0352819	-0.0465564	-0.0260524	-0.046944	-0.0402855	0.0154145	0.0393803	0.0702048	0.0514193	-0.0830834	-0.00808577	0.024881	0.024076	-0.0545749	0.0500281	0.00842246	0.0622101	-0.0379191	0.079422	-0.0461857	-0.0440228	-0.0457968	-0.0282568	-0.0132094	0.00838933
124001-1206	-0.00702517	0.0441348	0.0677887	-0.109219	-0.0494368	-0.0230869	-0.080854	0.031987	0.103343	0.0810893	0.00586064	-0.0816871	-0.0168941	-0.0351284	0.0018152	-0.0626984	0.0533332	0.10395	0.0144649	-0.141371	0.0657268	-0.0231293	0.0439296	-0.0501607	0.0819844	0.0743976	-0.000640091	-0.0447096	0.0304939	-0.0473643	-0.0353423	-0.06221	-0.0202511	0.00911351	0.0310367
124003-0005	0.117251	-0.109044	-0.0838058	-0.0178496	0.128604	-0.130481	0.052242	0.0446982	-0.0035512	-0.0453488	0.12209	0.0744116	0.118043	-0.107608	-0.0494186	-0.0833492	-0.0962025	-0.0654934	0.110085	-0.0656779	-0.0469778	0.148653	0.0287233	-0.104409	0.064758	0.0428972	0.0278076	0.0806834	-0.0489085	-0.0276619	0.101126	0.0868685	-0.0205048	0.130253	-0.086027
124003-1205	0.0386024	0.028145	0.0766273	-0.132327	-0.0306217	-0.0255739	-0.0704316	0.0736898	-0.0348913	0.10841	0.0385775	-0.0850279	0.00907907	-0.0656317	-0.0326394	-0.0935961	0.0212928	-0.00381291	0.0616032	-0.141448	-0.0360653	0.0254167	0.100663	-0.0394162	0.128611	0.127646	0.0166902	-0.0319768	0.0599825	-0.0941951	-0.0171481	-0.0552955	-0.0667607	0.0520733	-0.00224799
124003-0006	-0.0220898	0.0358376	0.0564811	-0.102809	-0.0319564	0.0112211	-0.033469	0.0753891	0.0256275	0.0574689	-0.0274384	-0.0822151	-0.0274234	-0.0420804	0.102376	-0.0688525	0.0812313	0.0348698	0.0188724	-0.088071	-0.0132922	0.0094022	0.0352172	0.00325186	0.0393958	0.0343548	0.0440824	-0.0257352	0.060345	-0.011817	-0.043483	-0.0642594	0.0584669	-0.020229	0.10022
124003-0105	0.0720304	-0.0647658	-0.0415312	-0.0476069	0.0919593	-0.0633361	0.0788626	0.0854558	0.00555865	-0.0150188	0.0676453	0.0282054	0.0649446	-0.0742444	-0.0708781	-0.078542	-0.0665038	-0.0423647	0.0796575	-0.0473187	-0.047563	0.114508	0.0306283	-0.0471648	0.0404932	0.0399036	0.0579987	0.0644072	0.0277509	-0.0456665	0.0598255	0.0429145	-0.0494606	0.0723168	-0.0621972
124003-1206	0.0364599	0.0402246	0.0707031	-0.0527832	-0.0352547	-0.0400759	-0.0455579	0.0557183	-0.0421309	0.0750118	0.0300208	-0.0318684	0.000965124	-0.112346	-0.0539086	-0.021129	0.0362321	0.00493788	0.0568305	-0.1351	0.000813886	-0.0110218	0.11904	-0.0803123	0.100826	0.105729	0.0161879	-0.00621112	0.0501378	-0.0527737	0.00555722	-0.0487141	-0.0385785	0.0319823	-0.0109605
138005-0105	0.0224614	-0.0570371	-0.0574581	0.083879	0.0606786	-0.0817344	0.0778383	-0.021492	-0.0129292	-0.0650857	0.0334449	0.0730247	0.0272531	-0.0510256	-0.0258336	0.0467393	-0.0792815	-0.106809	0.0152733	-0.0158036	-0.0315072	0.0401167	0.0333258	-0.0897363	-0.0136437	-0.0261168	0.00268901	-0.00509085	-0.0302879	0.131852	0.0656514	0.0755036	0.0872468	0.0336631	-0.0814009
138005-0006	-0.0462634	0.0437121	0.0482173	0.074793	-0.0835966	-0.0198468	-0.0656099	-0.0267018	-0.049907	0.0177239	-0.0451206	-0.00969884	-0.0522127	-0.0636947	0.0723163	0.0869486	0.0667557	0.0370481	-0.0124633	-0.0493553	-0.0321879	-0.0750476	0.00661239	-0.0663873	0.00137747	-0.0244037	-0.0425684	-0.0274548	-0.00505968	0.04832	-0.0300928	-0.0562305	0.0594109	-0.0467038	0.0737326
138005-0005	0.0811221	-0.074957	-0.0577657	-0.0192072	0.0289972	-0.066461	-0.043673	-0.0960272	-0.0413848	-0.0434581	0.0798952	0.0459675	0.065545	-0.034556	-0.0156773	-0.0578253	-0.0859129	-0.0580374	0.018788	-0.0165819	-0.0409816	0.0133261	0.046546	-0.0450198	0.0267267	0.0365669	-0.0924964	0.046409	-0.119504	0.129644	0.0826936	0.0820976	0.0707673	0.0666638	-0.0701469
138005-1206	0.00775748	0.0644369	-0.0240379	0.117384	-0.0387387	0.0236356	0.0129655	-0.00913193	-0.0285291	0.00410511	-0.016537	0.0217711	-0.107834	-0.064087	0.0406735	0.134775	0.0678923	0.0969199	-0.21178	-0.0184992	-0.0285086	-0.0473103	0.119024	-0.0252306	-0.0784491	0.0779798	0.0646109	-0.085469	0.0614339	-0.0366561	0.0349472	-0.0708917	-0.00461944	-0.0820912	0.0596242
138005-1205	0.0506373	-0.0644923	-0.168274	0.170325	0.0532339	-0.0779105	0.0815572	-0.0941113	0.0777857	-0.163662	0.0150425	0.140472	-0.0331397	-0.093831	0.0218427	0.105315	-0.0457463	-0.0315674	-0.197699	0.0140575	-0.0196267	-0.00960581	0.0659852	-0.105082	-0.191943	-0.0484118	0.00770149	-0.0127634	-0.0434422	0.131861	0.117065	0.0742923	0.101623	-0.0512307	-0.0193963
23011-0005	0.0484502	-0.0922756	-0.0644507	0.0201853	0.0947885	-0.0702853	0.0546124	-0.00631844	0.0618483	-0.0609659	0.0612657	0.0772326	0.0899659	-0.0267444	-0.116695	-0.0345319	-0.129211	-0.112502	0.0940194	0.0111469	-0.0550713	0.0831212	-0.0573391	-0.0462477	0.0256564	-0.0364361	0.00237591	0.0699103	-0.04516	0.0056083	0.0412409	0.0946338	-0.0170977	0.0704753	-0.116723
23011-0006	-0.0363463	0.0367503	0.0221314	0.053768	-0.00323524	-0.0247526	0.029717	0.0434019	-0.0373365	-0.0237531	-0.0461248	0.0223296	-0.0336601	-0.0703079	-0.0140778	0.0684078	0.0419664	0.0446433	0.0146788	-0.0564127	0.140584	-0.0130712	0.0331328	-0.0764786	-0.0342244	-0.0401981	0.0486631	-0.0104517	0.0420315	-0.0509068	-0.0140311	-0.0344181	-0.0332244	-0.0506859	0.0215084
23011-0105	0.0541389	-0.0745777	-0.0841315	-0.00801067	0.0446698	-0.0213246	-0.0387051	-0.116041	0.0691706	-0.0731618	0.0478417	0.0477595	0.0578589	0.0133805	-0.0105062	-0.0589291	-0.0643574	-0.00228477	-0.0354524	0.0568541	-0.0453676	0.00236488	-0.0171814	0.0169141	-0.0380256	-0.0163259	-0.0731151	0.0771698	-0.13374	0.0788293	0.0515798	0.0869035	0.0564705	0.0232555	-0.0289561
23011-1206	-0.02627	0.0566386	0.0596721	0.0485377	-0.0316	-0.00683536	0.00844542	0.0372996	-0.0444709	0.0128862	-0.0491699	-0.00752076	-0.0487993	-0.0674149	-0.0164397	0.0764603	0.0493216	-0.0591238	0.00911106	-0.0532466	0.101274	-0.0311607	0.0797857	-0.0553376	-0.00936746	0.00541622	0.0316849	-0.0181908	0.0482857	-0.0580637	-0.0083358	-0.0571402	-0.0351399	-0.0578536	0.0280633
42001-1205	0.0531702	0.028548	0.0474292	-0.0519025	-0.00288434	-0.0574014	0.00314102	0.0839938	-0.0294625	0.0940374	0.0582179	-0.0328647	0.00601453	-0.12988	-0.0342852	-0.0202092	0.0250738	0.0278178	0.0405621	-0.140588	-0.0422176	0.0477349	0.0972193	-0.106645	0.118944	0.145999	0.0595049	-0.0103101	0.0812416	-0.056929	0.0130484	-0.0430695	-0.0410254	0.0592526	-0.00260435
42001-0005	0.141492	-0.0984951	-0.0690971	-0.0720264	0.0862537	-0.12956	0.013356	0.0213632	-0.0423206	-0.0210833	0.138265	0.043349	0.11363	-0.1194	-0.0533771	-0.130492	-0.0917569	-0.0304819	0.0886331	-0.0975924	-0.0563597	0.118156	0.0348372	-0.117605	0.0883379	0.091666	0.00807987	0.0867038	-0.0350096	0.0158991	0.0926954	0.0783517	0.00225947	0.130926	-0.0863956
42001-1206	0.0132753	0.0447067	0.0415655	0.0441831	-0.0044606	-0.0408344	0.0350216	0.0683866	0.107416	0.0560626	0.0176288	-0.00163886	-0.021705	-0.12749	-0.0797356	0.0653977	0.0367802	0.0747048	0.00854609	-0.0987426	0.0623584	0.0186769	0.0792047	-0.102067	0.0685171	0.0859422	0.0644364	-0.0238489	0.0745779	-0.0672834	0.00577911	-0.0508951	-0.0803081	0.014497	-0.0108011
42001-0006	0.0412637	0.0223052	0.0409208	-0.0657659	-0.000347262	-0.038833	-0.0043788	0.060636	-0.0451304	0.0757084	0.0463964	-0.0357411	0.012038	-0.0953361	-0.0354538	-0.0420653	0.0099591	0.0543096	0.0364027	-0.105603	-0.024869	0.0375794	0.0696754	-0.0661007	0.100078	0.109484	0.03116	0.0262665	0.0628548	-0.0504606	-9.44661e-05	-0.0307778	-0.0589627	0.0534974	-0.0201305
42001-0105	0.1113	-0.0818315	-0.067222	-0.0210902	0.0937587	-0.0896864	0.0717251	0.0433341	-0.0346211	-0.00972975	0.114293	0.053824	0.0888051	-0.0881778	-0.0855987	-0.070135	-0.0912591	-0.0691564	0.0538376	-0.0455725	-0.054311	0.117822	0.0193568	-0.0744513	0.0721238	0.0825962	0.0483513	0.0799077	-0.0063994	-0.00777487	0.0769083	0.068492	-0.022621	0.117439	-0.0831886
42005-1205	0.084323	0.0373993	0.0499527	-0.00942865	0.0104603	-0.0487753	0.0370236	0.107569	-0.0459497	0.0831789	0.0634658	0.00616171	0.010536	-0.157208	-0.0570897	0.0261414	0.0116033	-0.111289	0.0664066	-0.127754	-0.0486551	0.0465445	0.197578	-0.103386	0.116027	0.172158	0.0779944	-0.007523	0.106518	-0.0795984	0.0504273	-0.0449532	-0.0932599	0.0446871	-0.0598944
42005-0105	0.0333939	-0.00137323	0.0117016	-0.0144433	0.0876643	-0.0701161	0.12881	0.154969	-0.0401989	0.0470434	0.0487351	-0.0114232	0.0126872	-0.119081	0.0233486	-0.00239855	0.0179645	-0.022744	0.0426065	-0.109041	-0.0405986	0.113575	0.0701312	-0.105556	0.0720202	0.0893365	0.124813	0.00373367	0.112323	0.0117958	0.0175601	-0.00221861	0.0226332	0.0546178	0.01253
42005-0006	0.0196519	0.0535192	0.0913849	-0.0235648	0.0126948	-0.0398141	0.037364	0.118734	-0.0498624	0.111425	0.0358855	-0.0337178	0.00851452	-0.125606	-0.0865023	0.0170047	0.0307413	-0.106931	0.0885079	-0.121136	-0.0534752	0.0533836	0.115527	-0.0891607	0.142428	0.126642	0.0699358	-0.0101652	0.102127	-0.046905	-0.0120101	-0.0546772	-0.0538063	0.0576031	-0.043319
42005-0005	0.112654	-0.092288	-0.085893	-0.00508837	0.12359	-0.119154	0.122945	0.0698516	-0.0467726	-0.0403847	0.117137	0.073045	0.093906	-0.132098	-0.0148224	-0.0573043	-0.0764971	-0.133763	0.0783222	-0.0718831	-0.0472509	0.139785	0.0491962	-0.121882	0.0571983	0.0670439	0.0545921	0.0749407	0.00502743	0.0373607	0.0945496	0.076209	0.0381099	0.111366	-0.0749623
42005-1206	0.0448912	0.0394549	0.0567703	-0.0101445	0.0205852	-0.0511594	0.0421245	0.116986	-0.0524362	0.0842194	0.0524408	-0.0103934	0.00773315	-0.158267	-0.0317099	0.0243508	0.0355508	-0.0912183	0.0842719	-0.133773	-0.0452867	0.0504313	0.151558	-0.0992236	0.119328	0.136519	0.0775351	-0.0350381	0.104537	-0.0277663	0.010829	-0.0493378	-0.0313808	0.0534237	-0.0224195
43001-0006	-0.0902221	0.0648712	0.0544035	0.0193133	-0.0378106	0.0315315	-0.0227981	0.0259226	-0.031143	0.0212457	-0.0866591	-0.0613162	-0.0720641	0.00749932	0.0867609	0.0536836	0.09446	0.0942636	-0.0521277	-0.0269396	-0.0049071	-0.0366223	-0.0418733	0.00677828	-0.0370341	-0.0444337	0.0390063	-0.0478613	0.0424124	0.0745402	-0.0836273	-0.0579513	0.100188	-0.0757663	0.109973
43001-0105	0.0178868	-0.0251884	-0.0163576	-0.00532552	-0.0228937	-0.0374738	-0.0500006	-0.0226462	-0.0296527	-0.0316323	0.00791317	0.0183195	0.0268055	-0.0289642	0.18103	-0.0380653	0.043911	-0.0258925	-0.0190045	-0.0226541	-0.00866646	-0.0280455	-0.0459467	-0.0389093	-0.0108457	-0.00416521	-0.00584347	0.0618344	-0.0228622	0.241288	0.0137901	0.0254405	0.229073	0.0127112	0.09857
43001-0005	0.00161302	-0.0647211	-0.0775403	0.0969674	0.0986539	-0.0692004	0.104867	0.0190593	-0.0349219	-0.106472	0.00147551	0.0885075	0.0415976	-0.038935	-0.00150921	0.0416077	-0.0508086	-0.0631571	0.0176217	0.0156745	-0.0422435	0.0684842	-0.0468554	-0.0636959	-0.0667622	-0.100423	0.0670379	0.0605091	-0.00121692	0.0617666	0.0330127	0.0752767	0.0404381	0.00993997	-0.0252955
43001-1205	-0.00533464	-0.0156087	-0.00326413	-0.0293276	0.05136	-0.045082	0.0453822	0.0691609	-0.0376444	-0.00796995	0.00895131	-3.41022e-05	0.0315272	-0.0169157	0.0627791	-0.0416361	0.020397	0.0105475	0.0538923	-0.0500147	-0.0371529	0.0486831	-0.055945	-0.0450306	0.0260732	-0.0264618	0.0426925	0.0370804	0.032633	0.0638846	-0.0222583	0.0222738	0.070563	0.0271837	0.0485305
43001-1206	-0.0838927	0.0596417	0.0480772	-0.00110319	-0.0408226	0.0232438	-0.030275	0.0270915	-0.0308519	0.0112253	-0.0816366	-0.0501936	-0.0711914	0.0095261	0.11746	0.0267884	0.0951398	-0.00933551	-0.0455909	-0.0371171	0.138212	-0.0421411	-0.0215789	-0.00178579	-0.0433542	-0.0402198	0.0353886	-0.0727769	0.0359373	0.06068	-0.0655668	-0.0524146	0.102143	-0.076658	0.122271
43003-1205	0.0783565	-0.0841059	-0.0873916	0.0594704	0.0798329	-0.095951	0.0656971	0.00488322	-0.0328314	-0.0703494	0.071939	0.100153	0.0757881	-0.0799892	-0.0625428	-0.00545685	-0.0917793	-0.0823049	0.0573571	-0.0179539	0.102084	0.0634214	-0.0233382	-0.0872859	0.00775541	-0.00526326	0.00559286	0.0699752	-0.0351525	0.012141	0.0800843	0.0782643	-0.00118187	0.0674361	-0.0888544
43003-1206	-0.0374487	0.0520364	0.0494978	0.0523544	0.0198606	-0.00678544	0.0766513	0.105927	-0.0476636	0.0274292	-0.0344934	-0.000558121	-0.037781	-0.0701349	0.00494238	0.0798174	0.0336326	-0.0350256	0.0104846	-0.0433788	-0.038886	0.0245131	0.0375238	-0.0506196	0.0170341	0.0159943	0.103763	-0.00664157	0.101132	-0.0231199	-0.0290096	-0.0455715	-0.00803281	-0.0212255	0.0116046
43003-0105	0.0275853	-0.0707678	-0.0739062	0.0576798	0.100638	-0.06819	0.102433	0.031675	-0.0454176	-0.0691579	0.0344582	0.0746323	0.0529592	-0.0540427	0.00996524	0.0127837	-0.0680671	-0.0829842	0.0385882	0.0110799	-0.046568	0.0760325	-0.0473647	-0.0616391	-0.0226152	-0.0485938	0.0477571	0.0590522	-0.0120675	0.0955727	0.0382069	0.0784158	0.083112	0.0423838	-0.042322
43003-0005	0.0381678	-0.0806148	-0.0870935	0.0592186	0.104986	-0.082126	0.109143	0.0347175	-0.0458921	-0.074226	0.0452629	0.0808582	0.0590775	-0.0625508	-0.0306566	0.00353538	-0.0680007	-0.0406022	0.040784	0.00409575	-0.000833361	0.0875904	-0.0560607	-0.0687985	-0.0140213	-0.0363775	0.0482962	0.0573322	-0.0157189	0.0520538	0.0444509	0.0776347	0.0485276	0.0549138	-0.040615
43003-0006	-0.0338064	0.0433131	0.0437019	0.0163283	-0.0046469	2.6485e-05	0.0306009	0.0642048	0.203412	0.0297146	-0.0297789	-0.0217513	-0.0312557	-0.0326914	0.0212273	0.0427359	0.0422577	0.00476759	-0.00563213	-0.0364173	-0.026758	0.0110936	0.01142	-0.0298928	0.0129775	0.013135	0.0664775	0.00284143	0.0718578	-0.0242107	-0.0388241	-0.0435738	0.0105143	-0.0160762	0.0384717
43004-0005	0.0353828	-0.0815345	-0.0802041	0.0113196	0.0874835	-0.0715638	0.0584126	0.0326027	0.0960022	-0.0707163	0.0434849	0.0711214	0.0770622	-0.0206887	0.00801379	-0.0396059	-0.0456502	-0.0218222	0.061246	-0.000646595	-0.0198889	0.0715547	-0.0790238	-0.040171	-0.0115201	-0.0673942	0.0382333	0.0802742	-0.014486	0.028542	0.0290502	0.07705	0.0257743	0.0530067	-0.018298
43004-0006	-0.0719973	0.048456	0.0636093	0.0205677	0.0150157	-0.00832211	0.0619311	0.109115	-0.0166747	0.0482201	-0.0431273	-0.041974	-0.0333022	-0.0522615	0.00716225	0.0533068	0.0727085	0.0958145	0.0455643	-0.0693528	-0.0175237	0.0304663	-0.0145764	-0.0526145	0.0433147	-0.0216332	0.0850712	-0.0426991	0.0960993	-0.0868801	-0.067978	-0.0650529	-0.0304345	-0.0205841	0.0621424
43004-1206	-0.0679276	0.0443192	0.0487464	-0.0214749	-0.0379291	0.0121026	-0.0149047	0.0400732	0.138398	0.0254183	-0.0613706	-0.0535698	-0.0561973	-0.00153232	0.101507	0.00141767	0.0985183	0.117781	-0.0270505	-0.0485108	0.135306	-0.0299374	-0.059968	-0.00595566	-0.0136046	-0.0298896	0.0260574	-0.0613093	0.0321063	0.00220585	-0.0668922	-0.0537871	0.0425523	-0.0561368	0.11842
43004-0105	0.0592152	-0.0910869	-0.0861672	0.0523806	0.0829136	-0.0987562	0.0680724	0.011599	0.022953	-0.085528	0.0622417	0.105705	0.0892762	-0.0647641	-0.0610076	-0.00996114	-0.0859616	-0.0355779	0.0896822	-0.0131739	0.0540889	0.0600928	-0.0672219	-0.0907241	0.00710628	-0.0603744	0.00497725	0.0762439	-0.0279881	0.0150955	0.0537379	0.0877365	0.00218796	0.0627164	-0.0859595
43004-1205	-0.118491	0.0473446	0.0200202	0.0696122	-0.0307303	0.039874	0.0237053	0.0113766	-0.0165799	-0.0456221	-0.117025	-0.0142487	-0.0903285	0.0388457	0.0913338	0.0768536	0.0874809	0.111035	-0.0804578	0.0156956	0.121096	-0.0616788	-0.0803985	0.0214235	-0.120635	-0.14209	0.0323328	-0.0881615	0.021929	0.0055162	-0.0712801	-0.0416238	0.0293717	-0.118874	0.106471
43005-0005	0.115362	-0.0658087	-0.0390517	-0.0532155	0.0696842	-0.109139	0.036725	0.044867	-0.039949	0.0309787	0.122177	0.0277584	0.105871	-0.0989424	-0.0812266	-0.0822301	-0.0654396	-0.0260781	0.0763878	-0.103938	0.00333404	0.114642	0.0279919	-0.106849	0.114477	0.109513	-0.00235352	0.142008	0.000105085	-0.0763094	0.0734351	0.0391547	-0.0574212	0.122379	-0.082349
43005-0006	-0.0117272	0.0411726	0.0466708	-0.04528	-0.0109571	-0.0183122	0.0127904	0.0468714	-0.0279005	0.0534332	-0.00357635	-0.0475098	-0.029445	-0.0402565	-0.0372397	-0.0195124	0.041217	0.0807059	-0.010036	-0.102481	0.253223	0.014635	0.029303	-0.054491	0.0333901	0.0582464	0.0359332	-0.0549575	0.0427771	-0.0345043	-0.00754556	-0.0415269	-0.0367168	-0.00194053	0.0239538
43005-0105	0.0688083	-0.0760086	-0.0712513	-0.011995	0.0542512	-0.0866568	0.0192299	-0.057778	-0.0391089	-0.0393571	0.0752751	0.0593205	0.0726523	-0.0642847	-0.0129406	-0.0522397	-0.0593408	-0.0370451	0.021107	-0.0383733	-0.037549	0.0553568	-0.0177846	-0.0679201	0.0198332	0.00526581	-0.0428355	0.0553906	-0.0705406	0.085044	0.0502586	0.0757691	0.0780367	0.067612	-0.0387045
43005-1205	-0.0211435	0.0360183	0.0430671	-0.0507788	-0.017015	-0.0084078	0.0148548	0.026144	0.126079	0.0591588	-0.0016192	-0.0527786	-0.028714	-0.0227114	-0.0309754	-0.0228368	0.0274063	0.0477984	-0.0215515	-0.0828985	0.193501	-0.000195094	0.0142121	-0.0328119	0.0428697	0.0539177	0.0289769	-0.0550673	0.0416807	-0.0399066	-0.0340388	-0.0332696	-0.0448426	0.00518833	0.00828477
43005-1206	-0.0521569	0.0503091	0.0410789	-0.0430979	-0.0563329	0.0243323	-0.0277321	-0.00516926	0.0559019	0.0409256	-0.0455422	-0.0592687	-0.0587277	0.0162753	0.0695931	-0.0169216	0.0731214	0.133787	-0.0728107	-0.0461673	0.190431	-0.0514726	-0.0208139	0.004213	-0.00882906	0.00436815	0.00619035	-0.0729425	0.00817833	0.00933668	-0.0519953	-0.0491982	0.0250384	-0.0442473	0.0787336
5026-0005	-0.0416	-0.031394	-0.0152955	-0.0210858	0.0316187	-0.00464852	0.00561045	-0.0120975	0.107097	-0.0251053	-0.0272106	-0.00794843	0.0236789	0.0470286	0.0747842	-0.0340351	-0.00524057	-0.00493026	0.018164	0.0289591	0.0298944	0.0129734	-0.106702	0.0105261	-0.0122357	-0.0799623	-0.00108604	0.0411695	-0.0338357	0.0566528	-0.0360862	0.0440699	0.0654518	0.012769	0.0356024
5026-0006	-0.035308	0.0408974	0.0718238	-0.0370968	0.0180427	-0.00977995	0.0307214	0.08506	0.19502	0.0846291	-0.00384296	-0.0640203	0.00512967	0.0125664	-0.0718741	-0.00313914	0.0169159	0.00951301	0.0682729	-0.0652275	0.0968424	0.0546834	-0.0249425	-0.0246007	0.0864679	0.031129	0.0558853	-0.00087069	0.0735154	-0.0996697	-0.051281	-0.0350564	-0.110471	0.033933	-0.0256533
5026-0105	-0.0159652	-0.0532347	-0.0428875	0.0729648	0.0599904	-0.0163182	0.0416685	-0.0137	-0.0406536	-0.0390558	0.0101932	0.0561232	0.0384635	0.0415056	0.0368663	0.0399182	-0.0425575	-0.109825	0.0373374	0.0602165	-0.0502642	0.028476	-0.108209	0.0039713	-0.0240443	-0.0863209	0.000632256	0.0158158	-0.0309066	0.0428381	-0.00622116	0.0620641	0.0364419	0.0366889	-0.0162017
5026-1205	-0.115355	0.0402514	0.0350086	0.0801671	-0.0107676	0.0544268	0.0411153	0.0156666	0.181072	-0.0230014	-0.11111	-0.00800575	-0.0678387	0.0531385	-0.00818201	0.102012	0.0162621	0.017911	-0.00125648	0.0634752	-0.0277516	-0.0287165	-0.0733279	0.0413438	-0.0757214	-0.156934	0.0393642	-0.0607113	0.0446353	-0.0438388	-0.064617	-0.0281764	-0.0561274	-0.0819159	0.0111608
5026-1206	-0.0907525	0.0491384	0.0433666	-0.0193765	-0.0330043	0.0532438	-0.0152273	0.0208234	-0.02585	0.0404699	-0.0728588	-0.0680804	-0.0687556	0.0696947	0.107762	0.00917015	0.0862896	0.0486633	-0.040973	0.0144759	0.161604	-0.0304749	-0.0772962	0.0504488	-0.0288383	-0.045548	0.0200153	-0.087187	0.028633	0.00982447	-0.0747403	-0.0493519	0.0476017	-0.0595795	0.114031
5028-0105	0.0673951	-0.0961436	-0.110853	0.0300528	0.118013	-0.0566013	0.0780438	0.0039705	0.0608812	-0.105111	0.0645575	0.0672741	0.0666361	0.00658029	-0.00667021	-0.0424112	-0.0758886	0.00136037	0.02216	0.0360798	-0.0359515	0.10558	0.0163971	-0.00848096	-0.0479249	-0.0313505	0.0558695	0.0278195	-0.0606163	0.101819	0.0980004	0.0938155	0.0509423	0.0562085	-0.0370794
5028-1206	-0.0325091	0.0696111	0.0647561	-0.00452174	-0.0469186	0.0515591	-0.0288377	0.016442	-0.0394558	0.0372283	-0.0523207	-0.0575803	-0.0512743	0.0234238	-0.0218274	0.0337385	0.0515444	0.00632152	-0.0287924	-0.000840174	0.0500814	-0.0301968	0.0641194	0.0393201	-0.0085826	0.0307594	0.0262581	-0.0351296	0.0384043	-0.0708163	-0.0307324	-0.066423	-0.0817175	-0.0587855	0.0160601
5028-1205	-0.0120081	0.0296031	0.0239584	0.000366808	-0.0023732	0.0441259	0.0337802	0.0415773	0.0502749	0.0114866	-0.0290274	-0.0235722	-0.0317847	0.0310193	-0.0297159	0.0153992	-0.00506662	0.0445673	-0.0142549	0.0318423	-0.0119392	0.00689113	0.043322	0.0504442	-0.00946169	0.0145025	0.0644433	-0.0468235	0.0605747	-0.041185	-0.00541235	-0.0215504	-0.0557126	-0.026476	-0.0201158
5028-0006	-0.0319192	0.0724445	0.0914504	-0.000633635	-0.0277636	0.0701641	-0.00898057	0.0528517	-0.051062	0.0834377	-0.0356123	-0.0610087	-0.0244965	0.0413836	-0.121343	0.0379257	0.0279126	-0.0865434	0.0324636	0.0241821	-0.0559983	0.00441416	0.045908	0.0637042	0.0587468	0.0528115	0.0455182	-0.00772463	0.0597291	-0.0933045	-0.0569965	-0.0641291	-0.126595	-0.0125937	-0.0335209
5028-0005	0.0679927	-0.0619262	-0.0932439	0.0425325	0.10049	-0.0249334	0.116575	0.0630793	0.0650818	-0.0928577	0.0392038	0.0641066	0.0464409	0.0172593	-0.0233201	-0.0164411	-0.0654002	-0.025232	-0.0116638	0.0511001	-0.0364661	0.0968966	0.016931	0.0137438	-0.0617189	-0.0170375	0.0986953	0.0781665	0.0125993	0.00797792	0.102133	0.060402	-0.000385932	0.0243901	-0.0372461
5031-1205	0.000702282	0.0505455	0.0947761	-0.0274348	-0.0339497	-0.0100445	-0.0360449	0.0626621	-0.0538813	0.122818	0.0249387	-0.0625225	0.00423701	-0.0615068	-0.0540618	0.0130003	0.0354275	-0.000225858	0.0768433	-0.0794353	-0.0539645	0.0152478	0.0525568	-0.0459474	0.142909	0.10713	0.0303257	-0.0277692	0.0573043	-0.030349	-0.0351487	-0.0592545	-0.0203483	0.060374	-0.00257523
5031-0105	0.0451556	-0.0602743	-0.0234269	-0.0440013	0.0333429	-0.064359	-0.0232643	-0.0395644	-0.0262003	-0.0171807	0.0541454	0.0221011	0.0752067	-0.0270488	0.0203148	-0.0688883	-0.0648936	-0.124565	0.0646396	-0.0384687	-0.0396361	0.0276534	-0.00935841	-0.0540123	0.0468544	0.0124506	-0.0510276	0.056626	-0.0675091	0.0552601	0.0177511	0.0653709	0.0349792	0.070485	-0.0572222
5031-1206	0.0421765	-0.0517434	-0.0244161	0.0306341	0.0553755	-0.0602449	0.024965	-0.019883	-0.0425634	-0.00934964	0.0607362	0.0524937	0.06529	-0.0190282	-0.0268132	0.00265911	-0.06627	-0.0786108	0.0606462	-0.00343129	-0.0498997	0.0434603	-0.0186287	-0.0522497	0.0474236	0.0139972	-0.0130369	0.04251	-0.0491025	0.0239789	0.033863	0.0697286	-0.00265869	0.0717466	-0.0723011
5031-0006	-0.0139329	0.068784	0.0978345	0.00488628	-0.0310319	0.0126551	-0.0137539	0.0590568	-0.0487504	0.112071	0.00678185	-0.0428435	-0.00171639	-0.0213996	-0.0971817	0.0504174	0.0337717	-0.00670751	0.054688	-0.058148	-0.056926	0.00114933	0.059228	-0.0290852	0.116891	0.0858912	0.0438074	-0.00905523	0.0586885	-0.0858799	-0.0353504	-0.0660506	-0.101832	0.0373534	-0.0348433
5031-0005	0.123555	-0.0717438	-0.0448972	0.00739997	0.0444695	-0.0807598	0.00275541	-0.0398746	-0.0378288	0.000211489	0.127197	0.074117	0.103085	-0.0374258	-0.168177	-0.0348941	-0.103118	-0.140217	0.0781145	-0.035053	-0.0451817	0.0500219	0.0580162	-0.0651332	0.0883876	0.0956443	-0.0499931	0.0688497	-0.0601215	-0.0632811	0.1127	0.0730944	-0.0969232	0.122188	-0.146642
5032-1205	-0.0169453	0.0260422	0.0514145	-0.0551885	-0.0141553	-0.0169334	-0.00844551	0.0467284	-0.0386547	0.0371912	-0.0148728	-0.0499679	-0.00926146	-0.0248825	0.0477395	-0.0300095	0.0339337	0.0354086	0.0393962	-0.0778337	-0.00564109	0.000418851	0.0290465	-0.0380359	0.0428325	0.0165267	0.0357615	-0.0120899	0.0457188	0.00780822	-0.0268547	-0.0284768	0.0256286	-0.000900439	0.0331855
5032-0005	0.118428	-0.11455	-0.0613164	-0.16651	0.0585014	-0.101733	-0.0818231	-0.032391	-0.041736	-0.0116665	0.128931	-0.0115643	0.149157	-0.016622	-0.0466718	-0.212975	-0.104316	-0.0292951	0.128313	-0.0974295	-0.0499534	0.0911374	-0.0530718	-0.0478512	0.11336	0.0566376	-0.0603664	0.130408	-0.0942096	0.0075393	0.0365413	0.0803125	0.00226004	0.136854	-0.0850121
5032-0006	-0.00501678	0.0480232	0.0556312	-0.0140688	-0.0311607	-0.0162496	-0.0183873	0.0403483	-0.0277302	0.0554246	-0.00583269	-0.0376726	-0.0301502	-0.0341507	-0.00507396	0.0167278	0.0550643	0.0602768	0.0150434	-0.0862996	0.00370284	-0.0130044	0.069759	-0.0474459	0.0442583	0.0573901	0.0336623	-0.0409971	0.0472639	-0.0195828	-0.00383615	-0.0593143	0.0250105	-0.00618887	0.0372295
5032-0105	0.0800999	-0.0933349	-0.0720409	-0.0674981	0.0728327	-0.101688	0.0173396	-0.00276542	0.0381955	-0.053049	0.0805955	0.027549	0.0844977	-0.0426273	0.018323	-0.114389	-0.0634072	-0.00968325	0.0611897	-0.0611884	-0.0410804	0.0780687	-0.00240146	-0.0756362	0.0262295	0.010522	0.000354566	0.0569804	-0.0487492	0.0824631	0.0650397	0.0780582	0.0655138	0.0753461	-0.03827
5032-1206	-0.0538661	0.0655418	0.0589898	0.0128657	-0.0390415	0.00277799	-0.00168911	0.0326449	-0.044134	-0.00832189	-0.0728314	-0.0339081	-0.0572082	-0.0410396	0.0201147	0.0443059	0.0848905	0.109439	-0.0137106	-0.0587464	-0.0284306	-0.0393143	0.0381718	-0.040736	-0.0333427	-0.024995	0.0429422	-0.0535339	0.0463602	-0.0196442	-0.0175211	-0.0646329	0.0299613	-0.0734451	0.0673707
5033-1206	-0.0563054	0.0596053	0.0608906	-0.0220587	-0.0792414	0.0520135	-0.0640793	-0.00353257	-0.0315179	0.00548306	-0.0842369	-0.0506103	-0.0692724	0.0183932	0.0165261	0.020985	0.0603643	0.0172438	-0.004347	-0.0159738	0.0211206	-0.0813377	0.0649789	0.035863	-0.0414303	-0.0231455	-0.00659893	-0.0568311	0.0117774	-0.00397348	-0.0364588	-0.0649487	0.0115945	-0.0896539	0.0525268
5033-0105	0.00661596	-0.0591118	-0.0439986	-0.0608199	0.0314991	-0.00424736	-0.034942	-0.0386695	0.0379686	-0.0507584	0.0170679	0.000537003	0.0547962	0.0409577	0.041901	-0.0879048	-0.0284005	-0.00845141	0.0477453	0.0375178	-0.0350185	0.0177538	-0.0538679	0.0326807	-0.0154671	-0.0582668	-0.0298383	0.023003	-0.0629797	0.0801173	-0.00281069	0.0650232	0.0816631	0.0432485	0.0110388
5033-0006	0.0869027	-0.0722485	-0.0727733	0.0396915	-0.0435646	-0.0396539	-0.119083	-0.127727	0.077369	-0.0508592	0.0711626	0.0814981	0.0768957	0.0205571	0.00725958	-0.0133092	-0.0602691	-0.0233821	0.00607737	0.031325	-0.0399266	-0.046778	0.00872388	-0.00607245	-0.0116901	-0.00113227	-0.194626	0.098565	-0.141942	0.008476	0.0967718	0.0521412	0.0155439	0.0400464	-0.0491091
5033-1205	-0.0386607	0.0431509	0.0556967	-0.0399321	-0.050217	0.0436099	-0.0413965	0.0113982	-0.0430384	0.0296195	-0.0493403	-0.0479939	-0.0412742	0.01169	0.00625727	-0.00398061	0.0361155	0.0119164	0.018068	-0.00976616	-0.0298976	-0.04452	0.0333753	0.0379431	-0.000661881	0.00131868	-0.00362032	-0.0394323	0.02165	0.00921221	-0.0390385	-0.0421562	0.00896842	-0.0406123	0.0289207
5033-0005	-0.031256	0.0667325	0.0854186	-0.0560976	-0.0590145	0.0647316	-0.0778271	0.0245852	-0.0384343	0.0779967	-0.0291865	-0.0675295	-0.0401385	0.0236248	-0.0650208	-0.00420492	0.0369741	0.00196403	0.0420803	-0.0274839	-0.00674559	-0.0328772	0.0850816	0.052248	0.0530441	0.0361027	0.00543111	-0.0725427	0.0303165	-0.05353	-0.0375444	-0.0717542	-0.0495748	-0.0263295	-0.0108009
5034-0105	0.029225	-0.062465	-0.0525162	-0.0635249	0.022591	-0.0124794	-0.0478501	-0.0779924	-0.0309335	-0.0611807	0.0228029	0.00559322	0.0515594	0.0467253	0.0456944	-0.0976842	-0.0424495	0.0409888	0.0093773	0.0312014	-0.0281403	0.00957052	-0.0277147	0.033007	-0.024749	-0.0392942	-0.0717364	0.0496857	-0.109429	0.129161	0.0370111	0.0718073	0.0860835	0.0217097	-0.00420185
5034-0006	-0.067531	0.0636477	0.0788829	-0.0599807	-0.0462439	0.0733453	-0.0497714	0.0307319	-0.0370372	0.0710684	-0.0583224	-0.0906322	-0.0396725	0.0948718	-0.0156652	-0.0165445	0.0480165	0.053142	0.0118495	-0.000523323	-0.0369716	-0.0255879	0.013679	0.0721288	0.0272056	-0.00187361	0.0101956	-0.03283	0.0301253	-0.0634079	-0.0715015	-0.0660742	-0.0600416	-0.0328755	0.0325858
5034-1205	0.00776076	-0.0214637	0.00781583	-0.0728862	0.0224818	-0.00124335	-0.0132302	-0.00391927	-0.0418053	-0.00858361	0.0108768	-0.0202624	0.0419007	0.0435095	-0.0142039	-0.0774785	-0.0242255	0.0525717	0.0546089	0.00239267	-0.0436346	0.0277715	-0.0308661	0.0202847	0.0285867	-0.0182373	-0.0224136	0.0366397	-0.0345856	0.0146639	0.00380338	0.0371009	-0.009541	0.0282481	-0.0244097
5034-1206	-0.0849015	0.069452	0.0834466	-0.041965	-0.0508267	0.0540695	-0.0239025	0.0287793	0.093961	0.0579126	-0.0752419	-0.0847548	-0.0528859	0.0509946	-0.0181022	0.00765528	0.0558096	0.0763529	-0.00372738	-0.0169802	-0.0160319	-0.0342139	-0.0162552	0.038221	0.0100447	-0.0178015	0.014639	-0.0414861	0.0337784	-0.0603533	-0.0864166	-0.0685733	-0.0481484	-0.0432308	0.0388432
5034-0005	0.0523537	-0.0596883	-0.0418983	-0.0219028	0.088974	-0.0553775	0.0626927	0.0309567	0.011403	-0.0417599	0.0487804	0.0187702	0.0574583	0.0289285	-0.0552714	-0.0555536	-0.0766892	-0.0119306	0.0446223	-0.0224933	-0.0249055	0.0911016	0.0570022	-0.0307304	0.0101021	0.0109416	0.0321325	0.0130771	-0.0215504	0.0846564	0.0865192	0.08104	0.0245241	0.0602173	-0.0719142
5035-1205	-0.0176952	0.015098	-0.00611111	0.0546868	0.0327153	0.0468196	0.06676	0.050061	0.0446645	0.0225976	-0.00268146	-0.00165136	-0.026515	0.0818348	-0.0560079	0.0502807	-0.0209635	-0.00828928	-0.0382817	0.0717042	0.0578384	0.0254006	-0.0331722	0.0644652	-0.0182139	-0.00348327	0.0604236	-0.0556998	0.0478753	0.0122294	-0.00259368	0.0086144	-0.0154921	-0.00542568	-0.0394827
5035-0105	-0.0424758	-0.0230347	-0.0341278	-0.0278488	0.054207	0.0338839	0.0557783	0.0100887	-0.0275282	-0.0248883	-0.0222683	-0.0247659	-0.0145706	0.101348	0.0572199	-0.0364863	-0.0151561	-0.0115191	-0.053079	0.0692247	0.0862627	0.0313601	-0.0830925	0.066577	-0.0477942	-0.0564361	0.0356546	-0.0166537	-0.0100205	0.129382	-0.0226718	0.0432297	0.121438	-0.00659408	0.022453
5035-0005	0.0476161	-0.0453699	-0.0375813	-0.0385613	0.055618	-0.0311017	0.0321752	0.0314534	0.0500912	-0.00261432	0.0593823	0.00845837	0.0573006	0.0332833	-0.00717346	-0.0642019	-0.0419644	0.00774396	0.0395054	0.00385062	0.0320428	0.0554591	-0.0303298	0.000683585	0.0297825	0.0126836	0.00666378	0.0413172	-0.0144978	0.0539374	0.0431868	0.0477625	0.0419105	0.0712035	-0.0313282
5035-1206	-0.0845217	0.057155	0.0558357	-0.0206341	-0.0539692	0.0886403	-0.0374811	0.0124926	-0.0360126	0.0588195	-0.0582572	-0.0578456	-0.0486594	0.112102	0.0493563	0.0134869	0.0569224	0.00776859	-0.011798	0.065633	-0.0200359	-0.0510585	-0.10532	0.0933003	0.0104522	-0.0404504	-0.00906659	-0.0714756	0.0186318	-0.0248567	-0.0956984	-0.0509257	-0.00231955	-0.0287482	0.0615445
5035-0006	-0.0760177	0.0623503	0.0505239	0.00236125	-0.0460374	0.0666522	-0.014477	0.0255928	-0.0311147	0.0363503	-0.0635782	-0.0467591	-0.0640847	0.0625261	0.00991414	0.0396058	0.0611389	0.0880905	-0.0331002	0.0299568	-0.0251737	-0.0463204	-0.0362144	0.0565905	-0.00906065	-0.0295213	0.0257777	-0.100724	0.035715	-0.0499091	-0.0611758	-0.0613767	-0.0364164	-0.0479481	0.0398151
5036-0105	0.052766	-0.0123227	-0.00754676	0.00768335	0.0804437	-0.0293269	0.109163	0.0977956	-0.046371	0.00687801	0.0504537	0.0161943	0.0341114	-0.0184619	-0.146397	-0.00313274	-0.0404447	-0.0383513	0.0589338	-0.0256541	0.026329	0.0926007	0.0753179	-0.0324521	0.0382491	0.0587197	0.0865015	0.0184651	0.0676409	-0.0549162	0.053365	0.0242729	-0.0792781	0.0541039	-0.0708783
5036-1205	-0.0697688	0.0617689	0.0398529	0.0747139	-0.0224964	0.0581429	0.0264973	0.0272146	-0.0410916	-0.0514829	-0.107848	-0.00657317	-0.074975	0.0239611	-0.0488646	0.100467	0.0355916	0.0403851	-0.0109994	0.0246176	-0.0504917	-0.0425745	0.078252	0.0320757	-0.102387	-0.103401	0.0679898	-0.0565312	0.0540396	-0.0468382	-0.0100962	-0.052408	-0.05882	-0.119298	-0.00209573
5036-0006	-0.0600377	0.0740656	0.0617524	0.0302349	-0.0225952	0.0389564	0.0164249	0.0511412	-0.0457284	0.042886	-0.0611745	-0.0374327	-0.0586203	0.0184997	-0.0151022	0.0682802	0.0702019	0.0622544	-0.0221657	-0.0288314	-0.0390149	-0.0248352	0.0209756	0.00520187	-0.00480751	-0.0044252	0.0650882	-0.0542968	0.0641042	-0.0599953	-0.0489916	-0.0656278	-0.0377138	-0.0469863	0.0383883
5036-1206	-0.00683867	0.0710662	0.0725037	0.0265304	-0.0151236	0.0357242	0.00812838	0.0676716	-0.0434388	0.0684827	-0.0110061	-0.0315734	-0.0294182	0.0104225	-0.131668	0.0643882	0.0360063	-0.0126338	0.0384225	-0.0341537	-0.00428437	0.00353959	0.117399	0.00633057	0.0433702	0.0587984	0.0645956	-0.0560697	0.0736726	-0.080447	0.000493849	-0.0647906	-0.120035	-0.0126237	-0.038114
5036-0005	0.03983	-0.0606283	-0.065129	0.0262189	0.0682396	-0.0421742	0.0367254	-0.00119251	-0.0366507	-0.0638515	0.041486	0.065995	0.0649559	0.0139665	-0.0182444	-0.022202	-0.0586606	-0.0139206	0.039274	0.0174609	-0.0410167	0.0400539	-0.0370031	-0.0194781	-0.0123022	-0.0487417	0.0299803	0.0795543	-0.0368429	0.0348554	0.0458592	0.0697084	0.020475	0.0408704	-0.0490995
5038-0105	0.016457	-0.0373808	-0.0238281	-0.0842749	0.0446615	-0.0275677	0.0151799	0.0276697	-0.0374297	-0.00628118	0.0242112	-0.0290385	0.0555566	0.0185662	0.0344538	-0.0938584	-0.0163147	-0.00517011	0.0210762	-0.0213502	-0.0205184	0.0547716	-0.0533513	-0.00208011	0.0250903	-0.003834	0.016933	0.0970489	-0.022936	0.0745009	-0.00689816	0.0402665	0.076518	0.0513286	0.0124573
5038-1205	-0.0776648	0.0518943	0.0560771	-0.0512989	-0.0797619	0.0801717	-0.0876476	-0.0134876	-0.0406831	0.0532408	-0.0706653	-0.0902111	-0.0719551	0.0823987	0.124289	-0.0170349	0.0873068	0.0871147	-0.0567575	0.0323124	-0.0141672	-0.0694	-0.0518689	0.081986	-0.0112742	-0.00692707	-0.013946	-0.0877815	0.00186081	0.0325923	-0.0833809	-0.0603587	0.0644843	-0.0546371	0.116319
5038-0006	-0.0852235	0.0649136	0.0821098	-0.0231373	-0.0695465	0.0431169	-0.0649993	0.00317538	-0.0420962	0.0825865	-0.0605244	-0.0919974	-0.0533152	0.0528113	0.0592392	0.0145549	0.084383	0.0995787	-0.0173271	-0.0257826	-0.0373027	-0.0542818	-0.0720412	0.0285236	0.0382694	0.00371697	0.0027924	-0.0703833	0.0115499	-0.0075735	-0.106619	-0.0713158	0.0395085	-0.0237816	0.0868011
5038-1206	-0.0394597	0.0478608	0.0720967	-0.14025	-0.0741925	0.0374868	-0.11269	0.00854686	-0.0381574	0.100665	-0.0198319	-0.126716	-0.0307365	0.0520322	0.102332	-0.0985277	0.0792649	0.097982	-0.0137295	-0.0633643	0.0843134	-0.0335825	-0.0446919	0.0383452	0.0625114	0.0545002	-0.0334359	-0.0496816	-0.000936383	0.0193634	-0.0908574	-0.0606284	0.0544252	0.00195436	0.0939214
5038-0005	0.0423936	-0.0833355	-0.0583468	-0.0612294	0.0457369	-0.0332371	-0.0731801	-0.0745402	-0.042557	-0.0328714	0.0614608	0.011008	0.0859724	0.0304911	0.0505158	-0.103275	-0.0598663	-0.0129153	0.0344954	0.0261562	-0.0392638	0.033565	-0.0766148	0.0163911	0.0303031	-0.0178473	-0.0538601	0.076878	-0.1313	0.139958	0.0131363	0.086795	0.111485	0.0818281	-0.0192287
5039-1205	-0.0494176	0.0461443	0.0524501	-0.0406988	-0.0213901	0.0531727	-0.00476323	0.0636851	-0.0450274	0.0486373	-0.0552251	-0.0636774	-0.0449805	0.0475238	0.0447394	-0.00371225	0.0498116	0.0647178	-0.00987586	-0.000851555	-0.026977	0.000295633	-0.000414456	0.0562916	-0.000200678	-0.00426948	0.0579505	-0.029716	0.0645935	-0.0257507	-0.0558915	-0.0576994	0.0111291	-0.046268	0.0562077
5039-1206	-0.0431377	0.054747	0.062969	-0.0922412	-0.0254536	0.0537546	-0.0227481	0.0641751	-0.0361807	0.0669229	-0.0418777	-0.0937518	-0.0490224	0.0607811	0.0243453	-0.0526686	0.072422	-0.0213071	-0.0224299	-0.035459	0.159854	0.00354784	-0.00580177	0.0574047	0.00908313	0.0264854	0.0372569	-0.0527367	0.0513499	0.000475325	-0.065802	-0.0615332	0.0493789	-0.0367888	0.0795247
5039-0005	0.0413967	-0.0447917	-0.0120062	-0.0507009	0.0618339	-0.0249678	0.026552	0.0380559	-0.0438417	0.0106404	0.0470839	-0.00138546	0.0480275	0.029467	-0.0413067	-0.0621676	-0.0513893	-0.0406636	0.0768261	-0.00882559	-0.036844	0.0823642	0.0244875	0.00831354	0.0377642	0.0190262	0.00561307	0.0129555	-0.00584464	0.0129334	0.0410333	0.0453043	0.0196264	0.0650096	-0.0411973
5039-0006	-0.030829	0.0455233	0.0462537	-0.0367062	-0.0394125	0.0309737	-0.0337797	0.0296698	-0.0335924	0.0377938	-0.0394435	-0.056034	-0.046543	0.016594	0.0639816	-0.00803669	0.0671467	0.0330458	0.00149462	-0.0371566	0.182101	-0.0258779	0.0317317	0.0229368	0.00489001	0.0107241	0.0131907	-0.0754603	0.0323002	-0.0139522	-0.0209666	-0.0586381	0.0265375	-0.0414639	0.0721361
5039-0105	-0.0253615	0.00855207	0.0262179	-0.0467754	0.0666132	0.0172439	0.0943935	0.134097	-0.0285031	0.0495636	-0.00392716	-0.0478771	-0.00583776	0.00679802	0.000918461	-0.0160303	0.00748732	-0.0340557	0.0645654	-0.0190766	0.111552	0.100425	0.00671939	0.0252	0.0310686	0.00686512	0.0938378	-0.0158933	0.0936887	-0.0653071	-0.0242265	-0.0231744	-0.0113273	0.0194948	0.0137758
5040-1206	-0.0456442	0.050862	0.0584102	-0.0355251	-0.0339743	0.0645235	-0.0152987	0.0382137	-0.0416347	0.0860514	-0.0201354	-0.0754345	-0.0380931	0.0491418	-0.0126083	0.000511947	0.0305693	0.00818911	0.000220693	0.0260782	0.0298777	-0.0103118	-0.0141856	0.0666083	0.0557495	0.0345324	0.0318992	-0.0556437	0.053135	-0.0196899	-0.0768715	-0.0524217	-0.031214	-0.00604513	0.0266065
5040-1205	0.035043	-0.0453238	-0.0248448	-0.015757	0.0632561	-0.0497285	0.047631	0.0460559	-0.0397787	0.00900668	0.0490984	0.00313424	0.0605237	-0.0105914	0.0174519	-0.0392598	-0.0232228	-0.0473118	0.0574138	-0.0162838	0.0100301	0.0771182	-0.040143	-0.0286115	0.0561931	0.0197849	0.0495788	0.0649019	0.0205798	0.0155309	0.0173482	0.0431288	0.0187907	0.0670202	0.00105356
5040-0006	-0.107233	0.065808	0.0571673	-0.090111	-0.0941373	0.143974	-0.0763094	-0.0296422	-0.0341164	0.0615808	-0.0937314	-0.124904	-0.0811463	0.182165	0.104175	-0.0528842	0.0946939	0.131012	-0.10077	0.107338	0.0184893	-0.0871148	-0.130376	0.162981	-0.0308966	-0.0281299	-0.0215744	-0.0752808	-0.0123717	0.0423645	-0.143308	-0.0600687	0.0865427	-0.0730115	0.128893
5040-0105	0.100767	-0.119993	-0.0926608	-0.0409294	0.0632126	-0.0991068	-0.058652	-0.0603305	-0.0362504	-0.0568667	0.116317	0.0566131	0.125942	-0.0190081	0.0597682	-0.119463	-0.0753519	-0.0450232	0.0743634	-0.021838	-0.0400945	0.0485583	-0.0773374	-0.0544696	0.0520397	0.0153205	-0.056426	0.0998909	-0.124069	0.131144	0.0727783	0.0992618	0.103024	0.114022	-0.0320721
5040-0005	0.0588446	-0.0739176	-0.0918204	-0.0137032	0.00804291	0.0110003	-0.0699777	-0.110069	0.00594363	-0.0531132	0.0697951	0.0640938	0.0977613	0.100406	0.0214679	-0.0755235	-0.0641759	0.00638263	-0.00278494	0.101347	0.0312023	0.00389627	-0.151497	0.0741796	-0.0071956	-0.034533	-0.111024	0.135293	-0.11441	-0.0240647	0.0116815	0.0654018	0.00272075	0.0550207	-0.0199131
5041-0005	0.0681535	-0.0837116	-0.0569562	-0.07238	0.0715899	-0.0805829	-0.00438853	-0.0101047	-0.0413643	-0.0021998	0.0889294	0.0177692	0.095189	-0.0157704	0.00213375	-0.102254	-0.0651364	-0.0198607	0.0615976	-0.0443064	-0.036135	0.0797202	-0.0497913	-0.0491897	0.0606726	0.0268942	-0.0155288	0.0703948	-0.0545381	0.0301292	0.0321851	0.0739529	0.0289283	0.105932	-0.0442657
5041-0006	-0.0467742	0.0453541	0.0565137	-0.100007	-0.0468867	0.0573746	-0.0670344	0.0397674	-0.0302719	0.0838211	-0.027227	-0.0886833	-0.0373206	0.0496285	0.103771	-0.0521935	0.0972543	0.0558552	-0.00984258	-0.00589509	-0.00476181	-0.0253753	-0.0483791	0.0678868	0.0360654	0.0251022	0.00801187	-0.0642642	0.0319869	0.00723171	-0.0836304	-0.061192	0.0563845	-0.0146484	0.114484
5041-0105	0.0730444	-0.0688118	-0.0598612	-0.00647549	0.0781388	-0.0525128	0.0432291	-0.00900594	-0.0403708	-0.0190305	0.0797874	0.0538094	0.0758188	-0.0316521	-0.0788659	-0.0452617	-0.0957118	-0.0426296	0.0366899	0.00350142	-0.0318539	0.077438	0.00241508	-0.0253445	0.0340179	0.0432573	-0.000560441	0.0714593	-0.0354853	0.0367713	0.0605365	0.0775103	0.0029784	0.0821366	-0.0984862
5041-1205	-0.033454	0.00641256	0.0163153	-0.0696874	0.0326128	0.0160649	0.0424985	0.0751343	0.148558	0.0327106	-0.0203575	-0.0447559	0.0110302	0.0177367	0.032375	-0.0537032	0.0198749	-0.0377568	0.0110517	0.0139196	-0.0151756	0.0486818	-0.0769428	0.0331285	0.0140451	-0.015929	0.0457617	0.0880982	0.04486	-0.0418314	-0.056923	-0.0183666	-0.00771186	0.00842791	0.0355365
5041-1206	-0.100519	0.0602897	0.0325585	0.0244069	-0.0418996	0.0905577	-0.00180591	0.0156244	-0.0324456	0.0220381	-0.0892751	-0.0447679	-0.0798929	0.0663843	0.0847152	0.0587337	0.0810314	0.0368677	-0.0898429	0.0943592	0.00112182	-0.0548086	-0.0887275	0.0903878	-0.0553593	-0.0538146	0.038628	-0.0605399	0.0328225	-0.0162102	-0.0996126	-0.0623148	0.0210941	-0.0764727	0.0989439
5042-0005	0.0617072	-0.0318809	-0.0213644	0.0363031	0.06439	-0.0446607	0.0527599	0.0685727	0.0462428	0.0141586	0.0656027	0.0332264	0.054733	-0.0392565	-0.0562513	0.0073433	-0.0367133	-0.0574373	0.0705044	-0.0259264	-0.0546503	0.0762971	0.0440494	-0.0433394	0.0478548	0.0522065	0.0586599	0.0378096	0.0389294	-0.0976122	0.0636713	0.0202357	-0.0651032	0.0642046	-0.0431516
5042-0006	-0.0833369	0.0627252	0.0519592	0.0011916	-0.0233572	0.104205	0.00528801	0.0522083	-0.0457089	0.0450537	-0.0728335	-0.0537091	-0.0674803	0.0907937	0.0513413	0.0369694	0.0646485	-0.0776359	-0.0265303	0.0724815	-0.0269943	-0.0148633	-0.0528067	0.102222	-0.0264396	-0.0301403	0.0632176	-0.0750637	0.0653015	0.0137192	-0.0863571	-0.0644216	0.0571819	-0.0611456	0.0805057
5042-1206	-0.0404553	0.0569441	0.0277245	0.0517437	-0.0255909	0.0323372	0.00727919	0.0466695	-0.0423402	0.0204532	-0.0459175	-0.0237461	-0.077278	-0.00656743	0.0339522	0.082902	0.0711648	0.0703962	-0.0511947	-0.00830764	-0.0298418	-0.0155458	0.0700945	0.00188803	-0.045533	0.00560751	0.0801111	-0.0805249	0.0646378	0.00981086	0.00324073	-0.0686743	0.0396612	-0.0684288	0.0720181
5042-1205	-0.0156407	0.0514315	0.0346573	0.0392823	-0.0242319	0.029374	-0.00110141	0.0404048	0.123356	0.0450856	-0.0130366	-0.0193824	-0.0548049	-0.00898795	-0.00906576	0.0748599	0.0350928	0.00247617	-0.0325845	-0.0118923	-0.0206302	-0.0144194	0.0851204	0.00507267	-0.000473847	0.0379488	0.0695757	-0.0779895	0.0613539	-0.0358216	0.00726748	-0.0584861	-0.0293118	-0.0349872	0.0219851
5042-0105	0.0418107	-0.0149552	-0.0124961	0.0438195	0.0925198	-0.029336	0.120416	0.115577	-0.0443147	0.000278662	0.0355054	0.0312487	0.0228931	-0.0444947	-0.0555985	0.0342285	-0.0328033	-0.0632686	0.0674176	-0.0124516	-0.0583191	0.100061	0.0667001	-0.0359995	0.010377	0.0278899	0.111479	0.0247176	0.078945	-0.0545311	0.0666763	0.0110705	-0.0462544	0.0352113	-0.0488248
5044-0006	-0.109995	0.0604708	0.0459537	0.0242766	-0.0245008	0.10674	0.0162426	0.0195841	-0.0402294	0.0229025	-0.0972296	-0.0508897	-0.0777841	0.0873449	-0.0217667	0.0670085	0.0315189	0.0428796	-0.0514909	0.107907	0.00840146	-0.0367677	-0.0733405	0.105354	-0.0486381	-0.0633648	0.0393214	-0.0575934	0.0390109	0.0188881	-0.103179	-0.0424109	-0.0113209	-0.0714287	0.0178079
5044-0005	0.0794493	-0.0561817	-0.0865123	-0.0222638	0.0180534	-0.0115433	-0.0074546	-0.0485598	-0.0430874	-0.0546656	0.057554	0.057244	0.0574964	0.0133043	0.0573339	-0.0562534	-0.0433683	-0.0324684	-0.0591631	0.0674992	-0.041786	-0.000862888	-0.0442833	0.0321273	-0.0218935	0.0170795	-0.0181074	0.150106	-0.0472553	0.038196	0.0503007	0.0448968	0.044014	0.0286388	-0.00476632
5044-0105	0.0564562	-0.0803016	-0.0663897	0.00137291	0.0470541	-0.0526915	0.0111766	-0.0310912	0.0291903	-0.0617776	0.0597999	0.069345	0.0848589	-0.0118178	-0.0335182	-0.0500113	-0.0871473	-0.0584303	0.0647838	0.0246317	0.0489191	0.0380718	-0.0616149	-0.0211155	0.0179926	-0.0259645	-0.0431288	0.0921039	-0.0692354	-0.00231188	0.0509054	0.0716149	0.00335151	0.0665398	-0.0637531
5044-1205	-0.0813387	0.040945	0.0567795	-0.0789698	-0.0428369	0.068855	-0.0490705	0.0115868	-0.0373321	0.0493601	-0.0639492	-0.0920125	-0.0483731	0.066703	0.0972263	-0.0371689	0.0562154	0.0363754	-0.0198344	0.0268426	-0.0196309	-0.037783	-0.077009	0.0725057	0.00271086	-0.0258622	0.0157708	-0.0409292	0.024613	0.0255355	-0.107011	-0.0410451	0.0423341	-0.0352406	0.0830615
5044-1206	-0.0982271	0.0585456	0.0567365	-0.0570135	-0.0566765	0.0934436	-0.0626965	0.0105901	-0.041063	0.051526	-0.081093	-0.0916545	-0.0685456	0.0825653	0.087382	-0.00673281	0.076007	0.0760639	-0.0405858	0.0482831	-0.0171254	-0.0534174	-0.0748566	0.0913149	-0.0127982	-0.0252105	0.014905	-0.0579215	0.0242973	0.0159532	-0.110835	-0.0652853	0.0443371	-0.0532687	0.0969945
5045-0005	0.0700624	-0.0902873	-0.0811308	-0.018797	0.0739955	-0.0754031	0.0189909	-0.021676	-0.0344471	-0.0536949	0.0741529	0.0687614	0.0907649	-0.0322281	0.0190033	-0.0684592	-0.0749605	-0.0419865	0.0563428	-0.0142721	-0.0148259	0.0617216	-0.0268478	-0.0424521	0.0136455	-0.0115029	-0.0245909	0.0711702	-0.0741379	0.0369292	0.0681882	0.076466	0.020364	0.0809747	-0.0505229
5045-0006	-0.0208151	0.0537298	0.0482289	0.00471587	-0.0120291	0.0289183	0.0198384	0.0372158	-0.0215886	0.047137	-0.0199567	-0.024302	-0.0356791	-0.00881473	-0.0712481	0.0383537	0.0166805	0.00781999	-0.0109051	-0.00767768	0.105308	-0.006045	0.0394495	0.0119685	0.0228651	0.0388782	0.0370588	-0.0323562	0.0551906	-0.0567048	-0.0215739	-0.0402654	-0.0729536	-0.0133276	-0.0178543
5045-0105	-0.00324599	-0.0218025	-0.00969795	-0.0856466	0.0623461	0.0192344	0.068702	0.0737112	-0.0358286	-0.00011937	0.00391524	-0.0254791	0.0236988	0.032279	-0.014882	-0.0838523	-0.0266337	-0.00835264	0.0376216	0.0171272	0.0224193	0.0764201	-0.0325867	0.0454794	0.00544919	-0.0147743	0.0567476	-0.000620056	0.0433419	-0.0142166	-0.0176102	0.0237282	-0.00790123	0.0311514	-0.00946245
5045-1205	0.0179791	-0.00887157	-0.00778447	-0.0340298	0.0374919	-0.00376868	0.0357942	0.0362326	-0.0409769	-0.00324244	0.0144345	0.00389525	0.0197788	-0.00825657	-0.00305332	-0.0360315	-0.0144497	-0.0281552	0.0247941	-0.00625494	-0.0294839	0.0341638	0.0113457	0.00619762	0.0135997	0.00800857	0.0457468	0.0150258	0.0253843	0.00576088	0.00941735	0.0196289	0.00362496	0.0185345	-0.0067468
5045-1206	-0.0573952	0.0545414	0.0432748	-0.0465427	-0.0268779	0.0697592	-0.00355745	0.0444907	-0.041333	0.022841	-0.0591125	-0.059984	-0.0556984	0.0406397	0.058437	-0.0113841	0.0604623	0.0425144	-0.0357853	0.0320231	-0.0100853	-0.0201773	-0.0150342	0.0698771	-0.0214297	-0.0135925	0.0497988	-0.0590398	0.0545823	0.00354712	-0.0622274	-0.050223	0.0283546	-0.0576116	0.070619
5046-1205	-0.0704634	0.0582909	0.0668168	-0.010872	-0.0134504	0.0458256	0.017072	0.0656611	-0.0426687	0.0611998	-0.0507488	-0.057327	-0.0538674	0.0128581	0.0355431	0.0389236	0.0491695	-0.0429814	0.000184854	-0.000308663	-0.0365614	-0.000422416	-0.0361497	0.0294999	0.0231854	-0.00167141	0.0567049	-0.0590612	0.066015	0.0649209	-0.0800556	-0.0549317	0.0573116	-0.0231743	0.0499647
5046-1206	-0.0100497	0.00268759	0.00162741	0.0341217	0.0410812	0.00486333	0.0356202	0.0134362	0.0198868	0.00272031	0.00318222	0.0231051	0.00228498	-0.015829	-0.0198717	0.0427691	-0.0155141	-0.0355105	0.0176253	0.0231771	-0.0515831	0.0219302	-0.0237252	-0.00378254	0.00370456	-0.0103499	0.0235743	-0.0196377	0.0147302	0.0603418	-0.0127117	0.0294662	0.0329732	0.0186875	-0.0133335
5046-0005	0.0572355	-0.0433212	-0.0253291	0.00607615	0.0288021	-0.0570763	-0.0207405	-0.00155372	-0.0436562	-0.00558915	0.0684888	0.0565433	0.0840957	-0.0455181	-0.0528652	-0.0194636	-0.0510298	-0.121519	0.0837577	-0.0120562	-0.0568435	0.0226016	-0.029982	-0.049649	0.0568886	0.00648304	-0.0295902	0.109835	-0.0332413	0.0313371	0.0244318	0.0444614	0.0166911	0.0737272	-0.0624714
5046-0006	-0.0353202	0.0466271	0.0516394	0.0464421	-0.0145876	0.0516941	-0.00307223	0.0153372	0.033455	0.04878	-0.0214172	0.00220236	-0.0139018	0.0132623	-0.110452	0.0734271	-0.00763784	-0.0757475	0.0311987	0.0520217	-0.0555726	-0.0219363	-0.0174066	0.0343873	0.0380752	0.0022363	0.0180351	0.00681818	0.0360128	-0.00110224	-0.0411678	-0.0216071	-0.0512713	-0.00169062	-0.0644419
5046-0105	-0.0194949	-0.0587996	-0.0848279	0.113782	0.0517949	-0.0106009	0.0396392	-0.0763971	-0.0419382	-0.153804	-0.0402324	0.11449	0.0174176	0.010248	0.00405313	0.0566934	-0.0672899	-0.0735342	-0.0103698	0.103513	-0.047759	-0.0146543	-0.0663277	0.00381764	-0.151735	-0.175719	-0.018462	0.043269	-0.0785207	0.090488	0.0358962	0.0808021	0.069217	-0.0510703	-0.0441466
60006-0105	0.0509241	-0.012035	-0.015785	-0.0405085	-0.0830247	-0.0143824	-0.10635	-0.114206	-0.0365905	0.025687	0.0451257	-0.00124546	0.00980485	-0.0260573	0.0198982	-0.0438311	-0.00415249	0.0793559	-0.0741728	-0.0304935	0.0383818	-0.0845264	0.0460294	-0.0206225	0.035591	0.0734032	-0.142992	0.02901	-0.0823972	0.0307417	0.0340754	0.00945896	0.00871466	0.0210633	5.83898e-05
60006-1205	0.0393829	0.060236	0.0606678	-0.0179282	-0.0457112	-0.00663492	-0.0196669	0.0268602	-0.0402663	0.0928732	0.0349966	-0.0265691	-0.0217756	-0.0890607	-0.0473174	0.0284872	0.0418489	0.0250343	-0.0111183	-0.0995575	-0.0253752	-0.0191741	0.123589	-0.0495019	0.0861136	0.135453	-0.00101814	-0.0214849	0.0598576	-0.0815372	0.0144297	-0.0723066	-0.102232	0.0147099	-0.0111086
60006-0005	0.0649835	-0.0297395	-0.0351191	-0.0129845	-0.0914448	-0.0283211	-0.114235	-0.136247	0.0998591	0.00733878	0.0525792	0.0262733	0.0301053	-0.0349881	0.0345594	-0.0322174	-0.0166951	0.0509038	-0.0798714	-0.0139538	0.0391427	-0.0983728	0.0251946	-0.0271369	0.0272334	0.0610739	-0.171332	0.0780907	-0.101229	0.0113139	0.0415514	0.0175759	3.8972e-05	0.0252064	-0.00226182
60006-1206	-0.0141454	0.0644467	0.0422963	0.0108927	-0.0644476	0.0247635	-0.0287851	-0.00727575	0.0773375	0.0612912	-0.0138567	-0.024878	-0.0551321	-0.0449969	0.0319247	0.0529229	0.0610228	0.0186019	-0.0739592	-0.041841	-0.0230088	-0.0577077	0.0775076	-0.00871306	0.0184037	0.0644009	-0.00355787	-0.0372915	0.0392288	0.038554	-0.0126506	-0.068364	0.0278356	-0.035698	0.0473334
60006-0006	-0.006946	0.0589968	0.0348678	-0.0101594	-0.163004	0.0309298	-0.16135	-0.102239	-0.0357895	0.0585942	-0.0189362	-0.056704	-0.0663914	-0.00466014	0.14116	0.0154313	0.105576	0.151046	-0.146169	-0.0432856	0.0900062	-0.147001	0.0582218	0.00551065	-0.000438978	0.0764469	-0.143005	-0.0527695	-0.0706543	0.0451898	-0.0169497	-0.0800994	0.0753648	-0.0572731	0.12341
60008-0005	0.0819172	-0.089511	-0.0735062	0.0355269	0.0887133	-0.109723	0.0840479	0.00869856	-0.00780163	-0.0755924	0.0845614	0.0977242	0.0847885	-0.106135	-0.0881181	-0.0140591	-0.107437	-0.139119	0.0975051	-0.033238	-0.0528295	0.0835769	-0.00502979	-0.111917	0.019449	-0.00684091	-0.00619651	0.0524676	-0.0149937	0.0180461	0.0905142	0.0903637	-0.000145562	0.0862061	-0.128846
60008-0105	0.0649984	-0.0719198	-0.0771662	0.0638927	0.0552978	-0.0844075	0.0873223	-0.0285798	-0.043324	-0.0905134	0.0526771	0.104944	0.0550521	-0.0910465	-0.102686	0.0151932	-0.112623	-0.134135	0.0471417	0.00263818	0.00696774	0.0340014	0.0297227	-0.0896773	-0.0150785	-0.0213758	-0.035065	0.0596128	-0.0233741	0.0165609	0.0937415	0.0818381	-0.00439106	0.0445752	-0.121834
60008-0006	0.0140169	0.0395767	0.0405934	0.052144	-0.00857804	-0.0250803	0.0467745	0.0370188	-0.0469219	0.000106411	-0.0046478	0.0360962	-0.0132925	-0.119158	-0.0724326	0.0818726	-0.0062612	0.0188039	0.0546487	-0.0615459	-0.0527956	-0.012629	0.128346	-0.0868119	0.0197474	0.0412021	0.0357974	-0.0306978	0.0703193	-0.0724455	0.0361145	-0.0258802	-0.100348	-0.00713652	-0.0667329
60013-0005	0.102629	-0.139974	-0.11393	0.0383564	0.0569949	-0.152371	-0.0342445	-0.0766935	-0.0441964	-0.124612	0.109857	0.140029	0.134889	-0.111137	0.0573059	-0.0645714	-0.090879	-0.0672982	0.110422	-0.030319	-0.0615754	0.0300804	-0.038498	-0.137556	0.0422939	-0.0595925	-0.060669	0.113057	-0.134486	0.123724	0.0953659	0.111956	0.10402	0.107904	-0.053554
60013-1205	0.0620083	-0.100737	-0.0915647	0.0369495	0.0550537	-0.115433	-0.0130969	-0.0761671	-0.0388202	-0.10313	0.0618175	0.103994	0.0881374	-0.101453	0.0228037	-0.0392486	-0.0703895	-0.0391284	0.0511701	-0.0238342	-0.06018	0.0257629	-0.0268307	-0.108897	0.00528186	-0.06276	-0.0621691	0.105436	-0.121612	0.0624693	0.0746088	0.0907045	0.0678938	0.0610048	-0.0473945
60013-0006	-0.0673713	0.0344592	0.024007	0.0922358	-0.00645239	-0.0295009	0.0596488	0.0293284	0.223502	-0.0216539	-0.0603894	0.0225367	-0.0370836	-0.075997	0.0267444	0.0952644	0.0379419	-0.0260549	-0.0119911	-0.0361128	-0.0310438	-0.0222841	0.0127562	-0.0848574	-0.0212622	-0.0754419	0.0480966	-0.00364063	0.054963	-0.0772458	-0.0330823	-0.0304932	-0.0638404	-0.0396084	0.0301878
60013-0105	0.0702393	-0.104656	-0.0856459	-0.00134314	0.0476261	-0.125692	-0.0259284	-0.0668564	0.0913773	-0.0886372	0.077859	0.0784518	0.102934	-0.0917926	0.0162925	-0.0740623	-0.0510043	0.0070882	0.0723913	-0.0595855	-0.0446219	0.0356081	-0.0438482	-0.119047	0.0294712	-0.0489122	-0.0797469	0.0907868	-0.114226	0.0274749	0.0650742	0.0889308	0.0522016	0.0789824	-0.0182492
60013-1206	-0.0266106	0.0405634	0.036046	0.0168211	-0.0273884	-0.0264941	0.00129852	0.0236432	-0.0259671	0.0246944	-0.0215391	-0.0181302	-0.0342899	-0.074121	0.0196352	0.0306592	0.0478977	0.113083	-0.0201147	-0.0863	0.0974168	-0.0237109	0.0484712	-0.0811392	0.0272339	0.0169842	0.0276268	-0.0491038	0.0410666	-0.0599219	-0.016206	-0.0384951	-0.041155	-0.0171128	0.028654
60019-0005	0.0624475	-0.0990474	-0.0793315	-9.09091e-06	0.0147953	-0.0980896	-0.102507	-0.133347	-0.0356857	-0.0747619	0.0718361	0.0701709	0.0959572	-0.0510005	0.107485	-0.066138	-0.0421977	-0.0291585	0.0378192	-0.0271405	-0.049171	-0.0142849	-0.0636918	-0.0725299	0.0135679	-0.0295685	-0.152465	0.076271	-0.195713	0.145027	0.0416423	0.0906273	0.130813	0.0673874	0.00491627
60019-0006	-0.0620406	0.042372	0.0419429	0.0497979	-0.00036945	-0.00866697	0.0458522	0.0686204	-0.0428031	0.0205011	-0.0489478	-0.020396	-0.0474903	-0.0521924	0.104505	0.0683687	0.0820093	-0.0202207	-0.021962	-0.0452145	-0.0371433	-0.00125436	-3.41569e-05	-0.044433	-0.00319319	-0.0137095	0.0912653	-0.0477919	0.0721275	0.0430673	-0.0571492	-0.0395241	0.0905608	-0.0333804	0.105519
60019-0105	-0.0276568	-0.0656192	-0.0965841	0.150179	0.0139131	-0.0495097	0.0330044	-0.124378	-0.0353929	-0.179792	-0.0503722	0.129762	0.0052097	-0.0449112	0.063525	0.0891093	-0.0471453	-0.0253039	-0.0486909	0.0711563	-0.0436313	-0.0554964	-0.0643168	-0.0459778	-0.167497	-0.190812	-0.0806165	0.0478909	-0.105847	0.07909	0.0448758	0.0778449	0.0611874	-0.0665174	-0.00854399
6011-0005	0.0147324	-0.0628692	-0.0545172	-0.00692856	0.0726657	-0.000364585	0.0605462	-0.00737474	-0.0368285	-0.0709083	0.0157713	0.0467676	0.0510114	0.0212514	-0.0445996	-0.0387509	-0.0766552	-0.0410723	0.0431834	0.0780827	-0.0547635	0.0524622	-0.0494228	0.0378514	-0.0107698	-0.0626997	0.0285095	0.0402377	-0.0361364	0.00366095	0.0207935	0.070098	0.000306488	0.0338803	-0.0559928
6011-0105	-0.00104427	-0.0139261	-0.0191853	0.012028	0.00811967	0.0302648	0.0278856	-0.0232029	0.00590653	-0.027722	-0.0107476	0.0335061	0.0179817	0.0216824	-0.0357431	0.0041237	-0.0296244	-0.0717652	0.00543184	0.0728122	-0.0457943	-0.00682519	-0.0190669	0.045971	-0.0219548	-0.0442134	-0.00634058	0.0508177	0.00383682	0.00528407	0.0132165	0.0305218	-0.00319861	-0.0101006	-0.021351
6011-1206	-0.0740871	0.0626197	0.0549216	-0.0297124	-0.127249	0.102817	-0.120118	-0.0658954	-0.034115	0.0385214	-0.0806276	-0.0639783	-0.0813059	0.0701496	0.0988393	0.0125167	0.0840368	0.0208167	-0.0607949	0.0680299	-0.00627208	-0.115875	-0.0133097	0.10387	-0.0285495	-0.0257399	-0.0891127	-0.0830691	-0.0247383	1.51034e-05	-0.0701153	-0.0722974	0.0310511	-0.0770872	0.1097
6011-0006	-0.077412	0.0529222	0.0483867	-0.0391179	-0.0289603	0.0847634	0.00754519	0.0394271	0.0543413	0.0245476	-0.0761613	-0.0631533	-0.0586794	0.0584605	0.044669	0.0051361	0.0573603	-0.0219212	-0.0300343	0.0650355	-0.0204005	-0.0205235	-0.0156557	0.093041	-0.0211974	-0.0336951	0.0413672	-0.0418508	0.0519037	0.0558801	-0.0737785	-0.0518236	0.0747341	-0.061333	0.0739108
6011-1205	-0.0453936	0.0549707	0.0196324	0.0061473	-0.100787	0.105261	-0.071864	-0.0695715	-0.0379825	0.0160849	-0.0599137	-0.0233076	-0.0907204	0.0575378	0.102	0.0409603	0.0713139	-0.0360634	-0.115203	0.0896239	-0.00743659	-0.113676	0.0285791	0.10456	-0.0598407	-0.00830684	-0.0371785	-0.079292	0.00351242	-0.00581014	-0.0264369	-0.0605119	0.0309701	-0.0905993	0.103708
6042-0105	0.145581	-0.11701	-0.096908	-0.0342927	0.0813777	-0.0910787	0.00726406	-0.00929167	0.0573453	-0.0418822	0.143994	0.0759422	0.127615	-0.0679163	-0.107926	-0.0927091	-0.128168	-0.0786451	0.096419	-0.0105705	-0.0422417	0.106074	0.0512929	-0.0432056	0.0599449	0.0741227	-0.0461585	0.0824028	-0.054374	0.0290825	0.128431	0.0963414	-0.0179089	0.128604	-0.134088
6042-0005	0.106045	-0.104717	-0.0924378	-0.0116674	0.0429789	-0.0449091	-0.0610002	-0.081463	0.0492569	-0.0525861	0.111144	0.0992245	0.115713	-0.0220077	-0.0839801	-0.0742055	-0.110791	-0.0656004	0.0670357	0.0655802	-0.0513471	0.0390984	-0.0342188	0.0131382	0.0378293	0.0147263	-0.0919403	0.0970128	-0.113853	-0.0252615	0.0763633	0.0877587	-0.0352548	0.0991496	-0.101136
6042-0006	-0.031285	0.0494938	0.0311699	-0.017325	-0.0464059	0.0331647	-0.0115336	0.0141934	0.199377	0.00676624	-0.0432022	-0.0286059	-0.0532093	-0.00963572	0.0275597	0.0197507	0.0576934	0.0655257	-0.0471797	-0.0115412	0.0295266	-0.0288971	0.0511584	0.0205852	-0.0367397	-0.00603323	0.0197945	-0.052378	0.0385168	-0.0675822	-0.00903308	-0.0564675	-0.0237779	-0.0526337	0.0536322
6043-0105	0.0707487	-0.0684474	-0.0845749	0.0757551	0.0395718	-0.0435423	0.0442962	-0.0691705	-0.0268351	-0.0944186	0.0427979	0.0981116	0.0489293	-0.00590626	-0.05415	0.0190396	-0.0750768	-0.0468752	-0.0042897	0.0443021	0.0158436	0.0126985	0.0680862	-0.0211607	-0.0636286	-0.0147607	-0.0818361	0.0588753	-0.0754235	0.0439914	0.127182	0.0692833	0.027464	0.0133909	-0.0761289
6043-0005	0.0600934	-0.0762709	-0.0684077	0.0689669	0.0232426	-0.0645756	-0.00849101	-0.0663938	-0.0437961	-0.0666678	0.0488531	0.0955849	0.0612577	-0.0344207	0.0137376	0.0191802	-0.0668333	-0.0283563	0.0424687	0.0141027	-0.0437573	0.0171932	0.0176557	-0.0463837	-0.0329921	-0.0310283	-0.128218	0.0514855	-0.0888258	0.0433123	0.0924442	0.0643584	0.0395509	0.0328977	-0.0650619
6043-1205	0.0240253	-0.0224069	-0.0484796	0.0506057	0.0279397	0.00163593	0.0698274	-0.0184721	0.0499293	-0.0622948	0.000571771	0.0526415	0.0101491	0.0100088	-0.0351903	0.0263337	-0.0378026	0.00608649	-0.0276315	0.0540606	0.0294054	-0.00136711	0.0262624	0.0162645	-0.0691034	-0.0269714	-0.00247415	0.04714	-0.00253294	-0.0145341	0.0623147	0.0318777	-0.0344156	-0.0244191	-0.0432626
6043-1206	-0.0191922	0.0673732	0.0312863	0.114232	-0.0610507	0.0537826	0.0149706	-0.0371266	-0.0334742	-0.0242394	-0.0532738	0.0417454	-0.0664492	-0.0211736	-0.13527	0.140762	0.0196846	-0.0183319	-0.0527567	0.0523593	-0.0116413	-0.0865551	0.119209	0.017676	-0.069978	-0.00589278	-0.000301909	-0.0486209	0.0299342	-0.0796733	0.0395816	-0.0456439	-0.132204	-0.0901664	-0.0553252
6043-0006	-0.0388596	0.056765	0.0509692	0.0576901	-0.0355533	0.0359624	0.0232232	0.0172011	0.0605441	0.00234057	-0.0550618	-0.00631078	-0.0498376	-0.00340152	-0.0636199	0.0836634	0.0320085	0.0788788	0.0112652	0.00200507	0.00423965	-0.0351583	0.049349	0.00898646	-0.0271768	-0.0268985	0.0181317	-0.0487215	0.0519534	-0.0883581	-0.00857551	-0.0544016	-0.103469	-0.064162	-0.0181725
6044-0006	-0.0154639	0.0751667	0.0803357	0.00223338	-0.0392695	0.0582281	-0.00359755	0.0360548	-0.0415432	0.0858398	-0.00918686	-0.0299533	-0.0223745	0.00481601	-0.114321	0.0484448	0.0123161	-0.0570299	0.0226948	0.00446689	-0.0183986	-0.018903	0.0901405	0.0389274	0.0607731	0.0681944	0.019404	-0.00167151	0.0627618	-0.102802	-0.0292127	-0.0619727	-0.124328	-0.00851589	-0.0652088
6044-0005	-0.0266147	0.0334465	0.0659989	-0.0235989	0.0318325	0.0266447	0.062977	0.0905345	-0.0457812	0.0730333	-0.00771181	-0.0400146	0.00724074	0.0156874	-0.0508147	0.0113165	-0.0206493	-0.0599088	0.0627916	-0.0163266	-0.0353325	0.0537842	0.0287537	0.0140564	0.0767983	0.0411103	0.0624742	0.0302166	0.0755037	-0.076872	-0.042608	-0.019391	-0.0771867	0.0297263	-0.0638022
6044-1206	0.0197079	0.0633834	0.0753285	-0.0551167	-0.0441416	-0.00112694	-0.0423456	0.0382334	-0.0421518	0.115448	0.0333644	-0.0667597	-0.0109712	-0.0297126	-0.0581202	-0.00670848	0.0345739	-0.00512312	0.0123937	-0.102994	0.0671895	-0.00913108	0.109558	-0.0331076	0.113541	0.144081	-0.00726976	-0.03574	0.0511829	-0.069915	-0.0179773	-0.061912	-0.080731	0.0336447	-0.0192553
6044-0105	0.0393407	-0.00643019	0.022718	-0.0812889	0.0272175	0.00278015	0.017877	0.0326656	-0.0414072	0.043305	0.0469016	-0.0323493	0.0349028	0.00240683	-0.0583525	-0.0725557	-0.0390318	-0.10623	0.0457215	-0.0329658	-0.0224935	0.0482298	0.0513067	0.0135072	0.0702914	0.0733502	0.00598705	0.0276623	0.0234464	0.0062211	0.0133028	0.0148058	-0.0191942	0.0546427	-0.0515644
6044-1205	0.0487124	-0.0381597	-0.031396	-0.0673376	0.0491219	-0.0314291	0.0387229	0.0304283	0.0458661	0.00901617	0.063591	0.00415257	0.0486344	0.00179001	-0.0155363	-0.0789076	-0.043742	-0.0531435	0.0382701	-0.0307809	-0.0182458	0.0592921	-0.0123917	-0.00899419	0.0482372	0.0426737	0.0114578	0.0170659	0.00982948	0.00929139	0.0172029	0.0352217	-0.005796	0.0689517	-0.0314147
6045-0006	-0.0548488	0.0441525	0.0338584	0.0570886	-0.00232345	0.00476307	0.0378733	0.053866	0.132153	-0.00230467	-0.0576687	0.00614475	-0.0463153	-0.0170716	-0.0525116	0.0884593	0.0294029	0.0754919	0.0187793	-0.0166684	0.0783258	-0.00206738	0.0203563	-0.0265734	-0.0350164	-0.0564846	0.0627493	-0.0381705	0.0580894	-0.141905	-0.0102308	-0.0524243	-0.138167	-0.0488536	-0.0151662
6045-0005	0.0373088	-0.0981038	-0.139106	0.14782	0.0848097	-0.0766885	0.0877546	-0.0418303	0.077646	-0.187075	-0.000531825	0.159095	0.0427064	-0.0223756	-0.0162624	0.0586698	-0.0914566	-0.0140149	-0.00298801	0.0668462	-0.0448918	0.0388651	0.00371	-0.0475543	-0.177922	-0.169393	0.00959812	0.0351528	-0.0568277	0.0552678	0.137222	0.100867	0.0136489	-0.0325597	-0.0700041
6045-0105	0.0606975	-0.0719129	-0.0980649	0.0417315	0.0393005	-0.0104206	-0.00726511	-0.103138	-0.0294839	-0.098089	0.0391759	0.065932	0.0366932	0.0307263	0.0411935	-0.0114245	-0.065482	-0.0555224	-0.0417367	0.0886847	0.00280239	0.0184913	0.0451087	0.028259	-0.100673	-0.0209316	-0.0742881	0.0388926	-0.106863	0.138309	0.107197	0.0814418	0.112892	0.00333628	-0.0287286
6045-1205	0.0491445	-0.00515332	-0.0438574	0.0801685	-0.134713	0.0200015	-0.153181	-0.183297	-0.0200249	-0.0273053	0.00681257	0.0371459	-0.0302312	0.0452311	0.0289458	0.063361	-0.000497	0.038115	-0.14968	0.0706274	-0.0298222	-0.162549	0.066219	0.0323898	-0.0918761	0.0309334	-0.161959	0.0271954	-0.104952	0.0342396	0.0793989	-0.00741111	-0.0138232	-0.0665327	-0.0055886
6045-1206	-0.032979	0.0627043	0.0503853	0.0504667	-0.0662982	0.0411817	-0.037772	-0.00446345	0.120205	0.0441679	-0.0360297	-0.0193655	-0.0622264	0.0305656	-0.0528975	0.0892001	0.0425355	0.0592317	-0.0277788	-0.000688356	0.007378	-0.0601368	0.0374242	0.0215739	-0.0144603	0.0147395	-0.0328927	-0.0868987	0.0254439	-0.0701666	-0.016106	-0.0599731	-0.107695	-0.0482819	-0.0059279
6046-0005	0.0102982	-0.0100103	0.0128603	-0.0835431	0.0594488	0.00190559	0.0608338	0.0922902	-0.0440377	0.0258984	0.0196178	-0.0291072	0.0260019	0.0238339	-0.064232	-0.0764034	-0.0338714	0.0214902	0.0775029	-0.0372334	-0.0337048	0.0790574	-0.00841622	0.0103649	0.0470747	0.0164789	0.0566656	-0.0100136	0.0627129	-0.0736144	-0.0142835	0.0133651	-0.0698409	0.0408991	-0.0414848
6046-0006	0.000791221	0.0532464	0.0598123	-0.0717758	-0.0280122	-0.00221883	-0.0120085	0.0694714	-0.0424183	0.0661629	-0.00376022	-0.0606438	-0.0300167	-0.0521347	0.0303574	-0.0232421	0.0561414	0.080989	0.0357971	-0.0943386	-0.0351789	0.000211249	0.0780932	-0.0346451	0.0497976	0.0682693	0.0168094	-0.0499739	0.0717434	-0.0638529	-0.0147841	-0.0634901	-0.0471353	-0.0106863	0.0318916
6046-0105	0.0633847	-0.00912823	0.018508	-0.0552424	-0.00817426	-0.0161065	-0.00601681	0.00828463	-0.0451716	0.0185871	0.0429661	-0.0178075	0.0295069	-0.0116215	-0.0515567	-0.0557502	-0.0411289	-0.0340395	0.044047	-0.0378312	-0.034998	0.00438148	0.138231	-0.015635	0.0490718	0.083141	-0.0270484	0.0427518	0.0162696	-0.0263489	0.061101	0.014927	-0.0337391	0.0367425	-0.0571052
6046-1205	-0.00132048	0.0538926	0.0791862	-0.102479	-0.0588765	0.0312801	-0.0693234	0.0293593	-0.0400291	0.0937814	0.00318307	-0.0826292	-0.0246869	-0.00296926	0.00795829	-0.0492568	0.0449176	0.0834641	0.0366231	-0.0630932	-0.0235549	-0.020877	0.0262352	0.0215125	0.0719129	0.0720407	-0.0320571	-0.0439189	0.0414803	-0.103524	-0.0505939	-0.0687861	-0.075679	0.00392741	0.0120722
6046-1206	0.0244961	0.0485872	0.0982035	-0.0879699	-0.0341477	0.00484715	-0.0510838	0.0467683	-0.0436651	0.113576	0.0386134	-0.0649881	0.00410408	-0.0287029	-0.0934212	-0.037263	0.0190652	-0.00134401	0.101999	-0.0928208	-0.0215266	0.00641907	0.105141	-0.0115208	0.129679	0.108578	-0.030309	-0.0441683	0.0527007	-0.0728758	-0.0112105	-0.0431685	-0.0995766	0.04729	-0.0441356
6047-1206	-0.0573276	0.069591	0.0272302	0.0343334	-0.211068	0.0951544	-0.189069	-0.163129	-0.0175656	-0.0111927	-0.103469	-0.0247673	-0.105792	0.0786391	0.132378	0.0657956	0.0962739	0.123586	-0.169636	0.0747603	-0.00261328	-0.224462	-0.000898516	0.0874351	-0.125958	-0.0398266	-0.19413	-0.054493	-0.109574	-0.0238371	-0.0322377	-0.079005	0.00550679	-0.146708	0.104495
6047-0005	0.125155	-0.0707837	-0.10042	0.0838331	-0.0419562	-0.0507011	-0.0633627	-0.149411	-0.0393118	-0.084716	0.0776069	0.119926	0.0652349	-0.0249105	-0.00348465	0.0153398	-0.0882985	-0.0446701	-0.0545189	0.052615	-0.050764	-0.0744099	0.0380658	-0.0236942	-0.0309693	0.0272466	-0.152184	0.126342	-0.10984	-0.030838	0.145707	0.0608484	-0.0496871	0.0214348	-0.0766851
6047-1205	-0.0672115	0.0550006	0.00882083	0.0639372	-0.152317	0.0988862	-0.116633	-0.132508	0.0367602	-0.0290189	-0.101988	-1.68176e-07	-0.103213	0.0824444	0.109738	0.0868084	0.0658475	0.0700747	-0.155902	0.110457	-0.0247252	-0.190079	-0.0202918	0.0967145	-0.130433	-0.0659147	-0.118972	-0.0864937	-0.063343	-0.0154671	-0.0390038	-0.0571428	-0.00124193	-0.128652	0.0812259
6047-0105	0.0156755	-0.0107628	-0.0265046	0.0661337	-0.101318	0.0355771	-0.105045	-0.170509	-0.0397369	-0.0380847	-0.0225437	0.0378215	-0.0101372	0.0473383	0.0202094	0.0530268	-0.0316492	-0.011511	-0.0969727	0.0916708	-0.0393622	-0.137409	0.0169324	0.0473692	-0.0711839	-0.0189497	-0.144197	0.0650709	-0.0981333	0.00138142	0.0434191	0.0126223	-0.0326918	-0.0518108	-0.0293713
6047-0006	0.00311599	0.0487431	0.0411297	0.0626058	-0.052258	0.0212485	-0.0183757	-0.00240407	-0.0348234	0.0318578	-0.00684667	0.0318418	-0.0101843	-0.0200443	-0.100459	0.0880529	0.0122075	-0.0148703	0.0210812	0.00527965	-0.0223446	-0.0616767	0.0641446	-0.00840291	0.0224456	0.0306082	-0.032242	-0.00664903	0.0236944	-0.158178	0.0192723	-0.04384	-0.174416	-0.0240213	-0.0584601
6049-1205	0.0144888	0.0542092	0.0343794	-0.0311235	-0.0737459	0.0390313	-0.050604	-0.0242382	0.0973906	0.0593813	0.000770979	-0.0503189	-0.0534743	0.0179405	-0.06142	-0.00527216	0.0432692	0.0988601	-0.0798887	-0.0211121	0.213457	-0.0643419	0.0798252	0.0318465	0.00295987	0.101496	-0.0393694	-0.0627384	0.000366728	-0.107278	0.0150332	-0.0645284	-0.121373	-0.034187	0.00320014
6049-1206	0.0542104	0.012559	0.0024237	-0.013256	4.74403e-05	0.00643285	0.0280147	0.00572231	-0.0248863	0.0364145	0.0431836	-0.0156148	-0.0159801	0.0110002	-0.0467536	-0.0151958	-0.00068557	0.0175927	-0.0426681	-0.0130882	0.191025	0.00281071	0.0996302	0.0130039	0.0141578	0.107363	0.0100829	-0.0476036	0.0207799	-0.0330602	0.0566372	-0.00495915	-0.0763426	0.009464	-0.0215115
6049-0006	0.0477705	0.0604465	0.0759537	-0.046485	-0.0489709	0.0147408	-0.0399888	0.0364552	0.0164432	0.11482	0.0445257	-0.0476495	-0.0102767	-0.0298848	-0.122243	-0.00150383	0.0237586	-0.00707438	0.0230153	-0.066929	0.0597725	-0.0047437	0.139102	-0.00747216	0.107504	0.160103	-0.0117394	-0.0239758	0.0494101	-0.108349	0.0184891	-0.0672745	-0.14621	0.0305933	-0.0506755
6049-0105	0.120605	-0.0617225	-0.0656101	-0.0694728	-0.0681668	-0.0243772	-0.134038	-0.15205	0.0351362	-0.0060021	0.10126	0.0123227	0.0503089	0.00052487	0.005502	-0.110051	-0.0535184	0.0120016	-0.0641218	0.00485774	0.0564521	-0.0503649	0.0748705	0.015238	0.0197624	0.116305	-0.186223	0.0588236	-0.126209	0.0519115	0.104883	0.0403985	0.026125	0.0601936	-0.041785
6049-0005	0.146547	-0.0779995	-0.0661022	-0.0852248	0.0334206	-0.0655169	-0.0260499	-0.0319938	-0.0255884	0.0125657	0.145065	0.0114046	0.0910055	-0.0521437	-0.0297993	-0.117392	-0.0757339	-0.0219975	0.0394865	-0.0565633	0.043099	0.0753414	0.100687	-0.0364406	0.0766943	0.158082	-0.0875118	0.0432554	-0.0561347	0.0168635	0.112457	0.0581407	0.00885817	0.111915	-0.0698653
6050-0005	0.0965513	-0.0854306	-0.0596492	-0.107159	-0.00919799	-0.054728	-0.0936394	-0.0805299	-0.0442658	-0.0324858	0.0904289	0.0186738	0.0984665	-0.0128609	0.0605127	-0.143157	-0.0571845	-0.0403154	0.043249	-0.02348	-0.0501333	-0.0084724	-0.0110538	-0.0123241	0.0491827	0.0280169	-0.152886	0.116769	-0.110958	0.0555435	0.0557522	0.0570068	0.0471666	0.0810151	-0.0257873
6050-0006	-0.0426658	0.0562968	0.0261998	0.0243172	-0.0900975	0.0749056	-0.0390745	-0.0461213	-0.0373001	-0.0164382	-0.0768124	-0.00571804	-0.0692272	0.0274038	0.0507551	0.0493599	0.0608114	-0.0135984	-0.0828033	0.066809	-0.0405501	-0.107922	0.0476011	0.0675833	-0.0672013	-0.0367998	-0.0261749	-0.0384711	0.00424419	-0.0315368	-0.000842084	-0.0592088	-0.0161032	-0.0940902	0.0649369
6050-0105	0.0132694	0.00856386	-0.00775853	0.0214289	-0.0813655	0.0517195	-0.0641404	-0.120446	-0.0414209	-0.020752	-0.0187957	0.0261362	-0.0202127	0.0488705	-0.00889626	0.0256076	-0.0119606	0.00316016	-0.0750089	0.0741254	-0.046751	-0.112225	0.0719334	0.0600968	-0.054898	-0.00812291	-0.101113	0.00981666	-0.0588652	0.00194413	0.047986	0.00102531	-0.0298274	-0.0473841	-0.020837
6050-1205	-0.0143478	0.0648567	0.0291826	0.033588	-0.19749	0.0929325	-0.189658	-0.159674	-0.0389084	0.00337963	-0.0592948	-0.00710986	-0.0804119	0.0259371	-0.0107929	0.0713764	0.0421159	0.069059	-0.134135	0.0704516	-0.0445636	-0.207058	0.124133	0.0767719	-0.065118	0.0220975	-0.185903	-0.030898	-0.0859213	-0.0248547	0.0192349	-0.0763008	-0.0728168	-0.106319	0.0104128
6050-1206	-0.05971	0.0706095	0.0568362	0.0424148	-0.0591754	0.0779677	-0.0177792	-0.00174193	-0.0388181	0.0137605	-0.0753772	-0.0217248	-0.0683581	0.0436559	-0.0386707	0.0818931	0.0321835	0.0499339	-0.0380321	0.0550995	-0.0454815	-0.0570859	0.0574532	0.0627729	-0.0375806	-0.025865	0.0118626	-0.0557994	0.0346382	-0.0839933	-0.0306374	-0.0659254	-0.109201	-0.0718967	-0.00649235
6051-0005	0.0465582	-0.0545492	-0.0474434	0.0680237	-0.0811573	-0.0250979	-0.110352	-0.166421	0.0333848	-0.0303596	0.0406881	0.0788657	0.0482725	0.00648662	-0.0113594	0.0323824	-0.0639894	-0.0693968	-0.0186795	0.0514151	-0.0413503	-0.104146	-0.0066954	-0.00973204	-0.00152184	-0.0134153	-0.192899	0.0889301	-0.129255	0.00364951	0.0601323	0.0458896	-0.0130125	0.0267629	-0.0723811
6051-0006	-0.0614934	0.06052	0.0653482	-0.000941942	-0.0926505	0.0612386	-0.0800031	-0.0267104	0.00846653	0.061567	-0.0513082	-0.0501148	-0.0544865	0.0482467	0.0223372	0.0403897	0.0542901	0.0879034	-0.00686254	0.0169442	-0.026367	-0.0849435	-0.00932878	0.0491389	0.0202702	-0.00681884	-0.0615163	-0.0624415	0.00110351	-0.0649003	-0.0637507	-0.0689123	-0.0642814	-0.0401118	0.0391741
6051-1206	-0.0792633	0.0638019	0.0384916	0.00552582	-0.0834096	0.110312	-0.0620059	-0.034292	0.162064	0.0352703	-0.0684724	-0.0587624	-0.0859041	0.0925318	0.053533	0.0451039	0.0583911	0.100237	-0.0830642	0.0912986	-0.000435308	-0.0868352	-0.0306538	0.107067	-0.0403873	-0.0243772	-0.0375679	-0.0958235	5.65986e-05	-0.0379927	-0.0767755	-0.0676836	-0.0325028	-0.0722854	0.0581783
6051-1205	-0.0600146	0.065872	0.074401	-0.0269108	-0.067871	0.0697552	-0.0713858	-0.00489044	0.0847687	0.0772001	-0.0437462	-0.0682478	-0.0529079	0.065461	-0.0202573	0.0224392	0.0454929	0.0826785	-0.00441684	0.00618173	0.00630407	-0.0574384	-0.00586007	0.059183	0.0314949	0.0105295	-0.0324224	-0.0867129	0.0163005	-0.0655743	-0.0738435	-0.0649939	-0.076236	-0.0271016	0.0133821
6051-0105	0.00584134	-0.0349385	-0.025902	0.0259252	0.00660092	-0.0043652	0.0148096	-0.0587276	-0.0385543	-0.0189916	0.0122489	0.0375552	0.0369317	0.0301801	0.0155862	0.00322953	-0.0483034	-0.0710849	0.00355252	0.05229	-0.047138	-0.0103263	-0.0575343	0.0154952	0.00247834	-0.0298523	-0.0583097	0.0807889	-0.0411062	0.000266829	0.0112091	0.0433815	-0.00484718	0.02408	-0.0329405
6052-0006	-0.0907977	0.0699686	0.0582709	0.00743171	-0.087479	0.0992338	-0.0682708	-0.0266499	-0.0318682	0.0407355	-0.0833535	-0.0668171	-0.0777752	0.0979071	0.0828738	0.0414692	0.0902675	0.0187798	-0.0604388	0.063681	-0.0136132	-0.0855779	-0.0180539	0.0994028	-0.034877	-0.0345315	-0.0331594	-0.0827881	0.00421082	0.00942872	-0.0825071	-0.0694643	0.0435108	-0.0780052	0.10465
6052-1205	-0.0431004	0.0206981	0.0139808	0.0745618	0.0259954	0.0285024	0.0646334	0.0392519	0.076314	0.0116636	-0.0261107	0.00797041	-0.0199182	0.035192	-0.0398532	0.0765573	0.00315613	0.00765216	0.0110947	0.0305144	-0.0342156	0.0189048	-0.028908	0.02745	-0.0163884	-0.044357	0.0427909	-0.0231931	0.0380843	-0.0458842	-0.0308896	-0.00796784	-0.0633982	-0.0116628	-0.0193342
6052-0005	0.00787984	-0.0309493	-0.024301	0.0344332	0.0327602	-0.00743624	0.036277	-0.00145415	0.0929515	-0.00560235	0.026656	0.026785	0.0311408	0.0284651	0.0151931	0.00909257	-0.0279761	0.00296566	0.0315748	0.0289438	-0.0376595	0.0302336	-0.0253478	0.013983	-0.000220582	-0.0225502	-0.0196004	0.0055511	-0.00975508	-0.0179421	0.0132956	0.0384951	-0.0237582	0.0363027	-0.0167783
6052-0105	0.0748261	-0.0447004	-0.0451622	0.0504263	-0.0106439	-0.0362066	-0.0101781	-0.0710143	-0.0482599	-0.0212758	0.0662925	0.0761631	0.0623081	0.000515654	-0.0674978	0.0059964	-0.0584646	-0.0410477	0.00467713	0.0340969	-0.0525067	-0.0314704	0.0210212	-0.0118166	0.0246255	0.0252288	-0.064009	0.0834011	-0.0535535	-0.0491704	0.0709416	0.0426624	-0.0774485	0.0449904	-0.0821886
6052-1206	-0.0798317	0.0656209	0.0474815	-0.00104284	-0.0493	0.111364	-0.0229639	0.0116579	0.106743	0.0377474	-0.07222	-0.053504	-0.0712189	0.0990864	0.0028476	0.0395067	0.0491106	0.0642268	-0.0445851	0.0939117	-0.0110289	-0.0501405	-0.0201143	0.115045	-0.0310139	-0.0369032	0.0201499	-0.0904004	0.0348861	-0.064667	-0.0766149	-0.0632537	-0.0539824	-0.0685231	0.0296795
6056-0005	0.0846249	-0.0833865	-0.0936816	0.0647807	0.0650961	-0.0400274	0.0246153	-0.0628538	-0.0478459	-0.0569439	0.0819334	0.105933	0.0748822	-0.00488256	-0.0922893	0.0094262	-0.113559	-0.129741	0.0171676	0.064546	-0.0506884	0.0357509	-0.0151044	-0.00284288	-0.0206404	0.00513329	-0.0611778	0.073309	-0.0755712	0.0500315	0.0853014	0.0883227	0.017472	0.0535067	-0.12234
6056-0006	-0.0200875	0.0533493	0.0268177	0.0466075	-0.0377353	0.0626919	0.00259866	0.00422618	-0.0381385	0.014311	-0.0385907	-0.0123711	-0.0572635	0.0279064	-0.017119	0.0736153	0.0395003	0.0541854	-0.0456908	0.0556784	-0.0276448	-0.04396	0.0238382	0.0540161	-0.0396313	0.00685127	0.0261643	-0.0538563	0.0421298	-0.0299122	-0.0157751	-0.0508909	-0.0370859	-0.065446	0.00989595
6056-1206	-0.0295228	0.0703332	0.0269213	0.0270218	-0.100676	0.106252	-0.0688185	-0.0742458	0.107513	-0.000916658	-0.0682341	-0.03316	-0.0973959	0.0738128	-0.0211485	0.0547947	0.0448654	0.0879628	-0.125713	0.0797967	0.165632	-0.1149	0.0451095	0.102322	-0.101527	-0.000132159	-0.0594509	-0.0778873	-0.01674	-0.0823009	-0.00576488	-0.0681778	-0.0968261	-0.123908	0.0170023
6056-0105	-0.00513712	-0.000604252	-0.0145366	0.037724	0.0500376	0.0332762	0.0978337	0.0251793	-0.0324792	-0.015223	-0.00976496	0.00791427	-0.0246897	0.0394628	-0.0461919	0.040901	-0.0283921	-0.012314	-0.0265807	0.0642526	0.093111	0.0331154	0.00261436	0.0421086	-0.0456456	-0.00341813	0.0515827	-0.0485801	0.028359	0.0141018	0.0121579	0.0205526	-0.0249872	-0.0221417	-0.0424127
6056-1205	-0.0286759	0.0688406	0.0234263	0.0476709	-0.133672	0.0948898	-0.0944627	-0.115241	0.0782376	0.0086741	-0.0621154	-0.0163008	-0.0983991	0.0555017	-0.0105541	0.0777797	0.0481852	0.0963229	-0.138073	0.0811498	0.116662	-0.15346	0.0460139	0.0892064	-0.0912033	0.0105337	-0.117706	-0.0883289	-0.0471223	-0.0432722	-0.00199481	-0.0656836	-0.0747023	-0.116754	0.0193615
6059-0005	0.0652643	-0.0815578	-0.0864592	0.0537863	0.0213633	-0.0814389	-0.00234897	-0.0905813	0.0805428	-0.0962597	0.0537946	0.0834072	0.0735016	-0.0487072	0.0372014	-0.0100817	-0.0427024	-0.0146865	0.00466359	0.00617414	0.0169478	-0.00777447	-0.0600453	-0.0623017	-0.0172075	-0.0334874	-0.0689867	0.126688	-0.0831921	0.0208175	0.0635092	0.0744942	0.0437138	0.0283323	-0.00543988
6059-0006	0.00366598	-0.00689132	-0.0243796	0.0746512	0.0629921	-0.0437849	0.132621	0.0773013	-0.032507	-0.043114	-0.00461631	0.0319489	-0.0143089	-0.0673396	0.00589134	0.0606788	-0.00220885	0.0211311	-0.0120052	-0.0259215	0.0698084	0.0568021	-0.0116173	-0.0777185	-0.0230632	-0.0184321	0.0981813	-0.00422842	0.0755521	-0.0510718	0.0224246	0.0103563	-0.0232872	-0.0137786	-0.00179709
6059-0105	0.0179361	-0.0456158	-0.0625008	0.0642973	0.0423401	-0.0185969	0.060656	-0.0433091	0.0916885	-0.0672698	0.0133003	0.0484836	0.0159977	-0.00443211	0.0281541	0.0298086	-0.0422172	-0.0183324	-0.0344935	0.0447183	-0.0190755	0.0188058	-0.0463685	-0.0120416	-0.0511169	-0.0406279	-0.00482519	0.0264896	-0.0245857	0.0361523	0.0321468	0.059511	0.0383262	-0.00505426	-0.0120694
6061-0005	0.0422319	-0.0657244	-0.0901102	0.112362	0.0270995	-0.0308868	0.0145836	-0.0871827	-0.04289	-0.089056	0.0350284	0.105497	0.0476089	0.0111641	-0.0940171	0.0489385	-0.0905609	-0.0852097	-0.0280374	0.0942799	-0.0408225	-0.0159712	-0.0626314	-0.00328146	-0.0594507	-0.0615675	-0.0533784	0.0934489	-0.0876616	0.0208138	0.0576929	0.0821505	-0.0198973	0.0145705	-0.0863078
6061-0006	-0.0367037	0.0221252	0.00699483	0.0463348	-0.00693138	0.0330638	0.0310327	0.0122545	-0.0399516	0.00400091	-0.0323155	0.00801981	-0.0157673	0.0207355	-0.025547	0.0500958	0.022628	0.0196908	-0.0180445	0.0581746	-0.00679327	-0.0260068	-0.042875	0.0305556	-0.0129821	-0.0367733	0.0206876	0.0258694	0.0292586	-0.0275991	-0.0390297	-0.0115445	-0.0281831	-0.0258532	0.0241969
6061-0105	0.041079	-0.0582009	-0.0583886	0.0366384	0.0133241	-0.0325688	-0.0138102	-0.0638228	0.0561898	-0.0608669	0.0367434	0.0764335	0.0499137	0.0107678	-0.0199104	-0.0146444	-0.047606	-0.0285701	0.0028412	0.0585964	-0.039916	-0.0233341	-0.0834781	-0.00385597	-0.0233936	-0.0429858	-0.0483791	0.0620991	-0.0699891	0.0326189	0.0346419	0.0603907	0.0208616	0.023081	-0.0339166
6061-1205	-0.0366733	-0.0154428	-0.029385	0.052386	0.0609941	0.0398222	0.132216	0.0451529	-0.0424872	-0.0129366	-0.0108	0.018579	-0.00631761	0.0586787	-0.0268727	0.0422689	-0.0236734	-0.00356569	-0.0231188	0.0953534	-0.00764976	0.0517463	-0.0411437	0.0609343	-0.0276415	-0.0276396	0.0578668	0.00252215	0.041905	-0.0628964	-0.0306404	0.0150853	-0.0512763	0.00156909	-0.00942227
6061-1206	-0.14314	0.0499857	0.0023459	0.102537	-0.0480318	0.0964459	0.0342925	-0.0378067	0.138179	-0.0728851	-0.154768	-0.00376437	-0.112448	0.0768572	0.088775	0.117626	0.0672069	0.0358624	-0.129708	0.132046	0.00529966	-0.0980591	-0.0797161	0.0843289	-0.173703	-0.178149	0.022132	-0.0762882	0.0153991	0.00311821	-0.0834863	-0.0423602	0.0195399	-0.150207	0.0958858
6063-0005	0.041045	-0.0525616	-0.0452852	0.0133469	0.0246764	-0.0604973	0.0385115	-0.0410088	-0.0323855	-0.0539396	0.0317376	0.0513132	0.0326466	-0.0945998	0.0118363	-0.0038591	-0.0448444	-0.0397603	0.033082	-0.0281899	0.0167359	0.025034	0.0221301	-0.0754299	-0.0137125	-0.00122195	-0.0491033	0.0154444	-0.0231927	-0.0135329	0.0585523	0.0517256	-0.00995348	0.0286686	-0.0334837
6063-0006	-0.00171239	0.04223	0.044698	0.0482021	-0.020443	-0.0293131	0.0302065	0.0261024	-0.0473102	0.0151582	-0.0215884	0.0198631	-0.0207039	-0.143655	-0.0631241	0.0817232	0.022968	0.0226191	0.0504201	-0.0652963	-0.0427951	-0.0121489	0.0846558	-0.0945808	0.0193632	0.0173161	0.00766245	0.0227068	0.0508458	-0.101512	0.0218105	-0.0476089	-0.106505	-0.0176539	-0.0274454
6063-0105	0.0295512	-0.0330316	-0.0158453	-0.00299931	-0.0495932	-0.0258585	-0.067519	-0.105535	-0.0139097	-0.0175323	0.0257095	0.0333044	0.0199772	-0.0381671	0.0275589	-0.0109839	-0.0230383	0.00286392	0.0218509	-0.0120224	-0.00554437	-0.0479295	0.0100543	-0.0271331	0.00130342	0.000778885	-0.128753	-0.00337287	-0.0676032	0.0295619	0.0395849	0.0299597	0.0214978	0.0190469	-0.00863599
6063-1205	0.0139057	0.0358148	0.0415632	-0.0141281	-0.0040353	-0.0210068	0.0266146	0.0519135	0.109905	0.0522599	0.012021	-0.0229389	-0.0208468	-0.0861794	-0.0391715	0.0214285	0.0216126	-0.00765523	0.0152561	-0.0859373	0.0716315	0.0203471	0.0656682	-0.057591	0.0502731	0.0855624	0.0447766	-0.0359085	0.0685619	-0.0916481	0.00987025	-0.0465421	-0.0912201	0.0118024	-0.00652934
6063-1206	-0.0348473	0.0557566	0.0586977	-0.0295517	-0.061705	0.0163859	-0.0480857	0.00802191	-0.0360337	0.0438471	-0.0377153	-0.0524496	-0.0546391	-0.0546544	0.101608	0.0190265	0.0858981	0.0572701	-0.0227048	-0.0635844	-0.0173818	-0.0469169	0.0196906	-0.0186568	0.0116088	0.029621	-0.0033144	-0.0565981	0.0324713	-0.0370789	-0.035879	-0.0727343	0.0341649	-0.0416231	0.092188
6071-0005	0.0272277	-0.0706574	-0.0954809	0.139951	0.0612944	-0.0409529	0.0599887	-0.0592657	0.0752891	-0.11662	0.0146855	0.122652	0.0375973	-0.0120655	-0.0471752	0.0766202	-0.0990221	-0.112893	-0.00239947	0.0812653	-0.0446417	0.0229504	-0.0373134	-0.0233482	-0.0944898	-0.0968806	-0.0139755	0.0495276	-0.0575538	0.0406206	0.0726815	0.0831375	-0.00477497	0.00394484	-0.092443
6071-0006	-0.0527931	0.0593471	0.0306594	0.0356755	0.0082256	0.0729188	0.059539	0.058967	-0.0315338	0.00374591	-0.0561705	-0.0186818	-0.0557851	0.0252083	-0.0341066	0.0622436	0.0311945	-0.0424317	-0.0358016	0.0577755	0.166367	0.00673775	-0.0226414	0.0594083	-0.0464939	-0.0281406	0.0760266	-0.0369992	0.0731533	-0.0703316	-0.042949	-0.0416198	-0.0844108	-0.0681903	-0.00606674
6071-0105	0.0182712	-0.0458294	-0.0397061	0.0652444	0.0214772	-0.00406035	1.47222e-05	-0.0610063	-0.045724	-0.0283541	0.0265719	0.0539122	0.0339168	0.0209182	-0.0166406	0.0297374	-0.0759365	-0.123412	0.00767698	0.06637	-0.048709	-0.00391104	-0.0463197	0.0179791	-0.0149945	-0.0224511	-0.046555	0.0162336	-0.0471855	0.104652	0.00986619	0.0631155	0.0744674	0.019601	-0.0654623
6071-1205	-0.0454483	0.055965	0.0550009	0.0854298	-0.0570236	-0.000814669	-0.00614531	-0.0122393	0.133033	0.000267985	-0.0555996	0.0135594	-0.0570225	-0.0725029	-0.00508157	0.118102	0.0257934	-0.0350868	0.00784344	-0.0476216	-0.0374931	-0.0694076	0.0642657	-0.0597549	-0.0242189	-0.0293619	-0.00151322	-0.0573377	0.0409892	-0.0554453	-0.0266319	-0.0478431	-0.0964197	-0.0667484	-0.0133668
6071-1206	-0.0572924	0.0830501	0.0549683	0.145782	-0.0343202	-0.000226706	0.0375037	0.0236991	0.112597	-0.00266303	-0.0688259	0.025972	-0.0715741	-0.0781133	-0.0591481	0.18244	0.0560116	0.0129326	-0.0221796	-0.0402866	-0.0339373	-0.0466137	0.069727	-0.0724267	-0.0434303	-0.0351389	0.0435862	-0.0566392	0.0666547	-0.0887939	-0.0214831	-0.0684442	-0.118156	-0.0828607	-0.0210672

## Sheet: Skin module membership D
EnsemblID	Module	Cor	P.Value
ENSG00000000003	black	0.280788	1.1066e-08
ENSG00000000003	blue	-0.166041	0.000857311
ENSG00000000003	brown	-0.0626336	0.211307
ENSG00000000003	cyan	-0.372624	1.27277e-14
ENSG00000000003	darkgreen	0.0381421	0.446818
ENSG00000000003	darkgrey	-0.185697	0.000187824
ENSG00000000003	darkmagenta	-0.118714	0.0175364
ENSG00000000003	darkolivegreen	-0.0354464	0.479609
ENSG00000000003	darkorange	0.168985	0.000689882
ENSG00000000003	darkred	0.238637	1.38099e-06
ENSG00000000003	darkturquoise	0.393245	3.037e-16
ENSG00000000003	green	-0.132685	0.00788044
ENSG00000000003	greenyellow	0.229021	3.69697e-06
ENSG00000000003	grey	0.453373	1.13428e-21
ENSG00000000003	grey60	0.172588	0.000526283
ENSG00000000003	lightcyan	-0.442976	1.18166e-20
ENSG00000000003	lightgreen	-0.0240473	0.631575
ENSG00000000003	lightyellow	0.134653	0.00699834
ENSG00000000003	magenta	-0.0208266	0.677942
ENSG00000000003	midnightblue	-0.192908	0.000103343
ENSG00000000003	orange	0.567746	1.64919e-35
ENSG00000000003	paleturquoise	0.15504	0.00187139
ENSG00000000003	pink	-0.0838556	0.0939708
ENSG00000000003	purple	-0.0696418	0.164479
ENSG00000000003	red	0.274927	2.2785e-08
ENSG00000000003	royalblue	0.417317	2.74958e-18
ENSG00000000003	saddlebrown	-0.16037	0.00128993
ENSG00000000003	salmon	0.0692197	0.167058
ENSG00000000003	skyblue	-0.192351	0.000108304
ENSG00000000003	steelblue	0.102897	0.0396892
ENSG00000000003	tan	0.0605756	0.226728
ENSG00000000003	turquoise	0.107831	0.0310714
ENSG00000000003	violet	0.142965	0.00416891
ENSG00000000003	white	0.35679	1.88093e-13
ENSG00000000003	yellow	0.0836556	0.0947602
ENSG00000000005	black	-0.479109	2.40069e-24
ENSG00000000005	blue	0.5565	6.65932e-34
ENSG00000000005	brown	0.38182	2.48545e-15
ENSG00000000005	cyan	-0.272093	3.21159e-08
ENSG00000000005	darkgreen	-0.50456	3.18754e-27
ENSG00000000005	darkgrey	0.510374	6.48204e-28
ENSG00000000005	darkmagenta	-0.329461	1.39721e-11
ENSG00000000005	darkolivegreen	0.0865382	0.083882
ENSG00000000005	darkorange	0.234837	2.04818e-06
ENSG00000000005	darkred	0.281078	1.06722e-08
ENSG00000000005	darkturquoise	-0.42953	2.17683e-19
ENSG00000000005	green	-0.578674	3.94795e-37
ENSG00000000005	greenyellow	-0.517415	9.03526e-29
ENSG00000000005	grey	0.225355	5.32216e-06
ENSG00000000005	grey60	0.606371	1.59486e-41
ENSG00000000005	lightcyan	0.141242	0.00465203
ENSG00000000005	lightgreen	0.752121	4.44207e-74
ENSG00000000005	lightyellow	0.53109	1.72096e-30
ENSG00000000005	magenta	-0.212627	1.79995e-05
ENSG00000000005	midnightblue	-0.115933	0.0203829
ENSG00000000005	orange	0.305118	4.59041e-10
ENSG00000000005	paleturquoise	-0.399863	8.65219e-17
ENSG00000000005	pink	0.0178523	0.721873
ENSG00000000005	purple	0.359098	1.28205e-13
ENSG00000000005	red	-0.0378319	0.450525
ENSG00000000005	royalblue	0.0387072	0.440108
ENSG00000000005	saddlebrown	0.0442456	0.377466
ENSG00000000005	salmon	-0.607384	1.08109e-41
ENSG00000000005	skyblue	0.28317	8.21115e-09
ENSG00000000005	steelblue	-0.0621002	0.21523
ENSG00000000005	tan	-0.446045	5.96648e-21
ENSG00000000005	turquoise	-0.599996	1.78684e-40
ENSG00000000005	violet	0.244801	7.18433e-07
ENSG00000000005	white	-0.320212	5.46571e-11
ENSG00000000005	yellow	0.81667	4.6603e-97
ENSG00000000419	black	0.775001	2.43389e-81
ENSG00000000419	blue	-0.49249	7.90477e-26
ENSG00000000419	brown	-0.292163	2.59442e-09
ENSG00000000419	cyan	-0.126024	0.0116471
ENSG00000000419	darkgreen	0.330466	1.20138e-11
ENSG00000000419	darkgrey	-0.576177	9.37845e-37
ENSG00000000419	darkmagenta	-0.00351216	0.944175
ENSG00000000419	darkolivegreen	-0.0274381	0.584277
ENSG00000000419	darkorange	-0.0525994	0.293984
ENSG00000000419	darkred	0.19306	0.00010202
ENSG00000000419	darkturquoise	0.845439	1.81587e-110
ENSG00000000419	green	0.300391	8.72212e-10
ENSG00000000419	greenyellow	0.600224	1.64069e-40
ENSG00000000419	grey	0.0624747	0.21247
ENSG00000000419	grey60	-0.360549	1.00582e-13
ENSG00000000419	lightcyan	-0.427228	3.53933e-19
ENSG00000000419	lightgreen	-0.508419	1.11113e-27
ENSG00000000419	lightyellow	-0.419794	1.65745e-18
ENSG00000000419	magenta	0.143763	0.00396105
ENSG00000000419	midnightblue	-0.20833	2.67241e-05
ENSG00000000419	orange	-0.262519	9.94777e-08
ENSG00000000419	paleturquoise	0.416374	3.32996e-18
ENSG00000000419	pink	0.106197	0.0337282
ENSG00000000419	purple	-0.402158	5.56072e-17
ENSG00000000419	red	0.400896	7.09499e-17
ENSG00000000419	royalblue	0.593334	2.10783e-39
ENSG00000000419	saddlebrown	-0.16013	0.00131203
ENSG00000000419	salmon	0.46419	9.0829e-23
ENSG00000000419	skyblue	-0.250392	3.91184e-07
ENSG00000000419	steelblue	0.0286641	0.567589
ENSG00000000419	tan	0.435581	5.96156e-20
ENSG00000000419	turquoise	0.391118	4.51969e-16
ENSG00000000419	violet	-0.106993	0.0324114
ENSG00000000419	white	0.653702	4.05944e-50
ENSG00000000419	yellow	-0.5202	4.09205e-29
ENSG00000000457	black	-0.206767	3.07922e-05
ENSG00000000457	blue	0.107565	0.0314906
ENSG00000000457	brown	0.335084	5.95856e-12
ENSG00000000457	cyan	-0.304166	5.22883e-10
ENSG00000000457	darkgreen	0.0350985	0.483935
ENSG00000000457	darkgrey	-0.0469575	0.348899
ENSG00000000457	darkmagenta	0.0115908	0.817239
ENSG00000000457	darkolivegreen	0.27104	3.64478e-08
ENSG00000000457	darkorange	0.022148	0.658758
ENSG00000000457	darkred	0.187059	0.000168062
ENSG00000000457	darkturquoise	-0.0768119	0.125104
ENSG00000000457	green	-0.286457	5.41448e-09
ENSG00000000457	greenyellow	0.124816	0.0124795
ENSG00000000457	grey	-0.092621	0.0642267
ENSG00000000457	grey60	-0.096754	0.0531668
ENSG00000000457	lightcyan	-0.149251	0.00276751
ENSG00000000457	lightgreen	0.0292271	0.560003
ENSG00000000457	lightyellow	0.044285	0.377041
ENSG00000000457	magenta	0.349693	5.99628e-13
ENSG00000000457	midnightblue	-0.280122	1.2022e-08
ENSG00000000457	orange	0.168072	0.000738293
ENSG00000000457	paleturquoise	0.163959	0.000997561
ENSG00000000457	pink	-0.162629	0.00109792
ENSG00000000457	purple	-0.11788	0.0183514
ENSG00000000457	red	0.27097	3.67526e-08
ENSG00000000457	royalblue	-0.0228583	0.648537
ENSG00000000457	saddlebrown	0.0992956	0.0471885
ENSG00000000457	salmon	0.0190521	0.704031
ENSG00000000457	skyblue	0.149328	0.00275334
ENSG00000000457	steelblue	-0.210445	2.2022e-05
ENSG00000000457	tan	-0.260975	1.18881e-07
ENSG00000000457	turquoise	-0.0869537	0.0824009
ENSG00000000457	violet	-0.169546	0.000661638
ENSG00000000457	white	0.127506	0.0106933
ENSG00000000457	yellow	-0.0666257	0.183577
ENSG00000000460	black	0.597828	4.0142e-40
ENSG00000000460	blue	-0.64414	2.93556e-48
ENSG00000000460	brown	-0.40613	2.56659e-17
ENSG00000000460	cyan	-0.107962	0.0308655
ENSG00000000460	darkgreen	0.342638	1.84513e-12
ENSG00000000460	darkgrey	-0.553203	1.91784e-33
ENSG00000000460	darkmagenta	0.00971793	0.846368
ENSG00000000460	darkolivegreen	-0.253969	2.63103e-07
ENSG00000000460	darkorange	0.00241625	0.961578
ENSG00000000460	darkred	-0.147007	0.00320907
ENSG00000000460	darkturquoise	0.5935	1.98389e-39
ENSG00000000460	green	0.40546	2.92668e-17
ENSG00000000460	greenyellow	0.64541	1.6771e-48
ENSG00000000460	grey	0.19137	0.000117606
ENSG00000000460	grey60	-0.13406	0.00725415
ENSG00000000460	lightcyan	-0.538532	1.84618e-31
ENSG00000000460	lightgreen	-0.602424	7.16624e-41
ENSG00000000460	lightyellow	-0.402672	5.03419e-17
ENSG00000000460	magenta	0.151912	0.00231579
ENSG00000000460	midnightblue	0.0398978	0.426163
ENSG00000000460	orange	-0.262368	1.01233e-07
ENSG00000000460	paleturquoise	0.320183	5.48891e-11
ENSG00000000460	pink	-0.185041	0.000198095
ENSG00000000460	purple	-0.286497	5.3864e-09
ENSG00000000460	red	0.195796	8.08476e-05
ENSG00000000460	royalblue	0.186905	0.000170203
ENSG00000000460	saddlebrown	-0.301619	7.39056e-10
ENSG00000000460	salmon	0.798033	1.428e-89
ENSG00000000460	skyblue	-0.523155	1.75159e-29
ENSG00000000460	steelblue	0.280518	1.14439e-08
ENSG00000000460	tan	0.371158	1.64353e-14
ENSG00000000460	turquoise	0.6039	4.09595e-41
ENSG00000000460	violet	0.130952	0.00873777
ENSG00000000460	white	0.480785	1.57845e-24
ENSG00000000460	yellow	-0.457246	4.64143e-22
ENSG00000000938	black	0.211335	2.02883e-05
ENSG00000000938	blue	-0.475168	6.37828e-24
ENSG00000000938	brown	-0.541789	6.82869e-32
ENSG00000000938	cyan	0.0527452	0.292645
ENSG00000000938	darkgreen	0.16239	0.00111691
ENSG00000000938	darkgrey	-0.113542	0.0231417
ENSG00000000938	darkmagenta	-0.0355542	0.478273
ENSG00000000938	darkolivegreen	-0.477056	4.00051e-24
ENSG00000000938	darkorange	-0.0293615	0.558199
ENSG00000000938	darkred	-0.480561	1.6698e-24
ENSG00000000938	darkturquoise	0.0775967	0.121282
ENSG00000000938	green	0.346368	1.02213e-12
ENSG00000000938	greenyellow	0.128949	0.00983176
ENSG00000000938	grey	0.431056	1.57434e-19
ENSG00000000938	grey60	0.411292	9.25263e-18
ENSG00000000938	lightcyan	-0.323055	3.61167e-11
ENSG00000000938	lightgreen	-0.253796	2.68238e-07
ENSG00000000938	lightyellow	-0.180364	0.000288107
ENSG00000000938	magenta	-0.253948	2.63716e-07
ENSG00000000938	midnightblue	0.438284	3.31495e-20
ENSG00000000938	orange	-0.069989	0.162379
ENSG00000000938	paleturquoise	-0.0388329	0.438624
ENSG00000000938	pink	-0.182099	0.000251001
ENSG00000000938	purple	0.189139	0.000141605
ENSG00000000938	red	-0.335804	5.33599e-12
ENSG00000000938	royalblue	-0.247503	5.36513e-07
ENSG00000000938	saddlebrown	-0.232793	2.52492e-06
ENSG00000000938	salmon	0.321421	4.58507e-11
ENSG00000000938	skyblue	-0.572229	3.62764e-36
ENSG00000000938	steelblue	0.863826	1.4461e-120
ENSG00000000938	tan	0.281439	1.02016e-08
ENSG00000000938	turquoise	0.486972	3.28941e-25
ENSG00000000938	violet	0.748773	4.40243e-73
ENSG00000000938	white	-0.0734099	0.142762
ENSG00000000938	yellow	0.1183	0.0179374
ENSG00000000971	black	-0.551276	3.53952e-33
ENSG00000000971	blue	0.486762	3.47153e-25
ENSG00000000971	brown	0.386443	1.07229e-15
ENSG00000000971	cyan	-0.376588	6.33564e-15
ENSG00000000971	darkgreen	-0.434048	8.29806e-20
ENSG00000000971	darkgrey	0.430585	1.74021e-19
ENSG00000000971	darkmagenta	-0.330226	1.24544e-11
ENSG00000000971	darkolivegreen	0.132082	0.00817002
ENSG00000000971	darkorange	0.10438	0.0369088
ENSG00000000971	darkred	0.26675	6.06913e-08
ENSG00000000971	darkturquoise	-0.438158	3.40742e-20
ENSG00000000971	green	-0.619517	9.1701e-44
ENSG00000000971	greenyellow	-0.43899	2.84114e-20
ENSG00000000971	grey	0.256516	1.97632e-07
ENSG00000000971	grey60	0.74817	6.62878e-73
ENSG00000000971	lightcyan	0.00803644	0.872701
ENSG00000000971	lightgreen	0.769245	1.95826e-79
ENSG00000000971	lightyellow	0.53139	1.57442e-30
ENSG00000000971	magenta	-0.126484	0.0113433
ENSG00000000971	midnightblue	-0.163772	0.0010111
ENSG00000000971	orange	0.246556	5.94557e-07
ENSG00000000971	paleturquoise	-0.327502	1.87249e-11
ENSG00000000971	pink	-0.177684	0.000355592
ENSG00000000971	purple	0.304066	5.30112e-10
ENSG00000000971	red	0.00629292	0.900155
ENSG00000000971	royalblue	-0.0416016	0.406659
ENSG00000000971	saddlebrown	0.0745743	0.136516
ENSG00000000971	salmon	-0.588043	1.43693e-38
ENSG00000000971	skyblue	0.230059	3.33079e-06
ENSG00000000971	steelblue	0.104699	0.0363321
ENSG00000000971	tan	-0.558719	3.24574e-34
ENSG00000000971	turquoise	-0.542355	5.73887e-32
ENSG00000000971	violet	0.460275	2.28866e-22
ENSG00000000971	white	-0.259778	1.36393e-07
ENSG00000000971	yellow	0.892855	5.76879e-140
ENSG00000001036	black	0.36517	4.6072e-14
ENSG00000001036	blue	-0.493827	5.57348e-26
ENSG00000001036	brown	-0.480229	1.81473e-24
ENSG00000001036	cyan	0.0409826	0.413682
ENSG00000001036	darkgreen	0.210926	2.10686e-05
ENSG00000001036	darkgrey	-0.352519	3.79247e-13
ENSG00000001036	darkmagenta	-0.0250114	0.617963
ENSG00000001036	darkolivegreen	-0.287718	4.60851e-09
ENSG00000001036	darkorange	-0.0472947	0.345445
ENSG00000001036	darkred	-0.327058	2.00029e-11
ENSG00000001036	darkturquoise	0.272911	2.90995e-08
ENSG00000001036	green	0.35578	2.22242e-13
ENSG00000001036	greenyellow	0.250971	3.66974e-07
ENSG00000001036	grey	0.252699	3.03088e-07
ENSG00000001036	grey60	0.376529	6.40205e-15
ENSG00000001036	lightcyan	-0.345549	1.1644e-12
ENSG00000001036	lightgreen	-0.205315	3.50933e-05
ENSG00000001036	lightyellow	-0.254296	2.53642e-07
ENSG00000001036	magenta	-0.138324	0.00558567
ENSG00000001036	midnightblue	0.113223	0.0235335
ENSG00000001036	orange	-0.254858	2.38172e-07
ENSG00000001036	paleturquoise	0.0944194	0.0592014
ENSG00000001036	pink	-0.121058	0.0154142
ENSG00000001036	purple	-0.134598	0.00702164
ENSG00000001036	red	-0.164298	0.000973389
ENSG00000001036	royalblue	-0.05797	0.247377
ENSG00000001036	saddlebrown	-0.161423	0.00119685
ENSG00000001036	salmon	0.333896	7.14509e-12
ENSG00000001036	skyblue	-0.437421	3.99982e-20
ENSG00000001036	steelblue	0.560062	2.09576e-34
ENSG00000001036	tan	0.350347	5.3954e-13
ENSG00000001036	turquoise	0.430014	1.96455e-19
ENSG00000001036	violet	0.603348	5.04954e-41
ENSG00000001036	white	0.0932378	0.0624651
ENSG00000001036	yellow	0.105674	0.03462
ENSG00000001084	black	-0.445661	6.50145e-21
ENSG00000001084	blue	0.391509	4.2025e-16
ENSG00000001084	brown	0.493042	6.84344e-26
ENSG00000001084	cyan	-0.0574596	0.25157
ENSG00000001084	darkgreen	-0.223986	6.08802e-06
ENSG00000001084	darkgrey	0.145374	0.00356969
ENSG00000001084	darkmagenta	-0.0776432	0.121059
ENSG00000001084	darkolivegreen	0.305345	4.44991e-10
ENSG00000001084	darkorange	0.0386886	0.440327
ENSG00000001084	darkred	0.135177	0.00677894
ENSG00000001084	darkturquoise	-0.418997	1.95133e-18
ENSG00000001084	green	-0.306386	3.85683e-10
ENSG00000001084	greenyellow	-0.203582	4.09726e-05
ENSG00000001084	grey	-0.427509	3.3356e-19
ENSG00000001084	grey60	0.0460602	0.358196
ENSG00000001084	lightcyan	0.258639	1.5533e-07
ENSG00000001084	lightgreen	0.366185	3.87452e-14
ENSG00000001084	lightyellow	0.182809	0.000237145
ENSG00000001084	magenta	0.309461	2.51916e-10
ENSG00000001084	midnightblue	-0.3136	1.4091e-10
ENSG00000001084	orange	0.156009	0.00175046
ENSG00000001084	paleturquoise	-0.109175	0.0290209
ENSG00000001084	pink	-0.0235026	0.639324
ENSG00000001084	purple	-0.102234	0.0409888
ENSG00000001084	red	0.0428974	0.392187
ENSG00000001084	royalblue	-0.258598	1.56057e-07
ENSG00000001084	saddlebrown	0.0999654	0.0457104
ENSG00000001084	salmon	-0.318534	6.96674e-11
ENSG00000001084	skyblue	0.356261	2.05296e-13
ENSG00000001084	steelblue	-0.33719	4.31146e-12
ENSG00000001084	tan	-0.325383	2.56413e-11
ENSG00000001084	turquoise	-0.378247	4.71714e-15
ENSG00000001084	violet	-0.245723	6.50564e-07
ENSG00000001084	white	-0.220926	8.19929e-06
ENSG00000001084	yellow	0.184296	0.000210411
ENSG00000001167	black	0.0100637	0.840972
ENSG00000001167	blue	-0.283795	7.58848e-09
ENSG00000001167	brown	0.03913	0.435126
ENSG00000001167	cyan	-0.192769	0.000104556
ENSG00000001167	darkgreen	0.0257725	0.607306
ENSG00000001167	darkgrey	-0.275023	2.25193e-08
ENSG00000001167	darkmagenta	-0.2046	3.74137e-05
ENSG00000001167	darkolivegreen	-0.177845	0.000351168
ENSG00000001167	darkorange	0.0127899	0.798717
ENSG00000001167	darkred	-0.0866072	0.0836348
ENSG00000001167	darkturquoise	0.0911159	0.0686977
ENSG00000001167	green	0.0919327	0.0662408
ENSG00000001167	greenyellow	0.430261	1.86431e-19
ENSG00000001167	grey	-0.00188611	0.970003
ENSG00000001167	grey60	0.0571992	0.253729
ENSG00000001167	lightcyan	-0.342965	1.75241e-12
ENSG00000001167	lightgreen	-0.239045	1.32326e-06
ENSG00000001167	lightyellow	-0.100679	0.0441783
ENSG00000001167	magenta	0.389515	6.08713e-16
ENSG00000001167	midnightblue	-0.0473229	0.345157
ENSG00000001167	orange	-0.0943081	0.0595028
ENSG00000001167	paleturquoise	0.0463116	0.355576
ENSG00000001167	pink	-0.419482	1.76695e-18
ENSG00000001167	purple	-0.166084	0.000854618
ENSG00000001167	red	0.220725	8.3594e-06
ENSG00000001167	royalblue	-0.177266	0.00036737
ENSG00000001167	saddlebrown	-0.356909	1.84428e-13
ENSG00000001167	salmon	0.454364	9.03433e-22
ENSG00000001167	skyblue	-0.423058	8.45363e-19
ENSG00000001167	steelblue	0.103975	0.0376519
ENSG00000001167	tan	-0.099392	0.0469733
ENSG00000001167	turquoise	0.283585	7.79235e-09
ENSG00000001167	violet	0.0656795	0.189893
ENSG00000001167	white	0.244154	7.70125e-07
ENSG00000001167	yellow	-0.176583	0.000387389
ENSG00000001460	black	0.441765	1.54444e-20
ENSG00000001460	blue	-0.31005	2.32066e-10
ENSG00000001460	brown	-0.318907	6.60141e-11
ENSG00000001460	cyan	0.206522	3.14816e-05
ENSG00000001460	darkgreen	0.339956	2.80807e-12
ENSG00000001460	darkgrey	-0.266687	6.11389e-08
ENSG00000001460	darkmagenta	0.294713	1.85752e-09
ENSG00000001460	darkolivegreen	-0.00272906	0.956608
ENSG00000001460	darkorange	-0.108382	0.030216
ENSG00000001460	darkred	-0.127653	0.0106026
ENSG00000001460	darkturquoise	0.346266	1.0389e-12
ENSG00000001460	green	0.353838	3.05753e-13
ENSG00000001460	greenyellow	0.224663	5.69685e-06
ENSG00000001460	grey	-0.0563482	0.260872
ENSG00000001460	grey60	-0.394484	2.40596e-16
ENSG00000001460	lightcyan	-0.0439272	0.380912
ENSG00000001460	lightgreen	-0.42996	1.98715e-19
ENSG00000001460	lightyellow	-0.366526	3.65519e-14
ENSG00000001460	magenta	-0.0638733	0.20239
ENSG00000001460	midnightblue	0.0890802	0.0751467
ENSG00000001460	orange	-0.237586	1.54114e-06
ENSG00000001460	paleturquoise	0.280321	1.1729e-08
ENSG00000001460	pink	0.203403	4.16302e-05
ENSG00000001460	purple	-0.177617	0.000357471
ENSG00000001460	red	-0.0228071	0.649272
ENSG00000001460	royalblue	0.17204	0.000548614
ENSG00000001460	saddlebrown	0.100338	0.0449058
ENSG00000001460	salmon	0.336501	4.79428e-12
ENSG00000001460	skyblue	-0.0266855	0.594633
ENSG00000001460	steelblue	-0.0475276	0.343072
ENSG00000001460	tan	0.406177	2.54331e-17
ENSG00000001460	turquoise	0.321687	4.41119e-11
ENSG00000001460	violet	-0.181062	0.000272599
ENSG00000001460	white	0.176178	0.000399716
ENSG00000001460	yellow	-0.44491	7.68798e-21
ENSG00000001461	black	-0.60783	9.10585e-42
ENSG00000001461	blue	0.595846	8.3698e-40
ENSG00000001461	brown	0.69679	2.09184e-59
ENSG00000001461	cyan	-0.0824127	0.0997849
ENSG00000001461	darkgreen	-0.275614	2.09535e-08
ENSG00000001461	darkgrey	0.260642	1.23526e-07
ENSG00000001461	darkmagenta	-0.0132806	0.79117
ENSG00000001461	darkolivegreen	0.47433	7.83846e-24
ENSG00000001461	darkorange	0.0187624	0.708324
ENSG00000001461	darkred	0.388842	6.89464e-16
ENSG00000001461	darkturquoise	-0.443388	1.07856e-20
ENSG00000001461	green	-0.511055	5.36728e-28
ENSG00000001461	greenyellow	-0.276329	1.91994e-08
ENSG00000001461	grey	-0.444811	7.85931e-21
ENSG00000001461	grey60	-0.0878625	0.0792344
ENSG00000001461	lightcyan	0.398204	1.18849e-16
ENSG00000001461	lightgreen	0.442528	1.30485e-20
ENSG00000001461	lightyellow	0.39917	9.8818e-17
ENSG00000001461	magenta	0.326721	2.10318e-11
ENSG00000001461	midnightblue	-0.413594	5.83592e-18
ENSG00000001461	orange	0.16353	0.00102898
ENSG00000001461	paleturquoise	-0.0903131	0.0711846
ENSG00000001461	pink	-0.0311418	0.534574
ENSG00000001461	purple	-0.0953751	0.0566659
ENSG00000001461	red	0.228053	4.07264e-06
ENSG00000001461	royalblue	-0.0965925	0.0535672
ENSG00000001461	saddlebrown	0.223818	6.18903e-06
ENSG00000001461	salmon	-0.425521	5.06166e-19
ENSG00000001461	skyblue	0.577426	6.08855e-37
ENSG00000001461	steelblue	-0.604304	3.51192e-41
ENSG00000001461	tan	-0.528517	3.67675e-30
ENSG00000001461	turquoise	-0.567635	1.71156e-35
ENSG00000001461	violet	-0.463068	1.18508e-22
ENSG00000001461	white	-0.142675	0.00424685
ENSG00000001461	yellow	0.143254	0.00409259
ENSG00000001497	black	0.321932	4.25645e-11
ENSG00000001497	blue	-0.226026	4.98109e-06
ENSG00000001497	brown	-0.366028	3.98e-14
ENSG00000001497	cyan	0.591365	4.32424e-39
ENSG00000001497	darkgreen	0.0550105	0.27238
ENSG00000001497	darkgrey	-0.208642	2.59745e-05
ENSG00000001497	darkmagenta	0.0559569	0.264204
ENSG00000001497	darkolivegreen	-0.330564	1.18378e-11
ENSG00000001497	darkorange	-0.133581	0.00746738
ENSG00000001497	darkred	-0.406625	2.32908e-17
ENSG00000001497	darkturquoise	0.0889443	0.0755943
ENSG00000001497	green	0.628724	2.13253e-45
ENSG00000001497	greenyellow	0.048584	0.33244
ENSG00000001497	grey	-0.334162	6.86057e-12
ENSG00000001497	grey60	-0.258322	1.61038e-07
ENSG00000001497	lightcyan	0.302561	6.50526e-10
ENSG00000001497	lightgreen	-0.31979	5.81063e-11
ENSG00000001497	lightyellow	-0.303009	6.1215e-10
ENSG00000001497	magenta	-0.139087	0.00532654
ENSG00000001497	midnightblue	0.207572	2.86284e-05
ENSG00000001497	orange	-0.237135	1.61513e-06
ENSG00000001497	paleturquoise	-0.139718	0.00512053
ENSG00000001497	pink	0.244288	7.59099e-07
ENSG00000001497	purple	-0.223851	6.16928e-06
ENSG00000001497	red	-0.312785	1.58107e-10
ENSG00000001497	royalblue	-0.183645	0.000221748
ENSG00000001497	saddlebrown	-0.16681	0.000810307
ENSG00000001497	salmon	0.298345	1.14752e-09
ENSG00000001497	skyblue	-0.232906	2.49605e-06
ENSG00000001497	steelblue	0.0204664	0.683208
ENSG00000001497	tan	0.473692	9.16842e-24
ENSG00000001497	turquoise	0.242813	8.88696e-07
ENSG00000001497	violet	-0.145542	0.00353109
ENSG00000001497	white	-0.161515	0.001189
ENSG00000001497	yellow	-0.356763	1.88934e-13
ENSG00000001561	black	-0.462648	1.30889e-22
ENSG00000001561	blue	0.570331	6.90733e-36
ENSG00000001561	brown	0.558631	3.33946e-34
ENSG00000001561	cyan	-0.55731	5.12558e-34
ENSG00000001561	darkgreen	-0.60691	1.29704e-41
ENSG00000001561	darkgrey	0.440788	1.91539e-20
ENSG00000001561	darkmagenta	-0.537943	2.20713e-31
ENSG00000001561	darkolivegreen	0.0813463	0.104263
ENSG00000001561	darkorange	0.160908	0.00124157
ENSG00000001561	darkred	0.582844	9.15561e-38
ENSG00000001561	darkturquoise	-0.240801	1.10012e-06
ENSG00000001561	green	-0.76386	1.0595e-77
ENSG00000001561	greenyellow	-0.330748	1.1513e-11
ENSG00000001561	grey	0.388864	6.86636e-16
ENSG00000001561	grey60	0.597575	4.41074e-40
ENSG00000001561	lightcyan	-0.080239	0.10908
ENSG00000001561	lightgreen	0.774535	3.48761e-81
ENSG00000001561	lightyellow	0.781023	2.14262e-83
ENSG00000001561	magenta	-0.05366	0.284343
ENSG00000001561	midnightblue	-0.297417	1.2986e-09
ENSG00000001561	orange	0.564411	5.01199e-35
ENSG00000001561	paleturquoise	-0.382166	2.33523e-15
ENSG00000001561	pink	-0.191397	0.000117336
ENSG00000001561	purple	0.305415	4.40723e-10
ENSG00000001561	red	0.312654	1.61049e-10
ENSG00000001561	royalblue	0.291639	2.7777e-09
ENSG00000001561	saddlebrown	-0.152931	0.00216146
ENSG00000001561	salmon	-0.576098	9.63621e-37
ENSG00000001561	skyblue	0.172004	0.000550093
ENSG00000001561	steelblue	-0.15988	0.00133539
ENSG00000001561	tan	-0.638855	2.93049e-47
ENSG00000001561	turquoise	-0.644473	2.53444e-48
ENSG00000001561	violet	0.140749	0.00479916
ENSG00000001561	white	-0.0233535	0.641451
ENSG00000001561	yellow	0.772104	2.25063e-80
ENSG00000001617	black	-0.432215	1.22918e-19
ENSG00000001617	blue	0.302896	6.21634e-10
ENSG00000001617	brown	0.245123	6.94015e-07
ENSG00000001617	cyan	0.339681	2.93066e-12
ENSG00000001617	darkgreen	0.0375051	0.454449
ENSG00000001617	darkgrey	0.209936	2.30765e-05
ENSG00000001617	darkmagenta	0.338648	3.44074e-12
ENSG00000001617	darkolivegreen	0.292368	2.52584e-09
ENSG00000001617	darkorange	-0.0624796	0.212434
ENSG00000001617	darkred	-0.0820891	0.101128
ENSG00000001617	darkturquoise	-0.436562	4.82039e-20
ENSG00000001617	green	-0.0300673	0.548773
ENSG00000001617	greenyellow	-0.264303	8.08555e-08
ENSG00000001617	grey	-0.541838	6.72597e-32
ENSG00000001617	grey60	-0.328565	1.59774e-11
ENSG00000001617	lightcyan	0.535018	5.33412e-31
ENSG00000001617	lightgreen	0.0507432	0.311375
ENSG00000001617	lightyellow	-0.0333041	0.506574
ENSG00000001617	magenta	0.131982	0.00821877
ENSG00000001617	midnightblue	0.0394201	0.431726
ENSG00000001617	orange	-0.0419146	0.403134
ENSG00000001617	paleturquoise	-0.00505228	0.919765
ENSG00000001617	pink	0.0624067	0.21297
ENSG00000001617	purple	-0.0121929	0.807925
ENSG00000001617	red	-0.152589	0.00221206
ENSG00000001617	royalblue	-0.368551	2.5814e-14
ENSG00000001617	saddlebrown	0.34787	8.03872e-13
ENSG00000001617	salmon	-0.197723	6.8495e-05
ENSG00000001617	skyblue	0.427407	3.40841e-19
ENSG00000001617	steelblue	-0.35992	1.11761e-13
ENSG00000001617	tan	-0.169341	0.000671841
ENSG00000001617	turquoise	-0.209921	2.31067e-05
ENSG00000001617	violet	-0.398385	1.14803e-16
ENSG00000001617	white	-0.289918	3.4719e-09
ENSG00000001617	yellow	-0.156151	0.00173333
ENSG00000001626	black	0.0504089	0.314578
ENSG00000001626	blue	0.0489759	0.32855
ENSG00000001626	brown	0.0745921	0.136422
ENSG00000001626	cyan	-0.274866	2.2954e-08
ENSG00000001626	darkgreen	-0.18404	0.000214809
ENSG00000001626	darkgrey	0.0286518	0.567755
ENSG00000001626	darkmagenta	-0.289446	3.6901e-09
ENSG00000001626	darkolivegreen	-0.131236	0.00859179
ENSG00000001626	darkorange	0.0544762	0.277071
ENSG00000001626	darkred	0.2051	3.57778e-05
ENSG00000001626	darkturquoise	0.131602	0.00840704
ENSG00000001626	green	-0.187266	0.000165234
ENSG00000001626	greenyellow	0.0419702	0.402511
ENSG00000001626	grey	0.298258	1.16087e-09
ENSG00000001626	grey60	0.226902	4.56698e-06
ENSG00000001626	lightcyan	-0.208669	2.59099e-05
ENSG00000001626	lightgreen	0.146029	0.00342081
ENSG00000001626	lightyellow	0.41499	4.40589e-18
ENSG00000001626	magenta	-0.0455407	0.363648
ENSG00000001626	midnightblue	-0.104737	0.0362655
ENSG00000001626	orange	0.135057	0.00682855
ENSG00000001626	paleturquoise	-0.105805	0.0343939
ENSG00000001626	pink	-0.0778205	0.120209
ENSG00000001626	purple	0.0730948	0.14449
ENSG00000001626	red	0.180444	0.000286278
ENSG00000001626	royalblue	0.242813	8.8868e-07
ENSG00000001626	saddlebrown	-0.217578	1.13016e-05
ENSG00000001626	salmon	-0.0512457	0.306602
ENSG00000001626	skyblue	-0.191861	0.000112861
ENSG00000001626	steelblue	0.0396682	0.428832
ENSG00000001626	tan	-0.105589	0.0347661
ENSG00000001626	turquoise	-0.0898759	0.0725696
ENSG00000001626	violet	0.0889968	0.0754211
ENSG00000001626	white	0.142473	0.004302
ENSG00000001626	yellow	0.18862	0.000147819
ENSG00000001629	black	-0.607904	8.85058e-42
ENSG00000001629	blue	0.568432	1.30992e-35
ENSG00000001629	brown	0.900598	4.24079e-146
ENSG00000001629	cyan	-0.547084	1.32431e-32
ENSG00000001629	darkgreen	-0.369029	2.37685e-14
ENSG00000001629	darkgrey	0.172965	0.000511431
ENSG00000001629	darkmagenta	-0.2962	1.52632e-09
ENSG00000001629	darkolivegreen	0.552377	2.49529e-33
ENSG00000001629	darkorange	0.0884837	0.077127
ENSG00000001629	darkred	0.665389	1.74786e-52
ENSG00000001629	darkturquoise	-0.276041	1.98874e-08
ENSG00000001629	green	-0.774216	4.46051e-81
ENSG00000001629	greenyellow	-0.049022	0.328094
ENSG00000001629	grey	-0.274126	2.51149e-08
ENSG00000001629	grey60	0.132463	0.00798591
ENSG00000001629	lightcyan	0.00206738	0.967122
ENSG00000001629	lightgreen	0.569149	1.02911e-35
ENSG00000001629	lightyellow	0.41163	8.64922e-18
ENSG00000001629	magenta	0.589159	9.613e-39
ENSG00000001629	midnightblue	-0.63628	8.84599e-47
ENSG00000001629	orange	0.267253	5.71897e-08
ENSG00000001629	paleturquoise	-0.0166023	0.740623
ENSG00000001629	pink	-0.322048	4.18471e-11
ENSG00000001629	purple	-0.106851	0.032643
ENSG00000001629	red	0.575105	1.35663e-36
ENSG00000001629	royalblue	0.0932178	0.0625214
ENSG00000001629	saddlebrown	0.0558587	0.265044
ENSG00000001629	salmon	-0.43017	1.90041e-19
ENSG00000001629	skyblue	0.478671	2.67825e-24
ENSG00000001629	steelblue	-0.562039	1.09627e-34
ENSG00000001629	tan	-0.774352	4.01763e-81
ENSG00000001629	turquoise	-0.625954	6.70068e-45
ENSG00000001629	violet	-0.325367	2.57033e-11
ENSG00000001629	white	0.152739	0.0021898
ENSG00000001629	yellow	0.316814	8.91895e-11
ENSG00000001630	black	0.589171	9.57261e-39
ENSG00000001630	blue	-0.620781	5.5115e-44
ENSG00000001630	brown	-0.273484	2.71488e-08
ENSG00000001630	cyan	-0.189741	0.00013471
ENSG00000001630	darkgreen	0.452153	1.49972e-21
ENSG00000001630	darkgrey	-0.695214	4.88774e-59
ENSG00000001630	darkmagenta	0.0645198	0.19785
ENSG00000001630	darkolivegreen	-0.0206487	0.68054
ENSG00000001630	darkorange	-0.057374	0.252278
ENSG00000001630	darkred	0.0179436	0.720509
ENSG00000001630	darkturquoise	0.710528	1.00414e-62
ENSG00000001630	green	0.33593	5.23443e-12
ENSG00000001630	greenyellow	0.746508	2.03537e-72
ENSG00000001630	grey	0.0345036	0.491378
ENSG00000001630	grey60	-0.258727	1.53782e-07
ENSG00000001630	lightcyan	-0.574632	1.59582e-36
ENSG00000001630	lightgreen	-0.599807	1.91824e-40
ENSG00000001630	lightyellow	-0.376792	6.11017e-15
ENSG00000001630	magenta	0.349332	6.35635e-13
ENSG00000001630	midnightblue	-0.21722	1.16922e-05
ENSG00000001630	orange	-0.0637071	0.20357
ENSG00000001630	paleturquoise	0.512881	3.23068e-28
ENSG00000001630	pink	-0.238875	1.34702e-06
ENSG00000001630	purple	-0.484079	6.87621e-25
ENSG00000001630	red	0.384159	1.62724e-15
ENSG00000001630	royalblue	0.269591	4.33399e-08
ENSG00000001630	saddlebrown	-0.172202	0.000541901
ENSG00000001630	salmon	0.636674	7.47719e-47
ENSG00000001630	skyblue	-0.396051	1.78947e-16
ENSG00000001630	steelblue	0.123758	0.0132512
ENSG00000001630	tan	0.300083	9.09198e-10
ENSG00000001630	turquoise	0.557924	4.20075e-34
ENSG00000001630	violet	-0.0136647	0.785276
ENSG00000001630	white	0.652886	5.88358e-50
ENSG00000001630	yellow	-0.546401	1.63908e-32
ENSG00000001631	black	-0.464426	8.58746e-23
ENSG00000001631	blue	0.481553	1.30146e-24
ENSG00000001631	brown	0.708281	3.61083e-62
ENSG00000001631	cyan	-0.492173	8.58462e-26
ENSG00000001631	darkgreen	-0.449037	3.0438e-21
ENSG00000001631	darkgrey	0.258165	1.63941e-07
ENSG00000001631	darkmagenta	-0.411152	9.51315e-18
ENSG00000001631	darkolivegreen	0.228499	3.89529e-06
ENSG00000001631	darkorange	0.0379168	0.449508
ENSG00000001631	darkred	0.573639	2.24226e-36
ENSG00000001631	darkturquoise	-0.204673	3.71722e-05
ENSG00000001631	green	-0.656817	9.7319e-51
ENSG00000001631	greenyellow	-0.0564754	0.259796
ENSG00000001631	grey	0.00020632	0.996718
ENSG00000001631	grey60	0.120547	0.0158563
ENSG00000001631	lightcyan	-0.0445048	0.374675
ENSG00000001631	lightgreen	0.438797	2.96381e-20
ENSG00000001631	lightyellow	0.401087	6.83832e-17
ENSG00000001631	magenta	0.351227	4.67868e-13
ENSG00000001631	midnightblue	-0.379756	3.60281e-15
ENSG00000001631	orange	0.205317	3.50878e-05
ENSG00000001631	paleturquoise	-0.184494	0.000207073
ENSG00000001631	pink	-0.274936	2.27608e-08
ENSG00000001631	purple	0.07747	0.121893
ENSG00000001631	red	0.498631	1.5677e-26
ENSG00000001631	royalblue	0.174955	0.000439253
ENSG00000001631	saddlebrown	-0.136737	0.00616167
ENSG00000001631	salmon	-0.248309	4.91439e-07
ENSG00000001631	skyblue	0.228934	3.72925e-06
ENSG00000001631	steelblue	-0.41736	2.72554e-18
ENSG00000001631	tan	-0.662572	6.64397e-52
ENSG00000001631	turquoise	-0.509659	7.89687e-28
ENSG00000001631	violet	-0.245128	6.93639e-07
ENSG00000001631	white	0.130309	0.00907665
ENSG00000001631	yellow	0.255273	2.27337e-07
ENSG00000002016	black	-0.203108	4.27343e-05
ENSG00000002016	blue	0.222099	7.31879e-06
ENSG00000002016	brown	0.144457	0.00378806
ENSG00000002016	cyan	-0.234041	2.22265e-06
ENSG00000002016	darkgreen	-0.337777	3.93751e-12
ENSG00000002016	darkgrey	0.39468	2.31847e-16
ENSG00000002016	darkmagenta	-0.307588	3.26721e-10
ENSG00000002016	darkolivegreen	-0.216911	1.20398e-05
ENSG00000002016	darkorange	-0.0102224	0.838499
ENSG00000002016	darkred	0.0823979	0.099846
ENSG00000002016	darkturquoise	-0.217847	1.10156e-05
ENSG00000002016	green	-0.289346	3.73832e-09
ENSG00000002016	greenyellow	-0.199832	5.70235e-05
ENSG00000002016	grey	0.410868	1.00679e-17
ENSG00000002016	grey60	0.19037	0.00012785
ENSG00000002016	lightcyan	-0.0676333	0.177023
ENSG00000002016	lightgreen	0.222247	7.2142e-06
ENSG00000002016	lightyellow	0.317971	7.55403e-11
ENSG00000002016	magenta	-0.167993	0.000742619
ENSG00000002016	midnightblue	0.196921	7.33986e-05
ENSG00000002016	orange	0.172527	0.000528736
ENSG00000002016	paleturquoise	-0.32052	5.22684e-11
ENSG00000002016	pink	-0.0302901	0.545814
ENSG00000002016	purple	0.454418	8.92358e-22
ENSG00000002016	red	-0.00877173	0.861167
ENSG00000002016	royalblue	0.0325139	0.516717
ENSG00000002016	saddlebrown	-0.189267	0.000140109
ENSG00000002016	salmon	-0.11199	0.0251009
ENSG00000002016	skyblue	-0.124705	0.0125584
ENSG00000002016	steelblue	0.0450152	0.369216
ENSG00000002016	tan	-0.222793	6.84065e-06
ENSG00000002016	turquoise	-0.195897	8.01467e-05
ENSG00000002016	violet	0.0786339	0.116371
ENSG00000002016	white	-0.15095	0.00247067
ENSG00000002016	yellow	0.263092	9.30794e-08
ENSG00000002330	black	-0.297319	1.31568e-09
ENSG00000002330	blue	0.473009	1.08357e-23
ENSG00000002330	brown	0.0319092	0.524549
ENSG00000002330	cyan	0.684745	1.19965e-56
ENSG00000002330	darkgreen	-0.156907	0.00164481
ENSG00000002330	darkgrey	0.403507	4.28217e-17
ENSG00000002330	darkmagenta	0.309708	2.43402e-10
ENSG00000002330	darkolivegreen	0.102948	0.0395908
ENSG00000002330	darkorange	-0.0721014	0.15004
ENSG00000002330	darkred	-0.246122	6.23113e-07
ENSG00000002330	darkturquoise	-0.55025	4.8962e-33
ENSG00000002330	green	0.102049	0.0413581
ENSG00000002330	greenyellow	-0.675428	1.32691e-54
ENSG00000002330	grey	-0.413764	5.64079e-18
ENSG00000002330	grey60	-0.217467	1.14214e-05
ENSG00000002330	lightcyan	0.87123	4.6491e-125
ENSG00000002330	lightgreen	0.276697	1.83524e-08
ENSG00000002330	lightyellow	0.0816139	0.103125
ENSG00000002330	magenta	-0.388175	7.79841e-16
ENSG00000002330	midnightblue	0.17561	0.000417658
ENSG00000002330	orange	0.0464671	0.353961
ENSG00000002330	paleturquoise	-0.321004	4.87191e-11
ENSG00000002330	pink	0.561978	1.11847e-34
ENSG00000002330	purple	0.0982701	0.0495292
ENSG00000002330	red	-0.53953	1.36285e-31
ENSG00000002330	royalblue	-0.288418	4.21262e-09
ENSG00000002330	saddlebrown	0.402425	5.28129e-17
ENSG00000002330	salmon	-0.454176	9.4338e-22
ENSG00000002330	skyblue	0.493523	6.0352e-26
ENSG00000002330	steelblue	-0.2784	1.48818e-08
ENSG00000002330	tan	0.13759	0.00584584
ENSG00000002330	turquoise	-0.376858	6.03908e-15
ENSG00000002330	violet	-0.280641	1.12699e-08
ENSG00000002330	white	-0.669969	1.93074e-53
ENSG00000002330	yellow	0.092531	0.0644873
ENSG00000002549	black	0.638075	4.1006e-47
ENSG00000002549	blue	-0.847006	2.82263e-111
ENSG00000002549	brown	-0.674244	2.38263e-54
ENSG00000002549	cyan	0.0883319	0.0776377
ENSG00000002549	darkgreen	0.596463	6.66091e-40
ENSG00000002549	darkgrey	-0.635827	1.07327e-46
ENSG00000002549	darkmagenta	0.254145	2.57955e-07
ENSG00000002549	darkolivegreen	-0.272825	2.94012e-08
ENSG00000002549	darkorange	0.106744	0.0328183
ENSG00000002549	darkred	-0.440229	2.1657e-20
ENSG00000002549	darkturquoise	0.560514	1.80743e-34
ENSG00000002549	green	0.640675	1.33354e-47
ENSG00000002549	greenyellow	0.626321	5.76234e-45
ENSG00000002549	grey	0.134265	0.00716492
ENSG00000002549	grey60	-0.0894869	0.0738203
ENSG00000002549	lightcyan	-0.513176	2.97472e-28
ENSG00000002549	lightgreen	-0.747035	1.42757e-72
ENSG00000002549	lightyellow	-0.523908	1.40922e-29
ENSG00000002549	magenta	0.070506	0.159291
ENSG00000002549	midnightblue	0.202489	4.51437e-05
ENSG00000002549	orange	-0.324221	3.04347e-11
ENSG00000002549	paleturquoise	0.442192	1.40542e-20
ENSG00000002549	pink	-0.220972	8.16258e-06
ENSG00000002549	purple	-0.293749	2.1083e-09
ENSG00000002549	red	-0.0675616	0.177483
ENSG00000002549	royalblue	-0.0639071	0.202151
ENSG00000002549	saddlebrown	-0.158801	0.00144089
ENSG00000002549	salmon	0.754781	6.99189e-75
ENSG00000002549	skyblue	-0.558798	3.16287e-34
ENSG00000002549	steelblue	0.53155	1.50163e-30
ENSG00000002549	tan	0.539633	1.32059e-31
ENSG00000002549	turquoise	0.847467	1.62669e-111
ENSG00000002549	violet	0.345525	1.1688e-12
ENSG00000002549	white	0.369301	2.26801e-14
ENSG00000002549	yellow	-0.479571	2.13907e-24
ENSG00000002586	black	-0.537028	2.91145e-31
ENSG00000002586	blue	0.802632	2.41177e-91
ENSG00000002586	brown	0.463958	9.59718e-23
ENSG00000002586	cyan	0.0695349	0.165129
ENSG00000002586	darkgreen	-0.706131	1.21585e-61
ENSG00000002586	darkgrey	0.651018	1.37096e-49
ENSG00000002586	darkmagenta	-0.373458	1.09992e-14
ENSG00000002586	darkolivegreen	0.00555415	0.911826
ENSG00000002586	darkorange	0.0231387	0.64452
ENSG00000002586	darkred	0.23615	1.78875e-06
ENSG00000002586	darkturquoise	-0.605412	2.30254e-41
ENSG00000002586	green	-0.486964	3.29661e-25
ENSG00000002586	greenyellow	-0.754807	6.86641e-75
ENSG00000002586	grey	-0.00538036	0.914574
ENSG00000002586	grey60	0.284807	6.67716e-09
ENSG00000002586	lightcyan	0.577384	6.17913e-37
ENSG00000002586	lightgreen	0.812237	3.34609e-95
ENSG00000002586	lightyellow	0.563176	7.53914e-35
ENSG00000002586	magenta	-0.329276	1.43652e-11
ENSG00000002586	midnightblue	-0.0950968	0.0573949
ENSG00000002586	orange	0.303333	5.85733e-10
ENSG00000002586	paleturquoise	-0.660219	2.00534e-51
ENSG00000002586	pink	0.342884	1.77492e-12
ENSG00000002586	purple	0.327803	1.79042e-11
ENSG00000002586	red	-0.177602	0.000357885
ENSG00000002586	royalblue	-0.00260033	0.958653
ENSG00000002586	saddlebrown	0.0246769	0.62267
ENSG00000002586	salmon	-0.767376	7.91828e-79
ENSG00000002586	skyblue	0.387027	9.63302e-16
ENSG00000002586	steelblue	-0.30247	6.58613e-10
ENSG00000002586	tan	-0.358442	1.43014e-13
ENSG00000002586	turquoise	-0.802916	1.86755e-91
ENSG00000002586	violet	-0.0827738	0.0983037
ENSG00000002586	white	-0.563747	6.24388e-35
ENSG00000002586	yellow	0.65397	3.59278e-50
ENSG00000002587	black	0.444458	8.50238e-21
ENSG00000002587	blue	-0.69541	4.40018e-59
ENSG00000002587	brown	-0.562192	1.04262e-34
ENSG00000002587	cyan	0.125817	0.0117859
ENSG00000002587	darkgreen	0.364191	5.44166e-14
ENSG00000002587	darkgrey	-0.460683	2.07968e-22
ENSG00000002587	darkmagenta	0.05924	0.237154
ENSG00000002587	darkolivegreen	-0.403163	4.57775e-17
ENSG00000002587	darkorange	-0.00450169	0.928484
ENSG00000002587	darkred	-0.472087	1.35741e-23
ENSG00000002587	darkturquoise	0.349479	6.2066e-13
ENSG00000002587	green	0.566337	2.64134e-35
ENSG00000002587	greenyellow	0.480661	1.6285e-24
ENSG00000002587	grey	0.144862	0.00369016
ENSG00000002587	grey60	0.0660288	0.187543
ENSG00000002587	lightcyan	-0.392856	3.26691e-16
ENSG00000002587	lightgreen	-0.561828	1.17509e-34
ENSG00000002587	lightyellow	-0.299545	9.77302e-10
ENSG00000002587	magenta	0.0522786	0.296942
ENSG00000002587	midnightblue	0.278642	1.44441e-08
ENSG00000002587	orange	-0.240824	1.09745e-06
ENSG00000002587	paleturquoise	0.199026	6.11763e-05
ENSG00000002587	pink	-0.224924	5.55286e-06
ENSG00000002587	purple	-0.154517	0.0019398
ENSG00000002587	red	-0.138124	0.00565574
ENSG00000002587	royalblue	-0.200576	5.34278e-05
ENSG00000002587	saddlebrown	-0.302184	6.84721e-10
ENSG00000002587	salmon	0.593464	2.01002e-39
ENSG00000002587	skyblue	-0.651782	9.70897e-50
ENSG00000002587	steelblue	0.525274	9.48358e-30
ENSG00000002587	tan	0.437071	4.31613e-20
ENSG00000002587	turquoise	0.694613	6.74823e-59
ENSG00000002587	violet	0.373365	1.11803e-14
ENSG00000002587	white	0.203914	3.97761e-05
ENSG00000002587	yellow	-0.297121	1.3508e-09
ENSG00000002726	black	0.00373062	0.940709
ENSG00000002726	blue	-0.0286468	0.567823
ENSG00000002726	brown	-0.0859874	0.085879
ENSG00000002726	cyan	-0.0225593	0.652833
ENSG00000002726	darkgreen	-0.168441	0.000718341
ENSG00000002726	darkgrey	0.0900809	0.0719176
ENSG00000002726	darkmagenta	-0.197685	6.87208e-05
ENSG00000002726	darkolivegreen	-0.301873	7.14137e-10
ENSG00000002726	darkorange	0.0879576	0.0789085
ENSG00000002726	darkred	-0.0730716	0.144618
ENSG00000002726	darkturquoise	-0.0241581	0.630005
ENSG00000002726	green	0.0403456	0.420984
ENSG00000002726	greenyellow	-0.0275196	0.583161
ENSG00000002726	grey	0.252145	3.22318e-07
ENSG00000002726	grey60	0.167237	0.000785203
ENSG00000002726	lightcyan	-0.0708507	0.157257
ENSG00000002726	lightgreen	0.0188716	0.706706
ENSG00000002726	lightyellow	0.361845	8.09031e-14
ENSG00000002726	magenta	-0.140268	0.00494677
ENSG00000002726	midnightblue	0.177631	0.000357062
ENSG00000002726	orange	0.0819214	0.101829
ENSG00000002726	paleturquoise	-0.217371	1.1526e-05
ENSG00000002726	pink	-0.0936624	0.0612756
ENSG00000002726	purple	0.169331	0.000672379
ENSG00000002726	red	-0.0667928	0.182478
ENSG00000002726	royalblue	-0.024937	0.619008
ENSG00000002726	saddlebrown	-0.271268	3.5462e-08
ENSG00000002726	salmon	0.0561061	0.26293
ENSG00000002726	skyblue	-0.274073	2.52776e-08
ENSG00000002726	steelblue	0.131245	0.00858713
ENSG00000002726	tan	-0.0050957	0.919078
ENSG00000002726	turquoise	0.0499947	0.318576
ENSG00000002726	violet	0.0861102	0.0854305
ENSG00000002726	white	-0.0542131	0.279402
ENSG00000002726	yellow	0.0836187	0.0949064
ENSG00000002745	black	-0.00619354	0.901724
ENSG00000002745	blue	-0.0928651	0.0635248
ENSG00000002745	brown	0.116326	0.0199572
ENSG00000002745	cyan	-0.0502452	0.316154
ENSG00000002745	darkgreen	0.148273	0.00295269
ENSG00000002745	darkgrey	-0.188402	0.000150497
ENSG00000002745	darkmagenta	0.0563995	0.260439
ENSG00000002745	darkolivegreen	0.116039	0.020267
ENSG00000002745	darkorange	-0.107874	0.0310038
ENSG00000002745	darkred	0.00957895	0.848538
ENSG00000002745	darkturquoise	0.0485387	0.332891
ENSG00000002745	green	0.0280164	0.576378
ENSG00000002745	greenyellow	0.229325	3.58574e-06
ENSG00000002745	grey	-0.254834	2.38821e-07
ENSG00000002745	grey60	-0.218081	1.07729e-05
ENSG00000002745	lightcyan	-0.0680342	0.174464
ENSG00000002745	lightgreen	-0.179851	0.000300006
ENSG00000002745	lightyellow	-0.199026	6.11739e-05
ENSG00000002745	magenta	0.343702	1.56026e-12
ENSG00000002745	midnightblue	-0.148378	0.00293222
ENSG00000002745	orange	-0.00876848	0.861218
ENSG00000002745	paleturquoise	0.204186	3.88251e-05
ENSG00000002745	pink	-0.0756531	0.130918
ENSG00000002745	purple	-0.21647	1.25537e-05
ENSG00000002745	red	0.146817	0.00324931
ENSG00000002745	royalblue	-0.0995951	0.0465227
ENSG00000002745	saddlebrown	-0.0166597	0.739758
ENSG00000002745	salmon	0.16314	0.00105831
ENSG00000002745	skyblue	-0.0336917	0.501638
ENSG00000002745	steelblue	-0.0427699	0.393598
ENSG00000002745	tan	-0.0130409	0.794853
ENSG00000002745	turquoise	0.113796	0.0228348
ENSG00000002745	violet	-0.130944	0.00874195
ENSG00000002745	white	0.148357	0.00293636
ENSG00000002745	yellow	-0.272063	3.22299e-08
ENSG00000002822	black	-0.293416	2.20237e-09
ENSG00000002822	blue	0.562491	9.44828e-35
ENSG00000002822	brown	0.127533	0.0106763
ENSG00000002822	cyan	0.522631	2.03685e-29
ENSG00000002822	darkgreen	-0.355033	2.51305e-13
ENSG00000002822	darkgrey	0.491834	9.37751e-26
ENSG00000002822	darkmagenta	0.0559386	0.26436
ENSG00000002822	darkolivegreen	-0.00897074	0.85805
ENSG00000002822	darkorange	-0.0703158	0.160422
ENSG00000002822	darkred	-0.0805015	0.107922
ENSG00000002822	darkturquoise	-0.497819	1.9452e-26
ENSG00000002822	green	-0.0338838	0.4992
ENSG00000002822	greenyellow	-0.682661	3.49031e-56
ENSG00000002822	grey	-0.235541	1.90482e-06
ENSG00000002822	grey60	-0.16039	0.00128804
ENSG00000002822	lightcyan	0.778532	1.54471e-82
ENSG00000002822	lightgreen	0.39037	5.19459e-16
ENSG00000002822	lightyellow	0.22235	7.14216e-06
ENSG00000002822	magenta	-0.430499	1.77232e-19
ENSG00000002822	midnightblue	0.140753	0.00479784
ENSG00000002822	orange	0.246727	5.8365e-07
ENSG00000002822	paleturquoise	-0.461944	1.54552e-22
ENSG00000002822	pink	0.516502	1.16962e-28
ENSG00000002822	purple	0.207719	2.82506e-05
ENSG00000002822	red	-0.412493	7.27838e-18
ENSG00000002822	royalblue	-0.114705	0.0217616
ENSG00000002822	saddlebrown	0.227687	4.22411e-06
ENSG00000002822	salmon	-0.503111	4.71809e-27
ENSG00000002822	skyblue	0.387228	9.28291e-16
ENSG00000002822	steelblue	-0.305781	4.19126e-10
ENSG00000002822	tan	0.0227813	0.649643
ENSG00000002822	turquoise	-0.496988	2.42469e-26
ENSG00000002822	violet	-0.298945	1.05907e-09
ENSG00000002822	white	-0.606198	1.70441e-41
ENSG00000002822	yellow	0.184317	0.000210046
ENSG00000002834	black	-0.548054	9.77452e-33
ENSG00000002834	blue	0.373186	1.15364e-14
ENSG00000002834	brown	0.359964	1.10946e-13
ENSG00000002834	cyan	-0.114652	0.0218237
ENSG00000002834	darkgreen	-0.563155	7.59294e-35
ENSG00000002834	darkgrey	0.295501	1.674e-09
ENSG00000002834	darkmagenta	-0.533844	7.58311e-31
ENSG00000002834	darkolivegreen	-0.200051	5.59418e-05
ENSG00000002834	darkorange	-0.0151548	0.762526
ENSG00000002834	darkred	0.0789657	0.114833
ENSG00000002834	darkturquoise	-0.483295	8.38692e-25
ENSG00000002834	green	-0.349001	6.7036e-13
ENSG00000002834	greenyellow	-0.306441	3.82785e-10
ENSG00000002834	grey	0.0195638	0.69647
ENSG00000002834	grey60	0.619178	1.05084e-43
ENSG00000002834	lightcyan	0.152491	0.00222688
ENSG00000002834	lightgreen	0.583789	6.55467e-38
ENSG00000002834	lightyellow	0.375474	7.7148e-15
ENSG00000002834	magenta	0.00864328	0.86318
ENSG00000002834	midnightblue	-0.0965103	0.053772
ENSG00000002834	orange	0.0985394	0.0489053
ENSG00000002834	paleturquoise	-0.534605	6.03682e-31
ENSG00000002834	pink	-0.2319	2.7651e-06
ENSG00000002834	purple	0.130164	0.00915439
ENSG00000002834	red	-0.0361842	0.470507
ENSG00000002834	royalblue	-0.260381	1.27287e-07
ENSG00000002834	saddlebrown	-0.308715	2.79493e-10
ENSG00000002834	salmon	-0.322207	4.08896e-11
ENSG00000002834	skyblue	-0.122836	0.0139574
ENSG00000002834	steelblue	0.16808	0.000737838
ENSG00000002834	tan	-0.463768	1.00399e-22
ENSG00000002834	turquoise	-0.404249	3.70621e-17
ENSG00000002834	violet	0.378276	4.69362e-15
ENSG00000002834	white	-0.295436	1.68861e-09
ENSG00000002834	yellow	0.644425	2.58913e-48
ENSG00000002919	black	0.561911	1.14338e-34
ENSG00000002919	blue	-0.742919	2.22886e-71
ENSG00000002919	brown	-0.624208	1.3709e-44
ENSG00000002919	cyan	0.269844	4.20523e-08
ENSG00000002919	darkgreen	0.606364	1.59955e-41
ENSG00000002919	darkgrey	-0.575404	1.22392e-36
ENSG00000002919	darkmagenta	0.386213	1.11837e-15
ENSG00000002919	darkolivegreen	-0.189056	0.000142584
ENSG00000002919	darkorange	-0.0474573	0.343787
ENSG00000002919	darkred	-0.546479	1.59964e-32
ENSG00000002919	darkturquoise	0.407438	1.98544e-17
ENSG00000002919	green	0.692541	2.03693e-58
ENSG00000002919	greenyellow	0.511563	4.66117e-28
ENSG00000002919	grey	-0.0336312	0.502407
ENSG00000002919	grey60	-0.219241	9.64195e-06
ENSG00000002919	lightcyan	-0.295004	1.78764e-09
ENSG00000002919	lightgreen	-0.731312	3.92486e-68
ENSG00000002919	lightyellow	-0.59101	4.91895e-39
ENSG00000002919	magenta	0.0831899	0.0966187
ENSG00000002919	midnightblue	0.226464	4.76938e-06
ENSG00000002919	orange	-0.321002	4.8735e-11
ENSG00000002919	paleturquoise	0.42016	1.53741e-18
ENSG00000002919	pink	-0.0107106	0.8309
ENSG00000002919	purple	-0.316913	8.79337e-11
ENSG00000002919	red	-0.180723	0.000280034
ENSG00000002919	royalblue	-0.197256	7.13089e-05
ENSG00000002919	saddlebrown	-0.0119453	0.811752
ENSG00000002919	salmon	0.670585	1.43151e-53
ENSG00000002919	skyblue	-0.411908	8.18191e-18
ENSG00000002919	steelblue	0.385826	1.20051e-15
ENSG00000002919	tan	0.635161	1.42563e-46
ENSG00000002919	turquoise	0.774001	5.26544e-81
ENSG00000002919	violet	0.169672	0.000655447
ENSG00000002919	white	0.208733	2.57598e-05
ENSG00000002919	yellow	-0.546987	1.36499e-32
ENSG00000002933	black	0.100553	0.0444464
ENSG00000002933	blue	-0.303788	5.50571e-10
ENSG00000002933	brown	-0.443044	1.16397e-20
ENSG00000002933	cyan	0.00455079	0.927706
ENSG00000002933	darkgreen	0.0117606	0.81461
ENSG00000002933	darkgrey	-0.00114959	0.981714
ENSG00000002933	darkmagenta	-0.136795	0.00613951
ENSG00000002933	darkolivegreen	-0.436974	4.40808e-20
ENSG00000002933	darkorange	0.008681	0.862589
ENSG00000002933	darkred	-0.385308	1.31972e-15
ENSG00000002933	darkturquoise	-0.0288906	0.564532
ENSG00000002933	green	0.183756	0.000219778
ENSG00000002933	greenyellow	-0.0454424	0.364686
ENSG00000002933	grey	0.470086	2.20762e-23
ENSG00000002933	grey60	0.627254	3.92135e-45
ENSG00000002933	lightcyan	-0.250508	3.86213e-07
ENSG00000002933	lightgreen	0.00461408	0.926703
ENSG00000002933	lightyellow	0.0225113	0.653523
ENSG00000002933	magenta	-0.348188	7.63952e-13
ENSG00000002933	midnightblue	0.336478	4.81121e-12
ENSG00000002933	orange	-0.0987183	0.0484945
ENSG00000002933	paleturquoise	-0.165143	0.000915376
ENSG00000002933	pink	-0.115828	0.0204977
ENSG00000002933	purple	0.214083	1.57139e-05
ENSG00000002933	red	-0.352425	3.85072e-13
ENSG00000002933	royalblue	-0.20136	4.98725e-05
ENSG00000002933	saddlebrown	-0.188611	0.000147924
ENSG00000002933	salmon	0.0985833	0.0488043
ENSG00000002933	skyblue	-0.472392	1.26006e-23
ENSG00000002933	steelblue	0.778523	1.55588e-82
ENSG00000002933	tan	0.181686	0.000259404
ENSG00000002933	turquoise	0.282941	8.45096e-09
ENSG00000002933	violet	0.856899	1.35025e-116
ENSG00000002933	white	-0.170609	0.00061104
ENSG00000002933	yellow	0.40161	6.18245e-17
ENSG00000003056	black	0.567735	1.65494e-35
ENSG00000003056	blue	-0.71174	5.00761e-63
ENSG00000003056	brown	-0.596802	5.87594e-40
ENSG00000003056	cyan	0.0934866	0.0617658
ENSG00000003056	darkgreen	0.303811	5.48818e-10
ENSG00000003056	darkgrey	-0.415874	3.68479e-18
ENSG00000003056	darkmagenta	-0.0502872	0.315749
ENSG00000003056	darkolivegreen	-0.502612	5.3982e-27
ENSG00000003056	darkorange	-0.0619088	0.21665
ENSG00000003056	darkred	-0.426895	3.79561e-19
ENSG00000003056	darkturquoise	0.431799	1.34345e-19
ENSG00000003056	green	0.592359	3.00997e-39
ENSG00000003056	greenyellow	0.515517	1.54379e-28
ENSG00000003056	grey	0.188939	0.000143972
ENSG00000003056	grey60	-0.0176855	0.724365
ENSG00000003056	lightcyan	-0.426297	4.30292e-19
ENSG00000003056	lightgreen	-0.624672	1.13401e-44
ENSG00000003056	lightyellow	-0.3922	3.69344e-16
ENSG00000003056	magenta	0.0103729	0.836155
ENSG00000003056	midnightblue	0.357866	1.57379e-13
ENSG00000003056	orange	-0.367005	3.36709e-14
ENSG00000003056	paleturquoise	0.140722	0.00480728
ENSG00000003056	pink	-0.144601	0.00375285
ENSG00000003056	purple	-0.0636809	0.203756
ENSG00000003056	red	-0.106117	0.033863
ENSG00000003056	royalblue	-0.0803608	0.108542
ENSG00000003056	saddlebrown	-0.409456	1.33282e-17
ENSG00000003056	salmon	0.700514	2.75187e-60
ENSG00000003056	skyblue	-0.714288	1.14615e-63
ENSG00000003056	steelblue	0.509978	7.23094e-28
ENSG00000003056	tan	0.481864	1.2035e-24
ENSG00000003056	turquoise	0.697809	1.20458e-59
ENSG00000003056	violet	0.328172	1.69435e-11
ENSG00000003056	white	0.241474	1.02447e-06
ENSG00000003056	yellow	-0.382499	2.19886e-15
ENSG00000003096	black	-0.395946	1.82534e-16
ENSG00000003096	blue	0.420573	1.41254e-18
ENSG00000003096	brown	0.488734	2.09197e-25
ENSG00000003096	cyan	-0.343843	1.52588e-12
ENSG00000003096	darkgreen	-0.491533	1.01412e-25
ENSG00000003096	darkgrey	0.238661	1.37747e-06
ENSG00000003096	darkmagenta	-0.448562	3.38888e-21
ENSG00000003096	darkolivegreen	0.0667565	0.182716
ENSG00000003096	darkorange	0.1241	0.0129971
ENSG00000003096	darkred	0.391144	4.49789e-16
ENSG00000003096	darkturquoise	-0.234398	2.14269e-06
ENSG00000003096	green	-0.520481	3.77558e-29
ENSG00000003096	greenyellow	-0.197989	6.69334e-05
ENSG00000003096	grey	0.112594	0.024322
ENSG00000003096	grey60	0.476239	4.89719e-24
ENSG00000003096	lightcyan	0.00116483	0.981472
ENSG00000003096	lightgreen	0.58218	1.15693e-37
ENSG00000003096	lightyellow	0.597843	3.99215e-40
ENSG00000003096	magenta	0.0913785	0.0678997
ENSG00000003096	midnightblue	-0.317859	7.67681e-11
ENSG00000003096	orange	0.304818	4.78282e-10
ENSG00000003096	paleturquoise	-0.310842	2.07751e-10
ENSG00000003096	pink	-0.206035	3.28939e-05
ENSG00000003096	purple	0.0786257	0.11641
ENSG00000003096	red	0.24325	8.48233e-07
ENSG00000003096	royalblue	0.107196	0.0320825
ENSG00000003096	saddlebrown	-0.17134	0.000578372
ENSG00000003096	salmon	-0.3668	3.48716e-14
ENSG00000003096	skyblue	0.108696	0.0297374
ENSG00000003096	steelblue	-0.200224	5.51013e-05
ENSG00000003096	tan	-0.48768	2.74366e-25
ENSG00000003096	turquoise	-0.486023	4.19281e-25
ENSG00000003096	violet	0.0465901	0.352687
ENSG00000003096	white	-0.0426403	0.395033
ENSG00000003096	yellow	0.549226	6.76287e-33
ENSG00000003137	black	-0.758887	3.84579e-76
ENSG00000003137	blue	0.782382	7.21247e-84
ENSG00000003137	brown	0.717204	2.07876e-64
ENSG00000003137	cyan	-0.195162	8.53458e-05
ENSG00000003137	darkgreen	-0.48583	4.40404e-25
ENSG00000003137	darkgrey	0.506272	2.00035e-27
ENSG00000003137	darkmagenta	-0.209555	2.38963e-05
ENSG00000003137	darkolivegreen	0.412123	7.83821e-18
ENSG00000003137	darkorange	0.0526878	0.293172
ENSG00000003137	darkred	0.402734	4.9748e-17
ENSG00000003137	darkturquoise	-0.611652	2.06704e-42
ENSG00000003137	green	-0.683203	2.64538e-56
ENSG00000003137	greenyellow	-0.524511	1.18344e-29
ENSG00000003137	grey	-0.212859	1.76159e-05
ENSG00000003137	grey60	0.286927	5.09897e-09
ENSG00000003137	lightcyan	0.385411	1.2951e-15
ENSG00000003137	lightgreen	0.808171	1.52865e-93
ENSG00000003137	lightyellow	0.546059	1.82329e-32
ENSG00000003137	magenta	0.0993607	0.0470431
ENSG00000003137	midnightblue	-0.329174	1.45862e-11
ENSG00000003137	orange	0.296744	1.42001e-09
ENSG00000003137	paleturquoise	-0.312106	1.73973e-10
ENSG00000003137	pink	-0.0482333	0.335945
ENSG00000003137	purple	0.162156	0.00113581
ENSG00000003137	red	0.110638	0.0269231
ENSG00000003137	royalblue	-0.102701	0.0400701
ENSG00000003137	saddlebrown	0.258981	1.49393e-07
ENSG00000003137	salmon	-0.70924	2.0942e-62
ENSG00000003137	skyblue	0.594698	1.27778e-39
ENSG00000003137	steelblue	-0.438307	3.29832e-20
ENSG00000003137	tan	-0.680547	1.0218e-55
ENSG00000003137	turquoise	-0.79565	1.13518e-88
ENSG00000003137	violet	-0.151093	0.00244705
ENSG00000003137	white	-0.324917	2.74693e-11
ENSG00000003137	yellow	0.617516	2.04272e-43
ENSG00000003147	black	-0.321053	4.83781e-11
ENSG00000003147	blue	0.574768	1.52315e-36
ENSG00000003147	brown	0.276068	1.98239e-08
ENSG00000003147	cyan	-0.207421	2.9023e-05
ENSG00000003147	darkgreen	-0.581599	1.41941e-37
ENSG00000003147	darkgrey	0.697065	1.80255e-59
ENSG00000003147	darkmagenta	-0.38799	8.06877e-16
ENSG00000003147	darkolivegreen	-0.137583	0.00584836
ENSG00000003147	darkorange	0.15238	0.00224365
ENSG00000003147	darkred	0.298029	1.19692e-09
ENSG00000003147	darkturquoise	-0.334615	6.40264e-12
ENSG00000003147	green	-0.498352	1.68861e-26
ENSG00000003147	greenyellow	-0.569144	1.03101e-35
ENSG00000003147	grey	0.451652	1.68114e-21
ENSG00000003147	grey60	0.284864	6.62934e-09
ENSG00000003147	lightcyan	0.183285	0.000228264
ENSG00000003147	lightgreen	0.597063	5.33321e-40
ENSG00000003147	lightyellow	0.628072	2.79488e-45
ENSG00000003147	magenta	-0.424664	6.05464e-19
ENSG00000003147	midnightblue	0.155869	0.0017675
ENSG00000003147	orange	0.363713	5.90164e-14
ENSG00000003147	paleturquoise	-0.532077	1.28396e-30
ENSG00000003147	pink	0.181547	0.000262288
ENSG00000003147	purple	0.629193	1.75502e-45
ENSG00000003147	red	-0.073644	0.141489
ENSG00000003147	royalblue	0.216659	1.23306e-05
ENSG00000003147	saddlebrown	-0.114165	0.0223935
ENSG00000003147	salmon	-0.597781	4.08591e-40
ENSG00000003147	skyblue	0.147829	0.00304044
ENSG00000003147	steelblue	-0.110622	0.0269452
ENSG00000003147	tan	-0.327216	1.95395e-11
ENSG00000003147	turquoise	-0.560337	1.91566e-34
ENSG00000003147	violet	0.00706377	0.888
ENSG00000003147	white	-0.323862	3.20811e-11
ENSG00000003147	yellow	0.558054	4.02828e-34
ENSG00000003249	black	-0.226158	4.91621e-06
ENSG00000003249	blue	0.366207	3.86015e-14
ENSG00000003249	brown	0.0971185	0.0522726
ENSG00000003249	cyan	0.241502	1.02153e-06
ENSG00000003249	darkgreen	-0.16702	0.000797867
ENSG00000003249	darkgrey	0.337426	4.1574e-12
ENSG00000003249	darkmagenta	0.110514	0.0270955
ENSG00000003249	darkolivegreen	0.08405	0.0932084
ENSG00000003249	darkorange	0.0209064	0.676777
ENSG00000003249	darkred	0.0342667	0.494361
ENSG00000003249	darkturquoise	-0.283797	7.58735e-09
ENSG00000003249	green	-0.109914	0.0279448
ENSG00000003249	greenyellow	-0.433979	8.42208e-20
ENSG00000003249	grey	-0.080034	0.109991
ENSG00000003249	grey60	-0.135296	0.00672969
ENSG00000003249	lightcyan	0.447979	3.86427e-21
ENSG00000003249	lightgreen	0.217072	1.18576e-05
ENSG00000003249	lightyellow	0.202014	4.708e-05
ENSG00000003249	magenta	-0.272661	2.99885e-08
ENSG00000003249	midnightblue	0.0711518	0.155496
ENSG00000003249	orange	0.0432115	0.388727
ENSG00000003249	paleturquoise	-0.210468	2.19748e-05
ENSG00000003249	pink	0.273086	2.849e-08
ENSG00000003249	purple	0.172742	0.000520153
ENSG00000003249	red	-0.18934	0.000139275
ENSG00000003249	royalblue	-0.00954523	0.849065
ENSG00000003249	saddlebrown	0.235524	1.90818e-06
ENSG00000003249	salmon	-0.417784	2.49969e-18
ENSG00000003249	skyblue	0.345704	1.13614e-12
ENSG00000003249	steelblue	-0.252064	3.25198e-07
ENSG00000003249	tan	-0.0718776	0.151313
ENSG00000003249	turquoise	-0.306474	3.81035e-10
ENSG00000003249	violet	-0.221036	8.1122e-06
ENSG00000003249	white	-0.30442	5.05069e-10
ENSG00000003249	yellow	0.0937167	0.0611248
ENSG00000003393	black	-0.372764	1.24201e-14
ENSG00000003393	blue	0.340247	2.68339e-12
ENSG00000003393	brown	0.699326	5.27195e-60
ENSG00000003393	cyan	-0.421172	1.24846e-18
ENSG00000003393	darkgreen	-0.0176333	0.725146
ENSG00000003393	darkgrey	-0.124964	0.0123746
ENSG00000003393	darkmagenta	0.00821083	0.869963
ENSG00000003393	darkolivegreen	0.711747	4.98555e-63
ENSG00000003393	darkorange	0.0531203	0.289222
ENSG00000003393	darkred	0.536475	3.44073e-31
ENSG00000003393	darkturquoise	-0.0708154	0.157465
ENSG00000003393	green	-0.526831	6.02411e-30
ENSG00000003393	greenyellow	0.133342	0.00757522
ENSG00000003393	grey	-0.454035	9.74521e-22
ENSG00000003393	grey60	-0.0832334	0.0964438
ENSG00000003393	lightcyan	-0.0543151	0.278497
ENSG00000003393	lightgreen	0.303237	5.93485e-10
ENSG00000003393	lightyellow	0.119349	0.0169383
ENSG00000003393	magenta	0.642627	5.698e-48
ENSG00000003393	midnightblue	-0.710377	1.09475e-62
ENSG00000003393	orange	0.150795	0.00249639
ENSG00000003393	paleturquoise	0.286526	5.36684e-09
ENSG00000003393	pink	-0.274137	2.50833e-08
ENSG00000003393	purple	-0.392114	3.75353e-16
ENSG00000003393	red	0.5537	1.63603e-33
ENSG00000003393	royalblue	0.0930276	0.0630609
ENSG00000003393	saddlebrown	0.298192	1.17122e-09
ENSG00000003393	salmon	-0.238379	1.41873e-06
ENSG00000003393	skyblue	0.545205	2.37762e-32
ENSG00000003393	steelblue	-0.547376	1.20852e-32
ENSG00000003393	tan	-0.546034	1.83736e-32
ENSG00000003393	turquoise	-0.394693	2.31283e-16
ENSG00000003393	violet	-0.383831	1.72709e-15
ENSG00000003393	white	0.276472	1.88659e-08
ENSG00000003393	yellow	0.0498306	0.320169
ENSG00000003400	black	0.547903	1.02475e-32
ENSG00000003400	blue	-0.861958	1.78604e-119
ENSG00000003400	brown	-0.669439	2.49678e-53
ENSG00000003400	cyan	0.0190623	0.70388
ENSG00000003400	darkgreen	0.552517	2.3866e-33
ENSG00000003400	darkgrey	-0.545117	2.44381e-32
ENSG00000003400	darkmagenta	0.193028	0.000102295
ENSG00000003400	darkolivegreen	-0.353003	3.50472e-13
ENSG00000003400	darkorange	-0.0919247	0.0662644
ENSG00000003400	darkred	-0.483689	7.59102e-25
ENSG00000003400	darkturquoise	0.473169	1.04195e-23
ENSG00000003400	green	0.593224	2.19418e-39
ENSG00000003400	greenyellow	0.61294	1.24876e-42
ENSG00000003400	grey	0.269471	4.39633e-08
ENSG00000003400	grey60	0.0469571	0.348903
ENSG00000003400	lightcyan	-0.584556	4.99295e-38
ENSG00000003400	lightgreen	-0.727787	3.51643e-67
ENSG00000003400	lightyellow	-0.5328	1.03547e-30
ENSG00000003400	magenta	0.0627976	0.210111
ENSG00000003400	midnightblue	0.329557	1.3771e-11
ENSG00000003400	orange	-0.399822	8.7212e-17
ENSG00000003400	paleturquoise	0.377664	5.23343e-15
ENSG00000003400	pink	-0.30522	4.52677e-10
ENSG00000003400	purple	-0.144295	0.00382788
ENSG00000003400	red	-0.0901408	0.071728
ENSG00000003400	royalblue	-0.145647	0.00350706
ENSG00000003400	saddlebrown	-0.227469	4.31664e-06
ENSG00000003400	salmon	0.769534	1.57595e-79
ENSG00000003400	skyblue	-0.652256	7.8322e-50
ENSG00000003400	steelblue	0.657029	8.82356e-51
ENSG00000003400	tan	0.465492	6.66167e-23
ENSG00000003400	turquoise	0.871396	3.66279e-125
ENSG00000003400	violet	0.487254	3.06053e-25
ENSG00000003400	white	0.331615	1.01011e-11
ENSG00000003400	yellow	-0.392987	3.18768e-16
ENSG00000003402	black	0.495533	3.56075e-26
ENSG00000003402	blue	-0.860997	6.41786e-119
ENSG00000003402	brown	-0.621255	4.5517e-44
ENSG00000003402	cyan	0.0088092	0.86058
ENSG00000003402	darkgreen	0.726028	1.03716e-66
ENSG00000003402	darkgrey	-0.673131	4.12256e-54
ENSG00000003402	darkmagenta	0.3647	4.99083e-14
ENSG00000003402	darkolivegreen	-0.111748	0.0254188
ENSG00000003402	darkorange	-0.0125392	0.802581
ENSG00000003402	darkred	-0.506668	1.79508e-27
ENSG00000003402	darkturquoise	0.453926	9.99015e-22
ENSG00000003402	green	0.575594	1.1467e-36
ENSG00000003402	greenyellow	0.643996	3.12739e-48
ENSG00000003402	grey	0.0806925	0.107087
ENSG00000003402	grey60	0.0252655	0.614395
ENSG00000003402	lightcyan	-0.590412	6.10989e-39
ENSG00000003402	lightgreen	-0.691946	2.79317e-58
ENSG00000003402	lightyellow	-0.541871	6.65853e-32
ENSG00000003402	magenta	0.20539	3.48592e-05
ENSG00000003402	midnightblue	0.15416	0.00198776
ENSG00000003402	orange	-0.224332	5.88516e-06
ENSG00000003402	paleturquoise	0.579457	3.00586e-37
ENSG00000003402	pink	-0.327264	1.94001e-11
ENSG00000003402	purple	-0.333755	7.29986e-12
ENSG00000003402	red	-0.0886657	0.0765183
ENSG00000003402	royalblue	-0.237316	1.58499e-06
ENSG00000003402	saddlebrown	0.00373529	0.940635
ENSG00000003402	salmon	0.694242	8.22827e-59
ENSG00000003402	skyblue	-0.510227	6.7507e-28
ENSG00000003402	steelblue	0.627992	2.88899e-45
ENSG00000003402	tan	0.454114	9.56863e-22
ENSG00000003402	turquoise	0.86367	1.78692e-120
ENSG00000003402	violet	0.488106	2.45894e-25
ENSG00000003402	white	0.343448	1.62399e-12
ENSG00000003402	yellow	-0.374705	8.83583e-15
ENSG00000003436	black	0.0662113	0.186324
ENSG00000003436	blue	-0.157668	0.00155992
ENSG00000003436	brown	-0.0726438	0.14699
ENSG00000003436	cyan	-0.312181	1.72138e-10
ENSG00000003436	darkgreen	0.0101977	0.838884
ENSG00000003436	darkgrey	-0.0930565	0.0629786
ENSG00000003436	darkmagenta	-0.127661	0.0105977
ENSG00000003436	darkolivegreen	-0.0510182	0.308757
ENSG00000003436	darkorange	0.00822844	0.869687
ENSG00000003436	darkred	0.0803199	0.108722
ENSG00000003436	darkturquoise	0.140096	0.00500048
ENSG00000003436	green	-0.135115	0.00680432
ENSG00000003436	greenyellow	0.113727	0.0229172
ENSG00000003436	grey	0.348899	6.81479e-13
ENSG00000003436	grey60	0.502762	5.18436e-27
ENSG00000003436	lightcyan	-0.371863	1.45372e-14
ENSG00000003436	lightgreen	0.0968393	0.0529565
ENSG00000003436	lightyellow	0.0377392	0.451637
ENSG00000003436	magenta	-0.030502	0.543007
ENSG00000003436	midnightblue	-0.0749615	0.134486
ENSG00000003436	orange	-0.0254481	0.611838
ENSG00000003436	paleturquoise	0.0609225	0.224074
ENSG00000003436	pink	-0.209056	2.50118e-05
ENSG00000003436	purple	0.0305243	0.542711
ENSG00000003436	red	0.0932624	0.0623956
ENSG00000003436	royalblue	0.125048	0.0123155
ENSG00000003436	saddlebrown	-0.117532	0.0187007
ENSG00000003436	salmon	0.0453049	0.36614
ENSG00000003436	skyblue	-0.171532	0.000570051
ENSG00000003436	steelblue	0.358072	1.52084e-13
ENSG00000003436	tan	-0.0637288	0.203415
ENSG00000003436	turquoise	0.0890901	0.0751143
ENSG00000003436	violet	0.485034	5.39537e-25
ENSG00000003436	white	0.15016	0.00260484
ENSG00000003436	yellow	0.319044	6.47195e-11
ENSG00000003509	black	0.288081	4.3985e-09
ENSG00000003509	blue	-0.206626	3.11866e-05
ENSG00000003509	brown	-0.230869	3.06946e-06
ENSG00000003509	cyan	-0.0853536	0.088224
ENSG00000003509	darkgreen	-0.0715837	0.152996
ENSG00000003509	darkgrey	0.00996853	0.842457
ENSG00000003509	darkmagenta	-0.225905	5.04079e-06
ENSG00000003509	darkolivegreen	-0.371492	1.55066e-14
ENSG00000003509	darkorange	0.042097	0.401089
ENSG00000003509	darkred	-0.13457	0.00703354
ENSG00000003509	darkturquoise	0.165645	0.000882479
ENSG00000003509	green	0.133077	0.00769695
ENSG00000003509	greenyellow	0.12611	0.0115899
ENSG00000003509	grey	0.376824	6.07553e-15
ENSG00000003509	grey60	0.101403	0.0426691
ENSG00000003509	lightcyan	-0.24722	5.53282e-07
ENSG00000003509	lightgreen	-0.153141	0.00213077
ENSG00000003509	lightyellow	-0.0352892	0.481561
ENSG00000003509	magenta	-0.149994	0.00263388
ENSG00000003509	midnightblue	0.249442	4.34159e-07
ENSG00000003509	orange	0.0768935	0.124702
ENSG00000003509	paleturquoise	-0.121219	0.015277
ENSG00000003509	pink	0.0566103	0.258658
ENSG00000003509	purple	0.214575	1.50069e-05
ENSG00000003509	red	-0.062342	0.213445
ENSG00000003509	royalblue	0.109748	0.0281828
ENSG00000003509	saddlebrown	-0.306461	3.81741e-10
ENSG00000003509	salmon	0.267012	5.88388e-08
ENSG00000003509	skyblue	-0.413347	6.13295e-18
ENSG00000003509	steelblue	0.229176	3.63981e-06
ENSG00000003509	tan	0.226416	4.79255e-06
ENSG00000003509	turquoise	0.190481	0.000126674
ENSG00000003509	violet	0.158936	0.00142733
ENSG00000003509	white	0.028645	0.567848
ENSG00000003509	yellow	-0.0190362	0.704267
ENSG00000003756	black	-0.176049	0.000403739
ENSG00000003756	blue	0.299618	9.67745e-10
ENSG00000003756	brown	-0.0703623	0.160145
ENSG00000003756	cyan	-0.0688061	0.169614
ENSG00000003756	darkgreen	-0.371338	1.593e-14
ENSG00000003756	darkgrey	0.737255	8.98115e-70
ENSG00000003756	darkmagenta	-0.212678	1.79136e-05
ENSG00000003756	darkolivegreen	-0.346152	1.05784e-12
ENSG00000003756	darkorange	0.0619095	0.216644
ENSG00000003756	darkred	-0.0423974	0.397734
ENSG00000003756	darkturquoise	-0.326918	2.04252e-11
ENSG00000003756	green	-0.219462	9.43991e-06
ENSG00000003756	greenyellow	-0.503343	4.43112e-27
ENSG00000003756	grey	0.629123	1.8066e-45
ENSG00000003756	grey60	0.177754	0.000353673
ENSG00000003756	lightcyan	0.0934739	0.0618014
ENSG00000003756	lightgreen	0.260483	1.25798e-07
ENSG00000003756	lightyellow	0.314682	1.20875e-10
ENSG00000003756	magenta	-0.574671	1.5744e-36
ENSG00000003756	midnightblue	0.599888	1.86107e-40
ENSG00000003756	orange	0.150477	0.00255016
ENSG00000003756	paleturquoise	-0.464725	7.99684e-23
ENSG00000003756	pink	0.183882	0.000217552
ENSG00000003756	purple	0.891571	5.40623e-139
ENSG00000003756	red	-0.324485	2.92732e-11
ENSG00000003756	royalblue	0.0352675	0.48183
ENSG00000003756	saddlebrown	-0.0919619	0.0661541
ENSG00000003756	salmon	-0.316098	9.88017e-11
ENSG00000003756	skyblue	-0.0517616	0.301751
ENSG00000003756	steelblue	0.120553	0.0158517
ENSG00000003756	tan	-0.107359	0.0318195
ENSG00000003756	turquoise	-0.231785	2.79746e-06
ENSG00000003756	violet	0.132241	0.00809245
ENSG00000003756	white	-0.407793	1.85131e-17
ENSG00000003756	yellow	0.357347	1.71516e-13
ENSG00000003987	black	-0.199459	5.89103e-05
ENSG00000003987	blue	0.50673	1.76514e-27
ENSG00000003987	brown	0.417426	2.68881e-18
ENSG00000003987	cyan	-0.42263	9.23781e-19
ENSG00000003987	darkgreen	-0.423526	7.6714e-19
ENSG00000003987	darkgrey	0.427125	3.61683e-19
ENSG00000003987	darkmagenta	-0.331301	1.05918e-11
ENSG00000003987	darkolivegreen	0.151056	0.0024532
ENSG00000003987	darkorange	0.135516	0.00664025
ENSG00000003987	darkred	0.609517	4.74337e-42
ENSG00000003987	darkturquoise	-0.0263059	0.599887
ENSG00000003987	green	-0.603481	4.80214e-41
ENSG00000003987	greenyellow	-0.290103	3.39011e-09
ENSG00000003987	grey	0.336186	5.03233e-12
ENSG00000003987	grey60	0.150132	0.00260976
ENSG00000003987	lightcyan	-0.00779728	0.876459
ENSG00000003987	lightgreen	0.526402	6.82883e-30
ENSG00000003987	lightyellow	0.596257	7.18932e-40
ENSG00000003987	magenta	-0.145138	0.00362474
ENSG00000003987	midnightblue	-0.199148	6.05283e-05
ENSG00000003987	orange	0.326335	2.22702e-11
ENSG00000003987	paleturquoise	-0.220949	8.1812e-06
ENSG00000003987	pink	0.0641963	0.200113
ENSG00000003987	purple	0.333949	7.08696e-12
ENSG00000003987	red	0.309263	2.58986e-10
ENSG00000003987	royalblue	0.493086	6.76491e-26
ENSG00000003987	saddlebrown	-0.0152779	0.760656
ENSG00000003987	salmon	-0.518665	6.33674e-29
ENSG00000003987	skyblue	0.286716	5.23832e-09
ENSG00000003987	steelblue	-0.308991	2.68967e-10
ENSG00000003987	tan	-0.417788	2.49811e-18
ENSG00000003987	turquoise	-0.555513	9.14991e-34
ENSG00000003987	violet	-0.16189	0.00115759
ENSG00000003987	white	0.0674914	0.177935
ENSG00000003987	yellow	0.407021	2.15491e-17
ENSG00000003989	black	-0.228746	3.80011e-06
ENSG00000003989	blue	0.00656437	0.895872
ENSG00000003989	brown	0.235554	1.90235e-06
ENSG00000003989	cyan	-0.29562	1.64805e-09
ENSG00000003989	darkgreen	-0.129989	0.00924941
ENSG00000003989	darkgrey	-0.0684537	0.171816
ENSG00000003989	darkmagenta	-0.214523	1.50801e-05
ENSG00000003989	darkolivegreen	0.0428999	0.39216
ENSG00000003989	darkorange	0.106103	0.0338869
ENSG00000003989	darkred	0.19009	0.000130863
ENSG00000003989	darkturquoise	-0.04005	0.424399
ENSG00000003989	green	-0.239833	1.21824e-06
ENSG00000003989	greenyellow	0.125362	0.0120974
ENSG00000003989	grey	0.0369441	0.461232
ENSG00000003989	grey60	0.413454	6.00328e-18
ENSG00000003989	lightcyan	-0.202723	4.4218e-05
ENSG00000003989	lightgreen	0.180375	0.000287847
ENSG00000003989	lightyellow	0.208397	2.65605e-05
ENSG00000003989	magenta	0.267108	5.81782e-08
ENSG00000003989	midnightblue	-0.205458	3.46462e-05
ENSG00000003989	orange	0.0903792	0.070977
ENSG00000003989	paleturquoise	-0.0150573	0.76401
ENSG00000003989	pink	-0.404593	3.46599e-17
ENSG00000003989	purple	-0.0861527	0.0852756
ENSG00000003989	red	0.240795	1.10074e-06
ENSG00000003989	royalblue	-0.0595942	0.234357
ENSG00000003989	saddlebrown	-0.207412	2.90478e-05
ENSG00000003989	salmon	-0.0589382	0.239556
ENSG00000003989	skyblue	-0.0973215	0.0517802
ENSG00000003989	steelblue	0.0969541	0.0526745
ENSG00000003989	tan	-0.335656	5.45922e-12
ENSG00000003989	turquoise	-0.0435581	0.38493
ENSG00000003989	violet	0.187767	0.000158581
ENSG00000003989	white	0.160204	0.00130517
ENSG00000003989	yellow	0.249312	4.40425e-07
ENSG00000004059	black	0.480262	1.79975e-24
ENSG00000004059	blue	-0.336261	4.97459e-12
ENSG00000004059	brown	-0.5516	3.19348e-33
ENSG00000004059	cyan	0.715528	5.55944e-64
ENSG00000004059	darkgreen	0.487428	2.9264e-25
ENSG00000004059	darkgrey	-0.317819	7.72079e-11
ENSG00000004059	darkmagenta	0.571771	4.23985e-36
ENSG00000004059	darkolivegreen	-0.0426242	0.395212
ENSG00000004059	darkorange	-0.143679	0.00398265
ENSG00000004059	darkred	-0.530535	2.02826e-30
ENSG00000004059	darkturquoise	0.18255	0.000242104
ENSG00000004059	green	0.718958	7.36724e-65
ENSG00000004059	greenyellow	0.0527769	0.292356
ENSG00000004059	grey	-0.393688	2.79441e-16
ENSG00000004059	grey60	-0.601177	1.14677e-40
ENSG00000004059	lightcyan	0.341983	2.04509e-12
ENSG00000004059	lightgreen	-0.550332	4.7713e-33
ENSG00000004059	lightyellow	-0.50607	2.11349e-27
ENSG00000004059	magenta	-0.202301	4.59016e-05
ENSG00000004059	midnightblue	0.219716	9.21293e-06
ENSG00000004059	orange	-0.237507	1.55385e-06
ENSG00000004059	paleturquoise	0.249733	4.20527e-07
ENSG00000004059	pink	0.517093	9.89706e-29
ENSG00000004059	purple	-0.311413	1.91771e-10
ENSG00000004059	red	-0.432422	1.17601e-19
ENSG00000004059	royalblue	-0.15403	0.00200548
ENSG00000004059	saddlebrown	0.28697	5.07134e-09
ENSG00000004059	salmon	0.295973	1.57291e-09
ENSG00000004059	skyblue	0.0137982	0.783229
ENSG00000004059	steelblue	0.0264873	0.597373
ENSG00000004059	tan	0.736469	1.4887e-69
ENSG00000004059	turquoise	0.409688	1.27277e-17
ENSG00000004059	violet	-0.231361	2.92036e-06
ENSG00000004059	white	-0.145067	0.00364157
ENSG00000004059	yellow	-0.612838	1.29957e-42
ENSG00000004139	black	-0.762295	3.31321e-77
ENSG00000004139	blue	0.907473	5.52869e-152
ENSG00000004139	brown	0.767874	5.46569e-79
ENSG00000004139	cyan	-0.148905	0.00283177
ENSG00000004139	darkgreen	-0.691669	3.23467e-58
ENSG00000004139	darkgrey	0.654763	2.49988e-50
ENSG00000004139	darkmagenta	-0.355706	2.24966e-13
ENSG00000004139	darkolivegreen	0.256638	1.94923e-07
ENSG00000004139	darkorange	0.0838462	0.0940075
ENSG00000004139	darkred	0.459387	2.81775e-22
ENSG00000004139	darkturquoise	-0.652038	8.64653e-50
ENSG00000004139	green	-0.715618	5.27412e-64
ENSG00000004139	greenyellow	-0.643009	4.82092e-48
ENSG00000004139	grey	-0.152178	0.0022746
ENSG00000004139	grey60	0.228391	3.93726e-06
ENSG00000004139	lightcyan	0.50392	3.7909e-27
ENSG00000004139	lightgreen	0.857532	5.97583e-117
ENSG00000004139	lightyellow	0.655065	2.17739e-50
ENSG00000004139	magenta	-0.00856502	0.864407
ENSG00000004139	midnightblue	-0.276878	1.79497e-08
ENSG00000004139	orange	0.36714	3.29022e-14
ENSG00000004139	paleturquoise	-0.522966	1.84941e-29
ENSG00000004139	pink	0.0900073	0.0721512
ENSG00000004139	purple	0.273773	2.62164e-08
ENSG00000004139	red	0.0905442	0.0704614
ENSG00000004139	royalblue	-0.0186082	0.710614
ENSG00000004139	saddlebrown	0.0952649	0.0569535
ENSG00000004139	salmon	-0.790935	6.33387e-87
ENSG00000004139	skyblue	0.536578	3.33511e-31
ENSG00000004139	steelblue	-0.511678	4.51485e-28
ENSG00000004139	tan	-0.66778	5.56004e-53
ENSG00000004139	turquoise	-0.898698	1.5076e-144
ENSG00000004139	violet	-0.281811	9.73793e-09
ENSG00000004139	white	-0.399274	9.68654e-17
ENSG00000004139	yellow	0.600243	1.6288e-40
ENSG00000004142	black	0.596518	6.52671e-40
ENSG00000004142	blue	-0.753927	1.26969e-74
ENSG00000004142	brown	-0.674897	1.72628e-54
ENSG00000004142	cyan	0.535847	4.15702e-31
ENSG00000004142	darkgreen	0.633449	2.94531e-46
ENSG00000004142	darkgrey	-0.690459	6.12757e-58
ENSG00000004142	darkmagenta	0.443986	9.44416e-21
ENSG00000004142	darkolivegreen	-0.189458	0.000137909
ENSG00000004142	darkorange	-0.0988846	0.0481152
ENSG00000004142	darkred	-0.607485	1.03975e-41
ENSG00000004142	darkturquoise	0.423312	8.01975e-19
ENSG00000004142	green	0.881169	1.5089e-131
ENSG00000004142	greenyellow	0.501659	6.97645e-27
ENSG00000004142	grey	-0.326778	2.08542e-11
ENSG00000004142	grey60	-0.323865	3.20687e-11
ENSG00000004142	lightcyan	-0.0821141	0.101023
ENSG00000004142	lightgreen	-0.767654	6.43917e-79
ENSG00000004142	lightyellow	-0.625064	9.65744e-45
ENSG00000004142	magenta	0.087622	0.0800626
ENSG00000004142	midnightblue	0.169848	0.000646909
ENSG00000004142	orange	-0.35151	4.4685e-13
ENSG00000004142	paleturquoise	0.409272	1.3823e-17
ENSG00000004142	pink	0.0167622	0.738215
ENSG00000004142	purple	-0.521535	2.79173e-29
ENSG00000004142	red	-0.248065	5.0469e-07
ENSG00000004142	royalblue	-0.250115	4.03246e-07
ENSG00000004142	saddlebrown	-0.00783233	0.875908
ENSG00000004142	salmon	0.68883	1.441e-57
ENSG00000004142	skyblue	-0.397066	1.47599e-16
ENSG00000004142	steelblue	0.299184	1.02574e-09
ENSG00000004142	tan	0.707764	4.84e-62
ENSG00000004142	turquoise	0.776004	1.11753e-81
ENSG00000004142	violet	0.0639378	0.201934
ENSG00000004142	white	0.173667	0.000484805
ENSG00000004142	yellow	-0.644748	2.24595e-48
ENSG00000004399	black	-0.303022	6.11067e-10
ENSG00000004399	blue	0.22798	4.10245e-06
ENSG00000004399	brown	-0.0473574	0.344805
ENSG00000004399	cyan	-0.101858	0.0417412
ENSG00000004399	darkgreen	-0.438377	3.24792e-20
ENSG00000004399	darkgrey	0.438995	2.83775e-20
ENSG00000004399	darkmagenta	-0.378926	4.17925e-15
ENSG00000004399	darkolivegreen	-0.34073	2.48846e-12
ENSG00000004399	darkorange	0.0418438	0.40393
ENSG00000004399	darkred	-0.1139	0.0227092
ENSG00000004399	darkturquoise	-0.395086	2.14778e-16
ENSG00000004399	green	-0.241873	9.82068e-07
ENSG00000004399	greenyellow	-0.470972	1.78046e-23
ENSG00000004399	grey	0.488813	2.05026e-25
ENSG00000004399	grey60	0.829011	1.67656e-102
ENSG00000004399	lightcyan	0.0186887	0.709419
ENSG00000004399	lightgreen	0.54483	2.67146e-32
ENSG00000004399	lightyellow	0.358279	1.46932e-13
ENSG00000004399	magenta	-0.46446	8.51701e-23
ENSG00000004399	midnightblue	0.245521	6.64854e-07
ENSG00000004399	orange	0.142745	0.00422801
ENSG00000004399	paleturquoise	-0.519599	4.85757e-29
ENSG00000004399	pink	-0.0346004	0.490163
ENSG00000004399	purple	0.46938	2.6186e-23
ENSG00000004399	red	-0.339648	2.94563e-12
ENSG00000004399	royalblue	-0.15155	0.00237298
ENSG00000004399	saddlebrown	-0.172778	0.000518765
ENSG00000004399	salmon	-0.379583	3.71593e-15
ENSG00000004399	skyblue	-0.173745	0.000481933
ENSG00000004399	steelblue	0.495684	3.4216e-26
ENSG00000004399	tan	-0.186474	0.0001763
ENSG00000004399	turquoise	-0.260317	1.28223e-07
ENSG00000004399	violet	0.710617	9.53899e-63
ENSG00000004399	white	-0.429258	2.30584e-19
ENSG00000004399	yellow	0.825229	8.671e-101
ENSG00000004455	black	0.690007	7.77275e-58
ENSG00000004455	blue	-0.867398	1.06401e-122
ENSG00000004455	brown	-0.695758	3.64818e-59
ENSG00000004455	cyan	0.222126	7.29951e-06
ENSG00000004455	darkgreen	0.580874	1.83069e-37
ENSG00000004455	darkgrey	-0.702652	8.4671e-61
ENSG00000004455	darkmagenta	0.244533	7.39388e-07
ENSG00000004455	darkolivegreen	-0.318222	7.28683e-11
ENSG00000004455	darkorange	-0.0779857	0.119422
ENSG00000004455	darkred	-0.568623	1.22852e-35
ENSG00000004455	darkturquoise	0.522904	1.88316e-29
ENSG00000004455	green	0.778546	1.52831e-82
ENSG00000004455	greenyellow	0.635192	1.40665e-46
ENSG00000004455	grey	-0.0419169	0.403109
ENSG00000004455	grey60	-0.150223	0.00259393
ENSG00000004455	lightcyan	-0.422511	9.46983e-19
ENSG00000004455	lightgreen	-0.782928	4.64469e-84
ENSG00000004455	lightyellow	-0.576109	9.601e-37
ENSG00000004455	magenta	0.124891	0.0124262
ENSG00000004455	midnightblue	0.199349	5.94775e-05
ENSG00000004455	orange	-0.32638	2.21213e-11
ENSG00000004455	paleturquoise	0.395702	1.91183e-16
ENSG00000004455	pink	-0.0875722	0.080235
ENSG00000004455	purple	-0.393584	2.84966e-16
ENSG00000004455	red	-0.154604	0.00192825
ENSG00000004455	royalblue	-0.168032	0.000740478
ENSG00000004455	saddlebrown	-0.203321	4.19324e-05
ENSG00000004455	salmon	0.802069	3.995e-91
ENSG00000004455	skyblue	-0.612451	1.51253e-42
ENSG00000004455	steelblue	0.482694	9.76163e-25
ENSG00000004455	tan	0.682046	4.77504e-56
ENSG00000004455	turquoise	0.861774	2.28391e-119
ENSG00000004455	violet	0.268168	5.13237e-08
ENSG00000004455	white	0.284995	6.52e-09
ENSG00000004455	yellow	-0.550575	4.4193e-33
ENSG00000004468	black	0.362966	6.69616e-14
ENSG00000004468	blue	-0.658924	3.66689e-51
ENSG00000004468	brown	-0.487106	3.17867e-25
ENSG00000004468	cyan	-0.119602	0.0167042
ENSG00000004468	darkgreen	0.29244	2.50215e-09
ENSG00000004468	darkgrey	-0.403434	4.3428e-17
ENSG00000004468	darkmagenta	-0.0401404	0.423352
ENSG00000004468	darkolivegreen	-0.361619	8.40474e-14
ENSG00000004468	darkorange	-0.0113692	0.820673
ENSG00000004468	darkred	-0.343885	1.51568e-12
ENSG00000004468	darkturquoise	0.333775	7.27791e-12
ENSG00000004468	green	0.358534	1.40827e-13
ENSG00000004468	greenyellow	0.46152	1.70827e-22
ENSG00000004468	grey	0.342509	1.88303e-12
ENSG00000004468	grey60	0.347764	8.17677e-13
ENSG00000004468	lightcyan	-0.562826	8.46312e-35
ENSG00000004468	lightgreen	-0.403924	3.94829e-17
ENSG00000004468	lightyellow	-0.307069	3.5102e-10
ENSG00000004468	magenta	0.0447005	0.372576
ENSG00000004468	midnightblue	0.206441	3.17134e-05
ENSG00000004468	orange	-0.201302	5.01295e-05
ENSG00000004468	paleturquoise	0.190198	0.000129691
ENSG00000004468	pink	-0.333901	7.13953e-12
ENSG00000004468	purple	-0.0692187	0.167064
ENSG00000004468	red	-0.0564514	0.259999
ENSG00000004468	royalblue	-0.120472	0.0159224
ENSG00000004468	saddlebrown	-0.326801	2.07824e-11
ENSG00000004468	salmon	0.521885	2.52478e-29
ENSG00000004468	skyblue	-0.637907	4.40797e-47
ENSG00000004468	steelblue	0.65214	8.25638e-50
ENSG00000004468	tan	0.28172	9.8501e-09
ENSG00000004468	turquoise	0.620742	5.59973e-44
ENSG00000004468	violet	0.627995	2.88638e-45
ENSG00000004468	white	0.245896	6.38551e-07
ENSG00000004468	yellow	-0.0394568	0.431298
ENSG00000004478	black	0.478248	2.97579e-24
ENSG00000004478	blue	-0.539813	1.24993e-31
ENSG00000004478	brown	-0.510603	6.08377e-28
ENSG00000004478	cyan	0.318619	6.88126e-11
ENSG00000004478	darkgreen	0.366374	3.75106e-14
ENSG00000004478	darkgrey	-0.425144	5.47748e-19
ENSG00000004478	darkmagenta	0.248679	4.71997e-07
ENSG00000004478	darkolivegreen	-0.248103	5.02584e-07
ENSG00000004478	darkorange	-0.0867946	0.0829655
ENSG00000004478	darkred	-0.441109	1.7848e-20
ENSG00000004478	darkturquoise	0.320071	5.57901e-11
ENSG00000004478	green	0.642341	6.45764e-48
ENSG00000004478	greenyellow	0.368764	2.488e-14
ENSG00000004478	grey	-0.0937018	0.061166
ENSG00000004478	grey60	-0.28488	6.61621e-09
ENSG00000004478	lightcyan	-0.132912	0.00777391
ENSG00000004478	lightgreen	-0.5946	1.32444e-39
ENSG00000004478	lightyellow	-0.336098	5.10061e-12
ENSG00000004478	magenta	-0.00257986	0.958978
ENSG00000004478	midnightblue	0.237618	1.53593e-06
ENSG00000004478	orange	-0.177708	0.00035493
ENSG00000004478	paleturquoise	0.198359	6.48266e-05
ENSG00000004478	pink	-0.0156355	0.75523
ENSG00000004478	purple	-0.24118	1.05691e-06
ENSG00000004478	red	-0.163659	0.00101941
ENSG00000004478	royalblue	-0.134118	0.00722901
ENSG00000004478	saddlebrown	-0.127204	0.0108818
ENSG00000004478	salmon	0.562909	8.23412e-35
ENSG00000004478	skyblue	-0.33533	5.73904e-12
ENSG00000004478	steelblue	0.137239	0.00597403
ENSG00000004478	tan	0.493592	5.92658e-26
ENSG00000004478	turquoise	0.567337	1.8914e-35
ENSG00000004478	violet	-0.0593613	0.236193
ENSG00000004478	white	0.126367	0.0114201
ENSG00000004478	yellow	-0.511233	5.10894e-28
ENSG00000004487	black	0.517533	8.73809e-29
ENSG00000004487	blue	-0.468142	3.53e-23
ENSG00000004487	brown	-0.555327	9.7157e-34
ENSG00000004487	cyan	0.415173	4.24597e-18
ENSG00000004487	darkgreen	0.195847	8.04908e-05
ENSG00000004487	darkgrey	-0.259025	1.48647e-07
ENSG00000004487	darkmagenta	0.078932	0.114989
ENSG00000004487	darkolivegreen	-0.460499	2.17171e-22
ENSG00000004487	darkorange	-0.0301801	0.547274
ENSG00000004487	darkred	-0.335996	5.18144e-12
ENSG00000004487	darkturquoise	0.367621	3.02924e-14
ENSG00000004487	green	0.644474	2.53366e-48
ENSG00000004487	greenyellow	0.243348	8.39378e-07
ENSG00000004487	grey	0.0379478	0.449138
ENSG00000004487	grey60	-0.280937	1.0862e-08
ENSG00000004487	lightcyan	0.000550797	0.991238
ENSG00000004487	lightgreen	-0.571335	4.91512e-36
ENSG00000004487	lightyellow	-0.376231	6.74926e-15
ENSG00000004487	magenta	-0.225542	5.22502e-06
ENSG00000004487	midnightblue	0.381013	2.87461e-15
ENSG00000004487	orange	-0.260386	1.27204e-07
ENSG00000004487	paleturquoise	0.00322681	0.948704
ENSG00000004487	pink	0.0718074	0.151713
ENSG00000004487	purple	-0.0823858	0.0998962
ENSG00000004487	red	-0.180695	0.000280649
ENSG00000004487	royalblue	0.0396889	0.42859
ENSG00000004487	saddlebrown	-0.290197	3.34905e-09
ENSG00000004487	salmon	0.490964	1.17553e-25
ENSG00000004487	skyblue	-0.441469	1.64878e-20
ENSG00000004487	steelblue	0.213377	1.67863e-05
ENSG00000004487	tan	0.482753	9.61728e-25
ENSG00000004487	turquoise	0.493839	5.55556e-26
ENSG00000004487	violet	-0.0321344	0.521625
ENSG00000004487	white	0.103935	0.0377246
ENSG00000004487	yellow	-0.49172	9.65887e-26
ENSG00000004534	black	-0.127321	0.0108087
ENSG00000004534	blue	0.428625	2.63639e-19
ENSG00000004534	brown	-0.0450996	0.368319
ENSG00000004534	cyan	0.0402665	0.421897
ENSG00000004534	darkgreen	-0.473201	1.03383e-23
ENSG00000004534	darkgrey	0.761406	6.30261e-77
ENSG00000004534	darkmagenta	-0.248277	4.9316e-07
ENSG00000004534	darkolivegreen	-0.316319	9.57305e-11
ENSG00000004534	darkorange	0.0719356	0.150982
ENSG00000004534	darkred	0.0415905	0.406784
ENSG00000004534	darkturquoise	-0.307323	3.38936e-10
ENSG00000004534	green	-0.221389	7.84002e-06
ENSG00000004534	greenyellow	-0.643575	3.7619e-48
ENSG00000004534	grey	0.519998	4.33438e-29
ENSG00000004534	grey60	0.157503	0.00157794
ENSG00000004534	lightcyan	0.27109	3.62272e-08
ENSG00000004534	lightgreen	0.393914	2.67856e-16
ENSG00000004534	lightyellow	0.347915	7.98167e-13
ENSG00000004534	magenta	-0.6873	3.1992e-57
ENSG00000004534	midnightblue	0.501847	6.63203e-27
ENSG00000004534	orange	0.18859	0.000148179
ENSG00000004534	paleturquoise	-0.556518	6.62086e-34
ENSG00000004534	pink	0.35825	1.47646e-13
ENSG00000004534	purple	0.814125	5.50053e-96
ENSG00000004534	red	-0.352789	3.62923e-13
ENSG00000004534	royalblue	0.166305	0.000840899
[truncated: 548,914+ more rows]

## Sheet: Skin module membership R
EnsemblID	Module	Cor	P.Value
[truncated: 537,530+ more rows]

[truncated: 3 more sheets: Blood modules, Blood module eigengenes, Blood module membership]
