# Supplementary material for: Transcriptomic profiling and machine learning uncover gene signatures of psoriasis endotypes and disease severity
Source: Commun Med (Lond). 2026 Jan 21;6:65. doi: 10.1038/s43856-025-01325-4 (PMC12852803; doi:10.1038/s43856-025-01325-4)
Supplement: Supplementary file 5 — Supplementary Data 2 [file 43856_2025_1325_MOESM5_ESM.xlsx]

## Sheet: 1 - skin_reduced
sample_id	factor_1	factor_2	factor_3	factor_4	factor_5	factor_6	factor_7	factor_8	factor_9	factor_10	factor_11	factor_12	factor_13	factor_14	factor_15	factor_16	factor_17	factor_18	factor_19	factor_20	factor_21	factor_22	factor_23	factor_24
1001-0006	-0.262932	-0.177612	0.0249319	0.127383	0.246006	-0.242549	-0.0251944	-0.180864	0.122504	0.0235129	-0.130379	0.0632812	-0.0489441	0.199077	-0.0295573	0.127278	0.0914747	0.110485	0.00841598	-0.0128308	0.0428064	0.00217365	-0.0880271	-0.0272204
1001-0105	0.394371	0.566345	0.113586	-0.292376	-0.150795	0.0912217	-0.108574	-0.184998	-0.15957	-0.142483	-0.0370657	0.28797	-0.0205887	0.0670568	-0.0443797	0.0459071	-0.0620417	0.111662	0.129453	0.0209991	0.0333744	-0.0491063	-0.0772395	0.0433982
1001-1206	-0.312637	-0.250307	-0.199716	-0.0318935	0.0420587	-0.261668	-0.322779	-0.213085	0.103091	0.0301688	-0.00217995	0.00574678	0.0653048	0.194984	-0.124742	0.0618788	0.0994224	0.156272	0.0574732	-0.00298588	0.0550968	0.0129345	-0.0503248	-0.0162857
1001-1205	0.426359	0.401532	-0.185304	-0.282868	-0.18524	0.0763218	-0.384535	-0.206276	-0.227223	-0.112934	-0.0246507	0.312199	0.102203	0.128418	-0.0861377	0.0266152	-0.0334005	0.129968	0.183331	-0.00802982	0.0341218	-0.0531722	-0.0625919	0.0438149
1001-0005	0.449454	0.558599	0.192203	-0.310935	-0.136319	0.111733	-0.805085	-0.204859	-0.129816	-0.0662204	0.104349	0.256514	0.0531919	0.019982	-0.187228	-0.0164499	0.0336146	0.106849	0.138494	0.0184625	0.0216157	-0.0267913	-0.0767786	0.103711
1002-0005	0.381475	0.33581	-0.182082	0.0298512	-0.0772373	0.10085	-0.142521	0.104767	-0.0743305	0.195782	0.0448855	0.108945	0.189519	0.214607	-0.276959	-0.0477924	-0.0545391	-0.0779265	0.10005	0.0848577	0.106655	0.0804275	0.0147258	0.0317432
1002-0006	-0.299764	-0.134304	0.276686	0.0737288	0.1256	-0.179904	0.0104638	0.111747	0.25723	0.268109	0.166902	-0.127397	-0.00915928	0.133038	-0.0635086	-0.0102983	-0.00513483	-0.0719612	-0.0726323	0.039142	0.0623811	0.121249	-0.00503181	-0.0451943
1002-0105	0.0391473	-0.0812365	-0.153786	-0.0997975	0.0397785	-0.0767278	0.0645986	0.123599	0.142594	0.293885	-0.16589	-0.0162051	0.0850934	-0.0636644	-0.210487	0.0895741	0.0261534	-0.0552526	0.0379307	0.047979	0.159137	0.08429	0.0292192	-0.0451772
1002-1206	-0.1001	-0.149748	0.171943	0.0632458	0.104808	-0.0513015	0.137732	0.12683	-0.0206825	-0.123875	-0.251634	-0.117063	-0.0613245	0.087054	-0.197709	0.00060348	0.0806584	-0.0177804	0.0154508	-0.131975	-0.0396124	0.0144858	-0.066451	0.0157119
1003-0006	-0.408917	-0.306237	-0.199387	-0.325031	-0.269003	-0.322499	-0.030253	0.113933	-0.211725	-0.216994	0.030647	-0.0782272	0.103679	-0.137694	-0.164481	-0.032115	0.0732855	0.137787	0.0248534	0.033906	0.0803841	0.0765555	0.255309	-0.00132088
1003-0105	0.319211	0.110179	-0.203186	-0.215719	-0.139634	0.132753	-0.361856	0.114893	-0.159511	-0.147993	0.0117042	0.281463	0.271046	-0.0475899	-0.124581	-0.092288	-0.12549	0.140316	0.159683	0.0906297	0.0500225	0.0351856	0.180199	0.112199
1003-0005	0.342048	0.235222	-0.198275	-0.32325	-0.384739	0.163703	-0.173477	0.0991284	-0.328495	-0.134101	0.0874296	0.109771	0.294977	-0.210431	-0.137393	-0.117089	-0.0338237	0.119875	-0.0457929	0.079282	0.0298676	0.0607254	0.15587	0.0617822
1003-1206	-0.47112	-0.231928	-0.201156	0.0740972	0.137254	-0.292548	-0.0870251	0.120893	0.0937505	-0.121593	-0.0237348	0.0589576	0.0468435	0.106113	-0.0998764	0.0229777	0.010669	0.130944	0.0670556	0.0587806	0.0606785	0.0676203	0.165902	0.0252171
1004-0006	0.209547	0.115913	0.166838	-0.0603248	-0.198597	0.183871	-0.0167233	0.12886	-0.0106282	0.257298	-0.0871677	-0.0500679	0.179773	-0.127326	0.0663535	-0.0226526	0.0038913	-0.0706752	-0.104192	-0.00696094	0.115387	0.0375603	-0.0931257	0.00339519
1004-1205	0.107593	-0.0150241	-0.221068	0.185484	0.073834	0.102699	-0.103834	0.11261	-0.0778557	0.112199	0.100314	0.0846165	0.0697938	0.0281934	-0.000793991	-0.0732409	0.161468	-0.0888789	0.0695522	-0.0187796	0.183943	0.05986	0.0115523	0.0362872
1004-0005	0.196196	0.095953	0.0436975	-0.0355412	-0.307946	0.220235	0.000220157	0.125676	-0.212151	0.0574853	0.131629	-0.0703683	0.222535	-0.0519011	0.0138142	-0.039929	0.0694379	-0.0787623	-0.0179756	0.0376829	0.178264	0.00608886	-0.0833669	0.0270707
1004-1206	-0.299076	-0.0137127	-0.213668	0.544625	0.406126	-0.104139	-0.157422	0.108888	0.136074	0.427431	0.100969	0.217438	-0.120702	0.0721009	-0.0479848	0.00682306	-0.0751502	-0.0900595	0.041094	-0.0737435	0.138224	0.0801964	0.0190422	0.0516208
1004-0105	0.205022	0.0473965	-0.152981	-0.0277577	-0.151738	0.10831	-0.115435	0.108595	-0.0455417	0.209282	0.0426237	0.0760167	0.157257	-0.0275217	-0.00503676	0.000705448	0.0469655	-0.0440139	-0.0186103	-0.00975443	0.17298	0.0385383	-0.00732139	-0.00426862
1005-0005	0.328602	0.316936	-0.037356	0.0898924	0.097538	0.164054	-0.387053	0.111391	-0.00780616	-0.0779642	-0.156558	0.132084	0.181965	0.0947305	-0.17201	-0.183466	-0.0524781	0.0278153	0.151506	0.0769996	-0.037922	-0.0358799	0.0222799	0.0714034
1005-0006	-0.261053	-0.1421	0.446292	-0.164162	-0.025141	-0.141428	0.208818	0.137465	0.160598	0.314981	-0.169024	-0.116422	-0.029362	0.0916115	-0.0235855	-0.0189996	-0.00206474	0.0189605	0.0136645	-0.000614291	-0.0893671	-0.0025485	0.0390849	0.0121446
1005-0105	0.0646405	-0.0384406	0.112747	-0.203691	-0.227312	0.239431	-0.00458509	0.126874	-0.0675941	0.00969461	-0.0247067	-0.0386652	0.275749	-0.0337161	-0.0219272	-0.00211457	-0.0946011	-0.00065263	0.0863857	0.105972	0.00141608	-0.0537829	0.04811	-0.0454251
1005-1206	-0.302213	-0.177785	-0.16714	0.144914	0.220987	-0.174006	-0.116321	0.105142	0.151301	0.00562013	-0.0533071	0.0240925	-0.0515064	0.21343	-0.0585402	0.0347592	0.00822883	0.0436273	0.122972	0.0244779	-0.0664261	0.0119423	0.0470963	0.00116761
1006-0006	0.0988627	-0.197831	0.0334142	-0.163259	-0.200629	-0.00612462	0.0528549	0.112393	-0.00531818	-0.100117	-0.0864854	0.0635314	0.0848394	0.0863435	-0.0700116	-0.02973	0.253585	-0.081864	0.103915	-0.107276	0.104932	0.0384717	-0.0302216	-0.0354618
1006-1206	-0.138392	-0.238286	-0.140084	-0.0563322	-0.0961761	-0.0204382	-0.433196	0.0975873	0.0319169	-0.0190726	0.032632	0.0445252	0.0454671	0.199626	-0.13013	-0.0667154	0.307107	-0.0653794	0.076143	-0.128051	0.0940403	0.0719822	0.0290577	-0.0216595
1006-0105	0.346295	0.19811	0.0795725	-0.0731908	-0.17377	0.171219	-0.406897	0.10806	-0.039517	-0.0720722	-0.00385922	0.0972756	0.230709	0.101632	-0.123767	-0.0467073	0.199571	-0.0657175	0.0733999	-0.0865602	0.0719672	0.0241772	-0.0452538	0.0291659
1006-1205	0.138241	-0.19459	-0.190219	-0.0168568	-0.128323	-0.00896939	-0.663725	0.0962623	-0.0244503	-0.123233	0.0688085	0.252269	0.0844375	0.35945	-0.211219	-0.000456385	0.193683	-0.0525919	0.172628	-0.105597	0.0874542	0.0960753	0.0183672	0.0160945
1006-0005	0.335675	0.391634	0.0651967	-0.153243	-0.205464	0.185142	-0.0778389	0.106542	-0.0350319	-0.113951	-0.0451335	0.0536177	-0.0510957	-0.105722	-0.105306	-0.203694	0.34469	-0.0900212	0.0727162	-0.108838	0.0925159	0.00717873	-0.0217359	0.00644542
1008-0105	0.136921	0.119198	-0.0394693	0.320401	0.410121	0.106721	-0.0371862	0.0860365	0.0289917	-0.0176542	0.229447	0.290024	0.00134298	-0.0251633	0.0405752	0.100864	-0.0282451	-0.109184	-0.0689182	0.0143022	0.0215417	0.0519706	0.0486023	-0.0220317
1008-1206	-0.41286	-0.173249	-0.193839	0.488012	0.349178	-0.125533	0.058673	0.108038	0.165227	0.0914889	0.101076	0.10078	-0.135374	0.111073	-0.0151576	0.101725	0.00970168	-0.0892617	-0.0616898	-0.0105322	0.0181096	0.108676	0.0345518	-0.0129631
1008-0006	-0.42361	-0.22185	-0.191862	0.374251	0.284234	-0.141938	0.0320309	0.101016	0.100267	-0.076476	0.144632	0.0256928	-0.0817698	0.128644	0.035677	0.0750245	0.037579	-0.0840834	-0.0753559	-0.00803712	-0.0217237	0.108461	0.0385998	-0.0295728
1008-1205	0.220293	0.0377751	-0.154624	0.146688	0.111061	0.13004	0.00736315	0.08908	-0.121009	-0.0933828	0.156202	0.217051	0.11594	-0.0680708	0.0347952	0.0749954	0.00535296	-0.0965688	-0.0500467	0.00431962	0.0100939	0.0586333	0.0245214	-0.0533396
1008-0005	0.375818	0.299409	0.00649307	-0.0655417	-0.0958041	0.181381	-0.0536544	0.0890481	-0.221501	-0.124279	0.214464	0.101995	0.174733	-0.126476	0.0631654	0.0305331	0.0729158	-0.0551271	-0.0845795	0.027166	-0.0118895	0.0279569	0.0296165	-0.00823108
1009-1206	-0.365564	-0.195204	-0.211908	0.342865	0.273593	-0.110582	0.0555389	-0.233784	0.161814	-0.0408986	-0.0589063	0.0246131	-0.137997	0.0269645	-0.0515066	0.104392	-0.0214534	-0.078048	0.103222	0.0254975	-0.0247965	0.00943139	0.0303343	-0.093798
1009-0005	0.377253	0.491736	-0.0697273	0.0394018	0.0431508	0.142799	-0.0109575	-0.211703	-0.172622	-0.128493	-0.0450631	0.116292	-0.0356659	-0.244387	0.0147713	0.0832187	0.0188768	-0.0898942	-0.0029591	0.0704113	0.0171323	-0.0952988	-0.000244154	-0.0915879
1009-0006	-0.268953	-0.181593	0.195493	0.326372	0.215852	-0.114438	0.0978961	-0.222593	0.124952	-0.122186	-0.0530394	0.0300668	-0.0788741	0.00163521	-0.00160165	0.169292	0.0448512	-0.0958249	0.00210791	0.05362	-0.0422399	-0.00405175	-0.0494222	-0.114932
1009-0105	0.417224	0.473838	-0.190127	0.165042	0.168158	0.0563183	-0.25934	-0.224335	-0.232225	-0.116398	0.0313094	0.161469	0.00714972	-0.194142	-0.0694967	0.0829051	0.00941294	-0.0830954	0.0974747	0.0788858	0.0259576	-0.0288256	-0.00439085	-0.0629166
1013-1206	-0.43817	-0.172672	0.0585738	0.321965	0.258562	-0.250846	-0.0446062	0.0949767	-0.0299675	-0.0400737	0.018271	0.00782551	-0.0453656	0.269096	-0.119053	-0.0278686	-0.0622932	-0.0798823	0.0575402	0.0297746	0.0301242	0.0202777	0.00962298	0.042683
1013-0105	0.170844	-0.0698822	0.131237	0.0868717	0.032768	0.0706082	-0.266635	0.104341	-0.113701	-0.0623602	-0.18166	0.0575867	0.145474	0.14611	-0.180776	-0.0486671	-0.120906	-0.0788258	0.0474668	0.0603181	0.0291164	0.000398741	0.00791973	0.0326153
1013-0005	0.324061	0.164855	0.0238202	0.23206	0.115459	0.0971162	-0.364264	0.0834297	-0.106987	-0.105925	0.12228	0.16849	0.148635	0.0718313	-0.125743	-0.16309	-0.103663	-0.0808239	0.123005	0.0539909	0.0213243	-0.0164435	-0.0200674	0.0887387
1013-0006	-0.390462	-0.127118	0.180361	0.408784	0.388383	-0.171295	0.146394	0.103597	0.136957	-0.0477604	-0.116419	0.0330097	-0.0951948	0.0928509	-0.0929578	-0.00731824	-0.0864571	-0.0960114	-0.00709251	0.0228076	-0.00443288	0.0157949	0.00453757	0.0161274
1014-0105	0.278153	0.41112	-0.133666	0.0178752	-0.0952307	0.244177	-0.0215563	0.119442	0.0645908	-0.0913684	-0.167601	0.101764	0.0955893	-0.00759902	-0.0585501	0.171089	-0.135669	0.0939311	0.00538086	0.159556	0.000402264	-0.0662761	0.152276	0.0741964
1014-0006	-0.319832	-0.0618292	-0.231045	0.421855	0.319089	-0.143962	0.127445	0.110837	0.293045	-0.0700806	-0.012513	0.0759141	-0.0760126	0.118485	-0.0437442	0.0790416	-0.0580349	0.0905478	0.0145677	0.094213	-0.0824064	0.0115158	0.121349	0.073773
1014-1206	-0.371269	-0.0791314	0.0258041	0.337371	0.30412	-0.138636	0.0496851	0.101581	0.297854	-0.0584201	0.167127	-0.0376069	-0.0413501	0.147687	-0.0176878	-0.00975658	-0.0518743	0.0846782	-0.0462916	0.0866167	-0.0870914	0.023463	0.152872	0.0610694
1014-1205	0.243568	0.151631	-0.152792	-0.0786369	-0.0806608	0.206261	0.00286588	0.114823	0.0885785	0.0108786	-0.00492311	0.0719763	0.164477	0.0384787	-0.0622266	0.00752106	-0.118416	0.111077	0.0416924	0.139962	-0.0584627	-0.0181916	0.175948	0.0905609
1014-0005	0.370165	0.481574	-0.15246	-0.106558	-0.156921	0.218265	-0.155826	0.0981807	0.0847251	-0.06854	0.0602312	0.122973	0.145176	-0.00111632	-0.139762	0.0950245	-0.0862881	0.105976	0.117791	0.180063	-0.0387097	-0.0484034	0.155592	0.111735
138001-0105	0.308748	0.130284	0.0917855	-0.141734	-0.191603	0.0695489	0.0827595	-0.189638	-0.0734602	-0.0572105	-0.0401537	0.166012	-0.101524	0.0427235	-0.0849447	0.259031	-0.0938704	-0.0586952	-0.00231337	0.101436	0.108379	0.00846452	-0.032246	-0.0164257
138001-1206	-0.278167	-0.0864248	0.11976	-0.0490793	0.0396099	-0.118588	-0.0842766	-0.182491	0.0272811	0.222569	0.0568143	-0.174619	0.0107	0.0406765	-0.584301	0.084421	0.108919	-0.133089	0.170155	0.120523	0.134675	0.00159416	-0.0118945	0.127942
138001-0005	0.386388	0.28104	-0.224028	-0.28338	-0.321656	0.115678	0.0633552	-0.222844	-0.297174	-0.155286	-0.105719	0.0869053	0.116125	-0.0737414	-0.130396	0.195359	-0.0387939	-0.082487	0.0475804	0.119447	0.0997696	0.014847	-0.03388	-0.0109419
138001-1205	-0.289612	-0.242555	-0.220487	0.024218	-0.0360691	-0.191549	0.136515	-0.182185	-0.155005	-0.0183567	-0.0450123	-0.126431	-0.0966708	0.117633	-0.103313	0.09364	0.114658	-0.064063	0.0169191	0.0556054	0.0549181	0.0421512	-0.0539731	-0.01126
138001-0006	-0.225956	-0.173397	0.241108	0.0498293	0.00397342	-0.217748	0.17794	-0.188195	0.0486004	0.186242	-0.083557	-0.0694699	0.00360039	0.0658132	-0.0992346	0.200102	0.0581876	-0.0285754	-0.0522548	0.0596361	0.0698391	0.0507948	-0.0710294	0.00257312
138002-1206	-0.411244	-0.197334	-0.130518	0.151656	0.169422	-0.0378688	0.118108	0.13187	0.145362	-0.0970214	-0.114256	0.00891404	0.000210065	0.0263134	-0.0180002	0.0601506	0.0371024	0.121043	-0.112411	0.000580039	-0.150313	0.14828	-0.114776	0.0782591
138002-1205	-0.289316	-0.228881	-0.187695	-0.0996464	-0.0672864	0.104314	0.141832	0.126146	0.0969491	-0.00626838	6.60388e-05	-0.00652112	0.0470639	-0.099779	-0.08424	0.0696398	0.0131002	0.127666	-0.0699719	0.00883992	-0.131749	0.129195	-0.0965577	0.0532505
138002-0105	0.299392	0.204692	-0.219812	-0.165109	-0.180031	0.154143	-0.264182	0.120714	0.0927076	-0.0956958	-0.0457663	0.356219	0.0179738	0.0185683	-0.0689831	0.0569592	-0.0767722	0.155612	-0.0333644	0.0713427	-0.0455505	0.086785	-0.0738213	0.0661863
138002-0006	-0.377903	-0.194856	0.212595	-0.175176	-0.248283	-0.145227	0.114692	0.140778	0.203657	0.262486	-0.149831	-0.0781881	0.0177027	-0.110941	-0.119515	0.0453525	0.0624499	0.121261	-0.0262602	0.0648693	-0.0492516	0.14484	-0.106364	0.0486145
138002-0005	0.171289	0.055917	-0.170511	-0.231097	-0.246725	0.274269	-0.0787668	0.137395	0.0194462	0.106456	-0.151636	0.201524	0.215822	-0.163791	-0.0603297	0.0138698	-0.0571103	0.123247	-0.0224878	0.10016	-0.0179355	0.0717138	-0.0965014	0.0489924
138003-0105	0.247027	0.102169	-0.220075	-0.245196	-0.333188	0.178542	0.0450313	0.128618	-0.0381888	0.335707	-0.109864	0.0918837	0.106918	0.0371981	-0.00576246	0.085807	-0.0607804	0.021145	0.0691353	0.15128	-0.0992529	-0.0111139	-0.0144246	0.0106703
138003-0006	-0.251293	-0.221997	0.349871	-0.126708	-0.156597	-0.193075	0.0868771	0.116503	0.0763455	-0.0665622	0.0376579	-0.0816895	-0.0375176	0.123354	0.0340424	0.0986605	0.0814787	0.00636114	0.00646162	0.103779	-0.112843	0.0239519	-0.011912	-0.025374
138003-0005	0.35951	0.315468	0.0581705	-0.189922	-0.225414	0.225806	-0.0829191	0.103796	-0.0657494	0.235311	0.197809	0.157777	0.121695	-0.0196998	0.011425	0.0957531	-0.0105059	0.0261245	-0.0791379	0.148578	-0.107729	-0.0168018	-0.000954616	-4.44563e-06
138003-1205	-0.281157	-0.322861	-0.230336	-0.312161	-0.225466	0.000581341	0.024613	0.111962	-0.143311	-0.157488	0.166039	-0.0401015	-0.208963	0.0377241	-0.0407152	0.0138067	0.0452152	0.0166439	-0.0596911	0.10014	-0.134344	0.0717228	-0.0118754	-0.108686
138003-1206	-0.246367	-0.212281	-0.209984	-0.204326	-0.197302	-0.210364	0.0153185	0.11312	-0.138965	0.431757	0.0360267	-0.0425551	-0.0198769	0.0749932	-0.134609	0.0262602	-0.010941	0.0234434	-0.0165396	0.0845785	-0.121774	0.0411872	0.0384346	-0.0368357
138004-0105	0.297483	0.129357	0.148634	-0.187502	-0.226887	0.213162	0.0541787	-0.196123	-0.173134	0.0354629	-0.0301733	0.112949	0.0674052	0.0483383	0.0139369	-0.0369595	-0.0946393	0.0387539	0.0205388	0.0562094	-0.00298882	-0.128353	-0.0931394	-0.0776745
138004-1205	0.337292	0.182006	-0.111857	-0.0909309	-0.102268	0.182136	-0.0761081	-0.196806	-0.0997739	0.129789	-0.0513291	0.0516462	0.0821466	-0.0751962	-0.0414871	-0.0227518	-0.00265907	0.0475485	0.130487	0.0251673	0.00624892	-0.0958575	-0.0531354	-0.0774978
138004-0006	-0.292567	-0.239912	0.160763	0.0166017	0.0869498	-0.153988	0.164385	-0.203227	-0.00126276	0.06297	-0.147846	-0.054564	-0.0405176	0.0342622	-0.039724	0.0308014	0.0707693	0.0306535	0.10214	-0.0113857	-0.0206645	-0.113226	-0.100307	-0.107475
138004-1206	-0.310969	-0.202622	-0.044413	0.00814002	0.0645845	-0.101522	0.0811199	-0.198863	0.106069	0.140404	-0.0835091	-0.15412	0.0139963	0.0335227	-0.0997971	-0.000190471	0.0376003	0.0559017	0.0340876	0.0134383	0.0123962	-0.0648466	-0.0628867	-0.0860847
138004-0005	0.29833	0.180259	0.0475963	-0.0173352	-0.0188939	0.198301	0.132652	-0.210881	-0.0849825	0.140432	-0.185155	0.122924	0.0922438	-0.0924768	-0.0101781	0.052634	-0.0228706	0.0410738	0.0100778	0.0254671	-0.0139058	-0.167396	-0.103134	-0.0752669
23002-0105	0.152439	-0.033983	0.119128	-0.035455	-0.144854	0.158354	-0.200793	-0.17518	-0.145919	-0.115428	-0.17553	-0.0196841	0.21435	-0.0145003	-0.185629	-0.0806441	-0.0862686	-0.0446502	0.147976	-0.0160901	0.104829	-0.0490601	-0.0618851	-0.0564782
23002-0006	-0.0405057	-0.268698	-0.213886	-0.0925691	-0.13526	-0.0208961	-0.15867	-0.210059	-0.198229	-0.151668	0.219136	-0.052465	0.128212	0.102802	-0.108829	-0.086966	0.0222969	-0.00982288	-0.0300681	-0.0218392	0.0480974	-0.0115528	-0.10673	-0.0658029
23002-0005	0.213734	0.0047497	-0.123587	0.0391838	0.00779204	0.110581	0.0925942	-0.18542	0.00919483	-0.0975895	0.104667	0.0197157	0.131931	-0.0561537	0.00275719	-0.110873	-0.0344827	-0.0170707	-0.0276041	-0.0134427	0.0570831	-0.0616554	-0.084333	-0.0453142
23002-1206	-0.288856	-0.184655	-0.160741	0.179143	0.26101	-0.0392013	-0.0517763	-0.204964	0.04056	-0.0144652	0.163327	-0.0244337	0.0550181	0.0336654	-0.0440886	-0.0332996	0.0188603	-0.0312775	-0.0707489	-0.0467709	0.0808606	-0.00106211	-0.075591	-0.11548
23003-0105	0.504697	0.469778	-0.129623	-0.282304	-0.230949	0.189705	-0.0840056	-0.156899	-0.119385	-0.0992122	0.218172	0.0628243	0.125421	-0.0196528	-0.1791	-0.00722781	0.0550017	-0.036083	-0.0395379	0.0924746	0.00965557	0.0676354	-0.0606306	0.0353861
23003-0006	-0.114895	-0.16776	-0.215754	0.220444	0.330245	-0.138492	-0.0629354	-0.187667	0.150779	-0.0826159	0.262246	0.0537215	-0.0315775	0.17702	-0.062374	0.0140091	0.151843	-0.041726	-0.100552	0.0537934	0.0236653	0.123681	-0.0766413	-0.0154681
23003-1206	-0.31406	-0.154361	-0.164621	0.258781	0.371758	-0.136671	0.103236	-0.206165	0.200964	0.0922436	-0.0099531	0.0277767	-0.0207027	0.124014	-0.0721314	0.0689754	0.0735152	-0.0382454	-0.0725178	0.0394094	0.0427328	0.110638	-0.0916919	-0.0321187
23003-1205	0.286374	0.0230955	-0.0721439	0.0899669	0.0825642	0.119464	-0.547385	-0.183998	-0.0205422	-0.087322	0.16431	0.0974611	0.201584	0.278866	-0.156781	-0.0135944	0.0483122	-0.0219502	0.0828435	0.114816	0.0608112	0.0735654	-0.0719124	0.0821297
23003-0005	0.385879	0.362687	-0.202877	-0.0190495	0.0450728	0.188926	0.0292801	-0.190185	-0.046807	-0.109949	0.0959386	0.116711	0.026574	0.047886	-0.0859082	0.024248	0.0271427	-0.053535	0.0272225	0.0989614	0.0599105	0.0272602	-0.0831977	0.0135159
23005-0105	0.294532	0.138237	-0.0131461	0.0322667	-0.209783	0.110291	-0.418952	-0.117262	-0.0954797	0.254911	0.222049	0.129898	0.233999	0.321378	-0.117197	0.0639045	-0.0881815	-0.0232088	0.0385579	-0.00480339	-0.0258464	0.0394819	0.0449294	0.0293402
23005-0005	0.316588	0.347019	-0.118769	0.0618483	-0.121834	0.129221	-0.0750689	-0.176942	0.0172917	0.368728	0.0365455	0.0526182	0.161099	0.0610338	-0.0250701	0.0148723	-0.0595235	-0.0603245	0.0689544	-0.0531898	-0.0485799	-0.00151774	0.0504794	0.0238437
23005-0006	-0.351706	-0.172535	-0.150541	0.198184	0.0235865	-0.281887	0.074855	-0.191734	-0.03891	0.317242	-0.0387818	-0.0389836	0.0188602	0.116925	-0.0327794	0.00733857	0.0231967	-0.0643792	0.0697761	-0.113533	-0.0313667	0.018009	0.0465584	-0.0324763
23005-1206	-0.40332	-0.115619	0.168476	0.232951	0.0603567	-0.210925	0.1242	-0.1707	0.169617	0.345554	-0.172148	-0.0703557	-0.0525107	0.226697	-0.0374269	0.0549492	-0.0581732	-0.0719841	-0.0168571	-0.113429	-0.0383795	0.00357172	0.0355124	-0.020631
23006-0006	-0.343634	-0.169699	0.0223532	0.289274	0.24654	-0.227012	-0.299695	0.109823	0.122995	-0.114424	0.112346	0.0237302	0.00635044	0.278574	-0.0448928	0.0588034	0.0599942	0.108761	-0.0173511	-0.0105946	0.0220244	0.0236359	2.8242e-05	-0.00108313
23006-0005	0.40545	0.368954	0.0990832	-0.137828	-0.163089	0.129199	-0.437669	0.103751	-0.100305	-0.120002	-0.197968	0.17797	0.172481	0.167071	-0.137945	0.0525436	-0.0588405	0.124556	0.182101	0.0181048	0.0932801	-0.0543694	0.0758948	0.0625486
23006-0105	0.309046	0.251693	0.000595103	-0.0229853	-0.0892219	0.123236	-0.108496	0.120978	-0.0675428	-0.1064	-0.172929	0.162156	0.0931707	0.223045	-0.0182354	0.0630587	-0.0578644	0.108404	0.0924284	0.00256631	0.0870933	-0.0469859	0.0949079	0.00690704
23007-1205	0.119877	-0.111472	-0.154099	-0.123424	-0.0918183	0.192764	0.116249	-0.160079	-0.272505	-0.0927745	0.024513	-0.0522058	0.141192	0.0205319	-0.0573626	-0.0119024	0.104969	-0.0290301	-0.0183855	-0.0470274	-0.146032	-0.0939193	-0.0484186	0.0199848
23007-0006	-0.332421	-0.143705	0.353407	0.454818	0.332529	-0.129595	0.145381	-0.168643	0.0816458	-0.0681695	0.0174224	0.110244	-0.141978	0.1253	-0.0705755	0.0173837	-0.0277144	-0.0191627	-0.0318507	-0.0710004	-0.0376994	-0.0904179	0.00857786	-0.00305797
23007-0105	0.233404	0.00318458	0.223238	-0.0278813	-0.119233	0.169262	0.0664223	-0.173772	-0.0886305	-0.108209	0.15939	0.0118587	0.147259	0.0602413	-0.0146376	-0.0470674	-0.0201645	0.0054576	-0.0115296	-0.0516796	-0.0229194	-0.0796464	0.0544916	-0.0298252
23007-0005	0.422123	0.359951	0.0336224	-0.156201	-0.313356	0.228161	0.0543826	-0.164446	-0.303014	-0.0914593	-0.141804	-0.00668685	0.177284	-0.0926835	-0.124322	-0.0452542	0.0352314	-0.00350162	-0.0266035	-0.0111759	-0.0619262	-0.125711	0.0135172	0.0224038
23007-1206	-0.323847	-0.234708	0.315349	0.0500809	-0.00952954	-0.0956779	0.122379	-0.194839	-0.018394	0.0309562	0.00504172	-0.167491	-0.0250354	0.177688	-0.0793111	0.0547364	0.043703	0.00230577	-0.00164685	-0.0759843	-0.149693	-0.0793833	-0.0383305	0.00539056
23009-1206	-0.390589	-0.198234	0.357937	0.0788279	0.125415	-0.131029	-0.0647449	0.116213	0.118274	0.0704521	-0.081106	-0.108534	0.0115539	0.0617918	-0.0765846	-0.0868041	0.0145946	0.116443	0.0600533	-0.046614	-0.0551213	0.064515	0.00906864	-0.0641224
23009-0005	0.237568	0.0590645	0.208045	-0.0247874	0.0246891	0.143963	-0.133972	0.113444	-0.00337733	-0.0118757	-0.0408289	0.0574956	0.228786	-0.0553173	-0.0478428	-0.104419	0.0252375	0.105755	0.101793	0.0323793	-0.0819703	0.016772	-0.0271051	-0.0121475
23009-0006	-0.366323	-0.257426	-0.191685	-0.141348	0.00408319	-0.223174	0.10809	0.124248	-0.196909	0.0518755	-0.0886188	-0.233302	0.138626	-0.133045	-0.152038	-0.0710974	0.149417	0.140801	0.0747001	-0.0240072	-0.0739434	0.0575335	-0.0432482	-0.0441246
23009-0105	0.122336	-0.0169783	0.14911	0.133705	0.149275	0.117827	-0.244302	0.107831	0.0596287	0.0419209	-0.115915	0.121053	0.125352	0.000953762	-0.0796154	0.00643338	0.0252742	0.0966268	0.148456	-0.00510128	-0.0927777	0.0403696	-0.0183065	0.0310683
23012-1205	-0.411761	-0.27146	-0.202877	-0.125613	-0.0841696	-0.263758	0.0936653	-0.182444	-0.0404864	-0.130415	-0.0178954	-0.181287	-0.05589	0.0225774	-0.111345	-0.012424	-0.0108478	0.0352681	-0.123709	-0.0654523	-0.0581514	0.0328507	0.108682	-0.134982
23012-0105	0.275985	0.0105828	0.0682817	-0.101799	-0.143977	0.0406675	-0.115341	-0.174833	-0.0696986	-0.115401	0.0387913	0.0390986	0.0625461	0.0968958	-0.027704	-0.0816231	-0.13883	0.0253743	-0.0836506	-0.0288264	-0.0787914	-0.0239231	0.0623995	-0.0681905
23012-0005	0.32076	0.0500645	0.118442	-0.064259	-0.10003	0.0485142	-0.332502	-0.200485	-0.134202	-0.080205	0.266588	0.0301939	0.207587	0.0349722	-0.0838508	-0.117078	-0.162608	0.0263613	-0.0355299	-0.02063	-0.0795799	-0.0305993	0.0836872	-0.0685885
23012-1206	0.315664	0.127444	-0.14203	-0.276891	-0.328079	0.118221	-0.104335	-0.169429	-0.248296	-0.10692	0.122178	-0.00714524	0.130442	-0.0711699	-0.0986404	-0.100622	-0.193479	0.010303	-0.0705773	-0.0108476	-0.017802	-0.0134964	0.0889765	-0.097687
23012-0006	-0.360026	-0.194903	0.154236	0.062564	0.0391439	-0.234459	0.0306496	-0.189533	0.100725	0.231506	0.0591003	-0.135562	-0.0389386	0.0477158	-0.0676581	-0.0158365	-0.0215639	0.0252964	-0.104192	-0.0488659	-0.0756336	0.00384251	0.0313943	-0.0661978
5002-0105	0.272252	0.0382933	-0.0772317	-0.01829	-0.0763171	0.0496706	0.0626724	-0.16605	-0.0469573	-0.0872094	-0.00104606	0.00308193	0.196284	-0.0974787	0.0695751	-0.0100898	-0.0758695	0.0296248	0.0707742	-0.0608257	0.0312651	-0.102741	-0.0460722	-0.00213011
5002-1205	0.277033	0.0287391	-0.0184245	0.010992	-0.103114	0.0331548	0.0748947	-0.177268	-0.180134	-0.0741673	0.0574395	0.0161087	0.160818	-0.0889044	0.00849934	0.00637669	-0.0469031	0.0428472	-0.0119951	-0.0783935	-0.0124815	-0.100827	-0.0794122	0.00742567
5002-0006	-0.354087	-0.218147	-0.211361	-0.102523	-0.00133883	-0.182777	0.148503	-0.173222	-0.0447008	0.127284	-0.142843	-0.219092	0.0799255	-0.0193186	0.00696392	-0.0865919	0.0250411	0.00832222	0.084667	-0.0651162	0.0507603	-0.0381345	-0.0195896	-0.0247068
5002-1206	-0.362044	-0.251399	-0.210422	0.0214335	0.0903826	-0.236566	0.119591	-0.123993	0.101965	-0.125864	0.0703225	-0.180941	0.0921743	0.00921466	0.0379379	0.0402174	0.0705529	0.0271518	0.0242959	-0.0467533	-0.00664244	-0.0836134	-0.0836343	0.00757695
5002-0005	0.322784	0.111872	0.211059	-0.0595531	-0.0904402	0.114976	0.0474499	-0.198192	-0.0568993	-0.0772959	-0.133639	-0.0262205	0.206758	-0.273186	0.0126876	-0.140975	-0.0856548	0.0186455	0.0293765	-0.0782393	0.0125725	-0.0809781	-0.0363699	-0.012702
5003-0005	0.459011	0.465658	-0.225158	-0.260688	-0.148354	0.111543	0.0535172	-0.195507	-0.157362	-0.155306	-0.0520032	0.0511839	-0.0924701	-0.173241	0.117504	0.0285283	0.0251033	-0.0170384	0.0960877	-0.074662	8.69421e-05	0.00887899	0.0626948	0.0400396
5003-1206	-0.259398	-0.290811	-0.197167	-0.252592	-0.0688229	-0.238907	0.129363	-0.199171	0.109675	0.0254381	-0.171195	-0.181738	-0.029479	-0.0363695	-0.0329291	-0.0278039	0.110225	0.0117634	-0.00838703	-0.104479	-0.0123141	0.080808	0.0189743	-0.0600908
5003-1205	0.246321	-0.0776227	0.0701571	-0.124033	-0.0261078	0.0471223	0.0379563	-0.210551	0.00202567	-0.0943052	-0.0965718	-0.0136567	0.12574	-0.059997	-0.0217311	-0.0731502	-0.0189807	-0.0144383	0.0849904	-0.0755443	-0.00271269	0.0523526	0.0665398	-0.0332005
5003-0006	-0.195743	-0.25904	0.0248511	-0.0557403	0.00865604	-0.227332	0.100116	-0.189306	0.206535	0.0560461	-0.0384041	-0.183701	-0.0155274	-0.00985515	0.0979936	0.0323257	0.16478	0.0210359	0.111358	-0.0874107	-0.0159427	0.0297227	0.0274754	-0.0338435
5003-0105	0.462352	0.494702	0.00925386	-0.180065	-0.0919484	0.114099	-0.0848521	-0.194957	-0.086446	-0.114186	0.215194	0.0643015	0.0121345	-0.148613	0.0280571	0.0775016	0.0141295	-0.0139455	-0.0139383	-0.0456548	-0.000120902	-0.0293443	0.0375152	0.0396261
5004-1206	-0.197017	-0.142491	0.255077	0.0722197	0.200311	-0.139964	0.194853	-0.211906	-0.0178691	-0.0908882	-0.128435	-0.0120264	0.0417767	0.0785356	0.0718392	-0.17183	0.0350921	-0.0101114	0.0241022	0.0253673	-0.0288317	0.0935448	0.0234664	-0.0298937
5004-0005	0.39913	0.33141	-0.189574	-0.27171	-0.240407	0.222296	0.0848344	-0.185261	-0.245887	-0.144445	-0.0482883	0.0574725	0.126952	-0.149022	0.121877	-0.165784	-0.0129465	-0.0181482	0.102776	0.0955191	-0.0831147	-0.0262053	-0.00118588	0.0412354
5004-1205	-0.0624796	-0.1702	-0.224606	0.0266482	0.17875	-0.0746688	0.172616	-0.187109	-0.158146	-0.13296	-0.105575	0.0172347	0.0609471	0.0378423	0.105222	-0.200777	0.0781907	-0.0273277	0.0505072	0.0535921	-0.0537099	0.0424685	0.0380678	-0.0150904
5004-0105	0.35115	0.25293	-0.068169	-0.0922663	-0.0174377	0.168728	0.0460783	-0.187999	-0.161189	-0.138498	0.11693	0.187328	0.115907	-0.0456136	0.0587418	-0.0803853	-0.110271	0.00557031	-0.0142115	0.0928629	-0.0711611	-0.0115738	0.025929	0.0110097
5004-0006	-0.330158	-0.21908	0.118895	-0.0310695	0.155407	-0.117196	0.166416	-0.191812	0.0437811	-0.0883586	-0.21785	-0.138352	0.0374277	-0.0715544	-0.0253634	-0.101829	0.0885435	-0.0148284	0.0263056	0.0237913	-0.0344637	0.00207798	0.0379345	-0.0206804
5006-0006	-0.359418	-0.329448	-0.0551919	-0.18475	0.25369	-0.291784	0.121144	-0.168535	-0.132239	-0.123538	0.0885124	-0.146149	0.0703603	-0.102408	-0.0181072	-0.133827	0.062368	0.014758	-0.0151938	0.0504725	0.078021	-0.0508088	0.0080184	0.00774927
5006-0005	0.346441	0.137375	0.181704	-0.196875	0.014406	0.0467719	0.0855489	-0.185757	-0.150411	-0.00141749	-0.0370479	0.0366468	0.194113	-0.128789	0.0987819	-0.228499	-0.122528	0.000718681	0.0903107	0.0821333	0.100408	-0.0371889	0.0193568	0.0357959
5006-0105	0.331955	0.0756641	0.156452	-0.0818207	0.132084	0.0868351	0.0607343	-0.195136	-0.142767	-0.0502167	0.204099	0.131048	0.108623	-0.0444262	0.0653803	-0.218367	-0.191602	0.0222692	-0.0150472	0.0828559	0.0762721	-0.0697819	0.0184622	0.0852782
5006-1205	0.109667	-0.142694	0.240062	-0.190441	0.157792	-0.0853335	0.0882384	-0.181196	-0.0234865	0.00735601	0.161655	-0.0218047	0.13587	-0.0647796	0.0664345	-0.187631	-0.0226552	0.00910332	-0.0162087	0.0453923	0.0583034	-0.013507	0.0161086	0.0361493
5006-1206	-0.381184	-0.292885	0.229516	-0.0717268	0.13265	-0.299648	0.14958	-0.176356	-0.180553	0.207657	-0.0488152	-0.195599	0.0764925	-0.0872899	0.0359743	-0.140209	0.0516918	0.0241339	0.146076	0.030144	0.0647489	-0.0134404	-0.00640586	0.0502136
5007-0105	0.331417	0.427768	-0.0187967	-0.0717216	-0.0847269	0.210568	0.043632	0.0951989	0.0588869	-0.0996191	-0.00396317	0.186677	0.0914574	-0.0489947	0.106967	0.0859163	-0.101856	-0.0587309	0.0497093	-0.0735207	0.000210671	-0.00404114	-0.107507	0.0643809
5007-0005	0.339112	0.430812	-0.152234	-0.0456274	-0.0160539	0.19168	0.0770279	0.0937635	0.0954427	-0.104135	-0.046308	0.151899	0.0932695	-0.12303	0.135403	0.0383854	-0.026587	-0.0718712	0.124139	-0.0895389	0.00398467	-0.0174317	-0.0831751	0.0741926
5007-0006	-0.346124	-0.195317	-0.217792	0.190505	0.166096	-0.0615538	0.155717	0.10437	0.309861	-0.111101	0.0148666	-0.0674489	0.0235099	0.0667035	0.0735518	0.0206916	-0.00252979	-0.0566641	0.02378	-0.119926	-0.035235	0.0443435	-0.107377	0.0241338
5007-1205	0.237531	0.018842	-0.238108	-0.00954995	-0.0364516	0.107941	-0.00482339	0.0919849	0.0941441	-0.143799	0.159966	-0.0162643	0.134514	-0.0368113	0.0945987	-0.0526103	-0.0341578	-0.0717944	-0.00299127	-0.080548	-0.0679936	-0.00195719	-0.0909264	0.0955498
5007-1206	-0.373542	-0.178052	-0.189309	0.0664919	0.121324	-0.0963753	0.191004	0.105429	0.283375	-0.105418	-0.145198	-0.124139	0.014511	0.0424477	0.0518735	-0.0670591	0.0197527	-0.0710674	0.0757967	-0.0993026	-0.095434	0.0394577	-0.150818	0.0797627
5008-0105	0.315409	0.226571	-0.198385	-0.267309	-0.213602	0.191259	0.0222616	-0.170799	-0.0780491	-0.128205	0.0301887	0.173455	-0.0645406	-0.142965	0.164613	0.130505	-0.0555461	-0.099533	0.0642222	0.0419828	0.03328	-0.0424199	0.0430532	-0.0824409
5008-1205	0.401538	0.420426	-0.116387	-0.344082	-0.187429	0.195611	-0.0480605	-0.187347	-0.143376	-0.151152	0.202265	0.149264	0.0861092	-0.228272	0.126654	0.0683503	-0.0556866	-0.106079	-0.0271928	0.0489835	-0.0565816	-0.074162	0.00986284	-0.0634571
5008-1206	-0.108425	-0.256915	-0.154562	-0.275448	-0.137647	-0.0354723	0.0581442	-0.212245	-0.0348583	0.115358	0.0939188	-0.0925355	0.130322	-0.091028	0.114999	-0.0646237	0.0990524	-0.0971388	-0.016598	0.0255434	-0.0448882	-0.0497807	0.00982667	-0.0933673
5008-0006	-0.196122	-0.219556	-0.212565	-0.00745915	0.0777846	-0.207549	0.0972924	-0.193238	0.171863	0.152327	-0.149811	-0.0892285	0.0103347	-0.0256657	0.107265	-0.0122424	0.0398322	-0.101436	-0.0589195	-0.0112984	-0.0266217	7.53193e-05	-0.0160664	-0.108939
5008-0005	0.421848	0.485906	-0.133781	-0.167314	-0.0502595	0.144383	-0.054392	-0.186965	-0.0447713	-0.105599	0.0456341	0.137835	-0.0139559	-0.130986	0.194924	-0.041273	-0.0155766	-0.107217	0.0807086	0.038583	-0.0696466	-0.0526363	-0.0195037	-0.0400597
5009-1206	-0.245011	-0.250115	-0.21746	-0.0924342	0.0607049	-0.211529	0.153748	0.122076	0.050135	0.278024	-0.191373	-0.0282117	0.018767	0.00759851	0.0306699	0.0464741	0.0237735	-0.0768288	0.0723081	-0.000238598	0.0549942	0.10974	-0.0263619	0.0766315
5009-0005	0.418609	0.259003	-0.163967	-0.362326	-0.130338	0.129423	0.0250431	0.107552	-0.186907	-0.124809	-0.100285	0.0577376	0.0253221	-0.303783	0.134484	-0.00304624	0.024194	-0.127877	-0.0220371	-0.0447886	0.0644999	0.0120904	0.000552126	0.0917065
5009-1205	0.31539	0.027418	-0.127959	-0.282861	-0.0336289	-0.0317022	0.098503	0.10891	-0.0972103	0.0953461	-0.101865	0.0572502	0.059274	-0.0910138	0.0988744	-0.0714313	-0.0529118	-0.0775891	0.00631602	-0.0322241	0.0448696	0.0966009	0.0173439	0.070703
5009-0105	0.221146	0.187235	-0.225817	-0.11435	0.0360809	0.147523	-0.0515392	0.0975952	0.0233997	-0.132089	0.140406	0.212255	-0.453426	-0.0700873	0.0967969	0.0729514	-0.0814979	-0.0911793	-0.0122439	0.00049103	0.0549665	0.0388606	-0.0145177	0.0840959
5009-0006	-0.303879	-0.311858	-0.190155	-0.298664	0.000248638	-0.234278	0.245322	0.124128	-0.0801098	0.143353	-0.150667	-0.164217	0.0289069	-0.154736	0.0447708	0.0250084	0.0906821	-0.0672265	0.028633	-0.0438162	0.0554437	0.0778347	0.00845043	0.105619
5010-0105	0.31764	0.23462	0.010611	-0.278349	-0.181137	0.253758	0.109776	0.09697	-0.101037	-0.0557581	-0.0945512	0.0229871	-0.0610513	-0.137806	0.121781	-0.0113563	0.0886395	0.106718	0.107612	0.0900712	0.0482139	-0.162575	0.179791	0.10319
5010-1205	0.26128	0.0195665	0.153013	-0.243269	-0.130781	0.15921	0.0255634	0.0954524	-0.03064	-0.0991968	0.157741	0.0471335	0.0372666	-0.0654821	0.0690889	0.0562366	0.148363	0.135919	-0.015541	0.101401	0.00319487	-0.15422	0.165869	0.0865674
5010-0006	-0.286421	-0.277762	-0.234068	-0.104999	0.0158147	-0.0645983	0.165221	0.101292	0.150711	-0.00302784	0.0347239	-0.157615	0.0389176	0.0463769	0.102922	0.08092	0.155849	0.130397	0.0405509	0.0637876	-0.0342675	-0.0953674	0.123998	0.0749864
5010-1206	-0.274599	-0.266849	0.19281	-0.167371	0.0561228	-0.0770796	0.176676	0.102072	0.132414	0.110951	-0.147902	-0.125853	-0.00154176	-0.0410209	0.054757	0.0500545	0.151472	0.121937	0.0901152	0.0546008	-0.0122711	-0.112622	0.137248	0.0742631
5010-0005	0.319	0.204506	-0.201845	-0.175956	-0.0852733	0.249736	0.0433382	0.0922429	0.00921246	-0.0677719	0.138312	0.0603686	0.0568019	-0.0902953	0.113462	0.0888417	0.0951838	0.113216	0.00738245	0.108197	0.0347016	-0.172977	0.178435	0.124767
5011-1206	-0.321427	-0.183461	0.185425	0.0644959	0.260777	-0.17162	0.0268942	-0.183796	0.161426	0.0344618	0.0265478	-0.095868	0.0290472	-0.0441556	0.0338705	0.134248	0.0572713	-0.0207337	0.102432	-0.0660956	0.0373635	-0.0358308	-0.0533945	0.0313872
5011-0105	0.382531	0.223896	0.14126	-0.374989	-0.0839949	0.191266	-0.0102424	-0.207603	-0.232492	-0.11468	0.164375	-0.0114798	0.171112	-0.29661	0.0385423	0.0258229	-0.0828911	-0.0865278	0.0282232	-0.0307421	0.0105848	-0.114351	-0.0868611	0.0911712
5011-0006	-0.216797	-0.20704	0.121537	0.023738	0.22242	-0.133373	0.0383258	-0.193915	-0.0182068	0.130544	0.104653	-0.116793	0.0563269	-0.0814216	0.0151987	0.0763532	0.111859	-0.00682943	0.00333131	-0.0486129	0.0639985	-0.0888637	-0.0551762	0.0648145
5011-1205	-0.253626	-0.221314	-0.206321	0.122342	0.244552	-0.0419942	0.0594151	-0.186617	0.00920303	-0.0231687	-0.131178	-0.035404	0.0255863	-0.0212981	0.0320245	0.109599	0.0147217	-0.0216595	0.00989131	-0.0678638	0.0470834	-0.0663288	-0.0508262	0.0227413
5011-0005	0.443927	0.616139	-0.124084	-0.245447	0.072363	0.132399	-0.129197	-0.184255	-0.0787005	-0.135301	0.182579	0.181103	0.011236	-0.163642	0.0884103	0.042276	-0.0362997	-0.0622186	0.107577	-0.0205982	0.00853722	-0.094688	-0.0902443	0.0802697
5012-0005	0.272327	0.038047	-0.168422	-0.226523	-0.0368371	0.103032	-0.0258071	-0.180676	-0.244862	-0.014038	0.13471	-0.146669	0.253627	-0.275009	0.0577479	-0.0878101	-0.0252566	-0.0561999	-0.0137518	-0.110645	0.0152668	0.139087	0.10131	-0.120346
5012-0006	-0.394794	-0.23184	-0.224476	0.0493101	0.206846	-0.177493	0.119015	-0.195297	0.0247605	-0.143155	-0.133304	-0.173681	0.0852698	-0.0404767	0.0568665	-0.0432949	0.0452898	-0.0646242	0.0655745	-0.111053	-0.0125233	0.193448	0.0467151	-0.16047
5012-0105	0.0958744	-0.117907	0.166868	-0.00271308	0.102422	0.00673762	0.103396	-0.182814	-0.03087	-0.00256886	-0.0541612	-0.0384969	0.173775	-0.0119692	0.0637063	-0.0720167	-0.0519122	-0.0565182	0.0433915	-0.110467	0.0218306	0.134175	0.0580068	-0.159236
5012-1205	-0.249602	-0.236759	-0.171958	-0.0391914	0.173068	-0.0804548	-0.0176236	-0.170222	-0.0680945	0.0451339	0.17287	-0.17902	0.0673174	-0.10343	0.0149843	0.0201183	0.092543	-0.0437942	-0.00800833	-0.132991	-0.011553	0.147095	0.0741382	-0.148138
5012-1206	-0.35762	-0.198306	0.199084	0.124254	0.20337	-0.190937	0.117006	-0.221346	0.0175092	-0.11183	0.0297774	-0.16454	0.0750083	-0.108654	-0.0345932	0.0311798	0.0594398	-0.0385328	0.0445466	-0.119734	-0.00117509	0.109284	0.0359061	-0.137483
5013-0005	0.345167	0.161769	-0.11781	-0.0638676	-0.0187485	0.0815646	0.0198794	0.114685	-0.0600866	0.0941555	-0.135146	0.0494048	0.0965434	-0.0779117	0.0633754	-0.0385834	0.0262029	-0.0688266	-0.103737	-0.0143935	-0.066557	-0.154837	0.023687	-0.0497107
5013-0006	-0.265015	-0.198499	0.0864716	-0.0399295	0.102347	-0.195852	0.0838174	0.122191	0.0652843	0.318177	0.0224851	-0.188089	0.0304508	-0.0393966	-0.0723685	-0.0416666	0.0545652	-0.0768379	-0.0371866	-0.0258888	-0.0763489	-0.143147	0.0319831	-0.074631
5013-0105	0.400477	0.179218	-0.181674	-0.20543	-0.13039	0.169638	0.0158229	0.112136	-0.0945113	-0.0219955	0.166783	0.042305	0.181368	-0.130638	0.0500494	-0.0771372	-0.0292026	-0.0758408	-0.0499054	0.0612777	-0.117976	-0.166573	-0.00957599	-0.0103695
5013-1205	0.0154033	-0.189675	-0.22306	-0.120987	0.0234444	-0.0555308	0.106221	0.120976	0.0702801	-0.0115803	-0.174981	0.0261776	0.0141708	0.0276182	0.0428886	0.142847	0.0358082	-0.0440103	-0.160304	-0.00350921	-0.0712611	-0.0870046	0.0278263	-0.113184
5013-1206	-0.340445	-0.222645	-0.10297	0.0938021	0.247434	-0.19348	0.0458373	0.108249	0.00733857	0.0286056	0.154514	-0.10989	0.0480235	0.0787875	0.0173806	-0.0547184	0.0970244	-0.0663048	-0.043586	-0.0148226	-0.131292	-0.10765	-0.0200547	-0.0533991
5014-0006	-0.0513199	-0.191591	-0.210531	-0.0860404	-0.09363	-0.121146	0.0725561	0.118193	-0.00926934	-0.112353	-0.0598837	-0.237704	0.138341	-0.138044	0.117837	0.098951	0.132278	-0.0887394	0.0477283	0.0455679	0.160373	-0.00106303	-0.117863	-0.152975
5014-1206	-0.0904719	-0.113894	0.280914	0.17917	0.269635	0.0333107	0.0412498	0.0992142	0.0303124	-0.0306619	0.142112	-0.000213449	0.108053	-0.0507043	0.0714587	0.0126108	0.0536455	-0.0646785	-0.0462536	-0.00857108	0.107943	0.00775363	-0.0761343	-0.0940692
5014-0005	0.354307	0.462961	0.230363	-0.191641	-0.0732546	0.170508	0.0298058	0.106144	-0.0967989	-0.0816919	-0.0772823	0.0249324	0.103011	-0.200366	0.173034	0.0399855	0.098706	-0.110205	0.00462351	0.0160958	0.141959	-0.0271395	-0.0573782	-0.0721971
5014-1205	0.188077	0.0278832	0.145086	0.076666	0.0157036	0.0984521	0.0854853	0.114971	-0.0571479	-0.116498	-0.132858	-0.0225389	0.185558	-0.121327	0.117989	-0.0258313	-0.0435963	-0.0965177	0.0479423	0.0215975	0.114621	-0.0185833	-0.091632	-0.0807687
5014-0105	0.36414	0.347308	-0.19376	-0.219427	-0.071466	0.19315	-0.0102624	0.102708	-0.135867	-0.132461	0.153215	-0.0159455	0.179026	-0.238133	0.134566	0.0108567	0.0214827	-0.084645	-0.0256129	0.0319265	0.106344	-0.0564742	-0.077337	-0.059176
5015-0005	0.36561	0.324345	0.0367014	-0.106347	-0.224841	0.21892	-0.0591321	-0.18843	-0.0352561	-0.0124629	0.21563	0.0867493	0.201059	-0.0637333	0.00902876	0.10176	-0.0916418	-0.0738061	-0.0238862	0.0134941	0.134727	-0.061297	-0.0273717	0.0498096
5015-0006	-0.234322	-0.217654	0.253543	-0.0179603	-0.0741413	-0.193105	0.216021	-0.191133	0.0844882	0.211289	-0.129282	-0.130976	0.0437214	-0.0586752	0.00599896	0.142752	0.0709487	-0.06307	-0.00682523	-0.0955658	0.100021	0.000621729	0.0178082	-0.00500951
5015-0105	0.39593	0.39625	0.0781881	0.0361413	-0.17397	0.148373	-0.0315534	-0.197233	-0.0784102	-0.0798944	0.142251	0.12248	0.196232	-0.0506992	-0.0165717	0.119672	-0.126294	-0.0801025	-0.00479134	-0.0548605	0.138629	-0.082348	0.0206714	0.0231134
5015-1205	-0.236092	-0.164803	0.260482	0.203649	0.0809743	-0.0944462	0.165414	-0.207373	0.186304	0.251867	0.0239573	-0.0112527	-0.0141735	0.0940271	0.0482724	0.153746	-0.0565368	-0.0848278	0.00994558	-0.0906872	0.0810244	0.00340916	-0.0213051	0.00912262
5015-1206	-0.335743	-0.170799	0.272769	0.257108	0.17385	-0.170458	0.201096	-0.175677	0.235191	0.112991	-0.0880858	-0.00961749	-0.030942	0.0730346	0.0912668	0.158748	-0.0348636	-0.0801006	0.0304927	-0.104984	0.09284	0.00982505	-0.0325065	-0.00170126
5016-0005	0.444286	0.433389	0.00540019	-0.037859	0.0813583	-0.000915671	0.0872513	0.0707165	-0.0276967	-0.09602	0.0319212	0.0784517	0.0210075	-0.170481	0.0826789	-0.0738356	-0.145228	-0.0176446	0.114762	-0.0204536	-0.111149	-0.0744465	-0.0265562	0.0358593
5016-1205	0.321354	0.0923825	-0.022318	-0.19159	-0.048497	0.067485	0.0520149	0.0997957	-0.00614211	0.113119	0.23322	0.107592	0.141514	0.0260149	0.04874	0.0152949	-0.127004	0.00889165	0.0139479	0.0166752	-0.13753	-0.0359641	-0.0233312	0.015758
5016-1206	-0.351646	-0.148449	-0.209811	0.261631	0.33054	-0.250649	0.132976	0.105999	0.249849	0.272414	0.117914	0.0395513	-0.10007	0.11705	-0.00852962	0.021554	-0.0686804	-0.0216956	-0.0388971	-0.0613661	-0.134168	-0.0077656	-0.00771538	-0.00267599
5016-0006	-0.382717	-0.212486	-0.192065	0.200968	0.301466	-0.263389	0.228118	0.104771	0.0869351	0.00486517	-0.0987571	-0.0894	-0.0784435	0.13645	0.0179372	-0.0411431	-0.0451901	-0.00999853	0.0455674	-0.027411	-0.0997472	0.0224181	-0.0260725	-0.0103681
5016-0105	0.390965	0.236277	0.0467942	-0.0847573	0.129771	-0.0249783	0.0826659	0.0735224	-0.131822	0.00147986	0.192123	0.0673188	0.0761074	-0.0535457	0.0637999	-0.125166	-0.180859	0.0107615	0.0109203	-0.0228213	-0.128835	-0.0612721	0.0103452	0.0171569
5017-0005	0.357369	0.232074	-0.196315	-0.299384	-0.273766	0.198604	-0.0382942	0.0760421	-0.223114	-0.0866253	0.146063	0.105213	0.0792104	-0.113808	0.00977988	0.00978665	-0.129794	-0.0356962	-0.0167222	0.0930422	-0.0742681	-0.0910795	-0.0332519	0.0288762
5017-0006	-0.303856	-0.205266	0.000567094	0.0305749	0.0804755	-0.237213	0.08778	0.0903178	-0.0722998	0.419602	0.075837	-0.107888	-0.0372957	0.054712	-0.0939677	0.0270793	-0.00589496	-0.0128185	-0.0365161	0.0173513	-0.131945	-0.0599234	0.0178163	0.0306068
5017-0105	0.391229	0.152842	-0.137836	-0.266147	-0.211282	0.102067	-0.0121069	0.0866162	-0.133901	-0.131636	0.195149	0.18278	0.100973	-0.0151503	0.0413281	0.112651	-0.0848545	-0.0109868	-0.0301796	0.051902	-0.0508185	-0.104025	0.00616684	0.028069
5017-1205	0.254086	-0.0567936	0.341069	-0.206509	-0.150752	0.105723	0.0349895	0.0872437	-0.0690226	-0.019632	0.168767	-0.00861593	0.0788488	-0.0176617	0.0752409	-0.000789481	-0.0486438	0.000825572	-0.0705795	0.0549394	-0.176357	-0.082096	-0.0234325	0.0745406
5017-1206	-0.252886	-0.129458	0.195339	0.0396235	0.0868535	-0.208199	0.115594	0.0975113	0.0677512	0.425389	-0.176494	-0.120519	-0.054205	0.0220661	-0.0581154	0.0181447	-0.0383909	-0.0254883	-0.0617686	0.00374766	-0.138924	-0.0427206	-0.0134836	0.0533349
5018-1206	-0.371122	-0.267725	-0.218935	0.0162428	0.111922	-0.26238	0.144169	0.116702	0.0546955	-0.137489	0.0415841	-0.164455	-0.047193	0.143322	0.0420254	0.0138893	0.0387149	0.0207694	-0.0216363	0.0568296	-0.101399	-0.0333907	-0.1141	-0.00555846
5018-1205	0.0973551	-0.11092	0.130787	-0.201457	-0.0432855	-0.0844734	0.073613	0.10946	0.0259411	0.040457	0.156628	-0.0173693	-0.060704	0.0951639	0.0834315	0.101569	0.0152057	0.0242062	-0.00332676	0.0816979	-0.0628566	-0.0218215	-0.0951953	-0.0403785
5018-0105	0.286581	0.00446627	-0.167984	0.0353978	-0.0476657	0.0239868	-0.0817176	0.102345	-0.149618	-0.11286	-0.0415281	-0.00993344	0.0981325	0.05551	0.0665945	-0.0453388	-0.0869382	0.0166654	0.0980015	0.0976789	-0.101994	-0.0379345	-0.12541	0.0319776
5018-0006	-0.297959	-0.266501	-0.211732	0.0240666	0.0781149	-0.215009	0.136501	0.115944	0.0624725	-0.019808	-0.0972503	-0.253215	-0.00178839	0.0312961	0.0700918	-0.178504	0.0437218	0.0279825	0.130828	0.060428	-0.0397884	0.0126122	-0.0770128	-0.0789615
5018-0005	0.355108	0.247898	0.291161	0.0139104	0.0646979	0.0563664	0.145177	0.105541	-0.0827246	-0.0496602	-0.0663359	-0.0125738	0.013093	-0.0868351	0.147517	-0.179803	-0.106615	0.0125308	0.0986246	0.072011	-0.0722976	-0.036635	-0.118748	0.0179351
5019-0105	0.288161	0.0974572	0.0823252	-0.0290646	-0.120436	0.169905	0.0574648	0.1077	-0.157178	0.0051471	0.100778	-0.0384343	0.137963	-0.0342967	0.0514799	0.00873042	-0.163757	-0.100674	0.0283314	0.0196541	-0.116626	-0.030071	-0.103295	0.0170373
5019-0006	-0.353364	-0.210844	-0.172393	0.396011	0.307826	-0.196568	0.10456	0.111452	0.143336	0.0606204	-0.00331272	-0.126981	-0.0591795	-0.0320248	0.129801	-0.00153215	0.0408025	-0.12979	0.107808	-0.0068773	-0.118481	0.0380658	-0.0920285	-0.0106213
5019-1206	-0.256537	-0.114075	0.323235	0.283143	0.213107	-0.164083	0.117447	0.101854	-0.0252124	0.0437949	0.0295219	-0.0980102	-0.0159283	0.00621527	0.0121516	-0.0411832	-0.0368828	-0.0930286	-0.0365947	-0.0560412	-0.144186	0.0621454	-0.0757478	-0.00879658
5019-0005	0.439211	0.558173	0.131171	-0.152002	-0.198787	0.198688	-0.00600345	0.100108	-0.149346	-0.0791343	0.134211	-0.0114637	0.0707356	-0.168859	0.024472	-0.00141445	-0.044862	-0.119375	-0.0158858	0.0138205	-0.0907641	-0.0292909	-0.0954949	0.0243386
5019-1205	0.241098	0.0353513	0.269213	0.0577913	0.00704455	0.068885	0.0335976	0.104959	-0.0705003	0.114394	0.0151017	-0.0494486	0.0675455	-0.105765	0.126902	0.0033315	-0.0513988	-0.102347	0.070478	-0.0326168	-0.112889	0.0295839	-0.0497026	-0.0285384
5020-0005	0.360789	0.259432	0.0333786	-0.0162182	-0.117544	0.143389	-0.0348371	-0.170118	-0.0802471	-0.122577	-0.0346258	0.0884402	0.0786064	-0.0361409	0.105406	0.00281751	0.0521613	-0.0942892	0.104885	0.0778818	0.0324105	0.036424	-0.0380203	0.0971126
5020-0006	-0.40354	-0.182548	-0.0109901	0.346561	0.245816	-0.198969	0.197508	-0.184329	0.110491	-0.116492	-0.0742638	-0.0899852	-0.0675128	0.0510953	0.0625878	0.0455218	0.0748869	-0.0849652	0.0683735	0.0683887	0.020086	0.0414037	-0.0708414	0.0801311
5020-0105	0.260972	0.0734919	0.211307	0.131869	0.0557415	0.141502	0.14388	-0.181995	-0.0695832	-0.104182	-0.124391	0.122905	0.046272	0.0196168	0.137563	-0.056136	-0.0442709	-0.098466	0.0257132	0.0715476	0.00888706	0.0269789	-0.0326059	0.122803
5020-1205	-0.120178	-0.159593	-0.234474	0.314895	0.218001	0.0399474	0.177118	-0.211429	-0.0281063	-0.125815	-0.101047	0.0551016	-0.0397952	0.0459603	0.114661	-0.00122494	0.0567543	-0.113835	0.0392312	0.0651683	0.0152731	0.0982244	-0.0453198	0.0972688
5020-1206	-0.390394	-0.216964	-0.206598	0.264577	0.230029	-0.208791	0.210691	-0.202378	-0.0336484	-0.137054	-0.089566	-0.0720476	-0.0247975	0.0934329	0.0609656	-0.0178721	0.0678962	-0.0979718	0.0381333	0.0433679	-0.00617437	0.0689437	-0.0865844	0.0813113
5021-1206	-0.0781717	-0.0344238	0.332274	0.187067	0.238072	-0.0982712	0.0405165	0.121328	0.0915164	0.244351	-0.16154	0.063801	0.028795	0.153229	0.0975808	-0.0488604	0.0270716	-0.0580554	-0.145532	-0.0119587	0.038385	0.047271	0.0121915	-0.00359074
5021-0105	0.398224	0.676098	0.126847	-0.295931	-0.184511	0.18262	-0.0250801	0.102932	-0.193589	0.0155347	-0.126918	0.179548	0.00874399	-0.0819105	0.133059	0.00480825	0.0598532	-0.056665	-0.10301	0.020682	0.0545458	-0.0492929	-0.0311265	0.0598363
5021-1205	0.401795	0.458246	-0.183639	-0.166447	-0.124299	0.17335	-0.0177719	0.110254	-0.239169	-0.0486621	-0.189315	0.151962	0.111744	-0.107231	0.0764895	-0.0425311	0.0628115	-0.0480038	-0.0613603	0.0348728	0.0688512	-0.0379881	0.0113803	0.0547276
5021-0005	0.390693	0.59456	0.0356812	-0.162932	-0.100887	0.17083	-0.0977932	0.0966881	-0.0669259	0.00946283	-0.155579	0.229981	0.0388972	0.0273349	0.101066	0.0622532	0.0236391	-0.0476273	-0.100246	0.0501008	0.0476347	-0.0500152	-0.0355218	0.0665033
5021-0006	-0.113027	-0.136531	-0.243325	0.169889	0.21579	-0.183255	0.04928	0.109108	-0.0253455	0.152255	0.077742	0.071478	0.0224386	0.0966766	0.108591	0.0151726	0.195935	-0.0632486	-0.0241611	0.00909927	0.0625847	0.0419195	-0.00312915	0.0343713
5022-1206	-0.409543	-0.135929	-0.143952	0.287542	0.333026	-0.151029	0.210702	-0.157021	0.03243	-0.052407	-0.198506	0.0423373	-0.0176814	0.155576	0.0165367	-0.021622	0.0149805	0.0328652	-0.0257718	-0.118593	-0.0334124	0.0222763	-0.0476319	-0.0609299
5022-0006	-0.391544	-0.182816	-0.158586	0.14126	0.121959	-0.128049	0.17209	-0.154598	-0.0272358	-0.11436	-0.170732	-0.0619748	0.0575644	0.151184	0.0194705	-0.036135	0.104614	0.0340078	-0.0246609	-0.102852	-0.0141386	-0.00807031	-0.0335029	-0.0666619
5022-0105	0.264735	0.185857	0.0898748	-0.0345269	-0.0325118	0.191213	0.104153	-0.143182	-0.130312	0.0248111	-0.136175	0.251273	0.147739	0.0959672	0.0285864	0.00451851	-0.0519184	0.0470955	-0.0265218	-0.0830833	0.0177903	-0.0419564	-0.0123509	-0.0122879
5022-0005	0.330515	0.346098	0.0358992	-0.0569293	-0.106955	0.22913	0.0600845	-0.153277	-0.16097	-0.054171	0.0118964	0.228362	0.155814	0.0605157	0.0419429	-0.0499176	0.0653083	0.0421677	-0.0132695	-0.0840314	-0.0310899	-0.0549099	-0.00159759	-0.0121636
5022-1205	-0.0390071	-0.0504485	0.255413	0.298057	0.250369	0.0623424	0.132419	-0.173456	-0.103735	0.0441461	0.0211972	0.197534	0.0435831	0.187046	0.0504822	-0.0305216	-0.000776656	0.0236213	-0.0532098	-0.101618	-0.0295098	0.0191224	-0.016314	-0.0504318
5023-0005	0.382328	0.438432	0.170437	-0.0704759	-0.0357848	0.124944	-0.181519	0.0960913	-0.0207279	-0.0855857	0.159679	0.260223	0.0580715	-0.0353722	0.0710212	0.11239	-0.11863	-0.0388132	-0.00026875	-0.0811068	0.133921	-0.0866637	-0.111571	-0.0307172
5023-0006	-0.25859	-0.233965	0.3203	0.089623	0.185379	-0.211605	0.0788233	0.0952591	0.129136	-0.0039334	0.0946419	0.0292912	-0.00259949	0.0933544	0.0890956	0.149584	0.0129997	-0.0520633	-0.0606309	-0.111035	0.117486	-0.0488267	-0.0896223	-0.0212525
5023-1206	-0.395438	-0.141078	0.357775	0.477378	0.442607	-0.180113	0.0939552	0.0982557	0.0278635	-0.0227788	0.142638	0.0971415	-0.0732295	-0.0060058	0.029615	0.0363092	-0.0708755	-0.0839341	-0.0189825	-0.130467	0.104788	-0.0314776	-0.0719571	-0.00888379
5023-1205	0.0216723	-0.142907	0.164902	0.0715578	0.0970149	0.0150721	0.0815178	0.0968409	-0.00119065	0.00742873	-0.00592953	0.035579	0.0855478	0.0462959	0.117113	0.0236337	-0.0905824	-0.0580797	0.0429267	-0.0878989	0.115371	-0.0115648	-0.0881257	-0.0506734
5023-0105	0.301898	0.260872	0.0964793	-0.132506	-0.0912306	0.180336	0.0526616	0.112106	0.0232818	-0.0814099	-0.121209	0.180551	0.111163	-0.0646549	0.0817556	0.183407	-0.164607	-0.0745722	-0.0360785	-0.0459715	0.154012	-0.0907762	-0.124885	-0.0347094
5024-0105	0.432415	0.517412	-0.183328	-0.212175	-0.210683	0.141141	0.068085	-0.208526	-0.119894	0.0496523	-0.0907406	0.210938	0.0828729	-0.220627	0.066983	-0.0847923	-0.0556272	-0.0663582	0.0485524	-0.0148848	-0.0491168	0.0396266	-0.0222687	0.0319311
5024-1206	-0.288423	-0.183722	-0.157374	0.0873911	0.0737253	-0.243016	0.0540156	-0.205133	0.0664783	0.318709	0.112058	-0.0562358	0.0669266	-0.0351587	0.0337701	-0.0222716	-0.0167472	-0.0539908	-0.0396331	-0.0744974	-0.0641817	0.102768	0.00184971	0.0200455
5024-0005	0.428283	0.550103	-0.0246806	-0.149943	-0.190829	0.0933913	-0.0965633	-0.209102	-0.168769	-0.12003	0.23498	0.175688	0.0402155	-0.269969	0.0905869	-0.126999	-0.046863	-0.0606262	-0.0378018	-0.0491871	-0.0543744	0.0490323	-0.00749953	0.0379487
5024-0006	-0.290398	-0.0838786	0.324686	0.0748801	0.046133	-0.190471	0.0808133	-0.204339	0.139976	0.482736	-0.078705	-0.0753716	0.0534018	-0.173765	0.0173453	-0.0319346	-0.066519	-0.0808867	-0.0165617	-0.111183	-0.0385151	0.102388	0.05243	-0.0122159
5024-1205	0.356278	0.197306	-0.202371	-0.163815	-0.165981	0.0178819	-0.0178502	-0.201755	-0.167569	0.00848459	0.188787	0.132136	0.143526	-0.15562	0.144359	-0.0798893	-0.0557448	-0.0586953	0.00164957	-0.0453007	-0.0715779	0.061936	-0.00739832	0.0518049
5025-0006	-0.219981	-0.180762	-0.218997	0.133071	0.107163	-0.247061	0.12046	0.109194	0.113869	0.0793487	-0.149022	0.0670894	0.0076778	0.113854	0.0445902	0.0540604	0.0302485	-0.064743	-0.112155	-0.102563	-0.0103273	0.0256802	-0.0706972	-0.025257
5025-0005	0.379773	0.297095	-0.170912	0.0281992	-0.106863	0.12204	-0.00814028	0.102108	-0.0108739	0.0238257	0.204617	0.138625	0.129259	-0.0647648	0.132264	0.0210637	-0.0776141	-0.0697072	-0.0561377	-0.0901749	0.0513438	-0.0303701	-0.0418554	0.0180819
5025-1206	-0.306107	-0.231064	-0.194097	0.267757	0.101936	-0.250918	0.0725525	0.0967937	0.030062	0.0806536	0.123676	-0.0399435	0.00506304	0.151932	0.0159656	-0.044345	0.0499553	-0.0891336	-0.0492744	-0.11243	0.026448	0.000794175	-0.0500311	-0.00544065
5025-1205	0.31649	0.100791	0.0452655	0.00892606	-0.102449	0.0365543	0.070865	0.115659	0.0203729	0.10578	0.133684	0.042583	0.136353	-0.00227662	0.0721299	-0.0814711	-0.050163	-0.0692748	-0.037388	-0.0965025	0.0185242	-0.0471832	-0.0406451	0.000246962
5025-0105	0.369653	0.290232	0.107297	-0.029062	-0.13931	0.0561564	0.00725372	0.100617	0.025237	0.212943	0.172832	0.174634	0.122118	-0.0439106	0.0993907	0.0452337	-0.108904	-0.0811808	-0.0398104	-0.0967703	0.0613107	-0.0593908	-0.0458272	-0.0351045
60001-1205	-0.0819181	-0.275372	-0.221245	-0.14291	-0.104355	0.0131847	0.0423683	0.117174	0.0869562	0.138366	0.0757304	0.0048615	-0.0735969	0.0510704	-0.0366214	-0.0914311	0.0375739	0.018172	-0.00538749	-0.0188777	0.0184824	-0.0791272	0.0254389	-0.0267221
60001-1206	-0.329904	-0.234828	-0.203644	0.0306199	0.0465153	-0.0823577	0.126869	0.134436	0.252731	0.330448	0.00341486	-0.089957	-0.158915	-0.00156278	-0.0830229	-0.0683613	-0.021085	0.00402511	0.00129784	-0.0371064	0.00445661	-0.0745814	0.0293193	-0.00767388
60001-0006	-0.299857	-0.220751	0.106277	0.327312	0.281194	-0.0529277	0.0281889	0.127269	0.0961562	0.186301	0.130469	0.0268876	-0.122014	-0.0155989	-0.113766	-0.0345425	0.0232231	-0.000750947	0.043205	-0.0434448	0.0172862	-0.102657	-0.00550587	0.0266757
60001-0105	0.328851	0.373631	-0.0456661	-0.219007	-0.189875	0.240309	-0.137259	0.101646	-0.0554629	0.181177	0.134025	0.158537	-0.11086	-0.0575772	-0.0595623	-0.0294859	-0.0198466	0.0196702	0.0427595	0.0337594	0.0424164	-0.160233	0.056714	0.0420132
60001-0005	0.371103	0.22463	-0.12663	-0.152842	-0.189433	0.163864	0.0405788	0.112167	-0.101909	-0.132297	-0.118597	0.131632	0.0384805	-0.150982	-0.0653518	-0.0381639	0.0134201	0.02921	0.0569114	0.0043408	0.0351862	-0.159332	0.0165712	0.0308596
60005-0006	-0.219728	-0.311281	-0.220093	-0.283455	-0.125295	-0.270642	0.00372015	-0.171856	-0.204457	0.0255823	0.185189	-0.187664	0.0649314	-0.20317	-0.0660311	-0.143068	0.155523	-0.0571149	-0.0988844	-0.0657801	-0.0700754	0.0742298	0.0193574	0.015899
60005-0005	0.412218	0.438592	0.00394729	-0.183366	-0.206484	0.207818	-0.015261	-0.178874	-0.277897	-0.134496	0.129851	-0.0255005	0.134339	-0.298423	-0.0180483	-0.272742	-0.000396555	-0.0872043	-0.00194841	-0.0481178	-0.0489226	-0.0587232	-0.000174895	0.0658288
60005-1205	-0.309927	-0.287126	-0.176882	-0.319818	-0.260544	-0.0607721	-0.0318915	-0.17856	-0.167101	-0.0201758	0.180769	-0.181683	0.140216	-0.195701	-0.0761628	-0.133075	-0.00304892	-0.0490154	-0.113301	-0.0849117	-0.0396546	0.0852363	0.058661	-0.0911452
60005-1206	-0.367662	-0.260765	-0.20475	-0.268992	-0.192375	-0.170963	0.0101321	-0.181258	-0.146704	-0.0238959	0.133121	-0.225028	0.108847	-0.186074	-0.106756	-0.150607	0.0559089	-0.0459007	-0.0945016	-0.0962804	-0.0363172	0.0868606	0.0703461	-0.0741473
60005-0105	0.395412	0.333709	-0.197239	-0.341569	-0.31798	0.166713	-0.148251	-0.17184	-0.342373	-0.14709	0.203766	0.0544466	0.146866	-0.312571	-0.044499	-0.214956	-0.141773	-0.0788364	-0.0736553	-0.0386938	-0.0518	0.0329906	0.0652053	0.0303065
6001-0105	0.327565	0.191113	-0.0651793	-0.188822	-0.208535	0.269836	-0.0374517	0.0984899	-0.218197	-0.129712	-0.182798	0.176816	0.105807	-0.173542	0.0469817	0.10948	-0.00146026	0.0672808	-0.0958134	0.0280988	-0.0323912	-0.129622	0.0987914	0.0695608
6001-0006	-0.278917	-0.151465	-0.22914	0.329959	0.38606	-0.0638812	-0.0246108	0.0896272	0.0232001	-0.128695	-0.0524328	0.0834902	-0.145628	-0.130798	0.00368349	0.109623	0.10132	0.061228	-0.0910405	0.0241597	-0.0367579	-0.0859843	0.0492746	0.0403329
6001-1206	-0.340973	-0.222008	-0.207022	0.203143	0.155396	-0.0842318	-0.0210729	0.0869525	0.153298	-0.152432	0.0574088	-0.0359679	-0.107236	-0.0358158	0.0182699	0.0359367	0.154168	0.0623628	-0.0619386	0.0135165	-0.0908417	-0.0907197	0.0607959	0.0622495
6001-0005	0.324273	0.365551	0.143581	-0.00038921	-0.128897	0.279967	-0.0270461	0.0964065	-0.136989	-0.137986	-0.163607	0.078917	0.0591195	-0.227291	0.107642	0.0682008	0.0936332	0.0412798	-0.12539	0.02939	-0.0278102	-0.138369	0.119854	0.0582808
6001-1205	-0.146642	-0.296415	0.0573641	-0.0665286	-0.0359959	-0.0267861	0.00383589	0.0924408	-0.0438638	-0.135103	0.131862	-0.0367621	-0.0428186	-0.0140846	-0.00207469	0.0500811	0.160417	0.0591487	-0.0805867	0.0110091	-0.090112	-0.106051	0.0949032	0.0507314
6002-1205	0.233736	0.000397805	0.0999528	-0.248628	-0.0803397	0.162687	-0.0334102	0.105764	-0.00977334	0.113706	-0.132802	0.0149023	0.151455	-0.0301867	0.0599104	-0.0239537	-0.216108	-0.0575888	-0.122473	0.0311881	0.0896628	0.0126734	0.0216998	-0.058167
6002-0105	0.290587	0.40486	0.155886	-0.236863	-0.0352837	0.231688	-0.0421811	0.105082	-0.00574044	-0.126638	-0.175872	0.125733	-0.252564	-0.0520448	0.100749	0.115393	-0.150291	-0.101177	-0.130594	0.0351875	0.108539	-0.0565696	-0.00349035	-0.0311569
6002-1206	-0.317987	-0.241271	-0.204461	-0.200982	0.0992605	-0.12954	0.0406953	0.104861	0.140124	-0.121712	-0.185316	-0.125219	0.00105677	-0.0278993	0.0217789	-0.00153783	-0.0226287	-0.050434	-0.137488	-0.0177149	0.0690974	0.0649407	0.0205138	-0.0795035
6002-0006	-0.307204	-0.232953	0.0271488	-0.0286611	0.128137	-0.104643	0.00738701	0.100336	0.183203	0.163539	0.052632	-0.164436	-0.0540976	0.0794902	0.00300257	-0.0675431	-0.00221572	-0.053244	-0.0711544	0.00123711	0.0856306	0.0458679	0.0183798	-0.041093
6002-0005	0.348001	0.386471	-0.133322	-0.172747	-0.0523831	0.256157	-0.0668406	0.0917131	-0.171249	-0.0345433	-0.119518	0.0306053	-0.0529129	-0.0302608	0.159209	-0.0512688	-0.118363	-0.0669499	-0.131865	0.0447552	0.0516902	-0.0402717	-0.0276789	0.0235844
6003-1206	-0.141406	-0.223371	-0.199681	0.199347	0.143596	-0.184033	0.0166267	0.102391	0.192817	0.0851845	0.0464954	0.053867	-0.138663	-0.0449248	-0.0102377	0.00544655	0.0873026	-0.0136948	-0.0553418	-0.0211319	-0.12655	-0.100281	-0.023126	-0.00589481
6003-0005	0.355536	0.189408	0.295808	0.00400139	-0.0979215	0.14273	-0.0248841	0.1082	-0.0333216	-0.0852363	-0.0462313	0.16167	0.0895724	-0.20794	0.0717989	0.00310223	0.0372728	-0.02322	-0.104047	0.0525157	-0.107282	-0.146845	-0.0453237	0.0185233
6003-0006	-0.299156	-0.239763	-0.226864	0.227958	0.167072	-0.190694	0.0276232	0.109928	0.118953	0.00325624	-0.143805	-0.0889778	-0.127619	-0.192328	-0.0205223	0.0342068	0.128887	-0.0179318	0.0922389	0.0460974	-0.116388	-0.0979234	-0.0443372	0.0186736
6003-0105	0.340906	-0.027179	0.223701	-0.216814	-0.423259	0.116586	-0.0753473	0.122883	-0.171794	-0.123787	0.148852	0.133528	0.24605	-0.212199	-0.0575741	-0.0100857	0.0273816	-0.0124023	-0.0672431	0.0930892	-0.127161	-0.142009	-0.0483769	-0.0295263
6003-1205	0.178257	-0.100882	0.104299	0.0282419	-0.115813	-0.0123864	0.0689395	0.114332	-0.0601217	-0.109055	-0.159686	0.113608	0.0165433	-0.106394	-0.0313096	-0.0404536	0.0902514	-0.00695272	-0.0534543	0.0284267	-0.0964849	-0.124941	-0.0182613	-0.0287465
6004-1206	-0.394438	-0.228722	-0.204251	0.0347642	0.00757876	-0.0842613	0.0432761	0.111753	0.240232	0.279995	0.0632708	-0.182785	-0.140144	0.0529506	0.0712905	0.101856	-0.0738699	0.103471	0.0772073	-0.00752529	-0.0129157	0.0764162	-0.0402868	-0.0492806
6004-0105	0.382431	0.427526	0.073358	-0.179089	-0.321441	0.233648	-0.291747	0.085259	-0.159504	-0.0215192	-0.0311714	0.0781946	-0.103077	-0.178654	0.0999956	0.0698689	-0.0248862	0.138234	0.207985	0.0728289	0.0422659	-0.0259885	-0.00535855	0.00394815
6004-1205	-0.34684	-0.211872	-0.193072	-0.0240388	0.00255349	0.0233814	0.00361093	0.10814	0.353045	0.232092	-0.119338	-0.110044	-0.302146	-0.0142857	0.0652536	0.130576	-0.0921025	0.0880843	0.0545561	-0.0159423	-0.0199323	0.0653694	-0.00811283	-0.0415686
6004-0005	0.345834	0.486219	-0.214996	-0.223358	-0.218554	0.224651	-0.00813196	0.0830116	-0.15177	-0.0095951	-0.0823385	0.119175	-0.23189	-0.199956	0.182021	0.125258	-0.0361909	0.114234	0.129258	0.0729848	0.0612641	-0.00252098	-0.0463522	0.00615502
6004-0006	-0.318653	-0.192758	0.221639	0.259743	0.152686	-0.0592926	0.00418317	0.10521	0.294366	0.186286	0.104828	-0.113881	-0.161855	0.00179589	0.0645914	0.0717482	-0.0375172	0.106522	-0.0247267	0.00199626	-0.00171146	0.0474302	-0.0130475	-0.0184811
6005-0005	0.278527	0.0786883	-0.174914	0.0511837	-0.167786	0.202616	-0.0100332	-0.133837	-0.0089221	-0.133706	-0.00011881	0.107828	0.0613374	-0.0259016	0.102631	0.0323695	0.0388037	0.0165032	-0.0533775	-0.089868	0.0155413	0.0200838	0.0120488	0.0216748
6005-1206	-0.367209	-0.210984	0.298617	0.365009	0.218051	-0.0248782	0.164937	-0.180709	0.211204	-0.00811419	-0.116689	0.065286	-0.139375	0.074983	0.0254709	-0.00986198	-0.0157023	-0.010845	-0.00701806	-0.12057	0.00946408	0.0641512	-0.0153286	-0.0385213
6005-0006	-0.351864	-0.259649	-0.214191	0.302661	0.087745	-0.0134385	-0.0118849	-0.207378	0.264945	-0.122424	0.0156815	0.0316229	-0.209628	0.147408	0.0474516	0.0565027	0.0726651	-0.0144693	-0.0453787	-0.0994555	-0.0329441	0.0793349	0.00533985	-0.0209167
6005-1205	-0.410292	-0.247615	0.22187	0.310613	0.133274	-0.03849	0.0677907	-0.184666	0.160769	0.0423232	0.0345919	0.0323847	-0.170386	0.156184	0.0794258	0.0322062	-0.0107428	-0.0213169	-0.0394092	-0.132577	0.000345978	0.0720279	-0.0190167	-0.0415905
6005-0105	0.0283348	-0.185459	0.0312496	0.294162	0.0610076	0.134188	-0.0520379	-0.185997	0.0329825	-0.0707717	0.0644783	0.142399	0.0297638	0.066159	0.077971	0.0394899	0.0233342	-0.0207385	-0.0297688	-0.10099	0.0198016	0.0517282	0.00589777	-0.00346955
6006-0005	0.36383	0.343585	-0.0833418	-0.00427706	-0.00146454	0.155131	0.0378172	0.0954405	-0.11529	-0.100758	0.029289	0.163852	-0.123216	0.0873781	0.0811239	0.0893795	-0.061999	0.134546	-0.0186974	0.0887858	0.0664277	0.0183364	0.118738	0.0317969
6006-0006	-0.388238	-0.165625	-0.203375	0.481736	0.378952	-0.150864	0.0713058	0.118372	0.0621286	-0.0854758	0.112274	0.0295017	-0.136547	0.0855311	-0.0371599	0.0720485	0.0403924	0.130166	-0.015068	0.0738777	0.0657714	0.0720194	0.0853957	0.0143334
6006-0105	0.322041	0.220235	0.232715	-0.158433	-0.0182478	0.158955	-0.036122	0.0967463	-0.124141	-0.0927529	0.173764	0.0989573	-0.12852	0.0398949	0.0919303	0.0842796	-0.00356601	0.134417	-0.0202139	0.0592287	0.0894157	0.0173839	0.14718	0.0358456
6006-1205	0.108759	-0.131435	0.189934	0.0384252	0.0597125	0.0888623	-0.022457	0.104864	-0.0676907	-0.118637	0.149663	0.0415794	-0.0744891	0.147515	0.0615463	0.0703654	0.0678694	0.126112	-0.0331733	0.0595228	0.0599098	0.0340482	0.140934	0.030093
6006-1206	-0.312881	-0.220681	0.248844	0.0797062	0.155417	-0.150518	0.0912926	0.106788	0.111286	0.0188011	0.103314	-0.16854	-0.0614112	0.107217	0.0911373	0.0694966	0.103034	0.148141	-0.0335077	0.0272739	0.0268862	0.0769796	0.11561	0.0191134
6007-1206	-0.347384	-0.192395	0.247836	0.0423285	0.0779538	-0.168076	0.121109	0.116119	0.131649	0.221357	-0.165691	-0.101395	-0.101896	0.0831685	-0.0273747	-0.0933344	-0.0304687	0.0647678	0.0385555	0.0715255	0.0126988	-0.0198012	-0.00714605	-0.0849761
6007-0006	-0.369247	-0.259035	-0.212103	0.0108015	0.0256005	-0.231503	0.0782333	0.105093	0.127543	0.141218	-0.0471978	-0.0973188	-0.0987979	0.191735	0.0342815	-0.132678	0.0584324	0.0688919	0.130303	0.107259	-0.00604737	-0.0212381	0.000303309	-0.0844994
6007-1205	-0.266902	-0.219018	0.215946	0.080493	0.0938071	-0.0555401	0.0190574	0.0901237	0.035753	0.189391	-0.0164353	0.0633148	-0.143938	0.230887	0.0460896	-0.0699873	0.0228172	0.0471939	-0.0284383	0.0966312	-0.0138897	0.00326045	-0.00844731	-0.0877614
6007-0105	0.316159	0.145098	-0.205016	-0.295989	-0.287945	0.192844	0.144594	0.101748	-0.222128	0.00597791	-0.153501	0.208839	-0.0128108	0.0439988	0.0264495	-0.100857	-0.12082	0.0763253	0.147729	0.145598	-0.014344	-0.0556228	-0.0491667	-0.0619887
6007-0005	0.235365	0.151935	0.198333	-0.066375	-0.0615512	0.234618	-0.560316	0.0717808	-0.129839	-0.0271859	0.172397	0.195905	-0.199174	0.21237	-0.0171354	-0.207101	0.000694568	0.0543067	0.0979623	0.1499	-0.0262432	-0.0524516	-0.0230495	-0.0194156
6008-1206	-0.356919	-0.0825002	0.510394	0.149985	0.247571	-0.0166327	0.0483083	0.121135	0.0325317	0.0588743	0.0677378	-0.138747	0.0350038	0.162389	0.0258559	0.027426	0.0426935	-0.0309189	-0.0494491	-0.0632078	-0.108025	-0.0244837	0.0172812	0.0189929
6008-0006	-0.344658	-0.222161	-0.0558684	-0.0547869	0.0402622	-0.0102489	0.00651294	0.121074	0.102097	-0.0477484	0.000394591	-0.230587	-0.0143001	0.10575	0.0206964	0.0617166	0.0932516	0.00724112	-0.0371087	-0.0696337	-0.100263	-0.0233658	0.0648987	-0.00312455
6008-1205	-0.282378	-0.0888705	0.475231	0.116417	0.273225	0.0936203	0.0419899	0.124258	0.0490085	-0.0164735	0.0944567	-0.106985	0.0563628	0.105324	0.043874	-0.0154101	0.0535546	-0.0278224	-0.0692462	-0.0444273	-0.124616	0.00472539	0.052503	-0.0198409
6008-0005	0.330215	0.543192	0.2523	-0.106397	0.0216611	0.231464	-0.0145649	0.10852	-0.0655952	-0.116012	-0.192496	0.131772	-0.109078	0.00887415	0.102035	0.0735905	-0.0116023	-0.0431575	-0.0954424	-0.0173106	-0.0576414	-0.0715734	0.0576637	0.0130848
6008-0105	0.355486	0.531493	0.237156	-0.045861	0.018342	0.204092	-0.0098914	0.108906	-0.20388	-0.113876	-0.157834	0.126696	-0.0978399	0.000261174	0.10787	0.069107	0.0146055	-0.0549431	-0.094517	-0.0219505	-0.0480026	-0.078863	0.0692791	-0.0107099
6010-1205	-0.264583	-0.247058	0.292495	0.00933256	0.063983	-0.00161984	0.0855496	0.130425	-0.0033832	0.0948502	0.0803337	-0.119471	-0.0528452	0.0630591	0.0395385	0.127493	-0.00166039	-0.0298734	-0.0307108	0.0374178	0.0567305	0.0409227	0.120107	0.0434055
6010-0006	-0.187084	-0.204681	0.475746	-0.150159	0.0573081	-0.163549	0.0659169	0.123562	0.20532	0.115325	0.115797	-0.166676	0.025651	-0.0622521	0.0589355	0.128745	0.0740715	-0.0198345	-0.0402664	0.0544453	0.0642437	0.043926	0.127614	0.0499476
6010-0005	0.366993	0.542413	0.275841	-0.272642	-0.0454118	0.177174	-0.0164161	0.116401	-0.120478	-0.0183	-0.111788	0.0680488	-0.0588992	-0.230986	0.141536	0.0976648	-0.032416	-0.0626984	-0.095697	0.0746613	0.0896731	-0.0236853	0.136432	0.0628564
6010-1206	-0.370729	-0.176977	-0.0902378	0.404719	0.368751	-0.156756	0.0972424	0.125997	0.184308	0.13307	0.096109	-0.0226849	-0.126056	0.0545973	0.0375831	0.140674	-0.0380339	-0.0236649	-0.0570413	0.044645	0.062016	0.0613041	0.117063	0.0509456
6010-0105	0.327732	0.405044	0.200511	-0.285111	-0.0811097	0.202392	0.00485188	0.107978	-0.171519	-0.00931099	0.0980886	0.0954162	-0.137448	-0.122022	0.0814889	0.0566558	-0.0307607	-0.0438293	0.00667253	0.0908949	0.0710103	-0.0261047	0.132987	0.0918862
6012-1205	-0.199881	-0.156038	0.245965	0.014312	0.0826275	0.0615687	0.127126	0.121435	0.239445	-0.04156	-0.124564	-0.0358497	-0.033604	0.0606068	0.0907019	-0.0441202	0.0487954	0.0269093	0.0458041	-0.0932516	0.0004759	0.0320926	0.0390578	-0.0741947
6012-1206	-0.331666	-0.184155	0.14753	0.0893072	0.0764087	-0.104527	0.093108	0.118714	0.318722	-0.0387093	-0.0444801	-0.184216	0.0105439	0.037544	0.101833	-0.0721158	0.0818366	0.0274006	0.0484456	-0.0668385	-0.0233177	0.0489836	-0.0200703	-0.0885556
6012-0006	-0.261827	-0.0891001	-0.0673897	0.30711	0.307498	-0.0925439	0.142364	0.121849	0.259729	-0.0224011	-0.0552286	-0.0253642	0.00410833	0.0726164	0.0503963	0.0102133	0.0558924	0.00651056	0.0250662	-0.0652684	-0.021263	0.0854403	-0.0267676	-0.0578789
6012-0105	0.363939	0.257506	0.32406	-0.0807087	-0.105326	0.173365	0.00800485	0.112976	0.0115624	-0.0970391	0.18199	0.110849	0.124706	-0.000927256	0.0967311	-0.0229065	-0.0180463	0.0708023	-0.033221	-0.0556439	-0.0255357	-0.00517887	0.0120796	-0.0343914
6012-0005	0.335507	0.330505	-0.0954786	0.160052	0.00703656	0.194787	0.041748	0.113686	0.0293339	-0.0920562	0.0521772	0.104061	0.10742	0.00296489	0.162332	-0.0319143	-0.0184504	0.0365588	-0.00196958	-0.0647439	-0.0138068	-0.0241232	0.0107605	-0.0318829
6013-0006	-0.356792	-0.267179	-0.197004	0.257008	0.1758	-0.165428	0.0156457	0.0910385	-0.058041	-0.0854296	0.132427	-0.131152	-0.0775136	0.112076	0.0676521	0.108666	0.0506832	0.134658	-0.0471166	-0.00993982	-0.0206794	0.0985274	-0.0393407	0.0571412
6013-1206	-0.398619	-0.216498	-0.210814	0.172431	0.124653	-0.133167	0.048309	0.0972763	0.0613187	0.12327	0.0841629	-0.122112	-0.0823172	0.172712	-0.00184737	0.0133806	-0.0113414	0.140999	-0.00276932	-0.0194328	-0.0219062	0.104353	-0.0559474	0.0631087
6013-0005	0.259288	0.134964	-0.203487	-0.048772	-0.135183	0.262998	0.0142442	0.0936702	-0.1014	-0.0146833	-0.103211	0.0281257	-0.120685	-0.0336843	0.135417	0.0957295	-0.100446	0.117521	0.104249	0.0337971	0.0436771	0.0353632	0.00971935	0.0314676
6013-0105	0.279417	0.051936	-0.173044	-0.128912	-0.213953	0.27444	-0.0174152	0.0926742	-0.10019	-0.0627268	-0.0284506	-0.0521918	0.0472558	0.0124936	0.144921	-0.0355463	-0.103658	0.118904	0.16199	0.0460285	-0.0200984	0.0402754	-0.0153789	0.0715334
6013-1205	-0.319462	-0.196335	0.163085	0.303403	0.251557	0.114852	0.0129602	0.101225	-0.0241281	0.0408165	0.0871994	-0.045828	-0.128197	0.120203	0.0459575	0.0145063	-0.00884609	0.127599	0.00613363	-0.0279008	-0.0179944	0.0848049	-0.00770268	0.0336323
6014-0005	0.335323	0.393086	0.103915	-0.231209	-0.253596	0.234571	0.00557537	0.0948669	-0.0784952	-0.0388398	-0.135139	0.0361864	-0.0738177	-0.146329	-0.073621	0.0365489	-0.0949432	0.086625	-0.0101117	0.0177126	0.043548	-0.0846851	-0.133078	-0.0653098
6014-1206	-0.377225	-0.251481	0.115461	-0.125172	-0.162836	-0.138036	0.151956	0.116198	0.130387	0.126689	-0.23876	-0.231128	-0.0321322	-0.124024	-0.130337	0.00444522	-0.023107	0.0978626	0.0138855	-0.0443796	0.0732427	0.0116061	-0.0922117	-0.144212
6014-0006	-0.414402	-0.149124	-0.15121	0.392143	0.26634	-0.190734	0.0210092	0.100168	0.174344	0.070437	0.0473055	-0.0194078	-0.230252	-0.075532	-0.111768	0.0259623	-0.053395	0.10579	0.0539232	-0.0328574	0.0225605	0.0146286	-0.103342	-0.0847978
6014-1205	-0.26133	-0.191428	0.388737	-0.0580044	0.0382141	0.0383215	0.0236369	0.1045	0.22203	0.122963	-0.0550859	-0.111703	-0.0563138	-0.0252254	-0.0504714	0.0243428	-0.027199	0.0732573	-0.0685409	-0.0741395	0.0207616	0.0328932	-0.0865986	-0.137627
6014-0105	0.262966	0.32179	-0.221646	-0.228307	-0.128953	0.186165	-0.0251431	0.0988713	0.0399534	-0.126354	0.0696026	0.11598	-0.464828	-0.122098	-0.0329274	0.0571861	-0.123257	0.0636983	-0.0189707	-0.0103725	0.0492035	-0.0052778	-0.0729836	-0.0511222
6016-1206	-0.320575	-0.209945	-0.20064	0.016405	0.0694853	-0.22092	0.061931	0.112398	0.223259	0.228953	0.0889677	-0.197476	-0.097741	0.137657	0.069606	0.0831512	-0.0424465	-0.0605933	-0.00461907	-0.112061	-0.144372	0.0802112	-0.0223386	-0.0685649
6016-0006	-0.301832	-0.172377	0.246288	-0.119373	-0.104347	-0.232438	0.0400839	0.114531	0.0200483	0.167674	0.042723	-0.321028	0.0549932	-0.00466392	0.0985159	0.109664	0.05739	-0.0481228	0.0664019	-0.0809796	-0.115881	0.0463872	-0.0703368	-0.0348768
6016-0105	0.213438	0.122626	0.358063	0.143591	0.0893541	0.0418969	-0.0695178	0.110821	0.0629569	0.158877	0.017372	0.103935	-0.10594	-0.00231006	0.148438	0.144093	-0.140735	-0.0738118	0.0871853	-0.0783965	-0.0482176	0.0981308	-0.0279207	-0.0931418
6016-1205	-0.329752	-0.174619	-0.199388	0.167557	0.104394	-0.152766	0.144214	0.121117	0.189654	0.267636	-0.152584	-0.114811	-0.147299	0.0745305	0.0734279	0.155078	-0.103521	-0.0668787	0.0731657	-0.08923	-0.0841	0.0807365	-0.0184657	-0.0921945
6016-0005	0.319046	0.199643	0.294884	0.14971	0.0546542	0.0630122	-0.764449	0.0896336	-0.205179	0.215403	0.121795	-0.0455215	0.109057	-0.118874	-0.0525853	0.0208064	0.0936938	-0.0637724	0.219694	-0.0673203	-0.102382	0.0722397	-0.023526	0.0285246
6017-0006	-0.293188	-0.155712	-0.213763	0.329141	0.151723	-0.183088	0.0641327	-0.201663	-0.024061	0.050455	0.12131	-0.0288375	-0.0846716	0.077065	0.0634139	0.110552	0.0573449	0.141304	-0.0190013	0.00246604	0.0875364	-0.00141772	-0.0962875	0.0766212
6017-0105	0.358454	0.321312	-0.159301	0.124079	-0.0493408	0.120995	-0.0237968	-0.186287	-0.0878117	-0.082019	0.158104	0.0897543	0.0582064	-0.0508727	0.157583	0.0359288	0.053309	0.129782	-0.0337364	0.00619499	0.099459	-0.0823189	-0.027698	0.103439
6017-0005	0.267712	0.351554	-0.146164	0.141548	-0.0106329	0.123578	-0.12397	-0.172086	-0.111947	-0.0975129	0.227221	0.0911226	-0.029987	-0.0406116	0.186113	0.0712587	-0.019694	0.114463	-0.065027	0.033699	0.13275	-0.0261318	-0.0383673	0.0420966
6017-1205	-0.207921	-0.219482	-0.204528	0.169183	0.0630745	0.0102792	-0.000158454	-0.161071	0.143737	-0.039607	0.20521	0.0237537	-0.0777938	0.171597	0.110718	-0.0196177	0.0462028	0.141738	-0.0823975	-0.0329092	0.0624981	0.0268655	0.00228853	0.051841
6017-1206	-0.354972	-0.191233	-0.153972	0.229877	0.240431	-0.181542	0.0260526	-0.191751	0.129351	0.0657224	0.183903	-0.0782035	-0.0333305	0.0775793	0.0783313	-0.0285272	0.0242995	0.139223	-0.0663708	-0.0270703	0.0620083	0.0369688	-0.0511539	0.0435893
6018-1206	-0.416238	-0.206024	-0.195818	0.304222	0.137728	-0.266501	0.113907	0.104618	0.165198	-0.0308497	-0.104512	-0.0235201	-0.05054	0.00605517	0.0405118	0.0603481	-0.0461083	-0.0492739	0.0735085	0.0639897	-0.0561834	0.118343	0.0229007	0.0291894
6018-0006	-0.399974	-0.150012	0.100226	0.486168	0.202196	-0.206977	0.0888771	0.110878	0.220957	0.0139374	-0.0620646	-0.0313482	-0.18055	0.0350708	0.0768014	0.0672876	-0.0556901	-0.0732011	-0.0561864	0.0697283	-0.156961	0.0807198	-0.0161094	0.0893461
6018-0105	0.270211	0.155905	0.114074	0.0715651	-0.15922	0.0904039	0.0551808	0.117527	-0.0395195	-0.078204	-0.0449266	0.0638251	0.116403	0.00359531	0.119964	0.0407395	-0.125519	-0.0334884	0.0184327	0.0943897	-0.0242929	0.0346696	0.0553112	0.0210404
6018-1205	-0.381895	-0.165005	0.248902	0.371418	0.14491	-0.2387	0.105777	0.11969	0.12926	0.1302	-0.0502175	-0.00716931	-0.0369301	0.0516187	0.0330809	0.0284968	-0.0627094	-0.0467807	0.0552176	0.0603052	-0.0612728	0.0890929	0.0364537	0.0202458
6018-0005	0.376981	0.341225	0.0103894	0.00351644	-0.142463	0.0761231	0.0687065	0.106607	-0.0642771	-0.10251	0.0173731	0.0809468	0.049509	-0.0383153	0.0758587	0.0848794	-0.112579	-0.0370452	0.0415887	0.100118	-0.114637	-0.00385219	0.0424991	0.0618143
6019-0005	0.408614	0.382174	0.104134	-0.166557	-0.123844	0.177341	-0.560529	0.0898336	-0.0574528	-0.110731	-0.0319829	0.23925	-0.00228373	0.148242	-0.14378	-0.0464712	-0.0210364	-0.0791464	0.165902	0.0965459	0.024869	-0.118986	0.00143065	0.093502
6019-0006	-0.231578	-0.228563	-0.150591	0.163809	0.120047	-0.160996	-0.58047	0.0909451	0.199709	0.122484	-0.0520661	0.0173931	-0.141454	0.262372	-0.184288	-0.0524117	0.100052	-0.0492656	0.192834	0.0765087	0.0280404	-0.0667918	0.0540918	0.0648263
6019-0105	0.236587	0.107913	0.247076	-0.125506	-0.116864	0.200502	-0.346409	0.111872	0.0632871	-0.0244387	-0.0416396	0.172247	-0.105534	0.210575	-0.128542	0.00616621	-0.0751689	-0.0676116	0.0897268	0.0889567	0.0519596	-0.107345	0.0263291	0.0249397
6019-1205	0.0373661	-0.0683638	-0.00664328	-0.196052	-0.0865132	0.165711	-0.212166	0.0942656	0.0289633	-0.106724	0.0485258	0.183316	-0.3476	0.257009	-0.0745861	0.0806873	-0.115622	-0.0830288	0.039658	0.07851	0.0261813	-0.110694	0.0283032	0.0142208
6019-1206	-0.349507	-0.203996	0.0796955	0.178267	0.165458	-0.0900639	-0.0887544	0.104869	0.244326	-0.0817218	0.0403095	-0.0403158	-0.26605	0.247328	-0.0997987	0.0434064	0.00714752	-0.063797	-0.0179141	0.0538397	-0.0375464	-0.0515741	0.0050022	0.00774244
6020-0005	0.247578	0.116742	0.0990338	0.128969	0.0393479	0.0500177	0.0295124	-0.168348	-0.0500083	0.168984	0.0506385	0.170123	0.0477834	-0.0228528	0.0881854	-0.062479	-0.146032	0.157079	-0.0636305	0.0650462	-0.06549	-0.0848993	-0.00554494	-0.0213197
6020-0006	-0.398305	-0.155516	0.281737	0.333768	0.276887	-0.179526	0.0346579	-0.181477	0.133751	0.173017	0.140744	-0.0114604	-0.0749893	0.069552	0.0415482	-0.00614026	-0.033022	0.131028	-0.0688979	0.0509104	-0.0654634	-0.0303761	0.00373415	0.0013071
6020-0105	0.170546	0.064504	0.10064	0.0518072	0.0744238	-0.0432998	0.0562272	-0.160083	0.00303314	0.2017	-0.218911	0.0973569	-0.0511597	-0.00941768	0.0862885	-0.0120003	-0.13826	0.157274	-0.141816	0.0588954	-0.0418403	-0.0589829	0.00435689	-0.00235527
6020-1206	-0.328841	-0.11472	0.383355	0.292331	0.309525	-0.129892	0.103367	-0.154731	0.18659	0.152636	-0.202482	0.0303041	-0.103758	0.0683394	0.0341633	0.0539047	-0.0744782	0.131347	-0.161033	0.0443064	-0.0635088	0.000529748	-0.00600116	-0.0155477
6020-1205	-0.346776	-0.1267	0.120926	0.280911	0.248275	-0.163402	0.0779993	-0.162667	0.105853	0.221695	-0.167047	0.00790897	-0.0857322	0.0610998	0.0126002	0.05099	-0.0618468	0.133089	-0.114029	0.0387407	-0.0535231	-0.0435593	-0.0106373	-0.0376436
6021-0006	-0.0765682	-0.198838	-0.0311332	0.0376044	-0.0736868	-0.126946	0.046846	0.126963	0.103666	0.0119654	0.13251	-0.221501	0.186994	0.0531943	0.00492238	0.0410747	0.0353415	0.170507	-0.102769	0.0296542	0.181239	-0.0264216	-0.00294176	0.0138713
6021-1205	0.0811963	-0.0261372	0.317182	0.0275854	-0.017965	-0.0861646	0.0524389	0.114736	0.137388	-0.0463086	0.107961	-0.164377	-0.0479929	-0.0288047	0.00282869	-0.00123744	0.000131217	0.141459	-0.0503599	-0.0254791	0.139635	-0.0262741	0.099233	0.00965742
6021-0105	0.428053	0.425732	-0.0834611	0.158	0.00794746	0.0772284	-0.0160433	0.0933283	-0.175933	-0.0920225	0.145916	0.0401556	0.0333707	-0.150935	0.0329923	-0.0338549	0.0305796	0.150705	-0.0193515	-0.0160869	0.177601	-0.0937058	0.0866467	0.0671906
6021-1206	-0.205827	-0.152768	-0.192139	0.443541	0.251034	-0.050705	0.0287453	0.109312	0.129275	-0.0634164	-0.00602924	-0.00706182	-0.122083	0.00516773	-0.0585531	0.0205024	-0.0622444	0.137031	-0.0444236	-0.0373175	0.144327	-0.0135479	0.0872706	0.00795845
6021-0005	0.348651	0.213877	0.141076	0.0468044	-0.154286	0.135716	-0.108694	0.103001	-0.0990636	-0.109216	0.258326	-0.0834034	0.112648	-0.0974421	0.0600725	-0.0459082	-0.0557115	0.142688	-0.0816547	0.0254861	0.151793	-0.0646698	0.0736544	0.0459497
6022-1206	-0.0265765	-0.131705	-0.0492075	0.172544	0.208825	0.0205461	0.0949243	0.121129	0.0644499	0.0296531	-0.183293	-0.0598264	-0.123259	-0.0739879	-0.0861178	-0.102907	-0.0742807	0.0387497	-0.0619867	0.0659843	0.0470124	0.0402907	0.0105248	-0.152822
6022-0005	0.359219	0.168686	-0.18963	0.00604499	-0.00687236	0.130098	0.0687397	0.109559	-0.0485213	-0.00270515	-0.0603551	-0.0952248	0.160497	-0.159712	-0.0065013	-0.0817818	-0.0715092	0.0393282	-0.0718796	0.132505	0.00689432	0.0326577	-0.063195	-0.0865393
6022-0006	-0.333047	-0.115599	0.17383	0.370881	0.387589	-0.107973	0.126258	0.126599	0.196561	0.129466	0.101423	-0.0759126	-0.0783962	-0.0128478	-0.0977047	-0.00174515	-0.0923544	0.0248925	-0.0509435	0.0829723	-0.013276	0.0577692	-0.0412292	-0.0798191
6022-0105	0.393143	0.235125	0.266529	-0.130547	-0.00783196	0.141897	0.0915433	0.113819	-0.0493141	-0.00534491	-0.0752722	-0.0217837	0.115957	-0.133686	0.00706614	-0.0220904	-0.101978	0.0392755	-0.117265	0.0921311	0.0124726	0.0186006	-0.0117879	-0.0727669
6022-1205	-0.159876	-0.184046	0.21767	0.235426	0.207127	-0.0209777	0.0250689	0.115264	0.119392	0.131022	0.0546809	-0.111491	-0.0572049	-0.0936272	-0.10163	-0.0970682	-0.076055	0.0296624	-0.0768712	0.0645835	-0.00397739	0.0557423	0.0109423	-0.1463
6023-0005	0.0355392	-0.132603	0.19999	-0.0556353	-0.152758	-0.0537145	0.0737391	0.116044	0.0310844	0.00105456	-0.0616644	-0.140296	0.0362725	0.0381059	0.0788083	-0.0576507	0.0675927	-0.02423	0.0460632	0.102508	-0.00485662	0.03928	0.053872	-0.07777
6023-1205	-0.383673	-0.171625	0.315054	0.0657551	0.0550055	-0.0664857	0.152506	0.119794	0.298351	0.00537741	-0.157548	-0.17491	-0.0958871	0.0570207	0.0118159	0.0233032	-0.0203913	-0.0449834	-0.00265581	0.0543771	-0.0596025	0.0968154	0.0537544	-0.0679209
6023-1206	-0.429283	-0.159967	0.289215	0.267925	0.114418	-0.0766882	0.0248312	0.118876	0.252634	0.042984	-0.122551	-0.167378	-0.187057	0.11837	0.0372012	-0.00966828	-0.0140351	-0.0522183	0.0782836	0.0517752	-0.0497609	0.0981714	0.0557054	-0.0733046
6023-0006	-0.371935	-0.188291	-0.200968	-0.00308259	-0.0479273	-0.142911	0.0711259	0.112026	0.267624	0.0214966	-0.0832858	-0.18143	-0.0262256	0.196518	0.0607726	-0.0335598	-0.00269558	-0.0290685	-0.0457273	0.0679132	-0.0336663	0.132291	0.0337555	-0.08699
6023-0105	0.391637	0.313161	0.213366	-0.273193	-0.240809	0.174322	-0.011809	0.0993998	-0.0518329	-0.128458	0.0239436	-0.0068425	0.068417	-0.15648	0.16784	-0.167687	-0.079775	-0.0409412	0.147105	0.0954982	-0.0359479	0.0214282	0.0294139	-0.0348043
6024-1206	-0.392158	-0.306645	0.160389	-0.225235	-0.224465	-0.339945	0.0388814	-0.169113	-0.0132887	0.0793827	0.0848694	-0.222413	-0.0905233	-0.111551	-0.139919	-0.0477764	0.121099	0.0757507	-0.039253	-0.0499453	0.0452995	-0.0401597	0.088498	0.107148
6024-0006	-0.329203	-0.203817	0.242483	0.0412903	-0.00986497	-0.243075	0.0886001	-0.184717	0.164804	0.226712	0.132852	-0.191398	-0.011913	-0.00327316	-0.0347455	-0.0828029	0.0480169	0.0550349	-0.0762058	-0.0451336	0.0118076	-0.0555413	0.0654584	0.0994761
6024-0105	0.418719	0.288285	-0.00761802	-0.215657	-0.313124	0.11271	-0.0603416	-0.191769	-0.193792	-0.121098	0.103895	0.104089	-0.0155888	-0.134366	-0.0492148	-0.0725374	-0.0946101	0.069337	0.0288023	0.0249945	0.0625007	-0.078989	0.0878421	0.143108
6024-1205	-0.363256	-0.255498	0.323184	0.000337951	-0.0603163	-0.24305	0.0621005	-0.1961	0.152651	0.0750796	0.0792057	-0.176814	-0.0776287	0.0637911	-0.0483977	-0.0548865	0.0545327	0.0467528	-0.047316	-0.029624	0.0381847	-0.0593789	0.0863307	0.0887219
6024-0005	0.382904	0.0715761	-0.046167	-0.302794	-0.347406	0.103101	-0.0353585	-0.187709	-0.198946	-0.111816	0.17049	0.0454234	0.186397	-0.110979	-0.0137964	-0.126309	-0.0741173	0.0269324	-0.0524038	0.0365268	0.00502814	-0.0926207	0.0534342	0.114475
6025-0006	-0.290203	-0.170505	0.197104	0.157223	0.125043	-0.160044	0.123168	0.105659	0.165671	0.00915112	0.00579327	-0.123468	-0.264102	0.133969	-0.0828026	0.0856796	-0.0177593	-0.0538097	0.0480605	-0.17864	0.0172657	0.129356	-0.0167306	0.0646923
6025-0005	0.240518	0.0550651	0.154506	0.059675	0.00790509	0.0605836	0.152997	0.102112	0.0608591	-0.000966643	0.0963396	-0.0179968	-0.0331466	0.0858054	-0.021663	0.0743432	-0.0155936	-0.0448958	0.0113354	-0.152836	0.0307665	0.0952381	0.01328	0.0643053
6025-0105	0.211076	-0.0195206	0.183302	0.0300867	-0.0326482	-0.018228	0.0340608	0.0997829	0.0230337	0.104414	0.151722	-0.0274973	-0.155154	0.105932	-0.0327816	0.121053	-0.0540654	-0.0471848	-0.0557204	-0.150613	-0.00535367	0.113963	-0.014281	0.0673633
6025-1205	-0.310745	-0.132261	0.493147	0.11505	0.123436	-0.110412	0.15009	0.124766	0.233193	-0.00752133	-0.187296	-0.187923	-0.26155	0.105973	-0.0653843	0.111911	-0.0660735	-0.0584649	-0.00473061	-0.18369	-0.00742697	0.130549	0.00136885	0.0852501
6025-1206	-0.335953	-0.222428	0.177886	0.0984657	0.0608077	-0.171142	0.106044	0.105564	0.185649	0.0871785	0.0674213	-0.21804	-0.236115	0.15558	-0.0652405	0.1415	-0.0418807	-0.0450567	-0.0226371	-0.172583	-0.0232201	0.118586	-0.0197238	0.109505
6026-0105	0.199678	-0.135047	0.445312	-0.162138	-0.254048	-0.00382732	-0.0883976	-0.192082	-0.23641	-0.109179	0.171388	0.0406413	0.0125056	-0.123113	0.00325843	-0.0162474	0.00587293	0.12044	-0.050144	0.0405152	-0.077491	0.184188	-0.0990268	0.171824
6026-1206	-0.300277	-0.224258	0.368262	-0.137838	-0.262619	-0.243889	-0.00370308	-0.133434	-0.0191912	0.0522572	0.0998748	-0.176654	-0.0951708	-0.130307	-0.134936	-0.0987203	0.136659	0.153344	-0.0337672	0.0315766	0.0350462	0.188213	-0.0327042	0.150956
6026-0005	0.123763	-0.140655	0.132985	-0.115269	-0.22256	-0.0603341	-0.0273979	-0.196721	0.0144762	0.102291	0.0947456	-0.0262702	-0.0681426	-0.128503	0.0159107	-0.0829599	0.0998861	0.129679	-0.0390461	0.043207	-0.00480071	0.1659	-0.0551341	0.123976
6026-0006	-0.329478	-0.256393	0.312417	0.0405388	-0.083014	-0.228742	0.0749561	-0.15255	0.00542208	-0.107614	-0.164304	-0.20692	-0.0763312	-0.136716	-0.0125055	-0.083549	0.160105	0.12601	-0.145132	0.0256982	-0.0399681	0.177773	-0.0633216	0.149788
6026-1205	-0.3253	-0.252278	-0.187039	-0.104178	-0.220412	-0.203584	0.00139894	-0.17691	0.0211634	0.122792	-0.198398	-0.192854	-0.127441	-0.140545	-0.0682102	-0.0832085	0.10927	0.135326	-0.117102	0.0246094	0.00630109	0.191261	-0.0286511	0.1054
6028-1206	-0.243125	-0.220589	-0.202499	-0.0769271	-0.0668241	-0.0734123	-0.115773	-0.183545	0.0870302	0.0631142	-0.130711	-0.224482	-0.00334164	-0.0904262	-0.143682	-0.172448	0.106845	0.031045	-0.089273	0.0754699	-0.0757248	0.114221	-0.0580638	-0.0490132
6028-0006	-0.286606	-0.170476	-0.199024	0.196953	0.224177	-0.018081	0.0347185	-0.210347	0.0762807	0.120705	0.00550862	-0.049755	-0.0593701	-0.0520513	-0.0776609	-0.129004	0.0824312	0.0308305	-0.102837	0.0845789	-0.109444	0.106265	-0.0566214	-0.0439708
6028-0105	-0.104353	-0.0687428	0.192776	0.322211	0.306138	0.0933189	0.00531151	-0.174774	0.122564	-0.0238254	-0.214517	0.128919	-0.264818	-0.0664241	-0.116259	-0.0597379	0.00408952	0.0111865	-0.0169181	0.07345	-0.0431706	0.0684571	-0.0502201	-0.0333228
6028-1205	-0.333759	-0.170075	-0.198651	0.279238	0.265217	-0.0666807	-0.0360747	-0.170537	-0.085671	-0.0863618	0.0407993	-0.0107226	-0.0597284	-0.0907245	-0.132004	-0.153522	0.070571	0.0396808	-0.00435309	0.0677673	-0.0689454	0.103222	-0.0362427	-0.0290899
6028-0005	0.304229	0.0760238	-0.208832	0.0431336	-0.0478887	0.1541	-0.0177311	-0.178236	-0.0826815	-0.0275139	-0.164281	-0.00424727	0.0744271	-0.229114	-0.0673766	-0.209206	0.0336771	0.0274062	0.133878	0.100608	-0.0652678	0.0581494	0.000156461	0.00367911
6029-0105	0.314047	0.580728	-0.13493	-0.121731	-0.160116	0.233487	-0.088688	-0.19621	-0.281086	-0.146745	0.186637	0.0926512	-0.101916	0.00233692	0.0780275	0.0635803	0.0306773	-0.0904827	-0.0216379	0.0982448	0.0606841	-0.0471091	-0.0199972	-0.0174772
6029-0005	0.377428	0.632817	-0.215855	-0.110817	-0.185784	0.212754	-0.0851085	-0.189508	-0.259239	-0.138384	0.156343	0.152706	-0.0445588	0.0631438	0.0525976	0.0450941	0.011268	-0.0715607	-0.00738564	0.0980994	0.0653632	-0.0352903	-0.0202934	-0.0212302
6029-0006	-0.127932	-0.142211	0.0736128	0.242933	-0.0029004	-0.128327	0.0002725	-0.166309	-0.049134	-0.0199241	-0.185708	-0.0809306	-0.0611658	0.0601567	0.00177944	0.121241	0.0921014	-0.0435516	-0.0936234	0.0796499	0.111883	-0.0618632	-0.0129605	-0.0788093
6029-1205	-0.286246	-0.244527	-0.174232	0.0889564	0.0494453	0.06902	-0.0214779	-0.20138	-0.052168	-0.0774762	0.189774	-0.0741038	-0.0430203	0.119807	-0.00464561	0.0323946	0.0406651	-0.0263788	-0.0671006	0.0468276	0.0221416	0.0208154	-0.00301765	-0.0313462
6029-1206	-0.300476	-0.233608	-0.22021	0.197144	0.14032	0.0158572	-0.060507	-0.1931	0.0586958	-0.119048	0.177849	-0.000970995	-0.130339	0.253261	0.0593109	0.0560093	0.0344	-0.0640193	-0.102984	0.0620529	0.0220619	0.015155	-0.0148864	-0.0278988
6030-0005	0.409437	0.232427	0.0214171	-0.0409116	0.0083142	0.0826068	-0.110251	0.102438	-0.0266275	-0.111622	-0.168824	0.00251376	0.0972027	-0.0208862	-0.141145	-0.0791273	0.0604897	-0.00693845	0.0539951	-0.154359	-0.0441494	-0.0355136	-0.0223143	0.0666355
6030-0006	-0.0997573	-0.127501	0.0671265	-0.0212849	0.0832889	-0.184664	-0.113491	0.128106	0.228893	0.0866931	-0.387513	-0.0169977	-0.0613527	0.0926976	-0.216688	0.00245022	-0.0136667	-0.0273063	0.212386	0.0278042	0.177802	0.0617634	0.0653396	0.00200469
6030-1205	0.175098	0.0944654	-0.159721	-0.0525415	-0.0604344	0.215938	-0.0934543	0.116544	-0.0379483	-0.0855522	-0.236188	-0.0393873	-0.24276	0.1053	-0.177788	0.0767878	0.0331512	-0.0505981	0.0389535	-0.177044	-0.00976977	0.00253	0.0242712	0.0529241
6030-1206	-0.082231	-0.153403	-0.168624	-0.0954323	-0.0163691	-0.0183554	-0.146819	0.112393	0.0672534	-0.131493	-0.231501	-0.171104	-0.0064518	0.0318255	-0.263203	0.0436649	0.134688	-0.0037703	0.0697056	-0.186687	-0.00104797	-0.0194041	0.00820345	0.0460845
6030-0105	0.294929	0.241206	0.0448528	0.159091	0.155078	0.0945327	-0.127499	0.100315	-0.0238171	-0.0905299	0.0866868	0.142977	-0.197664	0.090146	-0.111739	0.0855683	-0.0433759	-0.0315825	0.00566476	-0.142101	0.0254283	-0.0157464	-0.00782096	0.0290639
6031-0006	0.146807	-0.135894	-0.217004	0.0254127	0.00654429	-0.075073	-0.00192718	0.106712	-0.0875136	-0.154194	-0.00237104	0.0651346	0.0310319	-0.0120544	-0.0372216	0.0559347	0.142173	0.163198	-0.00373132	0.0586935	-0.0228186	-0.00763911	-0.0765373	-0.0685524
6031-0105	0.345395	0.335336	-0.183077	0.0635318	-0.101253	0.193252	0.0456003	0.100294	-0.0503188	-0.127853	-0.113598	0.14144	-0.0128959	0.0397883	-0.0834917	0.104752	0.0414828	0.134845	-0.00208927	0.0704482	0.00209959	-0.0485974	-0.0635942	-0.0277167
6031-0005	0.398399	0.43466	-0.225852	0.0165276	-0.129188	0.177745	0.0350581	0.098945	-0.210165	-0.145604	-0.0368292	0.110687	0.043018	-0.0950687	-0.0742534	0.0674943	0.125834	0.145827	0.0252934	0.0838045	-0.0102519	-0.0720521	-0.0600679	-0.0465343
6031-1205	-0.300126	-0.225826	-0.242669	0.0412321	0.119189	-0.0019192	0.0977929	0.11264	0.143144	-0.0909729	0.00511544	-0.027132	-0.165893	0.0955375	-0.0635161	0.0841475	0.144343	0.135905	-0.0126302	-0.00449026	-0.104169	-0.011199	-0.0370671	-0.0501667
6031-1206	-0.296247	-0.253292	-0.232795	-0.0213978	0.0296543	-0.068736	0.157943	0.117148	0.0774389	-0.0631358	-0.0209103	-0.0323594	-0.0702249	0.0836153	-0.0773834	0.0840454	0.114499	0.151401	0.0059158	0.0102139	-0.101716	-0.0197251	-0.0925473	-0.0332999
6032-0005	0.40496	0.575698	-0.215072	-0.0707245	-0.0746752	0.150342	-0.131784	0.0922529	-0.178249	-0.129265	0.040157	0.247482	-0.243317	-0.0286068	0.0192651	-0.0649499	0.0478591	-0.0281387	0.084023	0.0696863	-0.0432	-0.0209365	0.0559496	-0.040884
6032-0006	-0.371916	-0.187037	-0.008259	0.36631	0.259588	-0.266696	0.0667452	0.109201	0.0997447	-0.0779971	-0.150375	0.051392	-0.160075	0.00880841	-0.0112864	0.00257477	0.0294496	-0.0493116	-0.0500815	0.0509984	-0.0407982	0.0205054	0.0679314	-0.0760656
6032-1206	-0.371015	-0.29912	-0.21369	-0.148747	-0.153676	-0.294828	-0.162006	0.103701	0.175017	-0.155019	0.162062	-0.188187	-0.222195	0.0109631	-0.09618	-0.18135	0.0749833	-0.037663	-0.0297783	0.0272145	-0.106517	0.04594	0.0792557	-0.0292795
6032-1205	-0.295776	-0.258175	-0.219847	-0.140324	-0.142332	-0.0524947	-0.0321908	0.11306	0.00642122	-0.121314	-0.0106428	-0.0665644	-0.140128	-0.00208964	-0.108475	-0.173928	0.0654201	-0.0350004	0.055479	0.0394596	-0.066195	0.0198899	0.0806483	-0.111491
6032-0105	0.321839	0.383438	-0.193105	0.0830501	-0.00892101	0.173751	-0.194977	0.102361	-0.0733851	-0.0890692	0.0658079	0.256301	-0.281389	0.0294235	-0.0113755	-0.120798	0.0122493	-0.0279317	0.00737262	0.0548714	-0.0382719	-0.0171172	0.0820252	-0.0684276
6033-1205	-0.359898	-0.286518	-0.207735	-0.254769	-0.278117	-0.229957	-0.00253426	0.123215	-0.0667366	0.0375189	0.0356813	-0.196694	-0.159526	-0.0104425	-0.0673276	0.0287009	0.0581519	-0.0459845	0.0395512	-0.106209	-0.062706	0.0856044	0.00754905	-0.156407
6033-1206	-0.303306	-0.305708	-0.0888791	-0.180346	-0.177541	-0.139919	-0.119014	0.100686	-0.024172	-0.10676	0.0461367	-0.152264	-0.222383	-0.0700838	-0.0752776	-0.00776581	0.0394628	-0.0520039	0.130798	-0.113158	-0.0206274	0.0612331	0.0751688	-0.150934
6033-0006	-0.377883	-0.235885	-0.146834	0.189463	0.0846613	-0.183789	0.0385076	0.120882	-0.00524516	0.164289	-0.162584	-0.110906	-0.0887254	0.0376507	-0.0502267	0.0382688	-0.0399027	-0.0510822	0.050502	-0.13369	-0.0240907	0.0903683	0.0218499	-0.144057
6033-0105	0.189199	0.0835672	0.310926	0.010436	-0.0447198	0.181801	0.00425815	0.115516	0.141637	-0.0336785	-0.133609	0.0907881	-0.0809517	0.0759336	-0.0841116	-0.0587335	-0.126226	-0.0160536	0.0736686	-0.0389636	0.0389349	-0.0132784	0.0702176	-0.0826843
6033-0005	0.342819	0.251944	0.198177	0.0312351	-0.168752	0.127596	-0.113738	0.108205	-0.127448	0.0839937	0.0477439	0.035011	0.062838	-0.0722305	0.0574743	-0.00975158	-0.117244	-0.0635337	-0.01621	-0.0646824	-0.0478291	0.063518	0.00505395	-0.127964
6034-0005	0.341546	0.29647	-0.0583347	-0.15311	-0.211376	0.22185	-0.00378149	0.108984	-0.232794	-0.112476	-0.222237	-0.0490678	-0.0494321	0.0468737	0.0368152	0.0889933	-0.0868678	-0.0676603	-0.124179	0.000351631	0.0460468	-0.102199	0.00127148	0.0148253
6034-1206	-0.41274	-0.25073	-0.206906	-0.132909	-0.00162605	-0.146594	-0.215207	0.112544	0.117478	-0.173459	-0.229872	-0.241425	-0.273488	0.123249	-0.0805167	-0.0407129	0.0294254	-0.0281576	-0.0748329	-0.0322624	0.0457611	-0.000781148	0.00420249	-0.0641355
6034-0006	-0.330921	-0.171926	0.337056	0.110295	0.11419	-0.176471	-0.0304779	0.121546	0.180234	-0.0823807	-0.188179	-0.200027	-0.192258	0.299747	0.0302481	0.0964117	-0.036566	-0.0458283	-0.123497	-0.0669204	-0.0199829	-0.00531177	-0.0396845	0.0055555
6034-0105	0.249071	0.0250526	-0.153424	-0.0978481	-0.0746126	0.164079	0.000224597	0.115447	-0.0852502	-0.0776294	-0.150756	-0.0529759	0.0761053	0.235012	0.0374773	-0.0366801	-0.131462	-0.0133292	-0.0994022	0.00873884	0.0136985	-0.0147404	-0.01943	0.0188881
6034-1205	0.24488	0.0744074	0.0944653	-0.165746	-0.176353	0.23864	-0.208267	0.0974086	-0.161217	-0.140004	-0.158169	-0.133274	-0.0489768	0.0397006	-0.00118943	-0.0924652	-0.0977171	-0.0682947	-0.0868052	-0.00641122	0.0658261	-0.063058	0.0256999	-0.00668121
6035-0105	0.162285	-0.0432231	-0.158119	-0.0424728	0.00840219	0.0813773	-0.112781	0.0983617	-0.0729265	0.0994004	0.109965	0.101282	-0.231501	0.0494405	-0.0222927	0.00733348	-0.159958	0.0545052	-0.0919188	-0.0584041	-0.00311037	-0.0469788	0.0312184	0.0490326
6035-1205	-0.157789	-0.218793	-0.0920235	-0.0959069	0.00210141	0.00758515	0.0784048	0.121041	0.0143095	0.182719	-0.20333	-0.121996	-0.0806562	0.104967	-0.071271	-0.00997448	-0.0399233	0.0618402	-0.118651	-0.0891015	-0.0260796	-0.0143375	0.0431738	0.003497
6035-1206	-0.265332	-0.214127	-0.0431607	0.0730637	0.0727761	-0.145751	0.0733264	0.104799	-0.0880832	0.109373	-0.24464	-0.188148	-0.00308158	0.085282	-0.0513703	-0.0418061	0.0188561	0.0613232	-0.185854	-0.101079	-0.0117384	-0.036171	0.00952674	0.0281855
6035-0005	0.324218	0.0942125	-0.176826	-0.12157	-0.145586	0.174011	-0.0565193	0.100948	-0.133169	0.051009	0.185811	-0.0136842	0.0849311	0.000785256	-0.0394854	-0.0503837	-0.164295	0.0795289	-0.0644594	-0.0258341	-0.00525833	-0.0661069	0.00154256	0.020086
6035-0006	-0.302161	-0.228564	-0.159185	0.0997143	0.0608702	-0.151078	0.0546655	0.106859	-0.0116635	0.179619	0.0531551	-0.187631	0.0234042	0.133947	-0.0401375	0.0095626	-0.00823448	0.0879815	-0.141839	-0.0804618	0.00480371	0.00294849	-0.0257592	1.99754e-05
6036-0005	0.374895	0.443846	-0.229489	-0.436559	-0.376532	0.255968	-0.0503088	0.114865	-0.290251	-0.177463	-0.175018	0.146921	-0.103163	-0.26117	0.0924148	0.0265083	-0.0662307	-0.0112122	-0.046807	-0.009181	0.0900922	-0.182636	-0.0793055	0.123484
6036-1205	-0.254115	-0.342403	-0.251647	-0.340014	-0.191314	0.00183527	0.0223744	0.110828	-0.315304	-0.189303	0.0428022	0.0168309	-0.0615595	0.03014	0.0432559	0.0608571	0.0144676	0.0371668	-0.030324	-0.036963	0.0891626	-0.0283371	-0.0777516	0.0915051
6036-1206	-0.333961	-0.295078	0.368955	-0.227977	-0.102544	-0.150083	0.044695	0.122756	0.10198	0.00422234	0.0786492	-0.140662	-0.0609339	-0.0370149	0.0354354	0.0300572	0.0292782	0.0120183	-0.00647938	-0.0771495	0.0573461	-0.0690423	-0.0375876	0.107014
6036-0006	-0.357661	-0.248919	-0.208942	0.0989674	-0.0572224	-0.188692	0.0155494	0.124627	-0.000482466	0.117427	-0.0301131	-0.145556	-0.230444	0.0332061	0.0263063	-0.0491507	0.0624124	0.0185034	0.0915885	-0.00765044	0.11979	-0.0829424	-0.0674394	0.108368
6036-0105	0.16987	0.12585	-0.15579	-0.202633	-0.156851	0.221492	-0.0949898	0.109829	-0.151892	-0.104732	-0.142864	0.186731	-0.341008	-0.0117806	0.0849595	0.127872	-0.203679	-0.0167022	-0.0372389	-0.0201584	0.069627	-0.114985	-0.11725	0.132679
6038-0005	0.236094	-0.0735021	-0.186601	-0.0233541	-0.139424	0.0743236	0.0785935	0.103548	0.0403893	-0.0915728	0.119621	-0.0547496	0.156084	0.0369072	-0.00389762	-0.109476	-0.0497763	0.0249697	-0.0183331	-0.0488835	-0.0470506	-0.0157004	-0.047661	-0.00876837
6038-0006	-0.207126	-0.213063	0.0634178	0.111829	-0.0172356	-0.181848	0.0902944	0.108389	0.246313	-0.0946483	0.031979	-0.153654	-0.0672644	0.12081	-0.0297881	0.00313081	0.108592	0.0413346	0.0151873	-0.0656609	0.0275218	0.0159937	0.0171333	-0.0214127
6038-1205	-0.267712	-0.278228	-0.182696	-0.0937611	-0.17681	-0.0533035	0.10316	0.112677	0.0669762	-0.064774	-0.00208271	-0.149268	0.00334477	-0.00398549	-0.0912161	-0.0442104	0.0314183	0.0520199	-0.010102	-0.101319	0.0790499	-0.0214684	0.0538606	-0.141868
6038-1206	-0.259278	-0.250997	-0.194672	-0.0278918	-0.0754806	-0.197637	0.0931907	0.102512	0.137455	-0.113465	-0.197309	-0.130596	-0.00998598	0.0219564	-0.032211	-0.0140492	0.0227003	0.0575078	-0.133993	-0.119939	0.0602807	-0.00114105	0.063561	-0.122328
6038-0105	0.434911	0.301818	-0.0625828	-0.109563	-0.178602	0.0643649	0.0478803	0.0845124	-0.0570718	-0.0980699	0.128943	0.0621766	0.0303426	-0.0598565	-0.00624858	-0.0851989	-0.00917087	0.074381	0.0131647	-0.0755954	0.0396725	-0.0571972	0.0134893	-0.00333341
6039-1206	-0.283817	-0.231576	0.163851	0.152294	0.154676	-0.123078	0.0845606	-0.187264	0.154963	-0.0299885	-0.168658	0.027079	-0.0476414	0.0480865	0.0103631	0.0694158	0.0123316	0.0145058	-0.0636188	0.128731	-0.0658509	0.086947	0.180757	0.02
6039-0006	-0.310783	-0.227759	0.250783	0.043985	0.157652	-0.208243	0.0262768	-0.165857	0.165896	-0.13132	-0.149631	-0.0878655	-0.0891058	-0.0293035	-1.40366e-05	0.026455	0.045613	0.00833814	-0.100592	0.110468	-0.0992567	0.0955204	0.14601	0.040033
6039-0105	0.232087	-0.0199614	0.0716316	-0.325645	-0.403774	0.20547	-0.0552123	-0.181014	-0.261659	-0.121957	0.0845362	-0.0432107	0.189982	-0.204951	-0.0458188	0.020091	-0.0731157	-0.017283	-0.000381453	0.178065	-0.0296067	0.035257	0.20151	0.0894008
6039-1205	-0.213886	-0.252402	-0.177896	0.0479554	0.204447	-0.0623276	0.043807	-0.189255	-0.0468954	-0.0856579	-0.158041	0.0196509	-0.0237773	-0.0275071	0.0261808	0.0091993	0.0172508	-0.0142019	-0.0750677	0.113834	-0.0663314	0.0903754	0.194229	0.0205206
6039-0005	0.322791	0.185666	0.0313364	-0.171669	-0.272889	0.205357	-0.113244	-0.201285	-0.210234	-0.168725	0.160206	-0.048108	0.122377	-0.20306	0.00604781	-0.0462029	-0.0455979	-0.0530341	0.035865	0.175139	-0.0582586	0.0116434	0.163636	0.0834995
6040-0105	0.204754	0.155495	-0.115361	0.0202285	-0.113695	0.184689	-0.0689141	-0.187276	-0.0421117	-0.13918	-0.186641	-0.0627071	-0.0407844	-0.0445929	0.0482267	-0.133153	-0.118192	-0.0988658	-0.0999401	0.00440955	0.0595672	-0.0924414	-0.0900405	0.0669581
6040-1205	-0.315915	-0.277059	-0.193904	-0.188196	-0.115277	-0.211273	-0.0904759	-0.189561	0.155898	-0.146341	-0.168892	-0.193378	-0.194081	-0.0696881	-0.0158094	-0.06097	-0.0262747	-0.0695021	-0.0958271	-0.0591859	0.0660048	0.0220572	-0.0653586	0.00797395
6040-1206	-0.381503	-0.187871	0.21831	0.0187617	-0.0111509	-0.165195	0.0153012	-0.174036	0.298532	0.183835	-0.0010864	-0.137448	-0.22319	0.0460243	-0.017732	-0.0482721	-0.0488797	-0.0461088	-0.0661006	-0.0624042	0.0382501	0.0040018	-0.0595577	0.0151497
6040-0005	0.215875	0.390946	0.0827595	-0.0725738	-0.149355	0.247369	-0.106115	-0.199884	-0.143032	-0.135205	-0.00695311	-0.108045	-0.190348	-0.167773	0.0529803	-0.129234	0.0428102	-0.11713	-0.0125549	-0.0453856	0.0344999	-0.109617	-0.091953	0.100356
6040-0006	-0.162818	-0.271869	0.110914	-0.134076	-0.152422	-0.173473	-0.0835155	-0.161157	0.122897	-0.12191	0.175735	-0.258721	-0.129977	0.0225817	0.0779652	-0.134152	0.19534	-0.0784965	-0.016688	-0.0483463	-0.0209712	-0.0535521	-0.0703549	0.047048
6041-0005	-0.272984	-0.140146	0.350234	0.210253	0.139036	-0.041758	0.167755	0.106418	0.175894	0.207127	-0.0926378	0.00481849	-0.0641562	0.0431452	-0.0966495	-0.0393793	0.0240174	-0.0172804	0.000487717	-0.0427345	0.0367117	0.0246067	0.0461437	-0.0773613
6041-0006	0.257291	0.164594	0.23963	-0.0320012	-0.171872	0.227883	-0.133322	0.113328	0.0378978	0.104865	-0.183382	0.0394265	0.0579932	0.0439312	-0.126868	-0.129314	-0.0678131	-0.0268622	0.104506	-0.00793694	0.072749	-0.0422232	0.0606961	-0.0682421
6041-0105	0.133442	-0.0572282	0.193033	0.0696132	-0.110876	0.0754789	0.0552499	0.123892	-0.113043	-0.0787491	-0.184688	-0.0336781	0.0937298	-0.0765822	-0.00504611	-0.0331504	-0.132308	-0.0556702	0.0624912	-0.0740598	0.0293453	0.0734866	0.021164	-0.153189
6041-1205	-0.253639	-0.141366	0.268189	0.117018	0.121607	0.0928987	-0.0805171	0.095542	0.361145	0.165129	0.156896	-0.0340916	-0.254098	0.171918	-0.0521647	-0.0897798	0.0178848	-0.0636513	-0.0410868	-0.0578049	-0.0606105	0.0523913	0.057595	-0.0716669
6041-1206	-0.284826	-0.205922	0.105676	0.0503628	0.0420697	-0.035844	0.0649673	0.105451	0.258071	0.285393	-0.0621778	-0.090919	-0.0491853	0.0469785	-0.0222854	-0.00453391	0.0708002	-0.0432533	-0.0350946	-0.0406695	-0.045274	0.0115758	0.0126805	-0.0828717
1015-0006	-0.410527	-0.204137	0.247944	0.307387	0.22445	-0.191168	0.163668	-0.208801	0.125487	-0.134508	-0.10508	-0.0201158	-0.0270514	-0.0374916	0.0612825	0.0105556	0.0118696	-0.0549535	0.0229473	0.00379921	0.0277996	0.0427219	-0.0256567	-0.0503709
1015-1205	0.461339	0.375488	-0.168057	-0.317028	-0.292588	0.172876	-0.0487743	-0.205091	-0.235287	0.0649184	-0.0394296	0.0726933	0.189366	-0.189814	0.00730899	0.0241973	0.00467458	-0.0705628	0.0679714	0.0443819	0.0121075	0.0232744	0.0287264	0.0011626
1015-0105	0.42741	0.2541	-0.206777	-0.0556907	-0.0536054	0.0508397	0.0248696	-0.207548	-0.0334271	-0.0936027	0.126259	0.155712	0.070736	-0.193813	0.136809	0.0323488	-0.0423652	-0.0545123	0.0459172	0.00454487	-0.000850584	0.0362129	0.0255235	-0.00177736
1015-1206	-0.298177	-0.260506	0.118945	0.197191	0.0990942	-0.139394	0.085111	-0.205547	0.0403436	0.141345	0.0913507	-0.079529	-0.00939417	0.156255	0.120964	0.00973981	-0.0269682	0.0183433	0.044724	-0.0125659	-0.0704056	-0.0284748	0.00517483	-0.0792367
1015-0005	0.484574	0.558103	-0.17797	-0.138173	-0.116316	0.164444	-0.136543	-0.215895	-0.100795	-0.130221	0.00409928	0.1528	0.0688686	-0.204372	0.0418394	-0.0295888	0.00312178	-0.0728179	0.0646096	0.0482064	-0.0233783	0.0131705	-0.0214736	0.0310328
1016-0006	-0.304387	-0.185311	0.243598	0.287102	0.210104	-0.187558	0.114688	-0.207888	-0.0189225	0.0728478	-0.00527219	0.00399363	0.0156915	0.00564435	0.0234646	-0.00565839	-0.00505615	0.0356398	0.0807404	0.0064535	-0.037619	-0.0784121	-0.00927952	-0.0719575
1016-1206	-0.368278	-0.226494	0.138631	0.0712512	0.112108	-0.236055	0.226097	-0.216109	0.206056	-0.144094	-0.10476	-0.0516664	-0.0395536	-0.0536954	0.0342493	0.0673022	0.070112	-0.0467661	0.0371549	-0.0050946	0.0302862	0.0203956	0.0187117	-0.0537909
1016-1205	0.0151904	-0.196824	-0.201896	-0.0359398	-0.0345162	0.0135154	0.111393	-0.197564	-0.057372	-0.00962815	0.0198502	-0.112583	0.119319	0.0383413	0.0732358	-0.0498164	-0.0669642	0.0194373	0.0383383	-0.00873769	-0.047818	-0.0658127	-0.0267018	-0.0756671
1016-0105	0.28225	0.147677	-0.0724048	0.094921	-0.00591617	0.10126	0.0886008	-0.226031	-0.117458	-0.0148103	-0.0145518	0.0242405	0.159583	-0.156776	0.103997	-0.0883885	-0.100917	0.0264983	0.0581117	-0.00320523	0.021909	-0.118662	0.042645	-0.078067
1016-0005	0.314701	0.180319	-0.0529667	0.051787	-0.110602	0.137995	0.0804827	-0.216463	-0.16571	-0.0831896	-0.0984466	0.0707928	0.138776	-0.137068	0.00910262	0.0460584	-0.079011	0.00772298	0.049547	0.0333165	0.0113366	-0.154209	0.0198936	-0.0511158
1021-0006	-0.42513	-0.207416	-0.109505	-0.0733536	0.0316296	-0.235539	0.229954	0.102515	-0.180259	0.200753	-0.22343	-0.187669	0.00482683	-0.0452397	-0.0186808	0.0232029	0.0637861	0.0270657	0.0394881	-0.0270339	0.0537404	-0.0453478	-0.0243855	-0.0113075
1021-1205	0.211788	-0.0241305	-0.211665	-0.202133	-0.164441	0.0844475	0.323191	0.103027	-0.101234	-0.0459541	-0.313051	0.142833	0.0461824	-0.0243262	-0.0564362	0.0104231	-0.0702837	0.0711032	0.131975	0.00599184	0.0451759	-0.0504117	-0.00758696	0.0187754
1021-1206	-0.182532	-0.140207	-0.107791	0.0163394	0.149177	-0.204562	0.35579	0.0989483	0.00197461	0.183702	-0.336207	0.0514039	-0.0470371	0.126219	-0.0123067	0.0630028	-0.0117894	0.0603958	0.0644168	-0.0407049	0.0366605	-0.0555854	-0.00934334	0.0300891
1021-0105	0.371914	0.351498	-0.195676	-0.121103	0.000992629	0.170773	0.188616	0.0905274	-0.0973577	-0.0344167	-0.193253	0.251263	-0.0650457	-0.0732196	0.0629613	-0.0280725	-0.0785841	0.0711365	0.126627	-0.00452775	0.0114019	-0.0583778	-0.0299653	0.0606549
1021-0005	0.399861	0.478551	0.192644	-0.237458	-0.160136	0.206418	0.13086	0.0895324	-0.114626	0.0372952	-0.163642	0.112781	-0.00892106	-0.230845	0.0768334	-0.017393	-0.0101722	0.0424297	0.0778085	0.020208	0.0486335	-0.0831864	-0.032742	0.0368048
1022-0006	-0.202877	-0.219698	-0.170757	-0.0773183	0.0897119	-0.225573	0.171802	0.107305	0.08842	0.256516	-0.105888	-0.0420687	0.0495102	0.0525378	0.0915714	0.0697327	0.0921443	-0.0791722	0.0352866	-0.0386121	-0.00960074	0.00925408	0.00268323	-0.0807906
1022-0005	0.418977	0.389287	-0.186161	-0.183782	-0.114774	0.174494	0.0565212	0.0914543	-0.0672723	-0.137113	0.0269432	0.17034	0.154848	-0.152907	0.146328	0.0390632	0.0598947	-0.0697076	0.0345941	0.0120395	-0.00409729	-0.0442364	-0.0174051	-0.0341968
1022-1206	-0.319775	-0.153073	0.31845	0.02432	0.131069	-0.212317	0.268307	0.120528	0.103259	0.305144	-0.205534	-0.0332315	-0.00806777	0.0445498	0.00138431	0.0669716	-0.00150274	-0.0423235	0.0564099	-0.0465741	0.0484213	-0.00198251	0.0112006	-0.0998704
1022-1205	-0.255814	-0.127412	0.0289042	0.23992	0.423875	-0.0238107	0.207849	0.109395	0.0180115	0.137043	-0.133504	0.205522	-0.0505575	0.228369	0.0602115	0.0657765	-0.0247645	-0.0528843	0.0292021	-0.0547086	0.0226394	-0.00658796	0.0236362	-0.102212
1022-0105	0.328507	0.142628	-0.00559525	-0.0930551	0.0362952	0.147168	0.0430723	0.0967646	-0.0990584	-0.0859848	0.122389	0.180872	0.20888	0.0213349	0.178971	-0.0114544	0.00875856	-0.0618661	0.0291953	-0.0237051	0.00222103	-0.0378237	0.00160593	-0.044907
1024-0105	0.429731	0.387622	0.0955663	-0.316007	-0.200483	0.215906	0.152725	0.0931177	-0.111484	-0.100228	-0.111407	0.070523	0.0496166	-0.367578	-0.0444414	-0.117215	-0.0472724	0.0219656	0.13211	0.00498648	0.0713845	-0.124414	-0.0407409	-0.0290077
1024-1206	-0.31406	-0.146279	0.180191	0.231004	0.331836	-0.0898129	0.231316	0.103013	0.25478	-0.0275765	-0.126795	0.0165255	-0.128952	-0.00482016	0.000848844	-0.0121261	-0.0613589	0.0512778	0.08371	-0.0718538	0.082997	-0.016139	-0.0104459	-0.0912318
1024-1205	0.412252	0.319106	-0.013844	-0.105936	0.0162033	0.0455634	0.172094	0.0786386	-0.0993571	-0.0948689	-0.0971736	0.174145	0.00601451	-0.0849718	0.00678042	-0.0712394	-0.122697	0.0611965	0.125016	-0.0331848	0.102931	-0.0727707	-0.0488505	-0.023397
1024-0006	-0.303801	-0.198273	-0.192558	0.0961787	0.210822	-0.0739463	0.317846	0.110503	0.249596	-0.00102756	-0.25314	0.0412227	-0.0948709	0.0432668	-0.0676437	0.00830721	-0.0229082	0.0436325	0.106473	-0.0635735	0.113938	-0.0361211	-0.0128712	-0.0812926
1024-0005	0.351773	0.449604	-0.220532	-0.180307	0.0232367	0.203367	0.212454	0.0866046	0.0193394	-0.125041	-0.181733	0.199548	-0.128989	-0.213372	0.00956194	-0.0803045	-0.0825605	0.0471165	0.158734	0.00493292	0.101377	-0.10983	-0.0326663	-0.0234479
1025-0105	0.249181	0.393735	0.0643748	-0.111807	0.111849	0.173587	0.114792	0.0887097	-0.147591	-0.0434046	-0.0898195	0.125849	-0.00350525	-0.30911	0.11479	0.095474	-0.0555797	-0.102705	0.0578057	-0.0152257	0.117486	-0.0535067	-0.0748536	0.00295811
1025-1206	-0.327734	-0.0972103	0.396548	0.0944993	0.318425	-0.113148	0.202097	0.111653	0.273665	0.354085	-0.0932815	-0.0501242	-0.0662661	-0.0592893	0.0865877	0.00954978	-0.0339311	-0.0832019	0.0638435	-0.0937399	0.0196428	0.0217015	-0.0553772	0.0229145
1025-0005	0.438566	0.589722	-0.206247	-0.255577	-0.107661	0.163665	0.101533	0.100508	-0.104305	-0.0810882	-0.0367159	0.13799	-0.0645902	-0.298252	0.135595	-0.00160138	-0.0568319	-0.0702741	0.108106	-0.0158902	0.0607256	-0.0587262	-0.107473	0.0280555
1025-0006	-0.293718	-0.143638	0.187765	0.210545	0.442581	-0.120346	0.185879	0.102896	0.00802328	-0.0595759	-0.0837637	0.0247711	0.00172973	-0.0634453	0.0935984	0.0505616	0.0406741	-0.0600403	0.0419028	-0.0633688	0.0926587	0.0106453	-0.0614539	-0.0197735
1025-1205	-0.309035	-0.193592	-0.205669	0.0582425	0.271853	-0.0380455	0.196551	0.11077	0.148175	0.133823	-0.0886751	-0.0465919	-0.0663239	-0.0470113	0.069662	-0.0329129	-0.00685487	-0.0538681	0.0817898	-0.0677146	0.0394015	0.0167217	-0.0541735	-0.0159264
1026-0005	0.380852	0.500155	-0.203834	-0.0444549	-0.0180328	0.141564	0.10652	-0.204248	-0.165549	-0.131975	-0.0406268	0.181185	0.0286807	-0.258367	0.128955	0.0768173	-0.00356895	-0.0649746	0.0811319	0.108895	0.0519202	-0.0238276	0.126898	0.0554222
1026-1206	-0.293368	-0.169373	-0.189961	0.208253	0.333969	-0.208854	0.272639	-0.195829	0.069449	-0.0512486	-0.140833	0.148191	-0.0158701	-0.0733877	0.0265882	0.109423	-0.0355927	-0.0267657	0.0600786	0.0655366	0.0441409	0.0195656	0.15468	0.0127483
1026-0006	-0.275554	-0.201909	-0.223199	0.131309	0.246746	-0.231043	0.347852	-0.201607	0.106864	-0.126621	-0.289932	0.133029	-0.0165996	-0.113466	0.015923	0.124244	0.034867	-0.0359183	0.122677	0.10061	0.0486429	0.00548136	0.107777	0.0395914
1026-0105	0.304067	0.392887	-0.135466	0.0296635	0.0426513	0.125436	0.187956	-0.199766	-0.131911	-0.101931	-0.195828	0.20046	0.0776713	-0.0708522	0.0632225	0.121546	-0.0751812	-0.0615318	0.0633967	0.0993945	0.0949678	-0.0240326	0.155444	0.0440414
1026-1205	-0.26597	-0.19348	-0.226649	0.262282	0.322382	-0.0687076	0.0815031	-0.203222	-0.00649024	-0.112326	-0.104868	0.199869	-0.0532954	-0.05809	-0.000801648	0.09719	0.017261	-0.0767412	0.0883969	0.0857519	0.0174967	0.0581131	0.14465	0.0322249
1027-1206	-0.41302	-0.178686	-0.198612	0.106309	0.21784	-0.188493	0.243745	-0.180334	0.230774	-0.0805365	-0.252054	-0.0784854	-0.0719897	0.00701758	-0.00458413	0.0217657	-0.0798912	0.097328	0.0970823	-0.0364169	0.0528115	0.00487932	0.0177932	-0.0935464
1027-1205	-0.301717	-0.220369	-0.179337	0.0653291	0.137757	-0.0278363	0.210681	-0.182084	0.105309	-0.0686452	-0.217072	-0.0246345	-0.042868	0.0705529	0.0232014	0.0284233	-0.107693	0.107047	0.0956199	-0.029182	0.0464919	0.0283835	0.0188141	-0.111003
1027-0105	0.261468	0.201313	-0.183547	0.150648	0.0686066	0.138152	0.131909	-0.172838	0.0378227	-0.101828	-0.106118	0.157915	-0.00354692	0.0882493	0.159872	0.00148849	-0.136153	0.111548	0.0513888	-0.0159844	0.000237516	-0.00577886	0.0209905	-0.0628194
1027-0005	0.140076	-0.047066	-0.190294	0.0714216	-0.0316043	0.120255	0.0839619	-0.177142	0.0083363	-0.0382313	-0.0684963	0.0117691	0.130854	0.098161	0.105678	0.00368258	-0.132219	0.106944	0.0743697	0.00619147	0.0165125	0.0432875	-0.00957107	-0.0760625
1027-0006	-0.402044	-0.102664	0.111369	0.330351	0.244138	-0.157826	0.302431	-0.172061	0.183536	0.124015	-0.311797	-0.0636467	-0.0464674	0.109872	0.00817184	0.0698405	-0.059075	0.0942	0.0808125	-0.0377164	0.0459035	-0.00787218	-0.0431072	-0.0375415
1028-0105	-0.151752	-0.193194	0.0525851	0.120243	0.111711	-0.133866	0.176633	-0.18656	-0.144242	0.174801	-0.13518	0.0536407	0.0939872	0.213553	-0.000892213	0.0776001	-0.0618731	-0.0276984	0.0732909	-0.0841464	0.0232168	-0.00958727	-0.0257025	-0.0746655
1028-0006	-0.368135	-0.182728	-0.190577	0.225969	0.212328	-0.235039	0.173261	-0.179263	0.123679	0.236817	-0.106366	-0.0295089	-0.0111542	0.267026	0.0534082	0.0995412	0.00538028	-0.0483899	0.028267	-0.0838255	-0.0377588	0.0381612	-0.040716	-0.0447355
1028-1206	-0.361803	-0.224578	-0.167132	0.00154767	0.0713533	-0.22669	0.184239	-0.196503	0.019472	0.319514	0.0115899	-0.093126	0.0343379	0.00261368	-0.037422	0.0562316	-0.0317742	-0.0303181	0.0763306	-0.0784743	0.0124716	-0.0140042	0.0151799	-0.0612207
1028-1205	-0.385354	-0.212633	0.0260396	0.190154	0.196662	-0.154153	0.209156	-0.181665	0.216513	-0.085694	-0.129398	0.0174942	-0.0730138	0.142246	0.0165879	0.071451	-0.0928746	-0.0295645	0.0650178	-0.0874864	0.00624534	0.00454996	0.00694209	-0.0880083
1028-0005	0.319387	0.0838121	-0.208675	-0.145567	-0.11177	0.0747861	0.125444	-0.196251	-0.0362203	-0.073126	-0.118003	0.100415	0.112147	-0.117757	0.0385275	0.023402	-0.105637	-0.0442089	0.121671	-0.0423885	0.0128088	-0.055435	-0.0010296	-0.0434985
1029-1206	-0.250767	-0.2029	-0.194091	-0.0883886	0.115408	-0.16446	0.169882	0.102985	0.0872191	0.170933	-0.0372206	0.0233502	0.00463126	-0.100008	0.0661737	0.0992367	0.0853189	0.167281	0.0905734	0.0434778	-0.0205719	-0.0511997	0.0715075	-0.0181798
1029-0006	-0.353564	-0.189652	-0.216865	0.15795	0.286872	-0.133272	0.212956	0.11067	0.223548	-0.149634	-0.0457222	0.044023	-0.00488935	-0.111324	0.0885572	0.138169	0.0846474	0.149071	0.04558	0.074153	0.0482695	-0.0574173	0.0644206	-0.0503827
1029-0105	0.352389	0.164075	-0.010265	-0.293549	-0.20493	0.161801	0.106234	0.108547	-0.236951	-0.157677	-0.0310892	0.113218	0.174137	-0.308985	0.0732606	0.0919127	0.0253532	0.16087	0.107464	0.0797493	0.0479751	-0.120625	0.112297	-0.0203415
1029-0005	0.379763	0.272898	-0.145027	-0.210552	-0.179097	0.181368	0.111028	0.117257	-0.182288	-0.150867	-0.0627432	0.137439	0.156487	-0.193854	0.0759658	0.0605625	0.0661531	0.152672	0.0870788	0.0735194	0.0417601	-0.106696	0.0737024	-0.0253016
1029-1205	0.309774	0.0719403	-0.205306	-0.10061	-0.0378784	0.115751	0.123339	0.100311	-0.141607	-0.141613	-0.0101835	0.115465	0.128861	-0.242291	0.0649958	0.0127145	0.0544161	0.159083	0.0918598	0.0686253	-0.0143712	-0.095888	0.0694774	-0.00901768
1032-1205	0.175069	-0.0130795	-0.17069	-0.107678	-0.0583321	0.0667815	0.121541	0.10984	0.135041	0.0788531	-0.0145025	0.147598	0.060091	0.206629	0.125204	0.101657	-0.0900831	0.0914027	0.0640871	0.0255774	0.070213	-0.0602441	0.0509004	-0.01505
1032-0005	0.461572	0.47187	0.0737658	-0.274535	-0.166527	0.164085	0.0538079	0.091722	0.000539878	0.0445237	0.0357471	0.207604	0.0511673	-0.161667	0.0796135	0.0452147	-0.0714109	0.0897554	0.0915174	0.0401183	-0.0194436	-0.0956754	-0.0430995	0.0488274
1032-0006	-0.421271	-0.249882	-0.196529	0.00908643	0.101627	-0.259567	0.203118	0.123871	0.264661	-0.109029	-0.134658	-0.0329488	-0.054235	0.281834	0.0561704	0.110014	-0.00539138	0.0812725	0.0760203	-0.000420508	0.0578527	-0.0342259	0.0279335	-0.0305622
1032-1206	-0.390822	-0.240314	-0.189488	-0.0322572	0.0821248	-0.214807	0.171258	0.128552	0.274577	-0.0769844	-0.102344	-0.0653617	-0.0450485	0.247519	0.0462451	0.0882669	-0.0358373	0.0724556	0.0295179	-0.0103214	0.0597172	-0.0448878	0.0507037	-0.027678
1032-0105	0.292084	0.14558	-0.198014	-0.0831488	-0.0731348	0.159935	0.0877607	0.110831	0.0170659	0.21943	-0.023205	0.165749	0.11488	-0.0269005	0.0978556	0.0570149	-0.185238	0.0896569	0.0730065	0.0737156	0.049486	-0.0996617	-0.00917745	-0.00522917
124001-0105	0.284573	0.135138	-0.219104	-0.250321	-0.0847995	0.162606	0.147106	0.106021	-0.0870194	-0.128926	-0.0894482	0.216182	0.0585591	-0.344451	0.0514164	0.0565721	-0.00790884	-0.0537054	0.0901875	0.0528779	0.0211392	-0.0515475	0.0413137	0.0907315
124001-0005	0.316888	0.216426	-0.202872	-0.266588	-0.130908	0.19552	0.0859747	0.0993986	-0.0831526	-0.0755765	-0.0975853	0.234447	0.10542	-0.369103	0.0275375	0.0248526	-0.0820719	-0.0468667	0.111577	0.0775259	0.0468191	-0.0525254	0.0244285	0.068974
124001-1205	-0.29999	-0.235666	-0.202181	-0.0926098	0.0574114	-0.0207857	0.202254	0.112988	0.108126	0.0137539	-0.184132	-0.0385852	-0.0414883	-0.223853	-0.0453305	0.0208595	0.0436245	-0.0209168	0.102985	0.0271012	-0.0357737	0.0215494	0.0237668	0.0412158
124001-0006	-0.330069	-0.224479	-0.143065	-0.105831	0.0908323	-0.187287	0.23166	0.108891	0.151064	-0.0334344	-0.137999	-0.0644847	0.0698116	-0.236223	-0.0126546	0.0661039	0.0179826	-0.0214478	0.074184	0.0196302	0.0143515	0.000464036	0.0470011	0.0233859
124001-1206	-0.360213	-0.176101	0.245427	-0.0512313	0.146747	-0.150227	0.274675	0.116348	0.234401	0.150903	-0.266673	-0.0491461	-0.0500157	-0.198698	-0.0696383	0.0263671	0.00334568	-0.0383429	0.0658495	0.00715428	-0.00537811	-0.00201335	0.0379049	0.0399158
124003-0005	0.404774	0.439333	-0.104545	-0.212346	-0.181644	0.229765	0.135757	-0.199376	-0.192947	-0.0866771	-0.138238	0.0257281	0.161549	-0.402937	0.00421903	-0.0973248	0.000777792	-0.0429179	0.132925	0.00174651	0.0198079	-0.0796236	0.019601	0.0226935
124003-1205	-0.301866	-0.215869	-0.190458	0.0321671	0.0386039	0.033497	0.325135	-0.198925	-0.0312912	-0.0932515	-0.321406	-0.0558238	-0.0278332	-0.18911	-0.111317	0.0079614	0.0442679	-0.00556574	0.101524	-0.0336373	0.0638541	-0.0411869	0.0146081	-0.0580198
124003-0006	-0.383265	-0.15381	0.0205649	0.341937	0.264554	-0.129171	0.271388	-0.191233	0.0584017	-0.0899634	-0.224059	0.0124239	0.00466751	-0.119552	-0.0386527	-0.0140374	0.0122925	-0.0490437	0.0771038	-0.0116794	0.0804001	-0.0483637	-0.0122047	-0.0200846
124003-0105	0.248444	0.129083	-0.0347921	-0.0796528	-0.155665	0.213223	0.161265	-0.189971	-0.145349	-0.104249	-0.178685	0.024979	0.187079	-0.258446	-0.0232379	-0.0530146	-0.0466872	-0.01124	0.115164	0.00310959	0.0763881	-0.0944514	0.0279172	-0.00817642
124003-1206	-0.224372	-0.210436	-0.226344	-0.15009	0.105299	-0.151401	0.243954	-0.202273	-0.0140108	0.0248826	-0.243154	-0.0627173	-0.0358402	-0.317168	-0.0861521	-0.0261547	0.0504165	-0.00786811	0.0901387	-0.0307307	0.0771142	-0.0416533	0.0330506	-0.0643577
138005-0105	0.380369	0.221389	-0.100025	-0.378567	-0.142929	0.090991	0.0431869	-0.201051	-0.279299	-0.0894591	0.0159394	0.303529	0.0716427	-0.305919	0.108083	0.0346506	-0.137726	0.00489734	0.0692727	-0.00838631	-0.00307626	-0.0730143	-0.0371353	0.04815
138005-0006	-0.267577	-0.211415	-0.228056	0.180998	0.231564	-0.269358	0.159041	-0.218794	0.0816126	-0.117042	-0.0149522	0.056097	-0.134523	-0.229734	0.0854257	0.071206	0.0593743	-0.0152892	-0.00428833	-0.0256116	-0.00753086	-0.026675	-0.0407397	0.0151556
138005-0005	0.404377	0.433964	-0.209538	-0.220564	-0.184086	0.0971829	0.110045	-0.213547	-0.153718	-0.114236	-0.110723	0.317427	-0.0582626	-0.235267	0.0215747	0.0922591	-0.0885938	0.00559582	0.104459	5.47458e-05	0.0442594	-0.0846231	-0.0289326	0.0273454
138005-1206	-0.404255	-0.246198	-0.189431	0.0686178	0.235441	-0.189661	-0.0836053	-0.204377	0.241516	-0.112896	-0.088367	-0.0867795	-0.000101512	-0.157988	-0.00749754	-0.11742	0.0602535	0.00716799	0.0637609	-0.0279286	-0.0279671	0.0319273	0.0158098	-0.0239424
138005-1205	0.433238	0.281825	0.153973	-0.181244	0.0931837	0.0950208	-0.185637	-0.211349	-0.0784471	-0.0491792	0.0902848	0.229485	0.0436937	-0.335989	0.0952663	-0.171049	-0.05739	0.00844387	0.0798775	-0.0155366	-0.0235922	-0.0270987	0.0119098	0.0279577
23011-0005	0.440345	0.362193	0.141306	-0.228751	-0.395155	0.194061	0.113682	-0.185021	-0.29961	-0.127849	-0.0339354	0.126067	0.121201	-0.268299	0.0823816	0.0338596	-0.0546071	0.130876	0.120386	0.140459	-0.0398873	-0.112591	0.111504	0.0701388
23011-0006	-0.21574	-0.156999	-0.205888	0.032798	0.0613553	-0.228682	0.138565	-0.207409	0.0988313	0.295858	-0.00362909	-0.0834013	0.0254402	-0.289144	0.0746691	0.016591	0.0774482	0.110115	0.0850414	0.0733423	-0.0324368	-0.0232442	0.152563	0.0214579
23011-0105	0.398946	0.446575	0.145436	-0.0493971	-0.156029	0.151282	0.0656972	-0.196471	-0.0331265	-0.145321	-0.0758392	0.251103	-0.022582	-0.123846	0.0537022	0.0751547	-0.0803768	0.126676	0.118315	0.137791	-0.0167508	-0.0917758	0.109873	0.0458656
23011-1206	-0.319847	-0.25325	-0.225834	0.129563	0.0473928	-0.255295	0.17144	-0.219567	-0.128764	0.222356	-0.0126763	-0.103264	0.0124112	-0.251014	0.00839213	0.0383358	-0.0151207	0.119871	0.0725877	0.0698113	-0.00940107	-0.00605453	0.159783	-0.0206954
42001-1205	-0.265454	-0.213604	-0.174377	-0.0279109	0.0577969	-0.0354148	0.198293	-0.212363	0.0423258	-0.116522	-0.259896	-0.0506632	0.0116392	-0.362077	-0.0888102	0.0339146	0.0744696	-0.00462616	0.112766	-0.0694905	0.0464597	-0.0469911	-0.00602944	-0.0991809
42001-0005	0.387777	0.379741	-0.199546	-0.25221	-0.184086	0.199556	0.143065	-0.199565	-0.112323	-0.129976	-0.242662	0.124265	0.0961549	-0.447741	-0.0272589	0.0348564	-0.042199	-0.0434346	0.110206	-0.0146981	0.100186	-0.0792508	-0.0122528	-0.0426313
42001-1206	-0.289677	-0.201551	0.261724	-0.148493	0.0423664	-0.219158	0.129212	-0.210791	0.164584	0.160133	-0.149155	-0.151552	0.0439003	-0.3625	-0.031951	0.0304134	0.0874149	-0.0135584	0.0327025	-0.0905135	0.0300489	-0.0341363	-0.0240866	-0.0794147
42001-0006	-0.108072	-0.144784	-0.202409	-0.0493693	-0.000497603	-0.114293	0.187283	-0.202532	0.104522	-0.0374851	-0.288774	-0.0590224	0.0225363	-0.293375	-0.0616519	0.0546025	0.0858531	-0.0194546	0.0721512	-0.0364332	0.0833312	-0.0379209	-0.0215126	-0.0740778
42001-0105	0.346079	0.267719	-0.177493	-0.125695	-0.254326	0.217587	0.0800713	-0.197648	-0.208137	-0.11364	-0.20643	0.0719473	0.154782	-0.334356	-0.0256944	0.0520629	-0.0405754	-0.0163966	0.131928	-0.0151612	0.0777792	-0.0916893	-0.0206668	-0.0378808
42005-1205	-0.362444	-0.264468	-0.222849	-0.291861	-0.0731045	-0.100161	0.18165	0.111088	-0.313365	-0.174692	-0.193654	-0.118232	0.0565146	-0.368045	-0.0947241	-0.0882963	0.0488338	0.0675244	0.116673	0.00658983	0.0414401	-0.032555	0.0218544	-0.107135
42005-0105	0.0312675	-0.147656	-0.211786	-0.178446	0.189031	0.00610968	0.148355	0.114074	-0.0641241	-0.141254	-0.208197	0.0797684	0.185867	-0.386536	-0.0114452	-0.070507	-0.0726419	0.0451251	0.0849983	0.0277396	0.027206	-0.0391161	0.0115947	-0.0916469
42005-0006	-0.384405	-0.291535	-0.229311	-0.316998	0.00609596	-0.290221	0.21778	0.100273	-0.316012	-0.183495	-0.254362	-0.0321504	0.0758228	-0.323719	-0.0310203	0.0584979	0.0894246	0.0684786	0.0806168	0.014821	0.0458149	-0.0447081	0.0111124	-0.0928117
42005-0005	0.380528	0.284256	-0.218807	-0.319855	-0.0724971	0.114229	0.0743099	0.0906182	-0.361901	-0.118861	-0.148265	0.142121	0.205255	-0.46714	0.0279766	-0.0483032	-0.125184	0.0599753	0.134014	0.045489	0.0558945	-0.0878349	0.00191834	-0.0462965
42005-1206	-0.32611	-0.225423	-0.23851	-0.250712	0.116274	-0.27346	0.202333	0.107542	-0.275506	-0.142826	-0.213181	-0.0620441	0.0808227	-0.362752	-0.0402861	-0.0690383	0.101281	0.0552124	0.0961521	0.0166189	0.0352946	-0.0384862	-0.00670543	-0.0747875
43001-0006	-0.339353	-0.186114	-0.192563	0.196826	0.338704	-0.245424	0.164474	0.0943588	0.201138	-0.070487	-0.0533008	0.0412894	-0.0210621	-0.0678427	0.0778488	0.0452441	-0.00948501	-0.0580074	0.0157563	0.0140061	0.00603794	0.0283937	-0.0138409	-0.0586983
43001-0105	0.0286346	0.19513	-0.206037	0.041147	0.341621	0.077254	0.122358	0.0776778	-0.141605	-0.0714873	-0.063907	0.247203	-0.075077	-0.250317	0.0610012	0.0451708	-0.0357142	-0.102325	0.0424034	0.0315728	0.0562422	-0.00812902	-0.00155193	-0.0119852
43001-0005	0.393218	0.233968	-0.196537	-0.115054	-0.0206131	0.0854479	0.0278646	0.0774764	-0.163051	-0.0903259	0.0539895	0.133814	0.162355	-0.275187	0.162255	-0.0435204	-0.0660346	-0.0773208	0.0633378	0.0422376	0.00273485	-0.0266704	0.00927063	0.00222081
43001-1205	0.170347	0.0288069	-0.196463	0.0801711	0.179794	-0.0816959	0.169927	0.0864622	-0.0100689	-0.110395	-0.117089	0.110022	0.0977271	-0.221279	0.0954474	0.0202721	-0.0203407	-0.0774451	0.0725025	-0.00188531	0.043624	-0.0355062	0.0200362	-0.0217195
43001-1206	-0.406901	-0.177762	-0.206167	0.243695	0.387308	-0.215298	0.175102	0.089631	-0.0345026	0.264624	-0.0485468	0.0435711	-0.0185886	-0.085094	0.0601216	0.0841281	0.0106825	-0.0663725	0.0571038	-0.00302229	0.00409533	0.0194196	0.015269	-0.0132847
43003-1205	0.382292	0.327111	-0.205329	-0.260601	-0.192005	0.13614	0.077748	0.0998329	-0.218585	0.249386	-0.0341171	0.0532976	0.12588	-0.330423	0.064106	-0.0553468	-0.0316705	-0.0672973	0.087881	0.0347651	0.0144747	-0.0339238	0.0131435	-0.0552119
43003-1206	-0.338653	-0.207141	-0.239229	-0.0471698	0.139901	-0.23384	0.151688	0.0949075	-0.083648	-0.132598	-0.0663849	-0.114094	0.135176	-0.216502	0.0247394	0.0076356	0.0505052	-0.0556173	0.0280135	0.0283483	0.0230804	0.0117164	-0.00836982	-0.123026
43003-0105	0.396136	0.295711	-0.216968	-0.120669	-0.0554076	0.0905399	0.078961	0.081801	-0.226158	-0.136816	-0.0211193	0.174686	0.162949	-0.245136	0.108184	-0.0534199	-0.0216727	-0.0726493	0.079131	0.0401989	0.0126033	-0.0306368	-0.014736	-0.0575056
43003-0005	0.38977	0.304251	-0.220548	-0.103769	-0.0614306	0.121833	0.0583573	0.0948896	-0.132069	0.0399486	-0.0235703	0.0883753	0.189645	-0.281974	0.10177	-0.0405908	-0.0243012	-0.0652042	0.07793	0.0445917	0.00273246	-0.0306317	-0.0211898	-0.0629006
43003-0006	-0.31318	-0.137359	0.516572	0.0619804	0.149298	-0.167388	0.170141	0.117958	-0.00427512	-0.0896393	-0.111371	-0.112914	0.0659747	-0.155234	0.0324833	0.0385442	0.0540996	-0.0629994	0.0342762	0.0128073	-0.000588698	0.0162696	-0.0220487	-0.104337
43004-0005	0.406954	0.33105	0.219515	0.00826285	-0.0450491	0.108949	0.105449	0.104012	-0.0829569	-0.0365951	-0.0512004	0.0831086	0.115637	-0.210595	0.138303	-0.0572187	0.00968745	-0.0682465	0.0956795	0.0183183	0.0244899	-0.114338	-0.0147559	-0.0147968
43004-0006	-0.359188	-0.228816	-0.116567	0.185785	0.157945	-0.230772	0.214727	0.111177	0.225025	-0.0975867	-0.115147	-0.16551	0.073801	-0.186547	0.0725008	-0.00785292	0.0698393	-0.0589685	0.0846565	-0.00180613	0.0355723	-0.0742994	-0.0293111	-0.0831553
43004-1206	-0.328383	-0.157836	0.335381	0.245226	0.309309	-0.187659	0.213617	0.123195	0.280625	0.25122	-0.111752	0.0182176	-0.0391531	-0.0817423	0.0885882	-0.030553	-0.0137989	-0.0954527	0.0702454	-0.0222456	0.0429021	-0.0489385	0.0252087	-0.0823013
43004-0105	0.418481	0.327348	0.0170041	-0.246674	-0.209188	0.148472	0.0779424	0.104714	-0.111691	0.138369	-0.00317578	0.0861691	0.109704	-0.3253	0.130425	-0.0446447	0.0581444	-0.0447143	0.0956703	0.0166188	0.0493792	-0.128723	0.0118397	-0.0354536
43004-1205	-0.225601	-0.183036	-0.170351	0.228363	0.270126	-0.198299	0.144646	0.117586	0.256666	0.240132	0.0550314	-0.0299124	-0.0281116	0.00358471	0.159239	0.0205061	0.0124963	-0.0839247	0.0388206	-0.0244603	0.00433847	-0.0107228	-0.00378905	-0.0411592
43005-0005	0.229923	0.195711	-0.192038	-0.233184	-0.234438	0.150969	0.113092	0.0977611	-0.0846636	0.0611103	-0.281031	-0.0118818	0.116677	-0.437057	-0.0324784	-0.0139721	-0.0722965	-0.0815881	0.109107	0.0374855	0.0738937	-0.0685545	0.0306574	-0.0189033
43005-0006	-0.297163	-0.141729	-0.191767	0.0116987	0.0572309	-0.164512	0.220319	0.108284	0.201575	0.505295	-0.182986	0.0109453	0.0121919	-0.194794	-0.0486747	0.0393625	-0.0368404	-0.0745653	0.0856495	-0.0293853	-0.000187166	0.00113892	0.0470712	-0.0659784
43005-0105	0.382227	0.340703	-0.202585	-0.156487	-0.068493	0.111844	0.078605	0.0842438	-0.0824125	-0.103741	-0.139332	0.265094	0.0288683	-0.302476	0.0281614	-0.0355333	-0.0782839	-0.0628473	0.133265	0.0150145	0.0202447	-0.0624141	0.0416853	-0.000443837
43005-1205	-0.19916	-0.152731	0.308852	-0.044783	0.00980282	-0.0757407	0.200656	0.100857	0.131331	0.405655	-0.203874	0.0515044	0.00537144	-0.152079	-0.0215678	0.0690922	-0.0373883	-0.0677576	0.0746393	-0.0391618	0.0132516	-0.0195652	0.064324	-0.0620883
43005-1206	-0.301934	-0.146589	0.102688	0.11723	0.206727	-0.155793	0.178294	0.107317	0.341009	0.375686	-0.188613	0.0750344	-0.0630275	-0.0686152	0.0328671	0.0587664	-0.0390808	-0.0822817	0.0733736	-0.0305163	0.0139504	0.00543682	0.0442604	-0.0464163
5026-0005	0.264684	0.145462	0.254988	0.0564804	0.101527	0.0854249	0.156406	0.0974996	-0.0347153	0.0696817	-0.0871868	0.154879	0.0383399	-0.0960954	0.112076	0.121229	-0.0354239	0.128341	0.0551709	0.0867556	0.0328796	-0.0169742	0.1252	0.0392433
5026-0006	-0.175458	-0.171353	0.495264	-0.194874	-0.0241103	-0.137595	0.260586	0.111756	-0.000363294	0.226851	-0.18451	-0.171704	0.062821	-0.122817	0.0262095	0.0595538	0.0167359	0.112026	0.0900129	0.0521081	-0.0124181	0.00393053	0.113746	0.0643444
5026-0105	0.387937	0.190504	-0.223921	-0.0706098	0.00740429	0.0950702	0.116909	0.0640446	-0.302203	-0.163731	0.00869323	0.112491	0.0648477	-0.0848785	0.17102	-0.0687659	-0.0668732	0.112333	0.0393243	0.0867274	-0.0422515	0.0315032	0.0954267	0.0870048
5026-1205	-0.144003	-0.224837	0.462111	-0.0806465	0.0675919	-0.0307839	0.144839	0.0968925	0.0272479	-0.0912947	0.0749205	-0.0470361	0.015265	0.04051	0.141298	-0.0165537	0.046468	0.11505	0.0349888	0.0632864	-0.0851326	0.0426896	0.106745	0.0677618
5026-1206	-0.28295	-0.130004	-0.186414	0.280692	0.31193	-0.153157	0.213382	0.0969253	0.108566	0.306814	-0.0987385	0.0204237	-0.0282831	0.0632694	0.0767343	0.000675908	-0.0448036	0.11341	0.0545862	0.0501027	-0.0146994	0.044307	0.123651	0.0683029
5028-0105	0.429966	0.523825	0.122312	-0.143727	-0.0797172	0.122144	0.0682151	-0.202452	-0.0263057	-0.0591576	-0.0158512	0.16138	0.173418	-0.139276	0.0555598	0.00220507	0.0506599	-0.0947786	0.0857342	-0.0375214	-0.0119528	0.0248553	-0.00353196	-0.0159121
5028-1206	-0.395516	-0.236103	-0.20298	-0.0113927	0.0194549	-0.246458	0.181399	-0.200946	0.0281517	0.146639	-0.107492	-0.0553851	-0.0268074	-0.0126099	-0.00704273	0.0993613	0.0647808	-0.0468516	0.0785023	-0.0869608	0.0205588	0.0436605	0.0560017	-0.0914185
5028-1205	-0.136713	-0.156183	0.0950731	-0.161432	-0.0587549	0.0413997	0.163484	-0.209304	0.0807497	0.0151822	-0.086427	0.0241247	0.051444	-0.00519385	0.0120022	0.0843213	0.0728934	-0.0414639	0.0781055	-0.0619787	0.0249609	0.0506188	0.0709253	-0.085016
5028-0006	-0.419407	-0.276079	-0.229193	-0.160582	-0.120834	-0.305421	0.230671	-0.204781	-0.243861	-0.167045	-0.136056	-0.103693	0.0218974	0.0355309	0.0015612	0.154775	0.0730308	-0.0399824	0.0555051	-0.0468264	0.0359212	0.0823675	0.0233228	-0.105146
5028-0005	0.255971	0.326329	0.141103	-0.117729	-0.135611	0.158443	0.031351	-0.203855	-0.101542	-0.0606946	-0.0270932	0.0367769	0.21662	-0.142605	0.0298605	0.0350302	0.0640755	-0.097605	0.0403033	-0.00987697	0.0452102	0.0326921	0.0332036	-0.0522203
5031-1205	-0.335249	-0.244947	-0.234178	-0.067624	0.0556931	-0.199543	0.277263	-0.21296	-0.0035749	-0.178687	-0.228103	0.0144459	-0.0164345	-0.182924	-0.0480739	0.127113	0.150578	-0.0147831	0.0865691	-0.059252	0.0757411	-0.0246121	0.00882981	-0.0262821
5031-0105	0.378667	0.267225	-0.139302	-0.281471	-0.067859	0.10646	0.187209	-0.21034	-0.316209	-0.120331	-0.131742	0.217559	-0.014323	-0.244954	0.0699633	0.110897	-0.0959239	-0.0141648	0.0928182	-0.059683	0.102223	-0.0694075	0.042294	0.020274
5031-1206	0.3967	0.22283	-0.222197	-0.279475	-0.167855	0.132884	0.142371	-0.225534	-0.180322	-0.145671	-0.068958	0.165244	0.0446125	-0.23613	0.0924444	0.102119	-0.0401227	-0.0316726	0.0788667	-0.0585198	0.0354192	-0.0324526	0.0318632	0.0304754
5031-0006	-0.405936	-0.286157	-0.222395	-0.188582	-0.0577071	-0.298413	0.228918	-0.205161	-0.0194173	-0.169135	-0.205659	-0.108757	0.000365745	-0.149278	-0.00242096	0.178929	0.133665	-0.000173622	0.0206844	-0.0823991	0.0460679	-0.0152703	0.0234885	-0.0170997
5031-0005	0.378469	0.279098	-0.19258	-0.440385	-0.461332	0.187188	0.127728	-0.197053	-0.358245	-0.119232	-0.136198	0.0346898	0.0316083	-0.310657	-0.0301269	0.0979996	-0.0263378	-0.0142495	0.108041	-0.0411638	0.0663475	-0.0586646	0.0430791	0.0360444
5032-1205	-0.131953	-0.148105	-0.207718	-0.0160837	0.150134	-0.0116028	0.246243	-0.210862	0.0785086	0.00987505	-0.128152	0.117248	0.0192229	-0.178047	0.0276362	0.0943046	0.0264636	0.139528	0.118283	0.10641	0.0599837	0.00486795	0.150505	-0.0176598
5032-0005	0.361609	0.585015	-0.208939	-0.187466	-0.236073	0.181712	0.244511	-0.178635	-0.0910655	-0.101613	-0.274316	0.181287	0.0634929	-0.269871	0.00569234	0.068622	-0.0297325	0.126342	0.142725	0.156273	0.0976389	-0.112459	0.124826	0.0384521
5032-0006	-0.35216	-0.188789	-0.175104	0.0460559	0.14368	-0.234561	0.214113	-0.194654	0.137147	0.0271542	-0.11704	-0.050564	-0.000181775	-0.191478	-0.00289275	0.029151	0.0683532	0.146489	0.108386	0.108349	-0.00499081	0.00316102	0.121666	0.00410263
5032-0105	0.36473	0.431308	0.0581071	-0.125681	-0.0617216	0.141599	0.169248	-0.201207	-0.0388238	-0.101572	-0.121714	0.229613	0.117461	-0.30338	0.0230348	0.0337966	-0.0366161	0.120422	0.115209	0.154581	0.0675115	-0.0954105	0.130925	0.0400381
5032-1206	-0.428684	-0.214395	-0.214292	0.0273551	0.222289	-0.282309	0.180499	-0.203159	0.255738	-0.127903	-0.0199118	-0.0103034	-0.00378221	-0.192427	0.0177595	0.0797502	0.0546418	0.132862	0.105912	0.105517	0.0186577	0.0276643	0.116054	-0.00459115
5033-1206	-0.379442	-0.234341	-0.192826	0.0795079	0.171769	-0.199223	0.216582	-0.183653	0.0310515	0.0630817	-0.0486619	0.0271197	-0.100636	-0.00207033	-0.0122566	0.0451271	0.0372368	0.149782	0.0704021	-0.00824306	0.0630902	0.0330444	0.131559	-0.0131333
5033-0105	0.322458	0.306606	0.0564776	-0.0327089	0.0505617	0.0908491	0.167164	-0.177787	-0.0581993	-0.103805	-0.0980879	0.248495	0.00903317	-0.0525376	0.102498	0.0766176	0.0479397	0.12667	0.105586	0.0436211	0.0670795	-0.0271927	0.115339	0.0396437
5033-0006	0.218605	0.33607	0.176899	-0.199975	-0.149406	0.192498	0.0417781	-0.176352	-0.10447	-0.116492	-0.0633891	0.04926	-0.214381	-0.183597	0.0964619	-0.0315833	0.031614	0.0754319	0.0857658	0.0237838	0.000780035	-0.0551402	0.0882869	0.068131
5033-1205	-0.176628	-0.201794	-0.214552	-0.00862477	0.126474	-0.130662	0.203542	-0.186004	0.00328796	-0.11524	-0.128433	0.0986584	-0.0635379	-0.00483978	0.0249753	0.0276676	0.0188709	0.143669	0.0706334	-0.00745959	0.0953332	0.0380222	0.137457	-0.0154
5033-0005	-0.388675	-0.237595	-0.191323	-0.0900571	0.00782393	-0.262733	0.265808	-0.175696	-0.0205496	0.0188556	-0.166795	-0.0682324	-0.0679026	0.036211	-0.0280985	0.0524229	0.0940214	0.143443	0.138549	-0.00159004	0.0532927	0.0108376	0.0883408	0.0365116
5034-0105	0.350962	0.463436	-0.188349	-0.0675542	-0.0320764	0.0850398	0.15013	-0.177066	0.080751	-0.0899538	-0.0949	0.228627	-0.0174137	-0.0808116	0.0299456	0.158088	-0.132468	-0.0218472	0.145294	-0.0484911	0.0386035	-0.064773	-0.0399987	0.00209907
5034-0006	-0.344567	-0.227799	-0.183306	0.0568541	0.0670937	-0.252197	0.267334	-0.170529	0.117787	-0.138712	-0.179523	-0.0817618	-0.00191832	0.082766	-0.00842642	0.197345	0.00804604	-0.0319932	0.095512	-0.0768892	-0.0407617	-0.0427255	-0.00907274	-0.0279666
5034-1205	0.255757	0.154362	-0.197285	-0.107375	-0.102365	0.0172866	0.217122	-0.175571	0.101855	-0.123871	-0.146572	0.131739	0.032808	-0.0960563	0.0218253	0.173598	-0.0886147	-0.0204798	0.111552	-0.0930584	0.0140415	-0.0598346	0.0122282	-0.0460552
5034-1206	-0.400044	-0.217828	0.215492	0.0992633	0.0554448	-0.239865	0.243528	-0.18586	0.173904	-0.0921348	-0.138511	-0.0895063	-0.0130815	-0.00904814	0.00966606	0.205372	-0.0106494	-0.0126281	0.0971618	-0.112624	-0.0240805	-0.0317386	-0.0256715	-0.029885
5034-0005	0.397556	0.351281	-0.031179	-0.283338	-0.20231	0.12243	0.159867	-0.165	-0.055068	-0.0677723	-0.0869403	0.138537	0.134012	-0.180525	-0.0424233	0.163016	-0.101445	-0.0413945	0.117592	-0.0673897	-0.0257894	-0.0726438	-0.0445749	-0.00673202
5035-1205	0.137143	-0.0900629	0.0825651	-0.215668	-0.117207	0.0565426	0.144691	0.117159	-0.040279	0.142098	-0.0697528	0.0568733	0.0978077	0.0620817	0.0329803	0.0752168	0.0970244	-0.0717779	0.0586348	0.0413848	-0.0569378	0.0507863	-0.030263	-0.0113141
5035-0105	0.303026	0.112046	-0.194607	0.0180942	0.050991	0.0922557	0.13483	0.123738	-0.0440712	0.183943	-0.117311	0.26206	0.07983	0.0555769	0.0588834	0.136749	-0.0970786	-0.0475917	0.0796112	0.0527633	0.00148564	0.031032	-0.0076625	-0.00642596
5035-0005	0.309966	0.185595	0.0912753	-0.18559	-0.049706	0.0769398	0.17255	0.120075	-0.0167368	0.101077	-0.173203	0.107015	0.0713377	-0.112937	0.00895686	0.0562387	0.0457725	-0.0815223	0.0604415	0.0500084	0.0359312	-0.0124557	0.0151216	-0.0375288
5035-1206	-0.262418	-0.219723	-0.201382	0.163261	0.152232	-0.15619	0.242751	0.127935	0.0330831	-0.0662393	-0.138993	-0.0293338	-0.0836358	0.152317	0.075058	0.0939744	0.123986	-0.0630197	0.0540674	0.00390691	-0.0155293	0.0346966	0.00661868	-0.00804529
5035-0006	-0.338123	-0.217861	-0.189398	0.0241962	0.115927	-0.200655	0.2141	0.133534	0.232433	-0.0949548	-0.1083	-0.0955648	-0.0347098	0.0690887	0.0294218	0.0635939	0.100285	-0.0464745	0.0572243	0.0212565	-0.0312568	0.0623021	-0.0139656	-0.0521681
5036-0105	0.200649	-0.0514165	-0.216125	-0.163814	-0.240028	-0.0433856	0.169843	-0.209795	-0.118671	0.115462	-0.125172	-0.0152157	0.175738	-0.191847	-0.0674461	0.0305566	0.0290971	-0.0495841	0.143437	-0.00581972	0.0180414	0.00617005	0.0895211	-0.0904382
5036-1205	-0.296891	-0.251831	-0.208759	-0.170671	0.0210416	-0.250396	0.168274	-0.201179	0.0870878	-0.147458	0.0828086	-0.0774678	0.0309962	-0.0117987	-0.00421565	0.0521724	0.0870792	-0.0802512	0.0381105	-0.0445878	-0.066812	0.0259466	0.0387784	-0.0786534
5036-0006	-0.41337	-0.243156	-0.225186	-0.100967	0.171851	-0.302033	0.182547	-0.195806	0.139774	-0.136224	-0.106872	-0.0892636	0.0289241	-0.0626377	0.0293876	0.0150365	0.0629951	-0.0617324	0.0839755	-0.0749055	-0.041717	0.0356722	0.0506662	-0.09525
5036-1206	-0.39228	-0.264298	-0.206791	-0.275907	-0.0796394	-0.328187	0.22347	-0.204768	-0.0497926	0.0269485	-0.102564	-0.149589	0.0439319	-0.0607452	-0.0534651	0.0253552	0.0881921	-0.0538452	0.123472	-0.053038	-0.0553737	0.0222765	0.042303	-0.0627707
5036-0005	0.360585	0.321114	-0.207428	-0.207368	-0.103212	0.0372845	0.126311	-0.19047	-0.0604863	-0.108837	-0.0425244	0.136304	0.0986057	-0.173659	0.0799163	-0.00397847	-0.00535008	-0.0747991	0.119409	-0.00593537	-0.0123998	-0.0287581	0.0736257	-0.0536798
5038-0105	0.233067	0.189648	-0.197538	-0.0212172	0.0590792	0.0766781	0.178877	-0.207417	-0.0289367	-0.0657386	-0.186243	0.184944	0.100029	-0.14971	0.0627232	0.149558	-0.0785689	-0.0069293	0.11624	-0.0313767	0.0929652	-0.0571004	0.0242689	-0.0616574
5038-1205	-0.314782	-0.205561	-0.215626	0.282367	0.288728	-0.0819614	0.225754	-0.198784	0.220852	-0.108612	-0.158443	0.122788	-0.100193	0.11561	0.0482219	0.0853931	-0.0269888	-0.0221057	0.0805121	-0.0734355	0.0177769	0.00108995	0.0181277	-0.0808784
5038-0006	-0.347731	-0.234494	-0.213853	0.107504	0.28541	-0.270446	0.245833	-0.214208	0.267626	-0.153563	-0.166013	0.0218625	-0.0657143	-0.00275696	0.0772726	0.119322	0.05308	-0.0232948	0.0561778	-0.0685122	-0.00949489	-0.0151261	-0.0190951	-0.0871185
5038-1206	-0.263803	-0.127693	-0.201059	0.19362	0.293101	-0.197496	0.31083	-0.216635	0.243921	0.193607	-0.28423	0.103615	-0.105045	0.0108075	0.00792014	0.115821	-0.0076585	0.00720665	0.122419	-0.0754452	0.0700704	-0.0288614	0.0319579	-0.0633833
5038-0005	0.411799	0.526673	-0.226952	-0.135359	-0.0278874	0.093139	0.158478	-0.198431	-0.0419243	-0.140497	-0.142087	0.307484	-0.00332533	-0.109733	0.0928914	0.118177	-0.0572558	0.0104918	0.135545	-0.030202	0.0450119	-0.0634242	0.00491058	-0.0504263
5039-1205	-0.370141	-0.201263	-0.227515	0.123442	0.161251	-0.0841118	0.262045	-0.188822	0.143551	-0.111081	-0.14193	0.0241526	0.0182047	0.0349237	0.00435407	-0.0328226	-0.00959796	0.0349143	0.0657852	0.0294058	0.0416484	0.0171053	-0.00793756	-0.0500002
5039-1206	-0.410262	-0.15545	-0.203156	0.15407	0.258615	-0.230859	0.29186	-0.178604	-0.0470608	0.318119	-0.217533	0.0323778	0.0275326	0.0407474	-0.0239578	-0.000723589	-0.0466964	0.0382498	0.107855	0.00551686	0.0658374	-0.00643801	0.0146246	-0.02991
5039-0005	0.290045	0.128386	-0.20751	-0.126906	-0.100552	0.143147	0.228211	-0.187664	-0.114835	-0.111794	-0.156161	0.15793	0.0878487	-0.0925768	-0.0145405	-0.024772	-0.0982045	0.0416984	0.146762	0.0619478	-0.00373573	-0.028409	-0.000146301	0.030275
5039-0006	-0.375833	-0.141131	-0.201922	0.166937	0.231128	-0.196444	0.242598	-0.179545	0.0956988	0.345393	-0.136999	-0.0238485	-0.0236849	-0.0383016	-0.0333079	-0.0174394	0.0186951	0.0359164	0.0852896	0.0179494	-0.0189558	-0.00351493	-0.00401874	0.00585159
5039-0105	-0.115526	-0.16105	-0.179014	0.0455244	0.079634	0.0160205	0.247552	-0.186036	-0.0857016	0.25249	-0.174146	-0.0637334	0.167819	-0.0582654	0.00957539	-0.110478	-0.0509187	0.0231535	0.123109	0.0597431	0.0294996	-0.0272582	-0.0259193	0.00155849
5040-1206	-0.262627	-0.210244	-0.221854	0.027526	0.113786	-0.214452	0.187339	0.0927725	0.0301055	0.103761	-0.189548	-0.0378921	-0.0119909	0.071735	0.0623856	0.131191	0.0150715	-0.0265131	0.0841536	-0.0675172	0.0291672	-0.0381379	-0.0516864	-0.0437181
5040-1205	0.253328	0.145759	-0.218067	0.014562	0.00178551	0.179829	0.153776	0.0821677	-0.120073	0.0820293	-0.142132	0.117129	0.13376	-0.196856	0.0823913	0.120684	0.0602854	-0.0596275	0.0757147	-0.058876	0.0435271	-0.0860285	-0.0758856	-0.0582317
5040-0006	-0.334295	-0.137053	-0.20862	0.214173	0.351119	-0.180266	0.216722	0.11783	0.323672	0.0394317	-0.202244	0.0913717	-0.0805065	0.287121	0.0819857	0.156477	-0.0850164	-0.041258	0.0538624	-0.0737324	0.0553611	-0.0207227	-0.0463972	-0.0736584
5040-0105	0.443594	0.636778	-0.215122	-0.205985	0.0249607	0.140472	0.127856	0.0738358	-0.132402	-0.0667948	-0.141085	0.221123	0.0109366	-0.273576	0.0952382	0.0735977	0.0503133	-0.0656461	0.125642	-0.0575833	0.0640952	-0.108175	-0.038825	-0.0468234
5040-0005	0.237389	0.43657	-0.0514993	-0.0893672	-0.0992188	0.210961	0.0424657	0.10083	-0.0245723	0.11369	-0.157187	-0.00523745	-0.0258103	-0.0125965	0.158088	0.0590174	0.0805228	-0.0864171	0.0821986	-0.0584605	0.0663171	-0.126222	-0.0310765	-0.0365798
5041-0005	0.388004	0.388485	-0.218609	-0.19533	-0.0505214	0.156212	0.141823	0.110553	-0.0612688	-0.113688	-0.192602	0.142077	0.087069	-0.250541	0.0390656	-0.0112212	-0.164932	-0.0576334	0.102245	0.0483708	0.00318308	-0.0496363	-0.00639862	0.0566366
5041-0006	-0.341768	-0.149693	-0.18637	0.244756	0.36218	-0.160086	0.249824	0.116141	0.128816	-0.0648289	-0.237824	-0.0251093	-0.0349961	0.0579866	0.0223586	-0.0910472	-0.044582	-0.0643855	0.0916873	-0.00202224	0.0196508	-0.00588873	0.0400695	0.0018743
5041-0105	0.368915	0.327949	-0.211544	-0.361197	-0.251338	0.157065	0.0555043	0.110464	-0.114539	-0.101613	-0.170192	0.160273	0.112105	-0.210917	0.0248659	-0.0173857	-0.223411	-0.0306851	0.112218	0.0468567	0.0790212	-0.0394683	0.0408789	0.0325792
5041-1205	-0.0789589	-0.0641922	0.383826	0.111014	0.0820606	-0.0326442	0.186733	0.104517	-0.115641	-0.0647662	-0.197313	-0.054832	0.117747	-0.0638835	0.0557298	0.0151649	-0.0644794	-0.0604072	0.0626102	0.0134582	0.0866964	-0.0263131	0.0824289	-0.0248649
5041-1206	-0.401611	-0.211644	-0.197333	0.212264	0.266561	-0.186034	0.12859	0.109552	0.0959874	-0.00133616	-0.062438	-0.0821348	-0.00286176	0.102741	0.10654	0.00802395	-0.042547	-0.0583636	0.00727566	-0.0196131	0.0121638	0.039558	0.0590288	-0.0165788
5042-0005	0.186786	0.0281316	0.0784701	-0.054798	-0.108101	0.109319	0.171197	-0.213456	-0.151504	-0.128881	-0.114224	-0.0848309	0.147591	-0.196019	-0.0198278	-0.0871071	0.129812	-0.0363034	0.136212	0.00730164	-0.0264829	-0.0999143	-0.0328677	-0.0429957
5042-0006	-0.409815	-0.188401	-0.216887	0.249897	0.238697	-0.236215	0.225488	-0.18862	-0.217827	-0.113649	-0.11498	-0.0106269	0.0613438	0.17367	0.0353295	0.00185811	0.0988861	-0.0123499	0.0968752	-0.0244049	-0.0384204	-0.0279584	-0.0712781	-0.0388309
5042-1206	-0.411762	-0.189898	-0.214676	0.0788012	0.276146	-0.215524	0.141961	-0.22483	0.156571	-0.13456	-0.0373977	-0.0533293	0.050377	-0.0452073	-0.0146589	-0.0613315	0.0352755	-0.0425783	0.0795214	-0.0362978	-0.103263	-0.00248759	-0.066908	-0.0167928
5042-1205	-0.322163	-0.198086	0.301005	0.0506123	0.0999203	-0.113969	0.157549	-0.217128	0.00337512	-0.0738335	-0.0813795	-0.0542307	0.0325325	-0.0312072	-0.0259342	-0.0416624	0.0379927	-0.0126538	0.0946522	-0.0452833	-0.0988615	-0.0354187	-0.0365667	-0.00670791
5042-0105	0.148154	-0.0719576	-0.215114	-0.164267	-0.083505	0.0363367	0.154884	-0.215863	-0.168675	-0.141928	-0.070937	-0.0443896	0.212931	-0.1711	-0.0323253	-0.147678	0.0656564	-0.0480089	0.111788	0.0200633	-0.0274074	-0.0842431	-0.0060018	-0.0364376
5044-0006	-0.152963	-0.212364	-0.203887	-0.0805666	0.102495	-0.242953	0.1679	0.0964145	0.113956	0.0446224	-0.0629472	0.0452202	0.0202306	0.17455	0.10023	0.139176	0.0311813	0.00710079	0.0373941	-0.0565154	-0.0424172	0.000684601	-0.00697168	-0.0626951
5044-0005	0.220691	0.319329	-0.210662	-0.100164	0.0353969	0.11429	0.0183142	0.0916221	-0.0920895	-0.118035	-0.151367	0.0760302	0.0364782	-0.12883	0.013376	0.106103	0.0333809	-0.0235868	0.0844161	-0.0308477	0.0803959	-0.0872526	0.0743777	-0.0288098
5044-0105	0.33215	0.380646	0.0313271	-0.211149	-0.138173	0.129625	0.116397	0.0897558	-0.138646	0.142644	-0.0748226	0.0244714	0.0698041	-0.218311	0.0539731	0.105004	0.00140813	-0.0235273	0.101566	-0.0365405	0.0446061	-0.101906	0.039382	-0.018988
5044-1205	-0.204965	-0.1917	-0.204049	0.167139	0.25497	-0.0661618	0.239758	0.102734	0.0926691	-0.0695859	-0.159529	0.137515	-0.0444473	0.08984	0.0579483	0.162199	-0.00900836	-0.0221038	0.0839122	-0.071729	0.00604396	-0.0469468	0.0433042	-0.0685925
5044-1206	-0.336711	-0.206635	-0.20341	0.243868	0.263069	-0.202358	0.222599	0.109635	0.188568	-0.0993014	-0.154293	0.0453445	-0.0446142	0.133293	0.0661235	0.139903	0.000222639	-0.0115138	0.0789865	-0.0577804	-0.0180945	-0.015129	0.0152418	-0.024987
5045-0005	0.435334	0.443357	-0.18047	-0.159435	-0.0306911	0.0519955	0.117056	-0.186398	-0.0981421	-0.012523	-0.0789999	0.0322902	0.061393	-0.238183	0.0590452	-0.0379137	-0.0811022	-0.0265933	0.128336	-0.0240378	0.0281494	-0.0758425	-0.0238561	-0.0299662
5045-0006	-0.194361	-0.198743	-0.151054	-0.105558	-0.00440384	-0.225183	0.170077	-0.187093	0.0294744	0.243975	-0.12837	-0.0908197	0.037461	-0.0610425	-0.00653393	0.0520724	-0.00450857	0.000293994	0.0650775	-0.0309335	0.0248811	-0.0302869	0.0163392	-0.0862397
5045-0105	0.226581	0.0598774	-0.191601	0.00253625	0.0166497	-0.0194647	0.227565	-0.185504	-0.0288606	0.090335	-0.159206	0.014496	0.158689	-0.0227721	0.0230405	0.0453981	-0.116676	-0.00455779	0.119707	-0.0295928	0.0735272	-0.0364689	-0.00680274	-0.0842237
5045-1205	0.220761	0.0352695	-0.201868	-0.00738657	0.0430018	-0.0366972	0.177393	-0.199294	-0.0658353	-0.0787799	-0.122769	0.0637784	0.0957814	-0.104444	-0.00595918	0.0169933	-0.0550475	-0.0110482	0.101114	-0.0298786	0.0343833	-0.0335086	0.00515028	-0.0790447
5045-1206	-0.280275	-0.166606	-0.211841	0.144577	0.247055	-0.226711	0.195992	-0.189061	0.115888	-0.0454089	-0.136859	0.0262839	0.0239861	0.0385002	0.00303006	0.0809338	0.0123711	0.00750308	0.0848298	-0.0399387	0.0276902	-0.0314803	0.00525643	-0.0904905
5046-1205	-0.279159	-0.213702	-0.214651	0.136872	0.204382	-0.261344	0.207282	-0.210523	-0.104997	-0.110737	-0.155774	0.0902124	0.0263594	0.0244091	0.0617703	0.0571535	0.0991077	0.140491	0.0551683	0.103319	0.08021	0.0302805	0.0745982	0.0342636
5046-1206	0.249132	0.0448035	0.00564913	-0.0425652	-0.0112209	-0.0667637	0.130978	-0.209727	-0.0860505	-0.138936	-0.0869865	0.130967	0.0654241	-0.0835505	0.0579673	0.00643396	0.0692966	0.147908	0.0776894	0.116467	0.0640587	0.00450501	0.0750688	0.027566
5046-0005	0.2694	0.152266	-0.214893	-0.270018	-0.0924175	-0.031275	0.143959	-0.204317	-0.339108	-0.167028	-0.128965	0.0663455	0.0188869	-0.24244	0.075207	-0.0126793	0.117223	0.106508	0.0987103	0.111122	0.091363	-0.028365	0.134667	0.0392378
5046-0006	-0.00315497	-0.19985	0.0530184	-0.328112	-0.134619	-0.246259	0.165861	-0.210218	-0.193839	-0.173614	-0.094735	0.0297012	-0.0176926	0.00985913	0.0770173	0.064373	0.175065	0.117464	0.0864091	0.113347	0.0732514	-0.0206629	0.117291	0.0302921
5046-0105	0.421589	0.302472	-0.216381	-0.219891	-0.0679504	0.0517149	0.0296426	-0.213636	-0.173564	-0.149355	0.154954	0.155654	0.0414056	-0.107964	0.184463	-0.0523176	-0.00967776	0.119696	0.0640225	0.107281	0.00624319	0.0214986	0.120952	0.0507763
60006-0105	0.155148	0.01729	-0.190142	-0.062569	-0.0053858	0.0161691	0.0466486	-0.197389	0.167254	0.106476	-0.235776	0.173797	-0.218429	-0.20108	0.0183039	0.120799	-0.124638	0.111384	0.0958948	0.0204299	0.10198	-0.0208082	0.094813	0.0251281
60006-1205	-0.397298	-0.265897	-0.20054	-0.0674785	-0.00250446	-0.256869	0.129314	-0.206238	0.0461211	-0.0892151	-0.24861	-0.108887	-0.0756996	-0.238694	-0.0619363	-0.0507833	-0.0186148	0.117656	0.0963071	-0.00200861	0.0766094	0.00581985	0.099078	-0.0101772
60006-0005	0.187855	0.0750474	0.249621	0.0125512	-0.0641105	0.0974927	0.00697333	-0.195665	0.0948256	0.101649	-0.231524	0.133802	-0.254462	-0.228069	0.0368165	0.0851729	-0.0815596	0.0956569	0.086117	0.0411493	0.0981958	-0.0532411	0.101346	0.00260858
60006-1206	-0.393078	-0.208466	0.169713	0.126902	0.16126	-0.245481	0.0680884	-0.212594	0.0300136	-0.101194	-0.189635	-0.00147636	-0.10294	-0.126777	-0.0183788	0.0064075	-0.0120735	0.115414	0.0384771	0.0225259	0.0333622	0.0111591	0.077408	0.0211795
60006-0006	-0.444012	-0.145378	-0.207396	0.280226	0.321733	-0.168197	0.0813487	-0.206859	0.354496	0.174694	-0.216577	0.0362233	-0.309518	-0.101141	-0.00642521	0.0551105	-0.0628775	0.0863436	0.0453999	0.0138662	0.0330143	0.0453767	0.0667329	0.0232756
60008-0005	0.412395	0.283485	-0.0772682	-0.413134	-0.321459	0.201073	0.0681439	0.0943168	-0.367699	-0.160994	-0.0477702	0.109518	0.103567	-0.40506	0.0515605	-0.00280239	-0.0276729	0.134759	0.17376	0.0258681	0.0387992	-0.123178	0.00192851	-0.0446898
60008-0105	0.395672	0.197425	-0.206039	-0.361453	-0.305352	0.120802	0.00680859	0.0924314	-0.359696	0.0346885	-0.0130839	0.0947319	0.0725039	-0.371871	0.0474634	0.0495375	-0.10991	0.159858	0.157413	0.0326136	0.0785757	-0.0963487	-0.0131617	-0.0483314
60008-0006	-0.159851	-0.261827	-0.225175	-0.32469	-0.135785	-0.169656	0.111898	0.094302	0.0393598	-0.164922	-0.0407056	-0.0983686	-0.0492585	-0.297628	-0.00786602	0.0135331	0.100314	0.136617	0.14653	0.00609312	0.0824365	-0.0644619	0.0303816	-0.0744383
60013-0005	0.445858	0.702082	-0.230001	-0.27422	-0.0329928	0.128583	0.0803116	-0.213623	-0.181924	-0.133069	-0.00448596	0.211691	-0.0238178	-0.509068	0.124148	0.0118802	0.159181	-0.0976087	0.077758	-0.0551242	0.0530903	-0.0165023	0.040332	-0.0087059
60013-1205	0.385046	0.488511	-0.213518	-0.215797	-0.0780267	0.196285	0.0621259	-0.207366	-0.10383	-0.147896	-0.0167751	0.199588	0.00458402	-0.424097	0.132006	0.0656853	0.0941078	-0.0964489	0.0833479	-0.0540563	0.0755351	0.00625725	0.0576595	-0.0299228
60013-0006	-0.228752	-0.205206	0.572436	0.0168874	0.106003	-0.113626	0.101125	-0.212451	-0.0687178	-0.0838822	0.0226005	-0.102783	0.0348287	-0.29118	0.113823	0.102413	0.143884	-0.0717477	0.0086243	-0.0989807	0.00760858	0.064949	0.0248876	-0.04526
60013-0105	0.370603	0.5058	0.207279	-0.0922494	-0.0035893	0.186526	0.112299	-0.198134	-0.0057763	-0.105975	-0.0747982	0.128405	0.0262531	-0.424598	0.0777469	0.034139	0.0677593	-0.0882653	0.0161372	-0.0665536	0.0839207	-0.0104798	0.036341	-0.0502323
60013-1206	-0.268669	-0.18867	-0.18887	-0.0275434	0.106995	-0.05956	0.166203	-0.220284	0.282902	0.244791	-0.110049	-0.036715	-0.00860755	-0.266181	0.0190886	0.107661	0.103712	-0.0712825	0.0593855	-0.102078	0.0161117	0.078593	0.0585987	-0.0645021
60019-0005	0.415784	0.560668	-0.21268	-0.0845301	0.117608	0.150596	0.115365	-0.203493	-0.072158	-0.145615	-0.0557531	0.257969	-0.179791	-0.286259	0.0954441	0.0427632	-0.0374288	0.0081095	0.118975	-0.0264946	0.05427	-0.10219	0.000511505	0.0111585
60019-0006	-0.276888	-0.239367	-0.229249	0.159683	0.408297	-0.0677881	0.155596	-0.217335	-0.0303711	-0.140295	-0.0641582	0.0521607	0.0438146	-0.176007	0.0463116	0.0601574	0.0588266	0.00366426	0.0319573	-0.0538168	0.0300446	-0.0414866	-0.0191855	-0.0651949
60019-0105	0.397735	0.253507	-0.206811	-0.0979245	0.0166382	0.137391	-0.0175408	-0.215456	-0.0311354	-0.136437	0.168223	0.138835	-0.0817441	-0.234504	0.186612	0.0114128	-0.0948456	0.00959618	0.0364961	-0.0192638	0.0289455	-0.0836771	0.0150286	0.0156453
6011-0005	0.363024	0.240541	-0.184833	-0.12068	-0.196151	0.136235	0.100354	-0.173944	-0.103156	-0.146674	-0.0596979	0.11318	0.112547	-0.102252	0.0892522	0.135912	-0.0424474	-0.0534274	0.127592	-0.00246226	0.0845626	-0.048929	-0.00336448	-0.0598777
6011-0105	0.203359	0.0192143	-0.0265486	-0.0684387	-0.0565359	0.0161517	0.0729246	-0.19242	-0.191676	-0.155128	-0.0729722	0.0699465	0.0379277	-0.0628112	0.074761	0.0666961	-0.0334154	-0.0432869	0.0959283	-0.0265584	0.0764679	-0.0664622	0.000430082	-0.0870639
6011-1206	-0.430744	-0.225038	-0.181434	0.406824	0.17757	-0.169605	0.184948	-0.18656	0.0624614	-0.111981	-0.09797	0.0573757	-0.200896	0.130005	0.0448217	0.109531	-0.00482945	-0.0483995	0.0777686	-0.0372036	0.0238065	-0.0166724	-0.0516848	-0.0386807
6011-0006	-0.322381	-0.170187	0.114398	0.264585	0.164877	-0.220731	0.179945	-0.187657	-0.0576786	-0.104199	-0.109555	0.0368269	0.0119327	0.0849414	0.0507659	0.154328	0.0388562	-0.02233	0.0921974	-0.0209141	0.0551554	-0.0484664	-0.0454757	-0.0902025
6011-1205	-0.388539	-0.230604	-0.197747	0.388882	0.18986	-0.0669791	0.0840869	-0.194102	-0.0785699	-0.0772446	-0.0743738	0.0542708	-0.143338	0.113459	0.0392192	0.0280046	0.0053329	-0.0542761	0.0804138	-0.0262783	0.0140553	-0.00776982	-0.0323965	-0.0475642
6042-0105	0.410861	0.542242	0.124836	-0.371261	-0.399803	0.225972	0.113021	-0.174206	-0.236925	-0.104285	-0.148139	0.105643	0.0687556	-0.299699	-0.0240067	-0.119124	-0.0176436	0.112998	0.136127	0.0450331	-0.00135582	-0.119612	0.0344335	0.0660519
6042-0005	0.352193	0.540694	0.0922688	-0.260977	-0.329673	0.216156	0.077961	-0.162548	-0.200898	-0.130609	-0.125841	0.0280797	-0.0141958	-0.177959	0.0586074	-0.112717	0.0715601	0.104763	0.118056	0.021681	-0.0200185	-0.102527	0.0245339	0.0754736
6042-0006	-0.36402	-0.125977	0.510662	0.161341	0.106682	-0.118669	0.17494	-0.189508	0.137848	0.0689446	-0.105692	-0.13099	-0.0224663	-0.0683281	-0.0201974	-0.0433247	0.0159572	0.12039	0.067697	-0.0187547	-0.0309998	-0.0161736	0.0264423	0.026805
6043-0105	0.366934	0.292654	-0.155777	-0.278545	-0.214795	0.12181	0.0335708	-0.197597	-0.115801	0.0631567	0.0108837	0.0294388	-0.0128268	-0.184829	0.0184269	-0.0702039	-0.099123	0.0252234	0.109303	-0.0089374	-0.0297451	-0.106692	-0.00902145	-0.0416896
6043-0005	0.347674	0.271029	-0.225135	-0.281533	-0.144844	0.166839	0.0705378	-0.200563	-0.0765539	-0.127791	0.0140859	0.0534007	-0.101005	-0.254658	0.101297	-0.146908	-0.148425	0.00488386	0.0896892	0.00114662	-0.0148152	-0.114295	0.0147006	-0.0202551
6043-1205	0.256748	0.0299885	0.0944909	-0.1099	-0.152264	0.0784865	0.0560277	-0.205421	0.011981	0.0997293	-0.0272835	0.0049583	0.0361223	-0.0772317	0.049618	-0.0613588	-0.100094	0.0302226	0.081847	-0.0174378	0.0171133	-0.112642	0.0355752	-0.0774072
6043-1206	-0.261521	-0.311535	-0.195624	-0.294374	-0.189285	-0.179383	0.0730705	-0.188456	-0.0394357	-0.00644488	0.0456536	-0.143994	-0.0867827	-0.0519865	-0.013815	-0.0227306	0.0666212	0.0489411	0.0918282	-0.0396447	-0.0140901	-0.0236757	0.032396	-0.102688
6043-0006	-0.283733	-0.259636	0.127208	-0.183587	-0.0585687	-0.173224	0.182997	-0.187302	0.195346	0.031559	-0.00920911	-0.173374	-0.0282821	-0.0455117	0.0270815	-0.0723512	0.0122319	0.0297304	0.0553153	-0.0130096	0.00480479	-0.0674934	0.0145286	-0.0898705
6044-0006	-0.426196	-0.309105	-0.210055	-0.314255	-0.205017	-0.23187	0.190001	0.106595	-0.136541	-0.0505085	-0.158276	-0.163333	-0.030045	-0.0233078	-0.00920806	0.0749382	0.0361813	-0.0451256	0.0754401	-0.00481215	0.118561	-0.0524617	-0.0234753	-0.0462239
6044-0005	-0.0751658	-0.250432	-0.216999	-0.296652	-0.192019	-0.0743231	0.209406	0.116943	-0.158361	-0.133239	-0.184659	-0.035729	0.0740797	-0.0852525	0.0265262	0.0973041	-0.111826	-0.0700082	0.0661584	0.039589	0.136877	-0.0629152	-0.0149586	-0.0587256
6044-1206	-0.368121	-0.2769	-0.220816	-0.208597	0.0117529	-0.242446	0.226045	0.114805	-0.001509	0.160787	-0.23882	-0.0854563	-0.0649259	-0.162292	-0.0676813	0.0646511	0.0156143	-0.0565021	0.097979	-0.0230691	0.0882167	-0.0598658	-0.018285	-0.0281523
6044-0105	0.214078	-0.0214789	-0.201938	-0.154646	-0.122281	-0.0457192	0.23192	0.113164	-0.278608	-0.0290915	-0.215866	0.0854265	0.0513251	-0.0860199	-0.0267552	0.060157	-0.130999	-0.0542673	0.0968951	0.0108443	0.150651	-0.0732758	-0.0154087	-0.0537423
6044-1205	0.299714	0.0840756	0.0864371	-0.0848091	-0.0396172	0.0103322	0.183584	0.118657	-0.122957	-0.00448496	-0.186784	0.0504387	0.0638291	-0.128757	0.0104547	-0.00422866	-0.0515253	-0.057759	0.132736	-0.0206909	0.103667	-0.107091	-0.00841969	0.00394147
6045-0006	-0.309257	-0.175214	0.328097	-0.176737	-0.0403922	-0.142078	0.16152	0.100657	0.196247	0.214246	-0.000256474	-0.288921	0.030568	-0.127076	0.077855	-0.110889	0.0458925	0.0152576	0.0914799	-0.0564778	-0.0607011	-0.0106793	-0.0896625	-0.0558083
6045-0005	0.443763	0.439647	0.165906	-0.299517	-0.169952	0.216913	-0.0205014	0.0750821	-0.051037	-0.119939	0.215779	0.0280961	0.0856075	-0.227388	0.138019	-0.190699	0.0349985	0.00543164	0.0861557	-0.0106089	-0.111737	-0.0503135	-0.113093	0.0393842
6045-0105	0.375605	0.437421	-0.193358	-0.215272	-0.0747322	0.175207	0.0435116	0.0670668	-0.143071	0.0121796	0.00370415	0.253032	-0.026038	-0.0497446	0.048277	-0.0782367	-0.142034	0.0169937	0.125429	-0.00822611	-0.012741	-0.0461028	-0.0767007	-0.0151198
6045-1205	0.0687651	-0.0166704	-0.143075	-0.144214	-0.0479998	0.168789	0.00317702	0.0819068	0.0889949	-0.075571	-0.0337056	0.0958148	-0.291627	-0.00678229	0.022139	-0.0874138	-0.0728267	-0.0110541	0.0854984	-0.026208	-0.036748	-0.00842514	-0.0618461	-0.0424719
6045-1206	-0.33949	-0.216467	0.293309	-0.207908	0.00859267	-0.16399	0.164589	0.104036	0.158157	0.0556165	-0.0622875	-0.139375	-0.0834158	-0.00966369	0.0548278	-0.0892872	0.0100266	0.0229125	0.061038	-0.0793369	-0.0717726	0.0136297	-0.0418216	-0.0536816
6046-0005	0.180744	-0.059504	-0.208444	-0.0498329	-0.127631	0.0332235	0.251682	0.145256	0.0357695	-0.0962695	-0.209879	-0.0341769	0.116318	-0.0660039	-0.0599443	0.0147688	-0.0551171	0.0400683	0.119701	0.0426792	0.0294339	-0.0184378	-0.0305771	-0.0794506
6046-0006	-0.344235	-0.220846	-0.213856	-0.0364212	0.150368	-0.165717	0.251763	0.143872	0.202677	-0.131278	-0.175117	-0.113705	-0.0526738	-0.16289	-0.105507	-0.0431977	0.0244764	0.0370579	0.0570092	0.0353328	0.0526475	0.0120234	-0.0186976	-0.0740617
6046-0105	0.16042	-0.0418205	-0.220021	-0.168734	-0.197054	0.0682486	0.212265	0.130543	-0.102541	-0.0923961	-0.164229	0.0278645	-0.0405992	-0.156577	-0.118463	0.107199	-0.0581678	0.00575606	0.0619457	0.050706	0.0387307	-0.0153647	0.023938	-0.0957231
6046-1205	-0.394546	-0.227354	-0.2114	-0.0693854	0.0578418	-0.120296	0.275344	0.140925	0.201345	-0.112795	-0.257419	-0.110358	-0.122783	-0.0492169	-0.0474241	-0.072021	0.00504173	0.0105069	0.0334052	0.021042	0.0293348	0.0172297	0.0330071	-0.129749
6046-1206	-0.195128	-0.268888	-0.220332	-0.236086	-0.11028	-0.0748375	0.327874	0.134841	-0.01387	-0.0547875	-0.2326	-0.0680743	-0.0965889	-0.111433	-0.116663	-0.0332455	0.0364121	0.031953	0.0619443	0.0140376	0.012362	-0.0134751	0.0281789	-0.12268
6047-1206	-0.434482	-0.156286	-0.154385	0.215596	0.202628	-0.150108	0.0864504	0.106926	0.308533	-0.057877	-0.0431172	-0.0253861	-0.399192	0.118031	0.0122305	-0.0469209	-0.0566471	0.0255352	0.0444173	-0.0195502	0.0080384	0.0199845	0.0463569	-0.0316625
6047-0005	0.280143	0.321581	-0.20124	-0.286207	-0.288637	0.235124	-0.0644159	0.0934666	-0.132948	-0.146429	-0.0396403	0.0560226	-0.176182	-0.258228	0.013589	0.0140756	-0.0124427	-0.00368717	0.055311	0.0531541	0.0874961	-0.0896243	0.0572819	0.0348981
6047-1205	-0.310075	-0.194404	0.025152	0.159689	0.157724	-0.0498857	0.0629155	0.105771	0.186425	-0.100713	-0.00243944	0.00757414	-0.28628	0.145632	0.0534057	-0.0620627	0.00219893	0.0098992	0.0559421	-0.0281938	0.00209987	0.00915552	0.0368063	-0.012617
6047-0105	0.102641	-0.00138655	-0.214561	-0.181333	-0.177571	0.209006	0.0143425	0.105353	-0.0419809	-0.130275	-0.0381313	0.128056	-0.233154	-0.02681	0.0211457	0.0591657	-0.10958	-0.00938826	0.050752	0.054174	0.0561075	-0.0359521	0.0209564	0.0100116
6047-0006	-0.250122	-0.218772	-0.18789	-0.24233	-0.201127	-0.142376	0.148703	0.112635	-0.0323752	-0.0204732	-0.0672051	-0.269747	-0.0941635	-0.117639	-0.0171377	-0.0748301	0.0901487	0.033603	0.0476256	-0.0110168	0.0396539	-0.0352257	0.0539646	-0.0113347
6049-1205	-0.362178	-0.191452	0.22778	-0.0595105	-0.0581618	-0.157383	0.189442	0.128375	0.259627	0.426578	-0.196554	-0.158266	-0.116541	-0.0101579	-0.0980955	-0.00296126	-0.0339863	-0.00146083	0.0939317	-0.0112821	0.050338	-0.0490034	0.043979	-0.0450879
6049-1206	0.0928971	-0.103796	-0.170755	-0.131416	-0.0866421	-0.000794451	0.178567	0.118997	0.0534606	0.394832	-0.184039	0.0365983	-0.0243435	-0.0642055	-0.0759395	-0.0388273	-0.0496174	-0.0162288	0.0610699	0.0161852	0.0759239	-0.0475903	0.0492588	-0.0546468
6049-0006	-0.363742	-0.245394	-0.0117457	-0.224111	-0.147432	-0.240385	0.252729	0.116838	-0.00221618	0.174969	-0.258988	-0.181061	-0.0836373	-0.121189	-0.141699	0.00507371	0.0552495	0.0313211	0.104509	0.0166495	0.0776631	-0.0562237	0.0199406	-0.0600946
6049-0105	0.260521	0.274189	0.0499383	-0.181585	-0.119878	0.219134	0.0828261	0.111252	0.023252	0.156964	-0.248559	0.172218	-0.242586	-0.122806	-0.0751556	0.0293236	-0.165436	0.0101512	0.126528	0.034671	0.120131	-0.137931	0.0289667	-0.0210008
6049-0005	0.326205	0.317422	-0.141342	-0.216982	-0.170837	0.215756	0.170152	0.122489	-0.0616714	0.149391	-0.262437	0.0928907	-0.0248939	-0.227834	-0.102738	-0.0549958	-0.0981622	0.0237113	0.146696	0.0612112	0.133478	-0.122948	0.0239115	0.00975066
6050-0005	0.305712	0.3713	-0.204696	-0.0940079	-0.0269438	0.122597	0.143242	-0.201145	-0.120248	-0.130924	-0.238083	0.159848	-0.128491	-0.224425	0.0635906	0.0484993	-0.0431004	-0.0208435	0.0925362	0.00790738	0.0740711	-0.0493218	-0.00692185	0.0347718
6050-0006	-0.416709	-0.208981	-0.200461	0.166014	0.149276	-0.160872	0.0955445	-0.186611	-0.0272677	-0.151554	-0.0598632	-0.0393801	-0.129876	0.0012557	0.00586311	0.0947897	0.0912781	0.00964449	0.0989513	-0.0348677	0.0327712	0.0484078	-0.0205247	0.0175325
6050-0105	0.0800285	-0.105136	-0.205072	-0.128972	-0.0924929	0.0658636	0.0567006	-0.190434	-0.0117328	-0.151504	-0.0794261	0.0816163	-0.153001	-0.0243334	0.0212818	0.0682563	-0.0592769	-0.0390265	0.117542	-0.0103612	0.00544697	0.0398586	-0.00855012	0.033646
6050-1205	-0.405176	-0.257235	-0.20181	-0.100882	-0.00652794	-0.13798	0.0198666	-0.181512	0.176626	-0.175092	-0.0982126	0.00674014	-0.376832	0.0321159	-0.0267534	0.0665014	0.0145829	-0.0173856	0.138236	-0.0309779	-0.00966786	0.0404276	0.00881443	0.00933611
6050-1206	-0.407522	-0.284529	-0.198467	-0.100938	-0.0393124	-0.170862	0.143023	-0.193825	0.128895	-0.148038	-0.0537864	-0.113119	-0.057728	0.0358129	0.0418357	0.0616002	0.0490513	0.00681068	0.0739444	-0.0328564	-0.0317898	0.0639408	-0.0311799	0.0398252
6051-0005	0.275336	0.192694	0.0490981	-0.300653	-0.192644	0.203113	0.0158984	0.101524	-0.170627	-0.135205	-0.0518705	0.0391846	-0.29742	-0.176094	0.1001	-0.00298299	-0.106536	0.0935129	0.0900967	0.0654127	0.0590915	-0.103601	0.0318639	0.0232412
6051-0006	-0.36574	-0.224813	-0.0329147	0.110505	0.0753944	-0.154722	0.187047	0.120206	0.230775	-0.111604	-0.145638	-0.141956	-0.146041	0.0537921	0.0492856	0.0179404	0.0430174	0.109157	0.0808266	0.0250579	0.0316154	-0.0130077	0.0279624	0.0209902
6051-1206	-0.373097	-0.213855	0.415434	0.100456	0.144188	-0.133742	0.146063	0.122179	0.252379	-0.0301818	-0.115772	-0.112245	-0.142657	0.183617	0.0888647	0.0221564	-0.00464394	0.118843	0.0360161	0.00588797	0.0232757	0.0234005	0.0580255	0.0240113
6051-1205	-0.34291	-0.249546	0.195981	-0.0683354	0.0440197	-0.15746	0.250113	0.11865	0.218975	0.0282222	-0.165704	-0.13039	-0.124378	0.087595	0.0577244	0.0444851	0.0387433	0.126623	0.0931761	0.0135738	0.0499114	-0.0201252	0.0557297	0.0111091
6051-0105	0.30208	0.0975397	-0.202675	-0.0840656	-0.101061	0.119717	0.0956857	0.106298	-0.169396	-0.141456	-0.0886301	0.0306183	-0.0693089	-0.0950769	0.127851	0.0871466	-0.112177	0.118254	0.0833551	0.0629153	0.0925005	-0.0396335	0.0561381	0.0169918
6052-0006	-0.397745	-0.225725	-0.203091	0.293432	0.225775	-0.178445	0.217375	0.111974	0.0505568	-0.0887795	-0.0953937	-0.0334341	-0.136555	0.178814	0.0255564	0.011993	-0.0144493	-0.0147572	0.0578917	0.00691047	0.0115343	0.023545	-0.0332407	-0.0281239
6052-1205	0.103642	-0.147173	0.169274	-0.115464	-0.0468885	-0.0141211	0.157453	0.100125	0.0255192	-0.0992937	-0.0344463	-0.0824505	0.0549378	-0.000233541	0.10132	-0.105792	-0.0366967	-0.0137361	0.0443239	0.0163264	-0.010003	0.0101023	-0.0364902	-0.0133262
6052-0005	0.280906	0.0623958	0.21656	-0.0601822	-0.0521926	0.119511	0.153165	0.0973234	0.00372115	-0.0935897	-0.0794502	0.00335444	-0.00564929	-0.0570558	0.0869768	-0.0914439	-0.0956569	-0.00165974	0.0843528	0.0368503	0.00921597	-0.0385495	-0.00162542	-0.0209064
6052-0105	0.271237	0.115802	-0.228753	-0.298575	-0.255011	0.164581	0.0611823	0.0982507	-0.112777	-0.143517	-0.10028	-0.0347973	-0.086725	-0.172685	0.0380433	0.0200895	-0.0085822	-0.0225726	0.112558	0.0437101	0.0381323	-0.0468269	0.0303252	-0.0364297
6052-1206	-0.332817	-0.218287	0.25441	-0.0120806	0.0892852	-0.120898	0.206778	0.121083	0.156069	-0.0451059	-0.103234	-0.173493	-0.0479209	0.211969	0.0514562	-0.0524439	0.0179893	-0.00840755	0.0675638	-0.0035045	0.0233905	0.0271235	-0.0101635	-0.0279779
6056-0005	0.469995	0.397882	-0.219296	-0.34615	-0.36713	0.0927355	0.0136651	0.0823282	-0.353001	-0.155912	-0.0270434	0.0828282	0.0180761	-0.167133	0.0373535	-0.0472146	-0.0737654	-0.0521308	0.0984135	0.039466	-0.0188994	-0.0500493	0.0479763	0.0327236
6056-0006	-0.239965	-0.220072	-0.203516	-0.0478085	0.0513596	-0.203186	0.122305	0.102889	0.126635	-0.105268	-0.0422829	-0.0702072	-0.0262917	0.0191125	0.0180264	0.0088775	0.0666655	-0.0571775	0.0440462	-0.0262723	-0.0249987	0.0108077	0.058937	-0.0212012
6056-1206	-0.365774	-0.184156	0.253667	-0.0221237	-0.0285065	-0.189842	0.117841	0.120881	0.213969	0.327095	-0.0410152	-0.148741	-0.133367	0.131536	-0.0507913	0.0254172	-0.0416233	-0.0597921	0.0435379	-0.0289197	-0.00736191	0.0284419	0.0898134	-0.0145849
6056-0105	0.191671	-0.0714464	-0.190929	-0.197409	-0.131497	0.0251982	0.105126	0.0992218	-0.0479137	0.227394	-0.0364032	0.0440487	0.0966591	-0.0151853	0.0496722	0.069363	-0.125102	-0.0647165	0.0456257	0.0147996	-0.00599759	0.00509839	0.0515607	0.0169391
6056-1205	-0.353387	-0.205422	0.171687	-0.0443969	-0.00335179	-0.176856	0.0728745	0.106434	0.229442	0.237688	-0.0446275	-0.0916424	-0.22867	0.110317	-0.0136962	0.0273068	-0.0291953	-0.0518976	0.0460934	-0.0314481	-0.00816446	-0.00727254	0.094372	-0.0171058
6059-0005	0.332874	0.357492	0.171992	-0.0540134	-0.00946374	0.174432	0.0217486	0.102653	-0.0569274	0.0602003	-0.0138383	0.127326	-0.0123769	-0.337224	0.107302	0.0548537	-0.041852	0.107919	0.0443302	0.102112	0.0517656	-0.0684271	0.100507	0.0348476
6059-0006	0.010807	-0.119489	-0.198598	-0.060735	0.00809332	0.0946248	0.0633671	0.118094	0.029304	0.171226	-0.00811822	0.0132099	0.144886	-0.307161	0.0498422	0.0631422	-0.00448244	0.112697	0.0567093	0.0908697	0.02501	0.00628619	0.0737773	-0.0313196
6059-0105	0.288002	0.153669	0.210168	-0.0341394	-0.072762	0.184855	0.0135953	0.114143	-0.0630531	-0.0331884	-0.0138206	0.169979	0.0632352	-0.176039	0.0873184	0.0659414	-0.0980114	0.116051	0.042894	0.106662	0.0361926	-0.0545567	0.0782013	0.0303558
6061-0005	0.408438	0.282296	-0.220686	-0.285792	-0.29496	0.16142	-0.00137886	-0.199221	-0.222944	-0.143133	0.0426723	0.100764	0.00276014	-0.132601	0.14328	-0.00516531	-0.044865	0.0876648	0.042446	-0.0503953	0.0714989	-0.051485	0.0335199	-0.00753065
6061-0006	0.0464292	-0.138597	-0.209424	0.0651174	0.0471067	-0.107922	0.122773	-0.195508	0.0321529	-0.0118755	-0.0638189	-0.0117323	0.025285	-0.0162483	0.0951068	0.017004	0.126499	0.102427	0.0437984	-0.0844782	0.0898826	-0.00551029	0.0396708	-0.0457665
6061-0105	0.316633	0.227563	0.113339	-0.143182	-0.107247	0.16932	0.0701947	-0.195007	-0.0917553	-0.121558	-0.045043	0.112028	-0.0269134	-0.139046	0.106174	-0.00726523	0.0281711	0.0886326	0.0577647	-0.069864	0.11513	-0.0543902	0.0510809	-0.0217791
6061-1205	0.135557	-0.103845	-0.206944	0.078081	-0.105819	0.0872877	0.0899302	-0.174643	-0.0203521	-0.0683751	-0.0676712	-0.0805341	0.13894	0.0440792	0.109936	-0.033177	-0.0588969	0.0597437	0.0493928	-0.0662833	0.0715688	-0.0339632	0.0156491	-0.0296439
6061-1206	-0.204887	-0.252389	0.336115	0.201697	0.244939	-0.11201	0.0788698	-0.195451	0.0963146	-0.00139199	0.129384	0.00193641	-0.0434497	0.134662	0.193306	0.0184322	0.0820958	0.0712557	-0.0127404	-0.0927629	0.0306399	0.020737	0.0266286	-0.0184264
6063-0005	0.290957	0.137202	-0.187802	-0.110214	-0.0571941	0.181197	0.101565	0.0996845	-0.0812701	0.0661417	-0.0635546	0.0746597	-0.00768777	-0.30645	0.011496	-0.0878547	-0.16376	-0.0475463	0.128567	0.0174492	0.0620818	-0.0537788	0.0406307	-0.057043
6063-0006	-0.249067	-0.270096	-0.212803	-0.124088	-0.053771	-0.12459	0.134452	0.102639	0.054902	-0.141214	-0.0700953	-0.136332	-0.0129903	-0.33088	-0.00950384	-0.0685047	0.0692626	-0.0193078	0.112665	-0.0288556	0.0478858	0.00309262	0.0566457	-0.0874029
6063-0105	0.207142	0.0662078	-0.10071	-0.0590435	0.00971149	0.161929	0.136743	0.111129	0.00223636	0.00380659	-0.105612	0.103489	-0.154612	-0.167361	0.0410243	-0.0665953	-0.153557	-0.0439028	0.103687	-0.0156666	0.030369	-0.0570816	0.0423304	-0.0166077
6063-1205	-0.27794	-0.217387	0.269585	-0.0907801	0.025131	-0.00284249	0.190536	0.115108	-0.0113661	0.182365	-0.157424	-0.138341	0.0210938	-0.233416	-0.0460875	-0.0682396	-0.0153748	-0.0352222	0.0935415	-0.0552145	0.0307128	0.0181145	0.0379074	-0.106532
6063-1206	-0.429678	-0.211044	-0.205102	0.216321	0.273708	-0.133333	0.201894	0.124172	0.151359	-0.11013	-0.146354	-0.0609166	-0.0790838	-0.144453	-0.0147104	-0.0482502	-0.0310388	-0.042409	0.0899735	-0.0502248	0.0230656	0.0328108	0.0391071	-0.0908268
6071-0005	0.415711	0.325475	0.169646	-0.357804	-0.241554	0.157422	0.00787542	0.0975273	-0.304923	-0.115602	0.110739	0.0502036	0.0500365	-0.1916	0.148496	-0.0850174	-0.109353	0.00417588	0.0484135	0.00414993	-0.0503623	-0.0352945	-0.00189574	0.0298732
6071-0006	-0.286357	-0.203833	-0.196826	-0.15561	-0.0019883	-0.223452	0.157617	0.110882	-0.108495	0.365719	-0.0606482	-0.138217	0.0563031	0.0273495	0.0624533	-0.0167626	-0.0170039	0.0141102	0.0407289	-0.042449	0.00608777	-0.00337461	0.0582085	-0.052807
6071-0105	0.392176	0.189577	-0.229447	-0.292015	-0.149455	0.073892	0.0938942	0.0959725	-0.332604	-0.148189	-0.0322752	0.223513	-0.0281121	-0.0828951	0.113068	-0.0328618	-0.182303	0.0457345	0.0616026	-0.0027344	-0.01763	-0.0261647	0.0158463	-0.0194417
6071-1205	-0.24605	-0.315549	0.330746	-0.167061	-0.00762824	-0.088326	0.14446	0.109864	-0.0637265	-0.104019	0.00980705	-0.0727157	-0.117411	-0.206843	0.0788335	-0.0307222	-0.0159291	0.00972553	0.0586386	-0.0527038	-0.0577323	-0.0197266	0.04709	-0.0533348
6071-1206	-0.412754	-0.333103	0.266	-0.248134	-0.0365977	-0.290871	0.114396	0.100796	0.0597281	-0.121813	0.0627648	-0.23057	-0.0500248	-0.24378	0.0850522	-0.0461398	0.0378765	0.0218434	-0.00592273	-0.0695537	-0.0859099	0.0376858	0.0224505	-0.0416915

## Sheet: 2 - blood_reduced
sample_id	factor_1	factor_2	factor_3	factor_4	factor_5	factor_6	factor_7	factor_8	factor_9	factor_10	factor_11	factor_12	factor_13	factor_14	factor_15	factor_16	factor_17	factor_18	factor_19	factor_20	factor_21
1001-0402	-0.0223374	-0.0166856	-0.151152	0.495364	0.177446	0.275888	-0.0121724	-0.115852	0.066805	-0.173799	0.0163372	-0.0135019	-0.0473142	-0.0942181	-0.162202	-0.152545	-0.0618676	-0.0226764	0.223582	0.0920831	0.043367
1001-0002	0.233666	-0.223234	-0.144011	0.318808	0.129869	0.311021	0.0689391	-0.0689249	0.112276	-0.123295	-0.0134787	-0.107821	0.00234308	-0.0352434	-0.0661162	-0.0438383	-0.0378634	0.00529841	0.136728	0.0477204	0.00369931
1002-0402	-0.24784	-0.343151	-0.238203	0.110528	-0.162822	-0.0902604	-0.223579	0.191557	0.0499788	0.0764147	0.0726761	0.127717	-0.143736	-0.0831954	-0.0870118	0.00076033	0.0819979	-0.0879404	0.0551005	0.0491776	0.143897
1002-0002	-0.196052	-0.479672	-0.18919	0.22472	-0.172145	-0.110278	-0.197404	0.260172	0.0911832	0.0887371	0.141594	0.105218	-0.129125	-0.0886645	-0.088214	-0.123128	0.0388843	-0.135868	0.12646	0.0619173	0.148235
1002-1202	-0.318216	-0.368256	-0.194648	0.388825	-0.141272	-0.0667718	-0.270958	0.311233	0.14094	0.0707255	0.125467	0.252978	-0.25482	-0.140614	-0.138042	-0.244346	0.0156136	-0.156508	0.276339	0.0716853	0.206734
1003-0102	-0.258905	-0.347595	-0.198897	0.110925	0.182788	0.312195	-0.0498574	0.00512527	0.159545	0.0678071	-0.218514	0.0641977	0.106386	0.0848072	0.21918	0.0291222	0.0829844	-0.111708	0.0838329	0.076159	0.149718
1003-1202	-0.025084	-0.521128	-0.0536157	0.219955	0.206733	0.278471	0.18214	0.0365108	0.27759	0.0766683	-0.220168	0.0868133	0.161642	0.088655	0.168086	-0.0205308	0.0304476	-0.14135	0.117055	0.0449308	0.0850044
1003-0002	-0.228985	-0.372537	-0.207002	0.086365	0.175529	0.217132	-0.0359657	0.00823654	0.174174	0.105587	-0.231101	0.0214743	0.116885	0.127949	0.169349	0.0301355	0.0590327	-0.12172	0.0636545	0.0749505	0.135921
1004-0102	-0.232245	-0.465721	-0.398714	0.0954767	0.173746	-0.0904298	-0.0061083	-0.0433154	0.204447	0.035329	0.0639573	0.13097	0.0512226	-0.158625	0.163154	-0.0545996	-0.0157852	-0.00822476	-0.0377594	-0.165344	-0.038988
1004-0402	-0.344835	-0.475902	-0.316512	0.0753907	0.21752	-0.197576	-0.0567175	-0.0745129	0.174124	0.0528159	0.0746505	0.259539	0.0411141	-0.150953	0.141438	-0.074884	-0.00139147	-0.0655298	-0.0772895	-0.164232	-0.0123803
1004-0002	-0.0862991	-0.46843	-0.29077	0.100178	0.204183	-0.0981048	0.071262	-0.0109787	0.293173	0.0317432	0.0341378	0.0550018	0.0542946	-0.181266	0.178403	-0.0800751	-0.0351257	-0.0136806	-0.0399832	-0.16029	-0.033484
1004-1202	-0.265621	-0.0509198	-0.332614	0.365224	0.252011	-0.0270926	-0.0157057	-0.0217303	0.379653	0.0242318	0.0198923	0.183596	0.0415873	-0.157853	0.128487	0.0129306	-0.0616753	0.0583063	0.0198315	-0.0985947	-0.0175132
1005-0102	-0.142644	0.00572188	-0.409802	0.342152	0.251082	0.045621	-0.146028	-0.0264192	0.148285	0.053716	-0.0640908	0.165745	0.0803188	0.175691	0.0113015	0.0492335	-0.0638644	-0.0384141	0.037043	0.146776	-0.0549927
1005-0002	0.0135513	-0.205718	-0.336613	0.333842	0.299911	0.0223905	-0.129687	-0.00345793	0.204878	0.0946333	-0.0614001	0.146468	0.0942478	0.21183	-0.0345649	0.013075	-0.146782	-0.138749	0.015513	0.122487	-0.0697847
1005-1202	-0.375333	-0.29163	-0.194428	0.213444	0.25502	-0.119438	-0.15712	-0.0427949	0.0656592	0.0959245	-0.0924527	0.170283	0.108852	0.184753	-0.0714565	0.0749663	-0.00940354	-0.206513	-0.0183805	0.109898	-0.0487504
1005-0402	-0.25366	0.0757398	-0.168108	0.37788	0.285091	-0.109764	-0.241968	-0.0246865	0.0295834	0.026714	-0.0731927	0.182234	0.187123	0.200765	-0.0301819	-0.0469116	-0.120601	-0.165484	0.00323563	0.128919	-0.0605178
1006-0402	0.207333	-0.136387	-0.300674	0.300674	0.369413	0.0235065	0.125515	0.00420494	0.0929434	0.103935	-0.0448795	0.208347	-0.0186525	-0.118614	0.206641	-0.0159702	0.0597471	0.0507356	0.0755401	-0.00152998	0.0895411
1006-1202	0.0378219	-0.00391553	-0.369959	0.148323	0.342524	-0.0911457	0.0869605	0.0173176	0.0389693	0.0992656	-0.0485471	0.235453	-0.0302495	-0.1211	0.19061	-0.0126652	0.0892199	-0.00529437	0.0598012	0.000187169	0.101579
1006-0002	0.280984	-0.0680741	-0.29873	0.279802	0.350712	-0.00130498	0.111279	0.000444856	0.0913459	0.109998	-0.0421311	0.260753	-0.0296905	-0.13512	0.226707	-0.0188168	0.0289335	0.000167317	0.0628965	-0.0630114	0.0820674
1006-0102	0.169977	-0.118114	-0.171985	0.265418	0.325008	-0.0624892	0.132041	0.00484561	0.0319742	0.0907312	-0.0344918	0.224115	0.0123631	-0.126149	0.255824	-0.0112604	0.0501666	-0.0130783	0.0435711	-0.0647721	0.0868473
1008-0102	0.00734765	0.0454961	-0.472362	0.0417666	0.169556	-0.0299333	-0.0868361	-0.115464	0.101994	0.102766	0.0716387	-0.0539024	-0.0968439	-0.12683	0.0150539	0.0595603	-0.0197087	-0.0198354	-0.0346162	-0.112157	0.0331103
1008-0002	-0.012431	-0.0234265	-0.434866	-0.021098	0.165433	-0.067852	-0.0618267	-0.0902331	0.0731831	0.121507	0.077056	-0.0992861	-0.107679	-0.0765615	-0.0513262	0.0815984	0.0411673	-0.00486441	-0.0175627	-0.101446	0.0294051
1008-1202	0.0777028	-0.0163182	-0.472866	0.052358	0.188242	-0.0428854	-0.089492	-0.0800602	0.0855492	0.0979077	0.130495	-0.0233288	-0.104835	-0.0820613	-0.0593371	0.0122686	0.00472615	-0.0364265	-0.00230419	-0.0849018	0.0593958
1008-0402	-0.0412222	0.0409396	-0.444085	0.0365586	0.160854	-0.0470084	-0.0966541	-0.126999	0.112584	0.0930682	0.0828335	-0.0489528	-0.112536	-0.0848368	0.0112704	0.0669495	-0.0146504	0.00851733	-0.0171826	-0.0858513	0.0393088
1009-0002	0.11785	-0.154947	-0.355243	-0.00894833	-0.0991872	0.0723344	0.024067	-0.0988497	0.0479735	-0.132795	0.120539	-0.0130628	-0.0621672	0.0561732	0.0659704	0.0242436	-0.0353529	0.0349058	0.13277	0.0147844	-0.0560866
1009-0402	0.107997	-0.0782009	-0.369725	-0.0401796	-0.0823401	0.139341	0.0339639	-0.103171	0.0616345	-0.10088	0.122653	0.0379342	-0.0426429	0.0367608	0.126186	0.0475392	-0.0071947	0.061692	0.121664	0.0387014	-0.0387153
1009-0102	0.153426	-0.269126	-0.255242	-0.00747741	-0.0687679	0.115548	0.0504104	-0.077581	0.00731284	-0.131595	0.148985	-0.0293929	-0.0162623	0.0425566	0.098985	0.0278165	-0.0244386	0.0623928	0.125295	0.0678897	-0.0420784
1009-1202	0.0276061	-0.0920577	-0.410508	-0.0297035	-0.0714266	0.074167	-0.0143264	-0.125501	0.0613601	-0.118094	0.0992968	0.0266652	-0.0577224	0.0383557	0.0719161	0.063452	0.00751858	0.0519709	0.153736	0.0500193	-0.0363155
1013-0002	0.0334541	-0.149695	-0.351987	0.0810691	-0.0980303	0.0787505	-0.00460885	-0.158295	-0.0123448	0.0107746	0.15273	-0.173873	0.00556463	0.158599	-0.134031	0.0532951	-0.00332001	0.0259198	0.0768176	0.0239319	0.0931908
1013-0102	-0.084653	-0.108471	-0.325053	0.230377	-0.105342	0.198626	-0.0464206	-0.157084	-0.0560006	-0.000469845	0.17648	-0.0350496	-0.0672592	0.188642	-0.194542	0.0367631	-0.00194878	0.116895	0.133249	0.0803132	0.110862
1013-1202	-0.272756	-0.104331	-0.379199	0.153334	-0.116854	0.0847869	-0.118231	-0.170404	-0.0515559	0.00989796	0.140626	-0.0191593	-0.0881499	0.155263	-0.138845	0.114858	-0.00659021	0.0941212	0.0851349	0.0390135	0.120529
1014-0402	0.126601	-0.0804142	-0.472737	0.124544	-0.0922331	0.0295756	0.0286043	0.158501	0.186325	0.111143	-0.0310484	-0.0297836	0.104954	0.0903355	0.0529866	0.0372997	0.0142584	-0.0125395	0.0967939	0.0730606	-0.0636946
1014-0102	0.0931121	-0.186729	-0.393481	0.117494	-0.123962	-0.0171573	0.0417951	0.14676	0.149452	0.128589	-0.0308279	-0.096856	0.165339	0.11334	0.0766905	0.0342151	0.0177938	-0.0643153	0.0934095	0.0408331	-0.0496523
1014-0002	0.0378816	0.108879	-0.516222	0.16168	-0.0955048	0.0054267	-0.0235888	0.167307	0.184974	0.0983764	-0.051422	-0.0300664	0.168733	0.0839934	0.0697158	0.0481177	0.0299624	-0.000740767	0.0915929	0.0883883	-0.042529
1014-1202	0.115564	0.0755653	0.0341072	0.046918	-0.110873	-0.0987731	0.0767444	0.131059	0.084564	0.116052	-0.0553104	-0.0912322	0.137347	0.0867556	0.070785	0.00881453	0.0634942	-0.0528916	0.0775719	0.0588648	-0.0616442
138001-0102	0.329656	0.120415	0.0944426	0.050751	-0.0691972	0.183751	0.00698527	0.12205	-0.0297937	-0.105728	0.121919	0.00300572	0.0541651	-0.0947939	0.232952	0.0563145	0.0408939	-0.0283159	-0.0538965	-0.000466084	-0.0823687
138001-0402	0.127724	0.0880491	0.0861876	0.00835579	-0.0577093	0.0751879	-0.0285064	0.135101	0.0562441	-0.0911624	0.134605	0.0439547	0.0229686	-0.103004	0.179468	0.0698099	0.0583252	-0.0914196	-0.0361912	-0.00213468	-0.0984045
138001-0002	0.385293	0.0135937	0.0990612	0.0442046	-0.0742271	0.113372	0.0170646	0.129399	-0.0354692	-0.106523	0.103224	-0.0526052	0.0249505	-0.106242	0.19106	0.0200822	0.0684551	-0.0472779	-0.0688715	-0.0102914	-0.112644
138001-1202	0.139975	0.0273073	0.10111	-0.0066286	-0.0635508	0.0829452	-0.0391473	0.101119	-0.006115	-0.0983297	0.112638	0.0363695	0.0549954	-0.109113	0.157969	0.0559903	0.0606234	-0.0399738	-0.0411876	-0.0318421	-0.112925
138002-0402	-0.306955	-0.109464	0.0670866	-0.129823	-0.111703	0.193637	-0.0734936	-0.155442	-0.0216461	0.124116	-0.0209919	0.101369	0.147709	0.137039	-0.146725	-0.423162	0.290518	-0.0226936	0.101506	-0.206445	-0.119522
138002-0002	0.0678794	-0.0554612	0.0205012	-0.198496	-0.106123	0.120012	0.157984	-0.135231	-0.000299857	0.0869609	-0.0154148	0.104116	0.111521	0.0857146	-0.0235762	-0.225353	0.169518	-0.0809378	0.0650607	-0.206027	-0.140819
138002-1202	-0.374017	-0.258154	0.157461	-0.145621	-0.075915	0.243649	-0.0689817	-0.140306	-0.0371529	0.0910787	-0.0113595	0.230658	0.070156	0.0987782	-0.126702	-0.425893	0.272295	-0.0519701	0.166423	-0.253536	-0.127832
138002-0102	-0.025769	-0.0828673	0.0145583	-0.21812	-0.132521	0.181038	0.0906093	-0.193344	0.0845488	0.0946223	-0.0135403	0.271952	0.178023	0.0780194	-0.0132818	-0.578219	0.146471	-0.0620264	0.0841946	-0.364994	-0.123976
138003-1202	-0.131911	0.02262	0.0905365	-0.175203	-0.12581	0.0769772	-0.082918	-0.0297296	-0.160495	0.074568	0.0310728	0.146476	-0.0207073	0.148931	-0.0968253	0.0267019	-0.177826	0.08594	0.0264872	-0.174284	-0.0785104
138003-0002	0.0387339	0.0738147	0.159653	0.0106719	-0.0881661	0.186608	-0.148753	-0.0499619	-0.17166	0.10009	0.0170817	0.0991165	-0.044673	0.166006	-0.143982	-0.00162284	-0.162419	0.0515354	0.101367	-0.111442	-0.0535146
138003-0402	-0.0984872	0.154704	0.129173	0.0290161	-0.054369	0.219732	-0.048317	-0.0409975	-0.0182378	0.0610235	0.0255089	0.131447	0.0305754	0.153856	-0.13506	0.0729918	-0.183692	0.0567624	0.0697371	-0.188845	-0.0977281
138003-0102	-0.109441	0.0699776	0.142394	0.00367044	-0.0831133	0.06589	-0.265029	-0.0223671	-0.156532	0.0827717	0.0348122	0.140612	-0.0562338	0.185123	-0.157109	-0.00202244	-0.231389	0.0658565	0.13349	-0.173933	-0.0638014
138004-0402	0.0912444	0.20295	0.0706743	-0.0712152	-0.0402783	0.0707461	-0.0028279	-0.114183	-0.0617117	-0.155426	0.0504698	-0.00948307	-0.134713	-0.0402112	0.150841	0.0338161	0.0488824	0.0370147	0.108755	0.0721999	0.0246548
138004-0002	0.258609	0.05038	0.0561825	-0.142775	-0.0757333	0.0701834	0.0574114	-0.121821	-0.132288	-0.167967	0.0667271	-0.0372514	-0.139715	-0.0288592	0.179711	0.0491329	0.0355996	0.0152273	0.064064	0.0494125	0.0158865
138004-0102	0.109494	0.169912	0.166484	0.0133379	-0.00601703	0.180817	-0.0130206	-0.0964924	-0.0809654	-0.153594	0.0589531	0.0228776	-0.146569	-0.0367155	0.233425	0.014917	-0.0179938	0.0952846	0.108527	0.0973183	0.0223202
138004-1202	0.194485	0.149285	0.0976989	-0.0449309	-0.0642916	0.146586	0.0241134	-0.0826289	-0.0485225	-0.138641	0.0683911	0.00458967	-0.125809	-0.0571579	0.181074	0.0287158	-0.0194272	0.089909	0.0967009	0.127945	0.0342378
23002-0002	0.0736956	-0.190159	0.015927	-0.264341	-0.153783	-0.294495	0.056237	-0.206178	-0.208147	-0.185429	0.216678	0.136066	-0.0348065	-0.11329	-0.0289829	-0.208135	-0.258266	-0.242174	0.0123974	0.143509	0.186389
23002-1202	-0.0184446	-0.143927	0.131933	-0.06239	-0.106213	0.0552714	0.122468	-0.17271	0.0244653	-0.192833	0.184048	0.223998	0.0299159	-0.0815867	-0.139934	-0.137948	-0.263138	-0.0207696	0.107772	0.25204	0.141068
23002-0402	0.0118108	-0.0189304	0.0798688	-0.111944	-0.113581	-0.121337	0.0231165	-0.180312	-0.0185063	-0.168751	0.186157	0.202537	0.0386227	-0.0663436	-0.0514979	-0.0772547	-0.236004	-0.0538676	0.111888	0.216086	0.140667
23002-0102	0.0964579	-0.0402251	0.0900729	-0.0443724	-0.0407577	0.0450343	0.0256216	-0.190753	0.015432	-0.170151	0.207414	0.191629	-0.0034212	-0.0640785	-0.0462207	-0.126025	-0.244557	-0.0332264	0.101675	0.225462	0.193967
23003-0402	-0.159875	-0.118594	0.0693328	-0.0949105	0.0151852	-0.0691262	0.111521	-0.10499	0.0596333	-0.133848	0.110483	-0.0292225	0.157611	-0.146793	0.069802	0.0523721	-0.034597	-0.0055849	0.182384	0.0404732	-0.0215741
23003-0002	-0.117498	-0.173072	-0.0314137	-0.32171	-0.0267309	-0.290206	0.107215	-0.175803	-0.168178	-0.12448	0.109024	-0.104804	0.164849	-0.17392	0.0566536	0.0783043	0.0826659	-0.104898	0.058644	0.002209	0.0140886
23003-1202	0.031898	-0.133772	-0.0420157	-0.250628	-0.024794	-0.242447	0.161996	-0.142366	-0.130153	-0.11878	0.0970152	-0.142434	0.132117	-0.151308	0.0948278	0.0895066	0.0820707	-0.0800838	0.0612222	0.0250084	-0.00926529
23003-0102	-0.121171	-0.16738	0.0817113	-0.0639148	0.00658102	0.0431481	0.0980604	-0.135713	0.018575	-0.136216	0.0872173	-0.0313128	0.164793	-0.145156	0.0325227	0.0386768	-0.0186661	0.00721185	0.166134	0.049077	-0.00903405
23005-1202	-0.0532404	-0.348938	0.196306	0.108417	0.272649	0.185191	-0.107359	0.238584	0.0255712	-0.264765	0.073196	0.0214219	-0.0458425	0.0108242	0.0149945	-0.386754	0.00691425	0.0991254	-0.265477	-0.134239	-0.0827004
23005-0002	0.176361	0.0118467	0.0950969	-0.062356	0.193123	-0.0851885	0.0170968	0.145895	-0.0124391	-0.199006	-0.0142292	-0.0819815	0.0237979	-0.00172895	-0.000242336	-0.098308	0.0906057	0.0308061	-0.180504	-0.106507	-0.0655409
23005-0102	0.0165551	0.0508365	0.0320178	-0.141636	0.212076	-0.0694898	-0.0824096	0.165593	0.0297421	-0.22833	-0.0209162	-0.0107962	-0.00173222	0.0406476	0.0109034	-0.370117	0.115188	-0.0360813	-0.25396	-0.12475	-0.0712577
23006-0002	0.0454207	-0.0370501	0.0858193	-0.0250705	-0.163983	-0.112483	0.0284335	-0.0747161	0.123418	0.176051	-0.237825	0.0647327	-0.0324103	0.0335924	0.0583363	-0.0325984	-0.0424283	0.102566	-0.0196598	-0.00117215	-0.0402629
23006-1202	-0.103973	-0.0561868	0.0779443	-0.147345	-0.164748	-0.158556	-0.0192032	-0.08327	0.00406224	0.16202	-0.258785	0.0781981	-0.0788491	0.025685	0.0439017	-0.0208162	0.0125867	0.00540332	-0.03321	-0.0244519	0.013243
23006-0102	-0.168245	-0.184991	0.111006	-0.0626025	-0.172067	-0.0467494	-0.0115911	-0.0865202	0.0673078	0.15893	-0.273871	0.10902	-0.0641039	0.0294709	0.0693001	-0.00363631	-0.0368965	0.072713	-0.016451	-0.0117504	-0.0228919
23006-0402	-0.261812	-0.0901065	0.12621	-0.0883229	-0.182575	-0.14636	-0.0452708	-0.075642	-0.0203331	0.13446	-0.279985	0.134519	-0.099645	0.0234681	0.038029	0.00597668	-0.0164382	0.0458635	-0.0166254	-0.0150189	-0.0183989
23007-0002	-0.0187387	-0.00372338	0.136257	0.0191782	0.0496693	0.0857445	0.0980648	0.202357	0.136538	-0.181952	-0.059268	-0.0107552	0.0206592	-0.0584073	0.00749045	-0.0201483	-0.126768	0.0260742	0.0414062	-0.0890014	0.15325
23007-0402	-0.0850841	0.191967	-0.055494	-0.093404	0.0137084	-0.0453031	-0.0133914	0.140316	0.0532768	-0.158025	-0.0804043	-0.0413565	-0.0286761	-0.0872672	-0.0211486	0.0435254	-0.0115448	0.0363833	0.0358679	-0.0660395	0.150912
23007-0102	-0.117403	-0.0283273	0.0657781	-0.119576	0.0220373	-0.0806298	0.00727594	0.157829	-0.0133985	-0.139755	-0.0706638	-0.0985456	-0.00473402	-0.0591461	-0.0589793	0.0545517	0.0194813	0.0253164	-0.0191138	-0.0765099	0.163264
23007-1202	-0.0152286	0.201008	-0.0326107	-0.051229	0.0391018	-0.0241351	0.0165595	0.12245	0.00921061	-0.182589	-0.0692742	0.0593674	0.00823286	-0.103484	0.153623	0.0536759	-0.0414828	0.0364117	0.047373	-0.0687215	0.15767
23009-0102	-0.0381147	0.040884	0.0355423	-0.0784137	-0.0349402	0.0110056	-0.0324335	-0.0730473	0.0388317	0.0697145	-0.0393796	0.172069	0.0441769	0.074181	0.0930167	0.0625156	-0.00679519	0.0546397	0.0481402	-0.0182543	-0.0837306
23009-0402	-0.0400508	-0.00179436	0.0362573	-0.11315	-0.0442292	-0.0395574	-0.0290031	-0.0672907	-0.0608231	0.0573133	-0.0332086	0.194321	0.00452734	0.0563275	0.109026	0.0932334	0.0263604	-0.0151629	0.0235333	-0.00539688	-0.0459479
23009-1202	-0.0662078	0.0286968	0.0124868	-0.142883	-0.044016	-0.0486344	-0.0321337	-0.0948622	0.00492476	0.0647218	-0.023927	0.243499	0.0336308	0.0619689	0.104405	0.0541311	0.0141446	-0.0188424	0.0226028	0.000951787	-0.0690989
23009-0002	0.00749724	-0.0981896	0.00706378	-0.222209	-0.0550328	-0.125595	-0.00307412	-0.078177	-0.0969291	0.0991154	-0.011265	0.110621	0.0944328	0.0486123	0.126706	0.0721068	0.0113563	-0.100416	-0.0237801	-0.0513003	-0.0325897
23012-1202	-0.0182025	0.0181277	-0.00840679	-0.0885298	-0.0329794	-0.0207015	-0.118558	-0.00384878	0.0297535	-0.194835	-0.161263	-0.0552493	-0.114985	0.0996065	-0.0624174	-0.20977	0.123863	0.0843595	-0.244835	0.169413	0.0436191
23012-0002	0.0165062	0.0665158	0.0472051	0.000403189	-0.0441435	-0.0499303	-0.150185	0.0396648	0.01388	-0.198035	-0.166069	-0.0813079	-0.0526658	0.142011	-0.0974315	-0.27365	0.0887885	0.144568	-0.200996	0.195542	0.0897192
23012-0402	-0.191735	0.0726708	0.0188669	-0.0800053	-0.0525091	-0.0517465	-0.214857	0.00384918	0.01694	-0.178842	-0.152854	0.0299772	-0.134257	0.0994488	-0.0420496	-0.104489	0.1613	0.0613159	-0.191871	0.13797	0.0658488
23012-0102	-0.02172	0.0965784	-0.0235518	-0.152248	-0.0491311	-0.14069	-0.114203	0.0203823	-0.00483167	-0.147943	-0.136014	-0.0526874	-0.108253	0.0659852	0.000744209	-0.0510202	0.15367	0.0550629	-0.176727	0.128479	0.0824899
5002-0002	-0.0681284	0.22119	0.081727	-0.0154907	0.257066	0.0598558	-0.0256476	0.0152923	0.0691694	-0.124648	-0.0869911	-0.00138437	0.0749022	-0.101775	0.183804	0.0510611	-0.0260922	0.0318001	0.0848461	0.0753045	0.141402
5002-0102	-0.177809	0.0364154	0.0712509	-0.0368978	0.260716	0.0305584	-0.112327	0.00609154	0.00823338	-0.148	-0.0785885	0.1011	-0.0148331	-0.101098	0.148024	0.0515099	0.0621709	0.0556576	0.0713289	0.0662281	0.16432
5002-1202	-0.067902	0.0805597	0.16072	0.09896	0.255676	0.199412	0.01169	0.00224813	0.0824942	-0.123863	-0.0954558	0.11394	0.115506	-0.104181	0.176452	0.088628	0.0114548	-0.00688781	0.0826018	0.0712523	0.132973
5002-0402	-0.0580017	-0.105139	0.114725	-0.144313	0.246357	0.0954335	0.0438385	-0.0147926	-0.0888915	-0.141723	-0.0986673	-0.0042947	0.030311	-0.0852557	0.11498	0.0142752	0.113544	-0.0597284	0.0110379	0.049663	0.125687
5003-0102	-0.242648	0.210121	0.14857	0.0104034	0.0161529	-0.0360916	-0.0817455	0.259866	-0.0204977	-0.169791	-0.0758272	0.00974003	0.162358	-0.108433	-0.159549	-0.00534113	-0.0225989	-0.0727376	0.0039447	-0.0394548	0.110448
5003-0002	-0.334071	0.141643	0.157414	0.0318251	0.0216125	-0.0635093	-0.0906075	0.246944	0.00900479	-0.167534	-0.0694498	0.038801	0.210209	-0.0864982	-0.169176	0.0139149	-0.0511004	-0.0527961	-0.0312704	-0.06362	0.0950234
5003-1202	-0.268358	0.0663724	0.11458	-0.0966326	0.0115919	-0.0547426	-0.106384	0.209572	-0.0873513	-0.143033	-0.0518593	0.0302504	0.0668357	-0.116622	-0.119425	0.0297329	0.0386459	-0.0872476	-0.0602601	-0.0862066	0.109248
5003-0402	-0.319194	0.875541	0.057254	0.36102	0.0455629	-0.0337037	-0.155125	0.229274	0.0221621	-0.173181	-0.00381641	0.0564153	0.178714	-0.137362	-0.125399	-0.106068	-0.00557997	-0.12152	0.0418282	-0.140894	0.189773
5004-0102	-0.110026	0.307434	0.056792	0.0744039	0.0712392	0.0819852	-0.207716	0.209534	0.0666099	-0.147303	-0.0209462	0.193039	0.0881326	0.0523395	0.163183	0.0535008	-0.0410139	-0.0930574	-0.0058243	-0.00797748	-0.0157331
5004-0402	-0.130153	0.290059	0.111479	-0.0580261	0.0351588	0.0397703	-0.143301	0.158664	0.00084745	-0.144996	-0.0137594	0.14141	0.0414131	0.0219917	0.156465	0.0220792	-0.00136936	-0.0989246	-0.0370985	0.0123974	-0.0191783
5004-1202	0.0175934	0.230716	0.0641676	-0.121407	0.0394449	-0.0785226	-0.116397	0.158191	-0.046828	-0.123561	-0.0115908	0.0577882	0.0688266	0.0506824	0.139286	0.0447606	0.00175288	-0.167247	-0.0496124	0.0034904	0.00438952
5004-0002	-0.121564	0.32817	0.0806286	0.0606852	0.0655915	0.0140831	-0.189897	0.210197	0.0645427	-0.152999	-0.0265462	0.177635	0.0875045	0.0504586	0.102862	0.0683614	-0.0250672	-0.0958492	0.0158907	0.0503697	0.00650008
5006-0402	0.15028	0.0664238	-0.0433969	-0.253587	-0.128783	-0.322182	-0.0554176	0.0420695	-0.334351	-0.158334	0.082764	-0.119063	-0.0336696	-0.181682	0.060316	-0.111896	0.119664	-0.161574	-0.0605862	-0.0775449	-0.122381
5006-0102	-0.0703557	0.149184	0.0478532	-0.091043	-0.15066	-0.0782251	-0.256778	0.0370625	-0.249194	-0.178341	0.0843709	-0.0473605	-0.0532273	-0.188888	0.036807	-0.112526	-0.00501393	-0.0095612	0.0202795	-0.0132962	-0.151311
5006-0002	-0.341073	0.639145	0.342167	0.618788	-0.0293578	0.0809905	-0.488154	0.0351499	-0.333366	-0.167672	0.130798	-0.0096307	-0.0541022	-0.383277	0.247155	-0.318293	-0.0545686	-0.145837	0.0995672	-0.187233	-0.215837
5006-1202	-0.0134197	0.0345213	0.0641758	-0.103436	-0.161753	-0.142953	-0.172645	0.0436186	-0.236108	-0.163964	0.0560972	-0.101645	-0.0289693	-0.154928	0.0146601	-0.060785	0.0866077	0.00342682	0.0321172	0.00276349	-0.102683
5007-0102	0.0539221	0.150748	0.0350718	-0.171559	-0.107644	-0.0794985	-0.0295116	0.12843	0.0821118	0.0845691	0.000856593	-0.0301077	0.0219733	-0.0743576	0.030953	0.00641166	-0.0306273	0.0600692	-0.182787	-0.0321592	0.0626605
5007-1202	0.0695529	0.309155	0.139263	0.120992	-0.042515	-0.0629051	-0.120697	0.239231	0.137977	0.100312	0.00417461	0.0558349	-0.0642711	-0.0561022	-0.0438226	-0.0752172	-0.128975	0.100046	-0.1514	0.00584578	0.0977175
5007-0002	0.247942	0.126668	0.0264	-0.117119	-0.119708	-0.173868	0.051981	0.144891	0.0621266	0.107609	-0.00946957	-0.0627475	0.00534241	-0.0840877	0.00153281	-0.0130752	-0.0096972	0.0175628	-0.167211	-0.0562971	0.10205
5007-0402	-0.129242	0.333804	0.0742381	0.148362	-0.0405409	0.0698381	-0.173916	0.232766	0.139154	0.0630269	0.0210565	0.11787	-0.00910401	-0.0819628	0.0348575	-0.0350075	-0.129606	0.154662	-0.102112	0.0177687	0.0980342
5008-0002	0.273425	0.196042	0.026162	-0.11001	-0.00121725	-0.0837754	0.106959	0.086055	0.00745549	-0.0603897	0.137635	-0.0109092	-0.0594833	0.0526685	-0.0917408	0.078904	0.00306727	-0.0563539	-0.00260043	0.0631046	0.0592865
5008-0402	0.0362334	0.0335915	-0.0208545	-0.254671	-0.012409	-0.255519	-0.0210875	0.0391603	-0.150344	-0.0705417	0.141576	0.0300949	-0.141691	0.0355193	-0.0814952	0.0129097	0.021792	-0.115301	-0.0843277	-0.000861774	0.0489089
5008-0102	0.0731115	0.261744	0.0978433	-0.00644712	0.0281337	0.00823734	-0.0738391	0.103083	0.035956	-0.0790189	0.163699	0.0742895	-0.146658	0.0726261	-0.142707	0.000121322	-0.0625118	-0.0206468	0.0471692	0.0976203	0.0867534
5015-1202	0.058553	-0.0839946	0.174903	0.14467	-0.170161	-0.160853	0.0312431	0.163485	0.00164471	-0.133808	0.1189	-0.0552421	0.0230518	-0.14984	-0.0884874	-0.0531469	-0.00241698	0.13265	0.0117474	0.139824	-0.0745234
5015-0102	-0.0686119	-0.0757076	0.164598	0.133987	-0.190229	-0.12896	-0.0480978	0.140696	0.0673452	-0.13229	0.0991527	-0.0469193	0.0294478	-0.147993	-0.0654388	-0.00367343	0.0291343	0.157237	0.00367094	0.0854538	-0.0951302
5015-0002	-0.0144113	-0.0182429	0.151011	0.114645	-0.179682	-0.118237	0.0461137	0.152117	0.0320053	-0.12175	0.128239	-0.0970901	0.128637	-0.0848068	-0.0921633	-0.062585	0.0291855	0.0872196	0.0014833	0.119365	-0.103364
5015-0402	-0.0760116	0.0438828	0.0934214	-0.000268867	-0.188234	-0.23305	-0.000769137	0.125866	-0.0309996	-0.133001	0.110591	-0.0468286	0.0659496	-0.121708	-0.061043	-0.023868	0.0921548	0.0739522	-0.00868288	0.130066	-0.11544
5016-1202	0.140617	-0.215346	0.0702149	-0.0433354	-0.0484684	-0.126324	-0.000433594	0.16836	-0.154388	0.12003	-0.122961	-0.136791	0.110431	0.100778	-0.0190469	0.00997125	0.0327013	0.0410998	-0.0232728	-0.104541	0.11116
5016-0102	-0.0511559	0.12101	0.110769	0.0327412	-0.04907	-0.185273	-0.030899	0.196957	-0.114068	0.122526	-0.116041	-0.0672756	0.143113	0.136526	-0.0529338	0.0228724	-0.00330238	0.0229235	0.0359233	-0.103808	0.0914497
5016-0402	0.0430912	-0.133574	0.157005	0.0332263	-0.0175758	-0.0840121	-0.0164246	0.162741	-0.0939865	0.110496	-0.131371	-0.0657868	0.0991045	0.119406	-0.0131633	0.0228621	0.0270507	0.0726495	0.0183622	-0.0946096	0.0880617
5016-0002	0.193473	-0.101655	0.0135886	-0.123339	-0.0540823	-0.185732	0.0201585	0.165622	-0.221562	0.11816	-0.114139	-0.131549	0.176989	0.115053	-0.0439122	-0.0415101	0.00496331	0.00247586	-0.069638	-0.123641	0.0907573
5017-0002	0.0179607	-0.157822	0.128628	0.0339637	-0.0485103	0.0626068	0.0356388	0.116382	-0.204215	0.0964182	-0.0232881	-0.113991	0.115778	0.115754	-0.040992	0.0160359	-0.0411148	0.111197	0.117657	-0.0889253	-0.0429469
5017-0402	0.0207248	0.011017	0.112323	-0.00915752	-0.0479097	-0.0711992	0.0259406	0.136764	-0.182617	0.106545	-0.0277012	-0.0921553	0.0437274	0.12166	-0.0419673	0.0605993	-0.0471646	0.0938896	0.134046	-0.03472	-0.072734
5017-1202	-0.109443	-0.103189	0.130252	0.0100498	-0.0222407	-0.0392491	0.00233619	0.143141	-0.185549	0.111327	-0.0311863	-0.0828279	0.0629367	0.164863	-0.0436166	0.0330062	-0.0683577	0.0874086	0.132963	-0.0398992	-0.0623386
5017-0102	-0.0191027	0.0171081	0.125385	0.0276486	-0.0389554	0.0209897	0.0215615	0.134664	-0.174392	0.107883	-0.0408171	-0.121693	0.149861	0.154718	-0.0215226	0.0417685	-0.103546	0.121435	0.164168	-0.0318247	-0.0735445
5018-0102	-0.139433	0.0525587	0.0635558	-0.0679044	-0.111458	-0.11682	-0.052011	-0.133015	0.000319117	0.0557516	0.0734609	-0.103688	0.0317169	0.0368395	-0.00289979	0.0223703	0.00933538	-0.0809078	0.0749534	0.0262547	0.131159
5018-0402	-0.268485	0.0356288	0.148627	0.0709894	-0.0889253	-0.0363114	-0.10224	-0.108088	0.0393276	0.0444114	0.102827	-0.00274761	0.0468138	-0.0023535	-0.053547	-0.0485621	-0.0276254	-0.0267992	0.132906	0.0391722	0.135676
5018-0002	-0.0513207	0.0159952	0.0453924	-0.112677	-0.102311	-0.0337931	-0.00554614	-0.0953276	-0.0432751	0.0531793	0.0890774	-0.136758	0.0962586	0.0297568	0.0534768	0.0557234	-0.0138716	-0.0532954	0.035978	0.0129888	0.120385
5019-0102	-0.0993618	-0.0763264	0.0622893	-0.0481212	0.0769224	0.320739	-0.0709309	-0.0830068	-0.0154064	0.0941617	0.27714	0.12456	-0.00170786	-0.0819057	-0.090714	0.0301521	0.0287064	0.10361	0.0139371	0.0307342	0.141988
5019-0002	0.0575825	0.134649	0.165557	0.0026821	0.0662155	0.281961	-0.00519181	-0.0685042	0.123816	0.104778	0.301039	0.0944075	8.50423e-05	-0.104193	-0.152703	0.0157714	-0.0925845	0.101403	0.0127092	-0.0103419	0.0869908
5019-1202	-0.113182	-0.127858	0.0526975	-0.217198	0.0167317	0.0848168	-0.0472452	-0.136028	-0.120794	0.0975799	0.230706	0.0877858	0.0207199	-0.0771034	-0.138182	0.0871536	0.112099	0.0299912	-0.0572135	0.00304696	0.123519
5019-0402	-0.262965	-0.0891006	0.100782	-0.179493	0.0181336	0.218147	-0.0610186	-0.0908548	-0.0437792	0.0775911	0.285297	0.132679	-0.0086079	-0.121706	-0.243028	0.00552308	0.06592	0.0554896	0.00464713	0.0326702	0.154225
5020-0402	0.0725679	-0.100976	0.056092	-0.136682	-0.130392	-0.0512961	-0.0540879	-0.0121073	-0.163253	-0.112459	0.13223	-0.175389	-0.0452715	0.173167	0.0133581	-0.0456166	-0.0270375	0.00939401	-0.104443	-0.0551698	0.06194
5020-0002	0.0954573	-0.0966642	0.094902	-0.0374849	-0.103581	0.084928	-0.0165986	-0.042244	-0.0580987	-0.110374	0.142361	-0.145944	0.0578496	0.181107	0.0369761	0.0297832	-0.0107544	0.0552861	-0.0877901	-0.0460397	0.0223426
5020-0102	0.043972	-0.0505005	0.0151762	-0.106958	-0.100865	0.00524731	-0.0451429	-0.0631625	-0.0686757	-0.101508	0.138667	-0.16811	0.00783645	0.172454	0.0797272	-0.0152133	-0.0191243	0.0263717	-0.117791	-0.0707701	0.0809785
5020-1202	-0.0220053	-0.178027	0.0702104	-0.113228	-0.141302	0.0184757	-0.0380463	-0.0640408	-0.172169	-0.104127	0.137828	-0.207219	-0.00333328	0.176813	0.00561284	-0.045428	-0.0108198	0.0416056	-0.117805	-0.0771644	0.0557446
5021-0002	0.221477	0.0967813	0.0808442	0.0884045	0.0751419	0.23132	0.0595119	-0.110761	0.0480784	0.115659	0.163964	0.00516744	0.184387	0.0870623	0.0183825	0.0222292	-0.00579822	-0.110353	-0.118655	0.151455	-0.0863512
5021-1202	0.187438	0.0141308	-0.0404346	-0.205372	-0.0213255	-0.16055	0.0951474	-0.185006	-0.176454	0.127236	0.131226	-0.0445234	0.116342	0.0698543	-0.00167877	0.0536672	0.185846	-0.277167	-0.217584	0.0548304	-0.0956035
5021-0402	0.187801	0.0908506	0.052391	0.0115076	0.0159439	0.114992	0.0356319	-0.156172	-0.0322591	0.119871	0.145386	-0.0157222	0.112794	0.0905556	-0.0134114	0.0129964	0.0889999	-0.154759	-0.161911	0.130586	-0.0942385
5021-0102	0.238954	0.0454805	0.128508	0.129315	0.0513556	0.399683	-0.00598618	-0.124847	0.0696877	0.118795	0.19971	0.0607819	0.160044	0.0682572	0.00262047	-0.0911259	0.00293882	-0.147004	-0.156737	0.19609	-0.127516
5022-0402	0.117763	0.0227926	0.0890312	-0.0664249	0.228314	-0.0169296	0.00508626	-0.0968032	-0.0961546	-0.132861	-0.0199979	0.0894307	-0.020912	0.0428232	0.0496106	0.0612572	-0.0119292	-0.0231992	-0.00625815	0.0937749	0.112259
5022-1202	0.221248	-0.0551782	0.0428184	-0.16647	0.217117	-0.0526201	0.0790427	-0.12007	-0.177436	-0.132957	-0.0156097	0.0348247	-0.0654872	0.0324737	0.0921888	0.0346876	0.0417522	-0.0467497	-0.0398296	0.0504697	0.0855978
5022-0002	0.133496	0.0527657	0.121903	-0.0395486	0.225054	0.0311674	0.0127615	-0.105373	-0.109844	-0.118933	-0.0158293	0.0336459	0.0129566	0.0609104	0.0963935	0.0628021	-0.00525988	0.00178832	-0.0289357	0.095639	0.103162
5022-0102	0.147941	0.0601244	0.0780911	-0.108801	0.225381	-0.00370805	0.028698	-0.0962595	-0.110751	-0.128165	0.0193478	0.0329587	-0.0331019	0.0462721	0.0724219	0.057802	0.00246821	-0.0469371	-0.0203832	0.091042	0.105762
5023-0402	-0.192188	-0.0105252	0.117545	-0.0563004	-0.160517	-0.0957194	-0.0257262	0.286217	0.0436796	0.0940858	0.181344	0.0535169	-0.0098196	-0.138462	0.0355149	-0.23088	-0.0647293	-0.0728058	-0.0751918	0.142214	-0.0971069
5023-1202	-0.0997994	-0.104902	-0.0963231	-0.401847	-0.195581	-0.330845	0.0404652	0.155703	-0.237716	0.108538	0.173638	-0.106375	0.0409611	-0.128773	0.090023	-0.135432	0.157328	-0.207778	-0.263511	0.0325272	-0.0301396
5023-0102	-0.236726	-0.0591047	0.0585582	-0.179978	-0.173709	-0.222197	-0.0468384	0.222234	-0.0104871	0.101854	0.132593	-0.0072599	0.00684429	-0.103172	0.0123993	-0.065288	0.0708427	-0.142209	-0.143905	0.0714142	-0.0544996
5023-0002	-0.120643	-0.106469	0.000652374	-0.253409	-0.189086	-0.207063	0.00607826	0.183582	-0.0437711	0.105267	0.113594	-0.030456	0.0758007	-0.100806	0.0571397	-0.0751877	0.0846648	-0.133578	-0.172475	0.0239217	-0.0721868
5024-0102	-0.198664	-0.187282	-0.136768	0.00562582	-0.0719458	0.137636	-0.189756	0.198744	-0.0695821	-0.155011	-0.0417175	0.193229	0.110341	0.0673652	0.00242031	0.0493129	0.0909056	0.21648	-0.121066	-0.0409314	0.0961465
5024-1202	-0.159617	-0.305701	-0.100247	-0.0244681	-0.0986415	0.0918574	-0.155439	0.202078	-0.15817	-0.146314	-0.0524544	0.17632	0.106835	0.0684899	-0.0257049	0.0602392	0.125697	0.171758	-0.179668	-0.069644	0.116666
5024-0402	-0.240693	-0.146943	-0.123967	0.0556588	-0.0843882	0.0955313	-0.218698	0.222951	-0.0838763	-0.182561	-0.0289917	0.28045	-0.0130536	0.0822447	-0.0959857	-0.00255864	0.0839411	0.25239	-0.174454	-0.057101	0.0948626
5024-0002	-0.0139512	-0.197007	-0.0643737	-0.0517859	-0.0723992	0.109944	-0.147156	0.19716	-0.150148	-0.16467	0.0153472	0.137444	0.117841	0.0519789	0.114839	-0.00865692	0.0386312	0.114397	-0.21185	-0.0590815	0.147539
5025-0002	-0.022787	-0.0924884	-0.29431	0.139034	0.321603	-0.0785178	-0.0659394	-0.00481166	0.0269478	0.0547439	-0.044123	0.0116782	0.237206	-0.0565052	-0.101301	0.0487502	-0.140019	0.211927	-0.104296	-0.130964	-0.0273965
5025-0402	0.158323	-0.0801184	-0.266046	-0.0182773	0.281876	-0.169737	0.0277389	-0.0228721	-0.0299054	0.0830245	-0.0315318	0.0307283	0.163869	-0.0476751	-0.117123	0.0987633	-0.0547818	0.166487	-0.0907738	-0.133722	-0.0370304
5025-0102	0.13896	-0.0987423	-0.218781	0.0443358	0.289807	-0.126385	0.0296479	-0.0418393	1.4948e-05	0.0734867	-0.0416205	-0.106392	0.233715	-0.0283093	-0.0947579	0.0580087	-0.133143	0.187238	-0.116031	-0.117323	-0.0155401
5025-1202	0.0147052	-0.134911	-0.223239	-0.0548281	0.281119	-0.148938	0.0247157	-0.0297778	-0.0960083	0.0819891	-0.044994	-0.034485	0.201996	-0.0403411	-0.0795741	0.101508	-0.0361291	0.14783	-0.120178	-0.106131	-0.0338062
60001-0402	0.232527	0.0162577	0.129673	0.0822324	0.24039	-0.0494914	0.00312395	-0.00828509	-0.169593	0.136463	-0.00764957	-0.156813	0.0289786	0.0609382	-0.148628	-0.148153	-0.0661561	0.0113445	0.206162	0.0334739	0.219179
60001-0102	0.054335	0.0960714	0.130934	0.0159258	0.24251	-0.0890304	-0.0122847	-0.0369904	-0.141602	0.125552	-0.0198225	-0.0919539	0.00957806	0.0150345	-0.109923	-0.0123476	0.0478732	0.015811	0.146979	0.0466834	0.162462
60001-1202	0.0202753	0.0149955	0.158177	-0.00309643	0.255015	0.0182833	-0.0149858	-0.0327405	-0.183363	0.09741	-0.0248207	-0.0457093	0.0224126	0.00969057	-0.0222826	-0.0664846	-0.0191622	0.023358	0.18073	0.0801198	0.184281
60001-0002	0.114492	0.0645994	0.123364	-0.0231272	0.238235	-0.0571419	-0.0077405	-0.00719968	-0.270364	0.13823	-0.0217156	-0.0785702	-0.00164876	0.0411611	-0.101757	-0.220085	-0.023503	-0.0340783	0.206527	0.0228956	0.240515
60002-0002	-0.0247247	0.00540924	0.0727223	-0.0645635	-0.0764481	-0.0424949	-0.00644785	-0.108112	-0.0431669	0.0984829	0.110932	-0.0252228	-0.0264493	0.0332923	0.162599	0.128377	-0.0479808	0.11739	-0.0225397	-0.00272982	-0.0714176
60002-0102	0.0747304	-0.0282642	0.0528667	-0.0360005	0.179483	-0.058341	0.00428199	-0.0699361	-0.0232868	0.110609	0.077585	0.00651934	-0.0210759	-0.0100927	0.111851	0.0635441	0.113432	-0.00518419	0.0533882	-0.0188674	-0.0899147
60002-0402	0.120273	-0.079073	0.0578255	0.0131834	0.167707	0.0113008	0.0111027	-0.038653	-0.000817233	0.113393	0.0583231	-0.0524013	-0.0104039	-0.00450979	0.134026	0.0328223	0.0952233	0.0524107	0.0633819	-0.0231858	-0.0813155
60002-1202	0.127966	-0.00815267	0.0734617	0.063033	0.197107	0.0743522	-0.00427476	-0.0783034	0.0257455	0.0956754	0.0708463	-0.0419101	0.0108522	-0.0145548	0.153541	0.0606929	0.0819507	0.0302363	0.0752293	-0.0507217	-0.110485
60003-1202	0.10522	-0.0362004	0.0579571	-0.0844828	-0.165027	-0.131824	0.0340431	0.0984743	-0.0226152	-0.171594	0.129186	-0.145924	-0.0464865	0.00513351	-0.0700611	-0.0814626	0.0634891	0.0267011	-0.00396115	0.0552088	0.131759
60003-0002	0.0699991	-0.0186376	0.0888952	-0.0632053	-0.154823	-0.176602	0.0185679	0.0937118	-0.0537597	-0.146666	0.115336	-0.140298	-0.0383308	-0.00448557	-0.0577853	-0.0116555	0.0924394	-0.00445959	-0.00245015	0.0517557	0.144786
60003-0402	0.147819	-0.0696066	0.182232	0.0620431	-0.167638	0.0861045	0.0743707	0.0900992	0.0117122	-0.145312	0.120331	-0.114046	-0.0784044	0.0146378	-0.0683554	-0.0770034	0.0643731	0.067513	0.033427	0.0605427	0.123285
60003-0102	0.0519722	-0.0340889	0.10297	-0.0265919	-0.173068	-0.106756	0.0543788	0.0960591	-0.00315726	-0.163696	0.0962479	-0.107343	0.0209634	-0.00063043	-0.0543803	0.00305863	0.0653742	0.0535736	0.0434666	0.0524961	0.13674
60004-0102	0.192285	0.0565313	0.0619754	0.0102869	-0.124201	0.0216952	0.00884604	0.0282992	-0.0207609	-0.145603	-0.0483154	-0.0733424	0.0909658	-0.0933633	0.0358044	0.0551375	-0.0506473	-0.0308116	0.0870101	0.0324699	-0.105241
60004-0402	0.0861352	-0.0028359	0.0744091	-0.0698318	-0.152256	0.000285704	-0.0202225	0.027332	0.00142791	-0.115863	-0.0694514	-0.143196	0.0705549	-0.0780022	0.0250561	0.0748858	-0.02477	0.0247186	0.0913727	0.0271874	-0.110788
60004-1202	0.185494	-0.0755107	0.066519	-0.0318408	-0.142236	0.0670958	0.0710378	0.0409895	-0.0135114	-0.124893	-0.0679407	-0.0669924	0.0843753	-0.121214	0.0403765	0.0683659	-0.0659291	-0.0191966	0.095337	0.00724794	-0.114554
60004-0002	0.14931	-0.00843948	0.0309505	-0.131759	-0.172328	-0.0231398	0.0350841	-0.000196417	-0.0119331	-0.117276	-0.0696309	-0.168316	0.0606931	-0.0908022	0.0249803	0.0907526	-0.0163919	-0.0137292	0.040851	-0.023417	-0.116386
60005-0102	-0.0882785	-0.113081	0.089644	-0.135365	0.261137	-0.089537	-0.00950213	-0.0281281	-0.0549353	-0.166538	-0.0533924	0.0463139	-0.0654229	0.0776246	-0.171349	0.0331264	0.0892339	0.0789471	-0.073886	-0.00352822	-0.0816285
60005-0002	0.228743	-0.10261	0.0393834	-0.123986	0.247095	0.034304	0.151054	-0.0115019	-0.00270763	-0.192857	-0.0387094	0.03128	-0.0406421	0.073144	-0.227776	-0.0335516	-0.0246321	0.0574951	-0.0895066	-0.0506922	-0.122204
60005-0402	-0.123376	-0.123302	0.0375841	-0.257327	0.241957	-0.14465	0.0118827	-0.0545731	-0.130157	-0.170269	-0.0596938	0.0522222	-0.0846957	0.0752442	-0.126976	0.0626214	0.14496	0.0226664	-0.125395	-0.0218695	-0.0861946
60005-1202	-0.0365999	-0.0987767	0.0814673	-0.138228	0.285149	-0.0815971	0.0390848	-0.0263582	-0.0110134	-0.195981	-0.0476217	0.0578159	-0.0325849	0.0649204	-0.200875	0.0420425	0.0249692	0.0644285	-0.0825968	-0.0456533	-0.0685125
6001-0402	0.102649	-0.0982958	0.157333	-0.0419951	0.0735483	0.20856	-0.00995207	0.152153	0.0272751	0.0711964	-0.0870417	-0.177664	-0.17606	0.052481	-0.0299558	0.0215323	-0.259806	-0.342115	-0.0592669	-0.146557	-0.0557241
6001-0102	0.0669842	-0.100768	-0.0701289	0.0213606	0.0922925	0.274098	-0.138781	0.17863	0.0507006	0.0840742	-0.0738778	-0.221048	-0.278997	0.0471705	-0.174302	-0.048332	-0.306926	-0.396668	-0.105844	-0.169943	-0.0779614
6001-0002	-0.246191	-0.149143	-0.0726356	-0.0266796	0.0938051	0.366163	-0.224236	0.211356	0.160082	0.0746801	-0.112995	-0.166079	-0.293982	0.0690872	-0.214565	-0.0162065	-0.384132	-0.325907	-0.07387	-0.141557	-0.101241
6001-1202	0.0108352	0.0335568	-0.102817	-0.126179	0.0379343	0.077248	-0.0879723	0.127355	-0.02626	0.0678662	-0.0937883	-0.191689	-0.235877	0.0396475	-0.115087	0.00189892	-0.227492	-0.358894	-0.0928268	-0.154956	-0.0530048
6002-0002	-0.0341707	-0.00668176	-0.143732	0.0389565	-0.0828194	0.100542	-0.0819569	-0.0288853	0.0292157	0.125576	0.151122	0.0453063	-0.0607771	0.0792083	0.0413176	0.0791958	-0.21419	0.211858	0.00942233	-0.0223391	-0.076238
6002-0402	-0.108831	0.00875241	-0.0643943	0.342823	-0.0850597	0.170678	-0.106259	-0.0516392	-0.0358653	0.165024	0.238081	0.0472452	-0.108135	0.0480854	0.0582174	-0.225085	-0.417433	0.342972	-0.0978874	-0.0527508	-0.147964
6002-0102	0.147886	0.105155	-0.189724	0.024844	-0.0695539	0.094401	-0.0667388	-0.143158	0.0302535	0.113706	0.169171	-0.0232235	-0.075723	0.073132	-0.00505703	0.0375321	-0.135959	0.215854	-0.0823434	-0.0571038	-0.101248
6003-0102	-0.0896132	0.0796346	-0.10805	-0.0502695	0.094036	0.140094	-0.00228838	0.17238	-0.02161	0.0621959	0.0402626	0.166068	-0.061209	-0.135974	-0.251708	0.136783	0.0894501	0.03726	0.196015	-0.0836146	-0.1481
6003-1202	-0.044998	-0.0168852	-0.0725956	-0.108274	0.0761462	0.131005	0.053167	0.188193	-0.168791	0.0927421	0.0414439	0.104608	-0.0844253	-0.142743	-0.294632	0.0100197	0.101439	-0.034231	0.253137	-0.134623	-0.122291
6003-0002	-0.138028	-0.000627936	-0.176055	-0.0170846	0.109983	0.246083	-0.033012	0.19108	0.00745211	0.0748154	0.0317062	0.220259	-0.0354121	-0.123713	-0.32285	0.0548486	0.0859317	0.0794747	0.228361	-0.0867445	-0.162448
6003-0402	-0.17827	0.147329	-0.171268	-0.0864849	0.0693414	0.136024	0.0105304	0.177952	-0.0765728	0.0678737	0.00526725	0.110299	-0.127731	-0.139451	-0.28562	0.0752311	0.0958617	0.0433963	0.237113	-0.135743	-0.194925
6004-0102	-0.0657206	-0.0492463	-0.0688019	0.152993	-0.153259	0.396616	-0.116853	0.162217	-0.0267302	0.116586	-0.11618	0.0960404	0.0497685	-0.142869	-0.00484741	-0.0515094	0.0265353	0.0117481	-0.171808	0.110417	0.0419392
6004-1202	0.0191741	0.0309079	-0.21975	0.0247889	-0.155177	0.128745	-0.0703863	0.124527	0.00365695	0.0846094	-0.130523	0.0526579	0.0247261	-0.0998858	-0.00930555	0.0252028	0.0998748	0.0618074	-0.18059	0.107978	0.0361173
6004-0002	0.0499247	0.0566072	-0.223159	0.15286	-0.166209	0.281262	-0.0888254	0.165648	0.0305028	0.0893458	-0.138755	0.0633558	0.0686884	-0.10263	-0.0614435	-0.0122753	0.063974	0.0780362	-0.172357	0.11571	0.0666199
6004-0402	-0.0215025	-0.0328365	-0.237922	0.0109749	-0.16702	0.180337	-0.110184	0.0812821	-0.0194222	0.0603674	-0.130286	0.111565	-0.00840326	-0.0790329	-0.0176895	0.0373959	0.0840088	0.0346692	-0.185422	0.0808876	0.0381199
6005-0002	0.230444	0.227889	-0.232375	-0.00967155	0.241443	-0.0414122	0.148522	0.115823	0.0341939	-0.130543	-0.0674689	-0.0583808	-0.0453223	-0.0781942	-0.081562	-0.035022	-0.0856403	0.0231859	-0.0784605	-0.0328915	-0.0828073
6005-1202	0.0726918	0.088096	-0.266464	-0.151481	0.179894	-0.103094	0.116915	0.0828473	-0.0368514	-0.12498	-0.0850103	-0.0602145	-0.0705108	-0.100504	-0.0486734	0.0259915	0.00269386	0.00690788	-0.12874	-0.0769041	-0.0798115
6005-0402	0.114867	0.200445	-0.29919	-0.0410082	0.227328	0.0334107	0.111244	0.134165	0.0424085	-0.137796	-0.0603719	-0.0175489	-0.0546078	-0.111868	-0.151515	-0.0827599	-0.128249	0.0479796	-0.080293	-0.0862506	-0.0983368
6005-0102	0.267236	0.176643	-0.229536	-0.100348	0.216638	-0.0797011	0.11157	0.0564725	-0.0259517	-0.0837084	-0.0219526	-0.0507415	-0.0342184	-0.136651	-0.00543566	-0.0173165	-0.026713	-0.00205013	-0.0837073	-0.113019	-0.0562444
6006-0002	0.119197	0.0719015	-0.195362	-0.0634815	-0.0691181	-0.0816069	-0.0580643	-0.137681	-0.000697015	0.0532408	-0.176464	-0.0504998	-0.135736	-0.126234	0.118677	0.042811	-0.0399489	0.0801315	-0.00651261	-0.056129	0.0054987
6006-1202	0.0383309	0.0917267	-0.220826	-0.047609	-0.0704684	-0.0787746	-0.0348112	-0.14203	-0.03965	0.0405947	-0.171977	-0.0952621	-0.121054	-0.149431	0.117987	0.0552011	-0.0140221	0.083546	-0.000591619	-0.0567589	-0.00480559
6006-0402	0.106628	0.0867942	-0.209351	-0.0787027	-0.0651355	-0.0430037	-0.0347227	-0.134739	-0.00522294	0.0590178	-0.172113	-0.0522954	-0.118499	-0.125496	0.151661	0.10326	-0.0130996	0.0625207	-0.0180163	-0.0436014	-0.0279907
6006-0102	0.0787191	0.0584382	-0.182914	-0.066692	-0.0720275	0.00353783	-0.0558659	-0.135426	-0.00517483	0.033808	-0.173966	-0.0551842	-0.12576	-0.153413	0.0977608	0.0516436	-0.049589	0.0904612	-0.00656734	-0.00449459	-0.0235832
6007-0102	-0.359751	0.0992132	-0.166789	0.102532	0.0294761	0.215933	-0.180424	-0.107137	-0.00862213	0.0545244	-0.184958	-0.0644834	0.115676	0.0113927	-0.117421	-0.148137	-0.336928	0.103673	-0.0576453	0.213653	0.020548
6007-0002	-0.39885	0.0491342	-0.0770754	-0.0437429	0.02534	-0.0176295	-0.139386	-0.141277	-0.0727414	0.0335594	-0.178665	-0.0561434	0.0922266	0.0104485	-0.115856	-0.143757	-0.249488	0.0262296	-0.084629	0.172393	0.0389756
6007-0402	-0.276986	0.0948764	-0.246389	0.0455097	0.0154532	0.199941	-0.249725	-0.106412	-0.22784	0.094638	-0.193159	-0.111774	0.0884241	-0.0551758	0.00622077	-0.532121	-0.494556	0.11756	-0.184411	0.22236	0.173192
6007-1202	-0.331729	0.205621	-0.215666	-0.0155406	0.0405033	0.0762378	-0.175056	-0.123917	-0.0902517	0.0323519	-0.170524	-0.0736947	0.0598998	0.0354827	-0.0538004	-0.118121	-0.184201	0.10339	-0.0584971	0.176875	0.0368102
6008-0102	-0.041961	0.158073	-0.164852	-0.148099	-0.0291064	-0.00842115	0.0575719	0.0118029	0.107296	0.0401063	0.0814787	-0.0493247	-0.0703617	0.165367	-0.0122649	-0.0365998	-0.0211426	0.0527982	0.158638	0.125865	-0.0884557
6008-0002	-0.129472	0.219711	-0.316441	-0.109029	0.0359234	0.225282	-0.0408343	0.098342	0.191223	0.0571596	0.144745	-0.0795238	-0.162311	0.261251	0.0507121	-0.40772	-0.0392799	0.23456	0.257283	0.261845	-0.11866
6008-0402	-0.178977	0.11015	-0.236902	-0.155612	-0.00612073	0.180818	0.0175504	0.128575	0.156273	0.054736	0.162255	0.0102635	-0.109371	0.219653	0.137382	-0.256799	-0.0988202	0.179834	0.22149	0.166983	-0.112712
6008-1202	-0.201802	-0.0740163	-0.0649547	-0.14825	-0.0398037	-0.0207847	-0.0368935	0.00423966	0.0927972	0.0791792	0.0966087	-0.00863403	-0.0823824	0.168068	0.0229942	-0.0103993	0.0538424	0.0475569	0.164169	0.146481	-0.0871009
6009-1202	-0.00645041	0.0755544	-0.159082	-0.0669591	0.0918909	0.0837097	-0.0574803	-0.0962654	-0.0567154	-0.134433	-0.14162	-0.00127439	0.0687683	0.125756	-0.0919609	-0.0478644	0.0916802	-0.113175	0.00194503	-0.0771572	-0.0977921
6009-0002	-0.0397556	0.00511105	-0.137248	-0.156668	0.0717547	0.0706096	-0.014659	-0.109967	-0.096604	-0.125077	-0.151885	0.0289617	0.0608032	0.0920246	-0.0353821	-0.0207112	0.139722	-0.149645	-0.0342923	-0.0826734	-0.0858043
6009-0402	0.075958	0.153446	-0.147604	-0.0938061	0.0984681	0.0597572	-0.000285614	-0.112785	-0.0687182	-0.138353	-0.132994	0.0136363	0.0911425	0.0916045	-0.00712608	-0.00486852	0.071154	-0.139284	-0.0134315	-0.0427343	-0.0733123
6009-0102	0.0160826	0.0986299	-0.185536	-0.0911093	0.089296	0.0566781	0.0211221	-0.0913928	-0.0677307	-0.136255	-0.141867	-0.0390243	0.161878	0.0812842	-0.00977961	-0.0352953	0.0697908	-0.160153	-0.0465729	-0.0781975	-0.0709555
6010-0002	0.134322	-0.134285	0.11244	0.0715704	0.157742	0.220025	0.0237456	-0.0210065	0.083447	0.113414	0.00120573	-0.0293312	-0.113862	-0.0157775	0.130702	0.129492	0.0112911	0.0836778	-0.00732243	0.0436052	-0.0209212
6010-0402	-0.101372	0.0487444	0.0530912	-0.0760703	0.16872	-0.0740417	-0.0308991	-0.0325607	-0.0277719	0.0941277	-0.0329923	0.0450069	-0.103764	0.00747224	0.0176612	0.182868	0.098824	-0.0549161	-0.0743348	0.0634579	-0.0187391
6010-1202	0.0778458	-0.004641	0.0921129	0.0444353	0.174786	0.120329	0.0451268	-0.0291733	0.119763	0.0982446	-0.0135832	0.0461851	-0.099161	-0.0060109	0.0463659	0.11566	0.0618001	0.0998526	-0.0487504	0.0807657	-0.0448591
6010-0102	-0.0430075	-0.0689242	0.0482302	-0.0828419	0.1307	-0.0782909	0.00517788	-0.0417946	-0.00348858	0.119698	-0.0192673	-0.0551704	-0.10346	-0.00173699	0.0644779	0.153078	0.0877171	-0.0724063	-0.083774	0.0214727	0.00341973
6012-0402	0.0706231	-0.0531079	0.11347	0.010658	0.249136	-0.0730357	-0.0159741	-0.0767139	-0.0259044	0.131509	-0.167184	-0.0118335	-0.0836166	-0.0962608	-0.148845	-0.0748149	0.0186873	0.0823067	-0.0587155	0.160179	-0.0709218
6012-0002	0.158597	-0.0461266	0.157379	0.0554496	0.255323	-0.0511464	0.0148671	-0.0832014	0.00670674	0.157679	-0.139395	-0.0502282	-0.0892919	-0.0809485	-0.132469	-0.119157	0.0103018	0.0963012	-0.0226277	0.184562	-0.0769956
6012-0102	0.0943697	0.0340767	0.126255	0.0312415	0.260444	-0.0942727	-0.0204263	-0.0570693	0.0379308	0.117077	-0.149283	-0.00584715	-0.0683066	-0.129501	-0.204832	-0.158641	-0.0241949	0.0713414	-0.0426174	0.194075	-0.10183
6012-1202	0.0671683	-0.0505657	0.105219	-0.0498383	0.232453	-0.0755374	-0.0144722	-0.106698	0.00429662	0.124589	-0.132195	-0.0220321	-0.0790421	-0.0979521	-0.0952687	-0.075	0.0338495	0.0506681	-0.0545766	0.185258	-0.0539382
6013-0002	0.167722	0.136959	0.108716	0.0498114	-0.147712	0.0686154	0.0180742	-0.0278718	0.122521	0.0411736	-0.126862	-0.0510681	0.00859719	0.0473331	0.0202037	0.0392912	0.0640864	0.0387044	-0.0684723	0.0360008	0.112453
6013-0402	-0.224319	0.0118233	0.0927152	-0.075615	-0.179109	-0.0805365	-0.0588846	-0.0178541	0.0632543	0.0578157	-0.157233	0.0921647	0.00195174	0.0929886	-0.00264702	0.0789418	0.0535736	-0.0422852	-0.0798685	0.0260289	0.10575
6013-0102	-0.221164	0.0593684	0.134379	-0.00352713	-0.145233	0.14532	-0.0733899	-0.0142143	0.0860606	0.0613773	-0.138154	0.0342236	0.0156233	0.0762357	0.0219581	0.120218	0.0815223	0.0226914	-0.0615377	0.0637213	0.113043
6013-1202	-0.168936	0.0836085	0.139636	0.0397927	-0.146325	0.0483504	-0.0326682	0.0116501	0.11189	0.0522609	-0.131509	0.059969	0.0196693	0.06924	-0.0681403	0.0849053	0.041802	0.0433196	-0.0581495	0.0833045	0.118827
6014-1202	0.0995465	0.184431	0.156826	0.202076	-0.0393506	0.113434	0.170596	-0.00706923	0.419531	0.0712321	0.0113495	-0.188751	0.238925	-0.152364	-0.0305278	-0.0474464	-0.0655637	0.107593	0.0572948	0.0423935	-0.0487917
6014-0002	0.245065	0.182267	0.0846784	0.103149	-0.101153	0.0422217	0.226162	-0.0111621	0.351682	0.0763963	0.00974777	-0.232637	0.221626	-0.132223	-0.0515942	-0.00135036	-0.013946	0.0489879	0.0122102	-0.0432088	-0.051652
6014-0102	0.118329	0.15144	0.115658	0.0705073	-0.0829161	0.0505712	0.167255	-0.0325986	0.410837	0.0808833	0.00546594	-0.121086	0.157653	-0.152139	-0.0391867	0.0114187	0.00338807	0.0664665	0.0235051	-0.00704138	-0.0472707
6014-0402	0.120052	0.141177	0.0927356	0.0586014	-0.0836447	0.0869728	0.165778	-0.00642091	0.336929	0.065611	0.0124313	-0.200577	0.178096	-0.159365	-0.0232855	0.0196929	0.00279391	0.0653898	0.0233519	0.0141247	-0.0559301
6015-0002	-0.353874	0.31843	0.184624	0.291918	0.0923412	-0.151187	0.635972	-0.0378451	-0.183951	0.0202354	-0.0565479	0.160394	-0.120759	0.193772	-0.0756691	-0.0179769	-0.204891	-0.24239	-0.0299063	0.0826144	-0.0795508
6015-1202	-0.307411	0.243539	0.119205	0.14582	0.0623523	-0.199777	0.564648	-0.0553143	-0.211592	0.033656	-0.0863699	0.127213	-0.108245	0.19875	-0.0723941	0.069093	-0.100392	-0.226769	-0.0706264	0.0508788	-0.0848348
6015-0402	-0.444971	0.60204	0.228001	0.549787	0.0549438	-0.0795284	0.881896	0.00391545	-0.317446	0.0902834	0.0205348	0.07145	-0.169195	0.166655	0.036445	-0.148227	-0.161113	-0.252001	-0.0834408	-0.00608934	-0.03084
6015-0102	-0.339989	0.473897	0.240064	0.591066	0.0768066	-0.0810393	0.84674	0.0241479	-0.236171	0.0564124	-0.0247369	0.121961	-0.128724	0.141269	0.0192747	-0.122653	-0.212	-0.225969	-0.0479218	0.056232	-0.0448819
6016-0102	0.0846254	-0.0675209	0.0957846	-0.0191408	-0.165234	-0.135668	0.0137297	0.190804	0.0730461	0.0719583	-0.0406196	0.0608948	0.0420759	0.0172572	-0.0594509	0.0709119	0.163231	0.0374719	-0.153094	0.08696	-0.0672703
6016-0402	-0.0160518	-0.0631316	0.157349	0.150003	-0.165117	-0.0141106	-0.0174779	0.223875	0.112097	0.087289	0.019438	0.106757	0.0826219	0.0157797	-0.087626	0.0142359	0.101537	0.115673	-0.15481	0.105717	-0.0629366
6016-0002	0.147443	-0.0124301	0.082091	0.0107554	-0.155818	-0.0858444	0.0582952	0.204763	0.114632	0.0780651	-0.0412213	0.0353361	0.0603304	0.030181	-0.09248	0.0679838	0.12631	0.0519555	-0.16492	0.070907	-0.0652662
6016-1202	-0.0433312	-0.0458356	0.126946	0.0717371	-0.184251	-0.128202	-0.0314433	0.180321	0.0671894	0.0903753	-0.0371534	0.132494	0.0488368	0.00237397	-0.120691	0.014885	0.160767	0.0643068	-0.169957	0.0919711	-0.0614316
6017-0402	0.230718	0.0949986	0.0234125	-0.103651	-0.226895	-0.137927	0.114035	-0.147402	0.0907104	-0.107286	-0.183169	0.223119	-0.0411044	-0.0694402	-0.0276602	0.0756063	0.0657436	-0.0614181	-0.111211	-0.0711305	0.107227
6017-0102	0.36706	0.163044	0.056729	0.0697533	-0.21446	0.00973041	0.152177	-0.111031	0.182919	-0.0921418	-0.181822	0.163992	-0.0296923	-0.0696635	-0.0627262	0.0668584	0.0363224	0.0145136	-0.0984753	-0.0274065	0.0890042
6017-0002	0.29828	0.151493	0.0139037	-0.101618	-0.221837	-0.045906	0.109842	-0.125616	0.107771	-0.105805	-0.180346	0.0422232	-0.0513033	-0.0793316	-0.0400709	0.0926942	0.0408004	-0.0867152	-0.10159	-0.0556402	0.15407
6017-1202	0.283547	0.212532	0.0595766	0.03849	-0.226452	-0.0718722	0.0304488	-0.108378	0.128691	-0.120426	-0.212615	0.142131	-0.0235126	-0.053604	-0.119843	0.0361104	-0.0215742	-0.0549976	-0.0850274	-0.0299255	0.125435
6018-0402	-0.148623	-0.0100422	0.107351	-0.0264362	0.0518075	-0.146759	-0.10666	-0.0379319	0.0232719	0.10142	-0.00499646	0.0800925	0.0039038	0.156393	-0.0240883	-0.0120238	-0.0200258	0.0243853	0.122851	-0.0483055	-0.148177
6018-0102	-0.0439158	0.0807547	0.117475	0.0325443	0.0294029	-0.16917	-0.0546589	-0.0223467	0.01332	0.10136	-0.0102018	0.145384	-0.0361955	0.183523	0.0551869	-0.0221619	-0.0385545	-0.00242911	0.0892814	-0.0560899	-0.127146
6018-1202	-0.127436	-0.0214964	0.131658	-0.0301245	0.0299554	-0.235244	-0.146333	-0.0153825	-0.00905307	0.0886204	-0.00528912	0.126699	-0.0668807	0.212091	-0.0741395	-0.0893504	-0.0595495	-0.0381793	0.121269	-0.102745	-0.162791
6018-0002	0.175696	0.180175	0.0875387	0.000317383	0.0306578	-0.16369	-0.0511968	-0.0223422	0.00568742	0.0874635	0.00468917	0.00466044	-0.0610379	0.201047	-0.0261142	-0.0148349	-0.00390155	-0.013943	0.0963336	-0.0412772	-0.154856
6019-0002	0.223501	-0.108283	0.0509672	-0.00323259	-0.0743438	-0.000361493	0.112969	-0.0811357	0.0764727	0.114521	0.0808119	-0.00104307	-0.0071083	0.112107	0.0542764	0.0427334	-0.0792805	0.0413507	0.0646831	0.0420688	-0.0350562
6019-0402	-0.16184	-0.11467	0.105426	0.0417044	-0.0586995	-0.0832619	-0.0435963	-0.0536734	0.0677794	0.09931	0.0628277	0.0726955	-0.0341103	0.145577	0.0495596	0.0785136	-0.0861175	0.0359134	0.118523	0.056754	-0.0349282
6019-0102	0.169909	-0.155163	0.0696114	0.02705	-0.0514634	0.076359	0.0838576	-0.0823769	0.0644854	0.111819	0.077729	3.53497e-05	-0.0475347	0.111764	0.105491	0.0512442	-0.085165	0.102719	0.0683117	0.0639295	-0.0279258
6020-0002	0.0736222	-0.0910868	0.144332	0.110289	-0.143212	0.1739	0.00368005	-0.0909615	0.140009	-0.159068	-0.0869519	-0.165695	0.0748999	0.0609138	-0.117794	0.064787	-0.122213	-0.0867557	0.0969503	0.0222074	-0.193883
6020-0102	0.152582	0.00237108	0.0913515	0.383906	-0.138949	0.248167	-0.0644101	-0.0862148	0.221194	-0.187576	-0.0890161	-0.172006	0.155478	0.0463269	-0.180842	-0.151731	-0.269229	-0.110101	0.18863	0.0450268	-0.21409
6020-0402	0.119636	0.026506	0.0849251	-0.00123451	-0.122555	-0.0124997	0.0358269	-0.110173	0.0918092	-0.143848	-0.0848017	-0.170872	0.0404816	0.0841014	-0.0554601	0.09225	-0.0717487	-0.125513	0.0390232	0.00845865	-0.161488
6020-1202	0.0994334	-0.0415106	0.18116	0.134135	-0.142894	0.106698	0.0301489	-0.0844528	0.139269	-0.157941	-0.0653726	-0.177835	0.0619171	0.0720591	-0.080043	0.0813297	-0.121348	-0.0946491	0.114828	0.0595637	-0.176699
6021-0002	0.280011	-0.0985798	0.0576384	0.0193019	-0.201732	0.0825371	0.0523502	0.048666	0.033779	0.0959072	-0.161672	-0.165479	-0.0974201	-0.116981	-0.0491016	-0.0679777	0.085396	-0.0103032	-0.0872951	-0.0349869	-0.000469631
6021-0402	-0.224639	-0.240343	0.0633606	-0.128771	-0.216265	0.0135681	-0.118285	0.0543197	-0.140365	0.0910735	-0.233687	-0.0467893	-0.102647	-0.14514	-0.0565824	0.0372596	0.198714	-0.015928	-0.124513	-0.00312677	-0.00451484
6021-1202	-0.103526	-0.235819	0.115884	0.0172673	-0.19184	0.108736	-0.0970889	0.0873877	-0.0567506	0.0969944	-0.222239	-0.00291322	-0.101985	-0.148159	-0.0455352	0.0443326	0.135636	0.0425219	-0.0649182	0.0152183	-0.0268326
6021-0102	-0.299901	-0.295864	0.0787636	-0.0174208	-0.217369	0.0957011	-0.177911	0.0636123	-0.106589	0.0808042	-0.219384	-0.0289949	-0.125714	-0.129503	-0.0402663	0.0798751	0.17068	0.0616016	-0.0804501	-0.00752894	0.0110221
6022-1202	-0.149022	-0.0307837	0.0207571	-0.103923	-0.127089	-0.119194	-0.121999	-0.198247	-0.0593165	0.138619	0.0541977	0.00501743	-0.0294592	-0.0354627	0.00184061	0.132344	0.0276145	-0.0734338	-0.0740602	0.0198411	0.0127567
6022-0002	-0.284862	-0.169832	0.0364381	-0.146834	-0.148366	0.0541944	-0.140479	-0.169061	-0.114232	0.122772	0.0627194	-0.0663427	-0.0542789	-0.057523	0.0159121	0.113285	0.033809	-0.077629	-0.084555	0.0195733	0.0264275
6022-0102	-0.298488	-0.134557	0.0773947	-0.121899	-0.1315	-0.0477578	-0.168055	-0.196982	-0.129199	0.116463	0.0453795	-0.0332969	-0.0578095	-0.0323593	-0.00885758	0.148139	0.0409414	-0.063938	-0.068445	0.0347288	0.00103138
6022-0402	-0.206233	-0.167148	0.0469433	-0.1147	-0.137043	0.0362085	-0.151101	-0.185455	-0.0778411	0.116189	0.0490228	0.0187848	-0.0360021	-0.0525197	0.0481829	0.112225	0.0395018	-0.0251106	-0.064298	-0.0121355	-0.00164837
6023-0102	-0.0998492	-0.29116	0.078752	-0.0984942	-0.0752483	-0.192375	-0.0284687	-0.182894	-0.220664	0.123538	-0.0491987	-0.104148	0.132306	0.110831	-0.00135697	0.00894684	0.0110051	-0.0999626	0.0303869	0.139523	-0.111718
6023-0002	0.055343	-0.165994	0.0456001	-0.0756715	-0.0618348	-0.161139	-0.0105214	-0.14493	-0.169304	0.125893	-0.0538452	-0.127939	0.101585	0.123236	0.0294185	0.00522548	0.0163264	-0.0633821	0.0371704	0.110702	-0.132371
6023-1202	-0.182176	-0.130889	0.00758874	0.0190111	-0.0496163	-0.190207	-0.100367	-0.158058	-0.165427	0.122278	-0.0540057	-0.0633206	0.136704	0.121536	-0.0250926	0.0369516	0.0383065	-0.052856	0.0510237	0.159447	-0.0935079
6023-0402	-0.125309	-0.158386	0.120721	0.0224727	-0.0375264	-0.100861	-0.0890585	-0.136077	-0.18205	0.0822095	-0.0405067	-0.0100119	0.132013	0.119309	-0.0441909	-0.00583675	-0.0356506	-0.0383781	0.0764009	0.184842	-0.141717
6024-0002	0.0961688	-0.150862	0.0398199	-0.0578703	-0.0948843	-0.0785509	0.0415596	0.125153	-0.0306398	-0.135654	-0.0105379	-0.118792	0.0426414	-0.0970345	0.0900467	0.0889379	0.0522481	0.0770875	-0.00795942	-0.0383101	-0.0782735
6024-1202	0.00256535	0.253106	-0.0190408	0.205831	-0.16602	-0.0967037	0.158442	0.072945	-0.233642	-0.117872	-0.00166184	-0.191536	0.0471714	-0.117241	0.151983	0.111829	0.253711	0.0250089	-0.0883675	-0.0652311	-0.0296548
6024-0402	0.179699	-0.119996	-0.0255459	-0.0300273	-0.120738	-0.0423624	0.00676335	0.136863	-0.043633	-0.153992	-0.00133725	-0.0719994	0.00216369	-0.126423	0.045691	0.0900348	0.0777367	0.0791349	-0.0626126	-0.0218166	-0.0746671
6024-0102	0.23298	-0.0661191	0.00974377	-0.038969	-0.110397	-0.0602818	0.0928103	0.129138	-0.0310567	-0.154247	0.000847768	-0.114495	0.0556784	-0.130868	0.0456343	0.0382715	0.0859426	0.096094	-0.0253669	0.0039937	-0.0880332
6025-0402	0.00378494	0.155629	0.179198	0.118891	0.16921	-0.227396	0.199948	0.14362	-0.020449	0.0724573	0.162454	-0.0643213	-0.138289	-0.077205	-0.0134803	0.0258055	0.017649	0.0587927	-0.0264209	0.0660095	-0.0593268
6025-0102	-0.0959245	0.0894561	0.2398	0.225704	0.210246	-0.0607797	0.224867	0.156289	-0.00162392	0.0892097	0.213684	0.0326518	-0.163359	-0.156934	0.0699146	-0.0734429	-0.116419	0.0751626	-0.087683	0.133774	-0.0397398
6025-0002	-0.140555	0.357686	0.245053	0.277938	0.173799	-0.143892	0.298242	0.165645	0.00656946	0.0764959	0.182991	-0.0896688	-0.171784	-0.0958206	0.0666105	-0.0417237	-0.0253155	0.0553792	-0.00906001	0.0732172	-0.0334958
6026-0402	0.0960146	-0.0298704	0.00397417	-0.118602	-0.0874197	-0.0126151	0.110005	-0.168296	-0.113191	-0.154599	-0.138022	0.0527189	-0.171632	-0.0211728	0.0132163	0.12931	0.0283278	0.0175038	-0.0152681	-0.0645235	-0.0511587
6026-0002	0.133129	-0.0326148	0.0547209	-0.0237095	-0.0633483	0.116576	0.148181	-0.146424	-0.035281	-0.185905	-0.13803	0.0932567	-0.158501	-0.0645171	0.0597467	0.102768	-0.0460429	0.0103179	0.0431032	-0.0424492	-0.0461422
6026-0102	0.0293955	0.0154483	0.0235952	-0.121268	-0.075301	-0.0303179	0.0997832	-0.146437	-0.113086	-0.161269	-0.133999	0.0487038	-0.137736	-0.0297527	0.00940395	0.112476	0.0164485	-0.0104153	-0.00742993	-0.0252196	-0.0716406
6026-1202	0.0444692	-0.0823115	0.0234494	0.0932995	-0.0528343	0.104637	0.0467271	-0.115318	-0.0481308	-0.161135	-0.137941	0.16042	-0.157881	-0.0721011	0.0623931	0.102834	-0.0383856	0.0914187	0.0330831	-0.0375827	-0.0418233
6027-0002	0.127647	-0.179122	0.0913766	-0.0336134	-0.0553264	-0.0279085	-0.00277865	0.0860629	-0.0265615	0.108193	-0.241589	-0.136941	-0.12803	0.10627	0.0332915	0.00857083	0.00696559	-0.0792438	0.052494	0.000104816	0.0617125
6027-0402	0.161928	-0.0824546	0.0601931	-0.0853395	-0.0777643	-0.0499363	0.0758707	0.045493	-0.0308538	0.0942783	-0.20702	-0.152009	-0.134436	0.10693	0.131611	0.0465108	0.0257032	-0.0904927	0.011574	-0.00918692	0.050181
6027-1202	0.0869132	-0.0665389	0.0978943	0.0316158	-0.0250346	0.000771623	0.0254309	0.0882689	-0.01299	0.119503	-0.173221	-0.117506	-0.0967705	0.129013	0.0858599	-0.0132728	-0.0320531	-0.0503356	0.072661	0.0493297	0.0307264
6028-0002	0.116276	0.0595854	0.119888	0.00333428	-0.060454	0.0661885	0.00782589	-0.151777	-0.123194	-0.152779	0.00853022	0.0303865	-0.231145	0.0690829	-0.0375889	0.143784	-0.0101207	0.052616	0.0940698	-0.135232	-0.0428164
6028-1202	0.101462	0.100232	0.163251	0.111434	-0.058807	0.143515	-0.0464354	-0.112185	-0.0689492	-0.148612	0.0332973	0.041509	-0.248271	0.0905841	-0.0313639	0.091258	-0.0705228	0.0891259	0.114581	-0.105397	-0.0611744
6028-0402	0.127868	0.0514136	0.170096	0.0289582	-0.0852546	0.0576746	-0.0228836	-0.122058	-0.11387	-0.166044	0.0236723	0.0378058	-0.22875	0.106067	-0.066339	0.128089	-0.0200691	0.0310265	0.0933033	-0.0955031	-0.056915
6028-0102	0.126823	0.0673092	0.164006	0.0324489	-0.0638462	0.0736791	-0.020643	-0.117542	-0.0951941	-0.152079	0.0126312	0.013861	-0.243399	0.0964564	-0.0984578	0.0805561	-0.0218398	0.0482843	0.103702	-0.120833	-0.0662274
6029-0402	0.191201	-0.251743	0.246828	0.342951	-0.110065	0.313356	0.0483007	-0.0101631	0.197802	-0.183739	0.190738	-0.0618998	-0.238404	0.101423	-0.063201	-0.0580927	-0.0556931	0.0585102	0.115191	-0.0765717	0.133384
6029-0102	0.270518	0.0947982	0.210377	0.247199	-0.132408	0.0871573	0.0990068	-0.00225595	0.192661	-0.171094	0.159983	-0.0686149	-0.160445	0.138374	-0.027729	-0.0545026	-0.0279207	-0.000493092	0.0943846	-0.0789182	0.110357
6029-0002	0.24966	0.392155	0.0389075	0.2569	-0.121028	-0.0439681	0.18367	-0.0264061	0.064249	-0.121365	0.155359	-0.10894	-0.128763	0.0630845	0.0431839	0.00370594	0.0833029	-0.0676415	0.0556773	-0.0730255	0.103652
6029-1202	0.187307	0.0165579	0.158198	0.205399	-0.125082	0.196073	0.166767	-0.026482	0.215721	-0.172352	0.108004	0.011428	-0.113743	0.0880929	-0.0740228	-0.000133877	-0.0253755	0.0253084	0.085866	-0.0845568	0.100876
6030-1202	0.265343	0.0784383	0.0866202	0.112718	0.185856	0.0118693	0.0954328	0.154138	0.197281	0.0621186	-0.0217023	-0.0178664	0.131217	-0.0973834	-0.0201256	0.0374268	0.0838185	0.0806734	-0.0939107	-0.0564429	-0.0421332
6030-0102	0.0972446	-0.0393895	0.0831046	-0.00402768	0.146232	-0.120642	0.110018	0.149275	0.123075	0.0822336	-0.00541373	0.0276042	0.126827	-0.122121	0.0168389	0.0560266	0.100314	-0.0374142	-0.0664334	-0.0989281	-0.033565
6030-0002	0.133873	-0.0459189	0.0797577	-0.0543549	0.16763	-0.0814382	0.11614	0.170555	0.155399	0.0906972	-0.0397225	-0.0153241	0.137311	-0.12936	-0.0468794	0.0527336	0.0982037	-0.0104129	-0.12361	-0.0969637	-0.0417459
6030-0402	0.305634	-0.0332999	0.137501	0.123655	0.184845	-0.0617003	0.172864	0.189383	0.165737	0.0619565	0.0194574	0.0151423	0.0938504	-0.0896675	-0.0489816	0.0409544	0.0896873	0.00464299	-0.0825187	-0.0699183	-0.0516126
6031-0002	0.331906	0.102681	-0.00359063	-0.147145	-0.0706203	0.00265396	0.150083	-0.170301	-0.0464079	0.104297	-0.0922227	0.0322317	0.0831406	-0.0688847	0.071278	0.069928	-0.0446761	-0.208903	0.0330174	0.120771	-0.0656004
6031-0402	0.125957	0.0815963	-0.044765	-0.267921	-0.105984	-0.123245	0.168753	-0.179831	-0.132217	0.0733787	-0.117263	0.0531188	0.10328	-0.0532968	0.00969378	0.0987085	0.0408691	-0.254379	0.00325976	0.081828	-0.0903575
6031-1202	0.178697	0.0410962	0.00608185	-0.194698	-0.0660895	-0.0374285	0.12192	-0.145098	-0.0886075	0.0715398	-0.0901168	0.114931	0.10936	-0.094639	0.0483278	0.104969	-0.0253863	-0.202765	0.0360283	0.125833	-0.0646466
6031-0102	0.170371	0.123444	0.0343189	-0.0977225	-0.0645889	-0.0241026	0.0389679	-0.154696	-0.0169464	0.0768335	-0.101042	0.129348	0.0972361	-0.0881743	0.109112	0.106266	-0.0689712	-0.17159	0.0685658	0.143096	-0.0527554
6032-0002	0.141202	0.11704	0.0507792	-0.130396	0.268637	-0.205463	-0.00257373	0.012515	0.0304649	0.0550431	-8.48921e-05	-0.154175	-0.100849	0.0917414	-0.0526954	0.0231096	0.0317823	-0.0139592	0.0968509	-0.0293435	-0.0626628
6032-0102	0.153221	0.152995	0.0285205	-0.116642	0.261701	-0.204109	0.0247529	-0.0169566	0.0104745	0.0619423	0.00283346	-0.183793	-0.125833	0.0918173	-0.0790126	0.0687294	0.0850797	-0.00810627	0.0983167	-0.0293364	-0.092233
6032-1202	-0.0465713	-0.0759623	0.0583217	-0.0676581	-0.145865	-0.127914	-0.0345475	-0.248799	-0.137624	0.0516107	0.161734	-0.133795	0.0481605	-0.0323762	-0.216138	-0.0895423	0.138771	-0.0859027	0.0849764	-0.0600336	0.145344
6032-0402	0.0987419	0.0817228	0.0817239	-0.065484	0.293117	-0.154382	-0.0301649	0.00447361	0.00741825	0.0748542	0.0186859	-0.127975	-0.153068	0.0913478	-0.085248	2.85013e-05	0.023895	-0.0410778	0.101901	-0.0236559	-0.0515417
6033-0002	0.114653	-0.0331648	0.104644	0.00557802	0.0027127	-0.199131	-0.0181749	0.00122287	0.117188	0.0886828	0.129935	0.0998191	-0.0165275	0.0665993	-0.0484442	0.0177179	0.0105295	0.0203855	-0.110235	-0.136028	0.00466801
6033-0102	0.333007	0.0586551	0.0822376	0.0244858	-0.00556232	-0.0743621	0.136812	0.0451853	0.207543	0.0715599	0.117426	0.0716326	0.0280885	0.0676857	-0.0787606	0.0294097	0.0179235	0.00816874	-0.0804833	-0.0921192	-0.0267321
6033-1202	0.165882	0.152297	0.0848123	-0.0302288	-0.0342459	-0.173089	0.00767312	0.00844786	0.143855	0.0731642	0.119814	0.085085	-0.0197233	0.0693706	-0.0675593	0.0117378	0.049296	0.0475718	-0.0999147	-0.133091	-0.0116978
6033-0402	0.0721561	1.05141	-0.087186	0.563607	-0.00477409	-0.0448819	0.104705	-0.00275732	0.148171	0.092341	0.241887	0.0701196	0.0225545	0.0543567	0.0547963	-0.173893	-0.0116435	-0.0548268	-0.156271	-0.259693	0.0648481
6034-0402	-0.0289241	-0.0798088	0.0156914	-0.14625	-0.166468	-0.207248	-0.011921	-0.24935	-0.15199	0.0367187	0.144322	-0.137019	-0.00564987	0.0117692	-0.0994933	0.037614	0.185508	-0.0677851	-0.00721954	-0.0448161	0.122084
6034-0002	0.129502	0.0142891	0.0203128	-0.0506558	-0.145797	-0.173501	0.0273699	-0.245124	-0.0557285	0.0625554	0.134765	-0.154789	0.0190934	-0.004232	-0.0977655	0.0257521	0.134507	0.00221615	0.0139183	-0.012743	0.122885
6034-1202	0.0731809	0.0699629	0.0343537	-0.103263	0.24686	-0.175145	-0.00118301	-0.0449213	-0.0231775	0.0851826	-0.026328	-0.18139	-0.0830319	0.0947209	-0.0599045	0.0557786	0.0999866	0.0110496	0.049094	-0.0314114	-0.0858289
6034-0102	0.0247925	-0.105548	0.0746081	-0.0377968	-0.145679	-0.108495	-0.011418	-0.241482	-0.050504	0.0707667	0.144697	-0.135383	0.00154005	0.00641763	-0.139785	0.0417875	0.151543	-0.00941294	0.0216516	-0.0033413	0.119402
6035-0002	-0.352173	0.0358523	0.101499	-0.0209492	-0.00475986	0.151703	0.000561381	-0.0919344	0.0645785	0.0729048	0.0508394	-0.0570645	0.172223	0.0400729	0.170333	0.0912058	-0.0257847	-0.0018918	0.0364541	0.145426	-0.0965862
6035-0102	-0.419089	0.0109959	0.133522	-0.000274814	-0.0132639	0.149768	-0.0774519	-0.131981	-0.0196642	0.0678518	0.0369186	0.0567087	0.130206	0.0275405	0.15933	0.0764282	0.0193279	0.00653069	0.0342135	0.167428	-0.0664196
6035-0402	-0.55862	0.0440464	0.170869	0.00322514	0.0370258	0.147681	-0.137519	-0.102735	-0.031733	0.0333667	0.051605	0.147335	0.102987	0.0100547	0.120127	0.0649127	-0.0209878	0.0192148	0.0566749	0.149407	-0.0664
6035-1202	-0.434949	0.0536489	0.0803642	-0.0863489	-0.0114573	0.0834164	-0.0262659	-0.0951111	0.0159408	0.0651589	0.0468616	-0.0206307	0.174786	0.0522488	0.119219	0.0628151	0.0265161	-0.0612918	0.00572933	0.137516	-0.0862557
6036-0002	0.0357724	-0.0823386	0.0918534	-0.0198537	-0.141663	0.0968431	0.0323422	0.123027	0.0210429	0.0758987	-0.0113796	0.124107	-0.0175696	-0.0829006	0.0214961	0.055225	0.015679	0.0377956	0.0442278	-0.0616506	0.0632878
6036-0102	-0.0530311	-0.114079	0.0842154	-0.0926438	-0.132461	0.133565	-0.0365129	0.0928604	-0.0264164	0.0650781	-0.00244151	-0.0405783	-0.0374681	-0.140983	0.0165507	0.032166	0.0155428	0.0546325	0.0170887	-0.0455167	0.0749579
6036-0402	0.0924567	0.0217802	-0.047495	-0.142828	-0.123453	0.10232	-0.00261518	0.10098	0.0107213	0.0856872	-0.0156679	0.000496394	-0.0486021	-0.101375	0.0367471	-0.0344457	0.022377	0.0750535	0.00495062	-0.0792548	0.0948232
6038-0402	0.307115	-0.123313	0.0238959	-0.0935201	-0.0256356	0.0496817	0.217559	0.122009	0.154358	0.142443	-0.0545641	-0.140192	0.0949864	-0.103638	0.00717784	-0.116819	-0.0038805	0.0358629	-0.0265704	-0.0678022	0.0784254
6038-1202	-0.106997	-0.133032	0.10348	-0.00576176	-0.00272839	0.19558	0.0969462	0.154062	0.20671	0.115329	-0.00500339	-0.115561	0.214167	-0.156443	-0.0277254	-0.117692	-0.153921	0.0382313	0.0676225	-0.0799005	0.113933
6038-0002	0.273338	-0.0569104	0.0376824	-0.073044	-0.0368777	0.0276976	0.217639	0.119062	0.165377	0.140595	-0.0362171	-0.147252	0.134992	-0.0852803	0.028789	-0.052613	-0.0356469	0.0197846	-0.039041	-0.0640755	0.0594698
6038-0102	-0.0232637	-0.150771	0.0595264	-0.126559	-0.0466424	-0.00335152	0.11363	0.11034	0.0788027	0.134803	-0.033361	-0.0364639	0.142006	-0.116976	0.0472821	-0.000125162	0.005515	-0.000837485	-0.0160962	-0.0489276	0.104324
6039-0002	-0.275185	-0.0424492	0.0360835	-0.176626	-0.0156383	-0.0579322	-0.126787	-0.0869284	-0.00805362	-0.100292	0.038874	-0.163564	-0.0894509	0.123544	0.0907785	0.11988	0.033677	-0.121231	-0.0356555	-0.0613506	0.100326
6039-0102	-0.263725	-0.0241126	0.0837983	-0.119298	-0.0162424	-0.0286717	-0.114396	-0.0674037	-0.00336203	-0.122967	0.02342	-0.175799	-0.146767	0.156397	0.00778038	0.0885879	0.00710791	-0.0685416	0.00893375	-0.0710903	0.125705
6039-1202	-0.0809832	0.0439535	0.030773	-0.184107	-0.0019343	-0.0811491	-0.0651352	-0.0863638	-0.0537552	-0.11519	0.0407793	-0.101532	-0.133943	0.13516	0.0773239	0.101611	0.0251443	-0.148966	0.00551216	-0.0702253	0.141183
6039-0402	-0.233223	0.0292446	0.0540498	-0.0711022	-0.0176615	0.0650461	-0.115975	-0.0870312	0.100503	-0.0935971	0.0275275	-0.198359	-0.122141	0.134046	0.082968	0.0598529	-0.0201046	-0.0615014	-0.00254397	-0.0900316	0.0763138
6040-0002	0.234505	-0.0238539	0.0416385	-0.0430714	0.150769	0.0386967	0.0415637	-0.121288	-0.0103939	-0.10215	0.140287	-0.215556	-0.153905	-0.0382828	0.0333531	0.0479378	0.0908259	0.0885141	-0.070263	-0.0537083	-0.0232196
6040-0102	0.181635	-0.0402885	0.0425864	-0.00744105	0.142177	0.0455267	0.050476	-0.163476	-0.0249695	-0.113548	0.132944	-0.20604	-0.118326	-0.0255563	-0.012434	0.0615185	0.128784	0.117751	-0.0674424	-0.0174298	-0.0286592
6040-0402	0.223886	0.0916667	-0.0577053	0.0401427	0.113565	0.0406091	0.0370388	-0.149513	-0.00495107	-0.122021	0.116461	-0.172844	-0.126178	-0.0323577	0.063443	0.0560755	0.0870497	0.122321	-0.0879495	-0.00578734	-0.0210876
6040-1202	0.240307	0.00218049	0.0196241	-0.0273902	0.145201	0.0712402	0.0581909	-0.161759	-0.0180193	-0.105649	0.130871	-0.155777	-0.118549	-0.0247078	0.0281772	0.0652359	0.101702	0.108063	-0.0560781	-0.0243069	0.00476215
6041-0402	-0.064859	-0.0842875	0.0351011	-0.0709349	-0.0318818	-0.0913328	0.00222612	-0.0772781	-0.0179335	0.0573166	-0.0592601	0.049456	0.131544	0.0571483	0.158028	0.0572659	-0.0870721	0.134609	0.0360586	-0.152159	0.126645
6041-0002	-0.0151899	-0.0309463	0.0310437	-0.0984534	-0.0129058	-0.0931661	0.0706379	-0.0762247	-0.0270635	0.0584689	-0.0656396	0.00503242	0.170617	0.0422514	0.212356	0.013409	-0.103901	0.124622	0.0492736	-0.137111	0.141833
6041-0102	-0.0676933	-0.0555455	0.0837956	-0.0196075	-0.0132389	-0.110645	0.0296651	-0.0573185	-0.0254517	0.0692139	-0.100339	-0.00030183	0.130385	0.0825432	0.164335	0.0199213	-0.0724201	0.168637	0.0815645	-0.0875257	0.123219
6041-1202	0.0536433	-0.0393653	0.00842564	-0.145876	-0.0323881	-0.195406	0.14135	-0.0735954	-0.0256879	0.0628004	-0.0838743	0.0557212	0.122195	0.0648665	0.163554	0.0282689	-0.0585073	0.0139606	0.0260724	-0.166953	0.111306
64001-0102	-0.00812926	0.0880725	-0.41189	0.283378	-0.0926274	0.140697	-0.0651989	0.155741	0.079718	0.0503178	0.0993707	0.212234	-0.0247513	-0.0781123	0.0938063	0.0892262	-0.000377866	0.0435154	0.0771441	0.0248484	0.0458541
64001-1202	0.0342196	0.102557	-0.536146	0.0354085	-0.114157	0.00896082	-0.0711789	0.113313	0.0702775	0.078372	0.0746175	0.036854	0.0156767	-0.0349506	0.0990066	0.0749775	0.0260629	0.00356659	-0.0118694	-0.0201767	0.0607037
64001-0402	0.0126948	-0.185578	-0.410623	-0.0024281	-0.102161	-0.0679705	-0.0514726	0.128511	0.00580363	0.0777329	0.0735654	0.0573047	-0.00207709	-0.0248226	0.0495617	0.0574256	0.0203966	-0.0286973	0.0297189	-0.0227262	0.0519561

## Sheet: 3 - skin_loadings
ensembl_id	factor_1	factor_2	factor_3	factor_4	factor_5	factor_6	factor_7	factor_8	factor_9	factor_10	factor_11	factor_12	factor_13	factor_14	factor_15	factor_16	factor_17	factor_18	factor_19	factor_20	factor_21	factor_22	factor_23	factor_24
ENSG00000000003	-0.259502	0.503501	-0.105276	0.32113	-0.225855	0.7676	0.0713427	-0.165685	0.234962	1.76148	-1.29146	0.053937	-0.0827742	-0.660354	-0.79891	-0.336048	-1.35249	-0.48112	0.0973551	0.12082	-0.456189	0.218754	0.181002	0.297809
ENSG00000000005	0.384953	-1.72843	1.24913	5.68796	3.52009	1.39229	-0.747575	-1.46699	-0.560411	0.613825	-1.47844	-1.78988	-0.597315	0.626615	-1.17642	-2.22322	-0.640872	1.60659	-0.323999	0.424837	-2.36987	-1.5463	-1.83301	0.802653
ENSG00000000419	-0.0545565	0.557478	-0.0653393	-0.295463	-0.173371	0.0978015	-0.0183762	-0.255642	-0.432539	-0.119331	-1.30959	-0.556744	-0.414635	-0.526951	-0.610878	-1.08363	0.634408	-0.234002	0.264637	0.2999	-0.0269834	0.0257086	-0.0456753	0.427708
ENSG00000000457	-0.195251	-0.0315638	-0.0792462	0.0350265	-0.633307	-0.0688865	0.500476	-0.148768	-0.179249	0.053608	0.0664149	-0.0894465	0.325295	-0.240483	-0.352922	1.3544	-0.186802	0.123193	-0.276066	0.0741441	-0.172582	-0.18604	-0.274948	0.213352
ENSG00000000460	-0.40669	0.858281	0.0101058	0.0496751	-0.846834	0.0314849	-0.265124	-0.027124	-0.403671	-0.226664	-0.667477	-0.0277062	-0.247249	-0.973938	0.0836329	1.19716	-0.319951	-0.0615626	-0.131096	-0.20654	0.948046	-0.221386	0.393917	-0.630129
ENSG00000000938	-0.317776	2.18571	-0.21698	0.144009	0.953943	-0.723457	-0.463906	-0.12442	-0.270128	0.313815	0.680954	2.62859	-0.0485152	0.819166	-0.286502	0.408604	-0.199889	0.405189	-1.05712	-0.237823	0.0639243	0.674097	-1.2179	0.516759
ENSG00000000971	0.0286906	-0.0868707	-0.0237557	0.966287	5.54808	-0.620129	0.420789	-0.395764	0.363218	-0.249087	-0.810218	1.03182	1.29414	0.185054	0.462377	-0.334541	0.418208	0.0527212	0.468297	-0.116945	0.316753	-0.238501	-0.591317	0.14157
ENSG00000001036	-0.538739	0.754148	-0.121074	0.212128	0.675492	0.86877	-0.339524	0.224502	-0.424789	-0.347524	0.0142709	0.0616822	-0.0393207	-0.726505	-0.304331	-0.812466	0.0920763	-0.27603	0.224747	0.171466	-0.138606	0.163639	-0.00322398	-0.515056
ENSG00000001084	-0.392111	-0.930822	0.0137918	0.0164048	-0.423219	0.888203	1.46656	-0.140699	-0.323336	0.047055	1.28823	0.369868	-0.654968	-0.40578	-0.230633	-1.47046	-0.51907	0.175172	1.34037	-0.404186	0.475567	0.00889623	0.0234422	0.2127
ENSG00000001167	-0.210956	0.657889	-0.0644275	-0.119218	-0.710583	-0.302301	0.474239	-0.0223681	-0.269704	-0.171479	0.35144	-0.167238	-0.572102	-0.403725	0.584141	2.1905	0.0660453	0.173127	-0.501066	-0.545273	0.176132	-0.119579	0.0473064	-0.570469
ENSG00000001460	-0.0363763	-0.207511	-0.129454	0.213733	-0.708221	0.430548	-0.463085	-0.0210545	-0.40368	-0.193188	-0.250546	-0.663354	0.154588	-0.395901	-0.244857	0.213904	-0.0398191	0.00743536	0.284613	0.527259	0.200642	-0.117552	0.113304	-0.319651
ENSG00000001461	0.0490895	-1.08084	-0.094093	-0.334744	-0.333475	0.293042	0.42553	-0.150786	0.423539	-0.282414	0.39072	-0.431703	0.0539889	-0.38561	0.21269	0.337764	-0.495371	0.162315	-0.111808	0.595424	-0.829795	-0.0723755	-0.606078	-0.150964
ENSG00000001497	-0.139254	0.161339	-0.129449	-0.268865	-0.148366	-0.16007	-0.753497	-0.000874774	-0.281466	-0.108292	0.300302	-0.341093	-0.607177	-0.50842	0.332157	-0.871108	0.340863	0.202568	-0.134026	-0.319327	0.0373632	-0.103532	0.0752288	-0.0509158
ENSG00000001561	-0.212403	0.204324	-0.227544	1.59326	1.14259	-0.0609303	0.531924	-0.195538	2.90498	2.09238	-3.00645	0.26179	-0.806882	-0.237854	1.01584	-0.0852399	-0.0890352	-0.350966	0.267918	0.431428	-0.341918	0.404047	-0.413958	0.139616
ENSG00000001617	-0.0314183	-0.617116	-0.108366	-0.30151	-0.566621	-0.202266	-0.189398	-0.27201	-0.174642	-0.282364	0.629594	-0.293311	0.402043	0.149922	0.399528	0.555674	-0.151896	0.184764	-0.615807	-0.138654	-0.747802	-0.254877	-0.508817	0.404071
ENSG00000001626	-0.0948779	2.61843	-0.338123	-0.298408	-0.376195	-2.12236	-0.245491	-0.555551	4.09578	-0.67854	-1.45387	-0.782245	-0.314845	-0.324255	-0.149791	-0.482147	-1.73121	0.266132	0.561841	0.0179818	0.117823	1.27615	-0.580561	-0.387512
ENSG00000001629	-0.532087	-0.258242	-0.0337925	-0.0982875	-0.348631	0.095216	1.67909	0.124224	-0.271778	-0.101392	-0.098196	-0.271352	-0.0830563	-0.0729056	0.279966	-0.330921	-0.408896	0.0118437	-0.0911891	0.0301144	0.349013	-0.102356	-0.0635174	-0.129557
ENSG00000001630	-0.714929	1.93148	-0.273841	-0.694492	-0.481645	-0.246879	0.33728	0.200172	-0.0584081	0.477399	-1.09979	-0.416816	0.27831	-0.949712	0.0129084	-0.334709	0.149382	-0.0330416	-0.572629	0.077423	0.176407	0.231614	0.415183	0.299425
ENSG00000001631	-0.24135	-0.298991	-0.0741854	-0.024229	-0.606071	-0.30723	0.62275	0.136031	-0.202197	-0.16133	-0.420681	-0.00377201	-0.245891	-0.165857	0.391609	1.53764	-0.00485038	0.158272	-0.354783	-0.06683	0.197665	0.0096707	0.00461874	0.0966776
ENSG00000002016	-0.816277	0.865717	-0.256176	0.122117	-0.982525	-0.396472	0.0702793	-0.118477	0.313381	-0.100765	-0.0636935	0.181073	0.216153	1.29245	-0.13629	3.24006	-0.393236	0.336962	-0.448402	0.105753	1.16215	0.116704	-0.00327158	-0.647977
ENSG00000002330	0.173953	-1.27273	-0.0758455	-0.211002	0.0686951	-0.035419	-1.10518	0.0472726	-0.208883	-0.171182	1.05454	-0.251402	0.130255	-0.619247	-0.343869	-0.0172241	0.316659	-0.348317	0.177722	0.210256	-0.283712	-0.0650995	-0.19843	0.237236
ENSG00000002549	-0.00976945	0.519158	0.358654	0.00964697	-0.474206	0.548853	-0.193214	0.357123	-0.171551	-0.0570311	-0.165503	1.20204	0.084271	-0.877949	0.301328	-0.688724	0.193336	0.176843	0.0278201	0.255375	-0.236999	-0.371832	-0.256554	0.152293
ENSG00000002586	-0.70324	-0.488003	-0.0251617	-0.0442526	0.858135	-0.427583	-0.673875	1.18069	-0.500509	-0.113446	0.659951	-0.0311754	-0.57989	-0.621285	-0.500024	-0.243596	0.970683	-0.297329	0.972621	0.157762	-0.136182	0.0642419	-0.0719807	0.305013
ENSG00000002587	1.10921	4.08916	-0.207443	-0.58565	-0.0119608	-1.08605	-0.256017	0.480284	2.03025	-0.432199	1.55238	-0.0139027	-1.51701	-0.284266	1.09835	-0.105762	0.437242	-1.50317	-0.957727	0.422639	-0.227513	0.0623925	1.08224	0.108878
ENSG00000002726	1.08988	0.685946	-0.0815319	-0.826164	-0.235781	-1.27079	-1.05875	-0.341828	3.73517	-0.12326	-0.119984	-0.0217168	-1.05689	0.24649	1.3553	0.409922	-0.132417	1.00486	-0.877698	0.325695	0.518092	1.06393	0.886471	-0.878426
ENSG00000002745	0.446927	0.265355	-0.45657	-1.11376	-0.27314	-2.08442	1.30198	-0.906431	-0.455599	0.110739	0.460375	-0.309171	-0.387634	0.473416	0.00849094	0.23629	-1.57606	0.397882	-0.151565	0.586129	-0.197321	-1.79292	0.459726	1.2743
ENSG00000002822	-0.548294	-0.598854	-0.159361	-0.600418	0.14902	-0.256898	-1.75766	0.141725	-0.431034	0.312829	1.0058	-0.333355	-0.0947985	-0.332839	0.127923	-0.379036	0.366821	0.0933829	0.307785	-0.294413	0.0781259	1.1133	-0.302167	-1.0031
ENSG00000002834	-0.168073	0.135867	-0.0979112	0.152052	0.165214	-0.871455	-0.0771796	0.0591629	-0.239513	-0.346386	0.367919	0.407169	-0.704303	-0.536666	0.547162	0.503537	0.171522	-0.165575	0.237257	-0.0907371	-0.398269	-0.11611	-0.185517	0.184347
ENSG00000002919	0.0268027	0.285276	-0.0684942	-0.134819	-0.246123	0.480646	-0.0749847	-0.0234043	-0.329287	-0.0606289	0.392307	-0.0985352	0.10811	-0.433833	-0.648804	0.344137	0.186234	-0.116625	-0.648198	-0.118062	-0.0779997	-0.336916	0.105539	-0.437729
ENSG00000002933	0.0681395	1.62325	-0.115393	0.0470813	3.30846	-0.454277	-1.30675	-0.444268	0.914388	-0.592319	0.396495	2.88677	0.291205	-0.346035	-0.433785	0.610166	0.433285	-0.756661	-0.394705	0.579729	-0.185543	0.285767	0.144671	0.784543
ENSG00000003056	0.0646159	0.574452	-0.07797	-0.124368	-0.298711	-0.133432	-0.0375383	-0.0846578	-0.115753	-0.23064	0.133561	-0.144657	-0.58278	0.0593316	0.282194	0.0814082	0.417444	-0.102421	0.809364	-0.103299	0.277593	-0.306278	0.00820613	0.0415345
ENSG00000003096	-1.65504	0.630523	-0.0784899	0.0395819	0.580091	1.06842	0.177463	0.574794	1.50974	-0.0584862	-0.324584	-0.0799949	-0.346459	-1.09727	0.829796	-1.34385	-1.22418	-0.910257	-0.600231	0.423102	0.0995302	-0.346931	-0.340125	-0.280621
ENSG00000003137	-0.98483	-0.285118	-0.0398934	0.530813	0.575046	-0.878366	0.743906	0.31077	-0.231844	-0.271008	0.580023	-0.715135	1.18339	0.032047	1.07748	0.488965	1.95598	0.269416	-0.620514	-0.288838	-0.192573	0.744536	-0.243635	0.547434
ENSG00000003147	0.750446	-0.281087	0.0667581	0.412709	-0.245565	-1.75964	-0.397964	0.256585	0.963894	-0.0637821	-0.835883	-0.0922798	-0.626437	1.66281	-0.521274	-0.431828	-0.517982	-0.400384	0.148573	0.231265	0.429487	0.242898	0.481851	0.422773
ENSG00000003249	-0.123036	-1.09647	0.0681606	-0.497	0.157074	0.949431	-0.861343	0.247292	0.298603	-0.305058	0.253043	-0.286469	0.579949	0.00516658	-0.490618	0.627703	1.08386	-0.216677	0.0521358	0.897105	-1.24296	0.341369	-0.25195	-0.0379512
ENSG00000003393	-0.255578	-0.250474	-0.035662	-0.319025	-0.0594919	0.0389463	1.08324	-0.0952738	-0.388347	-0.0230198	-0.153843	-0.251871	0.35455	-0.410087	0.151678	-0.322083	0.193141	-0.187962	-0.0377305	-0.243771	0.260424	-0.0636043	0.0140106	-0.0181332
ENSG00000003400	0.695131	0.667502	-0.221194	0.323263	-0.419424	0.38151	0.201684	0.220524	-0.329562	-0.446716	-0.0456778	1.21283	-0.0103205	-0.191371	0.253389	1.38392	0.063381	-0.0741194	-0.524434	0.58798	1.28426	-0.597903	-0.0676486	-0.394537
ENSG00000003402	0.640547	1.16365	-0.0675107	0.140262	-0.0458955	-0.84728	0.624738	-0.0562881	-0.152466	0.220722	0.396937	0.625066	0.739324	-0.429721	0.0306423	0.240332	0.2626	-0.105141	0.0243758	0.139884	0.341821	-0.248463	-0.0331246	0.0917542
ENSG00000003436	0.0844122	0.100078	-0.247547	0.0360318	1.29976	0.456887	0.0925677	-0.173687	-0.189336	-0.358352	-0.731325	-0.00828331	-0.0377976	-0.185673	-0.510965	-0.893258	-2.27392	-0.189728	-0.0182899	0.173152	-0.246181	-0.095034	-0.00957903	-0.755058
ENSG00000003509	-0.448984	0.842193	-0.0655716	0.155306	-0.595048	-0.202129	-0.0873296	-0.103018	-0.257661	0.0934078	-0.0664245	-0.165474	-0.314454	0.230433	-0.327159	0.401808	-0.350305	-0.183113	-0.0200788	-0.194025	0.490267	0.0624564	0.358447	0.0693914
ENSG00000003756	-0.373933	0.281512	-0.00704742	0.242634	-0.661037	-0.125903	-0.420177	0.10244	-0.211055	-0.115704	-0.219307	0.229508	0.243132	2.25684	-0.140195	0.883375	0.0878112	0.315934	-0.0930518	-0.0858324	0.389392	-0.11278	0.0518506	-0.155388
ENSG00000003987	0.118565	-0.0872846	-0.0544093	-0.204595	0.215961	-0.367653	0.211875	-0.0602162	1.57299	0.040797	-2.51159	-0.512282	0.102434	1.44334	-0.498231	-1.89248	-0.448421	-0.0228114	0.555567	-0.859395	-0.564041	-0.0249961	-0.0706483	0.721917
ENSG00000003989	1.56683	-1.42796	-0.162576	-0.605698	1.57198	0.434164	0.936026	-0.37802	0.498749	0.0892988	-0.254008	-0.0668778	-1.64708	-0.178052	1.25557	-1.11302	-2.55471	-0.111722	0.278878	-1.64673	-0.0588855	0.442676	0.473889	-0.0730163
ENSG00000004059	0.140498	-0.13212	-0.118681	-0.493146	-0.101068	-0.121518	-0.648231	-0.0518169	-0.211951	-0.0421759	0.535756	-0.40401	0.169118	-0.54222	-0.452647	-0.357802	0.388208	-0.0709623	0.426343	0.0309456	-0.101387	0.187806	-0.0134986	0.128954
ENSG00000004139	-0.610814	-1.06655	0.0381827	-0.306942	0.255889	-1.09647	0.338066	0.0644838	0.263717	-0.160539	0.576878	-0.103106	-0.557932	0.377204	0.534459	0.237089	0.365429	0.330825	-0.489448	-0.692848	-0.954229	0.396174	-0.00821224	-0.283039
ENSG00000004142	0.0450455	0.228044	-0.106143	-0.194432	-0.249641	0.139234	-0.470773	0.0689667	-0.143508	-0.0734645	0.47632	-0.22396	-0.137209	-0.859012	0.131915	-0.7497	0.150703	-0.0702912	0.00513108	-0.14541	-0.308931	-0.00941819	-0.0454432	-0.15295
ENSG00000004399	-0.705865	0.522885	-0.12334	0.956957	1.97583	0.127612	-1.10637	-0.173124	-0.386994	-0.165843	0.247098	1.4797	-0.462068	0.12103	0.157396	-0.0669043	-0.427825	-0.185169	0.712308	-0.31711	-0.018639	-0.0166652	0.516662	-0.480267
ENSG00000004455	0.0922322	0.644098	-0.117542	0.117866	-0.520645	0.138415	0.0497743	-0.0977318	-0.0896761	0.0355974	0.437503	-0.0298239	-0.393214	-0.719362	-0.136476	-0.447665	0.309234	0.0853214	0.461852	-0.15682	0.416843	-0.14385	0.173138	-0.116816
ENSG00000004468	0.835544	3.15861	-0.412055	2.58982	0.599891	0.731426	1.22802	0.966827	-1.42404	-0.244024	-0.00107024	0.498969	-1.49802	-0.473665	-0.677842	-0.0773768	-3.22153	0.566334	0.226065	-0.825638	-1.03184	0.271368	-0.483585	1.80676
ENSG00000004478	0.0320045	0.311098	-0.180088	-0.195215	-0.469878	0.302977	-0.609069	0.109913	0.162631	0.258277	0.244478	-0.363286	-0.189776	-0.673175	0.417535	0.027653	0.847493	0.385096	-0.330113	-0.4474	1.25289	0.0894566	0.656536	-0.457221
ENSG00000004487	0.0127724	-0.14541	-0.0406666	-0.358138	-0.153738	-0.017765	-0.79923	0.119699	-0.304525	-0.0319544	-0.143958	-0.0757103	-0.472211	-0.309366	0.603994	-0.113274	-0.0160879	0.0950915	0.454837	-0.227812	-0.0153688	-0.284117	-0.0624212	0.20987
ENSG00000004534	-0.413683	-0.0549544	0.0863389	0.353945	-0.474255	-0.322553	-0.940934	0.0364527	-0.263527	0.0196398	-0.499456	0.636718	-0.199821	1.84773	-0.0680776	-0.768077	0.393856	0.502919	0.564156	-0.075826	0.971374	-0.279883	0.48577	-0.14134
ENSG00000004660	0.533473	-0.816272	-0.103925	0.0540119	-0.367358	0.368318	-0.0440273	-0.335309	0.118977	-0.120642	0.409927	-0.368654	0.0696912	0.471352	-0.487725	-1.33653	1.64509	0.342383	0.0416752	-0.514665	-0.669653	-0.070726	0.143096	1.40316
ENSG00000004700	-0.559685	-0.00413169	0.0333085	-0.135982	-0.144795	-0.272119	1.06751	0.126862	-0.515659	-0.171327	-0.618584	0.0183712	-0.885902	-0.96648	0.177757	0.105485	-0.252366	-0.227629	-0.522996	0.0568613	0.245125	0.0155667	0.245543	-0.499668
ENSG00000004766	-0.162339	0.256806	0.00538846	-0.111316	-0.562451	-0.433601	0.0886001	-0.20443	0.11646	-0.0589209	-1.34275	-0.0770981	0.469242	-0.457923	0.214355	1.57812	0.0973949	0.4153	-0.638823	-0.278781	0.71164	-0.157527	0.364085	-0.295442
ENSG00000004776	0.878694	-0.183526	-0.00524903	8.85768	0.965771	-0.864497	-0.893727	0.76298	-0.816573	-0.446318	0.317181	-1.11479	0.0289102	1.57801	0.0443213	-1.01025	0.612606	0.557962	2.07297	-0.322131	-1.28311	-0.0511126	-0.757152	0.156658
ENSG00000004777	-0.432634	-0.0925098	0.0688106	0.845706	-1.73045	0.00460668	-0.445137	-0.0804667	-0.330579	-0.352551	0.800849	-0.333167	-0.154732	4.73347	1.97293	-0.378602	-0.446889	-0.429982	-0.121203	-0.0371983	0.10816	-0.145479	0.327854	0.238053
ENSG00000004779	0.126617	0.658379	-0.106414	-0.301927	-0.176245	0.167991	-0.825577	-0.0340957	0.00862969	0.120658	0.126831	-0.401559	-0.521265	-0.73568	-0.889536	-0.806273	-0.0239829	-0.190604	0.0832977	-0.0850643	-0.0639224	0.0465501	0.087209	0.171275
ENSG00000004799	-0.396546	0.453331	0.123704	4.93608	0.908748	-2.37463	-0.267191	0.141518	0.394348	0.559322	-1.8665	-1.28419	-0.574465	-0.18792	-0.334924	-0.286136	0.475624	1.19222	-0.0400938	0.83192	3.04824	1.40238	-2.14536	-0.536488
ENSG00000004838	0.468385	-1.56329	0.108915	0.306602	-0.332428	0.639699	-1.3681	-0.24314	-0.699544	0.208805	0.439177	-1.75246	0.90704	0.168625	-0.118535	-0.243955	-1.40527	0.654962	0.187389	-0.512027	-0.324682	0.26732	0.433876	0.538018
ENSG00000004864	0.224707	0.477286	-0.184004	-0.358532	-0.216712	-0.155708	0.195885	0.0761732	-0.214132	-0.156141	-0.392163	-0.550611	0.0241747	-0.666042	0.348266	-0.815152	-0.507283	0.011262	0.246014	-0.2334	0.356544	-0.0448855	0.0963561	-0.245963
ENSG00000004866	-0.214832	-0.336393	-0.0936111	0.163053	-0.353265	0.0383884	-0.0796516	-0.0374883	-0.27899	-0.225144	-0.418402	0.108888	-0.2343	-0.623098	-0.0671514	-0.615364	0.428957	-0.0121572	0.662331	0.248336	-0.447582	-0.22893	-0.1044	-0.0310125
ENSG00000004897	-0.0368866	0.288325	-0.0968748	0.199907	-0.274335	0.00281826	0.971467	0.0120611	-0.517106	-0.170606	0.176307	-0.194196	-0.535452	-0.72652	-0.235827	0.395259	0.0958733	-0.159532	0.816852	0.156613	-0.295071	-0.467132	-0.232209	0.24468
ENSG00000004961	-0.0612432	0.583089	-0.118381	-0.250656	-0.148995	0.472955	-0.0341412	0.0694693	-0.385669	-0.0904411	0.294919	-0.393742	-0.0937036	-0.594345	-0.408102	-0.383182	0.737782	0.074431	-0.0308489	0.00205443	-0.0267572	-0.10421	-0.151226	0.212622
ENSG00000004975	-0.321985	-0.542615	-0.0608689	-0.299627	-0.352523	-0.145868	-0.19481	-0.133581	-0.242272	-0.176695	0.592225	-0.298453	0.0924251	0.348864	0.775214	-0.137248	0.225961	0.0608034	-0.674528	0.10514	-0.452843	-0.0119353	-0.101726	0.139931
ENSG00000005001	5.49521	2.03706	-0.0900742	0.42932	-1.28222	-1.54827	-0.842141	-0.312189	0.951849	1.67187	0.426106	0.213163	0.856285	1.81894	0.99609	0.425529	-0.0944974	-1.27108	-0.844199	0.50683	-0.557584	-1.43141	0.557331	0.748311
ENSG00000005007	-0.0179264	0.0166399	-0.137461	-0.357074	-0.191245	-0.411356	-0.533154	0.0439804	-0.161643	-0.191017	0.655569	-0.206611	-0.215074	-0.284046	1.41655	1.13676	0.271057	0.074459	-0.497775	0.0653969	-0.181661	-0.00819449	-0.339901	0.100785
ENSG00000005020	-0.838871	0.183928	-0.162122	-0.0649222	-0.458766	-0.792164	1.20983	0.0505116	0.211784	-0.040036	-0.274261	0.339965	0.0671805	-0.874768	0.319881	0.0207854	0.0581125	0.412172	-0.0761775	0.515307	2.21585	-0.039218	0.562234	-1.29595
ENSG00000005022	0.761441	0.417395	-0.17882	-0.296456	-0.556457	0.454683	-0.578035	0.0439339	0.100358	0.223647	-0.0809447	-0.349435	-0.342067	-0.910827	-0.306853	-0.794918	-0.54527	-0.207303	-0.225945	0.0633732	0.0337166	-0.101984	0.333588	-0.3076
ENSG00000005059	1.02474	-0.0469673	0.0279897	-0.266809	-0.446748	1.13066	-0.0457936	-0.41664	-0.452792	-0.218656	0.480458	0.454178	-0.498564	-0.31339	-0.707963	-0.492022	0.683434	0.399161	-0.336541	-0.165879	-0.713846	0.506973	-0.394763	0.115765
ENSG00000005075	-0.0901492	-0.126638	-0.0491108	-0.0837068	-0.274988	0.0826677	-1.03217	-0.106562	-0.372172	-0.0669366	0.638733	-0.46867	-0.110073	-0.433804	-0.915168	-0.611162	0.348162	-0.100783	0.530636	0.359288	-0.356383	-0.115695	-0.130265	0.0704902
ENSG00000005100	0.269418	0.245653	-0.043363	-0.384616	-0.357108	0.135602	0.885969	-0.0384132	-0.169706	-0.215515	0.239329	-0.385582	-0.819843	-0.19409	1.11189	-0.71663	0.393565	0.187086	-0.38654	-0.336764	-0.0897631	-0.000973945	-0.21017	-0.189947
ENSG00000005102	-0.689236	0.10325	-0.0630121	1.77453	3.1745	1.73721	-0.456502	-0.279208	0.225424	-0.398327	0.396413	0.584765	-0.769068	-0.817165	0.975756	0.103291	0.498257	-1.43601	-0.339152	-0.427324	-0.500696	-0.319512	0.549014	0.628358
ENSG00000005108	-0.281385	-0.378768	-0.30668	1.02604	1.6986	1.65311	1.25118	-0.172198	0.555166	-0.00470228	-0.0318125	-0.742163	-1.1985	-0.860594	0.579913	0.533135	-1.2087	-1.70931	-0.194053	0.3326	-0.830386	-1.12491	0.764658	0.117431
ENSG00000005156	-0.15159	0.303628	-0.0930216	-0.320789	-0.50177	-0.0549335	0.587788	0.183215	-0.105597	-0.138391	0.51521	-0.0199152	-0.295666	0.174693	0.836184	0.525644	0.610988	0.462802	0.0874149	-0.056033	0.0230237	-0.0645384	0.259964	-0.100428
ENSG00000005175	-0.137964	0.29849	-0.0365289	-0.261818	-0.309043	-0.22802	0.171491	-0.0376505	-0.201096	-0.0342819	-1.72946	-0.11125	-0.650485	-0.536698	0.314544	-0.380427	0.41351	0.100419	0.435439	-0.0675264	-0.105476	-0.23082	-0.177881	-0.236398
ENSG00000005187	-0.251631	-0.825509	-0.174671	0.085282	-0.965622	-0.0671642	-0.615724	0.154236	0.358519	5.38945	-0.852118	0.495554	-0.32217	0.192764	-0.288041	0.057765	-0.96981	-0.37911	0.467818	-0.712633	0.108296	-0.148856	0.525283	-0.667817
ENSG00000005189	-0.631448	0.801309	-0.0311169	-0.0332562	-0.300483	-0.278315	-0.158074	-0.197364	-0.594273	-0.235861	0.0177476	-0.303497	-0.19764	0.0627127	-0.207022	0.116637	-1.01121	-0.044456	-0.0662912	0.505581	0.0985491	0.0466924	-0.352478	-0.117954
ENSG00000005194	0.375144	0.201209	-0.0341499	-0.177753	-0.326502	0.228067	-0.38742	0.0995507	-0.303538	-0.107606	0.55943	-0.234522	-0.0685041	-0.530983	0.121133	-0.380351	0.488468	0.173854	0.0358799	-0.304848	-0.351659	-0.319093	-0.0879267	0.400919
ENSG00000005206	0.153844	0.330602	-0.0702993	0.162493	-0.59394	-0.133803	-0.537744	0.0279295	-0.156878	-0.204266	0.727832	-0.191588	-0.0602258	2.80979	1.25314	-0.306843	-0.209158	-0.261851	-0.860189	0.0409785	0.164789	-0.0886037	-0.0445011	0.252833
ENSG00000005238	-0.0265077	-0.287306	-0.0763865	-0.0778654	-0.0897809	0.863886	-0.153701	0.209139	-0.291957	-0.253116	0.492395	-0.429082	0.285881	0.305851	0.0315432	0.645061	1.7095	-0.0405815	0.258741	-0.0262299	-0.561745	0.270103	-0.86909	0.506883
ENSG00000005243	-0.641513	-0.32488	-0.16084	0.203179	0.527497	-0.139525	-1.04085	0.244013	-0.50644	-0.264258	0.583605	0.436959	-0.951088	0.144202	-1.74057	-0.326947	-0.0648335	-0.595646	0.325783	-0.233959	-0.732799	0.0762644	-0.26453	0.841604
ENSG00000005249	0.151697	-0.632683	-0.0450139	6.68264	-0.280941	-0.570121	1.1241	0.271056	-0.378839	-0.246568	-1.42747	0.379513	-0.642265	-0.0711597	0.391656	0.386525	-0.596179	-0.393107	0.62718	-0.596731	0.632751	0.276167	0.374972	0.6813
ENSG00000005302	0.329524	0.203079	0.000321831	0.110917	-0.463704	0.184031	0.00424066	0.136583	-0.503391	-0.171222	-0.724623	0.0989922	-0.063391	0.940921	-0.0817145	0.989778	0.25187	-0.0844458	0.222293	-0.275492	0.187137	-0.408196	0.202388	0.191333
ENSG00000005339	-0.0109203	-0.472452	-0.107809	-0.207586	-0.369421	-0.353054	1.65072	0.00638846	-0.0234646	-0.452527	0.363997	-0.385007	0.0525925	0.618081	0.0734963	-0.900801	-0.38636	0.0856504	0.56666	-0.0438769	-0.229376	0.302827	-0.268337	-0.0921039
ENSG00000005379	-1.09463	-0.985531	-0.0270352	-0.892812	0.432575	0.714515	-0.26534	-0.238235	0.90372	-0.351931	0.542453	0.189642	-0.442166	2.04644	0.435722	-1.03579	-0.480748	0.333376	0.147564	0.0895875	0.190952	0.296415	0.071335	0.416273
ENSG00000005436	-0.39898	-0.283286	-0.130539	-0.311917	-0.145261	0.0607373	-0.889705	-0.130453	-0.152278	0.0852969	-1.76419	-0.103356	-0.36163	-0.207021	-0.248311	-0.611749	0.205398	-0.0920896	-0.00559852	-0.107771	-0.502611	0.0858621	-0.247588	0.372814
ENSG00000005448	-0.428509	-0.275485	-0.0169045	-0.0970747	-0.349289	0.387558	-0.864035	-0.234741	0.0956805	0.0386367	0.465872	0.174438	-0.507489	0.397152	-0.115475	-0.975204	0.131396	-0.114721	-0.0863007	0.0109612	-0.0774391	0.182565	-0.00674837	0.0121525
ENSG00000005469	0.911251	-1.06963	0.0451018	-0.420903	-0.430504	0.657598	-0.320526	0.111345	-0.362827	-0.380227	-1.65883	0.0669026	-0.737392	0.0721432	0.88723	0.786036	-1.27988	0.622447	-0.562886	0.036287	0.724693	-0.00769627	-0.118401	-0.376871
ENSG00000005471	0.519827	-1.37629	-0.0555482	0.116137	1.124	0.239017	-0.611748	-0.199253	0.086315	-0.462285	-0.875601	0.00682058	-0.65449	0.179501	0.935877	-0.674959	-0.497216	-0.767352	0.55195	-0.221447	0.918607	-0.382358	0.547805	-0.686397
ENSG00000005483	0.133836	-1.25651	-0.138074	-0.225581	-0.0429826	-0.168279	1.6411	-0.224574	-0.176519	-0.147899	0.029892	-0.242849	-0.165253	-0.0410973	0.272475	0.573253	0.480215	0.115267	0.221732	0.0503968	-0.266781	-0.0114066	-0.192275	0.394679
ENSG00000005486	0.394059	-0.334764	-0.164194	-0.268906	-0.0951876	-0.10507	-0.952794	0.127547	0.0464002	-0.0538994	0.412948	-0.0733463	-0.334152	-0.0600288	-0.0437899	-0.750644	0.298231	-0.00354347	0.576065	-0.0229932	-1.43773	-0.180007	-0.439533	0.22105
ENSG00000005513	0.230783	0.377806	-0.0489084	-1.12359	0.376962	-2.06354	-0.570297	-0.205208	5.53664	-0.377415	0.849241	-0.344854	-0.616834	0.0647739	0.0660511	0.214408	-0.431423	0.604051	0.350452	0.0511713	-0.891335	0.721757	-0.1459	-0.0663385
ENSG00000005700	-0.214185	0.436876	-0.113789	-0.25242	-0.11262	-0.0143451	0.530549	0.00810268	0.0066781	-0.156714	-1.4774	-0.0642016	-0.372583	-0.377324	0.231182	0.227773	0.18396	0.0135465	-0.155161	-0.239907	-0.28491	-0.040393	-0.0133923	0.0130562
ENSG00000005801	-0.202723	0.691961	-0.0742743	-0.310569	-0.323703	0.0736125	0.0539526	0.0294711	-0.33058	-0.0995521	-0.119327	0.092014	-0.35542	0.811775	-1.4915	-0.187532	-0.0391102	-0.0549603	-0.329525	0.0196576	0.544339	-0.0261768	0.262718	-0.135128
ENSG00000005810	0.154062	-1.80052	-0.0374378	-0.115637	-0.34207	0.932545	-0.0507634	0.168724	-0.28089	-0.360626	-0.0457045	0.0646814	0.985004	-0.542881	-0.00163593	-0.377337	-0.582743	0.561624	-0.0443977	0.276082	0.433318	-0.225838	-0.218597	0.317236
ENSG00000005812	-0.206679	-0.598017	-0.100297	-0.294899	-0.12702	-0.0364927	0.802062	-0.281297	-0.187235	-0.124623	-1.3944	-0.468068	-0.213813	-0.624445	0.332516	-0.0196786	-0.0808232	-0.060085	-0.547023	0.157541	-0.450765	0.0626616	-0.489931	0.427083
ENSG00000005844	0.998663	-0.0896756	-0.0131591	-0.939911	0.780262	0.13078	0.149025	0.00303811	-0.924564	-0.0901059	0.249601	4.32968	-0.257075	0.94381	0.240494	-0.618761	-0.612679	-0.18007	0.462705	-0.660655	-0.299686	1.04448	0.181197	0.0146814
ENSG00000005882	-0.794543	-1.1857	-0.0253793	0.646982	-1.00265	-0.692484	-0.14203	-0.0377217	-0.103829	-0.308377	0.745662	0.881814	0.148155	-0.528206	0.415428	0.0863662	-1.20325	0.0852637	1.19904	0.798516	0.314181	0.534318	-0.601434	0.13106
ENSG00000005884	-0.0233801	0.324049	-0.148976	-0.667539	-0.254509	-0.0896825	-0.933958	-0.199898	-0.29015	-0.221862	0.396652	-0.0842566	-1.05321	0.163236	0.427039	-0.158852	0.560906	0.123422	0.325801	-0.00153575	-0.122355	-0.156076	-0.38707	-0.174007
ENSG00000005889	-0.168989	0.0784771	0.0191831	-0.182538	-0.254489	-0.255558	1.78111	-2.06675	-0.310772	-0.287987	-0.37564	-0.100146	-0.412602	-0.262188	-0.0833346	0.589928	-0.187128	0.0107731	-0.0966475	-0.311523	-0.114178	0.222157	-0.249488	-0.188123
ENSG00000005893	0.0721456	0.0880926	-0.0943936	-0.576617	-0.229975	-0.173597	0.70129	-0.112975	0.031076	0.0262521	-1.08862	0.0873389	-0.460214	-0.732273	0.529635	-0.0377783	0.115609	-0.144925	0.0152473	-0.0358464	-0.117956	-0.434799	0.0526235	-0.0632976
ENSG00000005981	-0.20082	-0.955903	-0.0332627	-2.86988	1.64848	0.605228	1.33074	-0.487484	1.26172	0.863589	-0.75322	0.185572	0.550825	2.16104	-1.3907	0.186066	-0.207591	2.56557	0.526203	-0.554062	-1.51391	0.718493	-0.717131	-0.696274
ENSG00000006007	0.130911	-0.863281	-0.0911277	-0.190052	-0.0546183	0.489498	0.377771	0.0520114	-0.326269	0.312932	0.0287375	-0.0337254	0.978563	-0.665592	-1.03709	-0.177652	-0.664368	-0.102247	0.179632	0.290153	-0.179821	-0.30336	-0.31263	0.156194
ENSG00000006015	-0.228053	-0.258975	-0.0966198	-0.180568	-0.0856593	-0.281175	-1.67441	-0.226455	-0.0221603	0.0393395	1.70499	-0.421239	-0.509257	0.0397565	-0.108712	-0.946039	-0.238036	-0.0952071	-0.328334	-0.179504	-0.193237	0.485583	0.172034	0.656499
ENSG00000006016	-1.97953	0.631443	0.379208	0.257475	-0.339199	1.53233	-1.83256	-0.442945	-0.110088	-0.685584	0.234794	-1.44281	0.734647	-1.93495	0.068776	-0.421218	3.47386	0.402711	-0.446252	0.318966	0.370932	0.205381	0.589567	-0.277371
ENSG00000006025	-0.73327	0.256572	0.209064	0.338412	0.760639	1.2487	-0.694111	-0.255231	-0.313182	-0.120919	1.15002	0.483793	-0.639064	1.7835	0.13894	1.09291	-0.90928	-0.305108	-0.450831	0.062409	0.130638	0.264541	0.204984	-0.022878
ENSG00000006042	-0.99577	0.00856446	-0.0387902	-0.370998	0.318172	0.665707	-0.322331	0.189192	0.094301	0.0932343	0.35261	0.0332704	-0.257451	-0.811105	-0.48044	-0.719568	-0.956944	-0.340519	-0.579288	0.0809823	0.146337	0.21291	0.158227	-0.905889
ENSG00000006047	-1.52192	-0.56493	-0.209413	1.86052	-1.32688	0.165774	-1.18882	-0.282513	2.99204	-0.463908	1.00495	0.260664	0.340524	0.746576	0.916957	-1.0664	0.472986	-0.97761	0.987788	0.641526	0.808269	-0.108227	0.667404	-0.724344
ENSG00000006059	0.0657726	-0.719881	13.5732	-0.0782397	-1.13311	1.29636	0.287798	0.836269	-1.17683	-0.758658	1.10997	-0.0165145	-0.991657	0.244847	0.451478	0.0183474	-2.74894	0.656657	-0.726294	1.69816	-0.765954	0.384561	1.85848	0.876507
ENSG00000006062	1.31654	-1.67741	-0.237543	-0.635875	0.0346488	-0.698134	-0.100937	-0.13786	-0.29574	-0.0839417	0.393273	1.05963	-0.904927	1.14804	0.245736	0.21551	1.47844	-0.473367	0.183737	0.00498625	-0.077303	-0.281948	0.471589	-0.268099
ENSG00000006118	-0.27373	2.12224	0.78651	-1.56304	0.824629	1.16888	-1.44688	0.0920111	1.91211	0.577007	1.16536	0.440237	-1.20531	0.568779	1.35781	-0.00367981	-0.862152	0.531813	-0.114186	-0.540483	-0.551695	0.30596	-0.604801	0.862113
ENSG00000006125	-0.557463	-0.252347	-0.129953	-0.032065	-0.0891038	0.0910411	0.242876	-0.267064	0.0475881	-0.206535	-0.000243299	0.36857	-0.794804	-0.859398	0.557867	-0.218522	0.284384	0.0508673	-0.407331	-0.469452	0.441796	-0.1349	0.334611	-0.046637
ENSG00000006128	-1.65951	1.05645	-0.15239	1.02374	-1.42971	-7.25891	-1.70902	0.453204	0.284081	-0.353481	-1.67226	-0.629933	2.81071	-1.78235	1.58673	-3.3048	1.77041	-2.20674	-1.67691	2.30571	2.80894	0.8633	2.67483	-2.63293
ENSG00000006194	-0.364556	-0.456885	-0.0515866	-0.428397	-0.0885627	-0.223479	0.0721341	-0.00761157	-0.103516	-0.033484	0.590159	-0.102782	-0.484037	0.0456335	-0.104446	-0.997156	0.137512	0.024583	-0.348325	-0.135008	-0.41697	0.0829944	-0.0721032	-0.133309
ENSG00000006210	0.974421	-1.30932	-0.105925	-0.501208	0.724371	0.144442	-0.59857	-0.363432	2.46919	0.218445	0.566429	0.652597	-1.25992	0.0174717	0.579594	0.587187	-1.88472	0.436492	-0.3679	-0.362927	-1.0386	-0.256957	-0.388827	0.572069
ENSG00000006282	-0.183337	-0.810667	0.000618775	-0.391271	0.617559	-0.658224	-0.856511	0.190841	-0.637893	-0.303137	0.362005	0.25689	-0.517396	1.39559	-0.161449	-1.0368	-0.563451	-1.25309	-0.603893	0.45653	-0.957065	0.554664	0.487958	0.215272
ENSG00000006283	-0.990772	-1.01749	0.127708	-0.605972	0.747308	-0.808875	-0.096926	-0.523712	0.0352509	0.383795	0.223518	0.715512	0.69178	0.556018	0.868069	0.518952	-0.173978	0.591134	-0.473358	-1.16089	-0.0771931	0.299923	1.75725	-0.426964
ENSG00000006327	0.558466	1.43242	0.0644481	-0.361696	-0.312624	0.510011	-0.642377	0.267658	-0.145787	-0.0245039	0.327731	-0.554979	-1.12953	0.0571018	0.199058	-1.18783	5.553	-1.32489	-0.424082	0.486934	-1.27038	-0.234662	0.0832536	0.314403
ENSG00000006377	0.412476	-1.77374	-0.0867469	-0.174167	-0.0992308	1.44589	0.0546637	0.184568	-0.550832	0.091983	-0.0441703	-0.605947	2.84914	0.366696	-0.0429434	-0.111708	-0.922269	0.836717	0.90896	-0.356004	-1.1213	0.183903	-0.924245	0.153571
ENSG00000006432	0.144713	1.34513	-0.12518	-1.01281	0.609566	-0.20178	1.40769	-0.213924	-0.391759	-0.411251	0.465658	-0.356948	3.63782	-0.0648544	1.105	0.0195627	0.528401	0.249078	-0.0438014	-0.642732	-0.095494	-0.0725157	-0.0995783	0.0014621
ENSG00000006451	-0.00781962	0.368253	-0.0929475	-0.0421622	-0.353782	-0.23426	0.332892	-0.0896263	-0.413774	-0.0724055	-1.10798	-0.0949024	-0.347386	-0.826802	0.162397	-0.410044	0.850343	-0.134027	0.530907	-0.0955619	0.221498	-0.123662	0.0629204	0.435439
ENSG00000006453	-0.425731	-0.171554	-0.0133621	-0.0618955	-0.688683	-0.552891	-0.473552	0.100907	-0.369006	0.351332	-0.101553	-0.017099	-0.258678	-0.130038	0.358779	-0.609039	0.75144	0.100442	-0.348133	-0.0105503	0.128244	-0.455286	-0.302854	0.138958
ENSG00000006459	0.135116	1.01505	-0.0168911	-0.313176	-0.249041	-0.321197	1.74748	-0.00618403	-0.253001	-0.247637	0.305585	-0.320818	0.634484	0.554115	0.288211	0.103257	1.08251	0.137232	0.453995	0.301487	-0.661194	-0.107936	-0.352467	0.510577
ENSG00000006468	-1.40817	1.12868	-0.140976	-0.348474	-0.529643	0.750841	1.64282	-0.432046	4.75413	-0.148948	0.437584	0.109337	-0.386132	-0.902558	0.3723	-0.0246138	-0.352757	-0.473147	0.358186	0.87234	0.538144	-0.329695	1.04905	0.0389139
ENSG00000006530	0.0333183	0.0705702	-0.0793142	-0.00436705	-0.416334	0.0294898	0.454309	0.044997	0.00735227	-0.229894	0.255545	-0.18364	-0.539283	-0.758102	0.0181541	-1.04091	-0.278461	0.151449	-0.524765	-0.00912025	0.0881195	-0.196624	0.0626653	-0.1489
ENSG00000006534	0.288331	-0.199236	-0.328197	0.0376487	0.506686	0.281328	-0.187982	0.133067	-0.741743	0.278901	1.84339	-0.457253	0.96634	-0.484837	0.387788	-0.677791	-1.47932	-0.147192	-1.68223	-0.265353	0.448806	-0.351442	0.677444	0.793275
ENSG00000006555	0.241834	0.0657909	-0.108797	-0.394956	-0.810673	0.352092	-0.679766	0.0417465	-0.157046	-0.331241	0.563861	-0.0286388	0.890505	-0.329334	0.695401	1.33958	0.0492299	0.601342	-0.164342	-0.273861	0.17161	-0.173109	0.10011	-0.180034
ENSG00000006576	0.300369	0.0951947	-0.037025	-0.283342	-0.0445876	0.436045	1.54416	-0.098787	-0.59234	-0.437402	-0.840484	-0.27674	-0.394312	-0.0686782	0.0644666	0.969097	-0.216896	-0.475425	0.22605	-0.0467962	-0.93719	-0.268494	-0.624567	0.807299
ENSG00000006607	0.231585	-0.0169072	-0.0666718	-0.209064	-0.355928	0.234741	0.64672	-0.0104923	-0.336322	-0.0120785	0.120602	-0.319664	0.579904	-0.105996	0.723273	0.455684	0.101165	-0.173146	0.0875604	-0.0781551	-0.21703	-0.323603	0.0590744	0.0777661
ENSG00000006625	0.49483	-0.950242	-0.00591892	-0.168715	-0.493158	1.87864	-1.033	-0.297681	-0.176418	-0.12365	-1.00186	-0.0260048	2.26403	-1.06274	-0.777075	-0.549339	-1.19034	0.157192	-0.135379	0.229999	1.52421	-0.324692	0.0838045	-1.20083
ENSG00000006634	0.763489	0.846436	-0.100358	-0.381618	-0.328527	0.282945	0.824852	-0.221805	-0.456113	-0.193995	-1.24747	-0.619261	-0.815732	-0.438103	-0.309516	-0.186326	0.178278	-0.616209	0.89904	0.0122649	-0.325564	-0.198952	-0.141512	0.177039
ENSG00000006652	-0.444259	0.0879679	0.0857618	0.145212	-0.294664	0.726996	0.142248	-0.120339	-0.0834999	0.865346	-1.10238	0.447235	1.89445	-0.115763	-0.700156	0.620533	0.335852	-0.325011	0.232758	-0.197606	1.09703	0.29813	0.318647	-0.494391
ENSG00000006695	0.617757	0.645003	-0.191153	0.0504643	-0.491345	0.0604823	0.369405	0.0295148	-0.180732	-0.0126116	0.220163	-0.15645	-0.492878	-0.806067	-0.362236	-0.494584	0.423198	0.142961	-0.171572	-0.369213	0.603364	-0.195003	0.0912255	-0.070924
ENSG00000006704	0.0171312	-0.551953	-0.00902605	-0.0723982	-0.213785	0.3278	-1.31319	-0.0958814	-0.264117	-0.183733	0.120321	-0.446555	0.864497	0.099866	0.0450802	-0.443241	0.234338	0.390018	0.959807	-0.225103	-0.209113	-0.440962	-0.0378586	0.36644
ENSG00000006712	-0.0524076	0.576347	-0.0953455	0.0574614	-0.408241	0.221189	-0.967739	0.0207269	-0.117462	-0.232747	0.453273	0.0474096	-0.00587164	-0.428143	0.473061	0.148268	0.485721	0.188464	0.308744	-0.0418694	0.461793	-0.103883	0.0362237	0.138136
ENSG00000006715	-0.513273	-0.0932672	-0.0594277	-0.29124	-0.159388	-0.437186	1.69364	-0.0523704	-0.155843	-0.0401788	0.17431	-0.022878	0.385306	-0.522508	0.257525	-0.0901056	-0.0173563	0.113639	0.287314	-0.121841	0.397605	-0.131817	-0.0931915	-0.621246
ENSG00000006740	-0.173482	2.22497	-0.219777	-0.315351	-0.357944	-3.17759	0.137014	0.22189	1.26784	-0.449147	0.75392	-0.674757	-0.220278	-1.31556	0.00531781	-1.31238	-1.6363	-0.847524	-0.184464	0.564636	0.0360362	-0.17893	-0.697268	0.43776
ENSG00000006744	0.127367	0.75975	-0.0976694	-0.00537564	-0.378813	-0.237891	-0.457969	0.0377867	-0.163517	-0.229309	0.372559	-0.426886	-0.313855	-0.110273	0.74871	-0.2291	0.484456	0.050096	0.631872	-0.115519	-0.0856836	0.00394193	-0.0712269	0.187892
ENSG00000006747	-2.34477	-1.37486	0.187887	-0.471861	0.520579	-0.365815	0.297062	-0.829155	0.0604184	-0.0583349	-0.991294	-0.345553	-0.311727	-0.457543	-0.403473	-0.889779	0.986107	2.02517	-1.38032	-1.68803	-1.13731	0.0213979	0.204416	-0.0554041
ENSG00000006756	-0.168711	0.180614	-0.016024	-0.607047	0.203871	-0.0382418	-0.134166	-1.18808	0.110897	-0.19898	0.372897	-0.212449	-0.65534	-0.0934548	0.0120149	0.348977	-0.695808	0.17913	-0.179991	0.129066	0.303456	0.207298	0.383877	-0.243305
ENSG00000006757	-0.219351	-0.132226	-0.0939715	-0.165585	-0.396962	0.284499	-0.003185	-2.15861	-0.122976	0.13644	0.477861	-0.257311	0.118306	-0.687358	-1.5514	-0.169008	-0.0322587	-0.0917177	1.3537	0.0650392	0.0637788	-0.0699373	-0.0940123	-0.148313
ENSG00000006831	0.378892	-0.00944541	-0.165177	0.53478	-0.531184	0.617792	0.304666	0.145276	0.126417	-0.368933	0.00400624	0.0741283	1.40459	-0.684168	-0.262105	-0.411434	-0.53381	-0.305712	0.128713	0.220367	-0.115642	-0.166439	0.0389167	0.351652
ENSG00000006837	-0.598936	-0.358748	0.118684	0.230482	-0.467783	-0.0233136	-0.0959295	0.299527	-0.119626	0.0530271	-0.988853	1.09478	-0.240625	1.06008	-1.89667	1.11383	0.388248	0.0806855	0.130386	0.594172	0.39604	-0.390292	-0.309053	-0.231452
ENSG00000007038	0.803634	1.14813	-0.601255	0.013675	-0.75334	2.428	-1.49926	-0.849631	0.703918	0.549046	0.751796	-1.90381	-2.03627	1.47965	0.202665	1.46347	-0.0619082	-1.12812	-2.23502	0.858436	-0.513969	-0.526586	-0.167586	-0.789173
ENSG00000007047	0.334615	-0.897222	0.0127523	-0.14463	-0.360379	0.142077	-0.0672147	-0.0397893	-0.458516	0.0657372	0.508383	-0.380432	0.281898	0.0862245	0.330169	0.0735398	0.0638386	0.168485	0.496416	-0.592296	-0.423023	-0.295174	-0.0499743	0.373305
ENSG00000007062	1.672	-0.192498	-0.0820104	0.0217684	-0.297487	2.0776	-0.126493	-0.650073	7.23924	-0.0655189	-0.41872	-0.103983	0.233159	0.446668	0.0445813	-0.00837088	-1.29554	-0.183443	0.833974	0.76092	-1.61849	-0.893189	-0.0755886	-0.0906684
ENSG00000007080	0.174185	0.156976	-0.13774	-0.139648	-0.00840998	0.0633261	-1.23428	-0.034733	-0.212317	-0.0800436	1.06097	-0.555984	0.239233	-0.703673	0.384257	-0.591006	0.789213	0.0159562	0.305606	0.0892427	-0.0919762	-0.00748878	-0.146652	0.150462
ENSG00000007168	0.0232141	0.640872	-0.00412291	-0.144084	-0.305245	0.104585	1.06542	0.123954	-0.336266	-0.0145867	0.582285	-0.408594	0.553555	-0.246239	0.191826	-0.19622	0.653734	-0.224747	0.335152	-0.145311	0.178724	-0.447262	-0.0262267	0.328413
ENSG00000007171	5.43109	5.68319	-0.42323	0.553906	-0.858425	-4.11269	0.0028549	-0.470547	0.148739	-0.898081	0.795949	1.25901	2.5246	1.1495	2.20481	0.813256	-5.54026	2.36176	-1.77115	0.357177	-3.4981	-0.871141	-2.76688	1.02326
ENSG00000007174	0.0433784	-2.64711	-0.172415	-0.036632	0.0610168	-1.14322	-0.00908835	0.460509	-0.380642	-0.341393	0.185164	0.831604	-0.641791	-0.250567	-0.644404	-0.197997	0.418559	1.19339	-1.002	0.505588	1.57653	0.260469	0.504746	-0.670576
ENSG00000007202	0.0130428	-0.0464141	-0.0900387	-0.199997	-0.133124	-0.0860058	0.197241	0.0447663	-0.115096	-0.11591	0.184197	-0.0899924	0.0112181	-0.348685	0.414709	-0.536134	0.0267569	0.23894	-0.0872632	-0.218031	0.396431	-0.106565	0.491336	-0.214558
ENSG00000007216	0.760931	0.311942	-0.145762	-0.254397	-1.40692	-0.773463	-1.0338	-0.0760599	12.1109	-0.539771	0.217597	0.209036	0.083334	-0.326382	0.0302511	0.345596	0.0481503	-0.562799	-0.278658	0.183156	0.987661	-0.480757	0.980788	-0.713901
ENSG00000007237	0.0893761	-0.609383	-0.214532	0.0850402	0.204766	-0.589473	1.46362	0.132	-0.282544	-0.0474265	1.09244	-0.771767	2.65184	-0.745539	0.725756	-0.531924	0.781143	-0.00549635	-0.236017	0.0579007	0.127158	-0.613681	0.0238392	-0.471819
ENSG00000007255	-0.608684	-1.87042	-0.0996699	-0.62387	0.0853466	-0.58984	-1.23801	-0.22283	0.114022	0.146161	1.10767	-0.391406	-0.516379	-0.10748	-0.576436	-0.156539	-0.704865	-0.0695939	-0.548395	0.0775467	-0.406128	0.419046	-0.32939	0.165744
ENSG00000007264	1.28841	0.208722	-0.0719999	0.15919	0.887912	-0.422572	-0.772053	0.407253	0.259988	0.379717	0.98942	0.16262	-0.145561	-0.491795	-0.13408	0.432749	1.14154	0.246324	0.357595	0.217402	0.639629	-0.350448	0.257466	0.00335557
ENSG00000007306	-2.23125	1.39918	-0.609334	-1.0321	-1.56739	-1.63019	0.771803	0.382013	3.60669	-0.3208	0.26088	-0.754898	-1.32089	-1.27153	-1.45334	0.760068	0.329707	0.0298293	-2.63693	1.99222	0.32155	-1.8083	-0.807634	0.748363
ENSG00000007312	0.0021538	0.317652	-0.076666	-0.688358	1.48883	-0.0338494	-0.897005	-0.554246	0.755659	-0.023707	0.446322	1.93044	-0.364203	-0.0601071	-0.393533	-0.349155	-1.22176	-0.884469	-0.63633	0.0878813	1.58097	0.663871	0.644271	-0.592423
ENSG00000007314	1.24039	0.058761	0.588666	9.64308	-0.161376	0.208799	-0.495064	0.233366	2.29732	-0.194821	0.205953	-0.615188	-0.602586	1.11731	1.37042	-0.896602	0.183372	0.384249	-2.38139	-1.06233	1.02549	1.11552	-0.818355	-1.07967
ENSG00000007341	-0.51641	-0.150831	-0.119038	-0.318207	-0.498117	-0.0352792	-0.550309	-0.257847	0.106481	-0.15438	-0.67439	0.134238	-0.439308	-0.0678146	-0.810917	0.923767	0.501268	-0.151025	0.431711	-0.0190587	-0.0752189	0.216985	-0.265364	0.206755
ENSG00000007376	0.647413	-0.086578	-0.012529	-0.463258	-0.00809548	0.153586	-1.18598	-0.191131	-0.327377	-0.33626	0.91987	-1.13156	-0.694412	-0.198319	1.03438	-0.549399	0.0836534	-0.311564	-0.055824	0.0716055	-1.4474	0.266842	-0.499117	0.430981
ENSG00000007384	0.306054	-0.0883198	-0.0413792	-0.0498512	-0.269222	0.313843	-0.973816	0.159581	-0.163894	-0.255239	0.38273	-0.0684332	-0.0453085	1.92678	0.380055	-0.217344	0.456893	-0.43985	0.55783	-0.0962254	-0.846157	-0.47816	-0.237818	0.153816
ENSG00000007392	-0.2825	0.714217	0.00870994	0.180992	-0.484174	0.232955	-1.48683	0.0807853	-0.286361	-0.0275036	-0.207656	0.0849365	-0.129308	1.44571	0.142404	0.951557	0.583316	-0.0672559	0.233529	-0.438036	1.01412	-0.176639	0.705587	0.308363
ENSG00000007402	-1.55337	-0.856878	0.0308114	-0.568173	-0.127392	-1.87101	-0.315249	-0.626048	0.57416	-0.0145712	0.412137	-0.100225	-0.276074	1.69073	0.397373	-0.640451	-0.722228	-0.0124542	0.0185217	-0.399721	-1.17111	0.396223	-0.246159	0.273546
ENSG00000007516	-0.53479	-0.590241	-0.0796823	-0.507788	1.18749	2.25847	-0.218384	0.0441703	0.607872	0.488401	1.07832	-1.75916	0.148882	1.7052	0.493941	0.254998	-0.0489225	0.293131	-0.344348	-1.0624	0.374746	0.567629	0.342486	-0.390838
ENSG00000007520	-0.032784	-0.370977	-0.119336	-0.321591	-0.0271634	0.0738602	-1.24421	-0.0248542	-0.184795	-0.17045	1.09132	-0.328381	-0.498827	-0.818267	0.138576	-0.583525	0.128718	-0.138084	0.119287	-0.099246	-0.294993	0.0273678	-0.217419	0.282837
ENSG00000007541	-0.0747324	-0.416116	-0.10016	-0.246764	-0.254958	-0.454254	-1.36746	-0.0943468	0.0454882	-0.0598621	0.836943	-0.162593	-0.373949	0.241011	0.626939	-0.224263	-0.139135	0.0856239	-0.206077	-0.0748682	-0.257603	-0.187389	-0.0713983	-0.196415
ENSG00000007545	0.0294382	-0.409108	-0.0471229	-0.305955	-0.35343	-0.145352	0.766154	0.0391822	-0.136337	-0.298313	0.56041	-0.145703	-0.152649	0.84784	0.646979	0.3209	-0.0832654	0.154643	-0.536328	-0.198917	0.0939055	0.0606353	-0.217442	0.0564809
ENSG00000007866	0.311419	-0.189952	-0.124058	-0.178211	-0.553739	-0.578406	-0.228767	0.0388455	-0.140307	-0.326304	0.483155	-0.368771	1.40833	0.354575	0.738207	0.353456	0.463756	0.00126761	0.0521511	0.232252	-0.309875	-0.25664	-0.583182	-0.196593
ENSG00000007908	1.85328	0.921894	-0.125788	-2.66995	3.86829	2.25742	1.05139	-0.27211	-0.385363	0.113276	-0.133101	1.67083	-1.72743	-1.65408	2.65648	1.34322	1.52792	-2.37928	0.228681	-2.23206	-0.158457	-1.47634	3.27932	-1.67062
ENSG00000007923	0.216807	0.588122	-0.131728	0.0816141	-0.505419	-0.118307	0.135685	0.0173718	-0.289207	-0.00875613	0.506803	-0.350249	-0.299016	-0.0463437	0.690691	-1.0412	0.366613	-0.00105898	-0.103477	-0.0906201	0.0350663	-0.371742	-0.0393949	0.159376
ENSG00000007933	-0.369809	0.245519	-0.0787698	1.67627	3.69696	2.00299	-0.145086	0.401111	-1.65153	-0.691531	-0.94228	-0.273405	-1.22693	-0.163532	0.545539	-1.23026	-0.558051	0.271129	-0.415143	0.380715	-0.230787	0.938754	0.368763	0.409012
ENSG00000007944	0.186094	-1.01068	-0.134091	-0.0130491	-0.0694447	0.712937	0.725343	-0.0514975	-0.138725	-0.155521	0.237952	0.579213	-0.520978	-0.723248	0.466437	0.644188	-0.542626	-0.259501	-0.333585	0.176179	0.130057	-0.019694	-0.412004	0.1245
ENSG00000007968	0.336334	-0.0934584	0.00923851	-0.496085	-0.704403	0.635889	-0.516725	-0.599838	-0.194184	-0.248803	0.105003	-0.281513	0.363522	-0.651073	1.11424	0.686816	-0.833399	0.503989	-0.242042	-0.115019	0.492826	-0.248867	-0.396501	-0.0968441
ENSG00000008018	0.104473	0.260204	-0.0458488	-0.32212	-0.00977913	0.0715994	-0.839085	-0.0743145	-0.389485	-0.0297883	-0.382523	-0.17757	-0.127867	-0.721992	-0.683304	-0.900179	-0.0505642	-0.137612	-0.230468	-0.324738	-0.43544	0.0202689	-0.21073	0.218203
ENSG00000008083	0.154744	-0.903269	-0.071474	-0.374072	-0.24352	-0.139985	0.617117	-0.0425415	-0.368103	-0.0895484	-0.29856	-0.118296	0.224288	-0.17915	0.539451	-1.78865	0.699058	0.231071	-0.16622	0.2797	0.0720131	-0.471588	-0.0936517	0.110458
ENSG00000008086	-0.231815	0.604535	-0.0634362	0.0639644	-0.579706	0.0443793	1.3771	0.0119984	0.265944	-0.581708	-0.492219	-0.0526839	0.732246	0.0615604	0.396786	-0.084687	-0.727936	-0.0223391	-0.0528773	-0.253251	-0.346073	0.0497431	0.0327635	0.146062
ENSG00000008128	0.0452461	0.331748	-0.296812	0.359414	-0.527175	-0.084655	-0.523971	-0.0177797	-0.144008	-0.0719529	0.291478	0.2803	0.607147	2.48945	0.231363	-0.600454	1.08706	-1.06154	-0.534274	0.432053	-0.00648618	-0.0551683	0.177485	1.36491
ENSG00000008130	-0.471041	0.347519	-0.119723	0.272934	-0.392118	0.404621	-0.432522	0.147157	-0.122462	0.467779	0.487991	0.461331	0.278421	-0.00777889	0.294311	-0.180149	0.309544	-0.0597142	-0.232708	-0.072062	0.303458	-0.368953	0.201443	0.171501
ENSG00000008196	-1.06547	-1.11463	-0.0771034	-0.772305	-0.598782	1.07759	0.540847	0.127716	0.590541	-0.275226	0.746194	0.102416	-0.377326	1.20983	-0.0509577	-0.353344	-0.855762	0.0586917	-0.0699255	0.195089	-0.164765	-0.111927	-0.775399	-0.970888
ENSG00000008226	-0.405732	0.816522	-0.0557389	1.08425	-0.540284	-0.522952	1.14818	-0.0125318	0.265401	0.192037	0.663936	0.947317	-0.379291	3.7123	-0.770586	-1.3762	0.683224	-0.267177	-1.03969	-0.226535	-1.07664	0.483928	-1.50443	0.832005
ENSG00000008256	-0.240825	-0.981802	-0.152528	0.0202025	-0.154886	0.614797	0.592687	-0.0120665	-0.166072	-0.23677	0.174708	-0.21623	0.277905	0.25502	0.632939	0.0798338	0.116116	-0.269151	-0.250928	0.0715188	-0.0772581	0.00667009	-0.232852	-0.56181
ENSG00000008277	-0.352381	-0.755734	-0.068538	1.39868	1.29205	-0.36152	1.2314	-0.175361	-0.945178	-0.0576629	-0.238239	0.612665	-1.29044	-0.227691	-0.358113	-0.702952	-2.25708	-0.526582	0.126277	-0.570186	-0.406666	0.478813	0.693932	-0.268576
ENSG00000008282	0.316113	0.300051	-0.187961	-0.543259	-0.00220419	-0.235037	0.217191	0.00211249	-0.0326936	-0.00445519	-2.17462	-0.31721	-0.511331	-0.805496	0.372966	-0.199521	-0.370155	0.054913	-0.263877	0.0876301	0.345864	-0.128128	0.100777	-0.106263
ENSG00000008283	0.155244	-0.321392	-0.148318	-0.216788	-0.375311	0.101479	-0.348104	0.0692345	-0.000325259	-0.0730898	0.396623	-0.433858	0.307623	-0.443192	0.192257	-0.286272	0.805597	0.146907	-0.31212	-0.102027	-0.520971	0.0153159	0.103818	0.0330828
ENSG00000008294	0.106893	0.298043	-0.0831745	0.0044058	-0.234613	-0.0939157	1.66605	0.0296593	-0.254642	-0.126886	-0.0385337	-0.409323	0.579587	0.0447115	-0.423432	-0.281435	0.88149	-0.0511002	0.223129	-0.253761	-0.465402	-0.144779	-0.0376988	0.224307
ENSG00000008300	0.217903	-0.221536	-0.0984145	-0.279379	0.231194	1.83035	-0.285827	0.0900128	-0.571669	-0.385188	0.336797	-1.01537	-0.35182	1.29702	0.276071	0.0474905	0.212185	-0.362323	0.340557	0.393322	0.0598409	-0.116107	-0.603396	0.148665
ENSG00000008311	1.42743	0.0155139	-0.135182	-0.0292585	-0.8611	2.83569	1.05911	0.00814961	-0.275056	-0.526885	-0.1862	0.886844	-1.11152	1.17275	0.0260257	-0.0949316	-1.31591	-0.465103	-0.19509	0.540119	1.05772	0.171285	0.366862	-0.817199
ENSG00000008323	-0.187638	-1.44456	-0.0696873	1.01004	-1.17332	-0.0397361	-0.552794	0.0547021	0.321954	0.296494	0.759326	-0.0790055	0.707262	-0.416025	-0.381188	0.746015	2.40097	-0.32834	-0.613947	0.211004	0.122184	-0.319566	0.3041	1.12585
ENSG00000008324	-0.158208	0.425959	-0.0848335	-0.457951	-0.408833	0.545226	-0.698874	-0.135772	-0.261342	0.034632	-0.848512	-0.0467897	-0.0230437	-0.0782637	-2.15774	-0.611891	0.484785	-0.11391	0.192107	0.196104	-0.108313	0.0504615	0.185941	-0.0435454
ENSG00000008382	0.200291	-0.910493	-0.154633	-0.452263	0.0698229	-0.0733461	-1.14056	-0.0622378	-0.0462171	0.0306348	0.584854	-0.118803	0.315709	-0.51698	-0.0841039	-0.510938	-0.384494	-0.1747	-0.0662463	0.192651	0.24765	0.0929027	-0.0404312	-0.337885
ENSG00000008394	-1.27703	1.47013	-0.273259	4.61971	0.0819584	1.09919	-0.238831	-0.0161138	-0.657283	5.03773	-0.953057	0.00967132	0.293301	-0.460279	-0.878217	0.895546	-0.454463	-1.0389	0.849337	0.642766	-0.334019	0.23133	-0.141114	0.971508
ENSG00000008405	0.618138	-0.80986	-0.132484	-0.283982	0.316918	-0.882137	0.899647	-0.0692968	-0.47322	-0.0802534	-0.753212	-0.712766	-0.943863	0.048462	0.650569	-0.849012	2.3268	-0.419326	0.178637	0.030149	-0.659136	-0.799897	-0.235049	1.01223
ENSG00000008441	-0.0828898	-1.55338	-0.106464	-0.258256	-0.114543	-0.882173	1.02033	-0.0238891	-0.132672	-0.255606	0.854261	0.0144982	-0.708418	-0.503255	0.984624	-0.597633	-0.713535	0.0160988	-0.03429	0.0036905	-0.507654	-0.206241	-0.327073	0.161277
ENSG00000008513	-0.427756	2.18476	-0.147559	0.575837	0.667644	-0.44768	0.618855	0.0109171	2.10495	-0.109613	0.551609	0.677876	-0.931577	-0.135302	0.0535648	0.124755	-0.361694	-0.404958	-0.438493	0.169907	-0.158822	0.438352	-0.608044	0.612488
ENSG00000008516	0.233413	2.68605	-0.0152187	-0.578918	-0.0835623	-1.17677	-0.0970617	-0.284808	0.259885	-0.451346	0.553229	2.14771	0.166114	3.21535	0.423904	1.0332	1.01201	-0.826936	-0.900925	-0.0907656	0.0215333	0.845332	-0.448996	0.857494
ENSG00000008517	1.39942	-1.03848	-0.148435	-0.902562	1.61294	0.223666	-1.09793	-0.284654	-0.492136	-0.0904514	0.909194	5.2046	-0.667372	-0.518237	0.348603	-0.0486752	0.387099	-0.786362	0.254832	-0.555087	0.578161	0.000788276	1.68522	-0.0525677
ENSG00000008710	-0.159642	-1.24183	-0.0927987	0.00705128	-0.508489	-0.623335	-0.286197	0.0279488	-0.301497	-0.381726	0.927627	-0.165317	-0.723505	2.0676	0.447293	-0.127596	-0.49168	-0.0639732	-0.259354	-0.148816	-1.03374	0.0955913	-0.417163	0.69697
ENSG00000008735	0.69998	-0.507084	-0.391562	0.379024	-1.65476	0.148607	-0.981202	0.556669	1.65753	1.71473	0.665334	0.472522	0.146293	-0.67804	0.125284	-1.22211	-0.195199	-1.04168	-0.600167	-0.753672	-0.656674	0.488888	-0.330385	0.602669
ENSG00000008838	0.0235771	-0.0287826	0.0141853	-0.119987	-0.296075	-0.0226756	-0.712105	-0.0153083	-0.427341	-0.143521	0.171208	-0.179379	-0.169469	0.802149	0.751587	-0.415535	0.0143765	-0.118729	-0.228564	0.157654	-0.136843	-0.328822	-0.328019	0.0123084
ENSG00000008853	-1.16366	0.22046	-0.0651851	0.165938	0.831194	-0.283237	0.325348	0.0909623	-0.00632608	-0.181949	0.91742	0.52426	-0.379686	-0.242932	-0.0421855	0.611907	0.194388	-0.175373	-0.700096	-0.27873	-0.55386	0.480086	-0.29033	-0.582388
ENSG00000008869	-0.0931363	0.0475042	-0.0601346	-0.13101	-0.440499	-0.459839	0.627777	-0.0159072	-0.240495	-0.103851	-0.666268	-0.135681	-0.0450076	0.496849	0.357939	0.612819	-0.117148	0.118938	-0.290505	-0.316729	0.0575454	0.099886	-0.293585	-0.0138043
ENSG00000008952	-0.567668	-0.0644578	-0.0379027	0.244201	-0.182643	0.0980703	0.532347	0.0202194	-0.192917	0.152491	-0.163654	0.238545	-0.211078	-0.506435	-0.471569	-0.670358	0.264781	-0.420368	-0.532655	0.192294	0.224131	-0.0993617	-0.0244424	0.0926843
ENSG00000008988	-0.40835	0.275301	-0.132025	-0.287498	-0.116547	-0.257462	-0.665961	-0.189675	-0.240991	0.0645166	0.287917	-0.309726	-0.0156815	0.20986	-3.74536	-0.398037	0.114781	-0.107833	0.863958	0.0983254	-0.0842336	0.256115	0.202606	0.293306
ENSG00000009307	-0.310151	0.101321	-0.057854	-0.106122	-0.101017	-0.264175	0.695009	0.0310988	-0.116912	-0.185107	0.333624	0.0646576	0.314874	-0.810042	-0.271189	-0.313463	-0.216721	0.0564456	-0.0479388	-0.0606485	0.211136	-0.315264	0.00737706	-0.154876
ENSG00000009335	0.168583	0.213464	-0.135848	-0.164652	-0.345354	0.202535	0.671896	0.114388	-0.215027	-0.167965	-0.162361	-0.135878	0.0864728	-0.814881	0.294683	-0.320739	0.31442	-0.026764	0.126926	-0.119245	0.431267	-0.200455	0.290111	-0.264708
ENSG00000009413	0.136046	-0.365506	-0.138422	-0.141722	0.435101	-0.0523853	0.428895	0.0994203	-0.302981	-0.2943	-1.29314	0.184099	-0.130472	0.203514	-0.0928502	-0.00409949	0.00584998	0.0458905	0.766867	0.0257483	-0.46564	-0.0475972	-0.359142	0.243341
ENSG00000009694	0.225845	-0.35644	0.00158509	0.775719	1.82941	-1.91069	2.12438	-1.09587	0.100294	-0.395207	-0.527786	-2.10015	0.00234742	2.94755	-1.81118	-0.913773	-0.914243	0.510343	0.396596	-1.37452	-0.190627	1.34092	0.514558	0.0667038
ENSG00000009724	-0.334229	-0.608348	0.0733817	0.479448	-0.793941	-0.238613	1.24146	0.233997	0.195139	-0.0422481	-1.43775	0.0937049	-0.110165	4.81587	-0.175203	-2.36414	0.351132	0.254963	0.724379	0.39075	0.143209	0.0531409	0.180441	-0.34738
ENSG00000009765	0.664423	0.90781	-0.516519	-0.411554	0.0692123	-1.2112	-0.146969	0.211515	1.59813	5.23122	-0.888141	-1.51591	0.0733577	1.60209	-0.451279	-1.48936	-1.67934	0.0760863	-1.43185	0.985207	-1.15083	0.623014	0.00799275	0.955419
ENSG00000009780	-0.135746	-0.0853786	-0.08231	-0.245655	-0.0144311	0.227647	0.77622	0.128059	-0.163301	7.81516e-05	-0.282148	-0.242798	-0.329429	0.225349	-0.836585	-0.661184	0.593144	-0.159255	0.901187	0.132972	-0.113826	0.0864897	-0.144966	0.452822
ENSG00000009790	0.749669	0.169188	-0.0774724	-1.03063	1.09651	-0.111318	0.164897	-0.00583835	-0.324424	-0.530427	-0.13197	2.92342	-0.6324	1.01708	-0.309613	-0.930676	-0.143723	-0.194325	1.02042	-0.564902	0.789458	0.0115955	0.268892	0.668094
ENSG00000009830	0.0766481	0.789462	-0.0496105	-0.0773701	-0.313075	0.300184	-0.220705	0.00851961	-0.365094	0.136206	0.224558	0.00474317	-0.090424	1.76209	0.06037	-0.0577946	0.0684022	0.0834151	-0.102448	0.0614607	0.858663	-0.0256155	0.226171	-0.189723
ENSG00000009844	-0.0390556	0.0931521	-0.0904361	-0.1952	-0.460883	-0.0752199	0.397966	-0.141217	-0.224609	-0.0529759	-1.26759	-0.238793	0.068692	-1.02713	0.311577	-0.0351601	0.44233	0.0515261	0.203483	-0.0580122	0.307328	-0.0583525	0.0773912	-0.386351
ENSG00000009950	-0.502514	0.314875	-0.0639975	7.3999	-0.87871	-0.808912	-0.73052	0.243675	-0.223256	0.139605	0.69467	0.37733	0.556695	1.86829	0.134023	0.216068	0.767711	-0.217387	0.0159817	-0.351164	-0.207874	0.472132	0.828629	-0.191933
ENSG00000009954	-0.298638	0.0732918	-0.124384	0.049274	-0.224427	-0.0904997	0.37028	0.110251	-0.256907	-0.245167	0.143017	0.152668	-0.341812	-0.930419	-0.0699121	1.29129	0.329524	0.118606	-0.227172	-0.314246	0.3494	-0.253134	0.148228	-0.00753354
ENSG00000010017	0.431991	-0.288797	-0.0794613	0.0430609	-0.351003	0.120657	0.356083	0.106128	-0.37778	-0.205803	-0.598697	-0.132198	1.58166	-0.482497	0.027711	-0.875435	-0.245095	0.0399909	0.994328	0.063355	-0.233047	-0.345847	-0.421634	0.266251
ENSG00000010030	-1.20181	-0.323275	-0.102644	-1.20954	0.00757671	-1.02323	-0.574222	-0.269259	-0.160176	-0.196111	0.124891	2.04375	1.49815	-0.475029	0.508437	0.3507	0.840421	0.560359	-0.615965	0.26611	-0.664673	-0.534503	-0.427831	-0.441237
ENSG00000010072	0.0260289	0.120848	-0.191565	-0.2728	-0.388249	0.0562376	0.78005	-0.0775134	-0.382888	0.404973	0.693267	-0.207626	0.0241488	-0.549581	0.340736	0.542341	0.155358	-0.346983	0.375578	0.147493	-0.319563	-0.13719	-0.258482	0.252539
ENSG00000010165	-0.415704	0.17545	-0.0446815	-0.228066	-0.251289	-0.148542	-1.00118	0.0150688	-0.228114	-0.193587	0.291749	-0.0451663	-0.300568	-0.78528	0.225718	0.884039	0.441062	-0.0384423	-0.237356	-0.0255477	0.0175658	-0.153171	-0.305215	0.182871
ENSG00000010219	0.265333	0.084162	-0.0449118	-0.160053	-0.267717	0.156613	-0.581626	-0.0188369	-0.0809457	-0.0228978	0.270418	-0.204529	-0.166446	-0.148546	-0.665492	-0.542613	0.226958	0.0779387	0.944363	0.00977453	0.20609	0.046713	-0.00572206	0.422089
ENSG00000010244	0.335602	0.0460277	-0.0766861	-0.0708252	-0.535983	0.0866184	0.0842256	-0.00446451	-0.3571	-0.293669	-0.543775	-0.255066	-0.242332	-0.491418	0.504135	-1.02666	-0.0100348	-0.0845448	0.129345	0.0191165	-0.409633	-0.381494	-0.244528	-0.231676
ENSG00000010256	0.0968758	0.297889	-0.0766316	-0.291451	-0.419999	-0.124227	-1.13553	-0.0720399	0.125186	0.27348	0.419837	-0.166901	-0.567179	-0.627659	-0.164775	-0.281076	-0.16557	0.00882398	-0.274375	-0.0611985	-0.244876	0.0175029	-0.275835	0.0445859
ENSG00000010270	-0.335707	0.731537	-0.0434969	0.237581	0.192566	0.725021	0.215577	-0.140244	-0.06128	-0.236211	-0.39388	0.176888	-0.739014	-0.364194	-1.5589	0.453529	0.0972846	-0.279981	-0.146749	0.0193848	-0.186064	0.213426	-0.264089	0.182265
ENSG00000010278	-0.0281706	-0.417597	-0.0727811	-0.377522	-0.368335	0.0634796	-0.107806	-0.122989	0.0863848	-0.062648	-0.0495813	-0.211036	-0.395001	-0.491945	-0.0408185	-0.202563	1.50262	-0.243505	-0.33326	0.35483	0.031651	-0.519607	0.0140316	0.427068
ENSG00000010292	-0.261098	0.0393329	-0.0598638	-0.169731	-0.863661	0.0511174	-0.226444	-0.182263	-0.189777	-0.32749	0.565209	0.0983768	0.0163358	-0.828269	0.92663	1.16905	-0.731611	0.143002	-0.472626	0.242353	1.25837	-0.173696	0.0989314	-0.622889
ENSG00000010295	-0.492071	0.25542	-0.137555	0.702972	1.42235	0.199044	-0.766598	0.0239631	-0.599095	-0.210453	0.505047	1.43172	-0.214745	1.56096	-0.0497745	0.890111	-0.020552	-0.527985	-0.111196	0.0677307	-0.334381	-0.0426297	0.419519	-0.396635
ENSG00000010310	-0.423495	0.894787	-0.257937	0.60221	-0.680212	-0.239772	-0.112343	-0.243408	0.483397	0.334783	-0.104562	0.438165	1.03784	2.65039	-0.154342	0.0887632	1.10191	-0.0253429	-0.542344	-0.00200665	0.196477	0.224089	-0.0982992	0.88564
ENSG00000010318	-0.399951	-0.393968	-0.0753632	0.208496	-0.417656	0.193101	0.120932	0.193301	-0.30317	-0.210194	0.108012	-0.171231	-0.595194	0.788914	-0.0437349	-0.733122	-0.593254	-0.423798	0.293664	0.190983	-0.567495	-0.231066	-0.418868	0.391233
ENSG00000010319	0.00728022	-0.0972373	-0.128629	4.2192	1.59853	0.221773	-0.0709949	-0.0386168	1.61543	1.0695	0.275149	-0.9697	-0.461865	-0.014989	0.417358	-0.121304	0.549571	1.22681	-0.985679	0.499876	-0.433662	0.128422	-1.12741	-0.223166
ENSG00000010322	-0.324891	-0.652191	-0.03957	-0.172571	-0.316641	-0.321303	-0.187523	-0.000269266	-0.154751	-0.282401	0.167493	0.113814	0.0838158	1.78334	0.323169	0.181057	-0.345638	0.174697	-0.536061	-0.0118205	0.231421	0.214333	-0.019088	-0.0999594
ENSG00000010327	0.125713	1.36529	-0.38561	1.49556	3.39698	0.329216	-2.12925	-0.597707	-0.348138	-0.440291	-0.0599779	1.36758	0.30113	0.894058	-4.53116e-05	0.143852	0.425691	-0.491271	-1.02766	0.887352	0.409946	-0.61478	0.118777	0.0516274
ENSG00000010361	-0.274798	-0.622237	-0.0618185	-0.112882	-0.526405	-0.167898	-0.822325	-0.213089	0.107319	-0.00569325	0.884422	1.01475	0.349208	-0.0355378	-0.051449	0.835054	-0.332358	0.0853952	-0.616968	0.849012	1.76696	0.0352923	0.480728	-0.419603
ENSG00000010404	-0.230849	-0.682916	-0.0847313	0.0474273	-0.121497	-0.119965	0.906111	-0.138038	-0.0282521	-0.128064	0.413175	-0.298735	0.766071	-0.321351	-0.0378881	-0.671638	1.09934	0.15552	0.250264	0.0822979	-0.447241	-0.130084	-0.0508849	0.289741
ENSG00000010438	0.947273	1.30978	-0.178372	-0.151323	-0.608479	0.194388	-1.06431	-0.121536	-0.572687	-0.556386	0.580812	-1.17785	1.04171	-0.229531	-1.10307	-0.766219	0.582763	0.331858	0.395067	0.126662	-0.903876	-0.821106	-0.298702	0.10952
ENSG00000010539	0.029041	0.604361	-0.0722809	-0.28594	-0.169311	0.417687	0.228192	0.390458	-0.267424	-0.241646	0.125796	0.0262614	-0.297836	0.0139129	-0.298001	1.74127	0.496038	-0.261332	-0.0794162	-0.228421	-0.776422	-0.0796119	-0.266916	0.176618
ENSG00000010610	0.34139	-0.0935728	-0.0564167	-0.588612	1.83295	-1.11466	-0.240845	-0.52742	-0.620012	-0.253233	0.464703	2.67264	-0.661006	-0.148012	0.420221	0.183554	-0.96736	0.401023	0.0185002	-0.484086	-0.255042	0.334483	0.79381	0.055738
ENSG00000010626	-0.739386	-0.530937	0.0253828	-0.222968	0.00064278	-0.137021	-0.675681	-0.114544	-0.167063	0.194248	0.626162	0.50065	-0.076946	-0.128918	-0.93137	-0.579806	0.143935	0.677535	-0.109584	-0.194597	0.258449	0.0300752	0.638858	-0.040608
ENSG00000010671	0.0736233	-0.249195	-0.0481519	-0.515697	0.799571	-0.838495	-0.276697	0.0584644	-0.713386	-0.0799121	-0.211639	1.86009	0.478918	1.15868	-0.0147728	0.489292	-0.646484	0.245165	0.474584	-0.684925	0.539126	0.525203	1.17218	-0.298049
ENSG00000010704	-0.767169	0.0116872	0.0339499	0.0670502	-0.466369	0.308264	0.926153	-0.00264213	0.029113	-0.0757734	0.494282	1.13226	-0.432124	-0.101877	0.780332	0.541294	-1.45497	0.220925	-0.5221	0.422358	1.03683	-0.314732	0.350612	-0.692427
ENSG00000010803	-0.836731	0.266734	-0.0760573	0.143981	-0.231365	0.336222	-0.0125823	0.041516	0.054542	-0.134279	0.505004	0.174221	-0.848565	0.119231	-0.0056835	-0.41403	-0.490418	0.233762	0.183854	0.111337	0.315249	0.252321	-0.208774	-0.185376
ENSG00000010810	-0.911001	-0.738319	-0.00919151	0.100684	1.30008	-0.448452	0.495063	-0.00293847	-0.41883	-0.22118	1.14388	0.620295	0.717822	-0.324838	-0.301695	-1.10522	0.605018	-0.0930957	1.099	0.152457	-0.0327287	-0.0799605	-0.179014	-0.609244
ENSG00000010818	0.00616967	0.304154	-0.163044	-0.363152	-0.12118	-0.288251	1.91748	0.14592	-0.4519	-0.283978	0.0496842	-0.341937	-0.461576	-0.0154631	0.368612	0.346968	2.28669	-0.148351	0.0436183	0.339291	0.517338	-0.594127	0.0677664	-0.0788858
ENSG00000010932	2.64897	-0.0561891	-0.173979	-0.202601	0.17276	-3.37833	-0.437504	-0.148871	-0.547802	0.207754	-0.684816	-0.274499	-1.08105	-1.37523	-1.26716	0.828494	-3.27115	-0.214772	-0.0696538	1.50546	1.4409	-0.0691388	-1.15117	-0.199894
ENSG00000011007	0.123527	0.445336	-0.0935956	-0.201266	-0.372172	0.0382461	0.606097	0.152846	-0.446798	-0.211746	0.533978	-0.329799	-0.152894	-0.566641	0.220247	-0.256276	0.438216	0.124011	0.269178	-0.0379878	0.16115	-0.082471	-0.125754	-0.207261
ENSG00000011009	0.608804	0.322898	-0.0953053	-0.349026	-0.294475	-0.279779	-1.19784	-0.0719678	-0.114926	-0.198821	0.526218	-0.397157	-0.115979	-0.265865	0.784794	-0.00425661	0.5262	0.100405	-0.00206789	-0.070355	-0.175069	0.05826	-0.181713	-0.293374
ENSG00000011021	-0.323752	0.236646	-0.0923383	0.350242	-0.510876	-0.0778617	0.673952	0.145732	-0.27354	-0.195404	0.390213	0.233236	-0.254517	1.45454	0.161491	0.28812	0.122497	-0.357587	-0.335008	0.638312	-0.299041	0.0173008	-0.336935	-0.0539103
ENSG00000011028	-0.669394	0.479023	0.361601	-0.508104	1.32904	-0.853207	-1.28991	0.229737	-0.420694	-0.169887	0.421041	-0.324629	-0.542303	0.596248	1.0208	0.564724	-0.415094	-0.330821	-0.344844	-1.03521	-0.479769	-0.0884673	0.25482	0.476887
ENSG00000011052	-0.0989006	0.662116	-0.272688	-0.303467	0.0176929	0.233264	-0.196236	0.0155337	0.115882	-0.27107	1.27316	-0.81437	-0.0662579	-1.1275	-1.85063	-1.51725	0.222304	0.168812	-0.144454	-0.977149	0.0295359	0.153187	0.207027	-0.110158
ENSG00000011105	0.0295769	-0.640057	-0.0919905	-0.297677	0.155645	-0.0660301	0.000811891	0.0696065	-0.021429	-0.106761	0.586085	-0.526985	-0.332201	-0.245062	0.655999	0.601475	0.354587	-0.0656457	-0.55429	-0.0522006	-0.776383	-0.280303	-0.210388	0.392095
ENSG00000011114	0.120096	-0.263066	-0.0981866	-0.312191	-0.110618	-0.0228046	1.10933	-0.0245096	-0.263351	-0.312451	-0.0177871	-0.491223	0.0496882	-0.440467	0.434294	0.294105	0.255371	0.133426	0.0891843	-0.0596892	0.000127062	-0.11178	-0.274109	0.246589
ENSG00000011132	0.506396	-0.172784	-0.0653101	-0.157548	-0.470139	-0.0433214	-0.504265	-0.0950669	-0.0190402	-0.279166	0.761172	0.0401995	0.0872935	0.430625	0.681366	0.812975	-0.00458239	-0.0503851	-0.495529	-0.0620109	0.115162	0.201687	0.156048	-0.257001
ENSG00000011143	-0.177365	-0.232047	-0.0256561	-0.0218964	-0.504542	-0.0399074	-0.594307	-0.0567482	-0.360213	0.0192017	0.206134	-0.00853828	-0.460407	0.877832	0.0692783	0.627568	-0.117739	0.134692	-0.473704	-0.0380725	0.226558	0.300532	0.0906622	0.0207018
ENSG00000011198	-0.136442	0.198741	-0.119073	-0.213921	-0.481025	-0.27823	0.467587	-0.229847	-0.250068	2.24187	-0.447548	-0.0742673	2.31119	-0.494732	-0.419892	0.338008	-0.811989	-0.161018	-0.0148645	0.218367	0.231728	-0.45083	0.112038	0.141228
ENSG00000011201	0.339543	-1.29857	0.192906	-0.252627	-0.744806	0.301083	0.447183	-0.448394	-0.230711	-0.387459	-0.762053	0.72831	-1.25355	-0.50236	-0.0257376	-0.467928	-2.30972	-0.475431	-0.499917	-0.244763	0.182397	0.283552	0.177228	-0.500795
ENSG00000011243	0.274373	-0.223127	-0.0424429	0.245106	-0.500951	-0.0509742	-0.590995	-0.188392	-0.277855	-0.164286	0.333197	-0.335866	0.106915	2.2246	0.612875	-1.09081	-0.0861466	-0.376601	0.156001	0.32343	-0.761659	-0.423188	-0.287153	0.814634
ENSG00000011258	-0.00372036	-1.17804	0.0227195	-0.104713	-0.47311	-0.226266	1.04768	-0.0955052	-0.357565	-0.117207	-1.1317	-0.157741	0.39747	0.0533992	0.323177	0.698443	-0.697656	-0.15097	-0.239476	0.0918337	-0.502648	-0.253019	-0.307586	0.421343
ENSG00000011260	-0.269051	-0.0940657	-0.0665556	-0.366882	-0.073586	-0.107185	-0.370193	0.0549757	-0.394836	-0.0564791	-0.571727	-0.351711	-0.142225	-0.746371	-0.177749	0.0454356	0.991637	0.240706	-0.0927638	-0.571736	-0.0803762	-0.105029	0.128818	0.38126
ENSG00000011275	-0.229377	-0.139976	-0.0802467	-0.295377	-0.0273103	-0.274988	0.483562	0.00220898	-0.263384	-0.174653	0.26293	-0.014023	-0.25236	-0.208604	0.553876	-0.542874	0.230094	0.296515	-0.374058	-0.227689	0.0383332	0.0916136	0.0353619	0.0788799
ENSG00000011295	-0.0272003	-0.0987724	-0.0837823	-0.224304	-0.18798	-0.228586	0.0526328	-0.145215	-0.00882993	0.104753	-0.751902	-0.2667	-0.471409	-0.26603	-0.230068	-0.631132	0.0801385	0.000110755	0.823163	-0.237684	-0.427213	0.081438	0.133662	-0.121605
ENSG00000011304	0.259979	0.0877163	-0.0866298	-0.237644	-0.290594	-0.373714	-0.05728	-0.0245475	-0.389817	-0.234237	0.781824	-0.61993	-0.425879	-0.362115	1.54431	-0.90933	0.27106	-0.151128	0.0383835	0.0540115	-0.347609	-0.412193	-0.372068	0.316859
ENSG00000011347	0.542264	-0.510864	0.405589	-0.14428	-0.0841315	0.440862	0.37565	-0.070154	3.26692	0.818532	0.858745	-0.451817	-0.0874795	-0.263721	0.380034	-1.08815	-1.44567	-0.124024	-0.402695	0.277976	-0.229523	0.070705	-0.440362	1.17794
ENSG00000011376	-0.369295	0.766589	-0.125648	-0.349578	-0.268353	-0.167338	-0.130202	-0.206403	-0.116911	0.00771578	0.465362	-0.26595	-0.410146	-0.707343	0.293127	-0.00609398	-0.466642	0.350575	-0.610652	-0.304824	-0.00203113	-0.399245	-0.129047	0.0363247
ENSG00000011405	-0.278546	0.0421881	0.0295951	0.0764518	-0.366793	0.336603	2.29112	-0.0189938	-0.388403	-0.188988	-0.264722	-0.521645	-0.084063	-0.709548	0.567954	0.833431	0.20905	-0.245883	-0.427868	0.0591496	0.00450835	-0.440176	-0.136705	0.774644
ENSG00000011422	-0.723244	4.20815	-0.237006	-1.13008	0.731641	-0.82101	-0.821719	-0.225031	0.331739	-0.436707	1.08685	2.00314	0.262963	0.209135	-0.671417	0.215029	0.348306	-0.373319	0.613729	0.085727	-0.663209	-0.0369608	-1.77627	-0.0945239
ENSG00000011426	-0.273994	1.29662	0.0445985	0.295972	-1.65913	-0.801739	0.1892	-0.162091	-0.605493	-0.484416	-0.924781	-0.64357	0.195488	-1.7608	0.812883	-0.116672	-0.371311	-0.0774873	-0.664641	0.790376	1.23716	-0.953369	-0.624855	-0.748298
ENSG00000011451	0.158454	-0.295791	-0.17677	-0.174492	-0.355641	-0.192643	-0.246526	0.0384163	-0.162226	-0.333193	0.871008	-0.122499	-0.300119	-0.340212	1.28328	-0.849986	-0.224897	0.163947	-0.0849119	-0.157203	-0.110099	0.159887	-0.0214559	-0.119313
ENSG00000011454	-0.522831	-0.272408	-0.0223857	-0.0582117	-0.551844	-0.196609	0.56342	-0.0583908	0.139031	-0.131985	-0.380122	0.172853	0.150165	-0.242272	0.205186	0.355318	0.144109	-0.00859947	0.178893	0.199636	-0.0454507	-0.169162	-0.603707	0.434955
ENSG00000011465	-0.0431037	-0.57112	0.00742237	0.265435	4.41312	-2.3859	0.177693	-0.00278895	-0.678076	-0.496737	-0.0566425	0.769381	1.0719	-1.39318	-0.307451	-0.487961	0.0119067	-0.170122	0.50202	0.080261	-0.237277	0.384037	-0.361265	-0.0912028
ENSG00000011478	-0.736771	0.452567	-0.0879142	-0.476057	-0.343274	0.0984192	-0.872306	-0.0872411	0.194942	-0.0160525	0.642502	-0.153141	-0.252491	0.637409	-0.103081	-0.484946	-0.223635	-0.456135	-0.576571	-0.515457	0.0840135	0.346764	0.232477	-0.721584
ENSG00000011485	-0.00580255	0.134591	-0.132451	-0.0551939	-0.324275	-0.162822	-0.485553	-0.0902677	-0.115177	-0.0400423	0.385542	-0.346944	-0.175086	-0.251438	0.610758	-0.638688	0.435252	0.0671866	0.136415	0.0484483	0.208223	-0.178433	0.132576	-0.0344298
ENSG00000011523	-0.438344	-1.43481	-0.0643741	-0.20506	0.235302	-0.245355	0.682315	-0.209612	-0.168153	-0.0485398	0.0306241	0.265713	-0.787116	-0.0378508	0.245872	0.169601	-0.817902	-0.221016	-0.270029	0.00723224	-0.773853	-0.150961	-0.679386	0.451374
ENSG00000011566	-0.0520902	-1.03138	-0.0953795	-0.133255	-0.0300848	0.076497	1.15159	-0.187328	-0.221484	-0.102079	-1.9587	-0.479293	0.790284	-0.148634	0.172587	-1.17163	-0.381018	0.113684	-0.00183074	0.0679363	0.138887	0.0262139	-0.32782	-0.267189
ENSG00000011600	-0.124006	1.24194	-0.138302	-0.559875	1.88886	-1.44772	-1.03619	-0.316677	-0.838607	-0.35772	0.996852	2.63404	-0.550063	-0.152104	-1.79931	0.106924	-0.129283	-0.0943201	0.0631723	0.0712527	-0.576442	0.519486	-0.321854	-0.0996902
ENSG00000011638	0.0365736	-0.605293	-0.094315	-0.724751	0.00263847	-0.906222	0.477226	0.111461	-0.00210063	-0.14342	0.204163	-0.124773	-0.184123	-0.128883	-1.20316	0.730304	0.505116	0.032	-0.546583	0.459943	-0.512889	-0.236397	-0.232882	0.12764
ENSG00000011677	0.250298	-0.736218	-0.167359	-1.40454	0.510474	-0.16093	0.024596	-0.0271174	0.672502	0.237047	-0.332249	-2.25619	-0.346555	1.65829	-0.348659	-1.54295	-1.40299	-1.68952	-0.815183	2.8508	2.50803	-0.0311223	1.40409	-0.922638
ENSG00000012048	-0.382637	0.748045	0.00945893	0.113487	-0.77004	0.00548199	0.131708	-0.0191116	-0.442843	-0.242027	0.0850085	-0.215798	-0.281157	-1.07801	0.458333	-0.449911	-0.845074	0.273135	-6.03723e-06	0.228213	1.42828	-0.397332	0.505434	-0.647252
ENSG00000012061	-0.197255	0.646164	-0.185713	-0.178999	-0.397755	-0.419312	-0.702799	-0.103205	-0.00618961	0.277076	0.595229	-0.258177	0.601156	0.241052	-0.299397	-0.0820412	-0.146119	-0.0947783	0.421328	0.119963	-0.307759	-0.421502	0.126899	-0.180906
ENSG00000012171	-0.327828	-0.582061	-0.0596984	1.17595	2.96893	-0.881031	-0.862268	-0.094017	0.0781099	0.103506	0.97391	0.212015	1.73046	0.986312	0.213196	-0.52431	-0.457316	0.133015	-0.407675	0.504522	-0.88967	-0.58533	-0.56133	0.897317
ENSG00000012174	-0.494892	0.248518	-0.0948154	-0.0528576	-0.456113	-0.103853	0.966934	0.0383295	-0.0956137	-0.0969577	-1.16434	0.0712227	-0.237191	-1.16587	0.585936	0.00577485	-0.674917	0.0883305	-0.44006	-0.167723	-0.16324	-0.170687	-0.108767	-0.479382
ENSG00000012211	0.345105	0.0807248	-0.231497	-0.274437	-0.565757	0.108083	-0.230054	-0.109988	-0.211079	-0.310746	0.874093	-0.225876	-0.0776049	0.184224	0.827226	2.02724	0.533449	-0.0440407	-0.276176	-0.247593	-0.344808	-0.327525	-0.0564439	0.157283
ENSG00000012223	7.65746	0.741956	-0.361151	-3.02581	4.7337	-0.00376587	0.0812626	0.706921	1.40765	1.11471	0.567042	2.64643	-4.27893	0.228173	-0.542698	-0.0701554	-0.870548	0.635662	2.2923	-0.918437	0.0393043	-1.06163	0.379096	-0.0323514
ENSG00000012232	0.166769	-0.0716642	-0.154609	-0.562761	-0.247369	0.189645	0.454794	-0.0589658	-0.382987	-0.14739	0.589879	-0.475739	-0.557318	-0.38483	0.631941	0.175716	0.248436	0.0931115	-0.271938	0.189644	0.0347015	-0.432308	-0.321954	-0.113732
ENSG00000012660	-0.736399	0.972041	-0.328216	2.43617	-0.782583	-0.278344	0.566077	0.329973	-0.550762	4.59846	-0.981871	0.965704	-0.754794	-0.538338	-0.0978474	-0.36313	-1.0442	-1.52641	0.367994	0.262643	-0.0583135	-0.111428	1.13259	0.628139
ENSG00000012779	0.239396	0.447708	-0.194091	-0.669634	-0.0513117	-2.16736	0.174012	-0.399759	-0.61016	-0.169212	-0.0062333	1.3607	-0.514977	3.69845	0.79717	-0.398854	-0.27638	-0.0720605	0.218294	0.0420186	-0.863935	0.438716	1.0975	0.478837
ENSG00000012817	-0.216546	0.426891	-0.223446	0.68931	-0.858802	-0.242537	-0.34271	25.3075	-0.947482	-0.112678	0.484421	0.59898	-0.597047	2.12291	0.380208	0.418053	0.510999	0.83462	-0.136687	0.379891	0.0140431	0.611512	-0.152527	-0.628639
ENSG00000012822	0.0526054	-1.17734	-0.0384034	-0.240778	-0.0283364	-0.728151	-0.0654333	0.117324	-0.149393	-0.107369	0.626485	0.441714	1.48951	0.243398	0.0526354	0.0340649	-0.128592	0.19717	-0.218233	0.120378	0.290189	-0.138444	0.0183339	-0.394293
ENSG00000012963	-0.0308623	-0.306353	-0.0380588	-0.28244	-0.0574723	0.0632152	0.655676	-0.067065	-0.471979	-0.0855627	0.277566	-0.387511	-0.604561	-0.854714	0.200736	-0.0781079	0.202938	-0.27313	-0.0884602	-0.0128999	-0.0131503	-0.339543	-0.202357	0.131652
ENSG00000012983	0.161543	-0.701191	-0.0791666	-0.258805	-0.315578	-0.426746	1.07429	-0.0766457	-0.170754	-0.126746	-1.05868	-0.612316	0.435538	-0.0588642	0.61597	-0.319149	0.120961	0.0262085	-0.385079	0.170556	-0.416004	-0.00992174	-0.128149	0.183641
ENSG00000013016	-0.673705	-0.644028	0.555931	-0.676896	-0.108889	1.58774	0.0802453	0.106558	-0.206651	-0.0248903	0.570919	0.0451049	-0.372704	-0.708455	0.329104	-0.167237	-1.80835	0.469053	-1.2502	-0.460561	0.886122	1.22081	-0.0871981	-0.0358656
ENSG00000013275	0.587307	0.152728	-0.0719419	-0.134384	-0.255102	0.232474	-0.848136	0.120507	-0.300472	-0.0171286	0.570572	-0.140721	0.254421	-0.835028	0.2447	-0.539216	0.611375	0.0593707	0.408835	-0.317104	-0.171125	-0.161341	-0.0826373	0.164454
ENSG00000013288	-0.369106	-0.436582	-0.18552	-0.204984	0.513562	-0.366714	-0.0269472	-0.0648723	-0.262849	-0.212688	0.75237	-0.0787679	-0.274285	-0.47381	0.653307	-0.831323	-1.01459	0.105573	0.0597551	0.00667897	-0.355417	0.107256	-0.0268273	-0.077338
ENSG00000013297	0.114731	0.516654	-0.263503	0.333949	2.96553	0.669654	-0.438345	-0.411922	0.321579	-0.43047	-0.791854	-0.648919	0.554681	0.114034	0.203895	0.517031	0.280732	-0.146007	-0.699594	0.347783	0.079311	0.419568	0.160103	-0.711243
ENSG00000013306	0.307696	0.326001	-0.130946	-0.244605	-0.311657	-0.0257498	-1.13544	-0.0547288	-0.28994	-0.0394018	0.497023	-0.50282	0.146407	-0.272277	0.330535	-0.831692	0.20937	-0.00706513	-0.0446749	-0.0602447	-0.111971	0.126718	-0.174387	-0.29779
ENSG00000013364	0.76144	-0.833545	-0.164079	-0.389912	0.139371	-0.469595	-0.942576	-0.0683824	-0.0728914	-0.267408	0.430955	0.908758	-0.690396	0.0690724	0.976403	0.0209697	1.13616	0.1447	-0.784471	0.24194	-0.206164	-0.433164	-0.331801	-0.131876
ENSG00000013374	-0.0994042	-0.469429	-0.0263179	-0.00238425	-0.468641	-0.675016	0.601994	0.0276234	-0.322596	-0.00963498	-0.122421	0.775726	-0.30886	-0.480886	0.534706	-0.458505	0.295129	0.0649159	1.12523	-0.0663611	0.161635	-0.406687	0.0357579	0.0169292
ENSG00000013375	-0.101361	0.894461	-0.0290048	0.0780924	-0.306223	-0.487433	0.66251	0.115336	-0.276732	-0.159564	0.0841744	0.206461	0.173749	-0.297647	-0.0163724	-0.46753	0.159056	0.176307	-0.474993	-0.241537	0.4315	0.19651	0.382812	0.272092
ENSG00000013392	-0.204986	-0.848673	0.116261	-0.055922	-0.0257507	0.106662	-0.20297	0.211692	0.0202966	-0.287745	-0.60608	0.215289	-0.118147	-0.0261381	-0.5548	0.211223	-0.079868	0.208626	0.0412891	-0.0608686	-0.71159	0.329351	-0.426447	0.805431
ENSG00000013441	0.255233	0.259668	0.0176518	0.163825	-0.449437	0.402285	-0.749543	0.0207302	-0.15066	-0.194099	-1.63551	-0.290898	0.0924521	2.07588	-0.547144	3.19537	0.357868	-0.129673	0.505416	0.562706	-0.913532	-0.369295	-0.689355	1.08028
ENSG00000013503	0.696988	-0.132757	-0.147199	-0.103285	-0.275271	-0.296692	0.534101	-0.145345	-0.226267	-0.281334	-0.285937	-0.459414	0.277881	-0.667285	0.457258	0.0259859	-0.0699138	0.392117	0.419721	-0.320664	-0.189961	-0.223153	-0.314226	0.188055
ENSG00000013523	0.0564328	0.415919	-0.0398198	-0.12998	-0.00308146	1.00264	0.683869	-0.309043	0.215292	-0.17906	0.55723	-0.150552	-0.402312	0.217743	0.0343004	0.643298	-0.811733	0.0428933	-0.494006	-0.205438	0.308726	0.362853	0.523964	-0.521655
ENSG00000013561	-0.389863	0.00566474	-0.120548	0.100883	-0.234676	0.038339	0.822483	-0.0318142	0.00397408	-0.0096029	-0.178006	0.281686	-0.552661	-0.527907	-0.757621	0.649122	0.358782	-0.268165	0.12996	0.0590225	-0.31272	-0.1062	-0.0600319	-0.0440545
ENSG00000013563	-0.272431	0.260573	-0.185578	0.161796	-0.319017	0.251906	-0.673357	0.172187	-0.201634	-0.0509272	0.842341	0.216436	-0.260546	-0.279771	0.115693	0.417571	-0.30191	-0.345513	-0.923323	0.466063	-0.288519	0.141273	0.160307	-0.197869
ENSG00000013573	0.0611995	0.703283	-0.0157575	0.393014	-0.939891	0.306179	-0.165796	0.239691	0.0756569	-0.178716	0.515233	-0.248329	-0.748578	3.21114	0.355941	-0.839613	0.264975	-0.431707	-0.387019	0.558348	0.980679	-0.832363	-0.976466	-0.358583
ENSG00000013583	-0.774818	-0.704849	-0.0974356	-0.0991699	-0.0596657	-0.446934	-0.660277	0.0843098	-0.206366	-0.149433	-0.044427	0.111337	-0.143404	-0.577129	-0.608753	0.140662	0.254652	0.0858614	0.126357	-0.0339024	0.11138	-0.0866361	-0.275548	-0.230386
ENSG00000013588	-0.584763	1.17471	-0.269839	-0.0516997	-0.29088	0.52596	0.0748644	0.170753	3.45016	-0.120938	-0.0627418	-0.770091	-0.689993	-1.16746	0.124025	0.251493	3.64502	0.403297	-1.47888	0.279716	-0.854954	1.15589	-0.292887	-0.377394
ENSG00000013619	-0.366898	0.781103	-0.0965148	0.47028	-0.117706	0.872779	0.274691	0.0777444	0.0426272	-0.22247	0.5554	-0.035957	-0.357061	0.415546	-0.0333209	-0.485475	-0.478972	-0.439834	0.44817	-0.502644	-0.446657	0.282897	-0.250744	-0.138224
ENSG00000013725	0.874546	-0.0979622	0.494299	-1.50995	0.780582	0.184062	0.314866	0.170653	-0.168298	0.160913	0.432015	2.64739	-0.62267	1.76904	0.330551	-0.103117	-0.622595	-0.114912	0.506948	-0.489365	-1.1616	-0.101542	0.350774	0.672332
ENSG00000013810	0.320162	1.29998	0.118157	0.080031	-0.972824	-0.182493	-1.57692	0.00813104	-0.53957	-0.378299	0.250617	-0.255737	-0.18894	-0.274511	0.831926	0.00599657	-0.712115	-0.167378	-0.287515	0.39584	0.899675	-0.610951	0.0490408	-0.794605
ENSG00000014123	-0.0347285	0.0590591	-0.132783	-0.128184	-0.245478	-0.0433095	1.17318	-0.0592242	-0.404502	-0.158728	-1.23569	-0.697896	-0.241575	-0.481268	0.401058	-0.0497257	-0.117887	-0.325123	-0.257107	0.0400825	-0.333075	-0.193605	-0.147124	0.567823
ENSG00000014138	-0.329134	0.801496	0.0500027	-0.0628914	-0.724878	-0.346296	-0.693212	-0.0842218	-0.690197	-0.192442	0.441651	0.0863779	-0.373519	-0.668479	0.769564	-0.171759	-0.133332	0.239433	0.874798	-0.0786632	0.44803	-0.36431	-0.02571	-0.339167
ENSG00000014164	-0.0893536	0.0324136	-0.166767	-0.454217	-0.443734	-0.601333	-0.76711	0.000420449	0.0476884	-0.358975	0.930287	0.0400331	0.220178	0.0106127	1.06902	-0.024015	0.377841	0.126571	0.346833	-0.137461	-0.542617	0.384636	-0.41473	-0.171352
ENSG00000014216	0.579061	-0.00268542	-0.121552	-0.386338	-0.429978	-0.404773	-0.893507	0.0877351	-0.148081	-0.329414	0.519002	-0.253678	-0.0728996	-0.347314	1.07049	-0.0584851	0.353255	-0.0191923	-0.208628	0.165375	-0.0865827	-0.211837	-0.289199	-0.151857
ENSG00000014257	2.69617	-1.69636	0.0195519	-0.278319	0.104111	-0.360129	0.0910304	0.0356046	-0.369887	0.0403843	-0.337085	-0.343469	2.0707	-0.630771	0.740229	-0.0998509	-0.892238	-0.126188	0.127806	-0.120368	0.455944	-0.478474	0.23469	-0.0736965
ENSG00000014641	-0.367384	0.466524	-0.0770283	0.343728	-0.141427	0.138415	-0.631705	0.00226226	-0.0817443	0.119503	-0.297531	0.0983124	-0.436452	-0.891452	-0.532159	-0.339296	-0.55081	-0.268948	-0.109996	-0.00944582	0.263886	-0.0784555	0.156897	0.343973
ENSG00000014824	-0.12138	0.239565	-0.102961	-0.374741	-0.17829	0.234364	1.28486	-0.0828695	-0.072171	0.0970127	-0.0573523	-0.200477	-0.131349	-0.644598	-0.831303	-0.568016	-0.0257466	-0.0405089	0.355105	-0.140888	-0.101242	-0.284289	0.269985	0.258966
ENSG00000014914	-0.246817	-1.75804	-0.0110849	0.028807	-0.531985	0.234377	-0.160046	-0.23516	-0.0786572	-0.0100249	-0.0120843	-0.0957192	0.450585	1.08768	-0.111406	1.12561	0.89924	0.288789	-0.0552465	0.401608	1.8849	-0.233232	0.583797	-0.276677
ENSG00000014919	-0.314645	0.119211	-0.0650218	0.00973162	-0.459332	-0.141564	-0.0556602	0.0777572	-0.0964176	-0.0640622	-0.446922	0.230249	-0.351319	0.0574151	0.0930899	1.1754	-0.436702	-0.102826	-0.116903	-0.0840405	0.137315	-0.165395	0.00172026	-0.0552479
ENSG00000015133	-0.158689	-0.265906	-0.13587	-0.64189	-0.216095	0.766068	0.135937	-0.350142	0.029944	-0.310883	0.497806	0.441026	-0.284774	0.561695	0.344957	0.470729	-0.0573328	0.40994	-0.000190702	-0.0328858	0.0925926	0.344451	-0.181407	-0.245909
ENSG00000015153	-0.260357	0.091509	-0.0640204	-0.250661	-0.0289608	0.593918	0.697518	-0.059352	-0.493864	-0.34374	0.390024	-0.245713	0.717128	0.168197	-1.53759	-0.0562673	-0.150427	-0.599391	0.296239	0.417761	0.249018	-0.212395	-0.186581	0.4643
ENSG00000015171	-0.440971	-0.23813	-0.0909304	0.00149061	-0.122373	-0.376338	1.35276	0.217162	-0.051807	-0.10434	0.11664	-0.1146	-0.485065	-0.402835	0.278394	-0.203722	0.177186	0.0550852	0.139209	-0.199696	0.165313	-0.294542	0.0916302	0.272265
ENSG00000015285	0.488288	0.781156	-0.138248	-0.442364	0.668258	-1.28159	-0.254373	-0.199193	-0.563178	-0.198124	0.627394	2.4104	-0.571703	0.790402	-0.0770407	0.581122	-0.427578	0.180629	0.320091	-0.277827	-0.237589	0.842813	0.108522	0.27034
ENSG00000015475	0.456515	1.57833	-0.0237948	-0.729208	0.327993	-0.00284378	-0.355172	-0.0245404	-0.0830369	0.361949	1.78672	0.252452	-0.886416	-0.360208	-0.36713	-0.930035	-0.753001	-0.997678	0.119059	0.000186088	-0.122606	-0.374864	0.0214561	0.378482
ENSG00000015479	-0.168338	-0.336475	-0.0962213	-0.282183	0.0130353	-0.154721	0.56511	-0.0805864	0.0133474	-0.139185	-1.16619	0.115636	-0.560038	-0.992641	0.709171	-0.488026	-0.354327	0.0980118	0.668901	-0.129409	0.499194	-0.116007	0.176403	0.297332
ENSG00000015520	-0.203128	3.43712	-0.295751	1.61819	-0.34871	-0.713701	0.178786	0.00898392	0.187954	0.0722764	1.15618	0.951533	1.94844	0.623046	0.631515	0.524078	-3.15343	0.498211	0.0887048	-1.1161	0.263596	-0.117983	1.4512	1.47931
ENSG00000015532	-0.274758	-1.0292	-0.0968042	-0.766304	-0.0737023	-0.292733	-0.696044	-0.0572941	-0.112975	-0.19137	0.695298	0.123671	-0.459997	0.475327	0.260535	0.727998	-0.800722	0.301758	-0.161449	0.417085	-0.612512	0.229621	-0.750418	0.173556
ENSG00000015568	-0.0609928	-0.413433	-0.0984386	-0.997406	0.44327	-0.0645565	2.17029	-0.0619103	0.38565	-0.331857	0.0184225	-0.302207	0.199309	2.20661	-0.163645	-0.828303	0.205516	-0.1111	-0.898999	0.560715	-0.547497	1.38124	-0.675689	-0.300926
ENSG00000015676	-0.24475	0.0714511	-0.101432	-0.203881	-0.314923	-0.323241	0.343101	-0.0913154	-0.208014	-0.176564	0.95264	-0.109542	-0.197545	-0.640817	0.239906	0.377214	0.0267734	0.179547	-0.343477	-0.29971	0.135105	-0.254048	0.230184	-0.0934307
ENSG00000016082	0.431068	-1.06781	-0.44895	-0.692101	-0.552851	0.485904	-0.434108	-0.654915	-1.07244	-0.183115	-0.17766	-0.215368	-1.12498	0.442245	0.204584	-0.939938	-2.32058	-0.0130743	0.882588	1.25994	0.161453	-1.30584	-0.0810738	-0.121213
ENSG00000016391	-0.65482	0.306315	-0.198538	-0.57516	-0.291623	-0.388077	-0.0289975	-0.227594	4.62949	0.198768	0.710604	-0.548953	-0.421782	-0.313809	0.896234	-0.545328	-0.296407	0.0275026	-1.23835	-0.393025	0.46638	0.168395	0.155015	0.527029
ENSG00000016402	-0.642799	-1.07115	-0.0497358	-0.438992	-0.592948	-0.598863	-0.519992	-0.0390825	-0.304963	0.289021	0.223	-0.557668	0.612525	-0.317518	0.194627	0.127082	-0.930231	-0.271419	0.0203628	0.705548	-0.275288	-0.279806	-0.593954	0.87131
ENSG00000016602	-2.188	-0.389734	-0.201332	-1.66191	-0.391022	0.341824	0.0146727	-0.334638	0.0496717	-0.00637202	-1.25191	1.2336	0.0162394	-0.431529	1.19112	0.904185	0.748641	-0.138391	0.41127	1.25022	3.7773	-1.23652	1.20457	-1.3219
ENSG00000016864	-0.159308	-0.626889	-0.00380181	-0.216916	0.310005	-0.0275447	-0.379686	-0.0295752	-0.108152	-0.245021	-0.546399	0.265728	-0.72184	-0.354526	-0.578719	-0.112714	-0.0313807	-0.0560524	0.380114	-0.082104	-0.218777	0.147422	0.103162	-0.012483
ENSG00000017260	0.163235	-0.333031	-0.0612892	-0.232596	-0.37209	-0.269798	0.364174	0.103537	-0.00294041	-0.0745644	-1.28718	0.105623	0.306233	-0.489123	0.128497	-0.264936	0.052814	0.128938	0.23736	-0.164614	0.404867	-0.244511	0.248675	-0.216224
ENSG00000017427	-0.62166	0.860084	0.0977854	4.6301	1.44238	0.455728	0.552895	-0.952722	-0.0393533	-0.437527	-0.2036	0.797116	-0.0417662	-0.30341	0.454082	0.0853916	0.545495	-0.867381	-1.0723	-0.870705	-0.0596518	0.980008	0.815158	1.34536
ENSG00000017483	-0.161372	-0.385138	-0.00675993	-0.180105	-1.09342	2.63705	-1.32011	-0.0449644	-0.0242265	-0.16491	0.502254	0.136372	-0.457569	-0.34099	-0.0566612	0.413333	1.66828	-0.0640927	0.140396	0.250134	0.0740982	0.102335	-0.449891	-0.047962
ENSG00000017797	0.0124517	-0.228312	-0.141905	-0.243562	-0.420716	-0.582645	-0.0152769	0.0269829	-0.22984	-0.315032	-0.246192	-0.353027	0.453752	-0.828084	0.362973	-0.393373	0.176293	0.340822	-0.321286	0.244984	0.619756	0.0586048	-0.14167	-0.291234
ENSG00000018189	-0.536358	-0.224314	-0.0417485	-0.142542	-0.506938	-0.340712	0.413283	-0.0577878	-0.214246	-0.147642	-0.483907	0.0547967	0.424921	0.871476	-0.276116	-0.425606	-0.106068	0.122248	0.0722558	-0.0915861	0.351669	-0.118894	0.316483	-0.289168
ENSG00000018236	-2.39508	-0.0387293	-0.622435	1.12818	-2.00316	0.471594	1.64648	-0.5293	0.291954	-0.405279	0.881757	-0.0870493	2.01977	-0.756221	1.30699	0.328165	-0.0649189	-0.738241	-0.125171	-1.85838	0.329137	-4.00555	2.23375	-2.01104
ENSG00000018280	-2.76858	4.7923	-0.0110086	-1.07046	1.24822	-0.011306	-0.910271	0.0640937	-0.213783	-0.52201	0.711208	0.901191	0.632046	1.18392	-1.28909	0.622169	0.0851179	0.236518	-0.687353	0.686097	-0.381034	1.38207	-3.11009	0.0757628
ENSG00000018408	-0.214468	1.18012	-0.108109	-0.177005	0.148729	-0.276802	0.804331	-0.198987	0.0429766	-0.466443	0.359143	0.135054	1.99323	-0.479321	0.142154	0.0612648	-0.296919	0.137362	0.555788	0.0150035	-0.434951	0.128845	0.096778	0.118239
ENSG00000018510	-0.179389	0.896983	-0.122202	0.0131664	-0.117713	-0.0553036	1.67521	-0.00898332	-0.475113	-0.324457	0.60956	-0.410762	-0.721145	-1.07583	0.468842	0.0549524	-0.115918	0.0556264	-0.633979	-0.265617	0.495656	-0.184884	0.61708	0.0532998
ENSG00000018610	-0.19082	-0.211086	-0.00979263	-0.275436	-0.16697	-0.149627	0.18555	0.155719	-0.212181	-0.017494	-0.17877	0.296042	-0.355146	-0.279009	-0.321302	-0.289858	0.716234	-0.30552	0.67947	0.0509197	-0.211453	-0.29315	-0.22966	-0.0129417
ENSG00000018625	0.494209	-0.617031	0.0614626	6.36084	0.659096	-0.742128	0.246811	1.42647	-0.295767	1.07845	0.519853	0.217362	-0.394499	1.1788	0.962393	1.44918	0.889395	-0.341388	0.525447	-0.0114212	-0.0742615	-0.439535	-0.661363	-0.368171
ENSG00000018699	-0.26434	0.471809	-0.126011	-0.266818	-0.250099	-0.494395	-0.484722	-0.0502416	-0.239315	-0.0761437	-0.758278	-0.35015	-0.657858	-1.05645	0.417662	-1.25427	0.210369	0.352513	0.356256	-0.369144	0.840737	-0.0147882	0.524877	-0.369979
ENSG00000018869	-1.16421	-0.416421	-0.130893	-0.117235	0.124972	-1.33315	-0.636592	0.36788	0.29984	0.0688382	0.378596	0.420372	0.109279	0.0569423	-0.634516	0.893497	0.497145	0.245433	-0.222612	-0.176461	-0.209224	-0.0472355	0.911983	0.0201363
ENSG00000019102	0.332968	3.32557	-0.19502	-0.185263	-0.614828	-1.29501	-1.13756	-1.50955	4.45615	-1.19965	0.455035	-0.296965	1.58569	0.419214	-0.580245	0.878929	0.0874353	0.590899	-1.09126	0.605856	-1.56192	0.49	0.0698891	-1.28302
ENSG00000019144	-0.787275	-0.636972	0.0926637	1.60115	0.118559	-0.794967	-0.271943	0.127056	-0.310588	-0.309353	0.817896	0.763337	-0.525069	0.978733	-0.195584	0.28935	-0.733023	0.0381201	-0.259147	0.177326	-0.365778	-0.085726	-0.495669	0.295783
ENSG00000019169	1.6817	0.966731	-0.263117	2.02704	3.46897	-2.0491	-1.36332	-0.274703	-1.30987	0.369423	0.360371	-0.480752	0.807909	-0.996359	-1.30049	0.620296	0.67512	-0.725224	-0.849107	1.14043	1.00936	0.107536	-1.05876	-1.37705
ENSG00000019186	1.25179	3.5248	1.06862	0.705433	-3.15189	0.763374	0.163333	-0.0241434	-0.138328	-0.900242	0.204248	-0.108528	1.18579	0.119443	0.419658	4.63477	2.88417	0.949278	-0.38987	3.48811	3.74701	2.79998	1.25041	-0.828284
ENSG00000019485	-0.43008	-0.419279	-0.0917691	-0.336032	-0.467982	0.782552	0.392587	-0.11154	-0.0355628	-0.425038	0.951493	-0.534081	-0.421116	-0.660999	0.611131	0.613276	0.127191	-0.149763	-0.472526	-0.256659	-0.11539	0.168476	-0.122901	-0.00401061
ENSG00000019505	-0.561435	-0.93703	0.8545	-0.447138	0.174379	3.49674	-0.334007	-0.905303	4.63977	-0.391278	-0.812845	-0.174019	-0.0621364	-1.10686	0.28275	-1.3302	0.238065	-2.00744	-1.61314	0.013816	-1.14188	0.599067	0.177121	2.84683
ENSG00000019549	-0.127688	-0.373758	-0.221504	-0.391383	-0.46832	0.434702	0.0500966	-0.199373	-0.0797543	-0.231215	-0.494124	-0.0495145	-0.874995	-0.225844	0.403321	0.41846	-0.185913	-0.332846	0.135026	0.312814	-0.615724	-0.353817	-0.541734	0.0962219
ENSG00000019582	0.58414	-0.581565	-0.114802	-0.812386	0.818656	-1.21806	-0.756191	-0.448558	-0.100409	-0.0929778	0.68525	3.10476	-0.931792	0.17402	0.150596	-0.209987	-0.327405	0.264272	0.884805	-0.814591	-0.676509	-0.212791	0.358869	-0.307745
ENSG00000019991	-0.735451	1.25574	-0.505028	1.93151	3.59818	0.9765	0.115514	-0.0923996	0.264134	0.203622	-0.805572	0.422429	-0.99946	-1.03971	2.36507	0.651227	-0.279806	-0.58137	-0.683174	1.30557	-0.257421	-0.210268	-0.0898618	-1.095
ENSG00000019995	-0.384863	-0.535457	-0.0366628	-0.165632	0.0223148	0.134037	0.710769	-0.0951204	-0.271992	-0.165588	-0.662741	0.035557	2.42572	-0.424736	0.0706359	-0.459274	-0.265273	-0.0877205	0.463322	-0.0383544	-0.19882	-0.249566	-0.378047	0.123742
ENSG00000020129	-0.0251864	-0.126263	-0.19105	-0.287501	-0.50052	0.882346	-0.662784	-0.374532	-0.0866479	-0.470194	0.691013	-0.268547	-0.0776753	-0.660712	0.85627	0.450899	-0.167411	0.356959	-1.11934	-0.239804	0.355078	-0.0977657	0.361638	-0.636559
ENSG00000020181	-0.619367	-0.647265	-0.215662	0.568394	3.08866	-0.0646574	-0.0634051	0.10479	0.020401	-0.40594	1.09363	0.687523	0.0247993	-0.483044	1.7464	-0.320168	-0.462793	-0.880329	-0.350553	-0.180928	0.375906	-0.478602	0.450754	-1.07002
ENSG00000020256	-0.370249	-0.596999	-0.0619571	-0.22246	-0.530483	-0.377687	-0.133345	0.0633348	-0.390732	-0.263049	0.149771	-0.213198	-0.31013	-0.614425	0.677887	0.86505	0.630923	-0.157765	0.113589	0.596932	-0.207875	0.0641629	-0.308076	-0.143117
ENSG00000020426	-0.342786	0.479684	0.003927	0.192619	-0.403367	0.0564558	-0.111672	-0.0106124	-0.18043	0.104471	-0.56968	-0.394731	-0.336554	-0.627184	-0.696293	-0.541086	0.148776	-0.24124	0.705226	0.137911	-0.0884188	0.0270174	-0.098208	0.24533
ENSG00000020577	-0.474323	0.421158	-0.0780875	0.829352	1.28272	-1.29816	1.49846	0.0449416	0.0701312	-0.375156	0.10606	-0.146191	-0.662337	0.556973	-1.50106	-0.838154	1.93774	-0.537071	0.316768	-0.124378	-1.429	-0.0150567	-0.156825	0.583911
ENSG00000020633	0.314606	-0.625603	-0.312411	-0.707286	-0.46	-0.702521	0.276831	-0.282269	1.21577	-0.276304	0.693838	0.652953	-0.682343	0.268488	0.829559	-1.0203	0.0440105	0.278862	0.0947297	-0.174107	-0.955285	0.374089	-0.051353	-0.797758
ENSG00000020922	-0.583572	-0.0463267	0.155898	0.0707324	-0.848515	0.00724523	0.867552	-0.146105	-0.185747	-0.130282	-0.812237	0.349647	-0.291802	0.159156	0.593533	0.919043	0.327631	-0.0837508	-0.0109426	0.248265	1.32422	-0.0558764	-0.0320311	-0.323786
ENSG00000021300	-0.338319	0.399277	-0.3357	-0.534417	0.323969	-0.593239	-1.087	-0.05071	7.40303	0.15703	0.491235	0.49927	0.557314	-0.143778	-0.616694	1.12637	0.575944	0.185267	1.76323	-0.309227	-0.344774	0.0489253	-0.498997	-0.651395
ENSG00000021355	0.984546	3.93265	-0.272159	-0.121874	-0.168019	-1.06022	0.264372	0.131872	0.0940739	-0.500623	-0.114141	0.266146	-0.823666	-0.50945	-0.450388	-1.02883	0.520981	0.130156	0.633123	-0.0408338	-0.182327	-0.503133	-0.157057	-0.169146
ENSG00000021574	-0.0833475	-0.272156	-0.0260288	-0.283798	-0.272585	-0.00379088	1.96502	-0.103492	-0.43453	-0.122038	-0.110829	-0.450214	-0.410737	-0.774824	0.210324	0.518778	0.396278	-0.125934	0.261367	-0.0169587	-0.0460597	-0.00590343	-0.261696	0.102195
ENSG00000021645	-1.71356	-0.582357	-0.145258	0.0222109	-0.19828	-1.97443	0.639976	0.0937471	0.00165657	0.289113	-0.407984	0.0235037	0.119714	-0.0875091	0.729844	-1.45539	0.00389671	-0.584515	-0.624963	-0.775637	0.0801205	-0.0534335	0.820204	-1.41736
ENSG00000021762	0.27802	-0.952839	-0.185859	-0.16998	-0.0816873	-0.560331	-0.759154	-0.167913	-0.199045	-0.220047	0.874108	-0.639678	-0.0875189	0.961001	0.899335	0.0376769	0.67437	-0.679397	-0.0119727	0.142753	-0.233974	-0.207427	-0.0791529	0.443859
ENSG00000021776	0.0302146	-0.045385	-0.107284	-0.164288	-0.391639	-0.0557345	-0.927185	0.143207	-0.229738	-0.208495	-1.0072	-0.0177863	-0.143505	-0.500679	0.477008	-0.199771	0.0276364	0.257047	1.31647	-0.0826283	0.120907	-0.149761	0.0198111	-0.222591
ENSG00000021826	-0.767267	0.123818	-0.0467791	0.00617558	0.390674	0.493918	0.416433	0.161627	-0.717136	-0.237412	-0.205386	-0.962063	-0.210258	-0.667494	0.264419	-0.976834	0.261779	0.995912	-0.299934	-0.819412	1.58143	0.297128	1.02347	-1.99565
ENSG00000022267	-0.165522	-0.39829	0.165876	5.98487	1.12277	-1.42302	-0.0111322	-0.562817	-0.721352	-0.41736	-0.305117	-0.656598	-0.160035	0.110759	-0.790367	-1.0822	1.52427	0.579218	-0.352271	-0.1217	-0.267441	-0.374023	0.248089	-0.559046
ENSG00000022277	-0.217258	-0.145031	-0.0281147	-0.290175	-0.03902	-0.17435	-0.328569	-0.00795582	-0.264031	-0.104152	0.215235	-0.0442928	-0.114006	-0.723154	-0.172562	-0.576743	0.306617	-0.244803	0.122507	0.135887	0.105267	-0.273789	0.0567009	0.198642
ENSG00000022556	-1.06361	0.921141	0.0569975	-0.813219	-0.992167	1.21439	-0.991933	-1.85417	-0.735623	0.962032	-0.346174	0.721636	0.716288	3.1003	0.880375	0.200283	-0.658376	0.507428	0.784826	0.773717	2.84569	1.22986	-1.36207	-1.08804
ENSG00000022567	1.3179	-3.12834	-0.0321326	0.276262	0.10634	-1.69638	0.0180662	0.2969	-0.101979	0.134775	-0.158414	-0.0778739	2.00085	-1.11448	1.48435	0.127937	1.68722	-0.646016	-1.67846	0.533086	0.810501	0.323484	0.213027	-1.76671
ENSG00000022840	0.0655368	0.0309024	-0.0191447	-0.0578103	-0.159881	-0.149317	-0.722653	0.172778	-0.172347	-0.185633	0.0952349	-0.0320573	0.613126	-0.185294	-0.211201	-0.131455	0.271803	0.0412614	0.775069	0.235623	0.316628	-0.178322	-0.1613	0.197842
ENSG00000022976	-0.0326852	-0.23604	-0.0582206	-0.292952	-0.272339	-0.0366028	-0.515816	-0.471156	-0.311085	-0.0535048	-0.0579235	-0.364495	-0.154982	0.949277	0.0421273	-0.125424	-0.432593	0.204179	-0.0614813	0.274198	-0.166969	-0.121233	-0.348712	-0.108834
ENSG00000023041	-0.0471691	1.00771	-0.017528	0.291039	-0.692568	0.263006	-0.201323	-0.00742722	-0.0246239	-0.098667	-0.882896	0.119439	-0.319293	1.56236	-0.553384	1.07798	0.474544	-0.200269	0.743171	0.102078	-0.0431082	-0.385172	0.0274562	0.239268
ENSG00000023171	-0.659627	1.72862	0.238487	-0.50183	0.539218	-0.135548	0.61995	0.0603604	0.159616	0.248639	0.647872	1.98858	0.0244943	0.487624	-0.144416	0.279331	-0.667204	-0.165879	0.171408	0.532595	-0.688835	0.292179	-0.885525	0.989877
ENSG00000023191	-0.140676	-0.247791	-0.121137	-0.374006	-0.116539	-0.00216245	-1.32343	-0.135038	-0.314532	-0.244565	0.702094	-0.406792	0.368921	-0.388259	0.937936	-0.0662298	0.679101	0.0374398	-0.583604	0.146203	-0.17447	0.245994	-0.317094	-0.0802624
ENSG00000023228	0.114947	0.262166	-0.117032	-0.158326	-0.240854	0.165103	0.7374	-0.0639595	-0.0517929	0.303293	0.269929	-0.0283793	0.135519	-0.851669	0.0371862	-0.727631	-0.40826	0.0589098	0.0830658	-0.0810524	-0.12027	-0.471498	-0.038494	0.0590809
ENSG00000023287	-0.0145975	-0.933477	-0.0091656	-0.200267	-0.189998	-0.19921	0.780197	-0.154418	-0.283708	-0.184006	-1.31625	-0.00862784	1.15395	-0.154046	0.108925	-0.307893	-0.421196	0.0361538	0.103028	0.306793	-0.389067	0.147197	-0.448596	0.287238
ENSG00000023318	0.0972496	0.224423	-0.0511385	-0.0125252	-0.283549	-0.094757	-0.400426	0.00831525	-0.105165	-0.112419	-1.14493	0.13538	0.082833	-0.794439	0.152147	-0.45515	0.274064	0.226613	1.18316	-0.256214	0.356247	0.0212717	-0.00664758	-0.158654
ENSG00000023330	0.693648	1.34457	-0.152331	-0.0382667	-0.189545	-0.577757	-0.859019	0.0801012	-0.164889	0.822962	0.0757156	-0.044664	0.148178	-0.551189	0.376825	0.431271	-0.321654	-0.30291	-0.0997159	-0.121216	-0.726729	-0.548148	-0.0320511	0.30378
ENSG00000023445	3.87658	-1.25049	-0.169275	-1.19216	1.00727	-2.62704	0.789956	-0.234123	0.842135	0.0814542	-1.84791	2.687	-1.18541	0.595781	0.499904	1.988	2.22965	-0.0891108	-0.382547	0.30686	1.14891	0.589644	0.352033	-0.824512
ENSG00000023516	-0.308253	-0.226018	-0.0808279	-0.288177	0.0360695	-0.248073	1.69681	-0.00460688	-0.241262	-0.236124	-1.70399	-0.375275	-0.427527	-0.669133	0.785534	0.53422	-0.484898	0.0891022	-0.654027	-0.260856	0.179382	0.0565174	-0.0271534	0.0207494
ENSG00000023572	0.203956	0.0766611	-0.0369199	-0.0550038	-0.134655	0.220467	-0.493618	-0.0497432	-0.379685	0.241897	-1.37265	-0.201786	0.0595917	-0.722166	-0.367367	0.566633	1.13342	0.111995	0.558654	-0.213845	-0.0102189	0.173029	-0.236272	0.154856
ENSG00000023608	-0.426448	0.425403	0.00588948	-0.307355	-0.383268	0.208449	0.326338	-0.284925	-0.383591	-0.21332	-1.22527	-0.419442	-0.790195	-0.191295	-0.435393	0.986015	0.2798	-0.0626344	0.169921	0.704509	-0.649662	-0.108227	-0.98381	0.485853
ENSG00000023697	-0.0936946	-0.0425605	-0.138967	-0.174495	-0.323883	0.196691	0.283268	0.0119958	-0.275559	0.016872	0.357651	-0.29336	-0.318685	-0.607476	-0.708916	-0.225856	-0.0395947	-0.205745	-0.0741649	0.071276	0.246731	-0.400866	0.216374	0.267009
ENSG00000023734	0.102583	0.488898	-0.059248	-0.183613	-0.00167764	0.0579395	-0.433683	0.102096	-0.197594	-0.0797695	-1.28126	-0.247653	-0.202374	-0.863301	0.0613842	-0.965473	0.315948	-0.0707263	0.326008	-0.445502	-0.216554	-0.0301293	0.0587428	-0.090014
ENSG00000023839	-0.529471	-0.424526	-0.311351	-0.210943	-0.0523352	1.89868	0.819013	0.0546787	-0.494324	-0.278202	-0.307101	-0.0867922	-0.13378	0.771523	-0.499234	1.3913	0.0379002	-0.0109069	-1.26885	0.370429	-0.0658724	0.440388	-0.813073	-1.0451
ENSG00000023892	0.35964	-0.672783	-0.0184637	-0.604612	-0.235407	-0.101152	-1.07392	-0.0149665	-0.423613	-0.217271	0.491128	0.0804353	-0.276087	1.30391	0.474425	0.710294	0.38844	0.134222	0.0684611	-0.112265	-0.901307	-0.190154	-0.269079	0.624107
ENSG00000023902	0.0634471	0.0894718	0.0618534	-0.533932	1.56769	0.0300654	-0.674659	-0.144917	-0.587015	-0.00402337	0.779969	1.74025	-0.529986	0.300131	-0.691872	-0.739622	0.0726201	-0.354221	0.576766	-0.0316493	-0.590847	0.0260082	0.585989	0.166917
ENSG00000023909	0.376706	0.878534	0.348784	0.225906	-0.441616	-0.03109	0.885259	0.34857	-0.0442103	0.695472	-0.361672	0.325102	-1.07416	-0.894091	0.375801	0.910438	-1.69516	-0.221263	-0.146009	-0.546244	-1.03444	0.386036	0.25221	0.468204
ENSG00000024048	-0.176425	-0.488195	-0.0584448	-0.171845	-0.33586	-0.358821	0.646141	-0.0330206	-0.266006	-0.0483544	-0.781967	0.415442	-0.182959	-0.0465639	0.257206	1.33234	0.195177	0.210215	-0.0518005	0.162392	0.405632	-0.211581	-0.174935	0.0287484
ENSG00000024422	-0.635372	-0.698661	-0.140528	1.73368	-0.182812	0.254109	-0.453732	0.119545	-0.411813	-0.233239	0.861782	0.804592	-0.235453	-0.914904	1.17316	0.858463	0.700993	-0.17668	-0.0736978	0.253297	0.263678	-0.026554	0.0101641	0.0936533
ENSG00000024526	-0.232662	1.80835	0.174246	0.0466743	-1.48596	-0.261888	-0.0941014	-0.526077	-0.759603	-0.554887	-3.01855	-0.677471	0.0959519	-1.18785	0.887244	1.89147	-1.29709	-0.479267	-0.292229	0.846913	-0.154769	-0.704733	-0.652326	-0.23577
ENSG00000024862	-0.347829	-0.454406	-0.0202307	-0.216742	0.106152	0.287505	-0.554476	-0.254013	0.110362	0.0610378	-0.541118	-0.011302	-0.252374	-0.240614	-0.721344	0.312825	-0.799556	-0.143663	0.402583	0.660944	-0.312679	0.0543162	-0.669967	0.409771
ENSG00000025039	-0.390126	-0.335495	-0.153391	0.252331	-0.801322	0.0942404	0.31381	0.0966208	0.354072	-0.583654	-1.30789	0.597188	-0.10302	-0.853675	-0.193448	-0.311528	0.25225	-0.521382	0.273697	-0.127989	-0.34743	-0.403941	-0.182494	-0.163227
ENSG00000025156	-0.344108	-0.91687	0.0859313	-0.293217	0.077258	0.338507	0.95929	0.0372668	-0.462469	-0.150088	-0.410381	-0.491173	-0.483855	0.364263	-0.632825	-1.63871	1.00125	-0.146266	0.858153	0.0690692	-0.122848	-0.0403141	-0.29641	0.38572
ENSG00000025293	-0.296431	-0.0716553	-0.0215159	-0.163595	-0.46797	0.00168074	0.241685	-0.0968874	-0.058081	-0.201989	0.0518082	-0.0687134	-0.0837204	-0.317783	-0.802529	-0.367926	-0.113587	-0.149119	0.120725	0.094302	0.106606	0.0189541	-0.00196883	0.32402
ENSG00000025434	-0.553604	-0.113176	-0.145861	1.82631	0.457827	-0.716233	-1.19134	0.0852298	-0.432528	1.1482	0.701173	0.386729	-0.450469	-0.0777279	-0.626346	0.0119311	-0.674212	-0.215681	0.0432673	0.101389	0.0885223	0.102204	0.279137	-0.186972
ENSG00000025708	5.06162	-0.448854	-0.0332088	0.00582825	-0.282144	1.11675	-1.37023	-0.0182534	-0.564312	1.05027	0.890149	3.46874	-0.935768	-0.050522	1.15696	-0.33222	0.435701	-0.503068	-0.414295	0.206374	-0.852987	-1.22282	-0.033831	1.05265
ENSG00000025770	-0.0539606	0.0224355	-0.101646	-0.163923	-0.325716	0.0375297	-1.0736	-0.222652	-0.319541	-0.154021	0.818062	-0.665449	-0.506818	-0.0593252	0.150825	-0.326709	0.165972	-0.0689753	-0.759048	-0.0267826	-0.238951	-0.245335	0.0337016	0.172026
ENSG00000025772	0.0476838	0.592805	-0.0891896	-0.400202	-0.248218	-0.492941	-0.804592	0.11902	-0.310665	0.143729	0.266969	0.130729	-0.274951	-0.659573	0.128902	-0.246438	0.199494	0.176672	0.351636	-0.11134	0.288421	-0.0762645	0.268724	-0.317582
ENSG00000025796	-0.000395818	0.256159	-0.125325	-0.0818877	-0.0170459	-0.309573	-0.294443	0.0158489	-0.214151	-0.21027	-2.10244	-0.20398	-0.242719	-0.366897	0.273709	-0.898114	-0.303895	0.20153	0.477613	-0.0911043	-0.375751	0.0556899	0.0327514	0.194161
ENSG00000025800	-0.0302885	0.0563568	-0.112186	-0.171552	-0.344375	-0.159652	0.382299	0.0868649	-0.287275	-0.0290343	-0.124474	-0.112724	-0.116124	-0.663236	0.681642	0.0971662	0.532538	0.284743	-0.680728	-0.0222254	0.290344	-0.395657	0.107338	-0.0218745
ENSG00000026025	-0.374786	-0.761586	-0.213991	1.38403	1.61729	-0.0683276	-0.636537	0.24059	-0.248728	-0.286483	0.238503	0.950424	-0.212913	-0.793305	-0.212718	-0.492895	0.382418	0.205042	0.329022	0.0178174	0.0699455	0.127055	-0.0519084	-0.845871
ENSG00000026036	1.39579	0.787711	-0.214898	0.483345	-0.192077	-0.681212	-0.391666	-0.0187824	0.20201	-0.377193	0.656831	-0.728851	-0.0314583	3.16965	1.73764	-1.40605	-0.285608	-0.732681	-0.764778	0.379845	-0.460697	-0.489579	-0.0778968	0.532215
ENSG00000026103	0.42186	-0.174687	-0.1044	-0.635858	0.28889	-0.680897	1.39035	-0.261656	-0.540373	-0.702119	-1.15452	0.110317	-0.889378	0.895188	-1.12099	-1.17336	1.24872	-0.531972	0.813485	0.14875	0.929062	-0.749016	1.15366	-0.423798
ENSG00000026297	-0.00610659	0.394816	0.0348549	-0.407495	0.68094	-0.399882	-1.10443	0.341141	-0.0550494	0.151516	0.242414	-0.42215	-1.09027	-0.0250724	-0.811732	-0.674323	-0.867221	0.663167	0.452695	-0.177551	-0.437604	0.0418738	0.530714	-0.284029
ENSG00000026508	0.383383	-0.297502	-0.0879463	-0.329742	-0.413393	-0.309134	0.0217108	-0.00316341	0.0549201	-0.164816	-0.229567	-0.193648	-0.687816	-0.109573	0.621741	-0.568764	1.06794	0.214053	0.811914	0.0381831	0.380309	-0.38996	-0.154151	-0.091844
ENSG00000026652	-0.308725	1.76195	-0.320819	0.0395572	-0.184172	1.77201	-0.17269	0.633207	-0.54718	1.41774	0.238281	0.82479	-0.593299	1.25045	0.0260558	-1.07054	-0.064968	-0.866872	0.0163976	1.45475	0.930859	-0.643413	-0.138759	0.373175
ENSG00000026751	0.769547	-0.0244192	-0.0809502	-0.41226	-0.133416	2.10881	-0.64913	0.415006	-0.219742	-0.0440713	-0.116622	1.43652	1.22929	-0.859465	0.0503346	0.359073	-0.052955	1.34315	-0.546589	-0.0231908	0.223715	-0.360587	0.677148	-1.10783
ENSG00000026950	0.579875	-1.44615	-0.0387451	-0.0596147	-0.775119	-1.2643	0.0666862	-0.35839	0.0789729	-0.1098	-0.162169	2.65647	-0.870033	1.02101	-0.0934542	0.533199	-0.720584	0.237694	-0.677125	0.343852	0.927746	-1.18688	0.232835	-0.537177
ENSG00000027001	0.363593	-1.21716	-0.117593	-0.53375	-0.132229	-1.04067	-1.2025	-0.213715	-0.523935	-0.131078	-0.728735	-0.187081	-0.51955	-0.548882	-0.0581298	-0.353329	-0.486168	0.555998	0.203189	-0.579459	-0.439166	-0.379301	0.14686	0.281068
ENSG00000027075	0.495523	0.489165	-0.174833	-0.103545	-0.0617406	-0.599031	0.576408	-0.0496897	0.0271421	-0.280107	-0.300591	-0.0715549	1.90937	-0.266099	0.0195009	-0.457018	-0.0099032	0.119513	0.549482	-0.0141984	0.0759974	-0.170285	-0.32979	0.362192
ENSG00000027697	0.538061	1.1814	-0.14948	-0.365953	-0.295255	-0.444682	0.30562	-0.105362	-0.275415	-0.11852	-0.937678	0.618585	-0.854555	-0.305642	-0.116785	-0.0936981	0.186794	-0.409582	0.402722	0.376606	-0.0749233	-0.354651	-0.0141382	0.10887
ENSG00000027847	0.218777	0.13745	-0.107748	-0.0684752	0.0436726	0.0490154	-0.689407	0.0694756	-0.203507	-0.333675	0.802757	-0.0604524	-0.606667	0.333437	-0.0740056	-0.225657	-0.046692	-0.211027	-0.245823	0.0725046	-0.687213	0.375027	0.161923	-0.224407
ENSG00000027869	2.0386	1.61296	-0.439674	-0.537716	-0.055056	0.508805	-1.43831	-0.210283	-0.465589	-0.320019	0.839734	1.81959	-1.57292	-0.158261	1.50714	-0.7139	0.186611	-0.161656	-1.5589	-0.484032	0.0923119	1.75285	0.37301	-0.958627
ENSG00000028116	0.104235	1.24602	-0.0753232	0.199662	-0.765843	0.0684388	0.477138	0.102485	-0.290517	-0.275532	-1.1993	-0.063456	-0.313622	-0.667178	0.411789	-0.529631	0.271863	0.000294894	0.165351	-0.219048	-0.0691819	-0.297934	0.0757866	0.0870208
ENSG00000028137	0.0895408	1.0873	-0.217929	0.318972	2.09117	0.168486	-0.36356	-0.196404	-0.496395	-0.180175	0.797188	2.65445	-0.654435	-0.369729	0.371004	-0.147154	-0.613703	-0.300946	-0.362229	0.221448	-0.643412	-0.0608241	-0.571374	0.802345
ENSG00000028203	0.265743	-0.221493	-0.106254	0.0505417	-0.489724	0.0193794	0.827439	0.0151548	-0.182546	0.0161713	-0.221787	-0.153972	-0.0578786	-0.265439	-0.563545	0.10415	0.107536	-0.17033	0.630367	-0.0999145	-0.0249882	-0.323311	0.172057	0.0693057
ENSG00000028277	-0.0737202	0.672444	-0.090811	-0.419029	0.528655	-1.2539	0.460393	-0.259846	-0.473763	-0.119682	0.554512	1.56683	0.241377	1.09406	0.450481	-0.325714	0.188466	0.396131	0.402613	0.301854	-1.36498	0.087058	-1.4174	0.914134
ENSG00000028310	-0.203516	0.0565634	-0.00025671	0.0393819	-0.380533	-0.363856	-0.390673	0.0473356	-0.38241	-0.274645	0.184862	-0.228711	-0.410214	1.02568	0.220198	-0.634965	0.800309	-0.309706	-0.121446	-0.0678339	-0.0774941	-0.384411	-0.169212	0.182579
ENSG00000028528	-0.0272441	-0.0695865	-0.116555	-0.136989	-0.393153	-0.207948	0.0518992	-0.0250197	-0.0135656	-0.106802	0.354165	0.216389	-0.309475	-0.0113034	-0.174819	0.0514133	0.171117	0.0813659	-0.343647	0.0810297	0.489584	-0.22783	-0.00442267	0.100113
ENSG00000028839	0.0674007	-0.161306	-0.0491927	-0.263398	-0.367317	0.17572	-0.256276	-0.330673	-0.389601	-0.281385	-1.87924	-0.475658	-0.545284	-0.276161	-0.367187	0.166486	0.118947	-0.136674	0.432936	0.402776	-0.186232	-0.0629727	-0.275289	0.239317
ENSG00000029153	1.35917	0.416207	-0.0643732	-0.298235	-0.472143	0.757357	1.53526	0.051738	-0.655129	-0.227152	-1.11651	0.788393	1.7581	-0.652524	-0.26119	-0.398068	1.07596	0.00219392	0.21294	0.375247	0.0431991	-0.127711	0.313007	-1.06927
ENSG00000029363	-0.278534	0.314727	-0.0639116	-0.206167	-0.259238	-0.316877	1.75165	-0.102841	-0.391042	-0.0342129	0.530697	-0.367157	-0.373448	-0.297999	0.460692	-1.67655	0.262788	0.323292	0.708485	-0.103513	0.827519	-0.416207	0.180351	-0.216405
ENSG00000029364	-0.0170689	0.197187	-0.0359531	-0.288246	-0.411327	0.0405352	0.286165	0.0552223	0.0198203	0.0842554	-0.287181	0.0863336	-0.182763	-0.673791	0.0590039	0.734767	0.286133	-0.0690026	-0.033695	0.00496108	0.180585	0.0551498	-0.131353	-0.0642128
ENSG00000029534	-0.918701	0.930347	-0.311316	1.15723	2.01093	2.36739	-1.1635	0.345846	-0.475013	0.171452	1.04357	-0.749382	-0.682614	-0.553382	1.20311	0.703808	-1.77337	-0.416197	-1.05722	-0.136882	0.398431	0.0380826	-1.33466	0.45941
ENSG00000029639	-0.214924	0.242261	-0.0913961	-0.228212	-0.366668	-0.378669	-0.570116	-0.0366263	-0.120751	-0.20002	-0.23029	-0.391523	-0.118882	0.26359	-1.26745	0.797039	0.275821	0.194996	0.111449	-0.153497	0.244002	-0.033865	0.34544	0.166017
ENSG00000029725	-0.295832	0.30798	-0.0508963	0.0861617	-0.234239	0.0597066	0.763562	0.0853142	0.32557	-0.132097	0.207833	-0.0239923	-0.546328	-0.257948	-0.0867408	0.332499	0.193396	-0.0437981	0.260918	-0.276629	-0.130251	-0.108731	0.0290837	-0.0396797
ENSG00000029993	0.958103	0.518377	0.0622905	-0.308252	-0.100418	0.395265	-0.442839	0.0284145	-0.641592	0.237646	-0.0194539	-0.838466	-0.758171	-0.808144	-0.378513	-1.21122	-0.054505	-0.330681	0.925668	0.123364	-0.278131	-0.65033	-0.345584	0.394237
ENSG00000030066	-0.0876103	0.44283	-0.116873	-0.17028	-0.412818	-0.0638166	0.829254	-0.113829	-0.258075	-0.227264	-0.658644	-0.346824	-0.702404	-0.499165	0.726566	0.0948017	0.0475588	0.013397	-0.513651	-0.368692	0.142179	-0.221061	0.0946659	-0.0967428
ENSG00000030110	1.14878	0.72937	-0.205185	-0.564998	-0.0255695	0.0700945	-0.533257	-0.0724135	-0.11241	-0.130765	0.743064	0.140156	0.000221481	-0.390338	0.0611081	1.63814	0.862419	0.366147	-0.514473	-0.518625	-0.829415	-0.199238	-0.426098	-0.245293
ENSG00000030419	0.550751	-0.782871	-0.130377	-0.0438575	-0.657254	-1.42149	2.42454	-0.143382	-0.607051	-0.281591	-0.0292437	-1.52196	-0.263543	0.0466862	0.363366	0.257604	-1.36188	-0.309285	-0.762149	0.620213	0.579334	-0.796695	-0.44864	-0.0603565
ENSG00000030582	0.713768	-0.382729	-0.128278	-0.553709	-0.00262161	0.172724	-1.44891	-0.0092776	-0.307001	-0.471371	0.60181	-0.0814305	-0.311667	-0.194178	1.06754	-0.0126078	-0.494617	0.152797	0.147035	0.111159	-0.813899	0.133692	-0.508648	-0.207082
ENSG00000031003	0.16869	0.0488103	-0.071353	-0.269567	-0.086904	-0.0806049	1.0229	-0.0424651	-0.125649	-0.337026	-0.958056	0.0932195	-0.933246	0.0976147	0.11199	0.752171	-0.690696	-0.0607304	-0.430154	-0.15968	-0.0380193	0.0305777	0.1417	-0.40853
ENSG00000031081	-0.0179359	-1.2946	-0.0339097	-0.202102	0.627013	-1.09741	1.30417	-0.119432	-0.37105	-0.297506	0.497639	0.449787	0.232561	-0.301452	0.680244	-0.499586	0.0433149	0.283741	0.0560889	-0.467191	0.00890907	0.101459	0.398136	-0.449208
ENSG00000031691	-0.145298	0.802868	-0.0853106	0.156882	-0.483101	-0.383114	-0.275192	-0.28763	-0.296752	-0.435616	-2.74637	-0.951586	-0.537297	-1.17279	-0.87897	-0.123239	-0.971682	0.0195405	-1.23474	0.56346	-0.0293269	-0.550652	-0.710517	-0.203347
ENSG00000031698	0.030326	0.249961	-0.0788581	-0.174337	-0.234367	0.0714447	-0.570564	-0.00309654	-0.264055	-0.0480632	0.344134	-0.365068	0.320491	-0.608593	0.123436	0.230648	0.600812	0.0694295	0.24189	-0.0760433	0.06457	-0.369762	-0.00890404	0.161543
ENSG00000031823	-0.1453	-0.121814	-0.0899517	-0.194917	-0.273574	-0.129105	0.184985	-0.0170611	-0.251579	-0.203213	0.955624	0.0386399	-0.102846	-0.295122	-0.135082	-0.170809	0.533076	-0.00283036	0.566664	-0.0118434	0.0928607	-0.10093	-0.167293	0.0750227
ENSG00000032219	-0.324674	-0.657015	-0.0433824	0.009959	-0.201873	-0.425165	1.37952	-0.151404	-0.613443	0.0142119	-0.593867	-0.0162652	0.0383976	0.658324	-0.390293	0.438519	-0.00868432	-0.012566	0.422204	0.663596	-0.476857	-0.436324	-0.186346	0.41134
ENSG00000032389	0.102749	0.257814	-0.0505328	-0.296826	-0.371204	-0.28043	-0.708263	-0.021647	0.0262447	-0.0124634	0.444502	-0.30706	-0.167338	-1.04905	-0.130525	-1.17156	-0.132682	0.220476	-0.305829	-0.243342	0.513755	-0.0666446	0.341086	-0.0733719
ENSG00000032444	-0.0148137	0.0426243	-0.110612	-0.34706	-0.0883205	-0.179005	-1.49591	0.0485893	-0.163658	-0.0950219	0.717484	0.042322	0.254734	-0.107371	0.580652	-0.162089	-0.430238	0.306261	0.607536	-0.0635216	0.650142	0.174297	0.210807	-0.517385
ENSG00000032742	-0.278481	0.102485	0.00576447	-0.401448	-0.0324215	0.152229	-0.00757386	-0.0355686	-0.281019	-0.0871482	-1.39167	-0.446066	-0.730217	0.781852	-0.380141	-0.558567	-0.576158	-0.341491	0.581923	0.237495	0.163052	-0.594931	-0.13776	0.215218
ENSG00000033011	0.372485	0.375735	-0.124474	-0.116743	-0.371559	0.349889	-0.833947	-0.0205987	-0.21738	-0.186656	0.401124	-0.353079	-0.580223	-0.923182	0.299694	-0.282411	-0.17702	-0.118323	-0.270003	-0.237623	-0.161528	-0.212157	0.0858071	0.00381552
ENSG00000033030	0.0481828	0.0599531	-0.0755881	-0.0557633	-0.55132	-0.160542	-0.197216	0.0558296	-0.257896	-0.167908	-0.787753	-0.0573845	-0.133779	0.947132	0.0639831	1.64067	0.680731	0.0783428	0.224094	-0.134519	0.357985	-0.0100499	-0.0406333	0.265654
ENSG00000033050	0.394148	0.534713	-0.135815	-0.247275	-0.168845	0.155095	-0.0908068	0.0659937	-0.386757	-0.2384	0.336036	-0.329824	-0.267145	-0.796411	0.60504	-0.0490458	0.612712	0.30193	-0.391384	-0.592081	0.316822	0.0098482	0.118628	-0.144413
ENSG00000033100	0.341978	0.0568577	-0.092632	-0.362414	0.018061	0.0508279	-0.681149	0.0988661	-0.341693	-0.232616	0.504115	-0.172455	-0.267969	0.790744	0.629098	-0.698269	0.0338786	0.0261114	-0.0123141	-0.206695	-0.671264	-0.144722	-0.244267	-0.0303159
ENSG00000033122	-1.40218	0.653301	0.179498	0.134485	-1.19641	0.805566	-0.284473	-0.330952	-0.480715	-0.209712	-2.97143	0.032827	-0.494489	3.30758	0.0707516	-3.28079	-0.0741262	-0.0944181	-0.0985832	-0.258165	1.03301	-0.318972	1.59487	-0.959268
ENSG00000033170	-1.04884	-0.339898	0.0795998	-0.28112	0.174059	-0.963607	0.691788	0.395918	-0.251755	0.0744352	-0.201636	0.799283	-0.730147	-0.31136	-0.734554	-0.582392	-0.581971	0.615196	0.0183156	0.185922	0.906604	0.407269	0.340349	-0.723604
ENSG00000033178	0.240255	1.023	-0.11524	-0.169	-1.11349	0.461623	2.42547	-0.0727238	-0.0679981	-0.0345332	0.730086	0.581643	-0.157828	-0.313525	0.509549	1.2472	0.521515	-0.150042	0.109302	-0.0967005	0.792002	-0.657564	0.284893	-0.691666
ENSG00000033327	-0.841606	-0.76044	-0.107209	0.603887	0.0166033	0.203986	1.1536	0.0443343	-0.402201	-0.178462	0.41274	-0.376813	1.29883	0.0969417	-0.428201	-1.11594	0.312871	0.197156	-0.141433	0.265665	-0.807185	0.0559357	-0.11078	0.288728
ENSG00000033627	0.086672	-0.0138524	-0.0226543	-0.192047	-0.29705	-0.369732	-0.890429	-0.0206725	-0.2028	-0.206818	0.035084	-0.254089	1.01956	0.14379	0.711391	-0.144995	0.0468714	0.346698	0.7062	-0.23131	-0.494279	-0.0739476	-0.171238	-0.35122
ENSG00000033800	-0.185193	-0.57796	-0.085487	-0.12732	-0.419673	-0.274641	1.10826	-0.00208791	-0.18453	-0.151534	0.767307	-0.0742702	0.69335	-0.305694	0.357833	0.663048	-0.270474	0.017081	0.654396	0.0588539	-0.0906977	-0.198869	-0.463629	0.0525621
ENSG00000033867	1.09319	1.45959	-0.131868	-0.14635	-0.317545	0.646231	1.79602	0.19254	0.684696	-0.0519584	-1.17244	-0.447329	-1.26083	0.254369	1.01015	1.26031	0.825106	-0.0641761	-0.570512	0.101979	-0.155732	0.578176	-0.112171	0.440233
ENSG00000034053	0.0166548	-1.28554	-0.346891	-0.393642	0.293132	3.35776	1.92338	0.143318	0.926579	0.315284	1.64748	0.723475	-0.411706	-1.44402	-1.65057	-0.404704	2.36745	1.56699	-3.45875	-0.557834	-2.04254	1.89436	-0.306387	-4.09795
ENSG00000034152	0.632218	0.456312	-0.203165	-0.396607	0.212259	-0.700722	-0.426073	-0.0167602	-0.141911	-0.306371	0.451906	-0.251181	1.82865	0.0122829	0.231657	-0.660511	1.13568	-0.170941	0.0975049	0.108141	-0.363194	-0.202367	-0.324496	-0.0263953
ENSG00000034239	-0.961848	-1.31354	0.0220302	-0.592336	0.466773	0.14103	0.231212	0.313199	-0.799545	0.0381784	-1.22959	-0.896584	-0.212004	0.84728	-1.64335	-0.548163	0.0585206	1.1056	-0.740593	-0.384497	-0.707878	0.132952	0.331648	1.18402
ENSG00000034510	-0.330294	1.77769	0.00604032	0.368465	0.487449	0.538749	-1.04652	-0.0494384	-0.499027	-0.100398	0.990897	0.124878	-0.558027	-0.473531	-2.31987	-0.543875	0.0455075	-0.258743	0.854927	0.417161	-0.0130306	-0.123012	0.198894	0.0541146
ENSG00000034533	-0.306349	-0.394588	-0.186042	-0.177103	-0.0151064	0.178431	0.11064	0.00767932	-0.335317	-0.147378	-0.448353	-0.270457	-0.542901	-0.0176265	-0.265782	1.19536	0.505567	-0.129366	0.256239	-0.0988568	-0.346375	-0.0235004	-0.143936	0.309676
ENSG00000034677	-0.332233	-0.511224	-0.0986118	0.0196474	0.133687	0.61598	1.77269	0.132905	-0.442215	0.439244	0.539797	0.07953	0.85156	0.278627	-0.801722	-0.510769	1.06035	-0.21892	0.544736	0.260087	-0.204714	-0.224775	0.0788142	0.588992
ENSG00000034693	0.291098	0.427662	-0.184788	-0.0807947	-0.576375	0.140454	0.150897	-0.118963	-0.421239	0.622757	-1.09797	-0.612869	0.0996466	-0.612341	0.0741858	-0.059513	-0.343452	-0.199248	0.46334	-0.0908444	-0.130968	-0.315561	0.203382	0.223564
ENSG00000034713	-0.288786	-0.0305824	-0.125078	-0.405404	0.2189	-0.204567	-0.206644	-0.13716	-0.0169338	0.0978979	-0.52695	0.0659326	2.42736	-0.101915	-1.22676	-0.0122009	0.268212	-0.268235	-0.173473	0.0866398	0.425089	0.149658	0.30377	0.122131
ENSG00000034971	2.05394	-0.842151	0.0205979	9.65803	2.8401	-2.66391	-0.984256	1.25681	-0.828411	-1.20126	-0.686344	-3.07871	1.29953	0.823445	2.90001	-0.672227	-0.159182	0.505219	-0.893011	-0.57236	0.730721	0.643478	2.13275	1.24486
ENSG00000035115	-0.659186	-0.634214	-0.177247	-0.306238	-0.725277	-0.635792	0.840673	0.110937	0.0206544	-0.178494	0.620176	0.408802	0.404873	-0.236039	-1.34666	0.281878	-0.550094	0.578622	-0.939708	-0.736461	1.56103	0.192762	-0.296056	1.51538
ENSG00000035141	0.299197	0.901473	-0.0991137	-0.159197	-0.449496	0.109613	-0.53445	-0.0644981	-0.185757	0.0237815	-0.466609	-0.368369	-0.32569	-0.364469	-0.291847	-0.0171105	0.637991	0.0697965	0.617625	-0.572452	-0.220542	-0.0396721	-0.146854	0.213408
ENSG00000035403	-0.307651	0.079318	-0.0730417	0.104447	-0.0812703	-0.314941	0.562107	-0.0718685	-0.278917	0.0536077	-0.109088	0.213793	-0.766939	-0.704846	0.925588	-0.561642	1.07158	0.116871	-0.587771	-0.425478	0.855523	-0.269232	1.24458	-0.201641
ENSG00000035499	0.922495	1.56113	0.053866	-0.219845	-1.09956	0.441575	0.184692	-0.170158	-0.660388	-0.311756	-0.588428	-0.766581	-0.0696373	-1.07528	-0.149336	-0.137826	-1.51654	-0.375078	-0.263578	0.637839	1.17406	-0.285197	0.164756	-0.888912
ENSG00000035664	1.4914	-0.250493	-0.0268211	0.693478	-0.288107	-0.767811	-0.0687077	0.404487	-0.676304	1.1595	0.438815	0.44618	-0.903854	0.450167	-0.247766	0.170749	0.0675806	-0.756227	0.149341	-0.542792	-1.25456	-0.909887	-0.500962	0.730022
ENSG00000035681	-0.292581	-0.382656	-0.00164244	-0.142487	-0.242363	0.0509519	0.311466	0.151936	-0.311198	-0.128352	-0.470887	-0.0535213	-0.14875	0.226523	-0.110944	0.296715	0.416678	0.162468	0.773377	-0.0730481	0.0106246	-0.190739	-0.221734	0.357781
ENSG00000035687	-0.0843798	-0.148682	-0.0795512	-0.343881	-0.399903	-0.362267	0.311857	-0.00940554	-0.164123	-0.242324	-1.37745	-0.160479	-0.956168	-0.597277	0.470873	-0.177776	0.733655	0.0377669	-0.171747	-0.133174	-0.31403	0.0739049	-0.194626	0.456522
ENSG00000035862	-0.539804	-0.520781	-0.0977842	0.252468	2.67627	-0.819031	-0.0194168	-0.00742304	-0.298268	-0.299598	0.0593826	0.70253	1.11146	-0.656415	0.0915241	-0.218927	0.568717	0.0186299	0.380032	0.113653	-0.0801678	-0.178295	-0.126297	-0.928994
ENSG00000035928	-0.337055	-0.184971	-0.166272	0.0788939	-0.44527	-0.261326	0.458416	0.000429135	-0.373454	0.965001	-0.503612	0.183749	-0.284752	-0.480178	0.174492	-0.450544	-0.0935874	-0.019125	0.584231	-0.200762	0.0656724	-0.435865	0.325746	0.18381
ENSG00000036054	-0.00285665	0.055848	-0.0456344	-0.161184	-0.202426	0.183224	0.671465	0.0115691	-0.323161	-0.147231	-1.38268	-0.382683	1.08991	-0.513184	0.186484	0.109284	-0.0873718	-0.237329	-0.251517	-0.293221	-0.410724	-0.290033	-0.37623	0.396637
ENSG00000036257	0.262653	-0.656319	-0.0702926	-0.17784	-0.0352093	-0.102732	-0.46835	0.0190745	-0.236895	-0.0902329	-1.34773	-0.199847	1.04186	-0.62109	-0.0210945	-0.232797	-0.117477	0.0240708	0.997888	-0.0587318	0.183784	-0.274637	-0.075521	0.0523749
ENSG00000036448	-3.26489	-1.50828	-0.325358	0.229683	-1.78009	0.877768	-1.52067	0.947786	0.300024	0.0092271	-0.523544	2.72114	0.811564	0.949602	-0.383572	1.39281	1.94851	0.926803	-0.841788	0.872153	2.14456	-2.1354	3.17489	-2.44524
ENSG00000036530	-0.308994	-0.336173	-0.00631192	1.55461	-0.176775	-0.994296	0.00412457	0.236362	-0.747228	-0.161692	-2.15964	0.617629	-0.441451	1.12124	0.910392	-0.303709	-0.0550782	-0.149499	0.326929	-0.03662	-1.02947	0.371559	-0.400391	-0.596057
ENSG00000036549	-0.0705318	-0.351542	-0.0523092	-0.288391	-0.249011	0.0971909	0.907496	-0.0635228	-0.156513	-0.308024	-0.779434	-0.315443	-0.472648	-0.306425	-0.159342	0.655893	0.222559	0.0297928	0.0249674	0.00881655	-0.645982	-0.191046	-0.528741	0.377414
ENSG00000036672	-0.476129	1.7221	-0.125585	-0.606611	0.815968	-0.342569	0.656643	-0.140204	-0.484427	0.640528	-0.152817	0.0678542	5.74333	0.538016	0.259732	-1.46066	1.39712	-0.206789	1.38749	-0.207049	-0.476186	0.130258	0.165348	0.410259
ENSG00000036828	-0.291522	0.103414	0.128763	-0.634726	0.360089	-0.0223252	0.123827	0.180343	-0.398294	0.231694	-0.704887	0.355245	-0.0457005	1.54375	-1.59089	-1.08739	-0.466131	0.560967	0.300864	-0.541052	0.25005	0.286948	-0.107111	-0.900334
ENSG00000037042	0.758205	0.172371	-0.183456	0.300824	-0.11382	0.986463	-1.12262	0.0292944	0.142085	-0.240585	0.55715	0.129568	-0.236416	1.378	0.608999	0.384925	-1.81731	-0.217988	0.531253	0.019671	-0.10081	-0.629917	0.0571157	0.151163
ENSG00000037241	0.164203	1.01647	-0.120715	-0.186223	-0.464884	0.606583	-0.779334	0.0189626	-0.314202	0.0462377	0.0991172	-0.36529	-0.545786	-0.67705	-1.42257	-0.405679	0.307559	-0.149631	-0.0185949	-0.0133956	-0.00637237	-0.0867364	0.0263227	0.0785359
ENSG00000037280	-0.906948	0.546335	-0.151767	1.07342	0.990321	0.230646	-0.48698	0.0564673	0.131414	-0.364775	0.707649	0.653298	0.15258	0.340151	0.520664	-0.154943	-0.505661	-0.603122	-0.671858	0.558883	0.897104	-0.476128	0.143053	-0.0173098
ENSG00000037474	0.0780206	0.685922	-0.114087	-0.18637	-0.332915	-0.0660449	-0.203744	0.147351	-0.441734	0.14825	-0.222809	-0.29661	-0.323631	0.0154137	0.500773	-0.850341	0.693162	0.143344	0.125693	-0.476119	-0.0371246	-0.111825	0.263896	0.0111052
ENSG00000037637	-0.0484495	-0.376567	-0.0261574	-0.360968	-0.320702	-0.34633	-0.0870184	-0.206949	0.0188797	-0.226781	0.585718	0.140394	1.18976	-0.399147	-0.121725	-0.04543	-0.512384	0.203699	-0.42584	0.012872	-0.169581	-0.0920133	-0.506909	0.182132
ENSG00000037749	-0.148658	0.799991	-0.0664146	-0.231404	-0.312603	0.438197	2.68684	-0.0987744	-0.483637	0.114288	0.202943	-0.16732	-0.415945	-0.991691	0.499695	0.851491	0.178278	-0.0640073	-0.874004	0.0549564	-0.161254	-0.120488	-0.0266509	-0.429672
ENSG00000037757	0.323994	-0.200102	-0.164949	0.0239776	-0.97963	-0.755634	0.227964	0.292201	-0.333594	-0.121104	0.840878	-0.248751	-0.763138	1.79295	0.73027	0.417709	0.499679	-0.04676	-0.947036	0.0356723	-0.801327	0.973979	0.326517	-0.155331
ENSG00000037897	0.631658	1.13534	-0.209779	0.029772	-0.439352	-0.0828858	-0.994462	-0.137891	-0.071393	-0.0481805	0.390591	-0.43361	-1.05638	-0.0977406	-0.281908	-0.375468	1.43733	0.354201	0.159797	-0.480692	0.787706	0.165356	0.587539	-0.598995
ENSG00000037965	-0.0962283	0.118992	-0.0942146	0.997154	0.534581	-0.0555754	-0.478821	0.0323924	-0.286465	-0.175611	-0.370337	-0.0154551	-1.26745	-0.355481	0.484385	-0.478554	0.344486	0.0567047	-0.16502	-0.618081	-0.453433	0.260902	0.66684	0.32014
ENSG00000038002	0.0365506	-0.445241	-0.222739	0.351581	-0.938266	0.48921	0.482826	0.0710954	-0.43324	0.414363	-0.076863	-0.0667475	0.14805	-0.474802	0.0427088	-0.688076	-0.0298807	-0.0678671	0.558021	0.99784	0.0915609	0.101016	0.200603	-0.854332
ENSG00000038210	0.0357627	-0.0122957	-0.117444	-0.608382	-0.114885	0.287792	-0.090673	-0.158174	-0.336069	-0.154247	-2.81396	-0.743324	-0.417895	-0.681429	0.605815	0.0163635	0.41958	0.0020294	-0.908711	-0.053198	-0.0773171	-0.174309	-0.163587	0.736858
ENSG00000038219	-0.167626	-0.38129	-0.11169	-0.167407	-0.172953	-0.0411778	0.266168	-0.0208218	-0.364996	-0.228889	-0.446888	-0.258411	-0.259814	0.52554	0.0622986	0.277075	-0.17131	0.146164	0.0808495	-0.100556	-0.176475	-0.354058	-0.597136	0.566172
ENSG00000038274	-0.172265	-0.234173	-0.122043	-0.595065	-0.207704	-0.271537	0.183848	-0.115609	-0.0511078	-0.199342	-0.440094	0.420418	-0.502358	-0.503323	-0.427668	0.550967	-0.697365	-0.186969	-0.62631	0.174775	0.0375792	-0.358327	-0.242627	0.309288
ENSG00000038295	-1.49035	-0.406138	0.191636	-0.255543	1.30078	-1.8977	1.39283	-0.297249	0.0985601	0.50737	-0.415403	0.519472	0.69985	-0.79067	-0.398077	1.07568	0.795966	0.0448607	-0.807741	0.785759	-0.127356	0.294206	-1.0529	0.194596
ENSG00000038358	0.272251	-0.338994	0.0448192	-0.125061	-0.205388	-0.321977	-1.25936	0.0638153	-0.299138	-0.17453	0.0695875	-0.439992	-0.214995	1.26698	0.751625	0.0793738	0.55434	-0.144477	0.337594	0.00398008	-0.353296	-0.18288	-0.316145	0.370865
ENSG00000038382	-0.149956	0.0338353	-0.0423124	0.0251143	0.496632	-0.114422	0.510915	0.0366642	-0.476852	-0.21316	-0.209775	0.105124	-0.327878	0.858364	-0.135644	-0.342654	0.221228	0.138682	0.538135	0.0852802	-0.0874123	-0.30882	-0.20847	0.399816
ENSG00000038427	-0.493788	1.11116	0.570305	-0.111434	4.724	-1.42157	-0.250656	0.00268391	-0.380281	-0.216031	-0.717921	0.627334	0.443767	-0.769835	1.30796	-0.61685	1.0452	-0.434397	-0.222241	-0.0656124	0.943461	0.365811	0.168786	-0.820861
ENSG00000038532	0.234842	-0.218433	-0.0744783	-0.456514	-0.164122	-0.54342	-0.227689	0.0989499	-0.0495901	-0.0853928	0.0802599	0.191687	0.48358	-0.617857	0.829961	-0.751631	0.123115	0.408785	-0.0466861	-0.228831	0.867157	0.151925	0.404474	-0.765787
ENSG00000038945	0.45341	0.876126	0.186656	1.94973	2.11251	0.204649	0.254339	0.119612	-1.34399	-0.00970662	-0.788242	1.21228	-0.30869	0.749853	-1.26437	0.354755	0.112976	0.803429	0.120563	0.964078	-0.80163	-0.745073	-2.42167	-0.257075
ENSG00000039068	0.303739	-0.0408251	-0.0297606	-0.376552	-0.608814	-0.705856	0.176703	0.0947012	0.0744425	-0.0285969	-0.158675	-0.178373	0.144927	-0.557935	0.838433	-0.0191037	0.441418	0.210885	0.0571571	-0.119136	0.225874	-0.308352	0.517053	-0.25574
ENSG00000039123	-0.240663	0.121424	-0.0033774	-0.0173227	-0.47824	-0.376416	0.964417	0.0478309	-0.299985	-0.243692	-0.50598	-0.0191464	-0.00629909	-1.1134	1.02961	0.22528	0.243705	0.330666	0.503848	-0.351606	0.488372	-0.290608	0.166751	-0.381165
ENSG00000039139	0.0797592	1.66933	-0.662658	0.564358	0.0489574	1.25353	-0.783845	-1.0406	4.48813	-0.899074	-0.466164	-0.869933	0.310128	0.13936	0.519727	0.789435	0.355352	0.489497	-1.7031	-0.00231172	0.555887	0.479321	0.0777597	-0.888492
ENSG00000039319	-0.39487	0.763487	-0.102894	-0.0145066	-0.475669	0.232143	0.806735	0.00911437	-0.12731	-0.0356853	-1.23048	0.399252	0.675133	-0.0181817	0.0707411	0.663995	-0.340576	-0.0990013	-0.270881	-0.0371287	0.23267	0.0798577	0.281299	-0.602284
ENSG00000039523	0.201768	-0.465598	-0.2069	0.194387	0.603067	-0.187051	-0.590157	-0.0593778	0.014718	-0.276944	0.584549	0.531006	0.149682	1.04392	0.506496	-0.0294911	0.157019	-0.151863	-0.117136	-0.279848	-1.54087	-0.11132	-0.44414	0.333043
ENSG00000039537	3.12495	0.443548	-0.353482	8.50946	1.65807	-2.23016	0.404043	1.1022	0.950128	-0.838484	0.789302	-2.55334	-0.273153	0.838444	0.387149	1.87486	3.01615	0.204029	-0.612026	-2.03878	2.7003	1.14668	1.30964	-1.28252
ENSG00000039560	-1.22779	-1.45301	0.0661549	-1.06527	0.993721	-1.57333	0.857724	-0.295306	-0.146591	0.110486	-0.475218	-0.0658459	0.696044	-0.121358	-0.146092	-0.886841	0.565779	-0.287328	-0.505795	-0.691833	-0.252304	0.562705	-0.0407935	-0.640397
ENSG00000039650	0.0832997	0.807266	-0.132558	0.115748	-0.568583	-0.0946059	-0.77008	-0.0585275	-0.361873	-0.0842908	0.585778	0.0201483	-0.446682	1.72727	0.536993	-0.663897	-0.11777	0.0313955	-0.116687	0.11184	0.363051	0.00613457	0.224192	-0.123139
ENSG00000039987	0.2653	-2.38837	-0.307624	0.161473	-0.305154	-2.11368	-0.653525	0.319703	0.539501	0.716789	-0.257924	0.501601	0.759293	0.454685	0.228281	1.7801	1.71254	-0.476401	-0.473152	-0.148452	0.951183	-0.0266567	-0.903274	0.963482
ENSG00000040199	-0.366569	-0.062389	-0.038091	0.0595726	0.0310549	0.419385	1.49747	0.0903056	0.322289	-0.0550999	0.0955806	-0.100136	-0.511952	0.0488941	-0.283684	0.247959	0.945861	-0.0271727	-0.0796291	-0.575062	-0.565412	-0.11418	0.176523	0.437553
ENSG00000040275	-0.216209	0.923148	-0.172482	0.26956	-0.944786	0.189201	0.160523	-0.235151	-0.617079	0.0960111	-0.901441	-0.716683	-0.498948	0.618899	0.483982	0.843553	-0.672067	-0.289825	0.354811	0.0671506	-0.034223	-0.625232	-0.266152	0.949245
ENSG00000040341	0.139246	-0.381005	-0.0529087	-0.00695399	-0.307742	-0.0188065	1.4737	0.103407	-0.319785	-0.13657	0.253499	-0.184881	0.182374	-0.761784	0.0861299	-0.133681	-0.550819	-0.0450053	0.315945	0.234588	0.329778	-0.324806	0.100067	0.180226
ENSG00000040487	0.841697	-0.576201	-0.055933	-0.252952	-0.134325	0.383672	-1.06072	0.154841	-0.284262	0.444708	0.593559	-0.259305	0.363683	-0.13547	0.289333	0.364995	0.127448	-0.191736	-0.19653	-0.193266	-0.970731	-0.13225	-0.097441	0.512716
ENSG00000040531	-0.0604543	0.467722	-0.0705646	0.118051	-0.516099	0.392466	-0.120579	-0.0581365	-0.27375	-0.216275	0.495092	0.141837	1.34992	0.310736	0.133618	0.233498	-0.599242	-0.486082	0.130094	-0.385816	0.13473	-0.108032	0.205125	0.28858
ENSG00000040608	-0.928948	-0.224155	-0.232484	-0.856956	-0.127492	-0.666493	-0.945433	-0.336715	-0.00940209	-0.18135	0.787761	-0.541486	0.174116	-0.69583	0.611252	-0.622467	0.831877	-0.18062	-0.543796	-0.6388	-0.53945	0.158578	0.180386	0.301531
ENSG00000040633	0.47564	-0.254106	-0.107014	-0.152004	-0.159363	0.421171	-0.617985	0.144774	-0.296391	0.0343506	0.560024	-0.220247	-0.12141	-0.470666	0.396785	2.27041	1.04228	-0.00539148	0.637695	0.0538712	-0.477302	-0.164089	-0.515562	0.484429
ENSG00000040933	-0.606449	0.286253	0.00524804	-0.164415	-0.0368148	0.0646358	1.04491	0.20722	-0.314022	-0.0663636	0.565814	0.578163	-0.367935	0.179936	0.477579	-0.476125	-0.523954	0.195642	-0.898157	-0.195697	-0.191828	0.337537	0.126193	-0.0136661
ENSG00000041353	0.591053	-0.231163	-0.141432	-0.419703	-0.588011	0.264447	1.8385	-0.194392	-0.128061	-0.123393	-0.261006	-0.752587	1.38627	-0.519903	0.347433	-0.318323	-0.174169	0.0616117	-0.382039	0.139873	0.165637	-0.169065	-0.273056	0.248403
ENSG00000041357	0.253515	0.526366	-0.0780269	-0.136251	-0.416369	0.385243	-0.427904	0.0453277	-0.360285	0.262868	-0.812365	0.189387	-0.400994	-0.944079	-1.0351	-0.560637	0.0896689	-0.121408	-0.0010475	-0.135791	-0.158257	-0.317272	0.0304158	0.111566
ENSG00000041802	-0.023163	0.903766	-0.137147	-0.248623	-0.192671	-0.0734481	0.25924	-0.0874215	-0.31001	-0.189599	-0.193127	-0.784625	-0.104519	0.429466	0.284614	-0.787887	0.360705	0.360445	-0.0803987	-0.428153	-0.286306	-0.174097	-0.0530814	-0.000538851
ENSG00000041880	0.0393835	-0.217102	-0.132042	0.518637	-0.309043	0.867043	-0.462292	0.0939421	0.192951	0.0855462	0.695021	1.0951	-0.719497	0.867569	0.494967	-0.27517	-0.519677	0.00692547	0.074086	-0.00395365	0.508568	-0.425978	0.173982	-0.0675685
ENSG00000041982	-0.571018	2.6905	0.734522	-0.867934	1.75298	1.50901	0.108593	-0.130597	0.331473	0.679373	0.369776	-1.39112	-1.88781	-0.15246	1.43786	0.105183	1.83105	0.501289	-0.857637	-1.08272	-0.106545	0.729831	0.669544	0.460287
ENSG00000041988	-0.40564	-0.377882	0.00304059	-0.0272035	-0.0882513	-0.212315	-1.22782	0.179823	-0.0163466	-0.155623	0.778434	0.149951	-0.141269	0.00276292	-0.343722	1.61148	0.496157	-0.431825	0.249749	0.00903874	-0.411806	-0.188178	0.201658	0.292685
ENSG00000042062	4.13033	-1.84544	0.0301486	0.716628	0.90399	2.51782	0.251764	-0.0188889	-0.846055	0.35892	-0.0473607	1.31854	2.7445	1.50864	-0.229981	-0.947923	-1.85823	-0.543286	0.0172089	-0.10189	-0.507098	0.767948	0.966861	1.03295
ENSG00000042088	0.660722	0.173144	-0.143526	-0.239121	-0.161278	0.0580904	0.887454	-0.0366516	-0.585723	-0.0494493	0.434241	-0.583143	-0.468765	-0.416912	0.20315	0.912712	0.306357	0.184538	0.144081	-0.217059	0.0414034	-0.186777	0.10509	0.580989
ENSG00000042286	-0.736866	-0.0250023	-0.0284381	4.50284	0.516447	0.181556	-0.545953	-0.0290941	-0.49975	-0.13872	0.729473	0.69689	-0.2425	0.156054	0.169136	-0.0402699	0.346289	-0.22599	-0.193085	-0.279254	-0.177121	0.0103584	-0.00519677	-0.183225
ENSG00000042317	-0.207485	-0.651422	-0.00800835	-0.276341	-0.0210992	0.0405026	-0.0499986	-0.141715	-0.0373252	-0.175787	-0.92431	-0.0133891	-0.191387	0.533557	-0.71781	0.58999	-0.811815	-0.0314367	0.388092	0.0300617	0.12965	0.426727	-0.300574	-0.207386
ENSG00000042429	-0.391911	0.346976	-0.0946124	-0.210093	-0.434349	-0.142853	-0.124163	0.113983	-0.183962	-0.13199	-0.830704	-0.176514	-0.297746	-0.411848	0.243433	3.13318	0.962167	0.0894189	-0.126824	-0.301205	-0.457749	0.162117	-0.344247	0.545636
ENSG00000042445	-0.808712	-0.669193	-0.144001	1.44263	-0.415217	0.339466	-0.41564	0.35079	-0.477104	0.215785	0.315747	0.665868	-0.103241	-0.423922	0.0161693	0.437549	-0.10484	-0.0824951	-0.673301	0.20016	0.32296	-0.71464	-0.416941	-0.290399
ENSG00000042493	0.0411462	-0.773689	-0.0296277	-0.587534	-0.257837	-0.238773	-1.58928	-0.160232	-0.222779	-0.245828	0.592177	-0.0107041	-0.515416	-0.670448	0.199734	0.387738	0.611979	-0.0215333	-0.12682	0.262176	0.017077	-0.0528604	-0.396738	0.2763
ENSG00000042753	0.650833	0.478333	-0.103018	-0.289194	-0.204672	0.287609	-1.32574	-0.0352631	-0.262155	0.0100794	0.409025	-0.312887	0.233302	-0.670736	-0.496202	-0.445021	0.0697164	-0.186959	0.55354	-0.076597	-0.415115	-0.216418	-0.0807972	0.332792
ENSG00000042832	-0.70572	1.60716	-0.360627	-0.807847	0.428247	-2.04932	-1.15968	0.558677	3.01104	1.03876	0.461885	-1.27598	-0.352767	-0.275011	-0.913398	-0.694126	-0.569136	0.605831	-0.806442	-0.437637	0.0391409	1.94714	-0.902907	0.0135597
ENSG00000042980	-0.284397	-0.0985411	-0.152576	-1.00349	0.515601	-0.909231	0.770272	-0.4268	-0.567302	-0.257213	-1.0543	1.52262	-0.275309	2.50129	0.231841	-0.364542	-1.52427	0.315439	0.143865	-0.180921	-0.292389	-0.113555	0.301491	-0.0471048
ENSG00000043039	0.662415	-0.784328	0.385192	-0.206117	-0.798578	1.37946	-0.244355	0.120697	0.630208	0.472334	0.535689	-1.26705	-0.242524	0.0796859	0.28274	-0.146523	-2.38795	-0.185337	0.470569	0.0684273	1.12164	-0.729085	0.526924	0.326045
ENSG00000043093	0.153777	0.052951	-0.0625996	-0.0971131	-0.496217	0.0145146	1.33801	-0.142739	-0.148535	0.0957332	-1.72754	-0.318165	0.345808	-0.796886	0.214896	-0.106156	0.127022	0.119742	-0.607772	0.46071	-0.137033	-0.0495984	-0.337627	-0.435604
ENSG00000043143	-0.270382	-1.15938	-0.0124084	-0.422628	0.108255	-0.755862	0.892982	-0.246355	0.199636	-0.153988	1.17625	0.210622	-0.937954	-0.122756	0.733772	0.453608	-0.151786	-0.0546539	-0.406749	0.216401	-0.72291	0.14573	-0.973976	0.260663
ENSG00000043355	4.31149	-3.04257	-0.177395	0.799428	-0.206095	2.49885	-0.790887	0.560073	-0.658149	-0.580347	0.552215	-2.22781	0.205607	-0.384108	0.0818404	0.778887	-2.42838	-0.580742	0.0973512	-1.40279	1.61267	-0.131983	0.494827	-1.05997
ENSG00000043462	-0.12621	2.63762	-0.171298	-1.00577	1.37915	-0.538244	0.259784	0.0760595	-0.532601	-0.484968	0.760072	3.87658	-0.322152	0.325288	-0.135334	0.738696	-1.24517	0.324877	0.365372	-0.365566	-0.604207	0.178957	-1.22859	0.662508
ENSG00000043514	-0.425943	-0.38554	-0.0498015	-0.0289547	-0.791474	-0.0911104	-0.240622	-0.14539	-0.486022	-0.158675	-0.266372	-0.117592	0.0313401	0.715037	-0.0955216	0.62443	-0.270603	0.0511885	0.0550109	0.157931	-0.354555	-0.41926	-0.483371	0.573747
ENSG00000044090	-0.430159	0.149573	0.0725682	-0.00743907	-0.389466	-0.146872	-0.639557	0.0182127	-0.162787	0.023231	0.683694	0.084805	-0.170239	0.0830268	0.910618	0.493145	-0.584281	0.0532619	-0.775695	0.0310384	1.08965	0.230555	0.580335	-0.436425
ENSG00000044115	-0.196317	-0.0995387	-0.112452	-0.0787874	-0.0627358	-0.29573	-0.206858	0.0818373	-0.17009	-0.229937	0.494487	-0.166193	0.0366163	-0.674382	0.610397	-0.713378	0.371222	0.167077	0.0474103	-0.127778	0.260964	-0.253076	0.150566	-0.0379376
ENSG00000044446	-0.537904	-0.103893	0.124803	-0.110174	-0.275246	0.150281	-0.451919	-0.143648	-0.163872	0.1115	0.363081	0.305256	-0.405913	2.01272	0.0763016	-0.324069	-0.608013	-0.211481	0.029029	-0.101752	0.331584	0.00882934	0.201643	0.127671
ENSG00000044459	-0.336791	-0.158165	-0.151633	-0.0179978	-0.0481798	0.613874	0.0544357	-0.0219542	-0.453736	-0.362066	-1.8249	-0.196341	-0.753862	-0.613143	0.201224	-0.846187	-1.49951	0.4668	-0.216513	-0.0259776	0.694081	0.316812	-0.026774	-0.553058
ENSG00000044524	-0.496236	-0.131459	0.0472181	1.23584	3.06136	0.421197	1.75856	0.0554832	0.797555	-0.139718	-0.28513	-0.520789	0.119886	-0.414359	1.38187	0.417621	-0.769621	-0.0925749	-1.19692	0.0117343	1.03037	-1.29048	0.432061	1.19306
ENSG00000044574	0.427202	1.10073	-0.171458	-0.217583	-0.180601	-0.349057	-0.597483	-0.0296318	-0.164988	0.142316	-0.102287	0.0989121	-0.0355439	-1.05058	0.355289	-1.12279	0.328641	0.244442	0.145975	-0.526955	0.465215	-0.195878	0.517064	-0.322964
ENSG00000046604	-0.773516	-0.195956	0.24561	0.00488049	-0.130913	0.14367	1.05066	-0.138327	2.4438	0.219076	-0.713721	-0.355181	-1.11146	-0.668775	0.749124	0.263408	-0.562737	-0.23733	-0.180523	0.0296951	-0.171056	0.175216	-0.152407	0.336861
ENSG00000046647	-0.491172	0.0979165	0.0624126	0.241189	-0.686477	0.0191863	-0.593622	-0.898982	-0.337144	-0.179702	0.0404982	0.338292	0.0654007	-0.22262	-0.041563	-0.375877	0.264958	0.694357	-0.239997	0.222159	1.43357	-0.463791	0.00616142	-1.00175
ENSG00000046651	-0.379937	-0.145282	-0.067055	-0.0848682	-0.467294	-0.0498732	-0.945189	-0.799819	-0.0377925	-0.139273	-0.960443	0.0908206	0.0801105	0.591059	-0.347404	-0.0915947	0.332346	0.181393	0.199081	-0.189989	0.862823	0.0616554	0.542067	0.0910448
ENSG00000046653	-0.758435	-0.623672	-0.263774	-0.288766	-0.121872	0.415385	1.08116	-0.475984	0.430911	-0.611922	-0.0203846	-0.539401	-0.682529	-0.506239	0.461923	-0.303762	-0.292381	-0.795978	-0.00727968	-1.2518	0.141049	0.526659	1.02847	-1.03622
ENSG00000046889	-0.465897	-0.0191201	-0.235181	1.46443	2.3985	0.672266	1.46125	0.184329	-0.464132	-0.254827	-0.716669	0.140464	-0.763514	0.223111	0.943935	1.12027	-0.595884	-1.18649	-0.582386	-0.204722	0.532421	-0.292124	0.618685	0.67063
ENSG00000047056	0.0246788	-0.125527	-0.0114196	-0.391085	-0.117867	0.433042	0.499152	0.021967	-0.302287	-0.183846	0.127313	-0.141478	-0.419201	0.396847	0.373148	-0.574604	0.0736417	-0.18613	-0.00743457	0.0668884	-0.665211	0.0643152	-0.347633	0.3697
ENSG00000047188	0.196308	-0.102085	-0.0857553	-0.115426	-0.347613	0.223224	0.77306	0.231922	-0.20793	-0.133691	-0.973618	-0.365203	-0.162585	0.214308	0.735656	0.527071	0.180506	-0.158894	-0.140039	0.0990828	-0.459136	-0.125263	-0.118762	0.82551
ENSG00000047230	-0.72424	-0.455696	0.0237682	-0.282423	-0.0199528	-0.460266	-0.312214	0.0334155	-0.21443	0.000804273	-0.777009	0.333624	-0.252541	0.454125	-0.335336	0.13516	-0.459164	-0.00464191	0.440536	-0.154251	0.905562	0.158636	0.0705902	-0.203846
ENSG00000047249	-0.0389683	0.0530991	-0.0660027	-0.368108	-0.0355751	-0.0202789	-0.690503	0.0105714	-0.0858175	-0.023956	-0.728352	-0.208056	0.634868	-0.596141	0.29673	-0.42301	0.104408	0.0598127	0.0796717	0.161536	0.00778607	-0.0872795	-0.220941	0.266499
ENSG00000047315	-0.235892	0.0438261	-0.0410187	-0.210556	-0.275085	-0.0855778	0.170116	0.0515484	-0.320971	-0.138446	-0.672657	-0.167322	-0.393643	-0.405264	0.338552	-0.262435	0.222409	0.0546256	0.42168	-0.215291	-0.138393	-0.296119	-0.201738	0.152777
ENSG00000047346	0.198766	0.0258167	-0.0364418	0.332473	-0.511151	-0.211349	0.312342	0.0761573	-0.108074	-0.222202	-1.35521	0.224027	2.15799	0.333273	0.353563	-0.131157	-1.11559	-0.199446	-0.223904	0.135944	-0.559606	-0.0751514	-0.340606	0.444233
ENSG00000047365	0.332325	-0.0750658	-0.102562	-0.216409	-0.477941	-0.047748	1.73551	-0.158592	-0.352563	-0.329129	-1.63062	-0.123361	1.60552	0.120977	0.0481642	0.101966	0.892758	0.00441725	0.143163	0.174848	-0.0326513	-0.159262	-0.0344529	-0.164243
ENSG00000047410	0.256943	-0.555269	-0.0275097	-0.242852	-0.0307701	-0.188436	-0.620162	0.0802994	-0.27103	-0.344147	-0.178456	-0.323521	-0.332687	0.193172	0.40966	-0.0622189	-0.143445	0.218096	0.738035	-0.0978101	-0.187475	-0.208328	-0.282179	0.145195
ENSG00000047457	0.21232	-0.498202	-0.0577446	-0.154628	4.86049	-0.184389	0.463053	-1.00885	-0.274859	-0.134981	-0.64833	1.61551	1.55997	0.0753504	0.315476	0.0488463	2.1882	1.13146	0.507344	0.0351158	1.90572	0.00309144	-0.492849	-0.250024
ENSG00000047578	0.234859	-0.697158	-0.0351936	0.00299137	-0.289483	0.404891	0.591854	0.0786523	-0.139417	-0.140876	0.511856	-0.18978	0.691937	0.981034	0.184452	-0.014737	0.790038	0.216977	0.304374	0.303141	-0.060978	-0.121313	-0.381787	-0.0193322
ENSG00000047579	-0.0510652	-0.163438	-0.0859032	-0.284076	-0.143505	-0.397169	-0.880088	0.106223	-0.295937	-0.331594	0.571306	0.304422	-0.426809	-0.553541	-0.506119	0.122983	-0.00432471	-0.2215	0.928668	-0.161809	0.278724	0.196546	0.147022	0.0251223
ENSG00000047597	-0.160682	0.401107	-0.183116	-0.656603	-0.130365	-0.442115	0.701639	-0.353156	-0.0917219	-0.694815	-1.62535	-0.618222	-0.0236279	-0.989547	0.599005	-0.854171	-0.172282	0.479936	-0.344205	-0.662769	-1.01915	0.274835	0.0950081	0.167158
ENSG00000047621	-0.0965936	0.789507	-0.0766577	-0.208142	-0.598206	0.127103	0.754587	-0.166644	-0.226994	-0.190079	-0.665015	0.168198	0.00209774	-0.208121	-0.380779	-0.022896	-0.227473	0.0581793	-0.376119	-0.123454	0.49062	0.0602549	0.302375	-0.486953
ENSG00000047634	-0.278567	1.09876	-0.111258	0.318239	-0.551943	-0.536992	0.421502	0.249312	-0.422498	-0.05996	-1.54446	-0.462014	-0.518541	1.90195	0.500594	0.419437	0.159229	-0.476739	-0.0269868	0.432881	0.209667	-0.457133	0.0880823	0.49507
ENSG00000047644	-0.368311	-0.187766	-0.0507833	-0.344314	-0.0660917	-0.382329	-0.129721	0.152735	-0.329282	-0.0913855	-0.0192319	-0.336336	0.0602303	-0.273993	0.812596	-0.629987	-0.149461	0.142403	-0.204272	0.134322	-0.21793	-0.0600308	-0.219253	0.271681
ENSG00000047648	-0.0835803	0.242599	-0.183075	2.10298	3.53297	-0.265009	0.416916	0.318989	0.0942381	-0.0275169	-0.303204	-0.21874	0.117894	-0.369561	0.0824941	0.175547	0.170221	0.165541	-0.0213841	0.00180779	0.217136	-0.774762	-0.886233	0.186206
ENSG00000047662	-1.34494	-1.74068	0.364519	-0.429405	-0.262518	0.613424	-0.421615	-0.108168	-0.773583	0.350209	-0.278879	0.0956652	0.39387	0.226472	0.185505	-0.0622327	-0.367692	-0.150324	-0.318481	-0.275626	-0.667835	0.53883	-0.614881	0.339713
ENSG00000047849	-0.255045	-0.00591095	-0.116144	0.249648	-0.10616	0.0298408	-0.154166	0.0750416	-0.29935	-0.187475	0.316563	0.065003	0.541209	-0.37404	0.448622	-0.228224	0.761135	0.253268	0.194938	-0.0302028	-0.00877322	-0.145034	0.0981332	0.197703
ENSG00000047932	-0.413088	-0.296355	-0.0692165	-0.34243	-0.130287	-0.345496	0.403394	-0.0608898	-0.211061	-0.13156	-1.87298	-0.385128	-0.548488	-0.51969	0.767762	0.66893	0.173908	0.128315	-0.252801	-0.321655	-0.0417436	0.196036	-0.0911049	0.0430979
ENSG00000047936	-0.284607	0.867893	-0.225173	-0.880894	-1.0493	0.102023	0.699238	1.15705	0.337694	23.1203	-0.520679	-0.983508	-1.34147	-0.434137	1.15762	0.443703	-1.31624	2.36965	-0.610513	1.03715	2.54006	-0.499503	-0.715765	0.328755
ENSG00000048028	0.0062565	0.0237739	0.0533495	-0.176279	-0.703266	0.57769	0.544493	0.0988945	0.138271	-0.081867	-0.202722	0.71163	-0.078023	-0.602263	0.244121	1.48249	-0.716643	0.297375	0.351743	0.225104	1.53378	0.0877433	0.204291	-0.806361
ENSG00000048052	-0.196612	-0.356011	0.126741	0.375264	2.08017	-0.142257	1.0704	-0.162929	-0.717557	0.0133983	0.288371	1.58143	-0.830443	-0.0352186	-1.1181	-0.851027	-1.4322	0.123254	0.150821	-0.521565	-0.277244	-0.00901956	-0.286862	1.6537
ENSG00000048140	0.612209	0.215841	-0.0133736	-0.505451	-0.123723	-0.356118	-0.379206	-0.0488949	-0.495441	0.289592	0.351958	-0.055058	-0.0842674	-0.668724	0.184674	0.00622865	-0.220147	0.214163	0.0372003	-0.134901	0.0128498	-0.503303	0.178465	0.447387
ENSG00000048162	0.537865	1.00051	-0.143076	-0.341953	-0.28934	0.522108	-0.748385	0.072147	-0.428542	0.390394	0.749334	-0.758005	-0.845671	-0.0164809	-0.384876	-0.599629	1.37668	-0.173427	0.165583	-0.556223	0.0773205	-0.0453483	0.171248	0.309438
ENSG00000048342	-0.283744	0.069363	-0.0231481	0.324586	0.733318	1.54156	-0.390648	0.0622728	-0.165202	-0.377907	0.0299211	-0.198694	0.0367638	-0.617408	-0.850177	-0.107859	-0.807353	0.128951	1.15231	0.504399	0.129101	-0.0509513	-0.534967	-0.738292
ENSG00000048392	-0.303852	-0.101385	-0.0608338	-0.631578	0.310576	-0.894855	1.90302	0.153056	-0.386631	-0.421255	-1.12655	-0.392536	-0.700669	-0.454564	0.239632	-0.66073	0.870018	-0.210071	-1.11892	0.872797	-0.565078	-0.0898658	-0.187445	-0.347498
ENSG00000048405	0.49902	0.110013	-0.135408	-0.175687	-0.162997	0.000976461	0.892906	-0.106499	-0.11245	-0.332354	-1.00296	-0.394762	2.0915	-0.360414	0.774654	0.232964	0.323154	-0.0252573	0.154929	0.420126	-0.0131929	-0.0217026	-0.205828	-0.0208367
ENSG00000048471	-0.128316	-0.818626	-0.0944263	0.0830904	0.0083298	0.233974	0.996694	-0.0643841	-0.394766	0.208945	0.454247	-0.0845737	0.459001	-0.44881	0.509741	-0.543055	0.08329	0.226808	-0.113295	-0.0259553	0.00723518	-0.097898	0.0897471	-0.179334
ENSG00000048540	-0.0466292	-0.514573	-0.104198	3.91234	2.11104	-0.0966717	0.185666	0.818076	0.149804	-0.161961	-0.232105	-0.470269	-0.290657	-0.880313	-0.394008	1.39588	0.0489791	0.766754	0.729285	-0.141263	0.428751	1.09973	-0.356406	-0.241455
ENSG00000048544	0.0583788	0.479442	-0.0610172	-0.134126	-0.307077	0.280912	0.0461945	-0.0617273	-0.209164	-0.0515097	-1.49834	-0.155463	-0.212744	-0.755151	-0.625543	-0.0756202	0.320393	-0.104519	0.172697	0.100287	-0.244921	0.00614403	-0.104696	-0.159744
ENSG00000048649	-0.188521	-0.502133	-0.0788507	-0.0558663	-0.256136	-0.191087	1.60651	-0.0980078	-0.274352	-0.200258	0.673472	-0.178377	-0.200238	-0.453501	-0.139335	0.222266	-0.360853	0.00745255	0.404596	0.255537	0.233614	-0.0565679	-0.225768	0.23554
ENSG00000048707	-0.0668488	-1.28935	-0.0342845	-0.463052	-0.0738015	-0.440212	-0.300624	0.148584	-0.052309	-0.203251	-0.237357	0.0461252	0.149308	-0.196236	0.0347877	0.29148	-0.0758806	0.314286	0.477346	-0.0150428	0.258361	-0.190732	-0.0574541	0.232621
ENSG00000048740	-0.598143	-0.11954	-0.129883	0.886241	0.931599	0.206925	1.48678	0.174986	0.216906	-0.536555	0.0900934	1.21537	-0.438248	-0.399328	0.372672	-0.0847397	-0.259016	-0.0833212	-0.0250431	-0.273702	-0.0771387	0.305503	-0.0934478	-1.15572
ENSG00000048828	-0.0716689	0.375221	-0.102587	-0.190543	-0.261828	-0.257876	0.866516	0.0287162	-0.0915798	-0.147282	0.830541	-0.295329	-0.360239	-0.746896	0.580677	-0.382434	0.11492	0.246216	-0.245398	-0.202538	0.856031	-0.142678	0.296819	-0.255708
ENSG00000048991	0.238925	-0.126014	-0.104486	-0.102223	-0.359176	0.0578051	1.13587	-0.0870571	-0.163342	-0.178638	0.160699	-0.117792	-0.631827	-0.643781	0.835243	-0.490506	-0.255528	0.147239	0.76628	-0.267387	0.232193	-0.353278	-0.0315996	0.179289
ENSG00000049089	-0.173965	-0.767532	0.49675	-0.798179	-0.0902473	1.16548	-0.655809	-0.13813	2.15449	0.155691	1.3254	0.437109	-0.573365	1.73722	1.01157	-0.260501	-1.30859	-0.179373	0.139862	-0.452005	-0.2885	0.12602	-0.252765	0.873414
ENSG00000049130	-0.877292	-0.905093	-0.0681036	-0.158459	-0.404412	2.68639	1.57384	-0.534874	-0.0390927	-0.743597	-1.50113	0.407048	-0.535649	-1.20503	1.00358	1.29829	-1.14418	-0.922222	-0.766376	0.439635	0.697107	0.0861833	-0.677353	-1.68563
ENSG00000049167	0.104629	0.152601	-0.0935783	-0.161374	-0.208394	0.440496	0.634759	-0.14094	-0.090193	0.14126	-0.745311	-0.142532	-0.375959	-0.68573	-0.442993	-0.3139	-0.236705	0.00295517	-0.139472	-0.161187	-0.130288	-0.122487	0.0239469	-0.572825
ENSG00000049192	-0.446234	0.979881	0.0461315	1.09988	2.04767	1.84863	1.48884	0.945584	-1.26959	0.337285	-0.386368	-0.630738	-0.955023	2.00424	-0.528518	-1.04957	-1.83342	0.196355	0.167725	-0.164121	0.114123	-0.479857	-1.38169	0.00461955
ENSG00000049239	0.152656	-1.22484	-0.117565	-0.456518	0.219258	-1.17358	0.44687	-0.0389909	-0.378448	-0.241101	0.427372	-0.236289	-0.317339	-0.0964623	0.694294	1.00664	-0.759148	0.134392	-0.405371	-0.194921	-0.405332	-0.0434848	-0.522696	0.265876
ENSG00000049245	-0.109168	0.155116	-0.0686969	0.0205859	-0.260899	-0.0654973	-0.284254	-0.0975695	-0.271339	-0.124307	-1.41444	0.234568	-0.0647921	-0.58766	0.175084	-0.603707	0.422661	-0.115861	0.334082	0.138782	-0.0602355	0.000300757	0.111583	-0.139842
ENSG00000049246	-1.02978	-0.277535	-0.110103	0.222885	-0.708434	0.721336	1.17552	-0.182344	0.051829	-0.438077	-0.292336	0.317297	-0.174469	0.232483	-1.4703	-0.911777	-0.657192	-0.36378	-0.168066	-0.560227	0.267879	0.8048	0.663248	-0.143679
ENSG00000049249	3.0677	0.212079	-0.0923822	-1.02017	0.393131	-0.683068	1.37038	0.137245	-0.598902	0.269455	-0.278988	3.00285	-1.10721	0.567356	-0.127866	-0.915354	-0.350113	0.0910478	-0.2896	-0.706373	-0.318632	-0.374693	1.12396	-0.00904157
ENSG00000049283	0.525065	1.37701	-0.295376	-0.454038	-0.240568	-0.390009	0.21216	-0.447388	0.210082	-0.135656	0.954191	-0.118691	4.40211	0.0949557	1.03307	0.21174	0.119433	0.0574695	0.379796	-0.0913717	-0.808454	-0.0488351	-0.30334	-0.0543689
ENSG00000049323	-0.281986	1.3943	0.0471782	-0.406877	1.2466	2.01072	-0.297236	-0.519498	0.44608	0.0829903	0.122691	0.343693	-0.522519	-0.36369	1.1603	-1.1442	-0.831865	-0.351038	-0.812755	0.102217	1.09194	-1.31333	-0.0336823	1.02778
ENSG00000049449	-0.295347	0.791813	0.0259271	0.0543053	0.864462	-0.981121	-0.784476	0.420538	0.022188	-0.0461277	-0.341012	0.0285496	-0.557796	-0.749537	0.197704	-0.303555	0.49997	0.0574495	0.592057	0.218066	0.460786	-0.469762	-0.114752	0.036493
ENSG00000049540	0.312401	0.0626004	-0.239896	0.324129	4.534	-1.00525	-0.472127	-0.172317	-0.195673	-0.261269	0.569971	-0.443866	0.739178	0.20663	0.406841	-0.944573	0.10204	-0.584755	-1.44614	0.0291161	-0.449211	0.402135	0.269356	-0.335376
ENSG00000049541	0.0429872	0.106354	-0.136653	-0.105708	-0.449154	-0.0912835	-0.287561	-0.136523	-0.52703	-0.040321	0.381775	-0.652634	-0.172787	-0.802877	-0.482945	-0.553823	0.31114	-0.139373	0.513482	0.258964	-0.156055	-0.331667	-0.0418611	0.0958332
ENSG00000049618	-0.0777834	-1.00038	-0.0724392	-0.461349	-0.13446	-0.316794	0.438037	0.0591791	-0.15686	-0.242361	0.116161	-0.116142	0.0915305	-0.434093	0.529317	-1.10695	-0.580281	0.330635	-0.160113	0.103077	0.322387	-0.243595	-0.102091	-0.0298465
ENSG00000049656	-0.277895	0.354815	-0.0842622	-0.154781	0.0229875	-0.418034	-0.730084	0.0781101	-0.0799416	-0.125609	-0.0595686	-0.0278871	-0.159328	-0.46245	-0.243887	-0.457249	0.585091	0.168617	1.0152	-0.258019	0.0579232	0.0331209	0.0630098	-0.353542
ENSG00000049759	-0.768449	0.661995	0.0531514	0.145602	-0.391107	0.079622	0.179349	0.0819209	2.27298	-0.121949	0.590177	0.350233	-0.50825	0.39421	-0.0971302	-1.27685	0.0444846	-0.590866	1.0261	0.0602997	-0.484015	0.271241	-0.124236	0.3669
ENSG00000049768	2.30436	-0.538916	-0.0502145	-0.663764	-0.0478166	0.309968	-0.667401	-0.0497041	-0.25809	0.0778061	0.455752	1.19362	0.0468755	0.00815975	1.10382	0.188557	-0.768976	0.544264	0.605412	-0.906897	0.103028	0.29567	0.854433	-0.502904
ENSG00000049769	0.167119	-0.544247	-0.025081	-0.459379	0.379326	0.472488	-0.361946	0.517087	-0.190763	0.350439	1.016	-0.262595	-0.0154258	0.271495	-0.113474	0.0971576	-0.317803	-0.0277248	0.0361392	-0.202973	-0.318422	-0.320948	0.0758032	-0.150978
ENSG00000049860	-0.438053	0.12552	0.0518481	-0.194447	0.635055	0.419425	-1.36816	0.184197	-0.170129	-0.0775135	-0.454577	-0.0576195	0.911326	-0.733939	-0.6263	-0.0275632	0.0439984	-0.0556755	0.797841	-0.23056	0.392799	-0.242413	-0.229674	0.424333
ENSG00000049883	-0.22243	0.454471	-0.0539587	-0.102547	-0.292845	0.143176	0.494516	-0.225018	-0.363575	-0.178798	-0.733203	-0.142361	-0.197522	-0.604762	-0.109623	0.898079	-0.086711	0.0465334	0.0944237	-0.316397	0.522234	0.453985	-0.084666	-0.298481
ENSG00000050030	-0.231292	-0.966392	-0.062087	0.0613364	0.299345	-0.64845	2.02234	0.358942	-0.0297596	-0.0932251	-0.952724	-1.81462	-1.17711	-0.538744	0.141819	-1.28703	-0.326077	0.800642	-0.355099	-1.42901	-0.861496	0.610661	-0.196851	1.15367
ENSG00000050130	-0.265853	-0.213421	-0.0258783	-0.13798	-0.460823	0.0358595	0.467408	-0.198584	-0.206132	-0.00957155	-1.59995	0.0587909	-0.185227	-0.0562493	-0.424565	-1.08643	-0.137815	-0.345013	0.425102	0.274398	-0.465604	0.0993055	-0.119001	-0.387237
ENSG00000050165	-1.12487	-1.15342	-0.198676	-0.586967	-0.00386208	1.52228	-0.507289	0.195247	0.248016	-0.236594	0.467599	-0.345594	-0.648792	-0.865617	0.383346	-0.187643	0.522429	0.165107	-0.0868167	-0.395874	-0.28499	0.488112	-0.297402	-0.60359
ENSG00000050327	-0.169172	-0.620205	-0.129425	-0.300958	-0.144928	-0.425207	-0.199388	-0.126398	0.262144	-0.515127	0.211723	-0.358592	0.746803	-0.127886	0.430058	-0.645941	1.30478	0.279204	0.655647	0.789257	-0.558934	-0.679034	-0.058732	-0.765904
ENSG00000050344	1.31703	-0.41345	0.122686	-0.317851	-0.0940113	0.0702865	0.203766	-0.0396037	-0.106735	0.382653	-1.48656	0.500556	1.99969	-0.720349	1.02823	-0.000149997	-0.69645	0.0510017	1.4173	-0.523536	0.00114134	-0.292408	0.0512966	0.133576
ENSG00000050393	0.175643	-0.312081	-0.0569551	-0.0298565	-0.456488	-0.322026	-0.293716	0.047964	-0.229657	0.0110355	-0.91874	-0.366015	1.32377	-0.697376	-0.562065	-0.36805	0.034916	-0.124023	1.73246	-0.0218758	-0.161818	-0.320545	0.257908	0.659507
ENSG00000050405	0.265744	0.18701	-0.101	0.173822	-0.0959692	0.175878	0.40232	0.0244265	-0.572784	-0.196714	-0.338261	0.146469	-1.06082	-0.14047	0.0967634	0.391884	1.1418	-0.172391	0.0749541	0.187771	0.400764	-0.585554	0.394428	0.17929
ENSG00000050426	-0.761096	0.11258	-0.0641186	-0.0276296	-0.499956	-0.481382	-0.381965	-0.0995269	0.00970023	0.248573	-0.300386	0.402849	-0.0936263	0.814435	-0.167207	0.800307	-0.508412	-0.133353	-0.157589	0.0291361	0.42916	0.0145048	0.0527203	-0.476681
ENSG00000050438	0.979164	1.57962	-0.0502222	0.158323	0.0327728	0.929994	0.496947	0.137258	-0.644465	0.112591	-0.662195	0.221675	-0.307754	0.81903	0.276197	0.501251	0.226341	1.12384	-0.493291	-0.76681	0.100312	0.939261	0.805023	0.322297
ENSG00000050555	-1.42097	-0.41067	0.79957	-1.26135	2.28692	0.242574	-1.89211	-0.218916	2.11312	0.327975	0.50588	0.748406	0.764372	0.661589	2.95479	-0.624839	0.550936	-1.03241	0.513209	-0.40129	0.771047	0.259437	0.0172267	0.165912
ENSG00000050628	0.206108	-0.0104181	-0.179706	0.698468	-0.215221	-0.0217112	0.90045	-0.0578737	-0.0166606	-0.670662	-0.0484568	0.688279	2.87134	-1.2544	0.442542	0.942623	-0.637832	-0.239048	-0.281507	-0.108398	0.38346	-0.0807219	0.192945	0.129729
ENSG00000050730	5.8511	5.22897	0.121572	-0.750313	-0.894626	-1.67034	0.711212	-0.0581798	-0.540797	-0.226441	0.169389	1.05682	-2.3238	0.224891	1.42022	-0.118766	-1.93294	0.516817	-1.41031	-0.564206	1.10872	-1.06316	0.309396	0.964376
ENSG00000050748	-0.304045	0.160404	-0.0900178	0.074233	-0.165694	-0.0789369	0.771394	-0.0167158	-0.0832953	-0.217405	-0.278219	-0.0527166	-0.441104	-0.461261	-0.0947381	-0.101636	0.131685	-0.155382	0.665855	0.0311353	-0.717497	-0.369059	-0.429316	0.366052
ENSG00000050767	-0.442243	0.248351	-0.125502	-1.62689	1.78173	-1.9132	-0.936168	-0.209586	-0.0880704	0.2924	0.667832	0.288603	-0.96073	0.624752	3.15095	0.526328	0.813921	-0.583327	0.164361	-0.831733	0.197417	-0.0683842	0.206317	1.17378
ENSG00000050820	0.138558	0.500835	-0.25979	-0.338547	-0.17012	0.178103	-0.388834	-0.00197803	0.491437	-0.226501	0.876285	0.11483	-0.908977	0.056367	0.893881	-0.575595	1.29603	-0.724738	-0.187476	0.03625	-0.144773	0.283599	-0.238938	-0.206254
ENSG00000051009	-0.433263	-0.017428	-0.0624438	0.0393554	-0.60969	-0.473382	-0.617626	-0.110846	-0.147194	-0.108942	0.159785	-0.11257	-0.0814988	1.85475	0.333895	-0.0439685	0.874853	0.0117351	-0.164519	0.231199	0.332697	0.0830571	0.0916345	-0.044402
ENSG00000051108	-0.187404	0.108593	-0.158072	-0.013799	-0.15247	-0.299777	0.208645	-0.103156	-0.0116569	0.0283307	0.528999	-0.381688	0.046248	-0.300481	-0.588054	-0.853878	0.0160899	0.240379	0.527789	-0.136146	-0.0350167	0.0249185	0.126299	-0.19538
ENSG00000051128	-0.0133651	0.796804	0.0282792	-0.226467	0.0173827	1.09764	-1.26923	0.0882362	-0.516685	0.303738	0.59099	-0.45251	0.0392864	-0.348205	0.135693	0.120933	0.912382	0.351348	0.307099	0.230575	-0.54145	0.0402098	-0.0336602	-0.00101649
ENSG00000051180	0.0308135	0.995651	-0.013983	-0.0189603	-0.854784	0.419062	-0.601754	-0.147814	-0.506469	-0.103395	-0.00521286	-0.313494	-0.225961	-1.49428	0.509841	-0.190367	-0.359977	-0.343761	0.428612	0.0979244	1.30434	-0.743737	0.431874	-0.564507
ENSG00000051341	-0.0344647	1.6455	0.0340475	0.403923	-1.37075	0.220867	-0.243279	0.137367	-0.575042	-0.222713	-0.758908	-0.0966667	0.327034	0.291576	0.594091	0.466188	-0.957187	0.325931	-0.232384	0.520617	0.717244	-0.243572	-0.202777	-0.908467
ENSG00000051382	-0.171259	-0.973795	-0.0912378	-0.314654	-0.274791	-0.170146	0.637795	-0.029318	-0.0371066	-0.144529	-0.819779	0.0435113	0.947594	-0.70893	0.225868	-0.0299287	-0.206416	0.0671507	0.124624	0.16817	0.0451701	0.0451298	-0.14272	-0.168239
ENSG00000051523	-0.153991	0.706702	-0.0856918	-0.25443	1.20601	-0.0181996	-1.66937	-0.154154	-0.449183	-0.0645711	1.51207	1.46637	-0.542361	-0.256566	-0.149505	-0.0593032	-0.870845	0.0591912	-0.155893	-0.138073	-0.490777	0.260539	-0.312516	0.0830684
ENSG00000051596	-0.327889	0.900114	0.104331	-0.861656	0.334017	0.7223	-0.585554	-0.748594	-0.764039	-0.344303	0.411874	-0.671641	0.334877	-0.0359796	-0.439063	-0.522761	-0.17945	1.55433	-0.398306	0.129196	0.623836	0.605913	-0.4689	-0.930491
ENSG00000051620	-0.683803	0.207661	-0.127896	-0.0456429	-0.290095	0.0449408	-0.849767	-0.113451	-0.253507	0.079755	0.0963626	-0.496528	0.722004	-0.553029	-0.745844	-0.8779	-0.479402	-0.012829	-0.803837	0.0989395	-0.320393	0.556087	0.258448	0.37118
[truncated: 14,728 more rows]

## Sheet: 4 - blood_loadings
ensembl_id	factor_1	factor_2	factor_3	factor_4	factor_5	factor_6	factor_7	factor_8	factor_9	factor_10	factor_11	factor_12	factor_13	factor_14	factor_15	factor_16	factor_17	factor_18	factor_19	factor_20	factor_21
[truncated: 17,804 more rows]

[truncated: 2 more sheets: 5 - skin_aligned_features, 6 - blood_aligned_features]
