# Supplementary material for: Transcriptomic profiling and machine learning uncover gene signatures of psoriasis endotypes and disease severity
Source: Commun Med (Lond). 2026 Jan 21;6:65. doi: 10.1038/s43856-025-01325-4 (PMC12852803; doi:10.1038/s43856-025-01325-4)
Supplement: Supplementary file 6 — Supplementary Data 3 [file 43856_2025_1325_MOESM6_ESM.xlsx]

## Sheet: Contents
Sheet	Contents
Skin trait details	Details of traits used for module and factor-trait correlation analysis in skin.
Skin module-trait correlations	Pearson correlation coefficients, p-values and FDR-adjusted p-values for module-trait correlation analysis in skin (_d = PSORT-D, _r = PSORT-R)
Skin factor-trait correlations	Pearson correlation coefficients, p-values and FDR-adjusted p-values for factor-trait correlation analysis in skin (_d = PSORT-D, _r = PSORT-R)
Blood trait details	Details of traits used for module and factor-trait correlation analysis in blood.
Blood module-trait correlations	Pearson correlation coefficients, p-values and FDR-adjusted p-values for module-trait correlation analysis in blood
Blood factor-trait correlations	Pearson correlation coefficients, p-values and FDR-adjusted p-values for factor-trait correlation analysis in blood

## Sheet: Skin trait details
Trait	Type	Tissue	Time	Drug	Name	Short_name
Age_of_onset	Disease	Lesional	wk00	Both drugs	LS_wk00_Age_of_onset	Age of onset
Onset_type	Disease	Lesional	wk00	Both drugs	LS_wk00_Onset_type	Onset type
Anti_TNF_Naive	Disease	Lesional	wk00	Both drugs	LS_wk00_Anti_TNF_Naive	TNFi-naive
Psoriatic_Arthritis	Disease	Lesional	wk00	Both drugs	LS_wk00_Psoriatic_Arthritis	PsA
Gender	Disease	Lesional	wk00	Both drugs	LS_wk00_Gender	Sex
Age	Disease	Lesional	wk00	Both drugs	LS_wk00_Age	Age
BMI	Disease	Lesional	wk00	Both drugs	LS_wk00_BMI	BMI
Cw6_PosNeg	Disease	Lesional	wk00	Both drugs	LS_wk00_Cw6_PosNeg	Cw6
Age_of_onset	Disease	Nonlesional	wk00	Both drugs	NL_wk00_Age_of_onset	Age of onset
Onset_type	Disease	Nonlesional	wk00	Both drugs	NL_wk00_Onset_type	Onset type
Anti_TNF_Naive	Disease	Nonlesional	wk00	Both drugs	NL_wk00_Anti_TNF_Naive	TNFi-naive
Psoriatic_Arthritis	Disease	Nonlesional	wk00	Both drugs	NL_wk00_Psoriatic_Arthritis	PsA
Gender	Disease	Nonlesional	wk00	Both drugs	NL_wk00_Gender	Sex
Age	Disease	Nonlesional	wk00	Both drugs	NL_wk00_Age	Age
BMI	Disease	Nonlesional	wk00	Both drugs	NL_wk00_BMI	BMI
Cw6_PosNeg	Disease	Nonlesional	wk00	Both drugs	NL_wk00_Cw6_PosNeg	Cw6
PASI	Disease severity	Lesional	All times	Adalimumab	LS_ADA_PASI	PASI
PASI	Disease severity	Nonlesional	All times	Adalimumab	NL_ADA_PASI	PASI
PASI	Disease severity	Lesional	All times	Ustekinumab	LS_UST_PASI	PASI
PASI	Disease severity	Nonlesional	All times	Ustekinumab	NL_UST_PASI	PASI

## Sheet: Skin module-trait correlations
Module	Trait	Type	Cor_d	P.Value_d	padj_all_d	Cor_r	P.Value_r	padj_all_r
black	LS_ADA_PASI	Disease severity	0.393165	1.38307e-05	0.000372364	0.37921	0.000442471	0.0103243
black	LS_UST_PASI	Disease severity	0.537286	1.76558e-10	1.54488e-08	0.363962	0.000718664	0.0157208
black	LS_wk00_Age	Disease	0.141464	0.204895	0.555048	0.107428	0.426381	0.767267
black	LS_wk00_Age_of_onset	Disease	-0.0137789	0.903447	0.983243	-0.158034	0.240358	0.644637
black	LS_wk00_Anti_TNF_Naive	Disease	0.0633039	0.572068	0.846725	-0.130552	0.333063	0.723911
black	LS_wk00_BMI	Disease	0.141092	0.208975	0.555048	0.301141	0.0228272	0.202266
black	LS_wk00_Cw6_PosNeg	Disease	-0.02211	0.843699	0.958749	0.0203064	0.881911	0.954154
black	LS_wk00_Gender	Disease	0.0574312	0.6083	0.861964	-0.162232	0.227936	0.637269
black	LS_wk00_Onset_type	Disease	-0.00845867	0.940639	0.999879	0.0612766	0.650689	0.87852
black	LS_wk00_Psoriatic_Arthritis	Disease	-0.0730075	0.514509	0.809546	0.170773	0.204049	0.614785
black	NL_ADA_PASI	Disease severity	-0.142562	0.204223	0.555048	0.118706	0.388035	0.737462
black	NL_UST_PASI	Disease severity	0.130114	0.243975	0.614326	-0.171968	0.209321	0.622062
black	NL_wk00_Age	Disease	-0.0356158	0.75074	0.919818	-0.0300485	0.825995	0.944804
black	NL_wk00_Age_of_onset	Disease	-0.0721562	0.524739	0.819187	-0.156199	0.24593	0.645251
black	NL_wk00_Anti_TNF_Naive	Disease	0.0798659	0.475689	0.794707	-0.101778	0.451242	0.785746
black	NL_wk00_BMI	Disease	0.193675	0.0831976	0.401644	0.255405	0.0551774	0.346511
black	NL_wk00_Cw6_PosNeg	Disease	-0.0358541	0.749126	0.919818	-0.0924005	0.498205	0.814821
black	NL_wk00_Gender	Disease	-0.00760456	0.94594	0.999879	0.0234913	0.862298	0.947849
black	NL_wk00_Onset_type	Disease	-0.117109	0.300887	0.654973	0.178434	0.184183	0.59414
black	NL_wk00_Psoriatic_Arthritis	Disease	0.075001	0.503061	0.805819	0.116832	0.386769	0.737462
blue	LS_ADA_PASI	Disease severity	-0.658721	1.22699e-15	4.29446e-13	-0.609654	1.20977e-09	2.8228e-07
blue	LS_UST_PASI	Disease severity	-0.663623	8.09027e-17	5.66319e-14	-0.535238	1.856e-07	1.71149e-05
blue	LS_wk00_Age	Disease	-0.158502	0.154946	0.513096	-0.179184	0.182314	0.593581
blue	LS_wk00_Age_of_onset	Disease	-0.165038	0.143477	0.497397	0.0750363	0.57907	0.85469
blue	LS_wk00_Anti_TNF_Naive	Disease	-0.118115	0.290575	0.647778	0.166673	0.215285	0.62496
blue	LS_wk00_BMI	Disease	-0.0581288	0.606229	0.861964	0.0248444	0.85445	0.945638
blue	LS_wk00_Cw6_PosNeg	Disease	-0.00223106	0.984129	0.999879	0.141501	0.298221	0.682205
blue	LS_wk00_Gender	Disease	0.0315356	0.778517	0.934891	0.0755466	0.576484	0.85469
blue	LS_wk00_Onset_type	Disease	0.267636	0.0163911	0.147099	-0.0295238	0.827422	0.944804
blue	LS_wk00_Psoriatic_Arthritis	Disease	-0.131256	0.239828	0.607955	-0.161127	0.231162	0.637269
blue	NL_ADA_PASI	Disease severity	-0.28058	0.0111756	0.11676	-0.39038	0.00321369	0.0535615
blue	NL_UST_PASI	Disease severity	-0.359891	0.000897143	0.0157	-0.0405453	0.768829	0.921632
blue	NL_wk00_Age	Disease	-0.126076	0.259047	0.615601	-0.0631643	0.643737	0.87852
blue	NL_wk00_Age_of_onset	Disease	-0.156534	0.16556	0.513096	0.0378886	0.779619	0.921632
blue	NL_wk00_Anti_TNF_Naive	Disease	-0.0576232	0.6071	0.861964	0.0986658	0.465273	0.799243
blue	NL_wk00_BMI	Disease	0.0294353	0.794203	0.937508	-0.190539	0.155691	0.572795
blue	NL_wk00_Cw6_PosNeg	Disease	0.0666733	0.551745	0.832647	0.126057	0.354576	0.736881
blue	NL_wk00_Gender	Disease	-2.51955e-05	0.999821	0.999879	0.0245987	0.855874	0.945638
blue	NL_wk00_Onset_type	Disease	0.222671	0.0471123	0.294452	-0.124222	0.357234	0.737302
blue	NL_wk00_Psoriatic_Arthritis	Disease	-0.255094	0.0207269	0.174805	-0.0836282	0.536261	0.837908
brown	LS_ADA_PASI	Disease severity	-0.381764	2.55557e-05	0.000662555	-0.521806	4.97624e-07	3.48337e-05
brown	LS_UST_PASI	Disease severity	-0.533565	2.48498e-10	1.93276e-08	-0.514277	6.58705e-07	3.54688e-05
brown	LS_wk00_Age	Disease	-0.140341	0.208547	0.555048	-0.0628477	0.642334	0.87852
brown	LS_wk00_Age_of_onset	Disease	0.044471	0.695284	0.896085	0.0430952	0.750256	0.920625
brown	LS_wk00_Anti_TNF_Naive	Disease	0.187848	0.0910268	0.417692	0.201271	0.133276	0.539267
brown	LS_wk00_BMI	Disease	-0.0484731	0.667392	0.884706	0.160943	0.2317	0.637269
brown	LS_wk00_Cw6_PosNeg	Disease	-0.0193519	0.862993	0.966265	0.0354514	0.795333	0.93044
brown	LS_wk00_Gender	Disease	-0.0537523	0.631496	0.866262	-0.0340023	0.801739	0.93044
brown	LS_wk00_Onset_type	Disease	-0.0803536	0.47861	0.795511	-0.103555	0.443338	0.77974
brown	LS_wk00_Psoriatic_Arthritis	Disease	0.0953498	0.394149	0.74974	-0.232931	0.081211	0.41194
brown	NL_ADA_PASI	Disease severity	0.144868	0.196924	0.547128	-0.127951	0.351881	0.736881
brown	NL_UST_PASI	Disease severity	-0.149333	0.180562	0.52664	0.0477821	0.729027	0.912914
brown	NL_wk00_Age	Disease	-0.118444	0.289224	0.647778	0.113642	0.40431	0.754713
brown	NL_wk00_Age_of_onset	Disease	-0.0597586	0.598502	0.858841	0.00457096	0.97308	0.986544
brown	NL_wk00_Anti_TNF_Naive	Disease	-0.0529065	0.636881	0.866262	0.180748	0.178465	0.588873
brown	NL_wk00_BMI	Disease	0.110468	0.326216	0.675948	-0.0316946	0.814949	0.939809
brown	NL_wk00_Cw6_PosNeg	Disease	0.070524	0.528955	0.821487	-0.023469	0.863683	0.947849
brown	NL_wk00_Gender	Disease	-0.122862	0.271484	0.631357	0.0384931	0.776193	0.921632
brown	NL_wk00_Onset_type	Disease	-0.0913388	0.420365	0.766291	-0.113194	0.401827	0.753484
brown	NL_wk00_Psoriatic_Arthritis	Disease	0.0363369	0.745862	0.919818	0.0804693	0.551819	0.845237
cyan	LS_ADA_PASI	Disease severity	-0.0592613	0.529272	0.821487	0.202359	0.0682702	0.376248
cyan	LS_UST_PASI	Disease severity	0.0173435	0.849617	0.960794	0.0159158	0.88644	0.954477
cyan	LS_wk00_Age	Disease	0.01069	0.924061	0.992649	-0.245322	0.0658671	0.376248
cyan	LS_wk00_Age_of_onset	Disease	-0.190058	0.0912956	0.417692	-0.153228	0.255141	0.654526
cyan	LS_wk00_Anti_TNF_Naive	Disease	-0.286435	0.00908422	0.102564	-0.0020302	0.988042	0.990873
cyan	LS_wk00_BMI	Disease	-0.00039286	0.997223	0.999879	-0.162563	0.226976	0.637269
cyan	LS_wk00_Cw6_PosNeg	Disease	0.0877707	0.432975	0.772562	0.153997	0.257135	0.654526
cyan	LS_wk00_Gender	Disease	-0.0757756	0.498649	0.80514	0.160267	0.233694	0.637269
cyan	LS_wk00_Onset_type	Disease	0.158356	0.160629	0.513096	0.375984	0.00394783	0.064267
cyan	LS_wk00_Psoriatic_Arthritis	Disease	-0.0810559	0.469117	0.791425	0.108607	0.421291	0.766839
cyan	NL_ADA_PASI	Disease severity	-0.0737213	0.513067	0.809546	0.210709	0.122548	0.526261
cyan	NL_UST_PASI	Disease severity	-0.00667347	0.952551	0.999879	-0.0407984	0.767427	0.921632
cyan	NL_wk00_Age	Disease	-0.0165827	0.882447	0.971718	-0.0800292	0.557662	0.849324
cyan	NL_wk00_Age_of_onset	Disease	-0.00332979	0.976614	0.999879	-0.0128443	0.924452	0.962971
cyan	NL_wk00_Anti_TNF_Naive	Disease	-0.0862979	0.440764	0.772562	-0.229658	0.085702	0.417271
cyan	NL_wk00_BMI	Disease	0.0070077	0.950491	0.999879	0.0593887	0.660785	0.87852
cyan	NL_wk00_Cw6_PosNeg	Disease	-0.069091	0.537381	0.827562	-0.0579415	0.671441	0.87852
cyan	NL_wk00_Gender	Disease	-0.0641857	0.566716	0.844046	0.0303669	0.822573	0.944804
cyan	NL_wk00_Onset_type	Disease	0.0529129	0.641111	0.866262	0.181388	0.176906	0.587079
cyan	NL_wk00_Psoriatic_Arthritis	Disease	-0.047014	0.674905	0.884706	-0.0115265	0.932183	0.966709
darkgreen	LS_ADA_PASI	Disease severity	0.413566	4.34925e-06	0.000138385	0.48058	4.88795e-06	0.000201269
darkgreen	LS_UST_PASI	Disease severity	0.357254	5.35607e-05	0.00124975	0.505282	1.10585e-06	5.52923e-05
darkgreen	LS_wk00_Age	Disease	-0.179061	0.107483	0.454448	-0.167663	0.212532	0.62248
darkgreen	LS_wk00_Age_of_onset	Disease	-0.101333	0.371114	0.730788	0.0400103	0.767614	0.921632
darkgreen	LS_wk00_Anti_TNF_Naive	Disease	-0.209682	0.0586668	0.333842	-0.0704542	0.602519	0.860537
darkgreen	LS_wk00_BMI	Disease	0.28193	0.0107761	0.114292	0.0948465	0.482807	0.808316
darkgreen	LS_wk00_Cw6_PosNeg	Disease	0.0405887	0.717313	0.904719	-0.14863	0.274286	0.663819
darkgreen	LS_wk00_Gender	Disease	-0.2045	0.0653396	0.357326	0.0250733	0.853123	0.945638
darkgreen	LS_wk00_Onset_type	Disease	0.0597206	0.598735	0.858841	0.110359	0.413793	0.761312
darkgreen	LS_wk00_Psoriatic_Arthritis	Disease	0.140422	0.208285	0.555048	0.0746329	0.581117	0.85469
darkgreen	NL_ADA_PASI	Disease severity	0.349854	0.00136683	0.0227805	0.304372	0.0238624	0.208796
darkgreen	NL_UST_PASI	Disease severity	0.180737	0.104177	0.447388	0.25072	0.0648494	0.376248
darkgreen	NL_wk00_Age	Disease	-0.0206564	0.853856	0.963345	0.0432512	0.751615	0.920625
darkgreen	NL_wk00_Age_of_onset	Disease	0.00330542	0.976785	0.999879	0.085473	0.527277	0.829749
darkgreen	NL_wk00_Anti_TNF_Naive	Disease	-0.123829	0.267697	0.626716	-0.0331113	0.806833	0.932353
darkgreen	NL_wk00_BMI	Disease	0.277337	0.0121892	0.119976	0.2254	0.091834	0.433255
darkgreen	NL_wk00_Cw6_PosNeg	Disease	-0.129607	0.245836	0.61459	-0.243738	0.0702593	0.381252
darkgreen	NL_wk00_Gender	Disease	-0.115036	0.303423	0.657573	0.197801	0.14024	0.539385
darkgreen	NL_wk00_Onset_type	Disease	-0.1783	0.113564	0.462181	0.128781	0.339719	0.72501
darkgreen	NL_wk00_Psoriatic_Arthritis	Disease	0.0675936	0.546256	0.832647	0.0379744	0.779132	0.921632
darkgrey	LS_ADA_PASI	Disease severity	-0.455915	3.05161e-07	1.18674e-05	-0.42288	7.56024e-05	0.00220507
darkgrey	LS_UST_PASI	Disease severity	-0.476008	3.00072e-08	1.75042e-06	-0.466468	8.79868e-06	0.000342171
darkgrey	LS_wk00_Age	Disease	0.025873	0.817523	0.95219	-0.0792691	0.557786	0.849324
darkgrey	LS_wk00_Age_of_onset	Disease	-0.0703319	0.5353	0.827175	0.153093	0.255565	0.654526
darkgrey	LS_wk00_Anti_TNF_Naive	Disease	-0.154278	0.16639	0.513096	0.210917	0.115283	0.517297
darkgrey	LS_wk00_BMI	Disease	-0.146104	0.193089	0.545009	-0.220486	0.0993316	0.459737
darkgrey	LS_wk00_Cw6_PosNeg	Disease	0.00523737	0.962753	0.999879	0.132268	0.331172	0.723911
darkgrey	LS_wk00_Gender	Disease	0.165327	0.137716	0.497397	-0.00384129	0.977376	0.987365
darkgrey	LS_wk00_Onset_type	Disease	0.241476	0.0309374	0.240989	-0.214967	0.108308	0.492307
darkgrey	LS_wk00_Psoriatic_Arthritis	Disease	-0.115541	0.301288	0.654973	-0.116349	0.388748	0.737462
darkgrey	NL_ADA_PASI	Disease severity	-0.235221	0.0345285	0.257127	-0.211575	0.120985	0.526261
darkgrey	NL_UST_PASI	Disease severity	-0.0775435	0.488655	0.795511	0.14539	0.289547	0.677979
darkgrey	NL_wk00_Age	Disease	0.0775406	0.488671	0.795511	-0.0817589	0.549151	0.844848
darkgrey	NL_wk00_Age_of_onset	Disease	-0.00185553	0.986967	0.999879	0.0576426	0.670177	0.87852
darkgrey	NL_wk00_Anti_TNF_Naive	Disease	0.00368377	0.973797	0.999879	0.136102	0.312741	0.705163
darkgrey	NL_wk00_BMI	Disease	-0.179385	0.109067	0.454448	-0.162026	0.228535	0.637269
darkgrey	NL_wk00_Cw6_PosNeg	Disease	-0.0303877	0.786383	0.936376	0.274296	0.0407794	0.291282
darkgrey	NL_wk00_Gender	Disease	0.163797	0.141446	0.497397	-0.0545396	0.686991	0.887457
darkgrey	NL_wk00_Onset_type	Disease	0.193861	0.0848803	0.40696	-0.181365	0.176963	0.587079
darkgrey	NL_wk00_Psoriatic_Arthritis	Disease	-0.140781	0.207111	0.555048	-0.160919	0.23177	0.637269
darkmagenta	LS_ADA_PASI	Disease severity	0.0832963	0.376138	0.735465	0.25145	0.0226807	0.202266
darkmagenta	LS_UST_PASI	Disease severity	0.0438232	0.631732	0.866262	0.226641	0.0393621	0.290037
darkmagenta	LS_wk00_Age	Disease	-0.228479	0.0389607	0.27548	-0.312484	0.0179556	0.172177
darkmagenta	LS_wk00_Age_of_onset	Disease	-0.18412	0.102068	0.441034	0.0370784	0.784217	0.922608
darkmagenta	LS_wk00_Anti_TNF_Naive	Disease	-0.332684	0.00225947	0.0329506	-0.0181121	0.89362	0.956474
darkmagenta	LS_wk00_BMI	Disease	0.15199	0.175567	0.524398	0.0581291	0.667555	0.87852
darkmagenta	LS_wk00_Cw6_PosNeg	Disease	0.0518694	0.643509	0.866262	-0.0534136	0.695816	0.892141
darkmagenta	LS_wk00_Gender	Disease	-0.126265	0.258326	0.615601	0.177203	0.187277	0.595002
darkmagenta	LS_wk00_Onset_type	Disease	0.215466	0.0549251	0.320396	0.225139	0.0922214	0.433255
darkmagenta	LS_wk00_Psoriatic_Arthritis	Disease	0.0242636	0.828695	0.952524	0.0576303	0.670244	0.87852
darkmagenta	NL_ADA_PASI	Disease severity	0.267265	0.0158632	0.144211	0.300887	0.0256026	0.221257
darkmagenta	NL_UST_PASI	Disease severity	0.150603	0.176839	0.524398	0.170816	0.212435	0.62248
darkmagenta	NL_wk00_Age	Disease	-0.0282393	0.801163	0.940534	0.0110407	0.935633	0.967419
darkmagenta	NL_wk00_Age_of_onset	Disease	-0.00362547	0.974538	0.999879	0.0875084	0.51745	0.82768
darkmagenta	NL_wk00_Anti_TNF_Naive	Disease	-0.164332	0.140134	0.497397	-0.109791	0.416219	0.762705
darkmagenta	NL_wk00_BMI	Disease	0.225811	0.0426651	0.284957	0.166146	0.21676	0.62496
darkmagenta	NL_wk00_Cw6_PosNeg	Disease	-0.113166	0.311402	0.667387	-0.200459	0.138513	0.539385
darkmagenta	NL_wk00_Gender	Disease	-0.0865953	0.439185	0.772562	0.2255	0.0916855	0.433255
darkmagenta	NL_wk00_Onset_type	Disease	-0.0985478	0.384472	0.743153	0.145365	0.280627	0.665895
darkmagenta	NL_wk00_Psoriatic_Arthritis	Disease	0.0258819	0.817462	0.95219	0.00951143	0.944018	0.973215
darkolivegreen	LS_ADA_PASI	Disease severity	-0.137036	0.144183	0.497397	-0.151014	0.175649	0.587079
darkolivegreen	LS_UST_PASI	Disease severity	-0.23171	0.0102279	0.111868	0.00247998	0.982248	0.987365
darkolivegreen	LS_wk00_Age	Disease	-0.226363	0.0408591	0.280405	-0.219405	0.101043	0.462287
darkolivegreen	LS_wk00_Age_of_onset	Disease	-0.083691	0.460472	0.791425	0.0770824	0.568735	0.852384
darkolivegreen	LS_wk00_Anti_TNF_Naive	Disease	-0.0508018	0.650361	0.873806	0.0724504	0.592252	0.858734
darkolivegreen	LS_wk00_BMI	Disease	0.126414	0.260776	0.616701	0.22017	0.0998287	0.459737
darkolivegreen	LS_wk00_Cw6_PosNeg	Disease	-0.0189949	0.865497	0.966265	-0.119753	0.379344	0.737462
darkolivegreen	LS_wk00_Gender	Disease	-0.156323	0.160773	0.513096	0.0377427	0.780447	0.921632
darkolivegreen	LS_wk00_Onset_type	Disease	0.0359087	0.751832	0.919818	0.031395	0.816668	0.940242
darkolivegreen	LS_wk00_Psoriatic_Arthritis	Disease	0.0847125	0.449236	0.780311	-0.0692332	0.608837	0.864475
darkolivegreen	NL_ADA_PASI	Disease severity	0.327602	0.00283168	0.0385388	0.183258	0.180494	0.5904
darkolivegreen	NL_UST_PASI	Disease severity	0.0214739	0.84814	0.960677	0.318666	0.017731	0.172177
darkolivegreen	NL_wk00_Age	Disease	-0.0711234	0.52545	0.819187	0.0798661	0.558467	0.849324
darkolivegreen	NL_wk00_Age_of_onset	Disease	-0.0429112	0.705473	0.89951	0.0569783	0.673763	0.879915
darkolivegreen	NL_wk00_Anti_TNF_Naive	Disease	-0.119045	0.286764	0.647778	0.0813513	0.547454	0.844848
darkolivegreen	NL_wk00_BMI	Disease	0.275746	0.012715	0.120277	0.207103	0.122161	0.526261
darkolivegreen	NL_wk00_Cw6_PosNeg	Disease	-0.0661916	0.554629	0.832657	-0.27106	0.0433129	0.297245
darkolivegreen	NL_wk00_Gender	Disease	-0.160135	0.150684	0.506049	0.198487	0.138843	0.539385
darkolivegreen	NL_wk00_Onset_type	Disease	-0.164982	0.143615	0.497397	0.100375	0.457537	0.793927
darkolivegreen	NL_wk00_Psoriatic_Arthritis	Disease	0.0461801	0.680355	0.888524	0.141293	0.294465	0.680236
darkorange	LS_ADA_PASI	Disease severity	0.0018842	0.984055	0.999879	-0.169685	0.127496	0.534414
darkorange	LS_UST_PASI	Disease severity	-0.0660695	0.469656	0.791425	-0.00494025	0.964645	0.985769
darkorange	LS_wk00_Age	Disease	-0.186827	0.0928304	0.421957	-0.260279	0.0505392	0.33063
darkorange	LS_wk00_Age_of_onset	Disease	-0.119797	0.289849	0.647778	-0.147056	0.275011	0.663819
darkorange	LS_wk00_Anti_TNF_Naive	Disease	-0.188438	0.0899978	0.417692	0.059306	0.661229	0.87852
darkorange	LS_wk00_BMI	Disease	-0.00795075	0.943839	0.999879	-0.154373	0.251563	0.652199
darkorange	LS_wk00_Cw6_PosNeg	Disease	-0.121154	0.278253	0.637359	0.0948733	0.486726	0.808316
darkorange	LS_wk00_Gender	Disease	0.14395	0.196966	0.547128	0.0925762	0.493392	0.810738
darkorange	LS_wk00_Onset_type	Disease	0.0610534	0.590587	0.858841	0.291893	0.0275848	0.229514
darkorange	LS_wk00_Psoriatic_Arthritis	Disease	-0.032414	0.772512	0.930737	0.117681	0.383305	0.737462
darkorange	NL_ADA_PASI	Disease severity	0.0299671	0.790569	0.936376	-0.145806	0.288156	0.677979
darkorange	NL_UST_PASI	Disease severity	-0.100072	0.37104	0.730788	-0.160248	0.242522	0.645251
darkorange	NL_wk00_Age	Disease	-0.166879	0.134007	0.497397	-0.249921	0.0632186	0.375025
darkorange	NL_wk00_Age_of_onset	Disease	-0.146715	0.194067	0.54557	-0.123156	0.361407	0.737302
darkorange	NL_wk00_Anti_TNF_Naive	Disease	-0.0414944	0.711279	0.900353	0.029093	0.829903	0.944804
darkorange	NL_wk00_BMI	Disease	-0.0115882	0.91822	0.990376	-0.238238	0.0743256	0.394151
darkorange	NL_wk00_Cw6_PosNeg	Disease	0.0666432	0.551926	0.832647	-0.346595	0.00887487	0.117215
darkorange	NL_wk00_Gender	Disease	-0.0866027	0.439146	0.772562	-0.0659629	0.625899	0.86773
darkorange	NL_wk00_Onset_type	Disease	0.136814	0.226225	0.580063	0.146434	0.277069	0.664206
darkorange	NL_wk00_Psoriatic_Arthritis	Disease	-0.0223912	0.841736	0.958073	0.00534724	0.96851	0.986544
darkred	LS_ADA_PASI	Disease severity	-0.25833	0.00531165	0.0652308	-0.450698	2.14737e-05	0.000751579
darkred	LS_UST_PASI	Disease severity	-0.312384	0.000460123	0.00870504	-0.421678	7.18047e-05	0.00218536
darkred	LS_wk00_Age	Disease	-0.000609647	0.995663	0.999879	-0.0353284	0.794173	0.93044
darkred	LS_wk00_Age_of_onset	Disease	0.141273	0.211309	0.555922	-0.0508395	0.707237	0.898326
darkred	LS_wk00_Anti_TNF_Naive	Disease	0.315611	0.00387309	0.0484136	0.114134	0.397906	0.748748
darkred	LS_wk00_BMI	Disease	0.0131632	0.907151	0.983243	0.272141	0.040567	0.291282
darkred	LS_wk00_Cw6_PosNeg	Disease	-0.0907455	0.417483	0.764909	0.0409046	0.764693	0.921632
darkred	LS_wk00_Gender	Disease	0.0934559	0.403652	0.758923	-0.0927945	0.492369	0.810738
darkred	LS_wk00_Onset_type	Disease	-0.11417	0.313264	0.667387	-0.0957196	0.478768	0.808316
darkred	LS_wk00_Psoriatic_Arthritis	Disease	0.00215798	0.984649	0.999879	-0.184946	0.168423	0.582046
darkred	NL_ADA_PASI	Disease severity	0.0822015	0.465665	0.791425	-0.035501	0.796935	0.93044
darkred	NL_UST_PASI	Disease severity	0.0232442	0.83579	0.954707	0.13548	0.324023	0.717772
darkred	NL_wk00_Age	Disease	-0.0674303	0.547228	0.832647	0.0779489	0.567979	0.852384
darkred	NL_wk00_Age_of_onset	Disease	-0.091845	0.417783	0.764909	-0.0171767	0.899085	0.957107
darkred	NL_wk00_Anti_TNF_Naive	Disease	0.0729848	0.51464	0.809546	0.0579545	0.668496	0.87852
darkred	NL_wk00_BMI	Disease	0.163039	0.145864	0.500512	0.084686	0.5311	0.831701
darkred	NL_wk00_Cw6_PosNeg	Disease	-0.00379258	0.973024	0.999879	0.0112753	0.934268	0.967419
darkred	NL_wk00_Gender	Disease	-0.0827075	0.460079	0.791425	0.0339679	0.801935	0.93044
darkred	NL_wk00_Onset_type	Disease	-0.127803	0.258578	0.615601	-0.0663067	0.624096	0.86773
darkred	NL_wk00_Psoriatic_Arthritis	Disease	0.126727	0.256575	0.615601	0.0952628	0.480879	0.808316
darkturquoise	LS_ADA_PASI	Disease severity	0.378948	2.96383e-05	0.000715407	0.38409	0.000367532	0.00918831
darkturquoise	LS_UST_PASI	Disease severity	0.431649	6.90451e-07	2.41658e-05	0.395432	0.000215665	0.00580636
darkturquoise	LS_wk00_Age	Disease	0.11823	0.2901	0.647778	0.120868	0.370464	0.737302
darkturquoise	LS_wk00_Age_of_onset	Disease	0.103318	0.361765	0.726676	-0.151906	0.259313	0.655303
darkturquoise	LS_wk00_Anti_TNF_Naive	Disease	0.26206	0.0173901	0.152164	-0.105263	0.435814	0.768438
darkturquoise	LS_wk00_BMI	Disease	0.112352	0.317982	0.670443	0.340125	0.00963451	0.122621
darkturquoise	LS_wk00_Cw6_PosNeg	Disease	-0.0592891	0.59673	0.858841	-0.0172335	0.899681	0.957107
darkturquoise	LS_wk00_Gender	Disease	0.0886647	0.428285	0.772562	-0.174361	0.194563	0.597342
darkturquoise	LS_wk00_Onset_type	Disease	-0.148827	0.187654	0.536422	0.0153796	0.909596	0.958912
darkturquoise	LS_wk00_Psoriatic_Arthritis	Disease	-0.00131632	0.990636	0.999879	0.120988	0.369984	0.737302
darkturquoise	NL_ADA_PASI	Disease severity	0.053243	0.636874	0.866262	0.190975	0.162513	0.577457
darkturquoise	NL_UST_PASI	Disease severity	0.137511	0.217964	0.565091	-0.0639035	0.642999	0.87852
darkturquoise	NL_wk00_Age	Disease	-0.0525202	0.639346	0.866262	0.0186278	0.891611	0.955786
darkturquoise	NL_wk00_Age_of_onset	Disease	-0.0830903	0.463708	0.791425	-0.122148	0.36538	0.737302
darkturquoise	NL_wk00_Anti_TNF_Naive	Disease	0.0954523	0.393638	0.74974	-0.0954252	0.480128	0.808316
darkturquoise	NL_wk00_BMI	Disease	0.214585	0.0543895	0.319938	0.294599	0.0261135	0.22292
darkturquoise	NL_wk00_Cw6_PosNeg	Disease	-0.0431503	0.700294	0.896085	-0.131193	0.335152	0.723911
darkturquoise	NL_wk00_Gender	Disease	-0.072384	0.518117	0.813188	0.0636548	0.63806	0.87852
darkturquoise	NL_wk00_Onset_type	Disease	-0.177237	0.115768	0.465135	0.167055	0.214219	0.624805
darkturquoise	NL_wk00_Psoriatic_Arthritis	Disease	0.157152	0.158539	0.513096	0.139214	0.301698	0.68791
green	LS_ADA_PASI	Disease severity	0.359786	7.84069e-05	0.00177048	0.518278	6.12336e-07	3.54688e-05
green	LS_UST_PASI	Disease severity	0.492442	8.34775e-09	5.31221e-07	0.413238	0.00010329	0.00289212
green	LS_wk00_Age	Disease	0.0608825	0.586885	0.855874	-0.0291154	0.829774	0.944804
green	LS_wk00_Age_of_onset	Disease	-0.162002	0.151092	0.506049	-0.119644	0.375362	0.737462
green	LS_wk00_Anti_TNF_Naive	Disease	-0.221579	0.045433	0.288779	-0.0556431	0.680993	0.884407
green	LS_wk00_BMI	Disease	0.0300287	0.790149	0.936376	-0.0707012	0.601245	0.860537
green	LS_wk00_Cw6_PosNeg	Disease	0.0632825	0.572198	0.846725	0.0160124	0.906757	0.95736
green	LS_wk00_Gender	Disease	-0.0791221	0.479821	0.795511	0.0900614	0.505258	0.820604
green	LS_wk00_Onset_type	Disease	0.0490012	0.666002	0.884706	0.254639	0.0559367	0.346511
green	LS_wk00_Psoriatic_Arthritis	Disease	-0.0397594	0.722852	0.910066	0.170614	0.204477	0.614785
green	NL_ADA_PASI	Disease severity	-0.0571446	0.61235	0.865949	0.256456	0.0587597	0.354584
green	NL_UST_PASI	Disease severity	0.0589803	0.598646	0.858841	-0.116792	0.395787	0.746768
green	NL_wk00_Age	Disease	-0.00139503	0.990076	0.999879	-0.07214	0.59725	0.858734
green	NL_wk00_Age_of_onset	Disease	-0.00961655	0.932531	0.995078	-0.0574322	0.671312	0.87852
green	NL_wk00_Anti_TNF_Naive	Disease	-0.0596901	0.594245	0.858841	-0.175581	0.191413	0.595002
green	NL_wk00_BMI	Disease	0.0238514	0.832609	0.953889	0.176439	0.189217	0.595002
green	NL_wk00_Cw6_PosNeg	Disease	-0.0658375	0.556754	0.832752	-0.150513	0.268184	0.656395
green	NL_wk00_Gender	Disease	-0.0289996	0.795925	0.937958	0.0503811	0.70976	0.89843
green	NL_wk00_Onset_type	Disease	0.0135995	0.904698	0.983243	0.208794	0.119075	0.524228
green	NL_wk00_Psoriatic_Arthritis	Disease	0.0240679	0.830057	0.952524	-0.0257062	0.849459	0.945638
greenyellow	LS_ADA_PASI	Disease severity	0.46664	1.46805e-07	6.42274e-06	0.530559	2.94388e-07	2.28969e-05
greenyellow	LS_UST_PASI	Disease severity	0.436418	5.03274e-07	1.85417e-05	0.534397	1.95599e-07	1.71149e-05
greenyellow	LS_wk00_Age	Disease	0.0253613	0.821071	0.952524	0.301547	0.0226353	0.202266
greenyellow	LS_wk00_Age_of_onset	Disease	0.139548	0.216994	0.564881	0.0290626	0.830078	0.944804
greenyellow	LS_wk00_Anti_TNF_Naive	Disease	0.275323	0.0122983	0.119976	-0.0283467	0.834203	0.945638
greenyellow	LS_wk00_BMI	Disease	0.0201316	0.85842	0.966067	0.230394	0.084675	0.417271
greenyellow	LS_wk00_Cw6_PosNeg	Disease	-0.0166537	0.881948	0.971718	-0.134869	0.321666	0.717089
greenyellow	LS_wk00_Gender	Disease	-0.0215558	0.847569	0.960677	-0.112007	0.406812	0.757362
greenyellow	LS_wk00_Onset_type	Disease	-0.260716	0.0195032	0.168547	-0.160598	0.232717	0.637269
greenyellow	LS_wk00_Psoriatic_Arthritis	Disease	0.162992	0.14344	0.497397	0.0550466	0.684233	0.886969
greenyellow	NL_ADA_PASI	Disease severity	0.239914	0.0309842	0.240989	0.329554	0.0140118	0.158126
greenyellow	NL_UST_PASI	Disease severity	0.102783	0.358156	0.722504	0.0595637	0.665761	0.87852
greenyellow	NL_wk00_Age	Disease	-0.0677118	0.545553	0.832647	0.0689134	0.61379	0.865711
greenyellow	NL_wk00_Age_of_onset	Disease	0.00533521	0.962538	0.999879	-0.0542021	0.688828	0.887992
greenyellow	NL_wk00_Anti_TNF_Naive	Disease	0.0147667	0.895244	0.982242	-0.0191327	0.887664	0.954477
greenyellow	NL_wk00_BMI	Disease	0.183855	0.100381	0.436438	0.314298	0.0172654	0.172177
greenyellow	NL_wk00_Cw6_PosNeg	Disease	-0.00674737	0.952026	0.999879	-0.185205	0.171768	0.587079
greenyellow	NL_wk00_Gender	Disease	-0.0860384	0.442144	0.772562	0.0862543	0.523494	0.828388
greenyellow	NL_wk00_Onset_type	Disease	-0.234507	0.0362797	0.26454	0.134034	0.320218	0.716142
greenyellow	NL_wk00_Psoriatic_Arthritis	Disease	0.239431	0.0302754	0.240827	0.153523	0.254215	0.654526
grey	LS_ADA_PASI	Disease severity	0.12531	0.182078	0.528601	-0.147406	0.186315	0.595002
grey	LS_UST_PASI	Disease severity	0.127422	0.161919	0.513096	-0.200748	0.0687996	0.376248
grey	LS_wk00_Age	Disease	0.209017	0.0594908	0.333842	0.0451182	0.738939	0.914811
grey	LS_wk00_Age_of_onset	Disease	0.20401	0.0695024	0.365802	0.199467	0.136864	0.539385
grey	LS_wk00_Anti_TNF_Naive	Disease	0.10437	0.350742	0.713718	0.118885	0.378423	0.737462
grey	LS_wk00_BMI	Disease	-0.0439606	0.69677	0.896085	-0.312597	0.0179121	0.172177
grey	LS_wk00_Cw6_PosNeg	Disease	-0.128082	0.251482	0.615601	0.130383	0.33817	0.723911
grey	LS_wk00_Gender	Disease	0.345129	0.00149595	0.0243526	-0.0474823	0.725784	0.912116
grey	LS_wk00_Onset_type	Disease	0.00223248	0.98432	0.999879	-0.283989	0.0322851	0.256813
grey	LS_wk00_Psoriatic_Arthritis	Disease	-0.0745747	0.505498	0.806033	-0.0854303	0.527483	0.829749
grey	NL_ADA_PASI	Disease severity	-0.147856	0.187748	0.536422	-0.13413	0.328913	0.723911
grey	NL_UST_PASI	Disease severity	0.000976085	0.993056	0.999879	0.193122	0.157753	0.572795
grey	NL_wk00_Age	Disease	0.121063	0.278617	0.637359	-0.038998	0.775368	0.921632
grey	NL_wk00_Age_of_onset	Disease	0.0534919	0.63746	0.866262	0.0928248	0.492227	0.810738
grey	NL_wk00_Anti_TNF_Naive	Disease	0.140422	0.208283	0.555048	0.097527	0.470464	0.803232
grey	NL_wk00_BMI	Disease	-0.227769	0.0408525	0.280405	-0.202879	0.130138	0.536721
grey	NL_wk00_Cw6_PosNeg	Disease	0.0168312	0.880699	0.971718	0.232708	0.0843599	0.417271
grey	NL_wk00_Gender	Disease	0.268469	0.0147395	0.135758	-0.0506291	0.708394	0.898326
grey	NL_wk00_Onset_type	Disease	0.119758	0.290006	0.647778	-0.199553	0.136691	0.539385
grey	NL_wk00_Psoriatic_Arthritis	Disease	-0.0630927	0.573354	0.846725	-0.155232	0.248905	0.647708
grey60	LS_ADA_PASI	Disease severity	0.0761621	0.418514	0.764909	-0.290474	0.00811333	0.11297
grey60	LS_UST_PASI	Disease severity	-0.0273492	0.764919	0.925692	-0.0231843	0.835195	0.945638
grey60	LS_wk00_Age	Disease	0.149848	0.179044	0.524398	0.198061	0.139709	0.539385
grey60	LS_wk00_Age_of_onset	Disease	0.22665	0.0432072	0.28533	0.0807341	0.550507	0.845076
grey60	LS_wk00_Anti_TNF_Naive	Disease	0.152825	0.170466	0.519553	-0.152704	0.25679	0.654526
grey60	LS_wk00_BMI	Disease	-0.10409	0.355087	0.720467	-0.32309	0.0142313	0.158126
grey60	LS_wk00_Cw6_PosNeg	Disease	-0.1013	0.365167	0.729126	-0.142257	0.295618	0.680236
grey60	LS_wk00_Gender	Disease	0.00052658	0.996254	0.999879	0.0421844	0.755369	0.921632
grey60	LS_wk00_Onset_type	Disease	-0.204965	0.0681782	0.364311	-0.164484	0.221457	0.632734
grey60	LS_wk00_Psoriatic_Arthritis	Disease	-0.131049	0.240577	0.607955	-0.0720874	0.594114	0.858734
grey60	NL_ADA_PASI	Disease severity	-0.00169314	0.988031	0.999879	-0.210524	0.122887	0.526261
grey60	NL_UST_PASI	Disease severity	-0.0877543	0.433061	0.772562	0.0773752	0.574462	0.85469
grey60	NL_wk00_Age	Disease	0.152477	0.171452	0.519553	0.0194653	0.88677	0.954477
grey60	NL_wk00_Age_of_onset	Disease	0.14188	0.209332	0.555048	0.00763932	0.955024	0.980331
grey60	NL_wk00_Anti_TNF_Naive	Disease	0.124146	0.266467	0.625929	0.0379665	0.779177	0.921632
grey60	NL_wk00_BMI	Disease	-0.340513	0.00186772	0.0281929	-0.117879	0.3825	0.737462
grey60	NL_wk00_Cw6_PosNeg	Disease	0.174338	0.117235	0.465135	0.145124	0.285891	0.676093
grey60	NL_wk00_Gender	Disease	0.055498	0.620443	0.866262	-0.176168	0.189907	0.595002
grey60	NL_wk00_Onset_type	Disease	0.0944381	0.404703	0.758923	-0.0942362	0.485641	0.808316
grey60	NL_wk00_Psoriatic_Arthritis	Disease	-0.0670927	0.54924	0.832647	0.0129224	0.923993	0.962971
lightcyan	LS_ADA_PASI	Disease severity	-0.435991	1.1139e-06	3.71302e-05	-0.165093	0.138282	0.539385
lightcyan	LS_UST_PASI	Disease severity	-0.391793	8.09324e-06	0.000236053	-0.288235	0.00823068	0.11297
lightcyan	LS_wk00_Age	Disease	-0.0580829	0.604231	0.861964	-0.31287	0.0178068	0.172177
lightcyan	LS_wk00_Age_of_onset	Disease	-0.220971	0.0488684	0.300069	-0.142469	0.290423	0.677979
lightcyan	LS_wk00_Anti_TNF_Naive	Disease	-0.283178	0.00993981	0.110442	0.0562686	0.677603	0.883281
lightcyan	LS_wk00_BMI	Disease	-0.025804	0.81913	0.952477	-0.149177	0.268069	0.656395
lightcyan	LS_wk00_Cw6_PosNeg	Disease	0.08946	0.424138	0.770162	0.174214	0.199092	0.605932
lightcyan	LS_wk00_Gender	Disease	-0.0823713	0.461911	0.791425	0.190698	0.155339	0.572795
lightcyan	LS_wk00_Onset_type	Disease	0.22193	0.0478711	0.296547	0.368562	0.00478767	0.0744748
lightcyan	LS_wk00_Psoriatic_Arthritis	Disease	-0.107468	0.336545	0.692886	0.0376508	0.780968	0.921632
lightcyan	NL_ADA_PASI	Disease severity	-0.112668	0.31661	0.669568	0.152751	0.265553	0.656395
lightcyan	NL_UST_PASI	Disease severity	-0.0776859	0.487854	0.795511	-0.0606969	0.659787	0.87852
lightcyan	NL_wk00_Age	Disease	-0.0481675	0.667393	0.884706	-0.0675295	0.620944	0.86773
lightcyan	NL_wk00_Age_of_onset	Disease	-0.0463386	0.683155	0.890519	0.00356675	0.978993	0.987365
lightcyan	NL_wk00_Anti_TNF_Naive	Disease	-0.0983689	0.379277	0.739538	-0.193236	0.149814	0.570385
lightcyan	NL_wk00_BMI	Disease	0.0343253	0.760963	0.923179	0.0367357	0.786164	0.923346
lightcyan	NL_wk00_Cw6_PosNeg	Disease	-0.0690005	0.537915	0.827562	-0.0739725	0.587944	0.857418
lightcyan	NL_wk00_Gender	Disease	-0.0857721	0.443564	0.772562	0.0717089	0.596057	0.858734
lightcyan	NL_wk00_Onset_type	Disease	0.0795001	0.483309	0.795511	0.156433	0.245215	0.645251
lightcyan	NL_wk00_Psoriatic_Arthritis	Disease	-0.088496	0.429168	0.772562	-0.0388083	0.774409	0.921632
lightgreen	LS_ADA_PASI	Disease severity	-0.563235	5.65386e-11	6.59617e-09	-0.639575	9.94626e-11	6.96238e-08
lightgreen	LS_UST_PASI	Disease severity	-0.546354	7.54295e-11	7.54295e-09	-0.487429	2.96287e-06	0.000138267
lightgreen	LS_wk00_Age	Disease	-0.0357596	0.749766	0.919818	0.0204548	0.879956	0.953513
lightgreen	LS_wk00_Age_of_onset	Disease	0.0310934	0.784241	0.936376	0.110224	0.414371	0.761312
lightgreen	LS_wk00_Anti_TNF_Naive	Disease	-0.00229507	0.983673	0.999879	0.0347367	0.797547	0.93044
lightgreen	LS_wk00_BMI	Disease	-0.127195	0.257819	0.615601	-0.0639369	0.636568	0.87852
lightgreen	LS_wk00_Cw6_PosNeg	Disease	-0.163552	0.14205	0.497397	-0.0189446	0.88978	0.955285
lightgreen	LS_wk00_Gender	Disease	0.0541747	0.628814	0.866262	0.066469	0.623245	0.86773
lightgreen	LS_wk00_Onset_type	Disease	0.0587336	0.604801	0.861964	-0.106397	0.430858	0.768438
lightgreen	LS_wk00_Psoriatic_Arthritis	Disease	-0.205807	0.0636019	0.353344	-0.163663	0.223802	0.636836
lightgreen	NL_ADA_PASI	Disease severity	-0.144187	0.199059	0.550757	-0.418398	0.00147855	0.029571
lightgreen	NL_UST_PASI	Disease severity	-0.205369	0.0641799	0.353748	0.0895344	0.515653	0.82768
lightgreen	NL_wk00_Age	Disease	0.0878962	0.432315	0.772562	0.00447983	0.97386	0.986544
lightgreen	NL_wk00_Age_of_onset	Disease	0.0385681	0.734112	0.91744	-0.0174458	0.897512	0.957107
lightgreen	NL_wk00_Anti_TNF_Naive	Disease	0.0451108	0.687368	0.892686	0.0164989	0.903047	0.95736
lightgreen	NL_wk00_BMI	Disease	-0.276354	0.0125118	0.119976	-0.24569	0.0654503	0.376248
lightgreen	NL_wk00_Cw6_PosNeg	Disease	0.127278	0.254494	0.615601	0.100813	0.459731	0.793927
lightgreen	NL_wk00_Gender	Disease	0.0547103	0.62542	0.866262	-0.129432	0.337264	0.723911
lightgreen	NL_wk00_Onset_type	Disease	0.175929	0.118525	0.466027	-0.0920612	0.49581	0.812804
lightgreen	NL_wk00_Psoriatic_Arthritis	Disease	-0.143951	0.196963	0.547128	0.0146688	0.913758	0.959828
lightyellow	LS_ADA_PASI	Disease severity	-0.318663	0.00051874	0.00955574	-0.544514	1.23575e-07	1.51561e-05
lightyellow	LS_UST_PASI	Disease severity	-0.388416	9.82963e-06	0.00027523	-0.377064	0.000441813	0.0103243
lightyellow	LS_wk00_Age	Disease	-0.149936	0.178787	0.524398	0.0242615	0.857829	0.945638
lightyellow	LS_wk00_Age_of_onset	Disease	-0.0606396	0.593111	0.858841	0.0215863	0.873369	0.949314
lightyellow	LS_wk00_Anti_TNF_Naive	Disease	-0.0298855	0.789831	0.936376	-0.118396	0.380402	0.737462
lightyellow	LS_wk00_BMI	Disease	-0.13633	0.224909	0.57881	-0.358896	0.00611472	0.089173
lightyellow	LS_wk00_Cw6_PosNeg	Disease	-0.0687984	0.539109	0.82758	0.00289017	0.983134	0.987365
lightyellow	LS_wk00_Gender	Disease	0.230748	0.0370089	0.267075	0.05969	0.65917	0.87852
lightyellow	LS_wk00_Onset_type	Disease	0.176359	0.117613	0.465135	-0.108091	0.423513	0.766839
lightyellow	LS_wk00_Psoriatic_Arthritis	Disease	-0.22434	0.0427436	0.284957	-0.1059	0.433027	0.768438
lightyellow	NL_ADA_PASI	Disease severity	-0.0502122	0.656199	0.878556	-0.178645	0.191905	0.595002
lightyellow	NL_UST_PASI	Disease severity	-0.148596	0.182745	0.528601	-0.2821	0.0369204	0.280916
lightyellow	NL_wk00_Age	Disease	0.0545733	0.626288	0.866262	0.107893	0.428653	0.768438
lightyellow	NL_wk00_Age_of_onset	Disease	-0.0353564	0.755529	0.921377	-0.0145287	0.914579	0.959828
lightyellow	NL_wk00_Anti_TNF_Naive	Disease	0.073895	0.509396	0.809546	-0.157479	0.242036	0.645251
lightyellow	NL_wk00_BMI	Disease	-0.415565	0.000114334	0.00250106	-0.32548	0.0134903	0.154807
lightyellow	NL_wk00_Cw6_PosNeg	Disease	0.127031	0.255425	0.615601	0.170229	0.209724	0.622062
lightyellow	NL_wk00_Gender	Disease	0.216116	0.0511667	0.308765	0.098169	0.467534	0.800181
lightyellow	NL_wk00_Onset_type	Disease	0.18851	0.0940138	0.424579	-0.0884185	0.513087	0.82768
lightyellow	NL_wk00_Psoriatic_Arthritis	Disease	-0.100264	0.370119	0.730788	-0.205684	0.124799	0.526261
magenta	LS_ADA_PASI	Disease severity	0.106124	0.258977	0.615601	0.340778	0.0017312	0.0336623
magenta	LS_UST_PASI	Disease severity	0.0287884	0.752937	0.919818	0.321459	0.00304362	0.0519642
magenta	LS_wk00_Age	Disease	-0.106995	0.338689	0.695255	0.1502	0.264764	0.656395
magenta	LS_wk00_Age_of_onset	Disease	0.0438304	0.699462	0.896085	0.0390659	0.772951	0.921632
magenta	LS_wk00_Anti_TNF_Naive	Disease	0.170648	0.125319	0.481994	0.150627	0.263393	0.656395
magenta	LS_wk00_BMI	Disease	-1.70619e-05	0.999879	0.999879	0.291383	0.0278695	0.229514
magenta	LS_wk00_Cw6_PosNeg	Disease	0.00251826	0.982086	0.999879	-0.236565	0.079195	0.410641
magenta	LS_wk00_Gender	Disease	-0.129753	0.245297	0.61459	-0.0374564	0.782071	0.921632
magenta	LS_wk00_Onset_type	Disease	-0.1719	0.127335	0.484568	-0.0945448	0.484206	0.808316
magenta	LS_wk00_Psoriatic_Arthritis	Disease	0.17702	0.111617	0.459601	-0.120884	0.370399	0.737302
magenta	NL_ADA_PASI	Disease severity	0.271497	0.014217	0.132692	0.276059	0.041339	0.292296
magenta	NL_UST_PASI	Disease severity	-0.0410764	0.714061	0.902244	0.0465869	0.735555	0.914328
magenta	NL_wk00_Age	Disease	-0.0920836	0.410621	0.762426	0.116972	0.390591	0.738956
magenta	NL_wk00_Age_of_onset	Disease	-0.00241515	0.983037	0.999879	-0.0338101	0.802837	0.93044
magenta	NL_wk00_Anti_TNF_Naive	Disease	-0.0733894	0.512306	0.809546	0.107857	0.424524	0.766839
magenta	NL_wk00_BMI	Disease	0.156801	0.162131	0.513096	0.206044	0.124125	0.526261
magenta	NL_wk00_Cw6_PosNeg	Disease	0.00468383	0.966688	0.999879	-0.265029	0.0483796	0.32253
magenta	NL_wk00_Gender	Disease	-0.14817	0.184019	0.530095	0.122794	0.362832	0.737302
magenta	NL_wk00_Onset_type	Disease	-0.178313	0.113539	0.462181	0.0659427	0.626005	0.86773
magenta	NL_wk00_Psoriatic_Arthritis	Disease	0.128829	0.248705	0.615601	0.076855	0.569879	0.852384
midnightblue	LS_ADA_PASI	Disease severity	0.0802615	0.393835	0.74974	0.100564	0.368679	0.737302
midnightblue	LS_UST_PASI	Disease severity	0.0610155	0.504375	0.806033	0.0113331	0.919005	0.962971
midnightblue	LS_wk00_Age	Disease	0.119978	0.28298	0.643137	-0.0811008	0.548692	0.844848
midnightblue	LS_wk00_Age_of_onset	Disease	-0.0424766	0.708321	0.899808	0.0866247	0.521705	0.828388
midnightblue	LS_wk00_Anti_TNF_Naive	Disease	-0.187974	0.0908062	0.417692	0.131014	0.33134	0.723911
midnightblue	LS_wk00_BMI	Disease	-0.142859	0.203273	0.555048	-0.333577	0.0112209	0.137801
midnightblue	LS_wk00_Cw6_PosNeg	Disease	0.0298802	0.789868	0.936376	0.14317	0.292499	0.677979
midnightblue	LS_wk00_Gender	Disease	0.135826	0.22371	0.577849	0.026652	0.843988	0.945638
midnightblue	LS_wk00_Onset_type	Disease	0.143572	0.203897	0.555048	-0.0615017	0.64949	0.87852
midnightblue	LS_wk00_Psoriatic_Arthritis	Disease	-0.0751914	0.501975	0.805819	0.0133065	0.921741	0.962971
midnightblue	NL_ADA_PASI	Disease severity	-0.163688	0.144245	0.497397	-0.0163427	0.905731	0.95736
midnightblue	NL_UST_PASI	Disease severity	0.0530737	0.635815	0.866262	0.138467	0.31337	0.705163
midnightblue	NL_wk00_Age	Disease	0.116022	0.299269	0.654973	-0.0888081	0.515126	0.82768
midnightblue	NL_wk00_Age_of_onset	Disease	0.0488028	0.667274	0.884706	0.0871709	0.519074	0.82768
midnightblue	NL_wk00_Anti_TNF_Naive	Disease	-0.0190926	0.864812	0.966265	0.0330557	0.807151	0.932353
midnightblue	NL_wk00_BMI	Disease	-0.179473	0.10889	0.454448	-0.0787517	0.560368	0.849324
midnightblue	NL_wk00_Cw6_PosNeg	Disease	-0.0619813	0.58014	0.853147	0.235426	0.080694	0.41194
midnightblue	NL_wk00_Gender	Disease	0.137774	0.217076	0.564881	-0.0247463	0.855018	0.945638
midnightblue	NL_wk00_Onset_type	Disease	0.127971	0.257949	0.615601	-0.122152	0.365365	0.737302
midnightblue	NL_wk00_Psoriatic_Arthritis	Disease	-0.0294475	0.792842	0.937483	-0.178826	0.183205	0.59372
orange	LS_ADA_PASI	Disease severity	-0.238019	0.0104219	0.112236	-0.303827	0.00552088	0.0831051
orange	LS_UST_PASI	Disease severity	-0.302235	0.000715901	0.0128495	-0.158747	0.151736	0.572795
orange	LS_wk00_Age	Disease	-0.251366	0.0227281	0.189401	-0.189533	0.157928	0.572795
orange	LS_wk00_Age_of_onset	Disease	-0.127577	0.259432	0.615601	-0.0557725	0.680291	0.884407
orange	LS_wk00_Anti_TNF_Naive	Disease	-0.0660462	0.555501	0.832657	-0.242902	0.068666	0.376248
orange	LS_wk00_BMI	Disease	0.105835	0.347037	0.708239	-0.126196	0.349585	0.736881
orange	LS_wk00_Cw6_PosNeg	Disease	0.00667258	0.952557	0.999879	0.0165733	0.903505	0.95736
orange	LS_wk00_Gender	Disease	0.0663188	0.553867	0.832657	0.249922	0.0608012	0.363768
orange	LS_wk00_Onset_type	Disease	0.205468	0.0674899	0.363407	0.133069	0.323748	0.717772
orange	LS_wk00_Psoriatic_Arthritis	Disease	-0.112478	0.314372	0.667387	-0.0714411	0.597434	0.858734
orange	NL_ADA_PASI	Disease severity	0.0476483	0.672726	0.884706	-0.193435	0.157066	0.572795
orange	NL_UST_PASI	Disease severity	-0.0439145	0.695246	0.896085	-0.162843	0.234879	0.637269
orange	NL_wk00_Age	Disease	-0.256753	0.0198864	0.169762	-0.231638	0.0858385	0.417271
orange	NL_wk00_Age_of_onset	Disease	-0.128779	0.254929	0.615601	-0.0901917	0.504639	0.820604
orange	NL_wk00_Anti_TNF_Naive	Disease	-0.0927761	0.407095	0.759292	-0.158366	0.239358	0.644426
orange	NL_wk00_BMI	Disease	0.0936827	0.405482	0.758923	-0.125399	0.35266	0.736881
orange	NL_wk00_Cw6_PosNeg	Disease	0.0805642	0.471826	0.791425	-0.00476176	0.972215	0.986544
orange	NL_wk00_Gender	Disease	0.0524033	0.640093	0.866262	0.0781052	0.563601	0.849324
orange	NL_wk00_Onset_type	Disease	0.225585	0.044225	0.286644	0.243943	0.0674507	0.376248
orange	NL_wk00_Psoriatic_Arthritis	Disease	-0.182719	0.100372	0.436438	0.0244305	0.856849	0.945638
paleturquoise	LS_ADA_PASI	Disease severity	0.328853	0.000332749	0.00665499	0.357824	0.000965144	0.0198706
paleturquoise	LS_UST_PASI	Disease severity	0.242015	0.00723843	0.0844484	0.431386	4.66931e-05	0.00148569
paleturquoise	LS_wk00_Age	Disease	-0.16974	0.127372	0.484568	-0.158375	0.239332	0.644426
paleturquoise	LS_wk00_Age_of_onset	Disease	-0.0141958	0.90054	0.983243	-0.00493891	0.970914	0.986544
paleturquoise	LS_wk00_Anti_TNF_Naive	Disease	0.00137108	0.990246	0.999879	-0.0268276	0.842973	0.945638
paleturquoise	LS_wk00_BMI	Disease	0.210601	0.0591372	0.333842	0.20226	0.131339	0.537646
paleturquoise	LS_wk00_Cw6_PosNeg	Disease	0.000753519	0.994639	0.999879	-0.137184	0.313353	0.705163
paleturquoise	LS_wk00_Gender	Disease	-0.1683	0.130679	0.493237	-0.0254571	0.850901	0.945638
paleturquoise	LS_wk00_Onset_type	Disease	-0.0350373	0.757667	0.922377	0.0742683	0.582971	0.855513
paleturquoise	LS_wk00_Psoriatic_Arthritis	Disease	0.128515	0.249871	0.615601	0.0217211	0.872584	0.949314
paleturquoise	NL_ADA_PASI	Disease severity	0.34227	0.00176243	0.0274155	0.266077	0.0495873	0.327463
paleturquoise	NL_UST_PASI	Disease severity	0.120645	0.280293	0.639103	0.229317	0.092158	0.433255
paleturquoise	NL_wk00_Age	Disease	-0.0391967	0.726619	0.911695	0.0175411	0.8979	0.957107
paleturquoise	NL_wk00_Age_of_onset	Disease	-0.0178407	0.875187	0.970889	0.00978733	0.942397	0.972976
paleturquoise	NL_wk00_Anti_TNF_Naive	Disease	-0.0956196	0.392806	0.74974	0.0379594	0.779217	0.921632
paleturquoise	NL_wk00_BMI	Disease	0.278889	0.0116946	0.118641	0.237656	0.0750573	0.395038
paleturquoise	NL_wk00_Cw6_PosNeg	Disease	-0.101904	0.3623	0.726676	-0.238857	0.0762473	0.398307
paleturquoise	NL_wk00_Gender	Disease	-0.122222	0.274006	0.633017	0.175076	0.192712	0.595002
paleturquoise	NL_wk00_Onset_type	Disease	-0.19067	0.0902384	0.417692	0.155838	0.247039	0.645251
paleturquoise	NL_wk00_Psoriatic_Arthritis	Disease	0.0814487	0.466959	0.791425	0.135668	0.314301	0.705163
pink	LS_ADA_PASI	Disease severity	-0.147833	0.114868	0.464782	-0.202892	0.0675311	0.376248
pink	LS_UST_PASI	Disease severity	-0.0824654	0.366514	0.729126	-0.301665	0.00557991	0.0831051
pink	LS_wk00_Age	Disease	0.0370225	0.741234	0.919818	-0.310888	0.0185824	0.175779
pink	LS_wk00_Age_of_onset	Disease	-0.19231	0.0874527	0.416089	-0.326851	0.0130805	0.153403
pink	LS_wk00_Anti_TNF_Naive	Disease	-0.214782	0.0526536	0.315022	-0.0299322	0.825072	0.944804
pink	LS_wk00_BMI	Disease	0.123314	0.272743	0.632186	0.201697	0.132439	0.538996
pink	LS_wk00_Cw6_PosNeg	Disease	0.0472058	0.673654	0.884706	0.10328	0.448767	0.78373
pink	LS_wk00_Gender	Disease	-0.0248903	0.824341	0.952524	-0.203393	0.129147	0.536721
pink	LS_wk00_Onset_type	Disease	0.23563	0.0353705	0.260625	0.301331	0.0227372	0.202266
pink	LS_wk00_Psoriatic_Arthritis	Disease	-0.155346	0.163438	0.513096	0.0746188	0.581189	0.85469
pink	NL_ADA_PASI	Disease severity	-0.20128	0.0715678	0.371616	-0.00377172	0.978197	0.987365
pink	NL_UST_PASI	Disease severity	-0.0626178	0.576249	0.849209	-0.289969	0.0317577	0.255522
pink	NL_wk00_Age	Disease	-0.0713969	0.523854	0.819187	-0.094847	0.486848	0.808316
pink	NL_wk00_Age_of_onset	Disease	-0.0884246	0.435405	0.772562	-0.193182	0.14993	0.570385
pink	NL_wk00_Anti_TNF_Naive	Disease	-0.0205467	0.854624	0.963345	0.00559396	0.967058	0.986544
pink	NL_wk00_BMI	Disease	0.124253	0.269078	0.627849	0.0628227	0.642467	0.87852
pink	NL_wk00_Cw6_PosNeg	Disease	-0.0650435	0.561533	0.838108	-0.130412	0.33806	0.723911
pink	NL_wk00_Gender	Disease	-0.00586302	0.958308	0.999879	-0.0276698	0.838109	0.945638
pink	NL_wk00_Onset_type	Disease	0.0619019	0.585425	0.855528	0.18178	0.175957	0.587079
pink	NL_wk00_Psoriatic_Arthritis	Disease	-0.151365	0.174636	0.524398	0.128456	0.340949	0.725423
purple	LS_ADA_PASI	Disease severity	-0.198445	0.0335004	0.252154	-0.255972	0.0202786	0.189267
purple	LS_UST_PASI	Disease severity	-0.244515	0.00664195	0.0788028	-0.335995	0.00189988	0.0359437
purple	LS_wk00_Age	Disease	0.0976614	0.382732	0.742139	0.0232159	0.863896	0.947849
purple	LS_wk00_Age_of_onset	Disease	-0.00361458	0.974615	0.999879	0.180453	0.179186	0.588873
purple	LS_wk00_Anti_TNF_Naive	Disease	-0.0808318	0.470351	0.791425	0.199105	0.137591	0.539385
purple	LS_wk00_BMI	Disease	-0.158043	0.15879	0.513096	-0.279542	0.0352109	0.276717
purple	LS_wk00_Cw6_PosNeg	Disease	-0.0184059	0.86963	0.967792	0.119757	0.379326	0.737462
purple	LS_wk00_Gender	Disease	0.226386	0.0408375	0.280405	-0.0689193	0.610466	0.865033
purple	LS_wk00_Onset_type	Disease	0.180634	0.10884	0.454448	-0.313137	0.0177043	0.172177
purple	LS_wk00_Psoriatic_Arthritis	Disease	-0.076015	0.49729	0.80514	-0.0909371	0.501109	0.81766
purple	NL_ADA_PASI	Disease severity	-0.210215	0.0596147	0.333842	-0.190125	0.164427	0.577494
purple	NL_UST_PASI	Disease severity	-0.0126112	0.910466	0.985048	0.173725	0.204636	0.614785
purple	NL_wk00_Age	Disease	0.117202	0.294347	0.649977	-0.0597816	0.661628	0.87852
purple	NL_wk00_Age_of_onset	Disease	0.0251057	0.825051	0.952524	0.0458719	0.734737	0.914328
purple	NL_wk00_Anti_TNF_Naive	Disease	0.0280974	0.802142	0.940534	0.150527	0.263712	0.656395
purple	NL_wk00_BMI	Disease	-0.195207	0.0807408	0.398214	-0.173807	0.196008	0.599151
purple	NL_wk00_Cw6_PosNeg	Disease	-0.0442533	0.693011	0.896085	0.278017	0.0380183	0.28483
purple	NL_wk00_Gender	Disease	0.202024	0.0687382	0.364521	-0.0702439	0.603605	0.860537
purple	NL_wk00_Onset_type	Disease	0.165776	0.14167	0.497397	-0.181412	0.176848	0.587079
purple	NL_wk00_Psoriatic_Arthritis	Disease	-0.079364	0.478475	0.795511	-0.147842	0.272425	0.662144
red	LS_ADA_PASI	Disease severity	0.00860289	0.927294	0.994037	-0.0182249	0.870901	0.949314
red	LS_UST_PASI	Disease severity	-0.0369859	0.685878	0.892406	0.0560665	0.614655	0.865711
red	LS_wk00_Age	Disease	0.000396919	0.997176	0.999879	0.127801	0.343438	0.728506
red	LS_wk00_Age_of_onset	Disease	0.165793	0.141628	0.497397	-0.00609608	0.964103	0.985769
red	LS_wk00_Anti_TNF_Naive	Disease	0.316186	0.00380537	0.0484136	0.100206	0.458299	0.793927
red	LS_wk00_BMI	Disease	-0.0011503	0.991868	0.999879	0.388829	0.00279754	0.0515335
red	LS_wk00_Cw6_PosNeg	Disease	-0.0533788	0.633871	0.866262	-0.0787459	0.564016	0.849324
red	LS_wk00_Gender	Disease	0.0488986	0.662649	0.884706	-0.150196	0.264778	0.656395
red	LS_wk00_Onset_type	Disease	-0.206645	0.0658996	0.357595	-0.152149	0.258544	0.655303
red	LS_wk00_Psoriatic_Arthritis	Disease	0.103058	0.356863	0.721976	-0.0479646	0.723109	0.910439
red	NL_ADA_PASI	Disease severity	0.162576	0.147027	0.502045	0.15965	0.244308	0.645251
red	NL_UST_PASI	Disease severity	0.0229325	0.837962	0.955331	0.07291	0.596805	0.858734
red	NL_wk00_Age	Disease	-0.0700587	0.531684	0.823404	0.122025	0.3703	0.737302
red	NL_wk00_Age_of_onset	Disease	-0.0484487	0.669548	0.884706	-0.0381562	0.778102	0.921632
red	NL_wk00_Anti_TNF_Naive	Disease	0.0466655	0.677181	0.886031	0.0217287	0.872541	0.949314
red	NL_wk00_BMI	Disease	0.1592	0.155725	0.513096	0.230145	0.085022	0.417271
red	NL_wk00_Cw6_PosNeg	Disease	0.00371912	0.973546	0.999879	-0.123262	0.365431	0.737302
red	NL_wk00_Gender	Disease	-0.0945271	0.39826	0.755508	0.0518909	0.701463	0.894629
red	NL_wk00_Onset_type	Disease	-0.182165	0.105823	0.451682	0.0216438	0.873034	0.949314
red	NL_wk00_Psoriatic_Arthritis	Disease	0.171149	0.124197	0.480319	0.186087	0.165766	0.577494
royalblue	LS_ADA_PASI	Disease severity	-0.0489881	0.603125	0.861964	-0.202634	0.0678876	0.376248
royalblue	LS_UST_PASI	Disease severity	0.0189293	0.836051	0.954707	-0.144341	0.192951	0.595002
royalblue	LS_wk00_Age	Disease	0.10989	0.325706	0.675948	-0.059195	0.661825	0.87852
royalblue	LS_wk00_Age_of_onset	Disease	0.102278	0.366646	0.729126	-0.181402	0.176873	0.587079
royalblue	LS_wk00_Anti_TNF_Naive	Disease	0.2366	0.0323465	0.246114	-0.0255116	0.850585	0.945638
royalblue	LS_wk00_BMI	Disease	0.0997076	0.375816	0.735465	0.386213	0.00300418	0.0519642
royalblue	LS_wk00_Cw6_PosNeg	Disease	-0.0616729	0.582029	0.854131	0.0691166	0.612743	0.865711
royalblue	LS_wk00_Gender	Disease	0.157107	0.158659	0.513096	-0.165761	0.217842	0.62496
royalblue	LS_wk00_Onset_type	Disease	-0.0254681	0.822566	0.952524	0.0469682	0.728638	0.912914
royalblue	LS_wk00_Psoriatic_Arthritis	Disease	-0.0777828	0.48731	0.795511	0.0466184	0.730582	0.913228
royalblue	NL_ADA_PASI	Disease severity	-0.0781816	0.487832	0.795511	-0.0077665	0.955122	0.980331
royalblue	NL_UST_PASI	Disease severity	0.097122	0.385378	0.743153	-0.0536717	0.697145	0.892141
royalblue	NL_wk00_Age	Disease	-0.044509	0.691327	0.896085	0.00777699	0.954636	0.980331
royalblue	NL_wk00_Age_of_onset	Disease	-0.101218	0.371658	0.730788	-0.10571	0.433859	0.768438
royalblue	NL_wk00_Anti_TNF_Naive	Disease	0.0814546	0.466926	0.791425	-0.0591943	0.661828	0.87852
royalblue	NL_wk00_BMI	Disease	0.175472	0.117142	0.465135	0.21016	0.116625	0.519983
royalblue	NL_wk00_Cw6_PosNeg	Disease	-0.00825218	0.941344	0.999879	-0.0223646	0.87004	0.949314
royalblue	NL_wk00_Gender	Disease	-0.0264716	0.813377	0.950524	0.0427911	0.751962	0.920625
royalblue	NL_wk00_Onset_type	Disease	-0.111135	0.326386	0.675948	0.0779869	0.564194	0.849324
royalblue	NL_wk00_Psoriatic_Arthritis	Disease	0.0804252	0.472594	0.791425	0.146638	0.27639	0.664206
saddlebrown	LS_ADA_PASI	Disease severity	-0.0729239	0.438629	0.772562	-0.102372	0.360091	0.737302
saddlebrown	LS_UST_PASI	Disease severity	-0.158871	0.0804911	0.398214	0.0623707	0.575375	0.85469
saddlebrown	LS_wk00_Age	Disease	-0.216471	0.0507771	0.308765	-0.244687	0.0665922	0.376248
saddlebrown	LS_wk00_Age_of_onset	Disease	-0.174134	0.122391	0.475964	0.159907	0.234759	0.637269
saddlebrown	LS_wk00_Anti_TNF_Naive	Disease	-0.289086	0.0084362	0.0968088	0.045577	0.736381	0.914328
saddlebrown	LS_wk00_BMI	Disease	0.185631	0.0970827	0.432853	0.113015	0.402576	0.753484
saddlebrown	LS_wk00_Cw6_PosNeg	Disease	0.0363417	0.74583	0.919818	-0.0868955	0.524251	0.828388
saddlebrown	LS_wk00_Gender	Disease	-0.139471	0.211413	0.555922	0.0864666	0.522468	0.828388
saddlebrown	LS_wk00_Onset_type	Disease	0.197408	0.0792247	0.398214	0.0441769	0.744199	0.917146
saddlebrown	LS_wk00_Psoriatic_Arthritis	Disease	0.0354061	0.75216	0.919818	0.0427341	0.752282	0.920625
saddlebrown	NL_ADA_PASI	Disease severity	0.229952	0.0389076	0.27548	0.19479	0.154124	0.572795
saddlebrown	NL_UST_PASI	Disease severity	0.0433241	0.699145	0.896085	0.350026	0.00880123	0.117215
saddlebrown	NL_wk00_Age	Disease	-0.00957527	0.93196	0.995078	0.0669155	0.62413	0.86773
saddlebrown	NL_wk00_Age_of_onset	Disease	-0.0135534	0.905019	0.983243	0.111471	0.409077	0.75755
saddlebrown	NL_wk00_Anti_TNF_Naive	Disease	-0.157275	0.158208	0.513096	0.0606547	0.654009	0.87852
saddlebrown	NL_wk00_BMI	Disease	0.276523	0.012456	0.119976	0.183211	0.172522	0.587079
saddlebrown	NL_wk00_Cw6_PosNeg	Disease	-0.112437	0.314549	0.667387	-0.186476	0.168793	0.582046
saddlebrown	NL_wk00_Gender	Disease	-0.173438	0.11917	0.466027	0.124858	0.354756	0.736881
saddlebrown	NL_wk00_Onset_type	Disease	-0.0919714	0.417141	0.764909	0.0699296	0.60523	0.8611
saddlebrown	NL_wk00_Psoriatic_Arthritis	Disease	-0.0520012	0.642665	0.866262	0.0738265	0.585221	0.857018
salmon	LS_ADA_PASI	Disease severity	0.545171	2.98521e-10	2.08965e-08	0.486101	3.66128e-06	0.000160181
salmon	LS_UST_PASI	Disease severity	0.583255	1.79563e-12	2.51388e-10	0.586562	5.64531e-09	9.8793e-07
salmon	LS_wk00_Age	Disease	0.0861757	0.441414	0.772562	0.352338	0.00718923	0.102703
salmon	LS_wk00_Age_of_onset	Disease	0.17026	0.13106	0.493237	0.221958	0.0970375	0.452842
salmon	LS_wk00_Anti_TNF_Naive	Disease	0.153839	0.167613	0.514602	-0.0580107	0.668193	0.87852
salmon	LS_wk00_BMI	Disease	-0.0377577	0.737884	0.91744	0.1167	0.387311	0.737462
salmon	LS_wk00_Cw6_PosNeg	Disease	0.0421592	0.706862	0.899642	0.00650407	0.962055	0.985769
salmon	LS_wk00_Gender	Disease	-0.0358885	0.748894	0.919818	0.0205663	0.879307	0.953513
salmon	LS_wk00_Onset_type	Disease	-0.280948	0.0115898	0.118641	-0.279007	0.0355778	0.276717
salmon	LS_wk00_Psoriatic_Arthritis	Disease	0.189614	0.0879731	0.416089	0.0706624	0.601445	0.860537
salmon	NL_ADA_PASI	Disease severity	0.153082	0.172448	0.520316	0.343969	0.0101308	0.126635
salmon	NL_UST_PASI	Disease severity	0.262537	0.01718	0.152164	0.118755	0.387837	0.737462
salmon	NL_wk00_Age	Disease	-0.0109705	0.922075	0.992649	-0.0459449	0.736687	0.914328
salmon	NL_wk00_Age_of_onset	Disease	0.119189	0.292321	0.6485	0.0279311	0.836601	0.945638
salmon	NL_wk00_Anti_TNF_Naive	Disease	-0.0333703	0.765989	0.925692	-0.0723623	0.592704	0.858734
salmon	NL_wk00_BMI	Disease	0.155593	0.165431	0.513096	0.240453	0.0715936	0.385504
salmon	NL_wk00_Cw6_PosNeg	Disease	0.0614099	0.583643	0.854708	-0.161919	0.233163	0.637269
salmon	NL_wk00_Gender	Disease	-0.00547933	0.961034	0.999879	0.0386237	0.775454	0.921632
salmon	NL_wk00_Onset_type	Disease	-0.248871	0.0260082	0.211695	0.118115	0.381539	0.737462
salmon	NL_wk00_Psoriatic_Arthritis	Disease	0.399407	0.000201425	0.00427265	0.145791	0.279205	0.665895
skyblue	LS_ADA_PASI	Disease severity	-0.407654	6.12962e-06	0.000186554	-0.369526	0.00063406	0.0143175
skyblue	LS_UST_PASI	Disease severity	-0.465772	6.43923e-08	3.21961e-06	-0.283561	0.00938394	0.121644
skyblue	LS_wk00_Age	Disease	-0.245139	0.0264365	0.212707	-0.268806	0.0431909	0.297245
skyblue	LS_wk00_Age_of_onset	Disease	-0.160724	0.154387	0.513096	0.0929715	0.491541	0.810738
skyblue	LS_wk00_Anti_TNF_Naive	Disease	-0.150669	0.176649	0.524398	0.0832734	0.537998	0.838441
skyblue	LS_wk00_BMI	Disease	0.0759567	0.500337	0.80514	0.187922	0.161557	0.577457
skyblue	LS_wk00_Cw6_PosNeg	Disease	-0.0159004	0.887251	0.975001	-0.0410514	0.763873	0.921632
skyblue	LS_wk00_Gender	Disease	-0.0820995	0.463395	0.791425	0.16576	0.217843	0.62496
skyblue	LS_wk00_Onset_type	Disease	0.196843	0.0801053	0.398214	0.0781528	0.563363	0.849324
skyblue	LS_wk00_Psoriatic_Arthritis	Disease	0.00275777	0.980383	0.999879	-0.0871898	0.518982	0.82768
skyblue	NL_ADA_PASI	Disease severity	0.224379	0.0440324	0.286644	0.193049	0.157911	0.572795
skyblue	NL_UST_PASI	Disease severity	0.0525743	0.639001	0.866262	0.280224	0.0382486	0.28483
skyblue	NL_wk00_Age	Disease	-0.0555615	0.620042	0.866262	0.0601241	0.659808	0.87852
skyblue	NL_wk00_Age_of_onset	Disease	-0.0346417	0.76032	0.923179	0.041598	0.758666	0.921632
skyblue	NL_wk00_Anti_TNF_Naive	Disease	-0.107779	0.33514	0.69203	0.07605	0.573939	0.85469
skyblue	NL_wk00_BMI	Disease	0.327255	0.00286288	0.0385388	0.191951	0.152592	0.572795
skyblue	NL_wk00_Cw6_PosNeg	Disease	-0.112537	0.314117	0.667387	-0.267579	0.0461811	0.313852
skyblue	NL_wk00_Gender	Disease	-0.167354	0.132889	0.497397	0.22652	0.0901895	0.433255
skyblue	NL_wk00_Onset_type	Disease	-0.15447	0.171281	0.519553	0.121238	0.368988	0.737302
skyblue	NL_wk00_Psoriatic_Arthritis	Disease	0.011832	0.915978	0.989482	0.0529671	0.695569	0.892141
steelblue	LS_ADA_PASI	Disease severity	0.464422	1.71146e-07	7.04717e-06	0.272811	0.0131488	0.153403
steelblue	LS_UST_PASI	Disease severity	0.370421	2.67248e-05	0.000668121	0.211427	0.0550185	0.346511
steelblue	LS_wk00_Age	Disease	0.199967	0.0716688	0.371616	0.0545112	0.687145	0.887457
steelblue	LS_wk00_Age_of_onset	Disease	0.0599225	0.597497	0.858841	0.000997392	0.994125	0.994125
steelblue	LS_wk00_Anti_TNF_Naive	Disease	0.0836788	0.454808	0.788034	-0.320786	0.0149785	0.161307
steelblue	LS_wk00_BMI	Disease	0.0932135	0.407848	0.759292	-0.287967	0.029842	0.2429
steelblue	LS_wk00_Cw6_PosNeg	Disease	-0.030947	0.782547	0.936376	-0.0523395	0.701644	0.894629
steelblue	LS_wk00_Gender	Disease	0.0246031	0.826336	0.952524	-0.0985402	0.465844	0.799243
steelblue	LS_wk00_Onset_type	Disease	0.0167337	0.882875	0.971718	-0.0123164	0.927548	0.964761
steelblue	LS_wk00_Psoriatic_Arthritis	Disease	-0.0473526	0.672696	0.884706	0.0192433	0.887018	0.954477
steelblue	NL_ADA_PASI	Disease severity	-0.0523275	0.642687	0.866262	-0.0963596	0.484028	0.808316
steelblue	NL_UST_PASI	Disease severity	-0.0190781	0.864913	0.966265	0.191893	0.160465	0.577457
steelblue	NL_wk00_Age	Disease	0.183471	0.0989564	0.435657	0.177831	0.189781	0.595002
steelblue	NL_wk00_Age_of_onset	Disease	0.0766104	0.499401	0.80514	0.239412	0.0728674	0.389368
steelblue	NL_wk00_Anti_TNF_Naive	Disease	0.183673	0.0985789	0.435657	0.107736	0.425048	0.766839
steelblue	NL_wk00_BMI	Disease	-0.193799	0.0829972	0.401644	0.0269113	0.842489	0.945638
steelblue	NL_wk00_Cw6_PosNeg	Disease	0.0187382	0.867298	0.966734	0.150859	0.267072	0.656395
steelblue	NL_wk00_Gender	Disease	0.013046	0.907393	0.983243	-0.253923	0.0566541	0.347876
steelblue	NL_wk00_Onset_type	Disease	0.126486	0.263558	0.621181	-0.272523	0.0402748	0.291282
steelblue	NL_wk00_Psoriatic_Arthritis	Disease	-0.0934329	0.403768	0.758923	0.0253282	0.851647	0.945638
tan	LS_ADA_PASI	Disease severity	0.286711	0.00189295	0.0281929	0.461419	1.28289e-05	0.000472642
tan	LS_UST_PASI	Disease severity	0.463146	7.80124e-08	3.64058e-06	0.322199	0.00297312	0.0519642
tan	LS_wk00_Age	Disease	0.0783444	0.484162	0.795511	-0.111185	0.410287	0.757787
tan	LS_wk00_Age_of_onset	Disease	-0.167471	0.137587	0.497397	-0.278308	0.0360611	0.277393
tan	LS_wk00_Anti_TNF_Naive	Disease	-0.221221	0.0457922	0.288779	-0.148332	0.270819	0.660535
tan	LS_wk00_BMI	Disease	0.116637	0.299754	0.654973	0.105311	0.435605	0.768438
tan	LS_wk00_Cw6_PosNeg	Disease	0.0388421	0.728996	0.912876	0.0826392	0.544844	0.843785
tan	LS_wk00_Gender	Disease	-0.0287724	0.797489	0.938222	-0.106768	0.429245	0.768438
tan	LS_wk00_Onset_type	Disease	0.144095	0.202235	0.555048	0.32188	0.0146194	0.1599
tan	LS_wk00_Psoriatic_Arthritis	Disease	-0.111267	0.319644	0.671924	0.209128	0.118471	0.524228
tan	NL_ADA_PASI	Disease severity	-0.185885	0.0966181	0.432853	0.128829	0.348556	0.736881
tan	NL_UST_PASI	Disease severity	0.00259656	0.981529	0.999879	-0.29864	0.0267801	0.225856
tan	NL_wk00_Age	Disease	-0.0315189	0.778631	0.934891	-0.0758005	0.578727	0.85469
tan	NL_wk00_Age_of_onset	Disease	-0.0396788	0.726751	0.911695	-0.137975	0.306064	0.695601
tan	NL_wk00_Anti_TNF_Naive	Disease	-0.0132632	0.905858	0.983243	-0.131582	0.32923	0.723911
tan	NL_wk00_BMI	Disease	0.067235	0.550918	0.832647	0.141884	0.29243	0.677979
tan	NL_wk00_Cw6_PosNeg	Disease	-0.0734532	0.511938	0.809546	-0.142033	0.296389	0.680236
tan	NL_wk00_Gender	Disease	-0.00982294	0.930205	0.995078	0.00311697	0.981641	0.987365
tan	NL_wk00_Onset_type	Disease	0.0505022	0.656407	0.878556	0.211446	0.114353	0.516432
tan	NL_wk00_Psoriatic_Arthritis	Disease	-0.089354	0.424689	0.770162	0.0498736	0.712557	0.900342
turquoise	LS_ADA_PASI	Disease severity	0.655202	1.95292e-15	4.55681e-13	0.629955	2.28666e-10	8.00332e-08
turquoise	LS_UST_PASI	Disease severity	0.638119	2.66785e-15	4.66874e-13	0.540895	1.29909e-07	1.51561e-05
turquoise	LS_wk00_Age	Disease	0.121512	0.276824	0.637359	0.117158	0.385439	0.737462
turquoise	LS_wk00_Age_of_onset	Disease	0.087654	0.439432	0.772562	-0.0382339	0.777661	0.921632
turquoise	LS_wk00_Anti_TNF_Naive	Disease	0.0241756	0.829307	0.952524	-0.177249	0.187161	0.595002
turquoise	LS_wk00_BMI	Disease	0.113136	0.314591	0.667387	-0.0967857	0.473861	0.807063
turquoise	LS_wk00_Cw6_PosNeg	Disease	0.0519567	0.64295	0.866262	-0.0612631	0.653769	0.87852
turquoise	LS_wk00_Gender	Disease	-0.0196494	0.860908	0.966265	-0.0262401	0.846369	0.945638
turquoise	LS_wk00_Onset_type	Disease	-0.147696	0.191068	0.541489	0.0827894	0.540372	0.838714
turquoise	LS_wk00_Psoriatic_Arthritis	Disease	0.160045	0.150919	0.506049	0.14562	0.279776	0.665895
turquoise	NL_ADA_PASI	Disease severity	0.321206	0.0034576	0.0456664	0.434703	0.000911986	0.0193452
turquoise	NL_UST_PASI	Disease severity	0.340842	0.00172751	0.0274155	0.0488613	0.723149	0.910439
turquoise	NL_wk00_Age	Disease	0.112419	0.314625	0.667387	0.103729	0.446786	0.78373
turquoise	NL_wk00_Age_of_onset	Disease	0.13584	0.22958	0.586518	0.111485	0.409019	0.75755
turquoise	NL_wk00_Anti_TNF_Naive	Disease	0.0429671	0.701507	0.896085	-0.117249	0.385064	0.737462
turquoise	NL_wk00_BMI	Disease	0.010684	0.924581	0.992649	0.255084	0.0554939	0.346511
turquoise	NL_wk00_Cw6_PosNeg	Disease	-0.154409	0.166026	0.513096	-0.0592561	0.664425	0.87852
turquoise	NL_wk00_Gender	Disease	0.0780801	0.485642	0.795511	0.102288	0.448965	0.78373
turquoise	NL_wk00_Onset_type	Disease	-0.180112	0.109882	0.455131	0.050735	0.707812	0.898326
turquoise	NL_wk00_Psoriatic_Arthritis	Disease	0.160159	0.150624	0.506049	-0.0614099	0.649979	0.87852
violet	LS_ADA_PASI	Disease severity	0.479486	5.90888e-08	3.18171e-06	0.210318	0.0578884	0.352364
violet	LS_UST_PASI	Disease severity	0.313692	0.00043414	0.00844161	0.260933	0.0171913	0.172177
violet	LS_wk00_Age	Disease	0.236844	0.0321636	0.246114	0.16292	0.225943	0.637269
violet	LS_wk00_Age_of_onset	Disease	0.213042	0.0577804	0.333842	0.0527736	0.696628	0.892141
violet	LS_wk00_Anti_TNF_Naive	Disease	0.117587	0.292751	0.6485	-0.257794	0.0528621	0.342625
violet	LS_wk00_BMI	Disease	0.0678641	0.547188	0.832647	-0.270436	0.0418915	0.293241
violet	LS_wk00_Cw6_PosNeg	Disease	-0.0880436	0.431541	0.772562	-0.13157	0.333753	0.723911
violet	LS_wk00_Gender	Disease	0.0271554	0.808646	0.946576	-0.0627245	0.642988	0.87852
violet	LS_wk00_Onset_type	Disease	-0.130091	0.250081	0.615601	-0.0875241	0.517375	0.82768
violet	LS_wk00_Psoriatic_Arthritis	Disease	-0.0560282	0.617103	0.866262	0.0162855	0.904296	0.95736
violet	NL_ADA_PASI	Disease severity	-0.0144979	0.897785	0.983243	-0.123805	0.367832	0.737302
violet	NL_UST_PASI	Disease severity	0.0173607	0.876974	0.971332	0.191239	0.161921	0.577457
violet	NL_wk00_Age	Disease	0.221459	0.0455535	0.288779	0.143236	0.292272	0.677979
violet	NL_wk00_Age_of_onset	Disease	0.166337	0.140308	0.497397	0.155935	0.246739	0.645251
violet	NL_wk00_Anti_TNF_Naive	Disease	0.166553	0.134779	0.497397	0.129795	0.335901	0.723911
violet	NL_wk00_BMI	Disease	-0.249841	0.0244859	0.201649	-0.0449837	0.73969	0.914811
violet	NL_wk00_Cw6_PosNeg	Disease	0.0857519	0.443672	0.772562	0.10874	0.425014	0.766839
violet	NL_wk00_Gender	Disease	0.0298094	0.790354	0.936376	-0.231776	0.0827746	0.41685
violet	NL_wk00_Onset_type	Disease	0.0782241	0.49038	0.796441	-0.206352	0.123552	0.526261
violet	NL_wk00_Psoriatic_Arthritis	Disease	-0.0475831	0.671194	0.884706	0.0851673	0.52876	0.829893
white	LS_ADA_PASI	Disease severity	0.278014	0.00262676	0.0367746	0.388929	0.000304886	0.00790446
white	LS_UST_PASI	Disease severity	0.24464	0.00661327	0.0788028	0.447136	2.25778e-05	0.000752593
white	LS_wk00_Age	Disease	0.0378309	0.735789	0.91744	0.149521	0.266953	0.656395
white	LS_wk00_Age_of_onset	Disease	0.165821	0.141562	0.497397	-0.0663223	0.624014	0.86773
white	LS_wk00_Anti_TNF_Naive	Disease	0.317399	0.0036658	0.0475196	-0.0286569	0.832415	0.945638
white	LS_wk00_BMI	Disease	0.054504	0.628903	0.866262	0.37049	0.0045556	0.0724754
white	LS_wk00_Cw6_PosNeg	Disease	-0.0550377	0.623349	0.866262	-0.107078	0.432169	0.768438
white	LS_wk00_Gender	Disease	0.0417525	0.709563	0.899808	-0.167752	0.212287	0.62248
white	LS_wk00_Onset_type	Disease	-0.217004	0.0531747	0.315443	-0.0735208	0.586779	0.857418
white	LS_wk00_Psoriatic_Arthritis	Disease	0.0980599	0.380784	0.740413	0.0340222	0.801625	0.93044
white	NL_ADA_PASI	Disease severity	0.195618	0.0800928	0.398214	0.26086	0.054404	0.346511
white	NL_UST_PASI	Disease severity	0.0937113	0.402362	0.758923	0.08973	0.514732	0.82768
white	NL_wk00_Age	Disease	-0.0562424	0.615755	0.866262	0.0947491	0.487299	0.808316
white	NL_wk00_Age_of_onset	Disease	-0.0539868	0.634345	0.866262	-0.026496	0.84489	0.945638
white	NL_wk00_Anti_TNF_Naive	Disease	0.0377064	0.736627	0.91744	-0.0589035	0.66339	0.87852
white	NL_wk00_BMI	Disease	0.195182	0.0807806	0.398214	0.318805	0.0156473	0.165956
white	NL_wk00_Cw6_PosNeg	Disease	-0.0332217	0.767002	0.925692	-0.18853	0.164068	0.577494
white	NL_wk00_Gender	Disease	-0.110172	0.32446	0.675948	0.0830695	0.538998	0.838441
white	NL_wk00_Onset_type	Disease	-0.198018	0.0782841	0.398214	0.0678639	0.615957	0.865803
white	NL_wk00_Psoriatic_Arthritis	Disease	0.193077	0.0822208	0.401644	0.125462	0.352415	0.736881
yellow	LS_ADA_PASI	Disease severity	-0.302993	0.000996637	0.0170158	-0.51993	5.55812e-07	3.53698e-05
yellow	LS_UST_PASI	Disease severity	-0.322682	0.00028906	0.00595124	-0.272761	0.0126032	0.152108
yellow	LS_wk00_Age	Disease	0.0954876	0.393463	0.74974	0.0997238	0.460478	0.793927
yellow	LS_wk00_Age_of_onset	Disease	0.158553	0.160102	0.513096	0.169236	0.208212	0.622062
yellow	LS_wk00_Anti_TNF_Naive	Disease	-0.00689301	0.950992	0.999879	-0.044422	0.742828	0.917072
yellow	LS_wk00_BMI	Disease	-0.151023	0.178362	0.524398	-0.233278	0.0807457	0.41194
yellow	LS_wk00_Cw6_PosNeg	Disease	-0.15451	0.165746	0.513096	-0.11872	0.383497	0.737462
yellow	LS_wk00_Gender	Disease	0.110522	0.322914	0.675948	0.0149406	0.912166	0.959828
yellow	LS_wk00_Onset_type	Disease	-0.0183869	0.871398	0.968221	-0.199124	0.137554	0.539385
yellow	LS_wk00_Psoriatic_Arthritis	Disease	-0.224808	0.0423014	0.284957	-0.0959884	0.477528	0.808316
yellow	NL_ADA_PASI	Disease severity	-0.0642598	0.568719	0.845231	-0.268659	0.0473344	0.318597
yellow	NL_UST_PASI	Disease severity	-0.091465	0.413785	0.764247	0.122667	0.372285	0.737462
yellow	NL_wk00_Age	Disease	0.146502	0.189061	0.537978	0.0119196	0.930521	0.966417
yellow	NL_wk00_Age_of_onset	Disease	0.117626	0.298741	0.654973	0.0128962	0.924147	0.962971
yellow	NL_wk00_Anti_TNF_Naive	Disease	0.0915429	0.413386	0.764247	0.0406181	0.764185	0.921632
yellow	NL_wk00_BMI	Disease	-0.330761	0.0025617	0.0365957	-0.202771	0.130346	0.536721
yellow	NL_wk00_Cw6_PosNeg	Disease	0.13928	0.212045	0.555922	0.121909	0.370757	0.737302
yellow	NL_wk00_Gender	Disease	0.0816158	0.466042	0.791425	-0.186062	0.165823	0.577494
yellow	NL_wk00_Onset_type	Disease	0.134351	0.234772	0.597602	-0.109319	0.418237	0.764402
yellow	NL_wk00_Psoriatic_Arthritis	Disease	-0.106416	0.341324	0.698615	0.00120425	0.992907	0.994125

## Sheet: Skin factor-trait correlations
Module	Trait	Type	Cor_d	P.Value_d	padj_all_d	Cor_r	P.Value_r	padj_all_r
factor_1	LS_ADA_PASI	Disease severity	0.622598	1.09848e-13	8.78785e-12	0.603008	2.03515e-09	3.25624e-07
factor_1	LS_UST_PASI	Disease severity	0.624581	1.49946e-14	1.43948e-12	0.516069	5.93042e-07	3.55825e-05
factor_1	LS_wk00_Age	Disease	0.127513	0.253613	0.657008	0.0924354	0.494053	0.814932
factor_1	LS_wk00_Age_of_onset	Disease	0.0514678	0.650262	0.857313	-0.0952728	0.480833	0.806992
factor_1	LS_wk00_Anti_TNF_Naive	Disease	0.00539	0.961669	0.978325	-0.30711	0.0201401	0.276207
factor_1	LS_wk00_BMI	Disease	0.166934	0.136348	0.519423	-0.0323654	0.811103	0.953344
factor_1	LS_wk00_Cw6_PosNeg	Disease	0.115287	0.302362	0.664002	-0.0533893	0.695947	0.900417
factor_1	LS_wk00_Gender	Disease	-0.0341232	0.760866	0.899426	-0.0509122	0.706838	0.907171
factor_1	LS_wk00_Onset_type	Disease	-0.105766	0.35044	0.686686	0.137773	0.306779	0.72276
factor_1	LS_wk00_Psoriatic_Arthritis	Disease	0.0837319	0.454521	0.754911	0.0760918	0.573728	0.854297
factor_1	NL_ADA_PASI	Disease severity	0.347358	0.00148712	0.0339912	0.44187	0.000731808	0.0195149
factor_1	NL_UST_PASI	Disease severity	0.462912	1.19243e-05	0.000572368	0.0408048	0.767391	0.940215
factor_1	NL_wk00_Age	Disease	0.121598	0.27648	0.657008	0.153754	0.257895	0.71621
factor_1	NL_wk00_Age_of_onset	Disease	0.0753521	0.506493	0.786786	0.116166	0.389499	0.778998
factor_1	NL_wk00_Anti_TNF_Naive	Disease	0.119235	0.285993	0.660756	-0.196934	0.142023	0.627289
factor_1	NL_wk00_BMI	Disease	0.0448318	0.691062	0.875224	0.219383	0.101078	0.547266
factor_1	NL_wk00_Cw6_PosNeg	Disease	-0.127609	0.253253	0.657008	-0.0600689	0.660101	0.895052
factor_1	NL_wk00_Gender	Disease	0.0219795	0.844609	0.918899	0.0142004	0.916502	0.98055
factor_1	NL_wk00_Onset_type	Disease	-0.186159	0.0982619	0.442962	-0.0403808	0.765523	0.940215
factor_1	NL_wk00_Psoriatic_Arthritis	Disease	0.180694	0.104262	0.452964	-0.171322	0.202578	0.675506
factor_10	LS_ADA_PASI	Disease severity	-0.218939	0.0187327	0.201457	-0.260369	0.0181547	0.256301
factor_10	LS_UST_PASI	Disease severity	-0.283382	0.00156187	0.0340772	-0.0792689	0.476252	0.805647
factor_10	LS_wk00_Age	Disease	-0.253907	0.0213469	0.213469	-0.216567	0.105643	0.551182
factor_10	LS_wk00_Age_of_onset	Disease	-0.119919	0.289355	0.661276	-0.0587227	0.664361	0.896507
factor_10	LS_wk00_Anti_TNF_Naive	Disease	-0.0819281	0.464332	0.765463	-0.261805	0.0491535	0.445163
factor_10	LS_wk00_BMI	Disease	0.0862096	0.444121	0.753279	-0.090461	0.503362	0.816554
factor_10	LS_wk00_Cw6_PosNeg	Disease	-0.00788999	0.943914	0.974015	-0.0335439	0.806126	0.950714
factor_10	LS_wk00_Gender	Disease	0.0840602	0.452748	0.754911	0.235538	0.077768	0.491167
factor_10	LS_wk00_Onset_type	Disease	0.209608	0.0620316	0.393799	0.147026	0.27511	0.719411
factor_10	LS_wk00_Psoriatic_Arthritis	Disease	-0.110279	0.323988	0.669505	-0.0305797	0.821349	0.954595
factor_10	NL_ADA_PASI	Disease severity	0.0945124	0.401317	0.726914	-0.179045	0.190895	0.675506
factor_10	NL_UST_PASI	Disease severity	-0.00790003	0.943843	0.974015	-0.15926	0.245478	0.709211
factor_10	NL_wk00_Age	Disease	-0.266353	0.0155732	0.173841	-0.208479	0.123093	0.601603
factor_10	NL_wk00_Age_of_onset	Disease	-0.135246	0.231641	0.654044	-0.0884596	0.51289	0.820634
factor_10	NL_wk00_Anti_TNF_Naive	Disease	-0.0752496	0.501643	0.783227	-0.150309	0.264413	0.719411
factor_10	NL_wk00_BMI	Disease	0.115802	0.303251	0.664002	-0.145008	0.281824	0.719411
factor_10	NL_wk00_Cw6_PosNeg	Disease	0.0422628	0.706174	0.882718	-0.0499438	0.714705	0.910421
factor_10	NL_wk00_Gender	Disease	0.0542306	0.628459	0.855392	0.0814007	0.54721	0.844568
factor_10	NL_wk00_Onset_type	Disease	0.199346	0.0762654	0.419741	0.245486	0.0656812	0.469666
factor_10	NL_wk00_Psoriatic_Arthritis	Disease	-0.172771	0.120616	0.482466	0.0229654	0.865352	0.963983
factor_11	LS_ADA_PASI	Disease severity	0.00878973	0.92572	0.965968	0.24833	0.0244767	0.30918
factor_11	LS_UST_PASI	Disease severity	0.036467	0.690057	0.875224	0.0541316	0.626939	0.89297
factor_11	LS_wk00_Age	Disease	-0.0965022	0.388432	0.714656	-0.127403	0.344955	0.7604
factor_11	LS_wk00_Age_of_onset	Disease	-0.217771	0.0523181	0.378585	-0.0748369	0.580082	0.854297
factor_11	LS_wk00_Anti_TNF_Naive	Disease	-0.31597	0.00383068	0.0681009	-0.0138406	0.918611	0.98055
factor_11	LS_wk00_BMI	Disease	-0.0389519	0.729907	0.894818	-0.270246	0.0420412	0.403595
factor_11	LS_wk00_Cw6_PosNeg	Disease	0.125746	0.260306	0.657008	0.0298178	0.827311	0.954892
factor_11	LS_wk00_Gender	Disease	-0.206173	0.0631216	0.393799	0.140378	0.297634	0.721538
factor_11	LS_wk00_Onset_type	Disease	0.126191	0.264682	0.657008	0.266074	0.0454432	0.427701
factor_11	LS_wk00_Psoriatic_Arthritis	Disease	0.00193412	0.986241	0.994066	0.0604182	0.655272	0.893553
factor_11	NL_ADA_PASI	Disease severity	-0.0255845	0.820642	0.913491	0.114007	0.407227	0.780531
factor_11	NL_UST_PASI	Disease severity	-0.10222	0.360808	0.689991	-0.110845	0.420441	0.784335
factor_11	NL_wk00_Age	Disease	-0.00888943	0.936823	0.971221	-0.0284659	0.835028	0.955375
factor_11	NL_wk00_Age_of_onset	Disease	0.066715	0.556545	0.822198	0.0220817	0.870487	0.965452
factor_11	NL_wk00_Anti_TNF_Naive	Disease	-0.150428	0.17735	0.564629	-0.0761223	0.573574	0.854297
factor_11	NL_wk00_BMI	Disease	-0.119672	0.287268	0.660756	-0.0961534	0.476768	0.805647
factor_11	NL_wk00_Cw6_PosNeg	Disease	0.0269874	0.809808	0.913491	-0.0351045	0.797293	0.950696
factor_11	NL_wk00_Gender	Disease	0.00532376	0.96214	0.978325	0.00363649	0.978582	0.993064
factor_11	NL_wk00_Onset_type	Disease	0.109707	0.332677	0.669505	0.0760101	0.574141	0.854297
factor_11	NL_wk00_Psoriatic_Arthritis	Disease	-0.147401	0.186329	0.57332	-0.0790505	0.558876	0.85162
factor_12	LS_ADA_PASI	Disease severity	0.456725	2.89002e-07	1.73401e-05	0.406315	0.000152095	0.00486705
factor_12	LS_UST_PASI	Disease severity	0.323045	0.00028428	0.00852841	0.14539	0.189702	0.675506
factor_12	LS_wk00_Age	Disease	0.0882352	0.430535	0.746053	0.213824	0.110242	0.563196
factor_12	LS_wk00_Age_of_onset	Disease	0.17881	0.112519	0.4607	0.103305	0.444445	0.787209
factor_12	LS_wk00_Anti_TNF_Naive	Disease	0.10023	0.370284	0.697004	-0.225922	0.0910647	0.52037
factor_12	LS_wk00_BMI	Disease	0.184235	0.0996665	0.442962	-0.145292	0.280873	0.719411
factor_12	LS_wk00_Cw6_PosNeg	Disease	-0.116516	0.297201	0.664002	-0.0439544	0.747709	0.925001
factor_12	LS_wk00_Gender	Disease	0.0608136	0.587309	0.839013	-0.123605	0.359643	0.770664
factor_12	LS_wk00_Onset_type	Disease	-0.020372	0.857652	0.925108	-0.0814624	0.546905	0.844568
factor_12	LS_wk00_Psoriatic_Arthritis	Disease	0.108755	0.330759	0.669505	0.174001	0.195502	0.675506
factor_12	NL_ADA_PASI	Disease severity	0.0526654	0.640539	0.855392	-0.0315571	0.81909	0.95428
factor_12	NL_UST_PASI	Disease severity	0.11256	0.314018	0.664002	0.104769	0.446512	0.787963
factor_12	NL_wk00_Age	Disease	0.157122	0.158618	0.547746	0.261684	0.0513922	0.448454
factor_12	NL_wk00_Age_of_onset	Disease	0.106375	0.347659	0.686686	0.250752	0.0599209	0.456541
factor_12	NL_wk00_Anti_TNF_Naive	Disease	0.208152	0.0605764	0.393799	0.147033	0.275087	0.719411
factor_12	NL_wk00_BMI	Disease	-0.0769425	0.494776	0.783227	0.117388	0.384497	0.778998
factor_12	NL_wk00_Cw6_PosNeg	Disease	-0.0627437	0.575481	0.830506	0.215045	0.111466	0.563196
factor_12	NL_wk00_Gender	Disease	0.0185768	0.868431	0.929462	-0.2514	0.0592417	0.456541
factor_12	NL_wk00_Onset_type	Disease	0.0539023	0.634876	0.855392	-0.339132	0.00986186	0.16906
factor_12	NL_wk00_Psoriatic_Arthritis	Disease	0.019224	0.86389	0.927668	0.101918	0.450618	0.789404
factor_13	LS_ADA_PASI	Disease severity	0.192426	0.0393708	0.334086	0.305475	0.0052583	0.105305
factor_13	LS_UST_PASI	Disease severity	0.132393	0.146034	0.539105	0.378601	0.000416731	0.0125019
factor_13	LS_wk00_Age	Disease	-0.186573	0.0932833	0.434718	-0.187372	0.162811	0.651244
factor_13	LS_wk00_Age_of_onset	Disease	-0.0940593	0.406599	0.733713	0.179346	0.181913	0.675506
factor_13	LS_wk00_Anti_TNF_Naive	Disease	-0.275389	0.0122768	0.144213	0.0190269	0.888281	0.977184
factor_13	LS_wk00_BMI	Disease	0.214633	0.0543344	0.378585	0.155191	0.249031	0.709211
factor_13	LS_wk00_Cw6_PosNeg	Disease	0.0380889	0.734054	0.894818	-0.144567	0.287764	0.719411
factor_13	LS_wk00_Gender	Disease	-0.118815	0.287704	0.660756	0.0543611	0.687962	0.896507
factor_13	LS_wk00_Onset_type	Disease	0.115006	0.309712	0.664002	0.0167266	0.901716	0.98055
factor_13	LS_wk00_Psoriatic_Arthritis	Disease	0.0685915	0.540333	0.814646	0.0806747	0.550801	0.844679
factor_13	NL_ADA_PASI	Disease severity	0.247919	0.0256443	0.246185	0.245387	0.0709564	0.469666
factor_13	NL_UST_PASI	Disease severity	0.129736	0.245361	0.657008	0.380008	0.00421393	0.0919404
factor_13	NL_wk00_Age	Disease	-0.0258731	0.817523	0.913491	0.00278987	0.983719	0.994074
factor_13	NL_wk00_Age_of_onset	Disease	0.0132617	0.907055	0.950625	0.104109	0.440891	0.784335
factor_13	NL_wk00_Anti_TNF_Naive	Disease	-0.139547	0.211161	0.617444	0.0279193	0.836669	0.955375
factor_13	NL_wk00_BMI	Disease	0.299464	0.00660924	0.105748	0.184223	0.170123	0.669335
factor_13	NL_wk00_Cw6_PosNeg	Disease	-0.114882	0.304072	0.664002	-0.244524	0.0693309	0.469666
factor_13	NL_wk00_Gender	Disease	-0.112981	0.3122	0.664002	0.105689	0.433948	0.784335
factor_13	NL_wk00_Onset_type	Disease	-0.138585	0.220215	0.632953	0.0997464	0.460376	0.794893
factor_13	NL_wk00_Psoriatic_Arthritis	Disease	0.0136129	0.903388	0.95	0.0833852	0.537451	0.841885
factor_14	LS_ADA_PASI	Disease severity	-0.272411	0.00322663	0.0645326	-0.305431	0.00526525	0.105305
factor_14	LS_UST_PASI	Disease severity	-0.350029	7.74455e-05	0.00295356	-0.433329	4.27712e-05	0.00171085
factor_14	LS_wk00_Age	Disease	0.075087	0.50257	0.783227	-0.0205249	0.879548	0.970535
factor_14	LS_wk00_Age_of_onset	Disease	-0.0311192	0.784066	0.901572	0.137238	0.308679	0.72276
factor_14	LS_wk00_Anti_TNF_Naive	Disease	-0.0681151	0.543157	0.814646	0.154858	0.25006	0.709211
factor_14	LS_wk00_BMI	Disease	-0.105365	0.349193	0.686686	-0.277142	0.0368792	0.393379
factor_14	LS_wk00_Cw6_PosNeg	Disease	-0.0480541	0.66813	0.860699	0.106114	0.436347	0.784335
factor_14	LS_wk00_Gender	Disease	0.196797	0.0763802	0.419741	-0.0421882	0.755347	0.932048
factor_14	LS_wk00_Onset_type	Disease	0.194992	0.0830435	0.430814	-0.240589	0.0714284	0.469666
factor_14	LS_wk00_Psoriatic_Arthritis	Disease	-0.0760697	0.496979	0.783227	-0.169211	0.208281	0.675506
factor_14	NL_ADA_PASI	Disease severity	-0.162535	0.147131	0.539105	-0.174843	0.201692	0.675506
factor_14	NL_UST_PASI	Disease severity	-0.0681007	0.543242	0.814646	0.169111	0.217102	0.68843
factor_14	NL_wk00_Age	Disease	0.0868122	0.438035	0.748245	-0.0336985	0.80525	0.950714
factor_14	NL_wk00_Age_of_onset	Disease	-0.036103	0.750533	0.89786	0.0471152	0.727822	0.922667
factor_14	NL_wk00_Anti_TNF_Naive	Disease	0.00025453	0.998189	0.998189	0.132711	0.325063	0.739563
factor_14	NL_wk00_BMI	Disease	-0.126039	0.262202	0.657008	-0.181508	0.176616	0.675506
factor_14	NL_wk00_Cw6_PosNeg	Disease	-0.0651825	0.560694	0.823799	0.255626	0.0572357	0.456541
factor_14	NL_wk00_Gender	Disease	0.141847	0.203658	0.614815	-0.0553465	0.682603	0.896507
factor_14	NL_wk00_Onset_type	Disease	0.17845	0.113255	0.4607	-0.180511	0.179045	0.675506
factor_14	NL_wk00_Psoriatic_Arthritis	Disease	-0.112757	0.313164	0.664002	-0.194233	0.147683	0.632529
factor_15	LS_ADA_PASI	Disease severity	0.162131	0.0834276	0.430814	0.270409	0.0140094	0.220167
factor_15	LS_UST_PASI	Disease severity	0.00751715	0.934507	0.970916	0.195016	0.0772709	0.491167
factor_15	LS_wk00_Age	Disease	-0.054681	0.625606	0.855392	0.141273	0.294533	0.721538
factor_15	LS_wk00_Age_of_onset	Disease	0.160849	0.154059	0.539911	0.185879	0.166247	0.659491
factor_15	LS_wk00_Anti_TNF_Naive	Disease	0.110603	0.322557	0.669505	0.0464442	0.731551	0.924065
factor_15	LS_wk00_BMI	Disease	-0.140024	0.212476	0.617444	-0.351713	0.0072997	0.13181
factor_15	LS_wk00_Cw6_PosNeg	Disease	0.0289447	0.796302	0.905673	-0.0657803	0.630037	0.893553
factor_15	LS_wk00_Gender	Disease	-0.0337614	0.763327	0.899426	0.139003	0.30244	0.72276
factor_15	LS_wk00_Onset_type	Disease	-0.225533	0.0442753	0.334086	-0.0539274	0.690326	0.896507
factor_15	LS_wk00_Psoriatic_Arthritis	Disease	0.087215	0.435905	0.748245	0.0612717	0.650715	0.893553
factor_15	NL_ADA_PASI	Disease severity	0.278203	0.0119112	0.144213	0.170895	0.212221	0.683666
factor_15	NL_UST_PASI	Disease severity	0.0489426	0.662364	0.860394	0.194246	0.155301	0.641011
factor_15	NL_wk00_Age	Disease	0.0263652	0.814114	0.913491	0.0108595	0.936687	0.984202
factor_15	NL_wk00_Age_of_onset	Disease	0.155772	0.167655	0.561922	0.204734	0.126587	0.601603
factor_15	NL_wk00_Anti_TNF_Naive	Disease	-0.0373044	0.739334	0.894915	-0.0220076	0.870918	0.965452
factor_15	NL_wk00_BMI	Disease	-0.0790863	0.482795	0.77361	-0.107294	0.426963	0.784335
factor_15	NL_wk00_Cw6_PosNeg	Disease	0.08015	0.474115	0.771441	-0.0302283	0.824971	0.954892
factor_15	NL_wk00_Gender	Disease	-0.0398122	0.722499	0.894652	-0.0364478	0.7878	0.950111
factor_15	NL_wk00_Onset_type	Disease	-0.141169	0.211647	0.617444	-0.0958096	0.478353	0.805647
factor_15	NL_wk00_Psoriatic_Arthritis	Disease	0.150334	0.177623	0.564629	0.0537932	0.691057	0.896507
factor_16	LS_ADA_PASI	Disease severity	0.138271	0.140569	0.524432	0.074393	0.506539	0.818649
factor_16	LS_UST_PASI	Disease severity	0.0314369	0.73104	0.894818	0.0519941	0.640628	0.893553
factor_16	LS_wk00_Age	Disease	0.0964492	0.388694	0.714656	0.141464	0.293877	0.721538
factor_16	LS_wk00_Age_of_onset	Disease	0.284849	0.0104382	0.135415	0.314145	0.0173228	0.251968
factor_16	LS_wk00_Anti_TNF_Naive	Disease	0.121447	0.277085	0.657008	0.072175	0.593664	0.862775
factor_16	LS_wk00_BMI	Disease	-0.11988	0.286424	0.660756	0.0725478	0.591753	0.862775
factor_16	LS_wk00_Cw6_PosNeg	Disease	0.152989	0.170002	0.561922	0.204638	0.130306	0.613207
factor_16	LS_wk00_Gender	Disease	0.176482	0.112726	0.4607	-0.20506	0.125971	0.601603
factor_16	LS_wk00_Onset_type	Disease	-0.146795	0.193819	0.592568	-0.354086	0.00688787	0.13181
factor_16	LS_wk00_Psoriatic_Arthritis	Disease	0.168974	0.129122	0.499827	0.153542	0.254158	0.713425
factor_16	NL_ADA_PASI	Disease severity	0.141951	0.20619	0.617444	0.278699	0.0393573	0.403595
factor_16	NL_UST_PASI	Disease severity	0.159338	0.152756	0.539911	0.0893937	0.516316	0.820634
factor_16	NL_wk00_Age	Disease	0.189099	0.0888554	0.430814	0.0891972	0.513279	0.820634
factor_16	NL_wk00_Age_of_onset	Disease	0.27102	0.0150312	0.171786	0.221172	0.0982574	0.547266
factor_16	NL_wk00_Anti_TNF_Naive	Disease	0.0710933	0.525626	0.803944	0.157309	0.242548	0.709211
factor_16	NL_wk00_BMI	Disease	-0.156965	0.161689	0.554361	0.110311	0.413998	0.783554
factor_16	NL_wk00_Cw6_PosNeg	Disease	0.164003	0.140941	0.524432	0.260686	0.0523197	0.448454
factor_16	NL_wk00_Gender	Disease	0.121138	0.278317	0.657008	-0.245489	0.0656772	0.469666
factor_16	NL_wk00_Onset_type	Disease	-0.179268	0.111586	0.4607	-0.287581	0.0300721	0.352064
factor_16	NL_wk00_Psoriatic_Arthritis	Disease	0.0987954	0.377204	0.704506	0.271099	0.041372	0.403595
factor_17	LS_ADA_PASI	Disease severity	-0.159655	0.0883136	0.430814	-0.000932082	0.993369	0.997525
factor_17	LS_UST_PASI	Disease severity	-0.0177479	0.846153	0.918899	0.0212776	0.84858	0.956147
factor_17	LS_wk00_Age	Disease	0.171108	0.124288	0.486159	0.130751	0.332322	0.750058
factor_17	LS_wk00_Age_of_onset	Disease	0.0275604	0.808258	0.913491	0.193658	0.148908	0.632529
factor_17	LS_wk00_Anti_TNF_Naive	Disease	0.142314	0.202159	0.614153	0.296246	0.0252506	0.310777
factor_17	LS_wk00_BMI	Disease	-0.00708897	0.949918	0.974275	0.21967	0.100621	0.547266
factor_17	LS_wk00_Cw6_PosNeg	Disease	-0.113648	0.309332	0.664002	-0.0888494	0.514929	0.820634
factor_17	LS_wk00_Gender	Disease	-0.014486	0.897224	0.946522	-0.170691	0.20427	0.675506
factor_17	LS_wk00_Onset_type	Disease	-0.206345	0.0663027	0.401722	-0.231741	0.0828212	0.504087
factor_17	LS_wk00_Psoriatic_Arthritis	Disease	0.151844	0.173259	0.561922	0.143811	0.285856	0.719411
factor_17	NL_ADA_PASI	Disease severity	0.176283	0.115431	0.465604	0.544146	1.75403e-05	0.000765397
factor_17	NL_UST_PASI	Disease severity	0.256575	0.019975	0.204	0.128236	0.350799	0.764442
factor_17	NL_wk00_Age	Disease	0.112632	0.313704	0.664002	0.150371	0.26864	0.719411
factor_17	NL_wk00_Age_of_onset	Disease	0.0475984	0.675018	0.866334	0.00779192	0.954127	0.984202
factor_17	NL_wk00_Anti_TNF_Naive	Disease	0.110688	0.322182	0.669505	0.112689	0.403945	0.780531
factor_17	NL_wk00_BMI	Disease	0.140859	0.209737	0.617444	0.386146	0.00300966	0.0722318
factor_17	NL_wk00_Cw6_PosNeg	Disease	-0.132636	0.234879	0.65507	-0.171098	0.207374	0.675506
factor_17	NL_wk00_Gender	Disease	-0.189397	0.0883448	0.430814	-0.1977	0.140448	0.627289
factor_17	NL_wk00_Onset_type	Disease	-0.189314	0.0925935	0.434718	-0.0678317	0.616124	0.880178
factor_17	NL_wk00_Psoriatic_Arthritis	Disease	0.226443	0.0407857	0.334086	0.0631066	0.640962	0.893553
factor_18	LS_ADA_PASI	Disease severity	-0.176039	0.0598489	0.393799	0.0110788	0.921308	0.98055
factor_18	LS_UST_PASI	Disease severity	-0.23656	0.00870737	0.121339	-0.345515	0.00137815	0.0348165
factor_18	LS_wk00_Age	Disease	0.202704	0.0677905	0.401722	0.0785069	0.561591	0.852222
factor_18	LS_wk00_Age_of_onset	Disease	0.124376	0.271673	0.657008	-0.0519188	0.70131	0.904916
factor_18	LS_wk00_Anti_TNF_Naive	Disease	0.089829	0.422222	0.742735	0.0613425	0.650338	0.893553
factor_18	LS_wk00_BMI	Disease	-0.0605041	0.591568	0.84259	0.118941	0.378197	0.778998
factor_18	LS_wk00_Cw6_PosNeg	Disease	0.0155876	0.889456	0.944555	-0.00941378	0.945102	0.984202
factor_18	LS_wk00_Gender	Disease	0.095732	0.392248	0.714656	-0.0354035	0.793745	0.950696
factor_18	LS_wk00_Onset_type	Disease	0.0595261	0.599928	0.851969	0.0494199	0.71506	0.910421
factor_18	LS_wk00_Psoriatic_Arthritis	Disease	-0.0383228	0.732482	0.894818	0.113388	0.401015	0.780531
factor_18	NL_ADA_PASI	Disease severity	-0.114628	0.308211	0.664002	-0.0741044	0.590791	0.862775
factor_18	NL_UST_PASI	Disease severity	-0.158397	0.155224	0.539911	-0.209113	0.125473	0.601603
factor_18	NL_wk00_Age	Disease	0.23395	0.0343929	0.305714	0.0912607	0.503542	0.816554
factor_18	NL_wk00_Age_of_onset	Disease	0.12861	0.25556	0.657008	-0.0334157	0.805092	0.950714
factor_18	NL_wk00_Anti_TNF_Naive	Disease	0.10103	0.366454	0.692512	0.155148	0.249163	0.709211
factor_18	NL_wk00_BMI	Disease	-0.0573473	0.611087	0.855392	0.120426	0.372229	0.778998
factor_18	NL_wk00_Cw6_PosNeg	Disease	0.0261806	0.815392	0.913491	0.00880647	0.948639	0.984202
factor_18	NL_wk00_Gender	Disease	0.071044	0.525913	0.803944	-0.0829671	0.5395	0.841885
factor_18	NL_wk00_Onset_type	Disease	-0.0106721	0.925145	0.965968	0.00773185	0.95448	0.984202
factor_18	NL_wk00_Psoriatic_Arthritis	Disease	-0.0230757	0.836964	0.918899	0.127202	0.345724	0.7604
factor_19	LS_ADA_PASI	Disease severity	0.203738	0.0289671	0.272631	0.14607	0.190381	0.675506
factor_19	LS_UST_PASI	Disease severity	0.146341	0.107744	0.453865	0.0497567	0.655086	0.893553
factor_19	LS_wk00_Age	Disease	0.102505	0.359463	0.689991	0.117068	0.385803	0.778998
factor_19	LS_wk00_Age_of_onset	Disease	-0.0325343	0.774501	0.900147	-0.0270538	0.841666	0.956147
factor_19	LS_wk00_Anti_TNF_Naive	Disease	0.0286802	0.798124	0.905673	0.0346149	0.798241	0.950696
factor_19	LS_wk00_BMI	Disease	0.0539943	0.63212	0.855392	0.213495	0.110804	0.563196
factor_19	LS_wk00_Cw6_PosNeg	Disease	0.18527	0.0956347	0.437187	-0.108076	0.427862	0.784335
factor_19	LS_wk00_Gender	Disease	-0.0307617	0.783818	0.901572	-0.0963188	0.476007	0.805647
factor_19	LS_wk00_Onset_type	Disease	0.0917545	0.418245	0.742735	-0.159799	0.235078	0.709211
factor_19	LS_wk00_Psoriatic_Arthritis	Disease	-0.275263	0.0123182	0.144213	-0.200203	0.135392	0.619249
factor_19	NL_ADA_PASI	Disease severity	-0.00337162	0.976168	0.988525	-0.0732769	0.594955	0.862775
factor_19	NL_UST_PASI	Disease severity	0.102995	0.357158	0.689991	-0.123534	0.368888	0.778601
factor_19	NL_wk00_Age	Disease	0.0630504	0.573611	0.830506	0.0562425	0.680549	0.896507
factor_19	NL_wk00_Age_of_onset	Disease	0.0471451	0.677942	0.867503	0.0438637	0.745951	0.925001
factor_19	NL_wk00_Anti_TNF_Naive	Disease	-0.104115	0.351926	0.686686	0.280528	0.0345442	0.376846
factor_19	NL_wk00_BMI	Disease	0.126389	0.26087	0.657008	-0.134349	0.319073	0.732799
factor_19	NL_wk00_Cw6_PosNeg	Disease	0.0148823	0.894428	0.945981	-0.119179	0.38165	0.778998
factor_19	NL_wk00_Gender	Disease	0.170978	0.124578	0.486159	0.0276984	0.837943	0.955375
factor_19	NL_wk00_Onset_type	Disease	-0.068707	0.544795	0.814646	-0.174917	0.193122	0.675506
factor_19	NL_wk00_Psoriatic_Arthritis	Disease	-0.129369	0.246712	0.657008	-0.244779	0.066487	0.469666
factor_2	LS_ADA_PASI	Disease severity	0.643297	8.99706e-15	1.07965e-12	0.577497	1.34715e-08	1.61658e-06
factor_2	LS_UST_PASI	Disease severity	0.653785	3.24238e-16	5.18781e-14	0.525765	3.32484e-07	2.27989e-05
factor_2	LS_wk00_Age	Disease	0.211231	0.0567846	0.38938	0.19199	0.152508	0.641011
factor_2	LS_wk00_Age_of_onset	Disease	0.132969	0.239667	0.65507	-0.0149282	0.912239	0.98055
factor_2	LS_wk00_Anti_TNF_Naive	Disease	0.0752151	0.50184	0.783227	-0.150052	0.265241	0.719411
factor_2	LS_wk00_BMI	Disease	0.0512088	0.649819	0.857313	-0.127169	0.345852	0.7604
factor_2	LS_wk00_Cw6_PosNeg	Disease	0.0328928	0.769244	0.900147	-0.107021	0.432416	0.784335
factor_2	LS_wk00_Gender	Disease	0.0233059	0.83536	0.918899	-0.122067	0.365698	0.778601
factor_2	LS_wk00_Onset_type	Disease	-0.208719	0.0631719	0.393799	-0.0782609	0.562822	0.852222
factor_2	LS_wk00_Psoriatic_Arthritis	Disease	0.0758452	0.498254	0.783227	0.146102	0.278169	0.719411
factor_2	NL_ADA_PASI	Disease severity	0.0221179	0.844617	0.918899	0.0285879	0.835865	0.955375
factor_2	NL_UST_PASI	Disease severity	0.0532402	0.634754	0.855392	0.0462455	0.737423	0.925001
factor_2	NL_wk00_Age	Disease	0.115516	0.301395	0.664002	-0.137433	0.312467	0.724735
factor_2	NL_wk00_Age_of_onset	Disease	0.111182	0.326179	0.669505	0.0262601	0.846254	0.956147
factor_2	NL_wk00_Anti_TNF_Naive	Disease	0.0523995	0.640117	0.855392	-0.0177197	0.895912	0.979585
factor_2	NL_wk00_BMI	Disease	-0.224041	0.0443611	0.334086	0.0110274	0.935114	0.984202
factor_2	NL_wk00_Cw6_PosNeg	Disease	0.0395689	0.724126	0.894652	-0.0361773	0.791235	0.950696
factor_2	NL_wk00_Gender	Disease	0.139893	0.210021	0.617444	-0.149277	0.267746	0.719411
factor_2	NL_wk00_Onset_type	Disease	0.030257	0.789909	0.903765	0.00686188	0.959597	0.984202
factor_2	NL_wk00_Psoriatic_Arthritis	Disease	0.0486548	0.664229	0.860394	-0.0148429	0.912738	0.98055
factor_20	LS_ADA_PASI	Disease severity	0.359379	7.99922e-05	0.00295356	0.151658	0.173792	0.675506
factor_20	LS_UST_PASI	Disease severity	0.05746	0.529577	0.806974	0.0214296	0.847512	0.956147
factor_20	LS_wk00_Age	Disease	0.183248	0.0993751	0.442962	-0.00712865	0.958028	0.984202
factor_20	LS_wk00_Age_of_onset	Disease	0.254851	0.0225251	0.220654	0.0264001	0.845444	0.956147
factor_20	LS_wk00_Anti_TNF_Naive	Disease	0.222501	0.0445199	0.334086	0.116551	0.387923	0.778998
factor_20	LS_wk00_BMI	Disease	-0.0325804	0.772778	0.900147	-0.0151457	0.910965	0.98055
factor_20	LS_wk00_Cw6_PosNeg	Disease	-0.223461	0.0435852	0.334086	-0.184023	0.174569	0.675506
factor_20	LS_wk00_Gender	Disease	0.0567901	0.612316	0.855392	0.161469	0.23016	0.708571
factor_20	LS_wk00_Onset_type	Disease	-0.035267	0.756127	0.898238	-0.0561642	0.678168	0.896507
factor_20	LS_wk00_Psoriatic_Arthritis	Disease	0.179654	0.106304	0.453865	0.0554243	0.682181	0.896507
factor_20	NL_ADA_PASI	Disease severity	0.23733	0.0328962	0.300847	-0.0464036	0.736558	0.925001
factor_20	NL_UST_PASI	Disease severity	0.10274	0.358359	0.689991	-0.00702348	0.959412	0.984202
factor_20	NL_wk00_Age	Disease	0.288452	0.0085874	0.121339	0.0315036	0.81771	0.95428
factor_20	NL_wk00_Age_of_onset	Disease	0.301913	0.00649445	0.105748	0.0744612	0.58199	0.854297
factor_20	NL_wk00_Anti_TNF_Naive	Disease	0.287383	0.00884762	0.121339	0.195545	0.144913	0.627289
factor_20	NL_wk00_BMI	Disease	-0.0525072	0.641544	0.855392	0.0639038	0.636743	0.893553
factor_20	NL_wk00_Cw6_PosNeg	Disease	-0.257933	0.0193063	0.201457	-0.156023	0.250852	0.709211
factor_20	NL_wk00_Gender	Disease	0.101745	0.363054	0.691531	0.0605476	0.654581	0.893553
factor_20	NL_wk00_Onset_type	Disease	-0.0799278	0.480951	0.77361	-0.128516	0.340724	0.7604
factor_20	NL_wk00_Psoriatic_Arthritis	Disease	0.186655	0.0931379	0.434718	0.0680064	0.615214	0.880178
factor_21	LS_ADA_PASI	Disease severity	0.175614	0.0604784	0.393799	0.0360981	0.747477	0.925001
factor_21	LS_UST_PASI	Disease severity	0.288608	0.00126481	0.0303555	0.104542	0.346932	0.7604
factor_21	LS_wk00_Age	Disease	0.0305719	0.785119	0.901572	0.301882	0.0224777	0.291603
factor_21	LS_wk00_Age_of_onset	Disease	0.103593	0.360484	0.689991	0.138114	0.305574	0.72276
factor_21	LS_wk00_Anti_TNF_Naive	Disease	-0.122185	0.274151	0.657008	0.0294975	0.827573	0.954892
factor_21	LS_wk00_BMI	Disease	-0.199147	0.0746898	0.419741	0.152223	0.258308	0.71621
factor_21	LS_wk00_Cw6_PosNeg	Disease	0.0886881	0.428163	0.744632	0.106872	0.433059	0.784335
factor_21	LS_wk00_Gender	Disease	0.030854	0.783185	0.901572	0.0184443	0.89168	0.977184
factor_21	LS_wk00_Onset_type	Disease	-0.0967879	0.393061	0.714656	-0.255164	0.0554152	0.456541
factor_21	LS_wk00_Psoriatic_Arthritis	Disease	0.00172417	0.987734	0.994066	0.0541206	0.689273	0.896507
factor_21	NL_ADA_PASI	Disease severity	0.123434	0.272272	0.657008	0.0325501	0.813498	0.953344
factor_21	NL_UST_PASI	Disease severity	0.278279	0.0113592	0.143485	0.0355304	0.79677	0.950696
factor_21	NL_wk00_Age	Disease	0.0968214	0.386857	0.714656	0.157678	0.245796	0.709211
factor_21	NL_wk00_Age_of_onset	Disease	0.0253284	0.823524	0.913491	-0.0938604	0.48739	0.812782
factor_21	NL_wk00_Anti_TNF_Naive	Disease	-0.035436	0.751957	0.89786	0.114438	0.396641	0.780531
factor_21	NL_wk00_BMI	Disease	-0.0587634	0.602296	0.852809	0.0545744	0.686801	0.896507
factor_21	NL_wk00_Cw6_PosNeg	Disease	0.15863	0.154611	0.539911	0.220505	0.102456	0.547266
factor_21	NL_wk00_Gender	Disease	0.00718231	0.948938	0.974275	0.138535	0.304086	0.72276
factor_21	NL_wk00_Onset_type	Disease	-0.0821745	0.468667	0.766438	0.0145158	0.914655	0.98055
factor_21	NL_wk00_Psoriatic_Arthritis	Disease	0.0217781	0.846016	0.918899	0.121255	0.368923	0.778601
factor_22	LS_ADA_PASI	Disease severity	-0.339947	0.000201579	0.00645053	-0.373778	0.000542151	0.0153078
factor_22	LS_UST_PASI	Disease severity	-0.262751	0.00345716	0.0663774	-0.165245	0.135461	0.619249
factor_22	LS_wk00_Age	Disease	-0.0843807	0.45102	0.754911	-0.24824	0.0626154	0.469615
factor_22	LS_wk00_Age_of_onset	Disease	-0.150939	0.181398	0.569093	0.0364678	0.787687	0.950111
factor_22	LS_wk00_Anti_TNF_Naive	Disease	-0.029295	0.793891	0.905149	-0.0692542	0.608728	0.874819
factor_22	LS_wk00_BMI	Disease	-0.106426	0.344333	0.685809	-0.0436646	0.747066	0.925001
factor_22	LS_wk00_Cw6_PosNeg	Disease	0.223734	0.0433225	0.334086	-0.00880883	0.948625	0.984202
factor_22	LS_wk00_Gender	Disease	-0.0539997	0.629925	0.855392	-0.129867	0.335627	0.752809
factor_22	LS_wk00_Onset_type	Disease	0.0485597	0.668835	0.860699	-0.0620508	0.646567	0.893553
factor_22	LS_wk00_Psoriatic_Arthritis	Disease	-0.155381	0.163342	0.556059	0.241555	0.0702638	0.469666
factor_22	NL_ADA_PASI	Disease severity	-0.127493	0.256694	0.657008	-0.0510681	0.711178	0.910308
factor_22	NL_UST_PASI	Disease severity	-0.090044	0.421107	0.742735	-0.00140833	0.991858	0.997525
factor_22	NL_wk00_Age	Disease	-0.046304	0.679544	0.867503	-0.168474	0.21453	0.686497
factor_22	NL_wk00_Age_of_onset	Disease	-0.0922526	0.415711	0.74179	0.0387693	0.774629	0.943711
factor_22	NL_wk00_Anti_TNF_Naive	Disease	0.0794094	0.478222	0.772885	-0.178101	0.185016	0.675506
factor_22	NL_wk00_BMI	Disease	-0.196059	0.0794005	0.428227	-0.0445065	0.742356	0.925001
factor_22	NL_wk00_Cw6_PosNeg	Disease	0.088779	0.427688	0.744632	0.0187988	0.890623	0.977184
factor_22	NL_wk00_Gender	Disease	0.0361362	0.747219	0.89786	-0.112329	0.405455	0.780531
factor_22	NL_wk00_Onset_type	Disease	0.0512521	0.651633	0.857313	-0.12396	0.358254	0.770664
factor_22	NL_wk00_Psoriatic_Arthritis	Disease	-0.149383	0.180414	0.569093	0.147868	0.27234	0.719411
factor_23	LS_ADA_PASI	Disease severity	0.0279999	0.766433	0.899482	-0.253059	0.0217996	0.290661
factor_23	LS_UST_PASI	Disease severity	-0.18257	0.0441415	0.334086	-0.134279	0.226171	0.704949
factor_23	LS_wk00_Age	Disease	0.049893	0.656217	0.860394	0.200844	0.134118	0.619249
factor_23	LS_wk00_Age_of_onset	Disease	-0.065438	0.564141	0.825572	0.0886218	0.512115	0.820634
factor_23	LS_wk00_Anti_TNF_Naive	Disease	-0.0491757	0.660854	0.860394	0.140782	0.296232	0.721538
factor_23	LS_wk00_BMI	Disease	-0.159525	0.154869	0.539911	0.0828224	0.54021	0.841885
factor_23	LS_wk00_Cw6_PosNeg	Disease	-0.00091779	0.993471	0.995545	-0.0154541	0.909994	0.98055
factor_23	LS_wk00_Gender	Disease	0.0618329	0.581049	0.832547	-0.172791	0.198677	0.675506
factor_23	LS_wk00_Onset_type	Disease	0.046392	0.68281	0.86936	-0.254392	0.0561827	0.456541
factor_23	LS_wk00_Psoriatic_Arthritis	Disease	-0.0014164	0.989924	0.994066	0.156874	0.243872	0.709211
factor_23	NL_ADA_PASI	Disease severity	-0.0381225	0.735444	0.894818	-0.269139	0.046925	0.433154
factor_23	NL_UST_PASI	Disease severity	-0.0955721	0.393042	0.714656	-0.168785	0.218003	0.68843
factor_23	NL_wk00_Age	Disease	0.0183937	0.869717	0.929462	0.0611451	0.654393	0.893553
factor_23	NL_wk00_Age_of_onset	Disease	-0.161118	0.153364	0.539911	-0.0161936	0.904833	0.98055
factor_23	NL_wk00_Anti_TNF_Naive	Disease	-0.0240052	0.830493	0.916406	0.046989	0.728523	0.922667
factor_23	NL_wk00_BMI	Disease	-0.0539342	0.6325	0.855392	0.00535366	0.968473	0.986978
factor_23	NL_wk00_Cw6_PosNeg	Disease	-0.0539182	0.630442	0.855392	-0.0631148	0.643998	0.893553
factor_23	NL_wk00_Gender	Disease	0.0897887	0.422431	0.742735	-0.0136059	0.919986	0.98055
factor_23	NL_wk00_Onset_type	Disease	0.108312	0.3389	0.6778	-0.085558	0.526864	0.829164
factor_23	NL_wk00_Psoriatic_Arthritis	Disease	-0.0166515	0.881963	0.938675	0.112447	0.40496	0.780531
factor_24	LS_ADA_PASI	Disease severity	0.0588386	0.532219	0.808434	0.189281	0.0885428	0.516771
factor_24	LS_UST_PASI	Disease severity	0.130248	0.152738	0.539911	0.0710405	0.523343	0.829058
factor_24	LS_wk00_Age	Disease	-0.150638	0.176739	0.564629	-0.0929373	0.491701	0.813849
factor_24	LS_wk00_Age_of_onset	Disease	-0.12396	0.273293	0.657008	-0.190288	0.156246	0.641011
factor_24	LS_wk00_Anti_TNF_Naive	Disease	-0.0727621	0.515927	0.797612	0.0318052	0.814315	0.953344
factor_24	LS_wk00_BMI	Disease	-0.0758971	0.500674	0.783227	-0.0599349	0.657858	0.894538
factor_24	LS_wk00_Cw6_PosNeg	Disease	0.109291	0.328368	0.669505	-0.0772409	0.571511	0.854297
factor_24	LS_wk00_Gender	Disease	0.00541573	0.961486	0.978325	-0.0543807	0.687856	0.896507
factor_24	LS_wk00_Onset_type	Disease	0.133302	0.238479	0.65507	0.132701	0.325099	0.739563
factor_24	LS_wk00_Psoriatic_Arthritis	Disease	0.0726138	0.516786	0.797612	0.113711	0.399669	0.780531
factor_24	NL_ADA_PASI	Disease severity	-0.112713	0.316419	0.666146	-0.0450468	0.743994	0.925001
factor_24	NL_UST_PASI	Disease severity	-0.0658471	0.556697	0.822198	-0.115658	0.400422	0.780531
factor_24	NL_wk00_Age	Disease	-0.203242	0.0670486	0.401722	-0.144936	0.286522	0.719411
factor_24	NL_wk00_Age_of_onset	Disease	-0.00638096	0.955202	0.977606	-0.113154	0.401996	0.780531
factor_24	NL_wk00_Anti_TNF_Naive	Disease	-0.0201879	0.857136	0.925108	0.18025	0.179684	0.675506
factor_24	NL_wk00_BMI	Disease	-0.186688	0.0951597	0.437187	0.0109589	0.935516	0.984202
factor_24	NL_wk00_Cw6_PosNeg	Disease	0.112649	0.313632	0.664002	-0.109961	0.419801	0.784335
factor_24	NL_wk00_Gender	Disease	0.041747	0.7096	0.884696	-0.195487	0.145034	0.627289
factor_24	NL_wk00_Onset_type	Disease	0.0845075	0.456092	0.754911	0.0112556	0.933774	0.984202
factor_24	NL_wk00_Psoriatic_Arthritis	Disease	0.0543148	0.627926	0.855392	0.0912061	0.499838	0.816062
factor_3	LS_ADA_PASI	Disease severity	0.0173254	0.854188	0.925108	-0.14178	0.203874	0.675506
factor_3	LS_UST_PASI	Disease severity	-0.0471231	0.606259	0.855392	-0.00032484	0.997675	0.999757
factor_3	LS_wk00_Age	Disease	-0.199727	0.0720162	0.416479	-0.271207	0.0412878	0.403595
factor_3	LS_wk00_Age_of_onset	Disease	-0.125896	0.265811	0.657008	-0.148306	0.270906	0.719411
factor_3	LS_wk00_Anti_TNF_Naive	Disease	-0.191189	0.0853193	0.430814	0.0748032	0.580252	0.854297
factor_3	LS_wk00_BMI	Disease	-0.0195742	0.8623	0.927668	-0.141077	0.295213	0.721538
factor_3	LS_wk00_Cw6_PosNeg	Disease	-0.134077	0.229786	0.652646	0.105357	0.439644	0.784335
factor_3	LS_wk00_Gender	Disease	0.123099	0.270553	0.657008	0.0855666	0.526823	0.829164
factor_3	LS_wk00_Onset_type	Disease	0.0646104	0.56909	0.830283	0.290285	0.0284913	0.341895
factor_3	LS_wk00_Psoriatic_Arthritis	Disease	-0.0318216	0.77656	0.900359	0.109497	0.417473	0.784335
factor_3	NL_ADA_PASI	Disease severity	0.0328636	0.770857	0.900147	-0.14594	0.287708	0.719411
factor_3	NL_UST_PASI	Disease severity	-0.0795048	0.477692	0.772885	-0.157862	0.249698	0.709211
factor_3	NL_wk00_Age	Disease	-0.154594	0.165513	0.559482	-0.24632	0.0672466	0.469666
factor_3	NL_wk00_Age_of_onset	Disease	-0.149433	0.185844	0.57332	-0.125579	0.351962	0.764442
factor_3	NL_wk00_Anti_TNF_Naive	Disease	-0.0437728	0.69618	0.879386	0.0392109	0.772131	0.943061
factor_3	NL_wk00_BMI	Disease	-0.00969101	0.931573	0.969968	-0.240785	0.0711908	0.469666
factor_3	NL_wk00_Cw6_PosNeg	Disease	0.0784617	0.483506	0.77361	-0.354126	0.00741429	0.13181
factor_3	NL_wk00_Gender	Disease	-0.104244	0.351326	0.686686	-0.0808117	0.550122	0.844679
factor_3	NL_wk00_Onset_type	Disease	0.128262	0.256861	0.657008	0.138545	0.304051	0.72276
factor_3	NL_wk00_Psoriatic_Arthritis	Disease	-0.0246588	0.825949	0.913491	0.01239	0.927116	0.984202
factor_4	LS_ADA_PASI	Disease severity	-0.272661	0.00319743	0.0645326	-0.469218	8.72296e-06	0.000418702
factor_4	LS_UST_PASI	Disease severity	-0.232821	0.00986039	0.131472	-0.215274	0.0506451	0.448454
factor_4	LS_wk00_Age	Disease	0.00765164	0.945606	0.974015	0.0249784	0.853673	0.959633
factor_4	LS_wk00_Age_of_onset	Disease	0.112612	0.319955	0.669505	0.143452	0.287075	0.719411
factor_4	LS_wk00_Anti_TNF_Naive	Disease	-0.0358508	0.749149	0.89786	0.0399698	0.767842	0.940215
factor_4	LS_wk00_BMI	Disease	-0.215109	0.0537887	0.378585	-0.160961	0.231647	0.708571
factor_4	LS_wk00_Cw6_PosNeg	Disease	-0.0622792	0.578317	0.831115	-0.173695	0.200456	0.675506
factor_4	LS_wk00_Gender	Disease	0.0691319	0.53714	0.813334	-0.130612	0.332838	0.750058
factor_4	LS_wk00_Onset_type	Disease	0.0376568	0.740169	0.894915	-0.210546	0.115939	0.573721
factor_4	LS_wk00_Psoriatic_Arthritis	Disease	-0.180445	0.104748	0.452964	-0.0607041	0.653744	0.893553
factor_4	NL_ADA_PASI	Disease severity	-0.0845489	0.452979	0.754911	-0.16332	0.233491	0.709211
factor_4	NL_UST_PASI	Disease severity	-0.0335872	0.764512	0.899426	0.0933967	0.49763	0.815322
factor_4	NL_wk00_Age	Disease	0.124521	0.265014	0.657008	-0.0925116	0.497686	0.815322
factor_4	NL_wk00_Age_of_onset	Disease	0.129788	0.251197	0.657008	-0.116461	0.388291	0.778998
factor_4	NL_wk00_Anti_TNF_Naive	Disease	0.0558995	0.617913	0.855392	0.104042	0.441188	0.784335
factor_4	NL_wk00_BMI	Disease	-0.356491	0.00108855	0.0275003	-0.190957	0.15477	0.641011
factor_4	NL_wk00_Cw6_PosNeg	Disease	0.196562	0.0767396	0.419741	0.147892	0.276702	0.719411
factor_4	NL_wk00_Gender	Disease	0.0505604	0.651915	0.857313	-0.321442	0.0147623	0.221435
factor_4	NL_wk00_Onset_type	Disease	0.119591	0.290686	0.661276	-0.0241785	0.85831	0.960347
factor_4	NL_wk00_Psoriatic_Arthritis	Disease	-0.0666204	0.552062	0.820401	0.0370132	0.784587	0.950111
factor_5	LS_ADA_PASI	Disease severity	-0.183951	0.0490755	0.362404	-0.472754	7.30039e-06	0.000389354
factor_5	LS_UST_PASI	Disease severity	-0.29677	0.000902457	0.0240655	-0.191441	0.0829644	0.504087
factor_5	LS_wk00_Age	Disease	0.190487	0.0864944	0.430814	0.160922	0.231762	0.708571
factor_5	LS_wk00_Age_of_onset	Disease	0.181162	0.107793	0.453865	0.151807	0.259626	0.71621
factor_5	LS_wk00_Anti_TNF_Naive	Disease	0.0552152	0.622228	0.855392	-0.119432	0.376218	0.778998
factor_5	LS_wk00_BMI	Disease	-0.0221546	0.844363	0.918899	-0.14339	0.287285	0.719411
factor_5	LS_wk00_Cw6_PosNeg	Disease	-0.18807	0.0906396	0.434718	-0.213427	0.11425	0.571251
factor_5	LS_wk00_Gender	Disease	0.0529922	0.636334	0.855392	0.069972	0.605011	0.872088
factor_5	LS_wk00_Onset_type	Disease	-0.110295	0.330078	0.669505	-0.169943	0.206291	0.675506
factor_5	LS_wk00_Psoriatic_Arthritis	Disease	-0.222476	0.0445448	0.334086	-0.11169	0.408153	0.780531
factor_5	NL_ADA_PASI	Disease severity	-0.00162677	0.9885	0.994066	-0.260113	0.0551236	0.456541
factor_5	NL_UST_PASI	Disease severity	-0.0980151	0.381003	0.708842	0.191826	0.160614	0.647853
factor_5	NL_wk00_Age	Disease	0.196423	0.0769524	0.419741	0.125433	0.356985	0.770664
factor_5	NL_wk00_Age_of_onset	Disease	0.13436	0.23474	0.65507	0.0983974	0.466494	0.801368
factor_5	NL_wk00_Anti_TNF_Naive	Disease	0.16722	0.133203	0.511498	0.0229266	0.865577	0.963983
factor_5	NL_wk00_BMI	Disease	-0.201694	0.0709753	0.415465	-0.107206	0.427342	0.784335
factor_5	NL_wk00_Cw6_PosNeg	Disease	0.0991976	0.375256	0.703604	0.0345959	0.800169	0.950696
factor_5	NL_wk00_Gender	Disease	0.0181581	0.871371	0.929462	-0.135554	0.314709	0.726251
factor_5	NL_wk00_Onset_type	Disease	0.0634331	0.576164	0.830506	-0.156509	0.244984	0.709211
factor_5	NL_wk00_Psoriatic_Arthritis	Disease	-0.108175	0.333358	0.669505	0.00786921	0.953672	0.984202
factor_6	LS_ADA_PASI	Disease severity	0.511917	4.9936e-09	3.42418e-07	0.545645	1.14974e-07	1.10375e-05
factor_6	LS_UST_PASI	Disease severity	0.411969	2.42184e-06	0.000129165	0.421187	7.33586e-05	0.00270863
factor_6	LS_wk00_Age	Disease	0.152067	0.172619	0.561922	0.0101917	0.940021	0.984202
factor_6	LS_wk00_Age_of_onset	Disease	0.184785	0.100815	0.443955	-0.252367	0.0582389	0.456541
factor_6	LS_wk00_Anti_TNF_Naive	Disease	0.0839223	0.453492	0.754911	-0.0754277	0.577086	0.854297
factor_6	LS_wk00_BMI	Disease	-0.071939	0.523333	0.803944	-0.0550444	0.684245	0.896507
factor_6	LS_wk00_Cw6_PosNeg	Disease	-0.12091	0.279228	0.657008	0.111603	0.412852	0.783554
factor_6	LS_wk00_Gender	Disease	0.13473	0.227505	0.650014	0.0756671	0.575874	0.854297
factor_6	LS_wk00_Onset_type	Disease	-0.0639084	0.573303	0.830506	0.281144	0.034133	0.376846
factor_6	LS_wk00_Psoriatic_Arthritis	Disease	0.121422	0.277182	0.657008	0.217849	0.103545	0.547266
factor_6	NL_ADA_PASI	Disease severity	0.0426179	0.705601	0.882718	0.112228	0.414631	0.783554
factor_6	NL_UST_PASI	Disease severity	-0.0912812	0.414728	0.74179	-0.23481	0.0844158	0.506495
factor_6	NL_wk00_Age	Disease	0.16496	0.138603	0.523853	-0.00779514	0.95453	0.984202
factor_6	NL_wk00_Age_of_onset	Disease	0.209893	0.0616695	0.393799	-0.227091	0.0893583	0.516771
factor_6	NL_wk00_Anti_TNF_Naive	Disease	0.109359	0.328062	0.669505	-0.0801461	0.553423	0.845997
factor_6	NL_wk00_BMI	Disease	-0.231475	0.0375964	0.328114	-0.00601713	0.964568	0.986978
factor_6	NL_wk00_Cw6_PosNeg	Disease	-0.1132	0.311257	0.664002	0.119073	0.382074	0.778998
factor_6	NL_wk00_Gender	Disease	0.124105	0.266625	0.657008	0.141807	0.292693	0.721538
factor_6	NL_wk00_Onset_type	Disease	-0.150496	0.182698	0.56945	0.236796	0.0761489	0.491167
factor_6	NL_wk00_Psoriatic_Arthritis	Disease	0.0650965	0.561213	0.823799	-0.0703303	0.603159	0.872038
factor_7	LS_ADA_PASI	Disease severity	-0.0947642	0.313742	0.664002	-0.269843	0.0142191	0.220167
factor_7	LS_UST_PASI	Disease severity	-0.211683	0.0192511	0.201457	-0.223737	0.0420241	0.403595
factor_7	LS_wk00_Age	Disease	-0.101166	0.365805	0.692512	0.136157	0.312542	0.724735
factor_7	LS_wk00_Age_of_onset	Disease	0.0433333	0.702711	0.882718	0.0934375	0.489362	0.812782
factor_7	LS_wk00_Anti_TNF_Naive	Disease	0.193139	0.0821212	0.430814	0.104704	0.43827	0.784335
factor_7	LS_wk00_BMI	Disease	-0.00508598	0.964057	0.978325	0.195474	0.145061	0.627289
factor_7	LS_wk00_Cw6_PosNeg	Disease	-0.014838	0.89474	0.945981	-0.198856	0.141764	0.627289
factor_7	LS_wk00_Gender	Disease	-0.0870253	0.436907	0.748245	-0.121025	0.369835	0.778601
factor_7	LS_wk00_Onset_type	Disease	-0.123745	0.274129	0.657008	-0.234454	0.079186	0.493627
factor_7	LS_wk00_Psoriatic_Arthritis	Disease	0.138832	0.213533	0.617444	-0.217722	0.103752	0.547266
factor_7	NL_ADA_PASI	Disease severity	0.191979	0.0859856	0.430814	-0.0590023	0.668727	0.896507
factor_7	NL_UST_PASI	Disease severity	-0.0860692	0.441981	0.752307	0.0655204	0.6346	0.893553
factor_7	NL_wk00_Age	Disease	-0.0874769	0.434522	0.748245	0.102892	0.450479	0.789404
factor_7	NL_wk00_Age_of_onset	Disease	-0.0136309	0.904479	0.95	-0.051194	0.705289	0.907171
factor_7	NL_wk00_Anti_TNF_Naive	Disease	-0.0491099	0.66128	0.860394	0.224274	0.0935122	0.528069
factor_7	NL_wk00_BMI	Disease	0.0840193	0.455824	0.754911	-0.0560722	0.678667	0.896507
factor_7	NL_wk00_Cw6_PosNeg	Disease	0.0268327	0.810878	0.913491	-0.0586881	0.667453	0.896507
factor_7	NL_wk00_Gender	Disease	-0.0816862	0.465656	0.765463	2.37168e-05	0.99986	0.99986
factor_7	NL_wk00_Onset_type	Disease	-0.0906261	0.424015	0.742801	-0.105282	0.43573	0.784335
factor_7	NL_wk00_Psoriatic_Arthritis	Disease	0.0513517	0.646828	0.857313	-0.00184163	0.989152	0.997465
factor_8	LS_ADA_PASI	Disease severity	-0.110394	0.240192	0.65507	-0.088463	0.429341	0.784335
factor_8	LS_UST_PASI	Disease severity	-0.0286619	0.753987	0.898049	0.0230899	0.835857	0.955375
factor_8	LS_wk00_Age	Disease	0.0544163	0.627282	0.855392	0.0369788	0.784782	0.950111
factor_8	LS_wk00_Age_of_onset	Disease	0.154525	0.171125	0.561922	0.0816852	0.545805	0.844568
factor_8	LS_wk00_Anti_TNF_Naive	Disease	-0.0256852	0.818825	0.913491	-0.137553	0.30756	0.72276
factor_8	LS_wk00_BMI	Disease	-0.318464	0.00376185	0.0681009	-0.118396	0.380401	0.778998
factor_8	LS_wk00_Cw6_PosNeg	Disease	-0.294688	0.00719877	0.111465	-0.00380661	0.977787	0.993064
factor_8	LS_wk00_Gender	Disease	0.994486	4.00846e-80	9.62031e-78	0.921626	2.84743e-24	6.83382e-22
factor_8	LS_wk00_Onset_type	Disease	0.0399374	0.725041	0.894652	0.175401	0.191874	0.675506
factor_8	LS_wk00_Psoriatic_Arthritis	Disease	-0.0809966	0.469443	0.766438	-0.164588	0.221162	0.693843
factor_8	NL_ADA_PASI	Disease severity	-0.0930771	0.408537	0.734449	-0.0980415	0.476395	0.805647
factor_8	NL_UST_PASI	Disease severity	0.0345615	0.757888	0.898238	0.0569228	0.679761	0.896507
factor_8	NL_wk00_Age	Disease	0.0377459	0.736361	0.894818	0.0217819	0.873399	0.965971
factor_8	NL_wk00_Age_of_onset	Disease	0.121577	0.282692	0.660756	0.0745532	0.581522	0.854297
factor_8	NL_wk00_Anti_TNF_Naive	Disease	-0.0249149	0.82417	0.913491	-0.154497	0.251179	0.709211
factor_8	NL_wk00_BMI	Disease	-0.294264	0.00766394	0.114959	-0.116493	0.388159	0.778998
factor_8	NL_wk00_Cw6_PosNeg	Disease	-0.311283	0.00441881	0.0757511	0.0028388	0.983434	0.994074
factor_8	NL_wk00_Gender	Disease	0.995423	2.37571e-83	1.14034e-80	0.921845	2.64446e-24	6.83382e-22
factor_8	NL_wk00_Onset_type	Disease	0.0538017	0.635509	0.855392	0.18919	0.158695	0.645538
factor_8	NL_wk00_Psoriatic_Arthritis	Disease	-0.0761101	0.49675	0.783227	-0.171072	0.203247	0.675506
factor_9	LS_ADA_PASI	Disease severity	-0.314387	0.00062212	0.0175657	-0.530591	2.93822e-07	2.27989e-05
factor_9	LS_UST_PASI	Disease severity	-0.367052	3.20205e-05	0.00139726	-0.415493	9.38179e-05	0.00321661
factor_9	LS_wk00_Age	Disease	-0.130346	0.243128	0.657008	0.0164471	0.903351	0.98055
factor_9	LS_wk00_Age_of_onset	Disease	-0.0555613	0.624479	0.855392	0.00562723	0.966862	0.986978
factor_9	LS_wk00_Anti_TNF_Naive	Disease	-0.0297454	0.790794	0.903765	-0.113493	0.400578	0.780531
factor_9	LS_wk00_BMI	Disease	-0.154269	0.169103	0.561922	-0.378697	0.00367494	0.0839985
factor_9	LS_wk00_Cw6_PosNeg	Disease	-0.0367399	0.74314	0.89625	-0.00868056	0.949372	0.984202
factor_9	LS_wk00_Gender	Disease	0.213235	0.0544215	0.378585	0.062539	0.643973	0.893553
factor_9	LS_wk00_Onset_type	Disease	0.174423	0.121762	0.483021	-0.0934826	0.489152	0.812782
factor_9	LS_wk00_Psoriatic_Arthritis	Disease	-0.235454	0.0332185	0.300847	-0.101207	0.453799	0.792085
factor_9	NL_ADA_PASI	Disease severity	-0.0397647	0.724494	0.894652	-0.181867	0.183883	0.675506
factor_9	NL_UST_PASI	Disease severity	-0.114219	0.306889	0.664002	-0.288932	0.0324016	0.370304
factor_9	NL_wk00_Age	Disease	0.0424059	0.705225	0.882718	0.101199	0.45801	0.793663
factor_9	NL_wk00_Age_of_onset	Disease	-0.0491556	0.665012	0.860394	-0.0243868	0.857102	0.960347
factor_9	NL_wk00_Anti_TNF_Naive	Disease	0.0667972	0.551005	0.820401	-0.174256	0.194838	0.675506
factor_9	NL_wk00_BMI	Disease	-0.404008	0.000183775	0.00630087	-0.335188	0.010811	0.17894
factor_9	NL_wk00_Cw6_PosNeg	Disease	0.131925	0.237418	0.65507	0.174233	0.199043	0.675506
factor_9	NL_wk00_Gender	Disease	0.203036	0.0673317	0.401722	0.100698	0.456084	0.793189
factor_9	NL_wk00_Onset_type	Disease	0.193247	0.085891	0.430814	-0.0981843	0.467464	0.801368
factor_9	NL_wk00_Psoriatic_Arthritis	Disease	-0.125289	0.262055	0.657008	-0.229516	0.0859012	0.509044

## Sheet: Blood trait details
Trait	Type	Tissue	Time	Drug	Name	Short_name
Age_of_onset	Disease	Blood	wk00	Both drugs	BL_wk00_Age_of_onset	Age of onset
Anti_TNF_Naive	Disease	Blood	wk00	Both drugs	BL_wk00_Anti_TNF_Naive	TNFi-naive
Psoriatic_Arthritis	Disease	Blood	wk00	Both drugs	BL_wk00_Psoriatic_Arthritis	PsA
Gender	Disease	Blood	wk00	Both drugs	BL_wk00_Gender	Sex
Age	Disease	Blood	wk00	Both drugs	BL_wk00_Age	Age
BMI	Disease	Blood	wk00	Both drugs	BL_wk00_BMI	BMI
Cw6_PosNeg	Disease	Blood	wk00	Both drugs	BL_wk00_Cw6_PosNeg	Cw6
PASI	Disease severity	Blood	All times	Adalimumab	BL_ADA_PASI	PASI
PASI	Disease severity	Blood	All times	Ustekinumab	BL_UST_PASI	PASI

## Sheet: Blood module-trait correlations
Trait	Module	Type	Cor_d	P.Value_d	padj_all_d
BL_ADA_PASI	aquamarine	Disease severity	-0.161581	0.0474702	0.360477
BL_ADA_PASI	firebrick	Disease severity	-0.0437497	0.593761	0.884003
BL_ADA_PASI	orangered	Disease severity	0.0528857	0.518978	0.829682
BL_ADA_PASI	sienna	Disease severity	-0.148631	0.0685513	0.431624
BL_ADA_PASI	thistle	Disease severity	0.119485	0.143935	0.529942
BL_ADA_PASI	darkorchid	Disease severity	-0.203381	0.012257	0.198564
BL_ADA_PASI	limegreen	Disease severity	-0.0792594	0.333352	0.703969
BL_ADA_PASI	sandybrown	Disease severity	-0.182913	0.0245761	0.231239
BL_ADA_PASI	slategrey	Disease severity	-0.149319	0.067267	0.431624
BL_ADA_PASI	burlywood	Disease severity	0.0734115	0.370355	0.710306
BL_ADA_PASI	gold	Disease severity	-0.0818705	0.31762	0.683024
BL_ADA_PASI	orchid	Disease severity	0.0444179	0.58813	0.882195
BL_ADA_PASI	plum	Disease severity	0.22769	0.00492832	0.161252
BL_ADA_PASI	rosybrown	Disease severity	-0.0666287	0.416305	0.736261
BL_ADA_PASI	darkslategrey	Disease severity	-0.182706	0.0247416	0.231239
BL_ADA_PASI	maroon	Disease severity	0.095336	0.244251	0.640135
BL_ADA_PASI	palegreen	Disease severity	-0.018591	0.820757	0.95565
BL_ADA_PASI	olivedrab	Disease severity	-0.103018	0.208127	0.611585
BL_ADA_PASI	cadetblue	Disease severity	0.0278399	0.734365	0.93946
BL_ADA_PASI	grey	Disease severity	0.0221895	0.786824	0.95565
BL_ADA_PASI	navy	Disease severity	0.234547	0.00374643	0.161252
BL_ADA_PASI	lightcoral	Disease severity	-0.127845	0.117734	0.484905
BL_ADA_PASI	darkviolet	Disease severity	-0.134188	0.100453	0.452825
BL_ADA_PASI	khaki	Disease severity	0.286616	0.000359884	0.0437258
BL_ADA_PASI	chocolate	Disease severity	0.124329	0.128263	0.489278
BL_ADA_PASI	dodgerblue	Disease severity	-0.215201	0.00796306	0.161252
BL_ADA_PASI	coral	Disease severity	0.135468	0.0972206	0.452825
BL_UST_PASI	thistle	Disease severity	0.166859	0.0311439	0.280295
BL_UST_PASI	slategrey	Disease severity	-0.140328	0.0704846	0.431624
BL_UST_PASI	rosybrown	Disease severity	-0.134901	0.0821811	0.44225
BL_UST_PASI	plum	Disease severity	0.0258547	0.740144	0.93946
BL_UST_PASI	maroon	Disease severity	0.066083	0.396163	0.723817
BL_UST_PASI	olivedrab	Disease severity	-0.0265165	0.73374	0.93946
BL_UST_PASI	sandybrown	Disease severity	-0.117785	0.129526	0.489278
BL_UST_PASI	palegreen	Disease severity	0.122359	0.115193	0.48262
BL_UST_PASI	navy	Disease severity	-0.00151173	0.984531	0.994171
BL_UST_PASI	sienna	Disease severity	0.0329531	0.672468	0.93946
BL_UST_PASI	orangered	Disease severity	0.0853527	0.272764	0.640135
BL_UST_PASI	orchid	Disease severity	0.0117394	0.880314	0.95565
BL_UST_PASI	khaki	Disease severity	0.117392	0.130821	0.489278
BL_UST_PASI	lightcoral	Disease severity	0.0810656	0.297669	0.666006
BL_UST_PASI	aquamarine	Disease severity	0.0508171	0.514278	0.827613
BL_UST_PASI	firebrick	Disease severity	-0.0895631	0.249719	0.640135
BL_UST_PASI	limegreen	Disease severity	-0.0442402	0.570243	0.882195
BL_UST_PASI	grey	Disease severity	0.034902	0.65431	0.92981
BL_UST_PASI	dodgerblue	Disease severity	-0.142432	0.0663327	0.431624
BL_UST_PASI	darkorchid	Disease severity	-0.176569	0.0224536	0.231239
BL_UST_PASI	gold	Disease severity	0.136829	0.0778606	0.439486
BL_UST_PASI	darkviolet	Disease severity	-0.125299	0.106653	0.462798
BL_UST_PASI	coral	Disease severity	-0.0530244	0.496151	0.820167
BL_UST_PASI	burlywood	Disease severity	-0.0427334	0.583459	0.882195
BL_UST_PASI	darkslategrey	Disease severity	0.0284071	0.715547	0.93946
BL_UST_PASI	chocolate	Disease severity	0.000975816	0.990014	0.994171
BL_UST_PASI	cadetblue	Disease severity	-0.105121	0.176371	0.587099
BL_wk00_Age	sienna	Disease	0.133967	0.230173	0.635591
BL_wk00_Age	slategrey	Disease	-0.0459461	0.681887	0.93946
BL_wk00_Age	rosybrown	Disease	0.277071	0.0117352	0.198564
BL_wk00_Age	sandybrown	Disease	0.147818	0.185074	0.59964
BL_wk00_Age	olivedrab	Disease	0.0710376	0.525951	0.829909
BL_wk00_Age	plum	Disease	0.124105	0.266627	0.640135
BL_wk00_Age	maroon	Disease	-0.0203371	0.856091	0.95565
BL_wk00_Age	navy	Disease	0.0414228	0.711755	0.93946
BL_wk00_Age	lightcoral	Disease	-0.101147	0.365896	0.710306
BL_wk00_Age	thistle	Disease	-0.141862	0.203609	0.611585
BL_wk00_Age	palegreen	Disease	0.0177012	0.874581	0.95565
BL_wk00_Age	khaki	Disease	-0.0417626	0.709496	0.93946
BL_wk00_Age	darkslategrey	Disease	-0.0456156	0.684054	0.93946
BL_wk00_Age	dodgerblue	Disease	-0.0715005	0.523251	0.829909
BL_wk00_Age	orangered	Disease	-0.139715	0.210607	0.611585
BL_wk00_Age	limegreen	Disease	0.00181891	0.98706	0.994171
BL_wk00_Age	grey	Disease	-0.0402488	0.719581	0.93946
BL_wk00_Age	darkviolet	Disease	-0.0934981	0.403439	0.72619
BL_wk00_Age	coral	Disease	0.200396	0.0710491	0.431624
BL_wk00_Age	orchid	Disease	0.158866	0.15399	0.54849
BL_wk00_Age	gold	Disease	-0.233288	0.0349204	0.303059
BL_wk00_Age	chocolate	Disease	0.0191038	0.864733	0.95565
BL_wk00_Age	cadetblue	Disease	0.110908	0.321216	0.684696
BL_wk00_Age	firebrick	Disease	0.2935	0.00744691	0.161252
BL_wk00_Age	aquamarine	Disease	-0.188792	0.0893848	0.445848
BL_wk00_Age	darkorchid	Disease	-0.0234899	0.834079	0.95565
BL_wk00_Age	burlywood	Disease	0.0360443	0.74784	0.93946
BL_wk00_Age_of_onset	plum	Disease	0.107281	0.340448	0.703969
BL_wk00_Age_of_onset	rosybrown	Disease	0.207352	0.0632541	0.431624
BL_wk00_Age_of_onset	orangered	Disease	-0.156659	0.162516	0.54849
BL_wk00_Age_of_onset	palegreen	Disease	-0.126074	0.262071	0.640135
BL_wk00_Age_of_onset	maroon	Disease	0.0363362	0.747416	0.93946
BL_wk00_Age_of_onset	sienna	Disease	-0.0214834	0.849021	0.95565
BL_wk00_Age_of_onset	orchid	Disease	0.0620285	0.582244	0.882195
BL_wk00_Age_of_onset	lightcoral	Disease	-0.140864	0.209719	0.611585
BL_wk00_Age_of_onset	limegreen	Disease	-0.0416133	0.712233	0.93946
BL_wk00_Age_of_onset	sandybrown	Disease	0.0353742	0.753888	0.93946
BL_wk00_Age_of_onset	khaki	Disease	0.0245292	0.827924	0.95565
BL_wk00_Age_of_onset	darkslategrey	Disease	0.0111712	0.921153	0.979516
BL_wk00_Age_of_onset	darkviolet	Disease	-0.0029662	0.979033	0.994171
BL_wk00_Age_of_onset	navy	Disease	0.0994462	0.377076	0.710306
BL_wk00_Age_of_onset	slategrey	Disease	-0.0156767	0.889524	0.960686
BL_wk00_Age_of_onset	grey	Disease	-0.00272533	0.980736	0.994171
BL_wk00_Age_of_onset	chocolate	Disease	0.0143436	0.898868	0.966481
BL_wk00_Age_of_onset	dodgerblue	Disease	-0.0409246	0.716793	0.93946
BL_wk00_Age_of_onset	olivedrab	Disease	-0.00975002	0.931158	0.97953
BL_wk00_Age_of_onset	firebrick	Disease	0.15772	0.159655	0.54849
BL_wk00_Age_of_onset	darkorchid	Disease	-0.000824562	0.994171	0.994171
BL_wk00_Age_of_onset	coral	Disease	0.136546	0.22417	0.626131
BL_wk00_Age_of_onset	thistle	Disease	-0.118896	0.290427	0.665789
BL_wk00_Age_of_onset	gold	Disease	-0.196955	0.0780094	0.439486
BL_wk00_Age_of_onset	cadetblue	Disease	0.14264	0.203973	0.611585
BL_wk00_Age_of_onset	aquamarine	Disease	-0.208007	0.0624053	0.431624
BL_wk00_Age_of_onset	burlywood	Disease	0.120323	0.284634	0.658723
BL_wk00_Anti_TNF_Naive	orangered	Disease	-0.016999	0.879518	0.95565
BL_wk00_Anti_TNF_Naive	gold	Disease	-0.0367936	0.742778	0.93946
BL_wk00_Anti_TNF_Naive	orchid	Disease	-0.0748373	0.503997	0.821954
BL_wk00_Anti_TNF_Naive	chocolate	Disease	0.0628125	0.575061	0.882195
BL_wk00_Anti_TNF_Naive	khaki	Disease	0.114477	0.30579	0.666006
BL_wk00_Anti_TNF_Naive	plum	Disease	0.0253136	0.821403	0.95565
BL_wk00_Anti_TNF_Naive	firebrick	Disease	-0.0781702	0.485138	0.813024
BL_wk00_Anti_TNF_Naive	cadetblue	Disease	0.186594	0.0932457	0.452825
BL_wk00_Anti_TNF_Naive	grey	Disease	0.093937	0.401225	0.72619
BL_wk00_Anti_TNF_Naive	palegreen	Disease	-0.103315	0.35566	0.710306
BL_wk00_Anti_TNF_Naive	aquamarine	Disease	-0.0671984	0.54861	0.860079
BL_wk00_Anti_TNF_Naive	burlywood	Disease	0.0270775	0.809185	0.95565
BL_wk00_Anti_TNF_Naive	coral	Disease	0.031333	0.779903	0.95565
BL_wk00_Anti_TNF_Naive	lightcoral	Disease	-0.129799	0.245131	0.640135
BL_wk00_Anti_TNF_Naive	rosybrown	Disease	0.0126935	0.909884	0.974017
BL_wk00_Anti_TNF_Naive	slategrey	Disease	-0.0995562	0.373523	0.710306
BL_wk00_Anti_TNF_Naive	thistle	Disease	0.0198572	0.859452	0.95565
BL_wk00_Anti_TNF_Naive	darkslategrey	Disease	0.0198876	0.859239	0.95565
BL_wk00_Anti_TNF_Naive	maroon	Disease	0.123455	0.26916	0.640135
BL_wk00_Anti_TNF_Naive	sienna	Disease	-0.115385	0.301949	0.666006
BL_wk00_Anti_TNF_Naive	olivedrab	Disease	-0.129175	0.247424	0.640135
BL_wk00_Anti_TNF_Naive	darkorchid	Disease	-0.0553431	0.621421	0.904223
BL_wk00_Anti_TNF_Naive	limegreen	Disease	-0.00866267	0.938432	0.982926
BL_wk00_Anti_TNF_Naive	sandybrown	Disease	-0.0992171	0.375161	0.710306
BL_wk00_Anti_TNF_Naive	darkviolet	Disease	0.0185929	0.868318	0.95565
BL_wk00_Anti_TNF_Naive	navy	Disease	0.132622	0.234928	0.640135
BL_wk00_Anti_TNF_Naive	dodgerblue	Disease	-0.00543137	0.961375	0.994171
BL_wk00_BMI	slategrey	Disease	0.0906213	0.418124	0.736261
BL_wk00_BMI	thistle	Disease	-0.00127137	0.990955	0.994171
BL_wk00_BMI	sienna	Disease	0.0918302	0.411916	0.735996
BL_wk00_BMI	navy	Disease	-0.188492	0.0899036	0.445848
BL_wk00_BMI	aquamarine	Disease	0.191058	0.085538	0.44225
BL_wk00_BMI	rosybrown	Disease	-0.26962	0.0143022	0.203602
BL_wk00_BMI	plum	Disease	-0.260592	0.0180523	0.208891
BL_wk00_BMI	olivedrab	Disease	-0.0271806	0.808473	0.95565
BL_wk00_BMI	firebrick	Disease	-0.317946	0.00360431	0.161252
BL_wk00_BMI	orangered	Disease	0.00204138	0.985478	0.994171
BL_wk00_BMI	sandybrown	Disease	-0.106302	0.341845	0.703969
BL_wk00_BMI	maroon	Disease	0.0588241	0.599617	0.884003
BL_wk00_BMI	burlywood	Disease	0.115064	0.303303	0.666006
BL_wk00_BMI	gold	Disease	0.182801	0.100217	0.452825
BL_wk00_BMI	orchid	Disease	-0.191611	0.0846188	0.44225
BL_wk00_BMI	palegreen	Disease	-0.00400019	0.971548	0.994171
BL_wk00_BMI	limegreen	Disease	-0.0409554	0.714867	0.93946
BL_wk00_BMI	chocolate	Disease	-0.145895	0.190918	0.610436
BL_wk00_BMI	khaki	Disease	-0.05836	0.602504	0.884003
BL_wk00_BMI	lightcoral	Disease	0.138713	0.213929	0.611585
BL_wk00_BMI	darkviolet	Disease	0.168215	0.130877	0.489278
BL_wk00_BMI	cadetblue	Disease	-0.0964505	0.388688	0.715539
BL_wk00_BMI	grey	Disease	0.104351	0.35083	0.710306
BL_wk00_BMI	darkslategrey	Disease	-0.104431	0.350459	0.710306
BL_wk00_BMI	dodgerblue	Disease	0.131689	0.238265	0.640135
BL_wk00_BMI	coral	Disease	-0.299134	0.00633341	0.161252
BL_wk00_BMI	darkorchid	Disease	0.126859	0.256076	0.640135
BL_wk00_Cw6_PosNeg	slategrey	Disease	-0.100859	0.385989	0.715539
BL_wk00_Cw6_PosNeg	plum	Disease	0.154171	0.183611	0.59964
BL_wk00_Cw6_PosNeg	thistle	Disease	0.257914	0.0244884	0.231239
BL_wk00_Cw6_PosNeg	olivedrab	Disease	0.00341374	0.976652	0.994171
BL_wk00_Cw6_PosNeg	sienna	Disease	-0.127563	0.272148	0.640135
BL_wk00_Cw6_PosNeg	sandybrown	Disease	-0.296236	0.00936782	0.175106
BL_wk00_Cw6_PosNeg	navy	Disease	0.0817508	0.482647	0.813024
BL_wk00_Cw6_PosNeg	darkviolet	Disease	0.0106696	0.927114	0.979516
BL_wk00_Cw6_PosNeg	rosybrown	Disease	-0.183513	0.112553	0.47983
BL_wk00_Cw6_PosNeg	orchid	Disease	0.0889853	0.444619	0.767571
BL_wk00_Cw6_PosNeg	maroon	Disease	0.238388	0.0381	0.313264
BL_wk00_Cw6_PosNeg	khaki	Disease	0.276277	0.0156992	0.203602
BL_wk00_Cw6_PosNeg	dodgerblue	Disease	-0.305471	0.0072886	0.161252
BL_wk00_Cw6_PosNeg	orangered	Disease	-0.0804168	0.489843	0.815287
BL_wk00_Cw6_PosNeg	palegreen	Disease	0.311262	0.00620222	0.161252
BL_wk00_Cw6_PosNeg	limegreen	Disease	-0.28302	0.0132381	0.201054
BL_wk00_Cw6_PosNeg	darkslategrey	Disease	0.088837	0.445381	0.767571
BL_wk00_Cw6_PosNeg	aquamarine	Disease	-0.127711	0.271588	0.640135
BL_wk00_Cw6_PosNeg	lightcoral	Disease	0.202367	0.0795778	0.439486
BL_wk00_Cw6_PosNeg	gold	Disease	0.237702	0.0386745	0.313264
BL_wk00_Cw6_PosNeg	grey	Disease	0.187201	0.105387	0.462798
BL_wk00_Cw6_PosNeg	darkorchid	Disease	-0.203747	0.0775047	0.439486
BL_wk00_Cw6_PosNeg	firebrick	Disease	-0.100862	0.385978	0.715539
BL_wk00_Cw6_PosNeg	chocolate	Disease	-0.128755	0.267656	0.640135
BL_wk00_Cw6_PosNeg	coral	Disease	-0.0379757	0.744655	0.93946
BL_wk00_Cw6_PosNeg	burlywood	Disease	-0.0188924	0.871318	0.95565
BL_wk00_Cw6_PosNeg	cadetblue	Disease	-0.17965	0.120457	0.48785
BL_wk00_Gender	sienna	Disease	0.157666	0.157165	0.54849
BL_wk00_Gender	sandybrown	Disease	0.299598	0.0062486	0.161252
BL_wk00_Gender	palegreen	Disease	-0.0607869	0.587474	0.882195
BL_wk00_Gender	slategrey	Disease	0.0259312	0.81712	0.95565
BL_wk00_Gender	rosybrown	Disease	0.296074	0.00691842	0.161252
BL_wk00_Gender	orchid	Disease	0.261808	0.0175026	0.208891
BL_wk00_Gender	navy	Disease	-0.0753995	0.500789	0.821954
BL_wk00_Gender	plum	Disease	0.116387	0.297739	0.666006
BL_wk00_Gender	orangered	Disease	-0.0386928	0.729998	0.93946
BL_wk00_Gender	maroon	Disease	-0.208776	0.0597921	0.431624
BL_wk00_Gender	khaki	Disease	-0.160694	0.149246	0.541297
BL_wk00_Gender	olivedrab	Disease	0.225848	0.0413323	0.323992
BL_wk00_Gender	thistle	Disease	-0.156115	0.161339	0.54849
BL_wk00_Gender	lightcoral	Disease	-0.0188219	0.866711	0.95565
BL_wk00_Gender	limegreen	Disease	0.124227	0.266152	0.640135
BL_wk00_Gender	darkviolet	Disease	-0.142001	0.203162	0.611585
BL_wk00_Gender	dodgerblue	Disease	-0.0167986	0.880928	0.95565
BL_wk00_Gender	cadetblue	Disease	-0.0282943	0.800784	0.95565
BL_wk00_Gender	gold	Disease	-0.182584	0.100628	0.452825
BL_wk00_Gender	darkslategrey	Disease	-0.0734772	0.5118	0.827613
BL_wk00_Gender	chocolate	Disease	0.0425182	0.70448	0.93946
BL_wk00_Gender	firebrick	Disease	0.416914	9.76558e-05	0.0237304
BL_wk00_Gender	grey	Disease	-0.258645	0.0189636	0.209462
BL_wk00_Gender	darkorchid	Disease	0.0361946	0.746824	0.93946
BL_wk00_Gender	coral	Disease	0.265503	0.0159195	0.203602
BL_wk00_Gender	burlywood	Disease	0.0107151	0.923884	0.979516
BL_wk00_Gender	aquamarine	Disease	-0.0502374	0.653996	0.92981
BL_wk00_Psoriatic_Arthritis	rosybrown	Disease	0.0352755	0.753045	0.93946
BL_wk00_Psoriatic_Arthritis	orangered	Disease	0.0200671	0.857982	0.95565
BL_wk00_Psoriatic_Arthritis	sandybrown	Disease	-0.05262	0.638709	0.91838
BL_wk00_Psoriatic_Arthritis	limegreen	Disease	0.0246469	0.826031	0.95565
BL_wk00_Psoriatic_Arthritis	orchid	Disease	-0.043791	0.69606	0.93946
BL_wk00_Psoriatic_Arthritis	lightcoral	Disease	-0.122232	0.273967	0.640135
BL_wk00_Psoriatic_Arthritis	gold	Disease	-0.0188834	0.86628	0.95565
BL_wk00_Psoriatic_Arthritis	maroon	Disease	-0.0271255	0.808853	0.95565
BL_wk00_Psoriatic_Arthritis	sienna	Disease	-0.171472	0.123477	0.489278
BL_wk00_Psoriatic_Arthritis	firebrick	Disease	-0.058138	0.603887	0.884003
BL_wk00_Psoriatic_Arthritis	darkslategrey	Disease	0.0993668	0.374437	0.710306
BL_wk00_Psoriatic_Arthritis	grey	Disease	-0.0451733	0.686958	0.93946
BL_wk00_Psoriatic_Arthritis	palegreen	Disease	-0.139857	0.210137	0.611585
BL_wk00_Psoriatic_Arthritis	coral	Disease	0.0857915	0.44346	0.767571
BL_wk00_Psoriatic_Arthritis	darkorchid	Disease	-0.0542348	0.628433	0.908983
BL_wk00_Psoriatic_Arthritis	darkviolet	Disease	-0.106404	0.34138	0.703969
BL_wk00_Psoriatic_Arthritis	navy	Disease	0.139123	0.212565	0.611585
BL_wk00_Psoriatic_Arthritis	slategrey	Disease	-0.065721	0.557454	0.868342
BL_wk00_Psoriatic_Arthritis	burlywood	Disease	0.136175	0.22251	0.626131
BL_wk00_Psoriatic_Arthritis	chocolate	Disease	0.100011	0.371333	0.710306
BL_wk00_Psoriatic_Arthritis	khaki	Disease	0.0829484	0.458768	0.785075
BL_wk00_Psoriatic_Arthritis	plum	Disease	0.078982	0.480602	0.813024
BL_wk00_Psoriatic_Arthritis	aquamarine	Disease	-0.0259222	0.817182	0.95565
BL_wk00_Psoriatic_Arthritis	cadetblue	Disease	0.0250652	0.823127	0.95565
BL_wk00_Psoriatic_Arthritis	dodgerblue	Disease	-0.0324029	0.772588	0.95565
BL_wk00_Psoriatic_Arthritis	olivedrab	Disease	-0.114201	0.306966	0.666006
BL_wk00_Psoriatic_Arthritis	thistle	Disease	0.100361	0.369651	0.710306

## Sheet: Blood factor-trait correlations
Trait	Module	Type	Cor_d	P.Value_d	padj_all_d
BL_ADA_PASI	factor_1	Disease severity	0.266933	0.000922371	0.043582
BL_ADA_PASI	factor_18	Disease severity	-0.111079	0.174518	0.593689
BL_ADA_PASI	factor_7	Disease severity	0.0298781	0.715725	0.926521
BL_ADA_PASI	factor_9	Disease severity	0.0140645	0.863909	0.954087
BL_ADA_PASI	factor_6	Disease severity	0.0872642	0.286675	0.711712
BL_ADA_PASI	factor_14	Disease severity	-0.0188533	0.818271	0.951513
BL_ADA_PASI	factor_3	Disease severity	-0.0163864	0.841716	0.954087
BL_ADA_PASI	factor_8	Disease severity	0.0466241	0.569713	0.907904
BL_ADA_PASI	factor_5	Disease severity	0.0740725	0.36605	0.823261
BL_ADA_PASI	factor_10	Disease severity	0.0150594	0.854385	0.954087
BL_ADA_PASI	factor_19	Disease severity	0.0500771	0.541446	0.907904
BL_ADA_PASI	factor_4	Disease severity	0.0270317	0.741799	0.926915
BL_ADA_PASI	factor_20	Disease severity	0.104975	0.199568	0.599812
BL_ADA_PASI	factor_21	Disease severity	0.0431456	0.598874	0.907904
BL_ADA_PASI	factor_15	Disease severity	0.116603	0.153924	0.559455
BL_ADA_PASI	factor_2	Disease severity	0.0874412	0.285695	0.711712
BL_ADA_PASI	factor_17	Disease severity	-0.0900392	0.271567	0.711712
BL_ADA_PASI	factor_11	Disease severity	0.155667	0.0563108	0.438447
BL_ADA_PASI	factor_16	Disease severity	0.0734276	0.370249	0.823261
BL_ADA_PASI	factor_13	Disease severity	-0.139242	0.0881701	0.506513
BL_ADA_PASI	factor_12	Disease severity	-0.161315	0.0478411	0.438447
BL_UST_PASI	factor_6	Disease severity	-0.0613495	0.430932	0.858593
BL_UST_PASI	factor_5	Disease severity	0.0150409	0.84702	0.954087
BL_UST_PASI	factor_2	Disease severity	0.0412248	0.596829	0.907904
BL_UST_PASI	factor_9	Disease severity	-0.0501256	0.520026	0.907904
BL_UST_PASI	factor_20	Disease severity	0.0504411	0.517399	0.907904
BL_UST_PASI	factor_21	Disease severity	-0.116639	0.133325	0.545782
BL_UST_PASI	factor_7	Disease severity	0.0977723	0.208746	0.599812
BL_UST_PASI	factor_8	Disease severity	0.125434	0.106273	0.512065
BL_UST_PASI	factor_3	Disease severity	0.138969	0.0732797	0.479193
BL_UST_PASI	factor_18	Disease severity	-0.0298514	0.701755	0.921053
BL_UST_PASI	factor_17	Disease severity	0.139399	0.0723854	0.479193
BL_UST_PASI	factor_4	Disease severity	0.13218	0.0886059	0.506513
BL_UST_PASI	factor_1	Disease severity	0.0405485	0.602868	0.907904
BL_UST_PASI	factor_14	Disease severity	-0.0987558	0.204182	0.599812
BL_UST_PASI	factor_19	Disease severity	-0.0103018	0.89488	0.954087
BL_UST_PASI	factor_16	Disease severity	0.017763	0.819769	0.951513
BL_UST_PASI	factor_13	Disease severity	0.124718	0.108301	0.512065
BL_UST_PASI	factor_10	Disease severity	0.0853487	0.272787	0.711712
BL_UST_PASI	factor_15	Disease severity	0.0499539	0.521459	0.907904
BL_UST_PASI	factor_12	Disease severity	0.182844	0.0180255	0.30971
BL_UST_PASI	factor_11	Disease severity	0.151123	0.0512379	0.438447
BL_wk00_Age	factor_8	Disease	-0.177429	0.110779	0.512065
BL_wk00_Age	factor_9	Disease	0.327896	0.00263625	0.0996504
BL_wk00_Age	factor_7	Disease	0.0487243	0.663779	0.921053
BL_wk00_Age	factor_4	Disease	-0.0611294	0.585367	0.907904
BL_wk00_Age	factor_5	Disease	-0.152053	0.17266	0.593689
BL_wk00_Age	factor_6	Disease	0.0303013	0.786976	0.951513
BL_wk00_Age	factor_2	Disease	0.0130237	0.90755	0.954087
BL_wk00_Age	factor_17	Disease	-0.0499235	0.65602	0.921053
BL_wk00_Age	factor_20	Disease	0.156841	0.159374	0.568334
BL_wk00_Age	factor_21	Disease	0.0913047	0.414607	0.858593
BL_wk00_Age	factor_19	Disease	0.226839	0.0404248	0.438447
BL_wk00_Age	factor_16	Disease	0.0488661	0.662859	0.921053
BL_wk00_Age	factor_11	Disease	-0.0971085	0.385444	0.837344
BL_wk00_Age	factor_18	Disease	-0.234606	0.0338768	0.438447
BL_wk00_Age	factor_15	Disease	-0.0694627	0.535189	0.907904
BL_wk00_Age	factor_12	Disease	-0.192977	0.0823839	0.502276
BL_wk00_Age	factor_13	Disease	0.159382	0.152639	0.559455
BL_wk00_Age	factor_10	Disease	0.0755149	0.500132	0.907904
BL_wk00_Age	factor_3	Disease	-0.230669	0.0370749	0.438447
BL_wk00_Age	factor_14	Disease	0.0820089	0.46389	0.885608
BL_wk00_Age	factor_1	Disease	0.0179796	0.872625	0.954087
BL_wk00_Age_of_onset	factor_20	Disease	0.172409	0.123777	0.520322
BL_wk00_Age_of_onset	factor_21	Disease	-0.199933	0.073527	0.479193
BL_wk00_Age_of_onset	factor_7	Disease	-0.0220233	0.845273	0.954087
BL_wk00_Age_of_onset	factor_8	Disease	-0.121575	0.279615	0.711712
BL_wk00_Age_of_onset	factor_9	Disease	0.185753	0.0968591	0.512065
BL_wk00_Age_of_onset	factor_18	Disease	-0.135529	0.227672	0.623622
BL_wk00_Age_of_onset	factor_3	Disease	-0.178388	0.111083	0.512065
BL_wk00_Age_of_onset	factor_4	Disease	-0.183391	0.101256	0.512065
BL_wk00_Age_of_onset	factor_5	Disease	-0.222132	0.0462519	0.438447
BL_wk00_Age_of_onset	factor_6	Disease	0.139093	0.215564	0.599812
BL_wk00_Age_of_onset	factor_19	Disease	0.139021	0.215805	0.599812
BL_wk00_Age_of_onset	factor_2	Disease	0.0528682	0.639251	0.921053
BL_wk00_Age_of_onset	factor_17	Disease	-0.0882716	0.433258	0.858593
BL_wk00_Age_of_onset	factor_11	Disease	-0.119011	0.289957	0.711712
BL_wk00_Age_of_onset	factor_15	Disease	0.0445924	0.692628	0.921053
BL_wk00_Age_of_onset	factor_16	Disease	-0.013166	0.907132	0.954087
BL_wk00_Age_of_onset	factor_13	Disease	-0.0286324	0.799697	0.951513
BL_wk00_Age_of_onset	factor_10	Disease	0.166044	0.13848	0.545782
BL_wk00_Age_of_onset	factor_12	Disease	0.0417611	0.711256	0.926521
BL_wk00_Age_of_onset	factor_1	Disease	0.0710037	0.528762	0.907904
BL_wk00_Age_of_onset	factor_14	Disease	0.165901	0.138826	0.545782
BL_wk00_Anti_TNF_Naive	factor_21	Disease	-0.146321	0.189613	0.599812
BL_wk00_Anti_TNF_Naive	factor_20	Disease	-0.0702039	0.530831	0.907904
BL_wk00_Anti_TNF_Naive	factor_18	Disease	-0.183	0.0998412	0.512065
BL_wk00_Anti_TNF_Naive	factor_7	Disease	-0.0434749	0.698148	0.921053
BL_wk00_Anti_TNF_Naive	factor_13	Disease	-0.0247016	0.825652	0.951513
BL_wk00_Anti_TNF_Naive	factor_14	Disease	-0.00099648	0.992911	0.999115
BL_wk00_Anti_TNF_Naive	factor_3	Disease	-0.0203882	0.855734	0.954087
BL_wk00_Anti_TNF_Naive	factor_12	Disease	0.0288425	0.797006	0.951513
BL_wk00_Anti_TNF_Naive	factor_1	Disease	0.150596	0.176859	0.593689
BL_wk00_Anti_TNF_Naive	factor_10	Disease	0.056886	0.611714	0.907904
BL_wk00_Anti_TNF_Naive	factor_19	Disease	0.0462868	0.679657	0.921053
BL_wk00_Anti_TNF_Naive	factor_8	Disease	-0.0782246	0.484833	0.907261
BL_wk00_Anti_TNF_Naive	factor_9	Disease	-0.0625021	0.576955	0.907904
BL_wk00_Anti_TNF_Naive	factor_6	Disease	0.087176	0.436111	0.858593
BL_wk00_Anti_TNF_Naive	factor_15	Disease	-0.0163703	0.883943	0.954087
BL_wk00_Anti_TNF_Naive	factor_4	Disease	-0.149847	0.179049	0.593689
BL_wk00_Anti_TNF_Naive	factor_5	Disease	-0.0325893	0.771315	0.946614
BL_wk00_Anti_TNF_Naive	factor_11	Disease	-0.0248307	0.824755	0.951513
BL_wk00_Anti_TNF_Naive	factor_2	Disease	0.0643769	0.565559	0.907904
BL_wk00_Anti_TNF_Naive	factor_17	Disease	0.0984004	0.379124	0.833192
BL_wk00_Anti_TNF_Naive	factor_16	Disease	0.208359	0.0603154	0.438447
BL_wk00_BMI	factor_4	Disease	-0.0641375	0.567008	0.907904
BL_wk00_BMI	factor_9	Disease	-0.307249	0.00498813	0.133994
BL_wk00_BMI	factor_6	Disease	0.0912889	0.414689	0.858593
BL_wk00_BMI	factor_8	Disease	0.102594	0.359042	0.817577
BL_wk00_BMI	factor_5	Disease	0.0152065	0.892142	0.954087
BL_wk00_BMI	factor_21	Disease	0.0883821	0.429765	0.858593
BL_wk00_BMI	factor_3	Disease	0.175746	0.114258	0.514162
BL_wk00_BMI	factor_7	Disease	-0.171462	0.1235	0.520322
BL_wk00_BMI	factor_20	Disease	0.104687	0.349272	0.817577
BL_wk00_BMI	factor_18	Disease	-0.211317	0.0566811	0.438447
BL_wk00_BMI	factor_19	Disease	0.0494477	0.659094	0.921053
BL_wk00_BMI	factor_12	Disease	0.235056	0.0335263	0.438447
BL_wk00_BMI	factor_13	Disease	0.0128675	0.908655	0.954087
BL_wk00_BMI	factor_14	Disease	0.0133034	0.905574	0.954087
BL_wk00_BMI	factor_15	Disease	0.138261	0.21544	0.599812
BL_wk00_BMI	factor_2	Disease	0.0384271	0.731782	0.926915
BL_wk00_BMI	factor_1	Disease	-0.1043	0.351065	0.817577
BL_wk00_BMI	factor_10	Disease	-0.302912	0.00567171	0.133994
BL_wk00_BMI	factor_11	Disease	0.171288	0.123886	0.520322
BL_wk00_BMI	factor_16	Disease	-0.113551	0.309746	0.750538
BL_wk00_BMI	factor_17	Disease	0.0575163	0.607768	0.907904
BL_wk00_Cw6_PosNeg	factor_9	Disease	0.216939	0.0597859	0.438447
BL_wk00_Cw6_PosNeg	factor_4	Disease	0.195168	0.0911188	0.506513
BL_wk00_Cw6_PosNeg	factor_15	Disease	-0.0802221	0.490898	0.907904
BL_wk00_Cw6_PosNeg	factor_8	Disease	0.587308	2.45112e-08	2.31631e-06
BL_wk00_Cw6_PosNeg	factor_5	Disease	-0.329337	0.00367223	0.115675
BL_wk00_Cw6_PosNeg	factor_6	Disease	-0.0190638	0.870161	0.954087
BL_wk00_Cw6_PosNeg	factor_3	Disease	0.254419	0.0265652	0.418402
BL_wk00_Cw6_PosNeg	factor_2	Disease	0.286462	0.0121162	0.254441
BL_wk00_Cw6_PosNeg	factor_7	Disease	0.0285265	0.806754	0.951513
BL_wk00_Cw6_PosNeg	factor_21	Disease	0.0651066	0.576317	0.907904
BL_wk00_Cw6_PosNeg	factor_19	Disease	-0.408406	0.000249795	0.0157371
BL_wk00_Cw6_PosNeg	factor_16	Disease	-0.0483186	0.678513	0.921053
BL_wk00_Cw6_PosNeg	factor_17	Disease	0.145364	0.210235	0.599812
BL_wk00_Cw6_PosNeg	factor_20	Disease	-0.150363	0.194805	0.599812
BL_wk00_Cw6_PosNeg	factor_18	Disease	0.000591811	0.995952	0.999115
BL_wk00_Cw6_PosNeg	factor_12	Disease	0.0265694	0.81978	0.951513
BL_wk00_Cw6_PosNeg	factor_13	Disease	-0.0706646	0.544124	0.907904
BL_wk00_Cw6_PosNeg	factor_14	Disease	-0.281402	0.0137959	0.260743
BL_wk00_Cw6_PosNeg	factor_11	Disease	-0.0398443	0.732551	0.926915
BL_wk00_Cw6_PosNeg	factor_1	Disease	0.0887439	0.44586	0.868737
BL_wk00_Cw6_PosNeg	factor_10	Disease	-0.229653	0.0459723	0.438447
BL_wk00_Gender	factor_7	Disease	0.0433977	0.698658	0.921053
BL_wk00_Gender	factor_6	Disease	0.00741582	0.94728	0.983714
BL_wk00_Gender	factor_3	Disease	-0.193809	0.0810449	0.502276
BL_wk00_Gender	factor_8	Disease	-0.00101844	0.992755	0.999115
BL_wk00_Gender	factor_5	Disease	0.0451265	0.687265	0.921053
BL_wk00_Gender	factor_21	Disease	-0.0563821	0.614877	0.907904
BL_wk00_Gender	factor_19	Disease	0.0592663	0.596871	0.907904
BL_wk00_Gender	factor_4	Disease	0.0614856	0.583179	0.907904
BL_wk00_Gender	factor_9	Disease	0.211863	0.0560301	0.438447
BL_wk00_Gender	factor_14	Disease	0.144584	0.194981	0.599812
BL_wk00_Gender	factor_20	Disease	0.0458572	0.68247	0.921053
BL_wk00_Gender	factor_2	Disease	-0.162685	0.144206	0.545782
BL_wk00_Gender	factor_15	Disease	-0.0788564	0.481302	0.907261
BL_wk00_Gender	factor_10	Disease	0.958869	1.63613e-45	3.09228e-43
BL_wk00_Gender	factor_11	Disease	-0.0889467	0.426813	0.858593
BL_wk00_Gender	factor_16	Disease	-0.0356719	0.75036	0.926915
BL_wk00_Gender	factor_17	Disease	-0.104485	0.350207	0.817577
BL_wk00_Gender	factor_1	Disease	-0.118651	0.288374	0.711712
BL_wk00_Gender	factor_18	Disease	0.0746462	0.505089	0.907904
BL_wk00_Gender	factor_13	Disease	0.091865	0.411737	0.858593
BL_wk00_Gender	factor_12	Disease	0.0945436	0.398178	0.855178
BL_wk00_Psoriatic_Arthritis	factor_6	Disease	0.212033	0.0558292	0.438447
BL_wk00_Psoriatic_Arthritis	factor_5	Disease	0.0472068	0.673647	0.921053
BL_wk00_Psoriatic_Arthritis	factor_21	Disease	0.0602399	0.590847	0.907904
BL_wk00_Psoriatic_Arthritis	factor_7	Disease	0.0057862	0.958854	0.990291
BL_wk00_Psoriatic_Arthritis	factor_20	Disease	0.015272	0.89168	0.954087
BL_wk00_Psoriatic_Arthritis	factor_18	Disease	-0.126209	0.258538	0.698052
BL_wk00_Psoriatic_Arthritis	factor_3	Disease	-0.00346386	0.975361	0.999115
BL_wk00_Psoriatic_Arthritis	factor_16	Disease	0.162613	0.144387	0.545782
BL_wk00_Psoriatic_Arthritis	factor_17	Disease	0.0360466	0.747824	0.926915
BL_wk00_Psoriatic_Arthritis	factor_14	Disease	0.00103428	0.992642	0.999115
BL_wk00_Psoriatic_Arthritis	factor_19	Disease	0.0543746	0.627547	0.919429
BL_wk00_Psoriatic_Arthritis	factor_8	Disease	0.000124421	0.999115	0.999115
BL_wk00_Psoriatic_Arthritis	factor_13	Disease	-0.103144	0.356461	0.817577
BL_wk00_Psoriatic_Arthritis	factor_10	Disease	-0.0827332	0.459939	0.885608
BL_wk00_Psoriatic_Arthritis	factor_15	Disease	-0.0118901	0.915566	0.956033
BL_wk00_Psoriatic_Arthritis	factor_4	Disease	-0.0571942	0.609783	0.907904
BL_wk00_Psoriatic_Arthritis	factor_12	Disease	0.0500506	0.6552	0.921053
BL_wk00_Psoriatic_Arthritis	factor_1	Disease	0.143976	0.196884	0.599812
BL_wk00_Psoriatic_Arthritis	factor_11	Disease	0.0361831	0.746902	0.926915
BL_wk00_Psoriatic_Arthritis	factor_2	Disease	-0.0263535	0.814194	0.951513
BL_wk00_Psoriatic_Arthritis	factor_9	Disease	-0.0376968	0.736692	0.926915
