# Supplementary material for: Transcriptomic profiling and machine learning uncover gene signatures of psoriasis endotypes and disease severity
Source: Commun Med (Lond). 2026 Jan 21;6:65. doi: 10.1038/s43856-025-01325-4 (PMC12852803; doi:10.1038/s43856-025-01325-4)
Supplement: Supplementary file 7 — Supplementary Data 4 [file 43856_2025_1325_MOESM7_ESM.xlsx]

## Sheet: Skin modules
Category	CategoryID	GO	Description	PARENT_GO	LogP	Enrichment	Z-score	#TotalGeneInLibrary	#GeneInGO	#GeneInHitList	#GeneInGOAndHitList	%InGO	STDV %InGO	GeneID	Hits	Log(q-value)	GeneList
Reactome Gene Sets	6	R-HSA-72766	Translation		-10	3.9	8.6	14980	290	419	32	7.6	1.3	1964|5464|6726|6728|8891|8894|9521|9669|9789|10056|10240|10480|23107|23478|23480|27068|28998|29074|51067|51263|51373|54148|56945|63931|64965|64968|64983|65008|65080|79731|90701|200916	EIF1AX|PPA1|SRP9|SRP19|EIF2B3|EIF2S2|EEF1E1|EIF5B|SPCS2|FARSB|MRPS31|EIF3M|MRPS27|SEC11A|SEC61G|PPA2|MRPL13|MRPL18|YARS2|MRPL30|MRPS17|MRPL39|MRPS22|MRPS14|MRPS9|MRPS6|MRPL32|MRPL1|MRPL44|NARS2|SEC11C|RPL22L1	-8.7	black
Reactome Gene Sets	6	R-HSA-8953854	Metabolism of RNA		-9.8	2.6	7.5	14980	709	419	52	12	1.6	902|1207|3184|4116|4331|4686|4927|5393|5682|5683|5684|5685|5687|5716|6428|6627|8487|8559|9716|9861|9984|10213|10556|11157|11340|22826|23165|23658|25904|26354|51002|51118|51202|51637|51639|51645|51691|51692|53938|55110|79023|80145|80349|80746|83480|84946|112858|129401|129450|135295|200916|404672	CCNH|CLNS1A|HNRNPD|MAGOH|MNAT1|NCBP1|NUP88|EXOSC9|PSMA1|PSMA2|PSMA3|PSMA4|PSMA6|PSMD10|SRSF3|SNRPA1|GEMIN2|PRPF18|AQR|PSMD6|THOC1|PSMD14|RPP30|LSM6|EXOSC8|DNAJC8|NUP205|LSM5|CNOT10|GNL3|TPRKB|UTP11|DDX47|RTRAF|SF3B6|PPIL1|LSM8|CPSF3|PPIL3|MAGOHB|NUP37|THOC7|SKIC8|TSEN2|PUS3|LTV1|TP53RK|NUP35|TYW5|SRSF12|RPL22L1|GTF2H5	-8.1	black
Reactome Gene Sets	6	R-HSA-162906	HIV Infection		-9	4.1	8	14980	227	419	26	6.2	1.2	567|902|2958|2959|2961|4331|4686|4869|4927|5682|5683|5684|5685|5687|5716|6880|6882|7251|8148|9861|10213|23165|51510|79023|129401|404672	B2M|CCNH|GTF2A2|GTF2B|GTF2E2|MNAT1|NCBP1|NPM1|NUP88|PSMA1|PSMA2|PSMA3|PSMA4|PSMA6|PSMD10|TAF9|TAF11|TSG101|TAF15|PSMD6|PSMD14|NUP205|CHMP5|NUP37|NUP35|GTF2H5	-7.3	black
CORUM	33	CORUM:320	55S ribosome, mitochondrial		-7.6	6.5	8.2	14980	77	419	14	3.3	0.88	10240|23107|28998|29074|51263|51373|54148|56945|63931|64965|64968|64983|65008|65080	MRPS31|MRPS27|MRPL13|MRPL18|MRPL30|MRPS17|MRPL39|MRPS22|MRPS14|MRPS9|MRPS6|MRPL32|MRPL1|MRPL44	-6.1	black
Reactome Gene Sets	6	R-HSA-5368286	Mitochondrial translation initiation		-6.9	5.8	7.5	14980	87	419	14	3.3	0.88	10240|23107|28998|29074|51263|51373|54148|56945|63931|64965|64968|64983|65008|65080	MRPS31|MRPS27|MRPL13|MRPL18|MRPL30|MRPS17|MRPL39|MRPS22|MRPS14|MRPS9|MRPS6|MRPL32|MRPL1|MRPL44	-5.5	black
Reactome Gene Sets	6	R-HSA-5419276	Mitochondrial translation termination		-6.9	5.8	7.5	14980	87	419	14	3.3	0.88	10240|23107|28998|29074|51263|51373|54148|56945|63931|64965|64968|64983|65008|65080	MRPS31|MRPS27|MRPL13|MRPL18|MRPL30|MRPS17|MRPL39|MRPS22|MRPS14|MRPS9|MRPS6|MRPL32|MRPL1|MRPL44	-5.5	black
Reactome Gene Sets	6	R-HSA-5389840	Mitochondrial translation elongation		-6.9	5.8	7.5	14980	87	419	14	3.3	0.88	10240|23107|28998|29074|51263|51373|54148|56945|63931|64965|64968|64983|65008|65080	MRPS31|MRPS27|MRPL13|MRPL18|MRPL30|MRPS17|MRPL39|MRPS22|MRPS14|MRPS9|MRPS6|MRPL32|MRPL1|MRPL44	-5.5	black
Reactome Gene Sets	6	R-HSA-1428517	Aerobic respiration and respiratory electron transport		-6.8	3.4	6.6	14980	251	419	24	5.7	1.1	509|515|2108|4190|4200|4711|6390|7386|8802|9016|25874|29078|51103|55471|55744|55863|57001|84233|84833|116228|137682|150274|152100|728568	ATP5F1C|ATP5PB|ETFA|MDH1|ME2|NDUFB5|SDHB|UQCRFS1|SUCLG1|SLC25A14|MPC2|NDUFAF4|NDUFAF1|NDUFAF7|COA1|TMEM126B|SDHAF3|TMEM126A|ATP5MK|COX20|NDUFAF6|HSCB|CMC1|UQCC6	-5.4	black
Reactome Gene Sets	6	R-HSA-5368287	Mitochondrial translation		-6.5	5.4	7.2	14980	93	419	14	3.3	0.88	10240|23107|28998|29074|51263|51373|54148|56945|63931|64965|64968|64983|65008|65080	MRPS31|MRPS27|MRPL13|MRPL18|MRPL30|MRPS17|MRPL39|MRPS22|MRPS14|MRPS9|MRPS6|MRPL32|MRPL1|MRPL44	-5.2	black
Reactome Gene Sets	6	R-HSA-162599	Late Phase of HIV Life Cycle		-6	4.3	6.4	14980	134	419	16	3.8	0.94	902|2958|2959|2961|4331|4686|4927|6880|6882|7251|8148|23165|51510|79023|129401|404672	CCNH|GTF2A2|GTF2B|GTF2E2|MNAT1|NCBP1|NUP88|TAF9|TAF11|TSG101|TAF15|NUP205|CHMP5|NUP37|NUP35|GTF2H5	-4.7	black
KEGG Pathway	24	hsa03022	Basal transcription factors		-5.9	8	7.6	14980	40	419	9	2.1	0.71	902|2958|2959|2961|4331|6880|6882|8148|404672	CCNH|GTF2A2|GTF2B|GTF2E2|MNAT1|TAF9|TAF11|TAF15|GTF2H5	-4.7	black
Reactome Gene Sets	6	R-HSA-1852241	Organelle biogenesis and maintenance		-5.9	3.1	5.9	14980	281	419	24	5.7	1.1	509|515|1069|2553|3320|5147|5571|6742|10575|10651|10694|23322|26123|51134|51668|54806|64216|79135|84833|92482|115106|117177|255758|440574	ATP5F1C|ATP5PB|CETN2|GABPB1|HSP90AA1|PDE6D|PRKAG1|SSBP1|CCT4|MTX2|CCT8|RPGRIP1L|TCTN3|CEP83|IFT25|AHI1|TFB2M|APOO|ATP5MK|BBIP1|HAUS1|RAB3IP|DYNLT2B|MICOS10	-4.7	black
Reactome Gene Sets	6	R-HSA-674695	RNA Polymerase II Pre-transcription Events		-5.7	5.4	6.7	14980	79	419	12	2.9	0.81	902|2958|2959|2961|4331|4686|6880|6882|8148|55840|80349|404672	CCNH|GTF2A2|GTF2B|GTF2E2|MNAT1|NCBP1|TAF9|TAF11|TAF15|EAF2|SKIC8|GTF2H5	-4.5	black
Reactome Gene Sets	6	R-HSA-1236974	ER-Phagosome pathway		-5.4	5.1	6.4	14980	84	419	12	2.9	0.81	567|3146|5682|5683|5684|5685|5687|5716|9861|10213|23480|23643	B2M|HMGB1|PSMA1|PSMA2|PSMA3|PSMA4|PSMA6|PSMD10|PSMD6|PSMD14|SEC61G|LY96	-4.3	black
Reactome Gene Sets	6	R-HSA-5696399	Global Genome Nucleotide Excision Repair (GG-NER)		-5.4	5.1	6.4	14980	84	419	12	2.9	0.81	86|902|1069|4331|5984|6119|6612|6613|8533|9557|10987|404672	ACTL6A|CCNH|CETN2|MNAT1|RFC4|RPA3|SUMO3|SUMO2|COPS3|CHD1L|COPS5|GTF2H5	-4.3	black
Reactome Gene Sets	6	R-HSA-162587	HIV Life Cycle		-5.4	3.9	6	14980	147	419	16	3.8	0.94	902|2958|2959|2961|4331|4686|4927|6880|6882|7251|8148|23165|51510|79023|129401|404672	CCNH|GTF2A2|GTF2B|GTF2E2|MNAT1|NCBP1|NUP88|TAF9|TAF11|TSG101|TAF15|NUP205|CHMP5|NUP37|NUP35|GTF2H5	-4.3	black
Reactome Gene Sets	6	R-HSA-167161	HIV Transcription Initiation		-5.4	7	6.9	14980	46	419	9	2.1	0.71	902|2958|2959|2961|4331|6880|6882|8148|404672	CCNH|GTF2A2|GTF2B|GTF2E2|MNAT1|TAF9|TAF11|TAF15|GTF2H5	-4.2	black
Reactome Gene Sets	6	R-HSA-73779	RNA Polymerase II Transcription Pre-Initiation And Promoter Opening		-5.4	7	6.9	14980	46	419	9	2.1	0.71	902|2958|2959|2961|4331|6880|6882|8148|404672	CCNH|GTF2A2|GTF2B|GTF2E2|MNAT1|TAF9|TAF11|TAF15|GTF2H5	-4.2	black
Reactome Gene Sets	6	R-HSA-75953	RNA Polymerase II Transcription Initiation		-5.4	7	6.9	14980	46	419	9	2.1	0.71	902|2958|2959|2961|4331|6880|6882|8148|404672	CCNH|GTF2A2|GTF2B|GTF2E2|MNAT1|TAF9|TAF11|TAF15|GTF2H5	-4.2	black
Reactome Gene Sets	6	R-HSA-76042	RNA Polymerase II Transcription Initiation And Promoter Clearance		-5.4	7	6.9	14980	46	419	9	2.1	0.71	902|2958|2959|2961|4331|6880|6882|8148|404672	CCNH|GTF2A2|GTF2B|GTF2E2|MNAT1|TAF9|TAF11|TAF15|GTF2H5	-4.2	black
Reactome Gene Sets	6	R-HSA-167162	RNA Polymerase II HIV Promoter Escape		-5.4	7	6.9	14980	46	419	9	2.1	0.71	902|2958|2959|2961|4331|6880|6882|8148|404672	CCNH|GTF2A2|GTF2B|GTF2E2|MNAT1|TAF9|TAF11|TAF15|GTF2H5	-4.2	black
Reactome Gene Sets	6	R-HSA-73776	RNA Polymerase II Promoter Escape		-5.4	7	6.9	14980	46	419	9	2.1	0.71	902|2958|2959|2961|4331|6880|6882|8148|404672	CCNH|GTF2A2|GTF2B|GTF2E2|MNAT1|TAF9|TAF11|TAF15|GTF2H5	-4.2	black
Reactome Gene Sets	6	R-HSA-72203	Processing of Capped Intron-Containing Pre-mRNA		-5.3	2.9	5.5	14980	282	419	23	5.5	1.1	3184|4116|4686|4927|6428|6627|8559|9716|9984|11157|22826|23165|23658|51639|51645|51691|51692|53938|55110|79023|80145|129401|135295	HNRNPD|MAGOH|NCBP1|NUP88|SRSF3|SNRPA1|PRPF18|AQR|THOC1|LSM6|DNAJC8|NUP205|LSM5|SF3B6|PPIL1|LSM8|CPSF3|PPIL3|MAGOHB|NUP37|THOC7|NUP35|SRSF12	-4.2	black
CORUM	33	CORUM:193	PA700-20S-PA28 complex		-5.3	7.9	7.1	14980	36	419	8	1.9	0.67	5682|5683|5684|5685|5687|5716|9861|10213	PSMA1|PSMA2|PSMA3|PSMA4|PSMA6|PSMD10|PSMD6|PSMD14	-4.2	black
Reactome Gene Sets	6	R-HSA-611105	Respiratory electron transport		-5.2	3.7	5.7	14980	154	419	16	3.8	0.94	2108|4190|4711|6390|7386|29078|51103|55471|55744|55863|84233|116228|137682|150274|152100|728568	ETFA|MDH1|NDUFB5|SDHB|UQCRFS1|NDUFAF4|NDUFAF1|NDUFAF7|COA1|TMEM126B|TMEM126A|COX20|NDUFAF6|HSCB|CMC1|UQCC6	-4.1	black
Reactome Gene Sets	6	R-HSA-350562	Regulation of ornithine decarboxylase (ODC)		-5.1	6.6	6.6	14980	49	419	9	2.1	0.71	4953|5682|5683|5684|5685|5687|5716|9861|10213	ODC1|PSMA1|PSMA2|PSMA3|PSMA4|PSMA6|PSMD10|PSMD6|PSMD14	-4	black
Reactome Gene Sets	6	R-HSA-174084	Autodegradation of Cdh1 by Cdh1:APC/C		-5	5.7	6.3	14980	63	419	10	2.4	0.75	5682|5683|5684|5685|5687|5716|9861|10213|51433|246184	PSMA1|PSMA2|PSMA3|PSMA4|PSMA6|PSMD10|PSMD6|PSMD14|ANAPC5|CDC26	-4	black
Reactome Gene Sets	6	R-HSA-1268020	Mitochondrial protein import		-5	5.6	6.2	14980	64	419	10	2.4	0.75	10440|10651|26520|27235|56993|131118|150274|388753|401505|100287932	TIMM17A|MTX2|TIMM9|COQ2|TOMM22|DNAJC19|HSCB|COA6|TOMM5|TIMM23	-3.9	black
Reactome Gene Sets	6	R-HSA-5696398	Nucleotide Excision Repair		-5	4.3	5.8	14980	109	419	13	3.1	0.85	86|902|1069|4331|5984|6119|6612|6613|8533|9557|9716|10987|404672	ACTL6A|CCNH|CETN2|MNAT1|RFC4|RPA3|SUMO3|SUMO2|COPS3|CHD1L|AQR|COPS5|GTF2H5	-3.9	black
CORUM	33	CORUM:315	28S ribosomal subunit, mitochondrial		-4.9	8.6	7	14980	29	419	7	1.7	0.63	10240|23107|51373|56945|63931|64965|64968	MRPS31|MRPS27|MRPS17|MRPS22|MRPS14|MRPS9|MRPS6	-3.9	black
Reactome Gene Sets	6	R-HSA-174154	APC/C:Cdc20 mediated degradation of Securin		-4.9	5.5	6.2	14980	65	419	10	2.4	0.75	5682|5683|5684|5685|5687|5716|9861|10213|51433|246184	PSMA1|PSMA2|PSMA3|PSMA4|PSMA6|PSMD10|PSMD6|PSMD14|ANAPC5|CDC26	-3.9	black
Reactome Gene Sets	6	R-HSA-162909	Host Interactions of HIV factors		-4.9	3.9	5.6	14980	128	419	14	3.3	0.88	567|4869|4927|5682|5683|5684|5685|5687|5716|9861|10213|23165|79023|129401	B2M|NPM1|NUP88|PSMA1|PSMA2|PSMA3|PSMA4|PSMA6|PSMD10|PSMD6|PSMD14|NUP205|NUP37|NUP35	-3.8	black
Reactome Gene Sets	6	R-HSA-5362768	Hh mutants are degraded by ERAD		-4.8	6.1	6.3	14980	53	419	9	2.1	0.71	5682|5683|5684|5685|5687|5716|9861|10213|51009	PSMA1|PSMA2|PSMA3|PSMA4|PSMA6|PSMD10|PSMD6|PSMD14|DERL2	-3.8	black
Reactome Gene Sets	6	R-HSA-72202	Transport of Mature Transcript to Cytoplasm		-4.8	4.9	5.9	14980	81	419	11	2.6	0.78	4116|4686|4927|6428|9984|23165|51692|55110|79023|80145|129401	MAGOH|NCBP1|NUP88|SRSF3|THOC1|NUP205|CPSF3|MAGOHB|NUP37|THOC7|NUP35	-3.8	black
KEGG Pathway	24	hsa03040	Spliceosome		-4.8	3.9	5.5	14980	130	419	14	3.3	0.88	4116|4686|6428|6627|8559|9716|9984|11157|23658|29896|51639|51645|51691|55110	MAGOH|NCBP1|SRSF3|SNRPA1|PRPF18|AQR|THOC1|LSM6|LSM5|TRA2A|SF3B6|PPIL1|LSM8|MAGOHB	-3.7	black
Reactome Gene Sets	6	R-HSA-5387390	Hh mutants abrogate ligand secretion		-4.8	6	6.2	14980	54	419	9	2.1	0.71	5682|5683|5684|5685|5687|5716|9861|10213|51009	PSMA1|PSMA2|PSMA3|PSMA4|PSMA6|PSMD10|PSMD6|PSMD14|DERL2	-3.7	black
Reactome Gene Sets	6	R-HSA-450408	AUF1 (hnRNP D0) binds and destabilizes mRNA		-4.8	6	6.2	14980	54	419	9	2.1	0.71	3184|5682|5683|5684|5685|5687|5716|9861|10213	HNRNPD|PSMA1|PSMA2|PSMA3|PSMA4|PSMA6|PSMD10|PSMD6|PSMD14	-3.7	black
Reactome Gene Sets	6	R-HSA-167172	Transcription of the HIV genome		-4.7	5.3	6	14980	68	419	10	2.4	0.75	902|2958|2959|2961|4331|4686|6880|6882|8148|404672	CCNH|GTF2A2|GTF2B|GTF2E2|MNAT1|NCBP1|TAF9|TAF11|TAF15|GTF2H5	-3.7	black
Reactome Gene Sets	6	R-HSA-69202	Cyclin E associated events during G1/S transition		-4.7	4.7	5.8	14980	83	419	11	2.6	0.78	902|1163|4331|5682|5683|5684|5685|5687|5716|9861|10213	CCNH|CKS1B|MNAT1|PSMA1|PSMA2|PSMA3|PSMA4|PSMA6|PSMD10|PSMD6|PSMD14	-3.7	black
Reactome Gene Sets	6	R-HSA-1236975	Antigen processing-Cross presentation		-4.7	4.3	5.6	14980	99	419	12	2.9	0.81	567|3146|5682|5683|5684|5685|5687|5716|9861|10213|23480|23643	B2M|HMGB1|PSMA1|PSMA2|PSMA3|PSMA4|PSMA6|PSMD10|PSMD6|PSMD14|SEC61G|LY96	-3.7	black
Reactome Gene Sets	6	R-HSA-5696395	Formation of Incision Complex in GG-NER		-4.7	6.7	6.3	14980	43	419	8	1.9	0.67	902|1069|4331|6119|6612|6613|9557|404672	CCNH|CETN2|MNAT1|RPA3|SUMO3|SUMO2|CHD1L|GTF2H5	-3.7	black
KEGG Pathway	24	hsa03050	Proteasome		-4.7	6.7	6.3	14980	43	419	8	1.9	0.67	5682|5683|5684|5685|5687|9861|10213|51371	PSMA1|PSMA2|PSMA3|PSMA4|PSMA6|PSMD6|PSMD14|POMP	-3.7	black
Reactome Gene Sets	6	R-HSA-351202	Metabolism of polyamines		-4.6	5.7	6	14980	56	419	9	2.1	0.71	4953|5682|5683|5684|5685|5687|5716|9861|10213	ODC1|PSMA1|PSMA2|PSMA3|PSMA4|PSMA6|PSMD10|PSMD6|PSMD14	-3.6	black
Reactome Gene Sets	6	R-HSA-174184	Cdc20:Phospho-APC/C mediated degradation of Cyclin A		-4.6	5.1	5.8	14980	70	419	10	2.4	0.75	5682|5683|5684|5685|5687|5716|9861|10213|51433|246184	PSMA1|PSMA2|PSMA3|PSMA4|PSMA6|PSMD10|PSMD6|PSMD14|ANAPC5|CDC26	-3.6	black
Reactome Gene Sets	6	R-HSA-69017	CDK-mediated phosphorylation and removal of Cdc6		-4.6	5.1	5.8	14980	70	419	10	2.4	0.75	5682|5683|5684|5685|5687|5716|9861|10213|51433|246184	PSMA1|PSMA2|PSMA3|PSMA4|PSMA6|PSMD10|PSMD6|PSMD14|ANAPC5|CDC26	-3.6	black
Reactome Gene Sets	6	R-HSA-69656	Cyclin A:Cdk2-associated events at S phase entry		-4.6	4.6	5.7	14980	85	419	11	2.6	0.78	902|1163|4331|5682|5683|5684|5685|5687|5716|9861|10213	CCNH|CKS1B|MNAT1|PSMA1|PSMA2|PSMA3|PSMA4|PSMA6|PSMD10|PSMD6|PSMD14	-3.6	black
Reactome Gene Sets	6	R-HSA-174178	APC/C:Cdh1 mediated degradation of Cdc20 and other APC/C:Cdh1 targeted proteins in late mitosis/early G1		-4.6	5	5.8	14980	71	419	10	2.4	0.75	5682|5683|5684|5685|5687|5716|9861|10213|51433|246184	PSMA1|PSMA2|PSMA3|PSMA4|PSMA6|PSMD10|PSMD6|PSMD14|ANAPC5|CDC26	-3.6	black
Reactome Gene Sets	6	R-HSA-179419	APC:Cdc20 mediated degradation of cell cycle proteins prior to satisfation of the cell cycle checkpoint		-4.6	5	5.8	14980	71	419	10	2.4	0.75	5682|5683|5684|5685|5687|5716|9861|10213|51433|246184	PSMA1|PSMA2|PSMA3|PSMA4|PSMA6|PSMD10|PSMD6|PSMD14|ANAPC5|CDC26	-3.6	black
Reactome Gene Sets	6	R-HSA-450531	Regulation of mRNA stability by proteins that bind AU-rich elements		-4.6	4.6	5.6	14980	86	419	11	2.6	0.78	3184|5393|5682|5683|5684|5685|5687|5716|9861|10213|11340	HNRNPD|EXOSC9|PSMA1|PSMA2|PSMA3|PSMA4|PSMA6|PSMD10|PSMD6|PSMD14|EXOSC8	-3.6	black
CORUM	33	CORUM:191	20S proteasome		-4.6	13	7.5	14980	14	419	5	1.2	0.53	5682|5683|5684|5685|5687	PSMA1|PSMA2|PSMA3|PSMA4|PSMA6	-3.6	black
Reactome Gene Sets	6	R-HSA-159236	Transport of Mature mRNA derived from an Intron-Containing Transcript		-4.5	5	5.7	14980	72	419	10	2.4	0.75	4116|4686|4927|6428|9984|23165|55110|79023|80145|129401	MAGOH|NCBP1|NUP88|SRSF3|THOC1|NUP205|MAGOHB|NUP37|THOC7|NUP35	-3.5	black
Reactome Gene Sets	6	R-HSA-5678895	Defective CFTR causes cystic fibrosis		-4.5	5.5	5.9	14980	58	419	9	2.1	0.71	5682|5683|5684|5685|5687|5716|9861|10213|51009	PSMA1|PSMA2|PSMA3|PSMA4|PSMA6|PSMD10|PSMD6|PSMD14|DERL2	-3.5	black
Reactome Gene Sets	6	R-HSA-5633007	Regulation of TP53 Activity		-4.5	3.4	5.2	14980	156	419	15	3.6	0.91	545|3622|5571|5931|5932|5984|6119|6880|6882|8148|29117|56950|64769|112858|133383	ATR|ING2|PRKAG1|RBBP7|RBBP8|RFC4|RPA3|TAF9|TAF11|TAF15|BRD7|SMYD2|MEAF6|TP53RK|SETD9	-3.5	black
Reactome Gene Sets	6	R-HSA-3371556	Cellular response to heat stress		-4.5	4.5	5.5	14980	88	419	11	2.6	0.78	545|3281|3320|4927|6119|7266|23165|27000|51501|79023|129401	ATR|HSBP1|HSP90AA1|NUP88|RPA3|DNAJC7|NUP205|DNAJC2|HIKESHI|NUP37|NUP35	-3.5	black
Reactome Gene Sets	6	R-HSA-8939236	RUNX1 regulates transcription of genes involved in differentiation of HSCs		-4.5	4.5	5.5	14980	88	419	11	2.6	0.78	902|4331|5682|5683|5684|5685|5687|5716|8294|9861|10213	CCNH|MNAT1|PSMA1|PSMA2|PSMA3|PSMA4|PSMA6|PSMD10|H4C9|PSMD6|PSMD14	-3.5	black
Reactome Gene Sets	6	R-HSA-176409	APC/C:Cdc20 mediated degradation of mitotic proteins		-4.5	4.9	5.7	14980	73	419	10	2.4	0.75	5682|5683|5684|5685|5687|5716|9861|10213|51433|246184	PSMA1|PSMA2|PSMA3|PSMA4|PSMA6|PSMD10|PSMD6|PSMD14|ANAPC5|CDC26	-3.5	black
Reactome Gene Sets	6	R-HSA-5358346	Hedgehog ligand biogenesis		-4.5	5.5	5.8	14980	59	419	9	2.1	0.71	5682|5683|5684|5685|5687|5716|9861|10213|51009	PSMA1|PSMA2|PSMA3|PSMA4|PSMA6|PSMD10|PSMD6|PSMD14|DERL2	-3.5	black
WikiPathways	27	WP183	Proteasome degradation		-4.5	5.5	5.8	14980	59	419	9	2.1	0.71	3015|5682|5683|5684|5685|5687|5716|7347|9861	H2AZ1|PSMA1|PSMA2|PSMA3|PSMA4|PSMA6|PSMD10|UCHL3|PSMD6	-3.5	black
Reactome Gene Sets	6	R-HSA-176814	Activation of APC/C and APC/C:Cdc20 mediated degradation of mitotic proteins		-4.4	4.8	5.6	14980	74	419	10	2.4	0.75	5682|5683|5684|5685|5687|5716|9861|10213|51433|246184	PSMA1|PSMA2|PSMA3|PSMA4|PSMA6|PSMD10|PSMD6|PSMD14|ANAPC5|CDC26	-3.5	black
CORUM	33	CORUM:194	PA28gamma-20S proteasome		-4.4	12	7.2	14980	15	419	5	1.2	0.53	5682|5683|5684|5685|5687	PSMA1|PSMA2|PSMA3|PSMA4|PSMA6	-3.4	black
Reactome Gene Sets	6	R-HSA-187577	SCF(Skp2)-mediated degradation of p27/p21		-4.4	5.4	5.7	14980	60	419	9	2.1	0.71	1163|5682|5683|5684|5685|5687|5716|9861|10213	CKS1B|PSMA1|PSMA2|PSMA3|PSMA4|PSMA6|PSMD10|PSMD6|PSMD14	-3.4	black
Reactome Gene Sets	6	R-HSA-1236978	Cross-presentation of soluble exogenous antigens (endosomes)		-4.4	6.1	5.9	14980	47	419	8	1.9	0.67	5682|5683|5684|5685|5687|5716|9861|10213	PSMA1|PSMA2|PSMA3|PSMA4|PSMA6|PSMD10|PSMD6|PSMD14	-3.4	black
Reactome Gene Sets	6	R-HSA-69242	S Phase		-4.4	3.4	5.1	14980	160	419	15	3.6	0.91	902|1163|4331|5682|5683|5684|5685|5687|5716|5984|6119|9861|10213|51433|246184	CCNH|CKS1B|MNAT1|PSMA1|PSMA2|PSMA3|PSMA4|PSMA6|PSMD10|RFC4|RPA3|PSMD6|PSMD14|ANAPC5|CDC26	-3.4	black
Reactome Gene Sets	6	R-HSA-3700989	Transcriptional Regulation by TP53		-4.3	2.5	4.7	14980	348	419	24	5.7	1.1	545|902|3622|4331|4869|5571|5876|5931|5932|5984|6119|6880|6882|7295|7533|8148|25904|29117|51499|56950|64769|112858|133383|404672	ATR|CCNH|ING2|MNAT1|NPM1|PRKAG1|RABGGTB|RBBP7|RBBP8|RFC4|RPA3|TAF9|TAF11|TXN|YWHAH|TAF15|CNOT10|BRD7|TRIAP1|SMYD2|MEAF6|TP53RK|SETD9|GTF2H5	-3.4	black
Reactome Gene Sets	6	R-HSA-211733	Regulation of activated PAK-2p34 by proteasome mediated degradation		-4.3	6	5.8	14980	48	419	8	1.9	0.67	5682|5683|5684|5685|5687|5716|9861|10213	PSMA1|PSMA2|PSMA3|PSMA4|PSMA6|PSMD10|PSMD6|PSMD14	-3.4	black
Reactome Gene Sets	6	R-HSA-69481	G2/M Checkpoints		-4.3	3.5	5	14980	145	419	14	3.3	0.88	545|5682|5683|5684|5685|5687|5716|5932|5984|6119|7533|8294|9861|10213	ATR|PSMA1|PSMA2|PSMA3|PSMA4|PSMA6|PSMD10|RBBP8|RFC4|RPA3|YWHAH|H4C9|PSMD6|PSMD14	-3.3	black
CORUM	33	CORUM:192	PA28-20S proteasome		-4.2	11	6.9	14980	16	419	5	1.2	0.53	5682|5683|5684|5685|5687	PSMA1|PSMA2|PSMA3|PSMA4|PSMA6	-3.3	black
Reactome Gene Sets	6	R-HSA-176408	Regulation of APC/C activators between G1/S and early anaphase		-4.2	4.6	5.4	14980	78	419	10	2.4	0.75	5682|5683|5684|5685|5687|5716|9861|10213|51433|246184	PSMA1|PSMA2|PSMA3|PSMA4|PSMA6|PSMD10|PSMD6|PSMD14|ANAPC5|CDC26	-3.3	black
Reactome Gene Sets	6	R-HSA-75815	Ubiquitin-dependent degradation of Cyclin D		-4.2	5.7	5.7	14980	50	419	8	1.9	0.67	5682|5683|5684|5685|5687|5716|9861|10213	PSMA1|PSMA2|PSMA3|PSMA4|PSMA6|PSMD10|PSMD6|PSMD14	-3.2	black
Reactome Gene Sets	6	R-HSA-69610	p53-Independent DNA Damage Response		-4.2	5.7	5.7	14980	50	419	8	1.9	0.67	5682|5683|5684|5685|5687|5716|9861|10213	PSMA1|PSMA2|PSMA3|PSMA4|PSMA6|PSMD10|PSMD6|PSMD14	-3.2	black
Reactome Gene Sets	6	R-HSA-349425	Autodegradation of the E3 ubiquitin ligase COP1		-4.2	5.7	5.7	14980	50	419	8	1.9	0.67	5682|5683|5684|5685|5687|5716|9861|10213	PSMA1|PSMA2|PSMA3|PSMA4|PSMA6|PSMD10|PSMD6|PSMD14	-3.2	black
Reactome Gene Sets	6	R-HSA-69601	Ubiquitin Mediated Degradation of Phosphorylated Cdc25A		-4.2	5.7	5.7	14980	50	419	8	1.9	0.67	5682|5683|5684|5685|5687|5716|9861|10213	PSMA1|PSMA2|PSMA3|PSMA4|PSMA6|PSMD10|PSMD6|PSMD14	-3.2	black
Reactome Gene Sets	6	R-HSA-69613	p53-Independent G1/S DNA damage checkpoint		-4.2	5.7	5.7	14980	50	419	8	1.9	0.67	5682|5683|5684|5685|5687|5716|9861|10213	PSMA1|PSMA2|PSMA3|PSMA4|PSMA6|PSMD10|PSMD6|PSMD14	-3.2	black
Reactome Gene Sets	6	R-HSA-180534	Vpu mediated degradation of CD4		-4.2	5.7	5.7	14980	50	419	8	1.9	0.67	5682|5683|5684|5685|5687|5716|9861|10213	PSMA1|PSMA2|PSMA3|PSMA4|PSMA6|PSMD10|PSMD6|PSMD14	-3.2	black
Reactome Gene Sets	6	R-HSA-68882	Mitotic Anaphase		-4.2	2.8	4.7	14980	226	419	18	4.3	0.99	5682|5683|5684|5685|5687|5716|7443|9735|9861|10213|23165|51433|55869|79023|79682|129401|246184|378708	PSMA1|PSMA2|PSMA3|PSMA4|PSMA6|PSMD10|VRK1|KNTC1|PSMD6|PSMD14|NUP205|ANAPC5|HDAC8|NUP37|CENPU|NUP35|CDC26|CENPS	-3.2	black
Reactome Gene Sets	6	R-HSA-69620	Cell Cycle Checkpoints		-4.1	2.7	4.7	14980	269	419	20	4.8	1	545|5682|5683|5684|5685|5687|5716|5932|5984|6119|7533|8294|9735|9861|10213|51433|79023|79682|246184|378708	ATR|PSMA1|PSMA2|PSMA3|PSMA4|PSMA6|PSMD10|RBBP8|RFC4|RPA3|YWHAH|H4C9|KNTC1|PSMD6|PSMD14|ANAPC5|NUP37|CENPU|CDC26|CENPS	-3.2	black
Reactome Gene Sets	6	R-HSA-2555396	Mitotic Metaphase and Anaphase		-4.1	2.8	4.7	14980	227	419	18	4.3	0.99	5682|5683|5684|5685|5687|5716|7443|9735|9861|10213|23165|51433|55869|79023|79682|129401|246184|378708	PSMA1|PSMA2|PSMA3|PSMA4|PSMA6|PSMD10|VRK1|KNTC1|PSMD6|PSMD14|NUP205|ANAPC5|HDAC8|NUP37|CENPU|NUP35|CDC26|CENPS	-3.2	black
Reactome Gene Sets	6	R-HSA-382556	ABC-family proteins mediated transport		-4.1	4.1	5.2	14980	96	419	11	2.6	0.78	22|5682|5683|5684|5685|5687|5716|8894|9861|10213|51009	ABCB7|PSMA1|PSMA2|PSMA3|PSMA4|PSMA6|PSMD10|EIF2S2|PSMD6|PSMD14|DERL2	-3.2	black
Reactome Gene Sets	6	R-HSA-169911	Regulation of Apoptosis		-4.1	5.6	5.6	14980	51	419	8	1.9	0.67	5682|5683|5684|5685|5687|5716|9861|10213	PSMA1|PSMA2|PSMA3|PSMA4|PSMA6|PSMD10|PSMD6|PSMD14	-3.2	black
Reactome Gene Sets	6	R-HSA-9824272	Somitogenesis		-4.1	5.6	5.6	14980	51	419	8	1.9	0.67	5682|5683|5684|5685|5687|5716|9861|10213	PSMA1|PSMA2|PSMA3|PSMA4|PSMA6|PSMD10|PSMD6|PSMD14	-3.2	black
Reactome Gene Sets	6	R-HSA-9762114	GSK3B and BTRC:CUL1-mediated-degradation of NFE2L2		-4	5.5	5.5	14980	52	419	8	1.9	0.67	5682|5683|5684|5685|5687|5716|9861|10213	PSMA1|PSMA2|PSMA3|PSMA4|PSMA6|PSMD10|PSMD6|PSMD14	-3.1	black
Reactome Gene Sets	6	R-HSA-180585	Vif-mediated degradation of APOBEC3G		-4	5.5	5.5	14980	52	419	8	1.9	0.67	5682|5683|5684|5685|5687|5716|9861|10213	PSMA1|PSMA2|PSMA3|PSMA4|PSMA6|PSMD10|PSMD6|PSMD14	-3.1	black
Reactome Gene Sets	6	R-HSA-1640170	Cell Cycle		-4	2	4.3	14980	631	419	35	8.4	1.4	545|894|902|1069|1163|3320|4331|4869|4927|5682|5683|5684|5685|5687|5716|5889|5931|5932|5984|6119|7443|7533|8294|9735|9861|10213|23165|51433|55869|79023|79682|115106|129401|246184|378708	ATR|CCND2|CCNH|CETN2|CKS1B|HSP90AA1|MNAT1|NPM1|NUP88|PSMA1|PSMA2|PSMA3|PSMA4|PSMA6|PSMD10|RAD51C|RBBP7|RBBP8|RFC4|RPA3|VRK1|YWHAH|H4C9|KNTC1|PSMD6|PSMD14|NUP205|ANAPC5|HDAC8|NUP37|CENPU|HAUS1|NUP35|CDC26|CENPS	-3.1	black
WikiPathways	27	WP5114	Nucleotide excision repair in xeroderma pigmentosum		-4	4.8	5.3	14980	67	419	9	2.1	0.71	902|1069|3150|4331|5984|6119|8294|9557|404672	CCNH|CETN2|HMGN1|MNAT1|RFC4|RPA3|H4C9|CHD1L|GTF2H5	-3.1	black
Reactome Gene Sets	6	R-HSA-4641257	Degradation of AXIN		-4	5.4	5.4	14980	53	419	8	1.9	0.67	5682|5683|5684|5685|5687|5716|9861|10213	PSMA1|PSMA2|PSMA3|PSMA4|PSMA6|PSMD10|PSMD6|PSMD14	-3.1	black
Reactome Gene Sets	6	R-HSA-8854050	FBXL7 down-regulates AURKA during mitotic entry and in early mitosis		-4	5.4	5.4	14980	53	419	8	1.9	0.67	5682|5683|5684|5685|5687|5716|9861|10213	PSMA1|PSMA2|PSMA3|PSMA4|PSMA6|PSMD10|PSMD6|PSMD14	-3.1	black
Reactome Gene Sets	6	R-HSA-174113	SCF-beta-TrCP mediated degradation of Emi1		-4	5.4	5.4	14980	53	419	8	1.9	0.67	5682|5683|5684|5685|5687|5716|9861|10213	PSMA1|PSMA2|PSMA3|PSMA4|PSMA6|PSMD10|PSMD6|PSMD14	-3.1	black
KEGG Pathway	24	hsa03013	Nucleocytoplasmic transport		-4	3.9	5	14980	100	419	11	2.6	0.78	4116|4686|4927|6612|6613|9984|23165|55110|79023|80145|129401	MAGOH|NCBP1|NUP88|SUMO3|SUMO2|THOC1|NUP205|MAGOHB|NUP37|THOC7|NUP35	-3.1	black
Reactome Gene Sets	6	R-HSA-6799198	Complex I biogenesis		-4	4.7	5.2	14980	68	419	9	2.1	0.71	4711|29078|51103|55471|55744|55863|84233|137682|150274	NDUFB5|NDUFAF4|NDUFAF1|NDUFAF7|COA1|TMEM126B|TMEM126A|NDUFAF6|HSCB	-3.1	black
Reactome Gene Sets	6	R-HSA-3371453	Regulation of HSF1-mediated heat shock response		-4	4.7	5.2	14980	68	419	9	2.1	0.71	545|4927|6119|7266|23165|27000|51501|79023|129401	ATR|NUP88|RPA3|DNAJC7|NUP205|DNAJC2|HIKESHI|NUP37|NUP35	-3.1	black
Reactome Gene Sets	6	R-HSA-69239	Synthesis of DNA		-3.9	3.6	4.9	14980	118	419	12	2.9	0.81	5682|5683|5684|5685|5687|5716|5984|6119|9861|10213|51433|246184	PSMA1|PSMA2|PSMA3|PSMA4|PSMA6|PSMD10|RFC4|RPA3|PSMD6|PSMD14|ANAPC5|CDC26	-3.1	black
Reactome Gene Sets	6	R-HSA-9604323	Negative regulation of NOTCH4 signaling		-3.9	5.3	5.4	14980	54	419	8	1.9	0.67	5682|5683|5684|5685|5687|5716|9861|10213	PSMA1|PSMA2|PSMA3|PSMA4|PSMA6|PSMD10|PSMD6|PSMD14	-3	black
Reactome Gene Sets	6	R-HSA-4641258	Degradation of DVL		-3.9	5.3	5.4	14980	54	419	8	1.9	0.67	5682|5683|5684|5685|5687|5716|9861|10213	PSMA1|PSMA2|PSMA3|PSMA4|PSMA6|PSMD10|PSMD6|PSMD14	-3	black
Reactome Gene Sets	6	R-HSA-8852276	The role of GTSE1 in G2/M progression after G2 checkpoint		-3.9	4.7	5.2	14980	69	419	9	2.1	0.71	3320|5682|5683|5684|5685|5687|5716|9861|10213	HSP90AA1|PSMA1|PSMA2|PSMA3|PSMA4|PSMA6|PSMD10|PSMD6|PSMD14	-3	black
Reactome Gene Sets	6	R-HSA-69002	DNA Replication Pre-Initiation		-3.9	3.6	4.8	14980	119	419	12	2.9	0.81	5682|5683|5684|5685|5687|5716|6119|8294|9861|10213|51433|246184	PSMA1|PSMA2|PSMA3|PSMA4|PSMA6|PSMD10|RPA3|H4C9|PSMD6|PSMD14|ANAPC5|CDC26	-3	black
Reactome Gene Sets	6	R-HSA-174143	APC/C-mediated degradation of cell cycle proteins		-3.9	4.2	5	14980	85	419	10	2.4	0.75	5682|5683|5684|5685|5687|5716|9861|10213|51433|246184	PSMA1|PSMA2|PSMA3|PSMA4|PSMA6|PSMD10|PSMD6|PSMD14|ANAPC5|CDC26	-3	black
Reactome Gene Sets	6	R-HSA-453276	Regulation of mitotic cell cycle		-3.9	4.2	5	14980	85	419	10	2.4	0.75	5682|5683|5684|5685|5687|5716|9861|10213|51433|246184	PSMA1|PSMA2|PSMA3|PSMA4|PSMA6|PSMD10|PSMD6|PSMD14|ANAPC5|CDC26	-3	black
Reactome Gene Sets	6	R-HSA-69541	Stabilization of p53		-3.9	5.2	5.3	14980	55	419	8	1.9	0.67	5682|5683|5684|5685|5687|5716|9861|10213	PSMA1|PSMA2|PSMA3|PSMA4|PSMA6|PSMD10|PSMD6|PSMD14	-3	black
Reactome Gene Sets	6	R-HSA-8941858	Regulation of RUNX3 expression and activity		-3.9	5.2	5.3	14980	55	419	8	1.9	0.67	5682|5683|5684|5685|5687|5716|9861|10213	PSMA1|PSMA2|PSMA3|PSMA4|PSMA6|PSMD10|PSMD6|PSMD14	-3	black
Reactome Gene Sets	6	R-HSA-5689603	UCH proteinases		-3.9	4.2	5	14980	86	419	10	2.4	0.75	86|5682|5683|5684|5685|5687|5716|7347|9861|10213	ACTL6A|PSMA1|PSMA2|PSMA3|PSMA4|PSMA6|PSMD10|UCHL3|PSMD6|PSMD14	-3	black
Reactome Gene Sets	6	R-HSA-68867	Assembly of the pre-replicative complex		-3.8	3.8	4.9	14980	103	419	11	2.6	0.78	5682|5683|5684|5685|5687|5716|8294|9861|10213|51433|246184	PSMA1|PSMA2|PSMA3|PSMA4|PSMA6|PSMD10|H4C9|PSMD6|PSMD14|ANAPC5|CDC26	-3	black
CORUM	33	CORUM:351	Spliceosome		-3.8	3.3	4.7	14980	140	419	13	3.1	0.85	4116|4686|6428|6627|8559|9716|9984|11157|22826|51639|51645|53938|80145	MAGOH|NCBP1|SRSF3|SNRPA1|PRPF18|AQR|THOC1|LSM6|DNAJC8|SF3B6|PPIL1|PPIL3|THOC7	-3	black
WikiPathways	27	WP4324	Mitochondrial complex I assembly model OXPHOS system		-3.8	5.1	5.2	14980	56	419	8	1.9	0.67	4711|29078|51103|54968|55471|55744|55863|137682	NDUFB5|NDUFAF4|NDUFAF1|TMEM70|NDUFAF7|COA1|TMEM126B|NDUFAF6	-3	black
Reactome Gene Sets	6	R-HSA-5619084	ABC transporter disorders		-3.8	4.5	5.1	14980	71	419	9	2.1	0.71	5682|5683|5684|5685|5687|5716|9861|10213|51009	PSMA1|PSMA2|PSMA3|PSMA4|PSMA6|PSMD10|PSMD6|PSMD14|DERL2	-3	black
KEGG Pathway	24	hsa03060	Protein export		-3.8	7.2	5.7	14980	30	419	6	1.4	0.58	6726|6728|9789|23478|23480|90701	SRP9|SRP19|SPCS2|SEC11A|SEC61G|SEC11C	-3	black
Reactome Gene Sets	6	R-HSA-5610783	Degradation of GLI2 by the proteasome		-3.8	5	5.2	14980	57	419	8	1.9	0.67	5682|5683|5684|5685|5687|5716|9861|10213	PSMA1|PSMA2|PSMA3|PSMA4|PSMA6|PSMD10|PSMD6|PSMD14	-2.9	black
Reactome Gene Sets	6	R-HSA-5610780	Degradation of GLI1 by the proteasome		-3.8	5	5.2	14980	57	419	8	1.9	0.67	5682|5683|5684|5685|5687|5716|9861|10213	PSMA1|PSMA2|PSMA3|PSMA4|PSMA6|PSMD10|PSMD6|PSMD14	-2.9	black
Reactome Gene Sets	6	R-HSA-5610785	GLI3 is processed to GLI3R by the proteasome		-3.8	5	5.2	14980	57	419	8	1.9	0.67	5682|5683|5684|5685|5687|5716|9861|10213	PSMA1|PSMA2|PSMA3|PSMA4|PSMA6|PSMD10|PSMD6|PSMD14	-2.9	black
Reactome Gene Sets	6	R-HSA-5676590	NIK-->noncanonical NF-kB signaling		-3.8	5	5.2	14980	57	419	8	1.9	0.67	5682|5683|5684|5685|5687|5716|9861|10213	PSMA1|PSMA2|PSMA3|PSMA4|PSMA6|PSMD10|PSMD6|PSMD14	-2.9	black
Reactome Gene Sets	6	R-HSA-2467813	Separation of Sister Chromatids		-3.8	3	4.5	14980	181	419	15	3.6	0.91	5682|5683|5684|5685|5687|5716|9735|9861|10213|51433|55869|79023|79682|246184|378708	PSMA1|PSMA2|PSMA3|PSMA4|PSMA6|PSMD10|KNTC1|PSMD6|PSMD14|ANAPC5|HDAC8|NUP37|CENPU|CDC26|CENPS	-2.9	black
Reactome Gene Sets	6	R-HSA-5619115	Disorders of transmembrane transporters		-3.8	3.3	4.6	14980	142	419	13	3.1	0.85	4927|5682|5683|5684|5685|5687|5716|9861|10213|23165|51009|79023|129401	NUP88|PSMA1|PSMA2|PSMA3|PSMA4|PSMA6|PSMD10|PSMD6|PSMD14|NUP205|DERL2|NUP37|NUP35	-2.9	black
Reactome Gene Sets	6	R-HSA-69052	Switching of origins to a post-replicative state		-3.7	4	4.8	14980	89	419	10	2.4	0.75	5682|5683|5684|5685|5687|5716|9861|10213|51433|246184	PSMA1|PSMA2|PSMA3|PSMA4|PSMA6|PSMD10|PSMD6|PSMD14|ANAPC5|CDC26	-2.9	black
Reactome Gene Sets	6	R-HSA-5607761	Dectin-1 mediated noncanonical NF-kB signaling		-3.7	4.9	5.1	14980	58	419	8	1.9	0.67	5682|5683|5684|5685|5687|5716|9861|10213	PSMA1|PSMA2|PSMA3|PSMA4|PSMA6|PSMD10|PSMD6|PSMD14	-2.9	black
Reactome Gene Sets	6	R-HSA-72306	tRNA processing		-3.7	3.7	4.7	14980	107	419	11	2.6	0.78	4927|10556|23165|51002|51637|79023|80746|83480|112858|129401|129450	NUP88|RPP30|NUP205|TPRKB|RTRAF|NUP37|TSEN2|PUS3|TP53RK|NUP35|TYW5	-2.9	black
Reactome Gene Sets	6	R-HSA-69306	DNA Replication		-3.7	3.2	4.5	14980	145	419	13	3.1	0.85	5682|5683|5684|5685|5687|5716|5984|6119|8294|9861|10213|51433|246184	PSMA1|PSMA2|PSMA3|PSMA4|PSMA6|PSMD10|RFC4|RPA3|H4C9|PSMD6|PSMD14|ANAPC5|CDC26	-2.8	black
Reactome Gene Sets	6	R-HSA-72163	mRNA Splicing - Major Pathway		-3.6	2.8	4.3	14980	207	419	16	3.8	0.94	3184|4116|4686|6428|6627|8559|9716|11157|22826|23658|51639|51645|51691|53938|55110|135295	HNRNPD|MAGOH|NCBP1|SRSF3|SNRPA1|PRPF18|AQR|LSM6|DNAJC8|LSM5|SF3B6|PPIL1|LSM8|PPIL3|MAGOHB|SRSF12	-2.8	black
Reactome Gene Sets	6	R-HSA-69278	Cell Cycle, Mitotic		-3.6	2	4	14980	511	419	29	6.9	1.2	894|902|1069|1163|3320|4331|4927|5682|5683|5684|5685|5687|5716|5984|6119|7443|8294|9735|9861|10213|23165|51433|55869|79023|79682|115106|129401|246184|378708	CCND2|CCNH|CETN2|CKS1B|HSP90AA1|MNAT1|NUP88|PSMA1|PSMA2|PSMA3|PSMA4|PSMA6|PSMD10|RFC4|RPA3|VRK1|H4C9|KNTC1|PSMD6|PSMD14|NUP205|ANAPC5|HDAC8|NUP37|CENPU|HAUS1|NUP35|CDC26|CENPS	-2.8	black
Reactome Gene Sets	6	R-HSA-453279	Mitotic G1 phase and G1/S transition		-3.6	3.1	4.4	14980	148	419	13	3.1	0.85	894|902|1163|4331|5682|5683|5684|5685|5687|5716|6119|9861|10213	CCND2|CCNH|CKS1B|MNAT1|PSMA1|PSMA2|PSMA3|PSMA4|PSMA6|PSMD10|RPA3|PSMD6|PSMD14	-2.8	black
Reactome Gene Sets	6	R-HSA-8949613	Cristae formation		-3.6	6.5	5.4	14980	33	419	6	1.4	0.58	509|515|10651|79135|84833|440574	ATP5F1C|ATP5PB|MTX2|APOO|ATP5MK|MICOS10	-2.8	black
Reactome Gene Sets	6	R-HSA-4608870	Asymmetric localization of PCP proteins		-3.6	4.7	4.9	14980	61	419	8	1.9	0.67	5682|5683|5684|5685|5687|5716|9861|10213	PSMA1|PSMA2|PSMA3|PSMA4|PSMA6|PSMD10|PSMD6|PSMD14	-2.7	black
Reactome Gene Sets	6	R-HSA-68886	M Phase		-3.5	2.2	4.1	14980	368	419	23	5.5	1.1	1069|3320|4927|5682|5683|5684|5685|5687|5716|7443|8294|9735|9861|10213|23165|51433|55869|79023|79682|115106|129401|246184|378708	CETN2|HSP90AA1|NUP88|PSMA1|PSMA2|PSMA3|PSMA4|PSMA6|PSMD10|VRK1|H4C9|KNTC1|PSMD6|PSMD14|NUP205|ANAPC5|HDAC8|NUP37|CENPU|HAUS1|NUP35|CDC26|CENPS	-2.7	black
Reactome Gene Sets	6	R-HSA-69206	G1/S Transition		-3.5	3.3	4.5	14980	130	419	12	2.9	0.81	902|1163|4331|5682|5683|5684|5685|5687|5716|6119|9861|10213	CCNH|CKS1B|MNAT1|PSMA1|PSMA2|PSMA3|PSMA4|PSMA6|PSMD10|RPA3|PSMD6|PSMD14	-2.7	black
Reactome Gene Sets	6	R-HSA-1592230	Mitochondrial biogenesis		-3.5	3.8	4.6	14980	94	419	10	2.4	0.75	509|515|2553|5571|6742|10651|64216|79135|84833|440574	ATP5F1C|ATP5PB|GABPB1|PRKAG1|SSBP1|MTX2|TFB2M|APOO|ATP5MK|MICOS10	-2.7	black
CORUM	33	CORUM:181	26S proteasome		-3.5	8.1	5.7	14980	22	419	5	1.2	0.53	5682|5683|5684|5685|5687	PSMA1|PSMA2|PSMA3|PSMA4|PSMA6	-2.7	black
Reactome Gene Sets	6	R-HSA-9020702	Interleukin-1 signaling		-3.5	3.5	4.5	14980	112	419	11	2.6	0.78	3146|5682|5683|5684|5685|5687|5716|7335|9861|10213|121457	HMGB1|PSMA1|PSMA2|PSMA3|PSMA4|PSMA6|PSMD10|UBE2V1|PSMD6|PSMD14|IKBIP	-2.7	black
CORUM	33	CORUM:324	39S ribosomal subunit, mitochondrial		-3.5	5.2	5	14980	48	419	7	1.7	0.63	28998|29074|51263|54148|64983|65008|65080	MRPL13|MRPL18|MRPL30|MRPL39|MRPL32|MRPL1|MRPL44	-2.7	black
Reactome Gene Sets	6	R-HSA-9793380	Formation of paraxial mesoderm		-3.5	4.5	4.8	14980	63	419	8	1.9	0.67	5682|5683|5684|5685|5687|5716|9861|10213	PSMA1|PSMA2|PSMA3|PSMA4|PSMA6|PSMD10|PSMD6|PSMD14	-2.7	black
Reactome Gene Sets	6	R-HSA-109581	Apoptosis		-3.4	2.9	4.2	14980	173	419	14	3.3	0.88	329|3146|5682|5683|5684|5685|5687|5716|7533|9861|10213|23643|51074|56616	BIRC2|HMGB1|PSMA1|PSMA2|PSMA3|PSMA4|PSMA6|PSMD10|YWHAH|PSMD6|PSMD14|LY96|APIP|DIABLO	-2.7	black
Reactome Gene Sets	6	R-HSA-72172	mRNA Splicing		-3.4	2.7	4.2	14980	215	419	16	3.8	0.94	3184|4116|4686|6428|6627|8559|9716|11157|22826|23658|51639|51645|51691|53938|55110|135295	HNRNPD|MAGOH|NCBP1|SRSF3|SNRPA1|PRPF18|AQR|LSM6|DNAJC8|LSM5|SF3B6|PPIL1|LSM8|PPIL3|MAGOHB|SRSF12	-2.6	black
Reactome Gene Sets	6	R-HSA-2871837	FCERI mediated NF-kB activation		-3.4	4	4.6	14980	80	419	9	2.1	0.71	5682|5683|5684|5685|5687|5716|7335|9861|10213	PSMA1|PSMA2|PSMA3|PSMA4|PSMA6|PSMD10|UBE2V1|PSMD6|PSMD14	-2.6	black
Reactome Gene Sets	6	R-HSA-1234176	Oxygen-dependent proline hydroxylation of Hypoxia-inducible Factor Alpha		-3.4	4.5	4.7	14980	64	419	8	1.9	0.67	5682|5683|5684|5685|5687|5716|9861|10213	PSMA1|PSMA2|PSMA3|PSMA4|PSMA6|PSMD10|PSMD6|PSMD14	-2.6	black
Reactome Gene Sets	6	R-HSA-69580	p53-Dependent G1/S DNA damage checkpoint		-3.4	4.5	4.7	14980	64	419	8	1.9	0.67	5682|5683|5684|5685|5687|5716|9861|10213	PSMA1|PSMA2|PSMA3|PSMA4|PSMA6|PSMD10|PSMD6|PSMD14	-2.6	black
Reactome Gene Sets	6	R-HSA-69563	p53-Dependent G1 DNA Damage Response		-3.4	4.5	4.7	14980	64	419	8	1.9	0.67	5682|5683|5684|5685|5687|5716|9861|10213	PSMA1|PSMA2|PSMA3|PSMA4|PSMA6|PSMD10|PSMD6|PSMD14	-2.6	black
CORUM	33	CORUM:5209	Ubiquilin-proteasome complex		-3.4	18	7	14980	6	419	3	0.72	0.41	5682|5683|5687	PSMA1|PSMA2|PSMA6	-2.6	black
Reactome Gene Sets	6	R-HSA-1169091	Activation of NF-kappaB in B cells		-3.4	4.4	4.7	14980	65	419	8	1.9	0.67	5682|5683|5684|5685|5687|5716|9861|10213	PSMA1|PSMA2|PSMA3|PSMA4|PSMA6|PSMD10|PSMD6|PSMD14	-2.6	black
Reactome Gene Sets	6	R-HSA-69615	G1/S DNA Damage Checkpoints		-3.3	4.3	4.6	14980	66	419	8	1.9	0.67	5682|5683|5684|5685|5687|5716|9861|10213	PSMA1|PSMA2|PSMA3|PSMA4|PSMA6|PSMD10|PSMD6|PSMD14	-2.5	black
Reactome Gene Sets	6	R-HSA-5658442	Regulation of RAS by GAPs		-3.3	4.3	4.6	14980	66	419	8	1.9	0.67	5682|5683|5684|5685|5687|5716|9861|10213	PSMA1|PSMA2|PSMA3|PSMA4|PSMA6|PSMD10|PSMD6|PSMD14	-2.5	black
Reactome Gene Sets	6	R-HSA-9609507	Protein localization		-3.3	2.9	4.1	14980	159	419	13	3.1	0.85	8799|10440|10651|23480|26520|27235|56993|131118|150274|388753|390916|401505|100287932	PEX11B|TIMM17A|MTX2|SEC61G|TIMM9|COQ2|TOMM22|DNAJC19|HSCB|COA6|NUDT19|TOMM5|TIMM23	-2.5	black
Reactome Gene Sets	6	R-HSA-8948751	Regulation of PTEN stability and activity		-3.3	4.3	4.5	14980	67	419	8	1.9	0.67	5682|5683|5684|5685|5687|5716|9861|10213	PSMA1|PSMA2|PSMA3|PSMA4|PSMA6|PSMD10|PSMD6|PSMD14	-2.5	black
WikiPathways	27	WP5152	Iron sulfur cluster biogenesis		-3.2	9.5	5.6	14980	15	419	4	0.95	0.48	22|27247|51218|150274	ABCB7|NFU1|GLRX5|HSCB	-2.4	black
Reactome Gene Sets	6	R-HSA-194441	Metabolism of non-coding RNA		-3.2	4.7	4.6	14980	53	419	7	1.7	0.63	1207|4686|4927|8487|23165|79023|129401	CLNS1A|NCBP1|NUP88|GEMIN2|NUP205|NUP37|NUP35	-2.4	black
Reactome Gene Sets	6	R-HSA-191859	snRNP Assembly		-3.2	4.7	4.6	14980	53	419	7	1.7	0.63	1207|4686|4927|8487|23165|79023|129401	CLNS1A|NCBP1|NUP88|GEMIN2|NUP205|NUP37|NUP35	-2.4	black
Reactome Gene Sets	6	R-HSA-68949	Orc1 removal from chromatin		-3.2	4.1	4.4	14980	69	419	8	1.9	0.67	5682|5683|5684|5685|5687|5716|9861|10213	PSMA1|PSMA2|PSMA3|PSMA4|PSMA6|PSMD10|PSMD6|PSMD14	-2.4	black
Reactome Gene Sets	6	R-HSA-8939902	Regulation of RUNX2 expression and activity		-3.2	4.1	4.4	14980	69	419	8	1.9	0.67	5682|5683|5684|5685|5687|5716|9861|10213	PSMA1|PSMA2|PSMA3|PSMA4|PSMA6|PSMD10|PSMD6|PSMD14	-2.4	black
Reactome Gene Sets	6	R-HSA-5357801	Programmed Cell Death		-3.2	2.6	4	14980	205	419	15	3.6	0.91	329|3146|3320|5682|5683|5684|5685|5687|5716|7533|9861|10213|23643|51074|56616	BIRC2|HMGB1|HSP90AA1|PSMA1|PSMA2|PSMA3|PSMA4|PSMA6|PSMD10|YWHAH|PSMD6|PSMD14|LY96|APIP|DIABLO	-2.4	black
Reactome Gene Sets	6	R-HSA-400511	Synthesis, secretion, and inactivation of Glucose-dependent Insulinotropic Polypeptide (GIP)		-3.2	15	6.4	14980	7	419	3	0.72	0.41	9789|23478|90701	SPCS2|SEC11A|SEC11C	-2.4	black
CORUM	33	CORUM:562	LSm2-8 complex		-3.2	15	6.4	14980	7	419	3	0.72	0.41	11157|23658|51691	LSM6|LSM5|LSM8	-2.4	black
Reactome Gene Sets	6	R-HSA-5205647	Mitophagy		-3.1	5.4	4.7	14980	40	419	6	1.4	0.58	7335|7417|51001|56993|139341|401505	UBE2V1|VDAC2|MTERF3|TOMM22|FUNDC1|TOMM5	-2.4	black
Reactome Gene Sets	6	R-HSA-5617833	Cilium Assembly		-3.1	2.7	3.9	14980	187	419	14	3.3	0.88	1069|3320|5147|10575|10694|23322|26123|51134|51668|54806|92482|115106|117177|255758	CETN2|HSP90AA1|PDE6D|CCT4|CCT8|RPGRIP1L|TCTN3|CEP83|IFT25|AHI1|BBIP1|HAUS1|RAB3IP|DYNLT2B	-2.4	black
Reactome Gene Sets	6	R-HSA-8878171	Transcriptional regulation by RUNX1		-3.1	2.7	3.9	14980	187	419	14	3.3	0.88	86|894|902|4331|5682|5683|5684|5685|5687|5716|8294|9861|10213|84661	ACTL6A|CCND2|CCNH|MNAT1|PSMA1|PSMA2|PSMA3|PSMA4|PSMA6|PSMD10|H4C9|PSMD6|PSMD14|DPY30	-2.4	black
Reactome Gene Sets	6	R-HSA-446652	Interleukin-1 family signaling		-3.1	2.9	4	14980	146	419	12	2.9	0.81	3146|5682|5683|5684|5685|5687|5716|5771|7335|9861|10213|121457	HMGB1|PSMA1|PSMA2|PSMA3|PSMA4|PSMA6|PSMD10|PTPN2|UBE2V1|PSMD6|PSMD14|IKBIP	-2.4	black
CORUM	33	CORUM:493	DAB complex		-3.1	8.9	5.4	14980	16	419	4	0.95	0.48	2958|2959|6880|6882	GTF2A2|GTF2B|TAF9|TAF11	-2.4	black
Reactome Gene Sets	6	R-HSA-9820965	Respiratory syncytial virus (RSV) genome replication, transcription and translation		-3.1	8.9	5.4	14980	16	419	4	0.95	0.48	3320|9789|23478|90701	HSP90AA1|SPCS2|SEC11A|SEC11C	-2.4	black
Reactome Gene Sets	6	R-HSA-1234174	Cellular response to hypoxia		-3.1	4	4.3	14980	72	419	8	1.9	0.67	5682|5683|5684|5685|5687|5716|9861|10213	PSMA1|PSMA2|PSMA3|PSMA4|PSMA6|PSMD10|PSMD6|PSMD14	-2.3	black
Reactome Gene Sets	6	R-HSA-159231	Transport of Mature mRNA Derived from an Intronless Transcript		-3	5.2	4.6	14980	41	419	6	1.4	0.58	4686|4927|23165|51692|79023|129401	NCBP1|NUP88|NUP205|CPSF3|NUP37|NUP35	-2.3	black
Reactome Gene Sets	6	R-HSA-5668541	TNFR2 non-canonical NF-kB pathway		-3	3.6	4.2	14980	90	419	9	2.1	0.71	329|5682|5683|5684|5685|5687|5716|9861|10213	BIRC2|PSMA1|PSMA2|PSMA3|PSMA4|PSMA6|PSMD10|PSMD6|PSMD14	-2.3	black
Reactome Gene Sets	6	R-HSA-6804756	Regulation of TP53 Activity through Phosphorylation		-3	3.6	4.2	14980	90	419	9	2.1	0.71	545|5571|5932|5984|6119|6880|6882|8148|112858	ATR|PRKAG1|RBBP8|RFC4|RPA3|TAF9|TAF11|TAF15|TP53RK	-2.3	black
KEGG Pathway	24	hsa03018	RNA degradation		-3	3.9	4.2	14980	73	419	8	1.9	0.67	5393|10950|11157|11340|23658|25904|51691|80349	EXOSC9|BTG3|LSM6|EXOSC8|LSM5|CNOT10|LSM8|SKIC8	-2.3	black
Reactome Gene Sets	6	R-HSA-6784531	tRNA processing in the nucleus		-3	4.4	4.4	14980	57	419	7	1.7	0.63	4927|10556|23165|51637|79023|80746|129401	NUP88|RPP30|NUP205|RTRAF|NUP37|TSEN2|NUP35	-2.3	black
WikiPathways	27	WP405	Eukaryotic transcription initiation		-3	5.1	4.5	14980	42	419	6	1.4	0.58	902|2958|2959|2961|4331|6880	CCNH|GTF2A2|GTF2B|GTF2E2|MNAT1|TAF9	-2.3	black
Reactome Gene Sets	6	R-HSA-159234	Transport of Mature mRNAs Derived from Intronless Transcripts		-3	5.1	4.5	14980	42	419	6	1.4	0.58	4686|4927|23165|51692|79023|129401	NCBP1|NUP88|NUP205|CPSF3|NUP37|NUP35	-2.3	black
Reactome Gene Sets	6	R-HSA-379724	tRNA Aminoacylation		-3	5.1	4.5	14980	42	419	6	1.4	0.58	5464|9521|10056|27068|51067|79731	PPA1|EEF1E1|FARSB|PPA2|YARS2|NARS2	-2.3	black
Reactome Gene Sets	6	R-HSA-73894	DNA Repair		-3	2.2	3.6	14980	307	419	19	4.5	1	86|545|902|1069|4331|5889|5932|5984|6119|6612|6613|8294|8533|9557|9716|10987|29089|378708|404672	ACTL6A|ATR|CCNH|CETN2|MNAT1|RAD51C|RBBP8|RFC4|RPA3|SUMO3|SUMO2|H4C9|COPS3|CHD1L|AQR|COPS5|UBE2T|CENPS|GTF2H5	-2.3	black
CORUM	33	CORUM:126	CCT complex (chaperonin containing TCP1 complex)		-3	13	6	14980	8	419	3	0.72	0.41	908|10575|10694	CCT6A|CCT4|CCT8	-2.3	black
Reactome Gene Sets	6	R-HSA-72187	mRNA 3'-end processing		-3	4.3	4.3	14980	58	419	7	1.7	0.63	4116|4686|6428|9984|51692|55110|80145	MAGOH|NCBP1|SRSF3|THOC1|CPSF3|MAGOHB|THOC7	-2.3	black
Reactome Gene Sets	6	R-HSA-202424	Downstream TCR signaling		-2.9	3.5	4	14980	93	419	9	2.1	0.71	5682|5683|5684|5685|5687|5716|7335|9861|10213	PSMA1|PSMA2|PSMA3|PSMA4|PSMA6|PSMD10|UBE2V1|PSMD6|PSMD14	-2.2	black
Reactome Gene Sets	6	R-HSA-3108214	SUMOylation of DNA damage response and repair proteins		-2.9	3.8	4.1	14980	76	419	8	1.9	0.67	1069|4927|6612|6613|23165|79023|129401|286053	CETN2|NUP88|SUMO3|SUMO2|NUP205|NUP37|NUP35|NSMCE2	-2.2	black
WikiPathways	27	WP4753	Nucleotide excision repair		-2.9	4.9	4.4	14980	44	419	6	1.4	0.58	902|1069|4331|5984|6119|404672	CCNH|CETN2|MNAT1|RFC4|RPA3|GTF2H5	-2.2	black
Reactome Gene Sets	6	R-HSA-9759194	Nuclear events mediated by NFE2L2		-2.9	3.4	4	14980	95	419	9	2.1	0.71	5682|5683|5684|5685|5687|5716|7295|9861|10213	PSMA1|PSMA2|PSMA3|PSMA4|PSMA6|PSMD10|TXN|PSMD6|PSMD14	-2.2	black
Reactome Gene Sets	6	R-HSA-6781827	Transcription-Coupled Nucleotide Excision Repair (TC-NER)		-2.9	3.7	4.1	14980	77	419	8	1.9	0.67	902|4331|5984|6119|8533|9716|10987|404672	CCNH|MNAT1|RFC4|RPA3|COPS3|AQR|COPS5|GTF2H5	-2.2	black
Reactome Gene Sets	6	R-HSA-4615885	SUMOylation of DNA replication proteins		-2.8	4.8	4.3	14980	45	419	6	1.4	0.58	4927|6612|6613|23165|79023|129401	NUP88|SUMO3|SUMO2|NUP205|NUP37|NUP35	-2.2	black
Reactome Gene Sets	6	R-HSA-5632684	Hedgehog 'on' state		-2.8	3.6	3.9	14980	80	419	8	1.9	0.67	5682|5683|5684|5685|5687|5716|9861|10213	PSMA1|PSMA2|PSMA3|PSMA4|PSMA6|PSMD10|PSMD6|PSMD14	-2.1	black
Reactome Gene Sets	6	R-HSA-5607764	CLEC7A (Dectin-1) signaling		-2.7	3.3	3.8	14980	99	419	9	2.1	0.71	5682|5683|5684|5685|5687|5716|7335|9861|10213	PSMA1|PSMA2|PSMA3|PSMA4|PSMA6|PSMD10|UBE2V1|PSMD6|PSMD14	-2.1	black
Reactome Gene Sets	6	R-HSA-4551638	SUMOylation of chromatin organization proteins		-2.7	4	4	14980	63	419	7	1.7	0.63	4927|6612|6613|8294|23165|79023|129401	NUP88|SUMO3|SUMO2|H4C9|NUP205|NUP37|NUP35	-2.1	black
Reactome Gene Sets	6	R-HSA-9663891	Selective autophagy		-2.7	3.5	3.9	14980	81	419	8	1.9	0.67	3320|5571|7335|7417|51001|56993|139341|401505	HSP90AA1|PRKAG1|UBE2V1|VDAC2|MTERF3|TOMM22|FUNDC1|TOMM5	-2.1	black
Reactome Gene Sets	6	R-HSA-1168372	Downstream signaling events of B Cell Receptor (BCR)		-2.7	3.5	3.9	14980	81	419	8	1.9	0.67	5682|5683|5684|5685|5687|5716|9861|10213	PSMA1|PSMA2|PSMA3|PSMA4|PSMA6|PSMD10|PSMD6|PSMD14	-2.1	black
Reactome Gene Sets	6	R-HSA-195253	Degradation of beta-catenin by the destruction complex		-2.7	3.5	3.9	14980	81	419	8	1.9	0.67	5682|5683|5684|5685|5687|5716|9861|10213	PSMA1|PSMA2|PSMA3|PSMA4|PSMA6|PSMD10|PSMD6|PSMD14	-2.1	black
WikiPathways	27	WP4946	DNA repair pathways full network		-2.7	3	3.7	14980	120	419	10	2.4	0.75	545|902|1069|3146|4331|5889|5984|6119|378708|404672	ATR|CCNH|CETN2|HMGB1|MNAT1|RAD51C|RFC4|RPA3|CENPS|GTF2H5	-2.1	black
Reactome Gene Sets	6	R-HSA-8951664	Neddylation		-2.7	2.3	3.5	14980	229	419	15	3.6	0.91	5682|5683|5684|5685|5687|5716|5931|7347|8533|9861|10213|10987|26272|84259|122769	PSMA1|PSMA2|PSMA3|PSMA4|PSMA6|PSMD10|RBBP7|UCHL3|COPS3|PSMD6|PSMD14|COPS5|FBXO4|DCUN1D5|LRR1	-2.1	black
Reactome Gene Sets	6	R-HSA-9013694	Signaling by NOTCH4		-2.7	3.5	3.8	14980	82	419	8	1.9	0.67	5682|5683|5684|5685|5687|5716|9861|10213	PSMA1|PSMA2|PSMA3|PSMA4|PSMA6|PSMD10|PSMD6|PSMD14	-2.1	black
Reactome Gene Sets	6	R-HSA-5205685	PINK1-PRKN Mediated Mitophagy		-2.7	5.4	4.3	14980	33	419	5	1.2	0.53	7335|7417|51001|56993|401505	UBE2V1|VDAC2|MTERF3|TOMM22|TOMM5	-2	black
Reactome Gene Sets	6	R-HSA-180746	Nuclear import of Rev protein		-2.7	5.4	4.3	14980	33	419	5	1.2	0.53	4869|4927|23165|79023|129401	NPM1|NUP88|NUP205|NUP37|NUP35	-2	black
Reactome Gene Sets	6	R-HSA-9010553	Regulation of expression of SLITs and ROBOs		-2.7	2.6	3.5	14980	164	419	12	2.9	0.81	4116|4686|5682|5683|5684|5685|5687|5716|9861|10213|55110|200916	MAGOH|NCBP1|PSMA1|PSMA2|PSMA3|PSMA4|PSMA6|PSMD10|PSMD6|PSMD14|MAGOHB|RPL22L1	-2	black
Reactome Gene Sets	6	R-HSA-390450	Folding of actin by CCT/TriC		-2.6	11	5.2	14980	10	419	3	0.72	0.41	908|10575|10694	CCT6A|CCT4|CCT8	-2	black
CORUM	33	CORUM:304	SRCAP-associated chromatin remodeling complex		-2.6	11	5.2	14980	10	419	3	0.72	0.41	86|3015|55840	ACTL6A|H2AZ1|EAF2	-2	black
CORUM	33	CORUM:1029	TFIIH transcription factor complex		-2.6	11	5.2	14980	10	419	3	0.72	0.41	902|4331|404672	CCNH|MNAT1|GTF2H5	-2	black
CORUM	33	CORUM:1009	TFIIH transcription factor complex		-2.6	11	5.2	14980	10	419	3	0.72	0.41	902|4331|404672	CCNH|MNAT1|GTF2H5	-2	black
Reactome Gene Sets	6	R-HSA-422085	Synthesis, secretion, and deacylation of Ghrelin		-2.6	11	5.2	14980	10	419	3	0.72	0.41	9789|23478|90701	SPCS2|SEC11A|SEC11C	-2	black
Reactome Gene Sets	6	R-HSA-4085377	SUMOylation of SUMOylation proteins		-2.6	5.3	4.2	14980	34	419	5	1.2	0.53	4927|6613|23165|79023|129401	NUP88|SUMO2|NUP205|NUP37|NUP35	-2	black
Reactome Gene Sets	6	R-HSA-159227	Transport of the SLBP independent Mature mRNA		-2.6	5.3	4.2	14980	34	419	5	1.2	0.53	4686|4927|23165|79023|129401	NCBP1|NUP88|NUP205|NUP37|NUP35	-2	black
Reactome Gene Sets	6	R-HSA-5687128	MAPK6/MAPK4 signaling		-2.6	3.4	3.7	14980	84	419	8	1.9	0.67	5682|5683|5684|5685|5687|5716|9861|10213	PSMA1|PSMA2|PSMA3|PSMA4|PSMA6|PSMD10|PSMD6|PSMD14	-2	black
Reactome Gene Sets	6	R-HSA-69275	G2/M Transition		-2.6	2.5	3.4	14980	188	419	13	3.1	0.85	902|1069|3320|4331|5682|5683|5684|5685|5687|5716|9861|10213|115106	CCNH|CETN2|HSP90AA1|MNAT1|PSMA1|PSMA2|PSMA3|PSMA4|PSMA6|PSMD10|PSMD6|PSMD14|HAUS1	-2	black
Reactome Gene Sets	6	R-HSA-73856	RNA Polymerase II Transcription Termination		-2.6	3.7	3.8	14980	67	419	7	1.7	0.63	4116|4686|6428|9984|51692|55110|80145	MAGOH|NCBP1|SRSF3|THOC1|CPSF3|MAGOHB|THOC7	-2	black
Reactome Gene Sets	6	R-HSA-453274	Mitotic G2-G2/M phases		-2.6	2.4	3.4	14980	190	419	13	3.1	0.85	902|1069|3320|4331|5682|5683|5684|5685|5687|5716|9861|10213|115106	CCNH|CETN2|HSP90AA1|MNAT1|PSMA1|PSMA2|PSMA3|PSMA4|PSMA6|PSMD10|PSMD6|PSMD14|HAUS1	-2	black
Reactome Gene Sets	6	R-HSA-159230	Transport of the SLBP Dependant Mature mRNA		-2.6	5.1	4.1	14980	35	419	5	1.2	0.53	4686|4927|23165|79023|129401	NCBP1|NUP88|NUP205|NUP37|NUP35	-2	black
Reactome Gene Sets	6	R-HSA-5610787	Hedgehog 'off' state		-2.5	3	3.6	14980	106	419	9	2.1	0.71	5682|5683|5684|5685|5687|5716|9861|10213|23322	PSMA1|PSMA2|PSMA3|PSMA4|PSMA6|PSMD10|PSMD6|PSMD14|RPGRIP1L	-1.9	black
Reactome Gene Sets	6	R-HSA-5620922	BBSome-mediated cargo-targeting to cilium		-2.5	6.5	4.4	14980	22	419	4	0.95	0.48	10575|10694|92482|117177	CCT4|CCT8|BBIP1|RAB3IP	-1.9	black
KEGG Pathway	24	hsa04714	Thermogenesis		-2.5	2.3	3.3	14980	215	419	14	3.3	0.88	86|509|515|4711|5571|6390|7386|29078|51103|55471|55744|116228|137682|388753	ACTL6A|ATP5F1C|ATP5PB|NDUFB5|PRKAG1|SDHB|UQCRFS1|NDUFAF4|NDUFAF1|NDUFAF7|COA1|COX20|NDUFAF6|COA6	-1.9	black
Reactome Gene Sets	6	R-HSA-4086400	PCP/CE pathway		-2.5	3.3	3.6	14980	87	419	8	1.9	0.67	5682|5683|5684|5685|5687|5716|9861|10213	PSMA1|PSMA2|PSMA3|PSMA4|PSMA6|PSMD10|PSMD6|PSMD14	-1.9	black
Reactome Gene Sets	6	R-HSA-381771	Synthesis, secretion, and inactivation of Glucagon-like Peptide-1 (GLP-1)		-2.5	9.8	4.9	14980	11	419	3	0.72	0.41	9789|23478|90701	SPCS2|SEC11A|SEC11C	-1.9	black
CORUM	33	CORUM:6249	MIB complex		-2.5	9.8	4.9	14980	11	419	3	0.72	0.41	10651|79135|440574	MTX2|APOO|MICOS10	-1.9	black
Reactome Gene Sets	6	R-HSA-177243	Interactions of Rev with host cellular proteins		-2.5	5	4	14980	36	419	5	1.2	0.53	4869|4927|23165|79023|129401	NPM1|NUP88|NUP205|NUP37|NUP35	-1.9	black
Reactome Gene Sets	6	R-HSA-6781823	Formation of TC-NER Pre-Incision Complex		-2.5	4.1	3.8	14980	52	419	6	1.4	0.58	902|4331|8533|9716|10987|404672	CCNH|MNAT1|COPS3|AQR|COPS5|GTF2H5	-1.9	black
WikiPathways	27	WP4656	Joubert syndrome		-2.4	3.5	3.6	14980	71	419	7	1.7	0.63	1069|5147|23322|26123|54806|117177|200728	CETN2|PDE6D|RPGRIP1L|TCTN3|AHI1|RAB3IP|TMEM17	-1.9	black
CORUM	33	CORUM:509	TFIID complex		-2.4	8.9	4.7	14980	12	419	3	0.72	0.41	6880|6882|8148	TAF9|TAF11|TAF15	-1.8	black
Reactome Gene Sets	6	R-HSA-400508	Incretin synthesis, secretion, and inactivation		-2.4	8.9	4.7	14980	12	419	3	0.72	0.41	9789|23478|90701	SPCS2|SEC11A|SEC11C	-1.8	black
Reactome Gene Sets	6	R-HSA-3371511	HSF1 activation		-2.4	8.9	4.7	14980	12	419	3	0.72	0.41	3281|3320|6119	HSBP1|HSP90AA1|RPA3	-1.8	black
KEGG Pathway	24	hsa03010	Ribosome		-2.4	2.7	3.3	14980	132	419	10	2.4	0.75	28998|29074|51263|51373|63931|64965|64968|64983|65008|200916	MRPL13|MRPL18|MRPL30|MRPS17|MRPS14|MRPS9|MRPS6|MRPL32|MRPL1|RPL22L1	-1.8	black
Reactome Gene Sets	6	R-HSA-429914	Deadenylation-dependent mRNA decay		-2.4	3.9	3.7	14980	55	419	6	1.4	0.58	5393|11157|11340|23658|25904|80349	EXOSC9|LSM6|EXOSC8|LSM5|CNOT10|SKIC8	-1.8	black
Reactome Gene Sets	6	R-HSA-6807505	RNA polymerase II transcribes snRNA genes		-2.3	3.4	3.5	14980	74	419	7	1.7	0.63	2958|2959|2961|4686|6880|6882|84524	GTF2A2|GTF2B|GTF2E2|NCBP1|TAF9|TAF11|ZC3H8	-1.8	black
Reactome Gene Sets	6	R-HSA-389957	Prefoldin mediated transfer of substrate to CCT/TriC		-2.3	5.7	4	14980	25	419	4	0.95	0.48	908|5203|10575|10694	CCT6A|PFDN4|CCT4|CCT8	-1.8	black
Reactome Gene Sets	6	R-HSA-5693616	Presynaptic phase of homologous DNA pairing and strand exchange		-2.3	4.5	3.7	14980	40	419	5	1.2	0.53	545|5889|5932|5984|6119	ATR|RAD51C|RBBP8|RFC4|RPA3	-1.8	black
Reactome Gene Sets	6	R-HSA-202403	TCR signaling		-2.3	2.8	3.3	14980	115	419	9	2.1	0.71	5682|5683|5684|5685|5687|5716|7335|9861|10213	PSMA1|PSMA2|PSMA3|PSMA4|PSMA6|PSMD10|UBE2V1|PSMD6|PSMD14	-1.8	black
Reactome Gene Sets	6	R-HSA-75955	RNA Polymerase II Transcription Elongation		-2.3	3.8	3.5	14980	57	419	6	1.4	0.58	902|4331|4686|55840|80349|404672	CCNH|MNAT1|NCBP1|EAF2|SKIC8|GTF2H5	-1.8	black
Reactome Gene Sets	6	R-HSA-112382	Formation of RNA Pol II elongation complex		-2.3	3.8	3.5	14980	57	419	6	1.4	0.58	902|4331|4686|55840|80349|404672	CCNH|MNAT1|NCBP1|EAF2|SKIC8|GTF2H5	-1.8	black
Reactome Gene Sets	6	R-HSA-9828806	Maturation of hRSV A proteins		-2.3	8.3	4.4	14980	13	419	3	0.72	0.41	9789|23478|90701	SPCS2|SEC11A|SEC11C	-1.8	black
Reactome Gene Sets	6	R-HSA-5358351	Signaling by Hedgehog		-2.3	2.6	3.2	14980	138	419	10	2.4	0.75	5682|5683|5684|5685|5687|5716|9861|10213|23322|51009	PSMA1|PSMA2|PSMA3|PSMA4|PSMA6|PSMD10|PSMD6|PSMD14|RPGRIP1L|DERL2	-1.7	black
Reactome Gene Sets	6	R-HSA-8878159	Transcriptional regulation by RUNX3		-2.3	3	3.3	14980	96	419	8	1.9	0.67	5682|5683|5684|5685|5687|5716|9861|10213	PSMA1|PSMA2|PSMA3|PSMA4|PSMA6|PSMD10|PSMD6|PSMD14	-1.7	black
Reactome Gene Sets	6	R-HSA-9701190	Defective homologous recombination repair (HRR) due to BRCA2 loss of function		-2.3	4.4	3.7	14980	41	419	5	1.2	0.53	545|5889|5932|5984|6119	ATR|RAD51C|RBBP8|RFC4|RPA3	-1.7	black
Reactome Gene Sets	6	R-HSA-9675136	Diseases of DNA Double-Strand Break Repair		-2.3	4.4	3.7	14980	41	419	5	1.2	0.53	545|5889|5932|5984|6119	ATR|RAD51C|RBBP8|RFC4|RPA3	-1.7	black
KEGG Pathway	24	hsa05014	Amyotrophic lateral sclerosis		-2.3	2	3	14980	330	419	18	4.3	0.99	509|515|4686|4711|4927|5682|5683|5684|5685|5687|6390|6428|7386|9861|10213|23165|79023|129401	ATP5F1C|ATP5PB|NCBP1|NDUFB5|NUP88|PSMA1|PSMA2|PSMA3|PSMA4|PSMA6|SDHB|SRSF3|UQCRFS1|PSMD6|PSMD14|NUP205|NUP37|NUP35	-1.7	black
Reactome Gene Sets	6	R-HSA-9758941	Gastrulation		-2.2	2.9	3.3	14980	97	419	8	1.9	0.67	5682|5683|5684|5685|5687|5716|9861|10213	PSMA1|PSMA2|PSMA3|PSMA4|PSMA6|PSMD10|PSMD6|PSMD14	-1.7	black
Reactome Gene Sets	6	R-HSA-5620912	Anchoring of the basal body to the plasma membrane		-2.2	2.9	3.3	14980	97	419	8	1.9	0.67	1069|3320|23322|26123|51134|54806|115106|117177	CETN2|HSP90AA1|RPGRIP1L|TCTN3|CEP83|AHI1|HAUS1|RAB3IP	-1.7	black
Reactome Gene Sets	6	R-HSA-8978934	Metabolism of cofactors		-2.2	5.3	3.8	14980	27	419	4	0.95	0.48	3320|5805|27235|51805	HSP90AA1|PTS|COQ2|COQ3	-1.7	black
Reactome Gene Sets	6	R-HSA-389958	Cooperation of Prefoldin and TriC/CCT in actin and tubulin folding		-2.2	5.3	3.8	14980	27	419	4	0.95	0.48	908|5203|10575|10694	CCT6A|PFDN4|CCT4|CCT8	-1.7	black
KEGG Pathway	24	hsa03420	Nucleotide excision repair		-2.2	3.6	3.4	14980	60	419	6	1.4	0.58	902|1069|4331|5984|6119|404672	CCNH|CETN2|MNAT1|RFC4|RPA3|GTF2H5	-1.7	black
Reactome Gene Sets	6	R-HSA-5693579	Homologous DNA Pairing and Strand Exchange		-2.2	4.2	3.5	14980	43	419	5	1.2	0.53	545|5889|5932|5984|6119	ATR|RAD51C|RBBP8|RFC4|RPA3	-1.7	black
Reactome Gene Sets	6	R-HSA-9755511	KEAP1-NFE2L2 pathway		-2.1	2.6	3.1	14980	122	419	9	2.1	0.71	5682|5683|5684|5685|5687|5716|7295|9861|10213	PSMA1|PSMA2|PSMA3|PSMA4|PSMA6|PSMD10|TXN|PSMD6|PSMD14	-1.6	black
Reactome Gene Sets	6	R-HSA-391251	Protein folding		-2.1	3.1	3.2	14980	81	419	7	1.7	0.63	908|2787|5203|6902|10575|10694|26272	CCT6A|GNG5|PFDN4|TBCA|CCT4|CCT8|FBXO4	-1.6	black
WikiPathways	27	WP5028	Glycine metabolism including IMDs		-2.1	7.2	4	14980	15	419	3	0.72	0.41	27247|51218|150274	NFU1|GLRX5|HSCB	-1.6	black
CORUM	33	CORUM:492	DA complex		-2.1	7.2	4	14980	15	419	3	0.72	0.41	2958|6880|6882	GTF2A2|TAF9|TAF11	-1.6	black
Reactome Gene Sets	6	R-HSA-6782210	Gap-filling DNA repair synthesis and ligation in TC-NER		-2.1	3.4	3.2	14980	63	419	6	1.4	0.58	902|4331|5984|6119|9716|404672	CCNH|MNAT1|RFC4|RPA3|AQR|GTF2H5	-1.6	black
Reactome Gene Sets	6	R-HSA-170822	Regulation of Glucokinase by Glucokinase Regulatory Protein		-2.1	4.9	3.6	14980	29	419	4	0.95	0.48	4927|23165|79023|129401	NUP88|NUP205|NUP37|NUP35	-1.6	black
WikiPathways	27	WP2363	Gastric cancer network 2		-2.1	4.9	3.6	14980	29	419	4	0.95	0.48	5984|10153|27101|29089	RFC4|CEBPZ|CACYBP|UBE2T	-1.6	black
Reactome Gene Sets	6	R-HSA-5619107	Defective TPR may confer susceptibility towards thyroid papillary carcinoma (TPC)		-2.1	4.9	3.6	14980	29	419	4	0.95	0.48	4927|23165|79023|129401	NUP88|NUP205|NUP37|NUP35	-1.6	black
Reactome Gene Sets	6	R-HSA-72086	mRNA Capping		-2.1	4.9	3.6	14980	29	419	4	0.95	0.48	902|4331|4686|404672	CCNH|MNAT1|NCBP1|GTF2H5	-1.6	black
Reactome Gene Sets	6	R-HSA-3108232	SUMO E3 ligases SUMOylate target proteins		-2.1	2.3	2.9	14980	170	419	11	2.6	0.78	1069|3622|4869|4927|6612|6613|8294|23165|79023|129401|286053	CETN2|ING2|NPM1|NUP88|SUMO3|SUMO2|H4C9|NUP205|NUP37|NUP35|NSMCE2	-1.6	black
KEGG Pathway	24	hsa00190	Oxidative phosphorylation		-2.1	2.6	3	14980	125	419	9	2.1	0.71	509|515|4711|5464|6390|7386|8992|9550|27068	ATP5F1C|ATP5PB|NDUFB5|PPA1|SDHB|UQCRFS1|ATP6V0E1|ATP6V1G1|PPA2	-1.6	black
Reactome Gene Sets	6	R-HSA-6782135	Dual incision in TC-NER		-2.1	3.4	3.2	14980	64	419	6	1.4	0.58	902|4331|5984|6119|9716|404672	CCNH|MNAT1|RFC4|RPA3|AQR|GTF2H5	-1.6	black
KEGG Pathway	24	hsa05012	Parkinson disease		-2.1	2.1	2.8	14980	244	419	14	3.3	0.88	509|515|4711|5682|5683|5684|5685|5687|6390|7295|7386|7417|9861|10213	ATP5F1C|ATP5PB|NDUFB5|PSMA1|PSMA2|PSMA3|PSMA4|PSMA6|SDHB|TXN|UQCRFS1|VDAC2|PSMD6|PSMD14	-1.6	black
Reactome Gene Sets	6	R-HSA-5621481	C-type lectin receptors (CLRs)		-2	2.6	3	14980	126	419	9	2.1	0.71	5682|5683|5684|5685|5687|5716|7335|9861|10213	PSMA1|PSMA2|PSMA3|PSMA4|PSMA6|PSMD10|UBE2V1|PSMD6|PSMD14	-1.6	black
Reactome Gene Sets	6	R-HSA-9612973	Autophagy		-2	2.4	2.9	14980	149	419	10	2.4	0.75	3320|5571|7251|7335|7417|51001|56993|64422|139341|401505	HSP90AA1|PRKAG1|TSG101|UBE2V1|VDAC2|MTERF3|TOMM22|ATG3|FUNDC1|TOMM5	-1.6	black
WikiPathways	27	WP5027	nsp1 from SARS CoV 2 inhibits translation initiation in the host cell		-2	6.7	3.9	14980	16	419	3	0.72	0.41	1964|8894|10209	EIF1AX|EIF2S2|EIF1	-1.6	black
Reactome Gene Sets	6	R-HSA-429958	mRNA decay by 3' to 5' exoribonuclease		-2	6.7	3.9	14980	16	419	3	0.72	0.41	5393|11340|80349	EXOSC9|EXOSC8|SKIC8	-1.6	black
Reactome Gene Sets	6	R-HSA-6814122	Cooperation of PDCL (PhLP1) and TRiC/CCT in G-protein beta folding		-2	4.8	3.5	14980	30	419	4	0.95	0.48	908|2787|10575|10694	CCT6A|GNG5|CCT4|CCT8	-1.6	black
Reactome Gene Sets	6	R-HSA-6804758	Regulation of TP53 Activity through Acetylation		-2	4.8	3.5	14980	30	419	4	0.95	0.48	3622|5931|29117|64769	ING2|RBBP7|BRD7|MEAF6	-1.6	black
Reactome Gene Sets	6	R-HSA-983705	Signaling by the B Cell Receptor (BCR)		-2	2.7	3	14980	106	419	8	1.9	0.67	5682|5683|5684|5685|5687|5716|9861|10213	PSMA1|PSMA2|PSMA3|PSMA4|PSMA6|PSMD10|PSMD6|PSMD14	-1.5	black
Reactome Gene Sets	6	R-HSA-774815	Nucleosome assembly		-2	3.8	3.3	14980	47	419	5	1.2	0.53	4869|5931|8294|79682|378708	NPM1|RBBP7|H4C9|CENPU|CENPS	-1.5	black
Reactome Gene Sets	6	R-HSA-5620920	Cargo trafficking to the periciliary membrane		-2	3.8	3.3	14980	47	419	5	1.2	0.53	5147|10575|10694|92482|117177	PDE6D|CCT4|CCT8|BBIP1|RAB3IP	-1.5	black
Reactome Gene Sets	6	R-HSA-4570464	SUMOylation of RNA binding proteins		-2	3.8	3.3	14980	47	419	5	1.2	0.53	4927|6613|23165|79023|129401	NUP88|SUMO2|NUP205|NUP37|NUP35	-1.5	black
Reactome Gene Sets	6	R-HSA-606279	Deposition of new CENPA-containing nucleosomes at the centromere		-2	3.8	3.3	14980	47	419	5	1.2	0.53	4869|5931|8294|79682|378708	NPM1|RBBP7|H4C9|CENPU|CENPS	-1.5	black
Reactome Gene Sets	6	R-HSA-73762	RNA Polymerase I Transcription Initiation		-2	3.8	3.3	14980	47	419	5	1.2	0.53	902|4331|5931|79101|404672	CCNH|MNAT1|RBBP7|TAF1D|GTF2H5	-1.5	black
KEGG Pathway	24	hsa05168	Herpes simplex virus 1 infection		-15	2.1	8.9	14980	458	1928	122	6.3	0.55	596|7551|7561|7567|7569|7571|7576|7582|7617|7637|7638|7643|7644|7673|7694|7695|7699|7711|7761|7766|7767|7768|7770|7771|7773|9310|9668|10172|10454|10520|26974|27300|51276|51710|54753|55422|55659|55713|55762|55769|55786|55900|57209|57573|57677|57693|58500|59348|63934|79175|79724|79744|79788|79898|80095|80778|81856|84436|84503|84527|84775|84874|90075|90321|90338|90576|90589|90594|90987|91120|92283|9…	BCL2|ZNF3|ZNF14|ZNF19|ZNF182|ZNF23|ZNF28|ZNF33B|ZNF66|ZNF84|ZNF221|ZNF90|ZNF91|ZNF222|ZNF135|ZNF136|ZNF140|ZNF155|ZNF214|ZNF223|ZNF224|ZNF225|ZNF227|ZNF112|ZNF230|ZNF235|ZNF432|ZNF256|TAB1|ZNF211|ZNF285|ZNF544|ZNF571|ZNF44|ZNF853|ZNF331|ZNF416|ZNF334|ZNF701|ZNF83|ZNF415|ZNF302|ZNF248|ZNF471|ZFP14|ZNF317|ZNF250|ZNF350|ZNF667|ZNF343|ZNF768|ZNF419|ZNF665|ZNF613|ZNF606|ZNF34|ZNF611|ZNF528|ZNF527|ZNF5…	-13	blue
WikiPathways	27	WP4803	Ciliopathies		-5.4	2	5.1	14980	160	1928	42	2.2	0.33	403|582|583|585|755|1259|1768|2736|4867|5310|6608|7287|7840|8701|9657|9742|10806|23059|27031|51098|55112|55624|55764|55812|63917|79600|79659|79809|79867|80184|83479|84314|89765|93233|122481|129880|132884|202018|203286|261734|284086|352909	ARL3|BBS1|BBS2|BBS4|CFAP410|CNGA1|DNAH6|GLI2|NPHP1|PKD1|SMO|TULP1|ALMS1|DNAH11|IQCB1|IFT140|SDCCAG8|CLUAP1|NPHP3|IFT52|DYNC2I1|POMGNT1|IFT122|SPATA7|GALNT11|TCTN1|DYNC2H1|TTC21B|TCTN2|CEP290|DDX59|TMEM107|RSPH1|ODAD1|AK7|BBS5|EVC2|TAPT1|ANKS6|NPHP4|NEK8|DNAAF3	-4.3	blue
WikiPathways	27	WP5234	Bardet Biedl syndrome		-4	2.2	4.3	14980	84	1928	24	1.2	0.25	403|582|583|585|755|1259|2736|5310|6608|9657|9742|10806|23059|27031|51098|55112|55764|79659|79809|80184|84314|129880|132884|284086	ARL3|BBS1|BBS2|BBS4|CFAP410|CNGA1|GLI2|PKD1|SMO|IQCB1|IFT140|SDCCAG8|CLUAP1|NPHP3|IFT52|DYNC2I1|IFT122|DYNC2H1|TTC21B|CEP290|TMEM107|BBS5|EVC2|NEK8	-3.1	blue
WikiPathways	27	WP5417	Cell lineage map for neuronal differentiation		-3.7	2.1	4.1	14980	87	1928	24	1.2	0.25	161|652|1000|2173|2902|3280|3866|4010|4747|5077|6506|6530|6663|6855|7166|8927|9314|10243|23504|27022|27445|28514|50944|388585	AP2A2|BMP4|CDH2|FABP7|GRIN1|HES1|KRT15|LMX1B|NEFL|PAX3|SLC1A2|SLC6A2|SOX10|SYP|TPH1|BSN|KLF4|GPHN|RIMBP2|FOXD3|PCLO|DLL1|SHANK1|HES5	-2.9	blue
Reactome Gene Sets	6	R-HSA-390522	Striated Muscle Contraction		-3.4	3.2	4.2	14980	24	1928	10	0.52	0.16	1756|4621|7125|7134|7135|7136|7137|7138|7139|7140	DMD|MYH3|TNNC2|TNNC1|TNNI1|TNNI2|TNNI3|TNNT1|TNNT2|TNNT3	-2.6	blue
Reactome Gene Sets	6	R-HSA-9831926	Nephron development		-3.2	5.5	4.6	14980	7	1928	5	0.26	0.12	3955|5455|28514|54361|153572	LFNG|POU3F3|DLL1|WNT4|IRX2	-2.5	blue
Reactome Gene Sets	6	R-HSA-3238698	WNT ligand biogenesis and trafficking		-3.2	3.3	4.1	14980	21	1928	9	0.47	0.16	7472|7477|7480|7482|7483|54361|79971|81029|89780	WNT2|WNT7B|WNT10B|WNT2B|WNT9A|WNT4|WLS|WNT5B|WNT3A	-2.4	blue
Reactome Gene Sets	6	R-HSA-9830369	Kidney development		-3.1	2.7	3.9	14980	34	1928	12	0.62	0.18	652|2018|2625|2668|3227|3400|3955|5455|10406|28514|54361|153572	BMP4|EMX2|GATA3|GDNF|HOXC11|ID4|LFNG|POU3F3|WFDC2|DLL1|WNT4|IRX2	-2.4	blue
Reactome Gene Sets	6	R-HSA-2142670	Synthesis of epoxy (EET) and dihydroxyeicosatrienoic acids (DHET)		-2.9	6.2	4.5	14980	5	1928	4	0.21	0.1	1543|1544|1573|2053	CYP1A1|CYP1A2|CYP2J2|EPHX2	-2.2	blue
CORUM	33	CORUM:6601	BBS1-BBS4-BBS5-PKD1-TTC8 complex		-2.9	6.2	4.5	14980	5	1928	4	0.21	0.1	582|585|5310|129880	BBS1|BBS4|PKD1|BBS5	-2.2	blue
Reactome Gene Sets	6	R-HSA-5576892	Phase 0 - rapid depolarisation		-2.9	2.9	3.8	14980	27	1928	10	0.52	0.16	783|815|816|818|2256|2259|6331|6334|9254|55800	CACNB2|CAMK2A|CAMK2B|CAMK2G|FGF11|FGF14|SCN5A|SCN8A|CACNA2D2|SCN3B	-2.2	blue
WikiPathways	27	WP383	Striated muscle contraction pathway		-2.9	2.9	3.8	14980	27	1928	10	0.52	0.16	1756|4621|7125|7134|7135|7136|7137|7138|7139|7140	DMD|MYH3|TNNC2|TNNC1|TNNI1|TNNI2|TNNI3|TNNT1|TNNT2|TNNT3	-2.2	blue
Reactome Gene Sets	6	R-HSA-9659379	Sensory processing of sound		-2.9	2.2	3.5	14980	61	1928	17	0.88	0.21	491|783|3778|5864|6709|6844|6855|8927|9254|9381|25794|25861|27445|53904|83715|140469|375611	ATP2B2|CACNB2|KCNMA1|RAB3A|SPTAN1|VAMP2|SYP|BSN|CACNA2D2|OTOF|FSCN2|WHRN|PCLO|MYO3A|ESPN|MYO3B|SLC26A5	-2.2	blue
Reactome Gene Sets	6	R-HSA-9662360	Sensory processing of sound by inner hair cells of the cochlea		-2.9	2.2	3.5	14980	56	1928	16	0.83	0.21	491|783|3778|5864|6709|6844|6855|8927|9254|9381|25794|25861|27445|53904|83715|140469	ATP2B2|CACNB2|KCNMA1|RAB3A|SPTAN1|VAMP2|SYP|BSN|CACNA2D2|OTOF|FSCN2|WHRN|PCLO|MYO3A|ESPN|MYO3B	-2.2	blue
KEGG Pathway	24	hsa05217	Basal cell carcinoma		-2.9	2.2	3.5	14980	56	1928	16	0.83	0.21	652|1643|1856|2736|6608|7472|7477|7480|7482|7483|8325|10297|11211|54361|81029|89780	BMP4|DDB2|DVL2|GLI2|SMO|WNT2|WNT7B|WNT10B|WNT2B|WNT9A|FZD8|APC2|FZD10|WNT4|WNT5B|WNT3A	-2.2	blue
Reactome Gene Sets	6	R-HSA-397014	Muscle contraction		-2.7	1.7	3.2	14980	153	1928	33	1.7	0.3	302|491|493|783|815|816|818|1756|2256|2259|3693|3767|3768|3770|4621|4842|6331|6334|7125|7134|7135|7136|7137|7138|7139|7140|7220|8912|8913|9254|10142|55800|84876	ANXA2|ATP2B2|ATP2B4|CACNB2|CAMK2A|CAMK2B|CAMK2G|DMD|FGF11|FGF14|ITGB5|KCNJ11|KCNJ12|KCNJ14|MYH3|NOS1|SCN5A|SCN8A|TNNC2|TNNC1|TNNI1|TNNI2|TNNI3|TNNT1|TNNT2|TNNT3|TRPC1|CACNA1H|CACNA1G|CACNA2D2|AKAP9|SCN3B|ORAI1	-2.1	blue
CORUM	33	CORUM:2736	TROY-NGR-LINGO1 complex		-2.7	7.8	4.5	14980	3	1928	3	0.16	0.09	55504|65078|84894	TNFRSF19|RTN4R|LINGO1	-2	blue
CORUM	33	CORUM:827	TROY-NGR-LINGO1 complex		-2.7	7.8	4.5	14980	3	1928	3	0.16	0.09	55504|65078|84894	TNFRSF19|RTN4R|LINGO1	-2	blue
CORUM	33	CORUM:6259	USH2 complex		-2.7	7.8	4.5	14980	3	1928	3	0.16	0.09	25861|79955|84059	WHRN|PDZD7|ADGRV1	-2	blue
CORUM	33	CORUM:828	TRPC1-STIM1-ORAI1 complex		-2.7	7.8	4.5	14980	3	1928	3	0.16	0.09	1501|7220|84876	CTNND2|TRPC1|ORAI1	-2	blue
KEGG Pathway	24	hsa04310	Wnt signaling pathway		-2.6	1.7	3.1	14980	155	1928	33	1.7	0.3	595|815|816|818|1501|1856|2487|4772|4773|5533|5579|5881|6259|7088|7472|7477|7480|7482|7483|8325|10297|11197|11211|25776|54361|54894|59352|81029|84445|85409|89780|147111|164284	CCND1|CAMK2A|CAMK2B|CAMK2G|CTNND2|DVL2|FRZB|NFATC1|NFATC2|PPP3CC|PRKCB|RAC3|RYK|TLE1|WNT2|WNT7B|WNT10B|WNT2B|WNT9A|FZD8|APC2|WIF1|FZD10|CBY1|WNT4|RNF43|LGR6|WNT5B|LZTS2|NKD2|WNT3A|NOTUM|APCDD1L	-2	blue
WikiPathways	27	WP4536	Genes related to primary cilium development based on CRISPR		-2.5	1.8	3.1	14980	104	1928	24	1.2	0.25	403|582|583|585|7289|9742|11158|11159|22832|23059|23552|25776|51098|55112|55764|64927|79363|79600|79659|79809|79867|84314|129880|132884	ARL3|BBS1|BBS2|BBS4|TULP3|IFT140|RABL2B|RABL2A|CEP162|CLUAP1|CDK20|CBY1|IFT52|DYNC2I1|IFT122|TTC23|CPLANE2|TCTN1|DYNC2H1|TTC21B|TCTN2|TMEM107|BBS5|EVC2	-1.9	blue
Reactome Gene Sets	6	R-HSA-8847993	ERBB2 Activates PTK6 Signaling		-2.5	3.6	3.6	14980	13	1928	6	0.31	0.13	685|1950|2065|2066|9542|145957	BTC|EGF|ERBB3|ERBB4|NRG2|NRG4	-1.9	blue
KEGG Pathway	24	hsa04814	Motor proteins		-2.4	1.6	2.9	14980	155	1928	32	1.7	0.29	547|1768|1770|1780|3831|4621|7125|7134|7135|7136|7137|7138|7139|7140|7802|7846|8701|10120|10126|10382|53904|55567|57644|79659|79784|79819|83657|83658|92558|113220|140469|147700	KIF1A|DNAH6|DNAH9|DYNC1I1|KLC1|MYH3|TNNC2|TNNC1|TNNI1|TNNI2|TNNI3|TNNT1|TNNT2|TNNT3|DNALI1|TUBA1A|DNAH11|ACTR1B|DNAL4|TUBB4A|MYO3A|DNAH3|MYH7B|DYNC2H1|MYH14|DNAI4|DYNLRB2|DYNLRB1|BICDL1|KIF12|MYO3B|KLC3	-1.8	blue
Reactome Gene Sets	6	R-HSA-2022923	Dermatan sulfate biosynthesis		-2.3	3.9	3.5	14980	10	1928	5	0.26	0.12	633|10090|10675|63827|113189	BGN|UST|CSPG5|BCAN|CHST14	-1.8	blue
Reactome Gene Sets	6	R-HSA-211981	Xenobiotics		-2.3	3.3	3.4	14980	14	1928	6	0.31	0.13	1543|1544|1573|1576|54905|57491	CYP1A1|CYP1A2|CYP2J2|CYP3A4|CYP2W1|AHRR	-1.7	blue
KEGG Pathway	24	hsa04020	Calcium signaling pathway		-2.2	1.5	2.8	14980	189	1928	37	1.9	0.31	108|154|291|491|493|815|816|818|887|1128|1950|2065|2066|2149|2185|2261|2668|2767|2778|2902|3707|4772|4773|4842|5154|5533|5579|6865|7125|7134|8912|8913|55283|56034|84876|93129|116443	ADCY2|ADRB2|SLC25A4|ATP2B2|ATP2B4|CAMK2A|CAMK2B|CAMK2G|CCKBR|CHRM1|EGF|ERBB3|ERBB4|F2R|PTK2B|FGFR3|GDNF|GNA11|GNAS|GRIN1|ITPKB|NFATC1|NFATC2|NOS1|PDGFA|PPP3CC|PRKCB|TACR2|TNNC2|TNNC1|CACNA1H|CACNA1G|MCOLN3|PDGFC|ORAI1|ORAI3|GRIN3A	-1.7	blue
Reactome Gene Sets	6	R-HSA-77111	Synthesis of Ketone Bodies		-2.2	4.4	3.5	14980	7	1928	4	0.21	0.1	38|3155|56898|65985	ACAT1|HMGCL|BDH2|AACS	-1.7	blue
Reactome Gene Sets	6	R-HSA-3595174	Defective CHST14 causes EDS, musculocontractural type		-2.2	4.4	3.5	14980	7	1928	4	0.21	0.1	633|10675|63827|113189	BGN|CSPG5|BCAN|CHST14	-1.7	blue
CORUM	33	CORUM:6257	ANKS6-NEK8-INVS-NPHP3 complex		-2.1	5.8	3.7	14980	4	1928	3	0.16	0.09	27031|203286|284086	NPHP3|ANKS6|NEK8	-1.6	blue
Reactome Gene Sets	6	R-HSA-6785631	ERBB2 Regulates Cell Motility		-2.1	3.1	3.1	14980	15	1928	6	0.31	0.13	685|1950|2065|2066|9542|145957	BTC|EGF|ERBB3|ERBB4|NRG2|NRG4	-1.6	blue
Canonical Pathways	11	M201	PID ERBB NETWORK PATHWAY		-2.1	3.1	3.1	14980	15	1928	6	0.31	0.13	685|1950|2065|2066|9542|145957	BTC|EGF|ERBB3|ERBB4|NRG2|NRG4	-1.6	blue
KEGG Pathway	24	hsa04916	Melanogenesis		-2	1.7	2.7	14980	90	1928	20	1	0.23	108|815|816|818|1856|1906|2778|4157|5579|7472|7477|7480|7482|7483|8325|11211|54361|81029|89780|148327	ADCY2|CAMK2A|CAMK2B|CAMK2G|DVL2|EDN1|GNAS|MC1R|PRKCB|WNT2|WNT7B|WNT10B|WNT2B|WNT9A|FZD8|FZD10|WNT4|WNT5B|WNT3A|CREB3L4	-1.6	blue
KEGG Pathway	24	hsa05168	Herpes simplex virus 1 infection		-12	2.2	8.1	14980	458	1409	93	6.6	0.66	727|3454|3716|3717|5290|5291|5295|6041|7189|7549|7554|7559|7562|7574|7581|7587|7594|7596|7678|7728|7733|7738|7743|7772|9422|9451|10224|10780|22835|22869|25833|26149|30832|54925|56242|57343|57506|57547|57711|65251|79862|80110|80264|80818|81931|84671|84924|90233|90317|90333|90649|91661|91664|113835|115509|121274|125919|126017|126068|126070|126231|146198|147694|147929|148156|148254|148268|158431|162…	C5|IFNAR1|JAK1|JAK2|PIK3CA|PIK3CB|PIK3R1|RNASEL|TRAF6|ZNF2|ZNF8|ZNF12|ZNF708|ZNF26|ZNF33A|ZNF37A|ZNF43|ZNF45|ZNF124|ZNF175|ZNF180|ZNF184|ZNF189|ZNF229|ZNF264|EIF2AK3|ZNF443|ZNF234|ZFP30|ZNF510|POU2F3|ZNF658|ZNF354C|ZSCAN32|ZNF253|ZNF304|MAVS|ZNF624|ZNF529|ZNF649|ZNF669|ZNF614|ZNF430|ZNF436|ZNF93|ZNF347|ZNF566|ZNF551|ZNF616|ZNF468|ZNF486|ZNF765|ZNF845|ZNF257|ZNF689|ZNF641|ZNF543|ZNF813|ZNF441|ZNF4…	-10	brown
WikiPathways	27	WP3651	Pathways affected in adenoid cystic carcinoma		-7.3	3.7	6.8	14980	60	1409	21	1.5	0.32	546|1387|2033|4781|4851|5290|6605|7994|9223|9611|9874|23269|29072|51742|54756|54880|55534|55914|58508|93986|221037	ATRX|CREBBP|EP300|NFIB|NOTCH1|PIK3CA|SMARCE1|KAT6A|MAGI1|NCOR1|TLK1|MGA|SETD2|ARID4B|IL17RD|BCOR|MAML3|ERBIN|KMT2C|FOXP2|JMJD1C	-5.9	brown
WikiPathways	27	WP2853	Endoderm differentiation		-6.5	2.7	6	14980	118	1409	30	2.1	0.38	324|351|657|1112|1499|2186|2308|2908|3720|4089|4851|5087|5090|6671|6875|6925|8554|9044|9682|10451|11166|11190|23168|51460|54799|55809|56946|57690|80312|154091	APC|APP|BMPR1A|FOXN3|CTNNB1|BPTF|FOXO1|NR3C1|JARID2|SMAD4|NOTCH1|PBX1|PBX3|SP4|TAF4B|TCF4|PIAS1|BTAF1|KDM4A|VAV3|SOX21|CEP250|RTF1|SFMBT1|MBTD1|TRERF1|EMSY|TNRC6C|TET1|SLC2A12	-5.2	brown
Reactome Gene Sets	6	R-HSA-9839394	TGFBR3 expression		-6.1	5.6	6.8	14980	21	1409	11	0.78	0.23	2033|4089|6256|6667|6925|6938|7049|26523|27327|57690|192670	EP300|SMAD4|RXRA|SP1|TCF4|TCF12|TGFBR3|AGO1|TNRC6A|TNRC6C|AGO4	-4.9	brown
WikiPathways	27	WP5234	Bardet Biedl syndrome		-5.7	2.9	5.7	14980	84	1409	23	1.6	0.34	406|2121|2737|4750|4952|5311|5314|5727|22954|27241|28981|54585|55081|57539|57560|79738|80173|80258|91147|123016|157657|166379|200894	BMAL1|EVC|GLI3|NEK1|OCRL|PKD2|PKHD1|PTCH1|TRIM32|BBS9|IFT81|LZTFL1|IFT57|WDR35|IFT80|BBS10|IFT74|EFHC2|TMEM67|TTC8|CFAP418|BBS12|ARL13B	-4.5	brown
Reactome Gene Sets	6	R-HSA-4839726	Chromatin organization		-5.5	2.1	5.2	14980	221	1409	43	3.1	0.46	1386|1387|2033|3717|4297|5253|5926|5927|5978|6314|6605|7994|8085|8295|8648|8850|9070|9611|9682|10499|11143|23133|23326|23338|23522|27154|29072|51742|54904|55167|55193|55578|55729|55818|55870|57492|58508|64426|79718|80314|80854|93624|196528	ATF2|CREBBP|EP300|JAK2|KMT2A|PHF2|ARID4A|KDM5A|REST|ATXN7|SMARCE1|KAT6A|KMT2D|TRRAP|NCOA1|KAT2B|ASH2L|NCOR1|KDM4A|NCOA2|KAT7|PHF8|USP22|JADE2|KAT6B|BRPF3|SETD2|ARID4B|NSD3|MSL2|PBRM1|SUPT20H|ATF7IP|KDM3A|ASH1L|ARID1B|KMT2C|SUDS3|TBL1XR1|EPC1|SETD7|TADA2B|ARID2	-4.4	brown
Reactome Gene Sets	6	R-HSA-3247509	Chromatin modifying enzymes		-5.5	2.1	5.2	14980	221	1409	43	3.1	0.46	1386|1387|2033|3717|4297|5253|5926|5927|5978|6314|6605|7994|8085|8295|8648|8850|9070|9611|9682|10499|11143|23133|23326|23338|23522|27154|29072|51742|54904|55167|55193|55578|55729|55818|55870|57492|58508|64426|79718|80314|80854|93624|196528	ATF2|CREBBP|EP300|JAK2|KMT2A|PHF2|ARID4A|KDM5A|REST|ATXN7|SMARCE1|KAT6A|KMT2D|TRRAP|NCOA1|KAT2B|ASH2L|NCOR1|KDM4A|NCOA2|KAT7|PHF8|USP22|JADE2|KAT6B|BRPF3|SETD2|ARID4B|NSD3|MSL2|PBRM1|SUPT20H|ATF7IP|KDM3A|ASH1L|ARID1B|KMT2C|SUDS3|TBL1XR1|EPC1|SETD7|TADA2B|ARID2	-4.4	brown
Reactome Gene Sets	6	R-HSA-201451	Signaling by BMP		-5.4	4.9	6.1	14980	24	1409	11	0.78	0.23	93|650|657|658|659|4089|4090|4093|6497|7049|64750	ACVR2B|BMP2|BMPR1A|BMPR1B|BMPR2|SMAD4|SMAD5|SMAD9|SKI|TGFBR3|SMURF2	-4.3	brown
WikiPathways	27	WP138	Androgen receptor signaling		-5.3	2.8	5.4	14980	83	1409	22	1.6	0.33	1385|1387|1499|1956|2033|2308|4089|5295|5747|6605|6667|7182|8554|8648|8850|9475|9604|9611|10499|11143|24149|25942	CREB1|CREBBP|CTNNB1|EGFR|EP300|FOXO1|SMAD4|PIK3R1|PTK2|SMARCE1|SP1|NR2C2|PIAS1|NCOA1|KAT2B|ROCK2|RNF14|NCOR1|NCOA2|KAT7|ZNF318|SIN3A	-4.2	brown
Reactome Gene Sets	6	R-HSA-400253	Circadian Clock		-5.1	3	5.3	14980	67	1409	19	1.3	0.31	406|1385|1386|1387|1407|2033|2908|4209|5465|6256|8648|8864|9611|10499|26224|64784|79718|80205|102724428	BMAL1|CREB1|ATF2|CREBBP|CRY1|EP300|NR3C1|MEF2D|PPARA|RXRA|NCOA1|PER2|NCOR1|NCOA2|FBXL3|CRTC3|TBL1XR1|CHD9|LOC102724428	-4	brown
Reactome Gene Sets	6	R-HSA-8941856	RUNX3 regulates NOTCH signaling		-5	6.1	6.1	14980	14	1409	8	0.57	0.2	182|1387|2033|3516|4851|8850|9794|55534	JAG1|CREBBP|EP300|RBPJ|NOTCH1|KAT2B|MAML1|MAML3	-3.9	brown
Reactome Gene Sets	6	R-HSA-9707616	Heme signaling		-4.9	3.5	5.4	14980	46	1409	15	1.1	0.27	406|1385|1386|1387|2033|4209|4780|5465|6256|8648|9611|10499|64784|79718|80205	BMAL1|CREB1|ATF2|CREBBP|EP300|MEF2D|NFE2L2|PPARA|RXRA|NCOA1|NCOR1|NCOA2|CRTC3|TBL1XR1|CHD9	-3.9	brown
Reactome Gene Sets	6	R-HSA-210744	Regulation of gene expression in late stage (branching morphogenesis) pancreatic bud precursor cells		-4.5	6.2	5.8	14980	12	1409	7	0.5	0.19	1387|2033|3516|4851|8850|9794|55534	CREBBP|EP300|RBPJ|NOTCH1|KAT2B|MAML1|MAML3	-3.5	brown
WikiPathways	27	WP4787	Osteoblast differentiation and related diseases		-4.3	2.4	4.6	14980	101	1409	23	1.6	0.34	182|650|657|658|659|1499|2263|2737|3516|4040|4089|4090|4093|4851|4853|5288|5290|5291|5295|5578|5601|5727|8324	JAG1|BMP2|BMPR1A|BMPR1B|BMPR2|CTNNB1|FGFR2|GLI3|RBPJ|LRP6|SMAD4|SMAD5|SMAD9|NOTCH1|NOTCH2|PIK3C2G|PIK3CA|PIK3CB|PIK3R1|PRKCA|MAPK9|PTCH1|FZD7	-3.4	brown
Canonical Pathways	11	M288	PID HES HEY PATHWAY		-4.2	3.4	4.9	14980	41	1409	13	0.92	0.25	405|817|1027|1387|1827|2033|3516|3717|4851|8648|9611|9794|23013	ARNT|CAMK2D|CDKN1B|CREBBP|RCAN1|EP300|RBPJ|JAK2|NOTCH1|NCOA1|NCOR1|MAML1|SPEN	-3.3	brown
Reactome Gene Sets	6	R-HSA-381753	Olfactory Signaling Pathway		-4.2	4.1	5.1	14980	26	1409	10	0.71	0.22	2774|2782|26659|81099|81472|127062|219447|341152|401427|442191	GNAL|GNB1|OR7A5|OR4F17|OR2C3|OR2M3|OR5AS1|OR2AT4|OR2A7|OR14J1	-3.2	brown
WikiPathways	27	WP4536	Genes related to primary cilium development based on CRISPR		-4.1	2.4	4.5	14980	104	1409	23	1.6	0.34	2121|9851|10464|11127|23288|27241|28981|51175|54585|55081|57534|57539|57560|65250|79738|80173|84455|91147|123016|146057|153241|166379|200894	EVC|KIAA0753|PIBF1|KIF3A|IQCE|BBS9|IFT81|TUBE1|LZTFL1|IFT57|MIB1|WDR35|IFT80|CPLANE1|BBS10|IFT74|EFCAB7|TMEM67|TTC8|TTBK2|CEP120|BBS12|ARL13B	-3.2	brown
WikiPathways	27	WP5180	DYRK1A involvement regarding cell proliferation in brain development		-4	2.8	4.6	14980	60	1409	16	1.1	0.28	351|1021|1027|1385|1859|2308|3092|4851|5934|5978|7029|23132|23621|26524|64798|91750	APP|CDK6|CDKN1B|CREB1|DYRK1A|FOXO1|HIP1|NOTCH1|RBL2|REST|TFDP2|RAD54L2|BACE1|LATS2|DEPTOR|LIN52	-3.1	brown
Reactome Gene Sets	6	R-HSA-1368082	RORA activates gene expression		-4	4.7	5.1	14980	18	1409	8	0.57	0.2	1387|2033|5465|6256|8648|10499|79718|80205	CREBBP|EP300|PPARA|RXRA|NCOA1|NCOA2|TBL1XR1|CHD9	-3.1	brown
WikiPathways	27	WP2857	Mesodermal commitment pathway		-3.9	2.2	4.3	14980	121	1409	25	1.8	0.35	93|657|659|688|3717|3720|4089|4780|5087|5090|5573|6925|7003|8313|8554|9113|10451|11166|11190|29072|54799|55809|56946|80312|154091	ACVR2B|BMPR1A|BMPR2|KLF5|JAK2|JARID2|SMAD4|NFE2L2|PBX1|PBX3|PRKAR1A|TCF4|TEAD1|AXIN2|PIAS1|LATS1|VAV3|SOX21|CEP250|SETD2|MBTD1|TRERF1|EMSY|TET1|SLC2A12	-3	brown
WikiPathways	27	WP366	TGF beta signaling pathway		-3.8	2.1	4.2	14980	129	1409	26	1.8	0.36	351|1316|1386|1387|2033|3673|4089|4205|4233|5163|5295|5494|5601|5747|5934|6497|6654|6667|7049|7071|7189|8554|25942|54778|55802|64750	APP|KLF6|ATF2|CREBBP|EP300|ITGA2|SMAD4|MEF2A|MET|PDK1|PIK3R1|PPM1A|MAPK9|PTK2|RBL2|SKI|SOS1|SP1|TGFBR3|KLF10|TRAF6|PIAS1|SIN3A|RNF111|DCP1A|SMURF2	-3	brown
Reactome Gene Sets	6	R-HSA-186712	Regulation of beta-cell development		-3.8	4.5	4.9	14980	19	1409	8	0.57	0.2	1387|2033|2308|3516|4851|8850|9794|55534	CREBBP|EP300|FOXO1|RBPJ|NOTCH1|KAT2B|MAML1|MAML3	-2.9	brown
Reactome Gene Sets	6	R-HSA-9006936	Signaling by TGFB family members		-3.7	2.1	4.1	14980	145	1409	28	2	0.37	91|93|650|657|658|659|904|2033|3685|4089|4090|4093|5494|6256|6497|6667|6925|6938|7029|7042|7049|9611|26523|27327|54778|57690|64750|192670	ACVR1B|ACVR2B|BMP2|BMPR1A|BMPR1B|BMPR2|CCNT1|EP300|ITGAV|SMAD4|SMAD5|SMAD9|PPM1A|RXRA|SKI|SP1|TCF4|TCF12|TFDP2|TGFB2|TGFBR3|NCOR1|AGO1|TNRC6A|RNF111|TNRC6C|SMURF2|AGO4	-2.9	brown
Reactome Gene Sets	6	R-HSA-9029569	NR1H3 & NR1H2 regulate gene expression linked to cholesterol transport and efflux		-3.7	3.4	4.6	14980	34	1409	11	0.78	0.23	2033|6256|8648|9611|9682|26523|27327|55818|57690|79718|192670	EP300|RXRA|NCOA1|NCOR1|KDM4A|AGO1|TNRC6A|KDM3A|TNRC6C|TBL1XR1|AGO4	-2.9	brown
WikiPathways	27	WP1425	Bone morphogenic protein signaling and regulation		-3.7	5.8	5.1	14980	11	1409	6	0.43	0.17	650|657|658|659|4089|10140	BMP2|BMPR1A|BMPR1B|BMPR2|SMAD4|TOB1	-2.8	brown
Reactome Gene Sets	6	R-HSA-9700645	ALK mutants bind TKIs		-3.7	5.8	5.1	14980	11	1409	6	0.43	0.17	3092|5495|5573|9451|27436|57448	HIP1|PPM1B|PRKAR1A|EIF2AK3|EML4|BIRC6	-2.8	brown
Reactome Gene Sets	6	R-HSA-2197563	NOTCH2 intracellular domain regulates transcription		-3.7	5.8	5.1	14980	11	1409	6	0.43	0.17	1385|2033|3516|4853|9794|55534	CREB1|EP300|RBPJ|NOTCH2|MAML1|MAML3	-2.8	brown
WikiPathways	27	WP4558	Interferon mediated signaling		-3.7	5	4.9	14980	15	1409	7	0.5	0.19	3454|3716|3717|5290|5295|5578|163702	IFNAR1|JAK1|JAK2|PIK3CA|PIK3R1|PRKCA|IFNLR1	-2.8	brown
KEGG Pathway	24	hsa04550	Signaling pathways regulating pluripotency of stem cells		-3.6	2.2	4.1	14980	118	1409	24	1.7	0.34	91|93|324|463|657|658|659|1499|2263|3480|3572|3716|3717|3720|4089|4090|4093|5290|5291|5295|5978|7994|8313|8324	ACVR1B|ACVR2B|APC|ZFHX3|BMPR1A|BMPR1B|BMPR2|CTNNB1|FGFR2|IGF1R|IL6ST|JAK1|JAK2|JARID2|SMAD4|SMAD5|SMAD9|PIK3CA|PIK3CB|PIK3R1|REST|KAT6A|AXIN2|FZD7	-2.8	brown
WikiPathways	27	WP4674	Head and neck squamous cell carcinoma		-3.6	2.5	4.2	14980	71	1409	17	1.2	0.29	1021|1499|1956|2263|3480|3664|4089|4780|4851|4853|5170|5290|5291|5295|8650|9794|84962	CDK6|CTNNB1|EGFR|FGFR2|IGF1R|IRF6|SMAD4|NFE2L2|NOTCH1|NOTCH2|PDPK1|PIK3CA|PIK3CB|PIK3R1|NUMB|MAML1|AJUBA	-2.8	brown
Reactome Gene Sets	6	R-HSA-9013695	NOTCH4 Intracellular Domain Regulates Transcription		-3.6	4.3	4.7	14980	20	1409	8	0.57	0.2	1387|2033|3516|4851|4853|8850|9794|55534	CREBBP|EP300|RBPJ|NOTCH1|NOTCH2|KAT2B|MAML1|MAML3	-2.8	brown
Reactome Gene Sets	6	R-HSA-9634815	Transcriptional Regulation by NPAS4		-3.6	3.5	4.5	14980	30	1409	10	0.71	0.22	405|406|1387|2908|5978|9915|26523|27327|57690|192670	ARNT|BMAL1|CREBBP|NR3C1|REST|ARNT2|AGO1|TNRC6A|TNRC6C|AGO4	-2.8	brown
Reactome Gene Sets	6	R-HSA-9839373	Signaling by TGFBR3		-3.6	3.1	4.4	14980	41	1409	12	0.85	0.24	2033|4089|6256|6667|6925|6938|7042|7049|26523|27327|57690|192670	EP300|SMAD4|RXRA|SP1|TCF4|TCF12|TGFB2|TGFBR3|AGO1|TNRC6A|TNRC6C|AGO4	-2.8	brown
WikiPathways	27	WP3594	Circadian rhythm genes		-3.6	2	3.9	14980	156	1409	29	2.1	0.38	405|406|463|1385|1407|1859|2033|2776|4297|5465|5601|5927|6532|7071|8864|9475|9611|9915|9967|9975|10499|22871|23064|23239|25942|26224|55366|57805|85457	ARNT|BMAL1|ZFHX3|CREB1|CRY1|DYRK1A|EP300|GNAQ|KMT2A|PPARA|MAPK9|KDM5A|SLC6A4|KLF10|PER2|ROCK2|NCOR1|ARNT2|THRAP3|NR1D2|NCOA2|NLGN1|SETX|PHLPP1|SIN3A|FBXL3|LGR4|CCAR2|CIPC	-2.8	brown
Reactome Gene Sets	6	R-HSA-9012999	RHO GTPase cycle		-3.4	1.5	3.7	14980	436	1409	63	4.5	0.55	27|120|182|667|1362|1828|1832|2631|2802|2889|2909|4548|4649|4810|4952|4983|5290|5295|5337|5586|5783|6654|6655|8654|9231|9462|9475|9644|9710|9815|9826|10163|10250|10276|10451|23002|23013|23075|23092|23365|26092|51133|51347|54874|55914|57498|57514|57630|57679|79834|80005|81704|84144|84986|91452|121512|124540|143098|143872|144402|158747|200894|221178	ABL2|ADD3|JAG1|DST|CPD|DSG1|DSP|NIPSNAP2|GOLGA3|RAPGEF1|ARHGAP35|MTR|MYO9A|NHS|OCRL|OPHN1|PIK3CA|PIK3R1|PLD1|PKN2|PTPN13|SOS1|SOS2|PDE5A|DLG5|RASAL2|ROCK2|SH3PXD2A|GARRE1|GIT2|ARHGEF11|WASF2|SRRM1|NET1|VAV3|DAAM1|SPEN|SWAP70|ARHGAP26|ARHGEF12|TOR1AIP1|KCTD3|TAOK3|FNBP1L|ERBIN|KIDINS220|ARHGAP31|SH3RF1|ALS2|PEAK1|DOCK5|DOCK8|SYDE2|ARHGAP19|ACBD5|FGD4|MSI2|MPP7|ARHGAP42|CPNE8|MOSPD2|ARL13B|SPATA13	-2.6	brown
Reactome Gene Sets	6	R-HSA-9768759	Regulation of NPAS4 gene expression		-3.4	5.3	4.8	14980	12	1409	6	0.43	0.17	2908|5978|26523|27327|57690|192670	NR3C1|REST|AGO1|TNRC6A|TNRC6C|AGO4	-2.6	brown
KEGG Pathway	24	hsa04919	Thyroid hormone signaling pathway		-3.4	2.2	3.9	14980	108	1409	22	1.6	0.33	1387|1499|1827|2033|2308|3685|4851|4853|5170|5290|5291|5295|5567|5578|6256|8648|8850|9611|9882|10499|23389|25942	CREBBP|CTNNB1|RCAN1|EP300|FOXO1|ITGAV|NOTCH1|NOTCH2|PDPK1|PIK3CA|PIK3CB|PIK3R1|PRKACB|PRKCA|RXRA|NCOA1|KAT2B|NCOR1|TBC1D4|NCOA2|MED13L|SIN3A	-2.6	brown
KEGG Pathway	24	hsa04935	Growth hormone synthesis, secretion and action		-3.4	2.2	3.9	14980	101	1409	21	1.5	0.32	115|1385|1386|1387|2033|2770|2776|3709|3710|3717|4214|5290|5291|5295|5567|5578|5601|5747|6654|6655|8471	ADCY9|CREB1|ATF2|CREBBP|EP300|GNAI1|GNAQ|ITPR2|ITPR3|JAK2|MAP3K1|PIK3CA|PIK3CB|PIK3R1|PRKACB|PRKCA|MAPK9|PTK2|SOS1|SOS2|IRS4	-2.6	brown
Reactome Gene Sets	6	R-HSA-9752946	Expression and translocation of olfactory receptors		-3.4	4.1	4.5	14980	21	1409	8	0.57	0.2	26659|81099|81472|127062|219447|341152|401427|442191	OR7A5|OR4F17|OR2C3|OR2M3|OR5AS1|OR2AT4|OR2A7|OR14J1	-2.6	brown
WikiPathways	27	WP4803	Ciliopathies		-3.4	1.9	3.8	14980	160	1409	29	2.1	0.38	2121|2737|4750|4952|5311|5314|9851|10464|22954|27152|27241|28981|54585|55081|57539|57560|65062|65250|79738|79848|84140|91147|91754|123016|146057|153241|157657|166379|200894	EVC|GLI3|NEK1|OCRL|PKD2|PKHD1|KIAA0753|PIBF1|TRIM32|INTU|BBS9|IFT81|LZTFL1|IFT57|WDR35|IFT80|TMEM237|CPLANE1|BBS10|CSPP1|FAM161A|TMEM67|NEK9|TTC8|TTBK2|CEP120|CFAP418|BBS12|ARL13B	-2.6	brown
WikiPathways	27	WP2032	Thyroid stimulating hormone TSH signaling		-3.4	2.7	4.1	14980	55	1409	14	0.99	0.26	1027|1385|2770|2776|2782|3480|3716|3717|5170|5290|5295|5337|5906|5934	CDKN1B|CREB1|GNAI1|GNAQ|GNB1|IGF1R|JAK1|JAK2|PDPK1|PIK3CA|PIK3R1|PLD1|RAP1A|RBL2	-2.6	brown
WikiPathways	27	WP5094	Orexin receptor pathway		-3.3	2.5	4	14980	68	1409	16	1.1	0.28	657|1385|1975|2308|2770|2776|4090|4780|5163|5170|5295|5337|5578|5601|10645|64106	BMPR1A|CREB1|EIF4B|FOXO1|GNAI1|GNAQ|SMAD5|NFE2L2|PDK1|PDPK1|PIK3R1|PLD1|PRKCA|MAPK9|CAMKK2|NPFFR1	-2.6	brown
WikiPathways	27	WP4698	Vitamin D sensitive calcium signaling in depression		-3.3	3.3	4.2	14980	32	1409	10	0.71	0.22	490|2729|2903|2936|3709|3710|4780|6256|6546|55818	ATP2B1|GCLC|GRIN2A|GSR|ITPR2|ITPR3|NFE2L2|RXRA|SLC8A1|KDM3A	-2.5	brown
WikiPathways	27	WP2572	Primary focal segmental glomerulosclerosis FSGS		-3.3	2.6	4	14980	62	1409	15	1.1	0.27	81|182|950|1027|1287|1499|1605|3664|3685|3987|4040|4851|5747|7402|7414	ACTN4|JAG1|SCARB2|CDKN1B|COL4A5|CTNNB1|DAG1|IRF6|ITGAV|LIMS1|LRP6|NOTCH1|PTK2|UTRN|VCL	-2.5	brown
WikiPathways	27	WP3927	BMP signaling in eyelid development		-3.3	4.4	4.5	14980	17	1409	7	0.5	0.19	1956|2263|4089|4090|4214|4851|5601	EGFR|FGFR2|SMAD4|SMAD5|MAP3K1|NOTCH1|MAPK9	-2.5	brown
Canonical Pathways	11	M181	PID BMP PATHWAY		-3.3	3.1	4.1	14980	38	1409	11	0.78	0.23	650|657|658|659|4089|4090|4093|5494|6497|10106|64750	BMP2|BMPR1A|BMPR1B|BMPR2|SMAD4|SMAD5|SMAD9|PPM1A|SKI|CTDSP2|SMURF2	-2.5	brown
KEGG Pathway	24	hsa04740	Olfactory transduction		-3.3	2.8	4	14980	50	1409	13	0.92	0.25	817|2774|2782|5567|6546|26659|81099|81472|127062|219447|341152|401427|442191	CAMK2D|GNAL|GNB1|PRKACB|SLC8A1|OR7A5|OR4F17|OR2C3|OR2M3|OR5AS1|OR2AT4|OR2A7|OR14J1	-2.5	brown
CORUM	33	CORUM:2639	HES1 promoter-Notch enhancer complex		-3.2	4.9	4.5	14980	13	1409	6	0.43	0.17	904|2033|3516|4851|5430|9794	CCNT1|EP300|RBPJ|NOTCH1|POLR2A|MAML1	-2.4	brown
Canonical Pathways	11	M161	PID IFNG PATHWAY		-3.2	3	4	14980	39	1409	11	0.78	0.23	817|1387|2033|2889|3716|3717|4214|5290|5295|5906|8554	CAMK2D|CREBBP|EP300|RAPGEF1|JAK1|JAK2|MAP3K1|PIK3CA|PIK3R1|RAP1A|PIAS1	-2.4	brown
Reactome Gene Sets	6	R-HSA-350054	Notch-HLH transcription pathway		-3.1	3.4	4.1	14980	28	1409	9	0.64	0.21	1387|3516|4851|4853|8850|9611|9794|55534|79718	CREBBP|RBPJ|NOTCH1|NOTCH2|KAT2B|NCOR1|MAML1|MAML3|TBL1XR1	-2.4	brown
Canonical Pathways	11	M2	PID SMAD2 3NUCLEAR PATHWAY		-3.1	2.4	3.8	14980	71	1409	16	1.1	0.28	1385|1386|1387|2033|2308|2908|4089|6497|6667|6670|8648|8850|9611|10499|25942|55802	CREB1|ATF2|CREBBP|EP300|FOXO1|NR3C1|SMAD4|SKI|SP1|SP3|NCOA1|KAT2B|NCOR1|NCOA2|SIN3A|DCP1A	-2.4	brown
WikiPathways	27	WP4533	Transcription co factors SKI and SKIL protein partners		-3.1	4.1	4.3	14980	18	1409	7	0.5	0.19	4763|6497|6788|7003|9113|25942|26524	NF1|SKI|STK3|TEAD1|LATS1|SIN3A|LATS2	-2.4	brown
CORUM	33	CORUM:3113	RBPJ-NOTCH1-MAML1 complex		-3.1	11	5.4	14980	3	1409	3	0.21	0.12	3516|4851|9794	RBPJ|NOTCH1|MAML1	-2.4	brown
CORUM	33	CORUM:6354	Sox4-beta-catenin-p300 complex		-3.1	11	5.4	14980	3	1409	3	0.21	0.12	1499|2033|6659	CTNNB1|EP300|SOX4	-2.4	brown
CORUM	33	CORUM:2890	RBPJ-NOTCH1-MAML1 complex		-3.1	11	5.4	14980	3	1409	3	0.21	0.12	3516|4851|9794	RBPJ|NOTCH1|MAML1	-2.4	brown
CORUM	33	CORUM:5261	TCF4-CTNNB1-EP300 complex		-3.1	11	5.4	14980	3	1409	3	0.21	0.12	1499|2033|6925	CTNNB1|EP300|TCF4	-2.4	brown
CORUM	33	CORUM:2897	RBPJ-NOTCH1-MAML1 complex		-3.1	11	5.4	14980	3	1409	3	0.21	0.12	3516|4851|9794	RBPJ|NOTCH1|MAML1	-2.4	brown
CORUM	33	CORUM:5264	TCF4-CTNNB1-CREBBP complex		-3.1	11	5.4	14980	3	1409	3	0.21	0.12	1387|1499|6925	CREBBP|CTNNB1|TCF4	-2.4	brown
CORUM	33	CORUM:3206	SMAD4-SKI-NCOR complex		-3.1	11	5.4	14980	3	1409	3	0.21	0.12	4089|6497|9611	SMAD4|SKI|NCOR1	-2.4	brown
Canonical Pathways	11	M281	PID FAK PATHWAY		-3	2.5	3.8	14980	59	1409	14	0.99	0.26	2889|2909|3685|5290|5295|5601|5747|5906|6654|7414|9475|9815|9826|23092	RAPGEF1|ARHGAP35|ITGAV|PIK3CA|PIK3R1|MAPK9|PTK2|RAP1A|SOS1|VCL|ROCK2|GIT2|ARHGEF11|ARHGAP26	-2.3	brown
Reactome Gene Sets	6	R-HSA-112040	G-protein mediated events		-3	2.6	3.8	14980	53	1409	13	0.92	0.25	115|817|1385|2770|2774|2776|3709|3710|5321|5567|5573|5578|10645	ADCY9|CAMK2D|CREB1|GNAI1|GNAL|GNAQ|ITPR2|ITPR3|PLA2G4A|PRKACB|PRKAR1A|PRKCA|CAMKK2	-2.3	brown
CORUM	33	CORUM:2638	HES1 promoter corepressor complex		-3	7.1	4.8	14980	6	1409	4	0.28	0.14	1387|2033|3516|5430	CREBBP|EP300|RBPJ|POLR2A	-2.3	brown
WikiPathways	27	WP4540	Hippo signaling regulation		-3	2.2	3.6	14980	87	1409	18	1.3	0.3	1012|1499|1956|2263|2774|2776|3480|3815|4233|5565|5567|5573|5578|6788|7003|9113|23683|26524	CDH13|CTNNB1|EGFR|FGFR2|GNAL|GNAQ|IGF1R|KIT|MET|PRKAB2|PRKACB|PRKAR1A|PRKCA|STK3|TEAD1|LATS1|PRKD3|LATS2	-2.3	brown
Reactome Gene Sets	6	R-HSA-9024446	NR1H2 and NR1H3-mediated signaling		-3	2.9	3.8	14980	41	1409	11	0.78	0.23	2033|6256|8648|9611|9682|26523|27327|55818|57690|79718|192670	EP300|RXRA|NCOA1|NCOR1|KDM4A|AGO1|TNRC6A|KDM3A|TNRC6C|TBL1XR1|AGO4	-2.3	brown
WikiPathways	27	WP3584	MECP2 and associated Rett syndrome		-3	2.5	3.7	14980	60	1409	14	0.99	0.26	1385|3480|4155|4763|5978|6667|6670|6872|9611|10664|25942|50937|80312|200424	CREB1|IGF1R|MBP|NF1|REST|SP1|SP3|TAF1|NCOR1|CTCF|SIN3A|CDON|TET1|TET3	-2.3	brown
Reactome Gene Sets	6	R-HSA-9013508	NOTCH3 Intracellular Domain Regulates Transcription		-3	3.5	4	14980	24	1409	8	0.57	0.2	1387|2033|3516|4851|5087|8850|9794|55534	CREBBP|EP300|RBPJ|NOTCH1|PBX1|KAT2B|MAML1|MAML3	-2.3	brown
Reactome Gene Sets	6	R-HSA-1912408	Pre-NOTCH Transcription and Translation		-2.9	2.6	3.7	14980	54	1409	13	0.92	0.25	1387|2033|3516|4851|4853|7029|8850|9794|26523|27327|55534|57690|192670	CREBBP|EP300|RBPJ|NOTCH1|NOTCH2|TFDP2|KAT2B|MAML1|AGO1|TNRC6A|MAML3|TNRC6C|AGO4	-2.2	brown
Reactome Gene Sets	6	R-HSA-1483255	PI Metabolism		-2.9	2.2	3.6	14980	81	1409	17	1.2	0.29	3631|4534|4952|5288|5290|5291|5295|5783|8897|22876|22908|54545|54893|59338|65977|200576|284161	INPP4A|MTM1|OCRL|PIK3C2G|PIK3CA|PIK3CB|PIK3R1|PTPN13|MTMR3|INPP5F|SACM1L|MTMR12|MTMR10|PLEKHA1|PLEKHA3|PIKFYVE|GDPD1	-2.2	brown
WikiPathways	27	WP3876	BMP2 WNT4 FOXO1 pathway in primary endometrial stromal cell differentiation		-2.9	5.3	4.4	14980	10	1409	5	0.35	0.16	650|1499|2308|4090|4093	BMP2|CTNNB1|FOXO1|SMAD5|SMAD9	-2.2	brown
Reactome Gene Sets	6	R-HSA-9824585	Regulation of MITF-M-dependent genes involved in pigmentation		-2.9	2.8	3.7	14980	42	1409	11	0.78	0.23	605|1385|1499|1638|3662|4286|6605|7020|7299|26039|57492	BCL7A|CREB1|CTNNB1|DCT|IRF4|MITF|SMARCE1|TFAP2A|TYR|SS18L1|ARID1B	-2.2	brown
KEGG Pathway	24	hsa04934	Cushing syndrome		-2.9	1.9	3.4	14980	133	1409	24	1.7	0.34	115|324|405|817|1021|1027|1385|1386|1499|1956|2770|2776|3709|3710|4297|5087|5567|5906|6667|8085|8313|8324|9070|54554	ADCY9|APC|ARNT|CAMK2D|CDK6|CDKN1B|CREB1|ATF2|CTNNB1|EGFR|GNAI1|GNAQ|ITPR2|ITPR3|KMT2A|PBX1|PRKACB|RAP1A|SP1|KMT2D|AXIN2|FZD7|ASH2L|WDR5B	-2.2	brown
Reactome Gene Sets	6	R-HSA-1368108	BMAL1:CLOCK,NPAS2 activates circadian gene expression		-2.8	3.4	3.9	14980	25	1409	8	0.57	0.2	406|1387|5465|6256|8648|10499|79718|80205	BMAL1|CREBBP|PPARA|RXRA|NCOA1|NCOA2|TBL1XR1|CHD9	-2.2	brown
Canonical Pathways	11	M151	PID AR TF PATHWAY		-2.8	2.6	3.6	14980	49	1409	12	0.85	0.24	1387|2033|2308|2908|6256|6605|7182|8648|8805|8850|10499|11143	CREBBP|EP300|FOXO1|NR3C1|RXRA|SMARCE1|NR2C2|NCOA1|TRIM24|KAT2B|NCOA2|KAT7	-2.1	brown
KEGG Pathway	24	hsa04350	TGF-beta signaling pathway		-2.8	2.1	3.5	14980	90	1409	18	1.3	0.3	91|93|650|657|658|659|1387|2033|4089|4090|4093|4756|6497|6667|7042|9611|25942|64750	ACVR1B|ACVR2B|BMP2|BMPR1A|BMPR1B|BMPR2|CREBBP|EP300|SMAD4|SMAD5|SMAD9|NEO1|SKI|SP1|TGFB2|NCOR1|SIN3A|SMURF2	-2.1	brown
Reactome Gene Sets	6	R-HSA-5635838	Activation of SMO		-2.8	4.3	4.1	14980	15	1409	6	0.43	0.17	2121|5727|11127|23288|50937|84455	EVC|PTCH1|KIF3A|IQCE|CDON|EFCAB7	-2.1	brown
KEGG Pathway	24	hsa04330	Notch signaling pathway		-2.7	2.4	3.5	14980	57	1409	13	0.92	0.25	182|1387|2033|3516|4851|4853|7091|8650|8850|9794|23013|55534|342371	JAG1|CREBBP|EP300|RBPJ|NOTCH1|NOTCH2|TLE4|NUMB|KAT2B|MAML1|SPEN|MAML3|ATXN1L	-2.1	brown
Reactome Gene Sets	6	R-HSA-9818030	NFE2L2 regulating tumorigenic genes		-2.7	4.8	4.1	14980	11	1409	5	0.35	0.16	1387|2033|4780|4851|6667	CREBBP|EP300|NFE2L2|NOTCH1|SP1	-2	brown
Reactome Gene Sets	6	R-HSA-1980145	Signaling by NOTCH2		-2.7	3	3.6	14980	32	1409	9	0.64	0.21	182|1272|1385|2033|3516|4853|9794|55534|57534	JAG1|CNTN1|CREB1|EP300|RBPJ|NOTCH2|MAML1|MAML3|MIB1	-2	brown
Reactome Gene Sets	6	R-HSA-9022692	Regulation of MECP2 expression and activity		-2.7	3	3.6	14980	32	1409	9	0.64	0.21	817|1385|9611|25942|26523|27327|57690|79718|192670	CAMK2D|CREB1|NCOR1|SIN3A|AGO1|TNRC6A|TNRC6C|TBL1XR1|AGO4	-2	brown
WikiPathways	27	WP4541	Hippo Merlin signaling dysregulation		-2.7	2	3.3	14980	107	1409	20	1.4	0.32	1012|1499|1956|2263|3480|3673|3685|3815|4233|4659|5567|5573|5747|6788|7003|9113|9730|26524|60485|84962	CDH13|CTNNB1|EGFR|FGFR2|IGF1R|ITGA2|ITGAV|KIT|MET|PPP1R12A|PRKACB|PRKAR1A|PTK2|STK3|TEAD1|LATS1|DCAF1|LATS2|SAV1|AJUBA	-2	brown
Reactome Gene Sets	6	R-HSA-426496	Post-transcriptional silencing by small RNAs		-2.7	6.1	4.3	14980	7	1409	4	0.28	0.14	26523|27327|57690|192670	AGO1|TNRC6A|TNRC6C|AGO4	-2	brown
WikiPathways	27	WP4147	PTF1A related regulatory pathway		-2.7	6.1	4.3	14980	7	1409	4	0.28	0.14	1499|3516|4851|8850	CTNNB1|RBPJ|NOTCH1|KAT2B	-2	brown
KEGG Pathway	24	hsa04928	Parathyroid hormone synthesis, secretion and action		-2.6	2	3.3	14980	100	1409	19	1.3	0.31	115|1385|1386|1956|2770|2776|3709|3710|4040|4205|4209|5337|5567|5578|6256|6667|9826|9935|65125	ADCY9|CREB1|ATF2|EGFR|GNAI1|GNAQ|ITPR2|ITPR3|LRP6|MEF2A|MEF2D|PLD1|PRKACB|PRKCA|RXRA|SP1|ARHGEF11|MAFB|WNK1	-2	brown
Canonical Pathways	11	M184	PID ECADHERIN KERATINOCYTE PATHWAY		-2.6	3.5	3.8	14980	21	1409	7	0.5	0.19	1499|1500|1956|5290|5295|84962|342184	CTNNB1|CTNND1|EGFR|PIK3CA|PIK3R1|AJUBA|FMN1	-2	brown
KEGG Pathway	24	hsa01522	Endocrine resistance		-2.6	2.1	3.3	14980	93	1409	18	1.3	0.3	115|182|1027|1956|3480|4851|4853|5290|5291|5295|5567|5601|5747|6654|6655|6667|8647|9611	ADCY9|JAG1|CDKN1B|EGFR|IGF1R|NOTCH1|NOTCH2|PIK3CA|PIK3CB|PIK3R1|PRKACB|MAPK9|PTK2|SOS1|SOS2|SP1|ABCB11|NCOR1	-2	brown
Reactome Gene Sets	6	R-HSA-1660516	Synthesis of PIPs at the early endosome membrane		-2.6	4	3.9	14980	16	1409	6	0.43	0.17	3631|4534|22876|54545|54893|200576	INPP4A|MTM1|INPP5F|MTMR12|MTMR10|PIKFYVE	-2	brown
Reactome Gene Sets	6	R-HSA-9856651	MITF-M-dependent gene expression		-2.6	2.1	3.3	14980	86	1409	17	1.2	0.29	605|1385|1499|1638|3662|4233|4286|6605|7020|7299|25942|26039|26523|27327|57492|57690|192670	BCL7A|CREB1|CTNNB1|DCT|IRF4|MET|MITF|SMARCE1|TFAP2A|TYR|SIN3A|SS18L1|AGO1|TNRC6A|ARID1B|TNRC6C|AGO4	-2	brown
KEGG Pathway	24	hsa04520	Adherens junction		-2.6	2.1	3.3	14980	86	1409	17	1.2	0.29	81|889|1387|1499|1500|1956|2033|2241|3480|4089|4233|5792|5906|7414|9475|10163|64750	ACTN4|KRIT1|CREBBP|CTNNB1|CTNND1|EGFR|EP300|FER|IGF1R|SMAD4|MET|PTPRF|RAP1A|VCL|ROCK2|WASF2|SMURF2	-2	brown
Reactome Gene Sets	6	R-HSA-111885	Opioid Signalling		-2.6	2.2	3.3	14980	79	1409	16	1.1	0.28	115|817|1385|2770|2774|2776|2782|3709|3710|5321|5528|5567|5573|5578|10645|59345	ADCY9|CAMK2D|CREB1|GNAI1|GNAL|GNAQ|GNB1|ITPR2|ITPR3|PLA2G4A|PPP2R5D|PRKACB|PRKAR1A|PRKCA|CAMKK2|GNB4	-2	brown
KEGG Pathway	24	hsa04392	Hippo signaling pathway - multiple species		-2.6	3.2	3.6	14980	27	1409	8	0.57	0.2	6788|7003|8994|9113|26524|60485|84962|166824	STK3|TEAD1|LIMD1|LATS1|LATS2|SAV1|AJUBA|RASSF6	-2	brown
Reactome Gene Sets	6	R-HSA-400206	Regulation of lipid metabolism by PPARalpha		-2.6	2	3.2	14980	109	1409	20	1.4	0.32	405|406|1387|2033|4801|5465|6256|6667|8648|9439|9611|9915|9967|10499|23097|23389|25942|79718|80205|84498	ARNT|BMAL1|CREBBP|EP300|NFYB|PPARA|RXRA|SP1|NCOA1|MED23|NCOR1|ARNT2|THRAP3|NCOA2|CDK19|MED13L|SIN3A|TBL1XR1|CHD9|FAM120B	-2	brown
WikiPathways	27	WP61	Notch signaling		-2.6	2.5	3.4	14980	52	1409	12	0.85	0.24	182|2033|3516|3717|4851|4853|5295|8650|9611|9794|23013|55534	JAG1|EP300|RBPJ|JAK2|NOTCH1|NOTCH2|PIK3R1|NUMB|NCOR1|MAML1|SPEN|MAML3	-2	brown
KEGG Pathway	24	hsa04390	Hippo signaling pathway		-2.6	1.8	3.2	14980	140	1409	24	1.7	0.34	324|650|657|658|659|1499|1740|4089|6788|7003|7042|7159|8313|8324|8994|9113|9231|10207|26524|60485|84552|84962|85407|166824	APC|BMP2|BMPR1A|BMPR1B|BMPR2|CTNNB1|DLG2|SMAD4|STK3|TEAD1|TGFB2|TP53BP2|AXIN2|FZD7|LIMD1|LATS1|DLG5|PATJ|LATS2|SAV1|PARD6G|AJUBA|NKD1|RASSF6	-2	brown
Canonical Pathways	11	M279	PID RB 1PATHWAY		-2.5	2.3	3.3	14980	59	1409	13	0.92	0.25	1021|1027|1386|1387|1997|2033|4233|4286|5601|6872|7042|7343|11016	CDK6|CDKN1B|ATF2|CREBBP|ELF1|EP300|MET|MITF|MAPK9|TAF1|TGFB2|UBTF|ATF7	-1.9	brown
WikiPathways	27	WP4659	Gastrin signaling		-2.5	1.9	3.2	14980	110	1409	20	1.4	0.32	182|650|1027|1385|1386|1499|1956|2308|2776|3717|3815|4209|5290|5295|5578|5601|5747|6654|6667|6925	JAG1|BMP2|CDKN1B|CREB1|ATF2|CTNNB1|EGFR|FOXO1|GNAQ|JAK2|KIT|MEF2D|PIK3CA|PIK3R1|PRKCA|MAPK9|PTK2|SOS1|SP1|TCF4	-1.9	brown
Reactome Gene Sets	6	R-HSA-525793	Myogenesis		-2.5	3.4	3.6	14980	22	1409	7	0.5	0.19	1499|4205|4209|4756|6925|6938|50937	CTNNB1|MEF2A|MEF2D|NEO1|TCF4|TCF12|CDON	-1.9	brown
CORUM	33	CORUM:3044	SKI-NCOR1-SIN3A-HDAC1 complex		-2.5	8	4.5	14980	4	1409	3	0.21	0.12	6497|9611|25942	SKI|NCOR1|SIN3A	-1.9	brown
CORUM	33	CORUM:4	Multisubunit ACTR coactivator complex		-2.5	8	4.5	14980	4	1409	3	0.21	0.12	1387|2033|8850	CREBBP|EP300|KAT2B	-1.9	brown
CORUM	33	CORUM:3062	RNA polymerase II complex, (CBP, RPBI, PCAF, BAF47), chromatin structure modifying		-2.5	8	4.5	14980	4	1409	3	0.21	0.12	1387|5430|8850	CREBBP|POLR2A|KAT2B	-1.9	brown
CORUM	33	CORUM:2728	SRC-1 complex		-2.5	8	4.5	14980	4	1409	3	0.21	0.12	1387|8648|10499	CREBBP|NCOA1|NCOA2	-1.9	brown
Reactome Gene Sets	6	R-HSA-9725370	Signaling by ALK fusions and activated point mutants		-2.5	2.1	3.2	14980	88	1409	17	1.2	0.29	3092|3662|5290|5291|5295|5495|5573|5601|7414|8496|9451|22872|26523|27436|57448|57690|192670	HIP1|IRF4|PIK3CA|PIK3CB|PIK3R1|PPM1B|PRKAR1A|MAPK9|VCL|PPFIBP1|EIF2AK3|SEC31A|AGO1|EML4|BIRC6|TNRC6C|AGO4	-1.9	brown
Reactome Gene Sets	6	R-HSA-9700206	Signaling by ALK in cancer		-2.5	2.1	3.2	14980	88	1409	17	1.2	0.29	3092|3662|5290|5291|5295|5495|5573|5601|7414|8496|9451|22872|26523|27436|57448|57690|192670	HIP1|IRF4|PIK3CA|PIK3CB|PIK3R1|PPM1B|PRKAR1A|MAPK9|VCL|PPFIBP1|EIF2AK3|SEC31A|AGO1|EML4|BIRC6|TNRC6C|AGO4	-1.9	brown
WikiPathways	27	WP2261	Glioblastoma signaling		-2.5	2.1	3.2	14980	81	1409	16	1.1	0.28	1021|1027|1956|2033|2263|2308|3480|4194|4233|4763|5170|5288|5290|5291|5295|5578	CDK6|CDKN1B|EGFR|EP300|FGFR2|FOXO1|IGF1R|MDM4|MET|NF1|PDPK1|PIK3C2G|PIK3CA|PIK3CB|PIK3R1|PRKCA	-1.9	brown
Reactome Gene Sets	6	R-HSA-9824594	Regulation of MITF-M-dependent genes involved in apoptosis		-2.5	3.8	3.7	14980	17	1409	6	0.43	0.17	4286|25942|26523|27327|57690|192670	MITF|SIN3A|AGO1|TNRC6A|TNRC6C|AGO4	-1.9	brown
Reactome Gene Sets	6	R-HSA-9013423	RAC3 GTPase cycle		-2.5	2	3.1	14980	89	1409	17	1.2	0.29	27|182|2889|2909|4810|4952|4983|5295|9710|9815|10163|23075|23092|51347|55914|143098|143872	ABL2|JAG1|RAPGEF1|ARHGAP35|NHS|OCRL|OPHN1|PIK3R1|GARRE1|GIT2|WASF2|SWAP70|ARHGAP26|TAOK3|ERBIN|MPP7|ARHGAP42	-1.9	brown
KEGG Pathway	24	hsa04728	Dopaminergic synapse		-2.4	1.9	3.1	14980	104	1409	19	1.3	0.31	406|817|1385|1386|2770|2774|2776|2782|2903|3709|3710|3800|5523|5525|5528|5567|5578|5601|59345	BMAL1|CAMK2D|CREB1|ATF2|GNAI1|GNAL|GNAQ|GNB1|GRIN2A|ITPR2|ITPR3|KIF5C|PPP2R3A|PPP2R5A|PPP2R5D|PRKACB|PRKCA|MAPK9|GNB4	-1.9	brown
Canonical Pathways	11	M17	PID NOTCH PATHWAY		-2.4	2.4	3.2	14980	54	1409	12	0.85	0.24	182|1272|2033|2060|3516|4851|4853|8650|9611|9794|23013|57534	JAG1|CNTN1|EP300|EPS15|RBPJ|NOTCH1|NOTCH2|NUMB|NCOR1|MAML1|SPEN|MIB1	-1.9	brown
Reactome Gene Sets	6	R-HSA-2151201	Transcriptional activation of mitochondrial biogenesis		-2.4	2.4	3.2	14980	54	1409	12	0.85	0.24	1385|1386|1387|4209|5465|6256|8648|9611|10499|64784|79718|80205	CREB1|ATF2|CREBBP|MEF2D|PPARA|RXRA|NCOA1|NCOR1|NCOA2|CRTC3|TBL1XR1|CHD9	-1.9	brown
Reactome Gene Sets	6	R-HSA-8936459	RUNX1 regulates genes involved in megakaryocyte differentiation and platelet function		-2.4	2.4	3.2	14980	54	1409	12	0.85	0.24	2033|2811|4297|8085|8850|9070|25942|26523|27327|57690|58508|192670	EP300|GP1BA|KMT2A|KMT2D|KAT2B|ASH2L|SIN3A|AGO1|TNRC6A|TNRC6C|KMT2C|AGO4	-1.9	brown
Reactome Gene Sets	6	R-HSA-3214847	HATs acetylate histones		-2.4	2	3.1	14980	97	1409	18	1.3	0.3	1386|1387|2033|6314|7994|8295|8648|8850|10499|11143|23326|23338|23522|27154|55167|55578|80314|93624	ATF2|CREBBP|EP300|ATXN7|KAT6A|TRRAP|NCOA1|KAT2B|NCOA2|KAT7|USP22|JADE2|KAT6B|BRPF3|MSL2|SUPT20H|EPC1|TADA2B	-1.9	brown
CORUM	33	CORUM:3142	CAMK2-delta-MASH1 promoter-coactivator complex		-2.4	5.3	3.9	14980	8	1409	4	0.28	0.14	817|1387|5430|8850	CAMK2D|CREBBP|POLR2A|KAT2B	-1.8	brown
Canonical Pathways	11	M203	PID ALK2 PATHWAY		-2.4	5.3	3.9	14980	8	1409	4	0.28	0.14	659|4089|4090|4093	BMPR2|SMAD4|SMAD5|SMAD9	-1.8	brown
Reactome Gene Sets	6	R-HSA-8948700	Competing endogenous RNAs (ceRNAs) regulate PTEN translation		-2.4	5.3	3.9	14980	8	1409	4	0.28	0.14	26523|27327|57690|192670	AGO1|TNRC6A|TNRC6C|AGO4	-1.8	brown
Reactome Gene Sets	6	R-HSA-9768778	Regulation of NPAS4 mRNA translation		-2.4	5.3	3.9	14980	8	1409	4	0.28	0.14	26523|27327|57690|192670	AGO1|TNRC6A|TNRC6C|AGO4	-1.8	brown
Reactome Gene Sets	6	R-HSA-159418	Recycling of bile acids and salts		-2.4	5.3	3.9	14980	8	1409	4	0.28	0.14	6256|8647|8648|10499	RXRA|ABCB11|NCOA1|NCOA2	-1.8	brown
Reactome Gene Sets	6	R-HSA-9010642	ROBO receptors bind AKAP5		-2.4	5.3	3.9	14980	8	1409	4	0.28	0.14	5567|5578|6092|9495	PRKACB|PRKCA|ROBO2|AKAP5	-1.8	brown
Reactome Gene Sets	6	R-HSA-9818749	Regulation of NFE2L2 gene expression		-2.4	5.3	3.9	14980	8	1409	4	0.28	0.14	1387|2033|4780|4851	CREBBP|EP300|NFE2L2|NOTCH1	-1.8	brown
KEGG Pathway	24	hsa04611	Platelet activation		-2.4	1.9	3	14980	113	1409	20	1.4	0.32	115|2770|2776|2811|2909|3673|3709|3710|4659|5290|5291|5295|5321|5567|5742|5906|6786|9475|23365|91807	ADCY9|GNAI1|GNAQ|GP1BA|ARHGAP35|ITGA2|ITPR2|ITPR3|PPP1R12A|PIK3CA|PIK3CB|PIK3R1|PLA2G4A|PRKACB|PTGS1|RAP1A|STIM1|ROCK2|ARHGEF12|MYLK3	-1.8	brown
KEGG Pathway	24	hsa03082	ATP-dependent chromatin remodeling		-2.4	2	3	14980	98	1409	18	1.3	0.3	605|2186|4798|6605|8295|9031|11176|23506|26039|26122|29994|29998|51773|54891|55193|57492|80314|196528	BCL7A|BPTF|NFRKB|SMARCE1|TRRAP|BAZ1B|BAZ2A|BICRAL|SS18L1|EPC2|BAZ2B|BICRA|RSF1|INO80D|PBRM1|ARID1B|EPC1|ARID2	-1.8	brown
Reactome Gene Sets	6	R-HSA-9012852	Signaling by NOTCH3		-2.4	2.4	3.2	14980	48	1409	11	0.78	0.23	182|1387|1956|2033|3516|4851|5087|8850|9794|55534|57534	JAG1|CREBBP|EGFR|EP300|RBPJ|NOTCH1|PBX1|KAT2B|MAML1|MAML3|MIB1	-1.8	brown
Reactome Gene Sets	6	R-HSA-9013409	RHOJ GTPase cycle		-2.4	2.3	3.2	14980	55	1409	12	0.85	0.24	2631|2909|4952|4983|5295|9815|23092|54874|81704|143098|144402|200894	NIPSNAP2|ARHGAP35|OCRL|OPHN1|PIK3R1|GIT2|ARHGAP26|FNBP1L|DOCK8|MPP7|CPNE8|ARL13B	-1.8	brown
KEGG Pathway	24	hsa05223	Non-small cell lung cancer		-2.4	2.2	3.1	14980	69	1409	14	0.99	0.26	1021|1956|3800|4233|5170|5290|5291|5295|5578|6256|6654|6655|27436|51426	CDK6|EGFR|KIF5C|MET|PDPK1|PIK3CA|PIK3CB|PIK3R1|PRKCA|RXRA|SOS1|SOS2|EML4|POLK	-1.8	brown
Canonical Pathways	11	M223	PID BETA CATENIN NUC PATHWAY		-2.4	2.2	3.1	14980	69	1409	14	0.99	0.26	324|607|1499|2033|4286|6925|7091|8295|8313|10499|23043|26959|29969|79718	APC|BCL9|CTNNB1|EP300|MITF|TCF4|TLE4|TRRAP|AXIN2|NCOA2|TNIK|HBP1|MDFIC|TBL1XR1	-1.8	brown
Reactome Gene Sets	6	R-HSA-2426168	Activation of gene expression by SREBF (SREBP)		-2.3	2.5	3.2	14980	42	1409	10	0.71	0.22	1387|4047|4801|5465|6256|6667|8648|10499|79718|80205	CREBBP|LSS|NFYB|PPARA|RXRA|SP1|NCOA1|NCOA2|TBL1XR1|CHD9	-1.8	brown
Reactome Gene Sets	6	R-HSA-1989781	PPARA activates gene expression		-2.3	1.9	3	14980	107	1409	19	1.3	0.31	405|406|1387|2033|4801|5465|6256|6667|8648|9439|9611|9915|9967|10499|23097|23389|79718|80205|84498	ARNT|BMAL1|CREBBP|EP300|NFYB|PPARA|RXRA|SP1|NCOA1|MED23|NCOR1|ARNT2|THRAP3|NCOA2|CDK19|MED13L|TBL1XR1|CHD9|FAM120B	-1.8	brown
Reactome Gene Sets	6	R-HSA-112043	PLC beta mediated events		-2.3	2.4	3.1	14980	49	1409	11	0.78	0.23	115|817|1385|2776|3709|3710|5321|5567|5573|5578|10645	ADCY9|CAMK2D|CREB1|GNAQ|ITPR2|ITPR3|PLA2G4A|PRKACB|PRKAR1A|PRKCA|CAMKK2	-1.8	brown
Reactome Gene Sets	6	R-HSA-9013149	RAC1 GTPase cycle		-2.3	1.7	2.9	14980	179	1409	28	2	0.37	27|182|2909|4810|4983|5290|5295|5337|5586|6654|6655|9710|9815|9826|10163|10451|23075|23092|51347|55914|57514|57679|80005|81704|84144|143098|143872|221178	ABL2|JAG1|ARHGAP35|NHS|OPHN1|PIK3CA|PIK3R1|PLD1|PKN2|SOS1|SOS2|GARRE1|GIT2|ARHGEF11|WASF2|VAV3|SWAP70|ARHGAP26|TAOK3|ERBIN|ARHGAP31|ALS2|DOCK5|DOCK8|SYDE2|MPP7|ARHGAP42|SPATA13	-1.8	brown
Reactome Gene Sets	6	R-HSA-1912422	Pre-NOTCH Expression and Processing		-2.3	2.1	3	14980	70	1409	14	0.99	0.26	1387|2033|3516|4851|4853|7029|8850|9794|23509|26523|27327|55534|57690|192670	CREBBP|EP300|RBPJ|NOTCH1|NOTCH2|TFDP2|KAT2B|MAML1|POFUT1|AGO1|TNRC6A|MAML3|TNRC6C|AGO4	-1.8	brown
WikiPathways	27	WP236	Adipogenesis		-2.3	1.8	2.9	14980	115	1409	20	1.4	0.32	650|688|1316|1385|1499|2308|2908|3572|4154|4205|4209|5465|5618|5934|6256|6667|8471|8648|9611|10499	BMP2|KLF5|KLF6|CREB1|CTNNB1|FOXO1|NR3C1|IL6ST|MBNL1|MEF2A|MEF2D|PPARA|PRLR|RBL2|RXRA|SP1|IRS4|NCOA1|NCOR1|NCOA2	-1.8	brown
WikiPathways	27	WP2873	Aryl hydrocarbon receptor pathway		-2.3	2.7	3.2	14980	36	1409	9	0.64	0.21	405|1027|1545|1956|2033|4780|8648|26509|51426	ARNT|CDKN1B|CYP1B1|EGFR|EP300|NFE2L2|NCOA1|MYOF|POLK	-1.8	brown
KEGG Pathway	24	hsa04310	Wnt signaling pathway		-2.3	1.7	2.9	14980	155	1409	25	1.8	0.35	324|817|1387|1499|2033|4040|4089|4163|4775|4919|5567|5578|5601|7091|8313|8324|9475|23002|55366|57805|59343|79718|84133|85407|147495	APC|CAMK2D|CREBBP|CTNNB1|EP300|LRP6|SMAD4|MCC|NFATC3|ROR1|PRKACB|PRKCA|MAPK9|TLE4|AXIN2|FZD7|ROCK2|DAAM1|LGR4|CCAR2|SENP2|TBL1XR1|ZNRF3|NKD1|APCDD1	-1.8	brown
WikiPathways	27	WP722	Serotonin HTR1 group and FOS pathway		-2.3	2.8	3.2	14980	30	1409	8	0.57	0.2	1385|2770|2776|3717|4214|5170|5290|5906	CREB1|GNAI1|GNAQ|JAK2|MAP3K1|PDPK1|PIK3CA|RAP1A	-1.7	brown
Reactome Gene Sets	6	R-HSA-381676	Glucagon-like Peptide-1 (GLP1) regulates insulin secretion		-2.3	2.8	3.2	14980	30	1409	8	0.57	0.2	2782|3709|3710|5567|5573|5906|9495|59345	GNB1|ITPR2|ITPR3|PRKACB|PRKAR1A|RAP1A|AKAP5|GNB4	-1.7	brown
WikiPathways	27	WP2586	Aryl hydrocarbon receptor pathway		-2.3	2.5	3.1	14980	43	1409	10	0.71	0.22	405|1027|1316|1545|1956|2033|2729|4763|4780|5325	ARNT|CDKN1B|KLF6|CYP1B1|EGFR|EP300|GCLC|NF1|NFE2L2|PLAGL1	-1.7	brown
WikiPathways	27	WP4239	Epithelial to mesenchymal transition in colorectal cancer		-2.2	1.7	2.9	14980	140	1409	23	1.6	0.34	182|1287|1499|1832|3516|4040|4089|4209|4851|4853|5290|5291|5295|5317|6654|6655|7042|7182|7189|8324|9075|26524|80224	JAG1|COL4A5|CTNNB1|DSP|RBPJ|LRP6|SMAD4|MEF2D|NOTCH1|NOTCH2|PIK3CA|PIK3CB|PIK3R1|PKP1|SOS1|SOS2|TGFB2|NR2C2|TRAF6|FZD7|CLDN2|LATS2|NUBPL	-1.7	brown
KEGG Pathway	24	hsa05163	Human cytomegalovirus infection		-2.2	1.6	2.8	14980	189	1409	29	2.1	0.38	115|1021|1385|1386|1499|1956|2770|2776|2782|3554|3685|3709|3710|3716|4775|5290|5291|5295|5567|5578|5747|6654|6655|6667|8737|9475|9826|23365|59345	ADCY9|CDK6|CREB1|ATF2|CTNNB1|EGFR|GNAI1|GNAQ|GNB1|IL1R1|ITGAV|ITPR2|ITPR3|JAK1|NFATC3|PIK3CA|PIK3CB|PIK3R1|PRKACB|PRKCA|PTK2|SOS1|SOS2|SP1|RIPK1|ROCK2|ARHGEF11|ARHGEF12|GNB4	-1.7	brown
Canonical Pathways	11	M231	PID KIT PATHWAY		-2.2	2.3	3.1	14980	50	1409	11	0.78	0.23	1387|2241|3717|3815|4286|5170|5290|5295|6654|161742|200734	CREBBP|FER|JAK2|KIT|MITF|PDPK1|PIK3CA|PIK3R1|SOS1|SPRED1|SPRED2	-1.7	brown
WikiPathways	27	WP5053	Development of ureteric collection system		-2.2	2.3	3.1	14980	50	1409	11	0.78	0.23	650|657|659|1499|2263|2737|5087|6092|7042|23426|80144	BMP2|BMPR1A|BMPR2|CTNNB1|FGFR2|GLI3|PBX1|ROBO2|TGFB2|GRIP1|FRAS1	-1.7	brown
Canonical Pathways	11	M58	PID AR PATHWAY		-2.2	2.2	3	14980	57	1409	12	0.85	0.24	1021|1499|3092|6840|6925|8554|10106|10451|10499|24149|26524|55818	CDK6|CTNNB1|HIP1|SVIL|TCF4|PIAS1|CTDSP2|VAV3|NCOA2|ZNF318|LATS2|KDM3A	-1.7	brown
Reactome Gene Sets	6	R-HSA-9759811	Regulation of CDH11 mRNA translation by microRNAs		-2.2	4.7	3.6	14980	9	1409	4	0.28	0.14	26523|27327|57690|192670	AGO1|TNRC6A|TNRC6C|AGO4	-1.7	brown
WikiPathways	27	WP4707	Aspirin and miRNAs		-2.2	4.7	3.6	14980	9	1409	4	0.28	0.14	5163|5465|5742|10257	PDK1|PPARA|PTGS1|ABCC4	-1.7	brown
Reactome Gene Sets	6	R-HSA-8943723	Regulation of PTEN mRNA translation		-2.2	4.7	3.6	14980	9	1409	4	0.28	0.14	26523|27327|57690|192670	AGO1|TNRC6A|TNRC6C|AGO4	-1.7	brown
Reactome Gene Sets	6	R-HSA-8986944	Transcriptional Regulation by MECP2		-2.2	2.3	3	14980	51	1409	11	0.78	0.23	817|1385|2903|4233|9611|25942|26523|27327|57690|79718|192670	CAMK2D|CREB1|GRIN2A|MET|NCOR1|SIN3A|AGO1|TNRC6A|TNRC6C|TBL1XR1|AGO4	-1.7	brown
Reactome Gene Sets	6	R-HSA-3134973	LRR FLII-interacting protein 1 (LRRFIP1) activates type I IFN production		-2.1	6.4	3.9	14980	5	1409	3	0.21	0.12	1387|1499|2033	CREBBP|CTNNB1|EP300	-1.6	brown
WikiPathways	27	WP5442	Wnt Beta catenin signaling inhibitors in current and past clinical trials		-2.1	6.4	3.9	14980	5	1409	3	0.21	0.12	1387|1499|4040	CREBBP|CTNNB1|LRP6	-1.6	brown
CORUM	33	CORUM:7253	ING5 (BRPF3, MOZ, MORF) complex		-2.1	6.4	3.9	14980	5	1409	3	0.21	0.12	7994|23522|27154	KAT6A|KAT6B|BRPF3	-1.6	brown
CORUM	33	CORUM:5260	TCF4-CTNNB1-SUMO1-EP300-HADAC6 complex		-2.1	6.4	3.9	14980	5	1409	3	0.21	0.12	1499|2033|6925	CTNNB1|EP300|TCF4	-1.6	brown
Reactome Gene Sets	6	R-HSA-9818035	NFE2L2 regulating ER-stress associated genes		-2.1	6.4	3.9	14980	5	1409	3	0.21	0.12	1387|2033|4780	CREBBP|EP300|NFE2L2	-1.6	brown
Reactome Gene Sets	6	R-HSA-9818026	NFE2L2 regulating inflammation associated genes		-2.1	6.4	3.9	14980	5	1409	3	0.21	0.12	1387|2033|4780	CREBBP|EP300|NFE2L2	-1.6	brown
Reactome Gene Sets	6	R-HSA-1980143	Signaling by NOTCH1		-2.1	2	2.9	14980	73	1409	14	0.99	0.26	182|1272|1387|2033|3516|4851|7091|8650|8850|9611|9794|55534|57534|79718	JAG1|CNTN1|CREBBP|EP300|RBPJ|NOTCH1|TLE4|NUMB|KAT2B|NCOR1|MAML1|MAML3|MIB1|TBL1XR1	-1.6	brown
WikiPathways	27	WP4148	Splicing factor NOVA regulated synaptic proteins		-2.1	2.5	3	14980	38	1409	9	0.64	0.21	288|490|1946|2035|4756|5601|10752|23332|23705	ANK3|ATP2B1|EFNA5|EPB41|NEO1|MAPK9|CHL1|CLASP1|CADM1	-1.6	brown
WikiPathways	27	WP4249	Hedgehog signaling		-2.1	2.5	3	14980	38	1409	9	0.64	0.21	2121|2737|5567|5727|8405|11127|50937|64750|64839	EVC|GLI3|PRKACB|PTCH1|SPOP|KIF3A|CDON|SMURF2|FBXL17	-1.6	brown
KEGG Pathway	24	hsa04360	Axon guidance		-2.1	1.6	2.7	14980	168	1409	26	1.8	0.36	658|659|817|1630|1946|2044|2770|4233|4756|4775|5170|5290|5291|5295|5578|5727|5747|6092|9037|9475|9860|10154|10512|23365|84552|125467750	BMPR1B|BMPR2|CAMK2D|DCC|EFNA5|EPHA5|GNAI1|MET|NEO1|NFATC3|PDPK1|PIK3CA|PIK3CB|PIK3R1|PRKCA|PTCH1|PTK2|ROBO2|SEMA5A|ROCK2|LRIG2|PLXNC1|SEMA3C|ARHGEF12|PARD6G|EFNA4-EFNA3	-1.6	brown
WikiPathways	27	WP4685	Melanoma		-2.1	2.1	2.9	14980	66	1409	13	0.92	0.25	1021|1385|2903|3815|4286|4763|5290|5291|5295|6654|6655|7414|51426	CDK6|CREB1|GRIN2A|KIT|MITF|NF1|PIK3CA|PIK3CB|PIK3R1|SOS1|SOS2|VCL|POLK	-1.6	brown
WikiPathways	27	WP1541	Energy metabolism		-2.1	2.4	2.9	14980	45	1409	10	0.71	0.22	1385|1386|2033|2308|4205|4209|5465|5565|6256|8648	CREB1|ATF2|EP300|FOXO1|MEF2A|MEF2D|PPARA|PRKAB2|RXRA|NCOA1	-1.6	brown
KEGG Pathway	24	hsa05205	Proteoglycans in cancer		-2.1	1.6	2.7	14980	185	1409	28	2	0.37	288|817|1499|1956|1975|3480|3673|3685|3709|3710|4233|4659|5170|5290|5291|5295|5567|5578|5727|5747|5962|6654|6655|7042|8324|9475|10451|23365	ANK3|CAMK2D|CTNNB1|EGFR|EIF4B|IGF1R|ITGA2|ITGAV|ITPR2|ITPR3|MET|PPP1R12A|PDPK1|PIK3CA|PIK3CB|PIK3R1|PRKACB|PRKCA|PTCH1|PTK2|RDX|SOS1|SOS2|TGFB2|FZD7|ROCK2|VAV3|ARHGEF12	-1.6	brown
KEGG Pathway	24	hsa04068	FoxO signaling pathway		-2.1	1.8	2.7	14980	120	1409	20	1.4	0.32	1027|1387|1956|2033|2308|3480|4089|5170|5290|5291|5295|5565|5601|5934|6654|6655|7042|8471|23678|80854	CDKN1B|CREBBP|EGFR|EP300|FOXO1|IGF1R|SMAD4|PDPK1|PIK3CA|PIK3CB|PIK3R1|PRKAB2|MAPK9|RBL2|SOS1|SOS2|TGFB2|IRS4|SGK3|SETD7	-1.6	brown
Reactome Gene Sets	6	R-HSA-1483257	Phospholipid metabolism		-2.1	1.6	2.7	14980	194	1409	29	2.1	0.38	590|2820|3631|4534|4952|5288|5290|5291|5295|5321|5337|5783|8760|8895|8897|9791|22876|22908|23171|23259|23446|54545|54893|54947|59338|65977|114882|200576|284161	BCHE|GPD2|INPP4A|MTM1|OCRL|PIK3C2G|PIK3CA|PIK3CB|PIK3R1|PLA2G4A|PLD1|PTPN13|CDS2|CPNE3|MTMR3|PTDSS1|INPP5F|SACM1L|GPD1L|DDHD2|SLC44A1|MTMR12|MTMR10|LPCAT2|PLEKHA1|PLEKHA3|OSBPL8|PIKFYVE|GDPD1	-1.6	brown
Canonical Pathways	11	M206	PID PDGFRA PATHWAY		-2.1	3.2	3.2	14980	20	1409	6	0.43	0.17	2889|3685|3716|5290|5295|6654	RAPGEF1|ITGAV|JAK1|PIK3CA|PIK3R1|SOS1	-1.6	brown
Reactome Gene Sets	6	R-HSA-211976	Endogenous sterols		-2.1	3.2	3.2	14980	20	1409	6	0.43	0.17	405|1545|6256|8648|9915|10499	ARNT|CYP1B1|RXRA|NCOA1|ARNT2|NCOA2	-1.6	brown
KEGG Pathway	24	hsa05211	Renal cell carcinoma		-2.1	2.1	2.8	14980	67	1409	13	0.92	0.25	405|1387|2033|2889|4233|5290|5291|5295|5906|6654|6655|7042|9915	ARNT|CREBBP|EP300|RAPGEF1|MET|PIK3CA|PIK3CB|PIK3R1|RAP1A|SOS1|SOS2|TGFB2|ARNT2	-1.6	brown
Reactome Gene Sets	6	R-HSA-381340	Transcriptional regulation of white adipocyte differentiation		-2.1	1.9	2.8	14980	82	1409	15	1.1	0.27	688|1387|2033|5465|6256|8648|9439|9611|9967|10499|23097|23389|79718|80205|84498	KLF5|CREBBP|EP300|PPARA|RXRA|NCOA1|MED23|NCOR1|THRAP3|NCOA2|CDK19|MED13L|TBL1XR1|CHD9|FAM120B	-1.6	brown
Reactome Gene Sets	6	R-HSA-422356	Regulation of insulin secretion		-2	2.1	2.8	14980	60	1409	12	0.85	0.24	2182|2770|2776|2782|3709|3710|5567|5573|5578|5906|9495|59345	ACSL4|GNAI1|GNAQ|GNB1|ITPR2|ITPR3|PRKACB|PRKAR1A|PRKCA|RAP1A|AKAP5|GNB4	-1.6	brown
KEGG Pathway	24	hsa00310	Lysine degradation		-2	2.1	2.8	14980	60	1409	12	0.85	0.24	223|1962|4297|8085|23067|29072|54904|55217|55870|55904|58508|80854	ALDH9A1|EHHADH|KMT2A|KMT2D|SETD1B|SETD2|NSD3|TMLHE|ASH1L|KMT2E|KMT2C|SETD7	-1.6	brown
WikiPathways	27	WP410	Exercise induced circadian regulation		-2	2.3	2.9	14980	46	1409	10	0.71	0.22	406|694|1407|5813|8864|9444|9802|9975|10140|51663	BMAL1|BTG1|CRY1|PURA|PER2|QKI|DAZAP2|NR1D2|TOB1|ZFR	-1.6	brown
Reactome Gene Sets	6	R-HSA-1660499	Synthesis of PIPs at the plasma membrane		-2	2.2	2.8	14980	53	1409	11	0.78	0.23	3631|4534|4952|5288|5290|5291|5295|5783|8897|59338|65977	INPP4A|MTM1|OCRL|PIK3C2G|PIK3CA|PIK3CB|PIK3R1|PTPN13|MTMR3|PLEKHA1|PLEKHA3	-1.6	brown
KEGG Pathway	24	hsa04916	Melanogenesis		-2	1.9	2.7	14980	90	1409	16	1.1	0.28	115|817|1385|1387|1499|1638|1910|2033|2770|2776|3815|4286|5567|5578|7299|8324	ADCY9|CAMK2D|CREB1|CREBBP|CTNNB1|DCT|EDNRB|EP300|GNAI1|GNAQ|KIT|MITF|PRKACB|PRKCA|TYR|FZD7	-1.6	brown
Reactome Gene Sets	6	R-HSA-5358752	CTNNB1 T41 mutants aren't phosphorylated		-2	3.5	3.2	14980	15	1409	5	0.35	0.16	324|1499|5525|5528|139285	APC|CTNNB1|PPP2R5A|PPP2R5D|AMER1	-1.5	brown
Reactome Gene Sets	6	R-HSA-4839743	Signaling by CTNNB1 phospho-site mutants		-2	3.5	3.2	14980	15	1409	5	0.35	0.16	324|1499|5525|5528|139285	APC|CTNNB1|PPP2R5A|PPP2R5D|AMER1	-1.5	brown
WikiPathways	27	WP5367	Rubinstein Taybi syndrome 1		-2	3.5	3.2	14980	15	1409	5	0.35	0.16	406|1385|1387|2308|4089	BMAL1|CREB1|CREBBP|FOXO1|SMAD4	-1.5	brown
Reactome Gene Sets	6	R-HSA-5358751	CTNNB1 S45 mutants aren't phosphorylated		-2	3.5	3.2	14980	15	1409	5	0.35	0.16	324|1499|5525|5528|139285	APC|CTNNB1|PPP2R5A|PPP2R5D|AMER1	-1.5	brown
Reactome Gene Sets	6	R-HSA-9617828	FOXO-mediated transcription of cell cycle genes		-2	3.5	3.2	14980	15	1409	5	0.35	0.16	694|1027|2308|4089|5934	BTG1|CDKN1B|FOXO1|SMAD4|RBL2	-1.5	brown
Reactome Gene Sets	6	R-HSA-5339716	Signaling by GSK3beta mutants		-2	3.5	3.2	14980	15	1409	5	0.35	0.16	324|1499|5525|5528|139285	APC|CTNNB1|PPP2R5A|PPP2R5D|AMER1	-1.5	brown
Reactome Gene Sets	6	R-HSA-5358749	CTNNB1 S37 mutants aren't phosphorylated		-2	3.5	3.2	14980	15	1409	5	0.35	0.16	324|1499|5525|5528|139285	APC|CTNNB1|PPP2R5A|PPP2R5D|AMER1	-1.5	brown
Reactome Gene Sets	6	R-HSA-5358747	CTNNB1 S33 mutants aren't phosphorylated		-2	3.5	3.2	14980	15	1409	5	0.35	0.16	324|1499|5525|5528|139285	APC|CTNNB1|PPP2R5A|PPP2R5D|AMER1	-1.5	brown
Reactome Gene Sets	6	R-HSA-2559585	Oncogene Induced Senescence		-2	2.6	2.9	14980	33	1409	8	0.57	0.2	1021|4194|6667|7029|26523|27327|57690|192670	CDK6|MDM4|SP1|TFDP2|AGO1|TNRC6A|TNRC6C|AGO4	-1.5	brown
Reactome Gene Sets	6	R-HSA-6809371	Formation of the cornified envelope		-3.6	5.7	5.2	14980	115	161	7	4.3	1.6	5046|5493|11005|144501|196374|340654|643414	PCSK6|PPL|SPINK5|KRT80|KRT78|LIPM|LIPK	-2.8	darkgreen
Reactome Gene Sets	6	R-HSA-9734767	Developmental Cell Lineages		-3.1	9.3	5.5	14980	40	161	4	2.5	1.2	5650|11005|196374|374897	KLK7|SPINK5|KRT78|SBSN	-2.3	darkgreen
Reactome Gene Sets	6	R-HSA-9725554	Differentiation of keratinocytes in interfollicular epidermis in mammalian skin		-3.1	9.3	5.5	14980	40	161	4	2.5	1.2	5650|11005|196374|374897	KLK7|SPINK5|KRT78|SBSN	-2.3	darkgreen
Reactome Gene Sets	6	R-HSA-6805567	Keratinization		-2.8	4.1	4.1	14980	159	161	7	4.3	1.6	5046|5493|11005|144501|196374|340654|643414	PCSK6|PPL|SPINK5|KRT80|KRT78|LIPM|LIPK	-2.1	darkgreen
Reactome Gene Sets	6	R-HSA-1660662	Glycosphingolipid metabolism		-2.7	7.3	4.7	14980	51	161	4	2.5	1.2	4759|7357|55512|112937	NEU2|UGCG|SMPD3|GLB1L3	-2	darkgreen
Reactome Gene Sets	6	R-HSA-556833	Metabolism of lipids		-2.6	2.2	3.4	14980	673	161	16	9.9	2.4	4759|5868|7357|8394|29841|51099|51573|55361|55512|59344|64834|79993|112937|124976|126410|129642	NEU2|RAB5A|UGCG|PIP5K1A|GRHL1|ABHD5|GDE1|PI4K2A|SMPD3|ALOXE3|ELOVL1|ELOVL7|GLB1L3|SPNS2|CYP4F22|MBOAT2	-2	darkgreen
Reactome Gene Sets	6	R-HSA-428157	Sphingolipid metabolism		-2.4	4.7	3.9	14980	98	161	5	3.1	1.4	4759|7357|55512|112937|124976	NEU2|UGCG|SMPD3|GLB1L3|SPNS2	-1.8	darkgreen
KEGG Pathway	24	hsa04136	Autophagy - other		-2.4	9	4.6	14980	31	161	3	1.9	1.1	5515|9776|26100	PPP2CA|ATG13|WIPI2	-1.8	darkgreen
Reactome Gene Sets	6	R-HSA-9861718	Regulation of pyruvate metabolism		-2.3	8.7	4.6	14980	32	161	3	1.9	1.1	10048|54994|64795	RANBP9|GID8|RMND5A	-1.8	darkgreen
Canonical Pathways	11	M210	PID IL8 CXCR2 PATHWAY		-2.3	8.5	4.5	14980	33	161	3	1.9	1.1	5515|5868|8766	PPP2CA|RAB5A|RAB11A	-1.7	darkgreen
Reactome Gene Sets	6	R-HSA-9840310	Glycosphingolipid catabolism		-2.2	8.2	4.4	14980	34	161	3	1.9	1.1	4759|55512|112937	NEU2|SMPD3|GLB1L3	-1.7	darkgreen
Reactome Gene Sets	6	R-HSA-6806003	Regulation of TP53 Expression and Degradation		-2.1	7.5	4.2	14980	37	161	3	1.9	1.1	639|5515|9099	PRDM1|PPP2CA|USP2	-1.6	darkgreen
WikiPathways	27	WP2369	Histone modifications		-2.1	7.4	4.1	14980	46	132	3	2.3	1.3	9869|79918|84787	SETDB1|SETD6|KMT5C	-1.6	darkgrey
Reactome Gene Sets	6	R-HSA-3214841	PKMTs methylate histone lysines		-2.1	7.1	4	14980	48	132	3	2.3	1.3	9869|79918|84787	SETDB1|SETD6|KMT5C	-1.6	darkgrey
Reactome Gene Sets	6	R-HSA-983712	Ion channel transport		-2.4	9.1	4.7	14980	149	33	3	9.1	5	6337|6338|9914	SCNN1A|SCNN1B|ATP2C2	-1.8	darkmagenta
WikiPathways	27	WP2877	Vitamin D receptor pathway		-2.3	9	4.6	14980	152	33	3	9.1	5	997|9914|219855	CDC34|ATP2C2|SLC37A2	-1.8	darkmagenta
KEGG Pathway	24	hsa05223	Non-small cell lung cancer		-3	16	6.4	14980	69	42	3	7.1	4	673|2309|83593	BRAF|FOXO3|RASSF5	-2.3	darkolivegreen
WikiPathways	27	WP4255	Non small cell lung cancer		-3	15	6.4	14980	70	42	3	7.1	4	673|2309|83593	BRAF|FOXO3|RASSF5	-2.3	darkolivegreen
KEGG Pathway	24	hsa04068	FoxO signaling pathway		-2.3	8.9	4.6	14980	120	42	3	7.1	4	673|2309|9455	BRAF|FOXO3|HOMER2	-1.8	darkolivegreen
Reactome Gene Sets	6	R-HSA-5683057	MAPK family signaling cascades		-2	4.8	3.5	14980	295	42	4	9.5	4.5	673|2309|5786|51125	BRAF|FOXO3|PTPRA|GOLGA7	-1.6	darkolivegreen
WikiPathways	27	WP3844	PI3K AKT mTOR signaling and therapeutic opportunities in prostate cancer		-2.2	7.6	4.2	14980	32	185	3	1.6	0.93	4893|9821|253260	NRAS|RB1CC1|RICTOR	-1.7	darkred
Reactome Gene Sets	6	R-HSA-8953750	Transcriptional Regulation by E2F6		-2	6.9	3.9	14980	35	185	3	1.6	0.93	648|23429|23468	BMI1|RYBP|CBX5	-1.6	darkred
KEGG Pathway	24	hsa05131	Shigellosis		-7	6	7.7	14980	217	162	14	8.6	2.2	382|998|3020|4193|6500|7321|7322|7336|8976|9474|10092|11146|11335|29110	ARF6|CDC42|H3-3A|MDM2|SKP1|UBE2D1|UBE2D2|UBE2V2|WASL|ATG5|ARPC5|GLMN|CBX3|TBK1	-5.6	darkturquoise
CORUM	33	CORUM:234	HuCHRAC complex		-5.3	69	14	14980	4	162	3	1.9	1.1	8467|11177|54107	SMARCA5|BAZ1A|POLE3	-4.2	darkturquoise
KEGG Pathway	24	hsa03083	Polycomb repressive complex		-4.5	7.9	6.5	14980	82	162	7	4.3	1.6	3066|6500|7321|7322|10600|11335|54881	HDAC2|SKP1|UBE2D1|UBE2D2|USP16|CBX3|TEX10	-3.5	darkturquoise
KEGG Pathway	24	hsa03082	ATP-dependent chromatin remodeling		-4	6.6	5.8	14980	98	162	7	4.3	1.6	3066|8089|8099|8467|11177|54107|54556	HDAC2|YEATS4|CDK2AP1|SMARCA5|BAZ1A|POLE3|ING3	-3.1	darkturquoise
Reactome Gene Sets	6	R-HSA-9836573	Mitochondrial RNA degradation		-3.9	28	8.8	14980	10	162	3	1.9	1.1	2926|10128|22868	GRSF1|LRPPRC|FASTKD2	-3	darkturquoise
Reactome Gene Sets	6	R-HSA-191273	Cholesterol biosynthesis		-3.8	14	7.1	14980	26	162	4	2.5	1.2	3422|6309|64801|403313	IDI1|SC5D|ARV1|PLPP6	-2.9	darkturquoise
Reactome Gene Sets	6	R-HSA-199991	Membrane Trafficking		-3.6	2.6	4.3	14980	597	162	17	10	2.4	382|805|2665|5861|5898|8976|9341|10092|10175|10342|10671|23256|26984|27131|51138|60561|80006	ARF6|CALM2|GDI2|RAB1A|RALA|WASL|VAMP3|ARPC5|CNIH1|TFG|DCTN6|SCFD1|SEC22A|SNX5|COPS4|RINT1|TRAPPC13	-2.8	darkturquoise
Reactome Gene Sets	6	R-HSA-72766	Translation		-3.5	3.5	4.5	14980	290	162	11	6.8	2	1968|6729|9255|11222|28972|28977|54516|54534|55173|60488|60559	EIF2S3|SRP54|AIMP1|MRPL3|SPCS1|MRPL42|MTRF1L|MRPL50|MRPS10|MRPS35|SPCS3	-2.7	darkturquoise
Reactome Gene Sets	6	R-HSA-5419276	Mitochondrial translation termination		-3.4	6.4	5.3	14980	87	162	6	3.7	1.5	11222|28977|54516|54534|55173|60488	MRPL3|MRPL42|MTRF1L|MRPL50|MRPS10|MRPS35	-2.7	darkturquoise
Reactome Gene Sets	6	R-HSA-5653656	Vesicle-mediated transport		-3.3	2.5	4	14980	631	162	17	10	2.4	382|805|2665|5861|5898|8976|9341|10092|10175|10342|10671|23256|26984|27131|51138|60561|80006	ARF6|CALM2|GDI2|RAB1A|RALA|WASL|VAMP3|ARPC5|CNIH1|TFG|DCTN6|SCFD1|SEC22A|SNX5|COPS4|RINT1|TRAPPC13	-2.5	darkturquoise
Reactome Gene Sets	6	R-HSA-5368287	Mitochondrial translation		-3.3	6	5	14980	93	162	6	3.7	1.5	11222|28977|54516|54534|55173|60488	MRPL3|MRPL42|MTRF1L|MRPL50|MRPS10|MRPS35	-2.5	darkturquoise
Reactome Gene Sets	6	R-HSA-936440	Negative regulators of DDX58/IFIH1 signaling		-3.3	11	5.9	14980	35	162	4	2.5	1.2	7321|7322|9474|29110	UBE2D1|UBE2D2|ATG5|TBK1	-2.5	darkturquoise
CORUM	33	CORUM:282	SNF2h-cohesin-NuRD complex		-3.2	17	6.8	14980	16	162	3	1.9	1.1	3066|8467|11177	HDAC2|SMARCA5|BAZ1A	-2.5	darkturquoise
Reactome Gene Sets	6	R-HSA-204005	COPII-mediated vesicle transport		-3	6.7	5	14980	69	162	5	3.1	1.4	5861|10175|10342|23256|26984	RAB1A|CNIH1|TFG|SCFD1|SEC22A	-2.3	darkturquoise
Reactome Gene Sets	6	R-HSA-9748787	Azathioprine ADME		-2.8	13	5.9	14980	21	162	3	1.9	1.1	3251|8833|55270	HPRT1|GMPS|NUDT15	-2.2	darkturquoise
CORUM	33	CORUM:320	55S ribosome, mitochondrial		-2.8	6	4.6	14980	77	162	5	3.1	1.4	11222|28977|54534|55173|114294	MRPL3|MRPL42|MRPL50|MRPS10|LACTB	-2.2	darkturquoise
Canonical Pathways	11	M1	PID FANCONI PATHWAY		-2.8	7.9	4.9	14980	47	162	4	2.5	1.2	2187|5810|55120|79728	FANCB|RAD1|FANCL|PALB2	-2.1	darkturquoise
KEGG Pathway	24	hsa00900	Terpenoid backbone biosynthesis		-2.8	13	5.7	14980	22	162	3	1.9	1.1	2339|3422|116150	FNTA|IDI1|NUS1	-2.1	darkturquoise
CORUM	33	CORUM:324	39S ribosomal subunit, mitochondrial		-2.8	7.7	4.9	14980	48	162	4	2.5	1.2	11222|28977|54534|114294	MRPL3|MRPL42|MRPL50|LACTB	-2.1	darkturquoise
Reactome Gene Sets	6	R-HSA-73894	DNA Repair		-2.7	3	3.7	14980	307	162	10	6.2	1.9	2187|5810|7336|7518|8467|10973|51138|54107|55120|79728	FANCB|RAD1|UBE2V2|XRCC4|SMARCA5|ASCC3|COPS4|POLE3|FANCL|PALB2	-2.1	darkturquoise
Reactome Gene Sets	6	R-HSA-8866654	E3 ubiquitin ligases ubiquitinate target proteins		-2.7	7.5	4.8	14980	49	162	4	2.5	1.2	7321|7322|7324|7336	UBE2D1|UBE2D2|UBE2E1|UBE2V2	-2.1	darkturquoise
WikiPathways	27	WP4352	Ciliary landscape		-2.7	3.5	3.8	14980	211	162	8	4.9	1.7	3020|3066|6629|7322|9255|10128|51138|261726	H3-3A|HDAC2|SNRPB2|UBE2D2|AIMP1|LRPPRC|COPS4|TIPRL	-2	darkturquoise
WikiPathways	27	WP4320	Effect of progerin on genes involved in progeria		-2.6	11	5.3	14980	25	162	3	1.9	1.1	3020|3066|11335	H3-3A|HDAC2|CBX3	-2	darkturquoise
Reactome Gene Sets	6	R-HSA-5368286	Mitochondrial translation initiation		-2.6	5.3	4.2	14980	87	162	5	3.1	1.4	11222|28977|54534|55173|60488	MRPL3|MRPL42|MRPL50|MRPS10|MRPS35	-2	darkturquoise
Reactome Gene Sets	6	R-HSA-5389840	Mitochondrial translation elongation		-2.6	5.3	4.2	14980	87	162	5	3.1	1.4	11222|28977|54534|55173|60488	MRPL3|MRPL42|MRPL50|MRPS10|MRPS35	-2	darkturquoise
Reactome Gene Sets	6	R-HSA-8951664	Neddylation		-2.5	3.2	3.6	14980	229	162	8	4.9	1.7	6500|7321|7322|8883|51138|51397|54951|79728	SKP1|UBE2D1|UBE2D2|NAE1|COPS4|COMMD10|COMMD8|PALB2	-1.9	darkturquoise
Reactome Gene Sets	6	R-HSA-1640170	Cell Cycle		-2.5	2.2	3.2	14980	631	162	15	9.3	2.3	3020|4193|5001|5810|5861|6500|7321|7324|7336|8467|54107|54433|55166|79003|255919	H3-3A|MDM2|ORC5|RAD1|RAB1A|SKP1|UBE2D1|UBE2E1|UBE2V2|SMARCA5|POLE3|GAR1|CENPQ|MIS12|CNEP1R1	-1.9	darkturquoise
KEGG Pathway	24	hsa05132	Salmonella infection		-2.4	3.2	3.5	14980	230	162	8	4.9	1.7	382|998|1434|5898|6500|8976|10092|10671	ARF6|CDC42|CSE1L|RALA|SKP1|WASL|ARPC5|DCTN6	-1.9	darkturquoise
KEGG Pathway	24	hsa04120	Ubiquitin mediated proteolysis		-2.4	4	3.7	14980	139	162	6	3.7	1.5	4193|6500|7321|7322|7324|55120	MDM2|SKP1|UBE2D1|UBE2D2|UBE2E1|FANCL	-1.8	darkturquoise
KEGG Pathway	24	hsa03060	Protein export		-2.4	9.2	4.7	14980	30	162	3	1.9	1.1	6729|28972|60559	SRP54|SPCS1|SPCS3	-1.8	darkturquoise
Canonical Pathways	11	M16801	SIG REGULATION OF THE ACTIN CYTOSKELETON BY RHO GTPASES		-2.4	9.2	4.7	14980	30	162	3	1.9	1.1	998|2665|8976	CDC42|GDI2|WASL	-1.8	darkturquoise
Reactome Gene Sets	6	R-HSA-8866652	Synthesis of active ubiquitin: roles of E1 and E2 enzymes		-2.4	9.2	4.7	14980	30	162	3	1.9	1.1	7321|7322|7324	UBE2D1|UBE2D2|UBE2E1	-1.8	darkturquoise
Reactome Gene Sets	6	R-HSA-446203	Asparagine N-linked glycosylation		-2.4	2.9	3.4	14980	289	162	9	5.6	1.8	5861|8813|10175|10342|10671|23256|26984|55907|116150	RAB1A|DPM1|CNIH1|TFG|DCTN6|SCFD1|SEC22A|CMAS|NUS1	-1.8	darkturquoise
KEGG Pathway	24	hsa04144	Endocytosis		-2.3	3.1	3.4	14980	240	162	8	4.9	1.7	382|998|4193|8976|10092|27131|57403|58533	ARF6|CDC42|MDM2|WASL|ARPC5|SNX5|RAB22A|SNX6	-1.8	darkturquoise
Reactome Gene Sets	6	R-HSA-69306	DNA Replication		-2.3	3.8	3.6	14980	145	162	6	3.7	1.5	3020|5001|6500|7321|7324|54107	H3-3A|ORC5|SKP1|UBE2D1|UBE2E1|POLE3	-1.8	darkturquoise
Reactome Gene Sets	6	R-HSA-199977	ER to Golgi Anterograde Transport		-2.3	3.8	3.6	14980	146	162	6	3.7	1.5	5861|10175|10342|10671|23256|26984	RAB1A|CNIH1|TFG|DCTN6|SCFD1|SEC22A	-1.8	darkturquoise
Reactome Gene Sets	6	R-HSA-5205685	PINK1-PRKN Mediated Mitophagy		-2.3	8.4	4.5	14980	33	162	3	1.9	1.1	7322|9474|29110	UBE2D2|ATG5|TBK1	-1.7	darkturquoise
Reactome Gene Sets	6	R-HSA-5693532	DNA Double-Strand Break Repair		-2.2	3.7	3.5	14980	149	162	6	3.7	1.5	5810|7336|7518|8467|54107|79728	RAD1|UBE2V2|XRCC4|SMARCA5|POLE3|PALB2	-1.7	darkturquoise
Reactome Gene Sets	6	R-HSA-5250913	Positive epigenetic regulation of rRNA expression		-2.2	5.5	3.9	14980	67	162	4	2.5	1.2	3020|3066|8467|11335	H3-3A|HDAC2|SMARCA5|CBX3	-1.7	darkturquoise
Reactome Gene Sets	6	R-HSA-168928	DDX58/IFIH1-mediated induction of interferon-alpha/beta		-2.2	5.5	3.9	14980	67	162	4	2.5	1.2	7321|7322|9474|29110	UBE2D1|UBE2D2|ATG5|TBK1	-1.7	darkturquoise
Reactome Gene Sets	6	R-HSA-8852135	Protein ubiquitination		-2.2	5.4	3.8	14980	69	162	4	2.5	1.2	7321|7322|7324|7336	UBE2D1|UBE2D2|UBE2E1|UBE2V2	-1.7	darkturquoise
CORUM	33	CORUM:929	CEN complex		-2.2	7.7	4.2	14980	36	162	3	1.9	1.1	8467|9589|11335	SMARCA5|WTAP|CBX3	-1.7	darkturquoise
Reactome Gene Sets	6	R-HSA-5663213	RHO GTPases Activate WASPs and WAVEs		-2.2	7.7	4.2	14980	36	162	3	1.9	1.1	998|8976|10092	CDC42|WASL|ARPC5	-1.7	darkturquoise
Reactome Gene Sets	6	R-HSA-9013424	RHOV GTPase cycle		-2.1	7.5	4.1	14980	37	162	3	1.9	1.1	998|8976|9352	CDC42|WASL|TXNL1	-1.6	darkturquoise
Reactome Gene Sets	6	R-HSA-427389	ERCC6 (CSB) and EHMT2 (G9a) positively regulate rRNA expression		-2.1	7.5	4.1	14980	37	162	3	1.9	1.1	3020|3066|11335	H3-3A|HDAC2|CBX3	-1.6	darkturquoise
Reactome Gene Sets	6	R-HSA-9748784	Drug ADME		-2.1	5.1	3.6	14980	73	162	4	2.5	1.2	132|3251|8833|55270	ADK|HPRT1|GMPS|NUDT15	-1.6	darkturquoise
Reactome Gene Sets	6	R-HSA-69620	Cell Cycle Checkpoints		-2	2.8	3	14980	269	162	8	4.9	1.7	4193|5001|5810|7321|7324|7336|55166|79003	MDM2|ORC5|RAD1|UBE2D1|UBE2E1|UBE2V2|CENPQ|MIS12	-1.6	darkturquoise
Reactome Gene Sets	6	R-HSA-69239	Synthesis of DNA		-2	3.9	3.3	14980	118	162	5	3.1	1.4	5001|6500|7321|7324|54107	ORC5|SKP1|UBE2D1|UBE2E1|POLE3	-1.6	darkturquoise
Canonical Pathways	11	M214	PID ERBB1 INTERNALIZATION PATHWAY		-2	6.9	3.9	14980	40	162	3	1.9	1.1	998|7321|7322	CDC42|UBE2D1|UBE2D2	-1.6	darkturquoise
Reactome Gene Sets	6	R-HSA-5205647	Mitophagy		-2	6.9	3.9	14980	40	162	3	1.9	1.1	7322|9474|29110	UBE2D2|ATG5|TBK1	-1.6	darkturquoise
Canonical Pathways	11	M5193	SIG CHEMOTAXIS		-2	6.9	3.9	14980	40	162	3	1.9	1.1	998|2665|8976	CDC42|GDI2|WASL	-1.6	darkturquoise
WikiPathways	27	WP5329	Cholesterol biosynthesis pathway in hepatocytes		-2	6.9	3.9	14980	40	162	3	1.9	1.1	3422|6309|403313	IDI1|SC5D|PLPP6	-1.6	darkturquoise
Reactome Gene Sets	6	R-HSA-69002	DNA Replication Pre-Initiation		-2	3.9	3.3	14980	119	162	5	3.1	1.4	3020|5001|7321|7324|54107	H3-3A|ORC5|UBE2D1|UBE2E1|POLE3	-1.6	darkturquoise
WikiPathways	27	WP4946	DNA repair pathways full network		-2	3.9	3.3	14980	120	162	5	3.1	1.4	2187|7518|54107|55120|79728	FANCB|XRCC4|POLE3|FANCL|PALB2	-1.5	darkturquoise
WikiPathways	27	WP5408	15q25 copy number variation		-2	6.8	3.9	14980	41	162	3	1.9	1.1	28972|60559|83640	SPCS1|SPCS3|RAMAC	-1.5	darkturquoise
Reactome Gene Sets	6	R-HSA-8953854	Metabolism of RNA		-22	2.5	11	14980	709	1058	126	12	1	705|1659|1736|1981|2521|2962|3028|3178|3191|4234|4670|4809|4849|4904|5093|5432|5434|5518|5546|5580|5686|5688|5690|5693|5694|5699|5700|5702|5704|5705|5710|5714|5715|5719|5721|5901|5976|6231|6396|6427|6626|6628|6631|6632|6634|6636|6832|7307|8106|8241|8270|8563|8568|8683|9136|9410|9416|9491|9688|9790|9939|10189|10212|10248|10262|10284|10419|10482|10523|10528|10607|10713|10775|10969|10978|11338|22827…	BYSL|DHX8|DKC1|EIF4G1|FUS|GTF2F1|HSD17B10|HNRNPA1|HNRNPL|METTL1|HNRNPM|SNU13|CNOT3|YBX1|PCBP1|POLR2C|POLR2E|PPP2R1A|PRCC|PRKCD|PSMA5|PSMA7|PSMB2|PSMB5|PSMB6|PSMB10|PSMC1|PSMC3|PSMC4|PSMC5|PSMD4|PSMD8|PSMD9|PSMD13|PSME2|RAN|UPF1|RPS26|SEC13|SRSF2|SNRPA|SNRPB|SNRPC|SNRPD1|SNRPD3|SNRPF|SUPV3L1|U2AF1|PABPN1|RBM10|LAGE3|THOC5|RRP1|SRSF9|RRP9|SNRNP40|DDX23|PSMF1|NUP93|BMS1|RBM8A|ALYREF|DDX39A|POP7|SF3B…	-20	green
Reactome Gene Sets	6	R-HSA-72203	Processing of Capped Intron-Containing Pre-mRNA		-11	2.7	8	14980	282	1058	54	5.1	0.68	1659|2521|2962|3178|3191|4670|4809|4904|5093|5432|5434|5546|6396|6427|6626|6628|6631|6632|6634|6636|7307|8106|8241|8563|8683|9410|9416|9688|9939|10189|10212|10262|10284|10482|10523|10713|10978|11338|22827|23636|25804|26017|26097|26121|27339|51340|51428|56259|57461|79228|84811|153527|220988|102724594	DHX8|FUS|GTF2F1|HNRNPA1|HNRNPL|HNRNPM|SNU13|YBX1|PCBP1|POLR2C|POLR2E|PRCC|SEC13|SRSF2|SNRPA|SNRPB|SNRPC|SNRPD1|SNRPD3|SNRPF|U2AF1|PABPN1|RBM10|THOC5|SRSF9|SNRNP40|DDX23|NUP93|RBM8A|ALYREF|DDX39A|SF3B4|SAP18|NXF1|CHERP|USP39|CLP1|U2AF2|PUF60|NUP62|LSM4|FAM32A|CHTOP|PRPF31|PRPF19|CRNKL1|DDX41|CTNNBL1|ISY1|THOC6|BUD13|ZMAT2|HNRNPA3|LOC102724594	-9.1	green
Reactome Gene Sets	6	R-HSA-72163	mRNA Splicing - Major Pathway		-11	3	8	14980	207	1058	44	4.2	0.61	1659|2521|2962|3178|3191|4670|4809|4904|5093|5432|5434|5546|6427|6626|6628|6631|6632|6634|6636|7307|8241|8683|9410|9416|9939|10189|10262|10284|10523|10713|11338|22827|25804|26017|26121|27339|51340|51428|56259|57461|84811|153527|220988|102724594	DHX8|FUS|GTF2F1|HNRNPA1|HNRNPL|HNRNPM|SNU13|YBX1|PCBP1|POLR2C|POLR2E|PRCC|SRSF2|SNRPA|SNRPB|SNRPC|SNRPD1|SNRPD3|SNRPF|U2AF1|RBM10|SRSF9|SNRNP40|DDX23|RBM8A|ALYREF|SF3B4|SAP18|CHERP|USP39|U2AF2|PUF60|LSM4|FAM32A|PRPF31|PRPF19|CRNKL1|DDX41|CTNNBL1|ISY1|BUD13|ZMAT2|HNRNPA3|LOC102724594	-8.8	green
KEGG Pathway	24	hsa03040	Spliceosome		-10	3.6	8.2	14980	130	1058	33	3.1	0.53	1659|2521|3178|4670|4809|5093|6427|6626|6628|6631|6632|6634|6636|7307|8683|9410|9416|9939|10189|10262|10523|10713|11338|22827|25804|26121|27339|51340|56259|57461|153527|220988|102724594	DHX8|FUS|HNRNPA1|HNRNPM|SNU13|PCBP1|SRSF2|SNRPA|SNRPB|SNRPC|SNRPD1|SNRPD3|SNRPF|U2AF1|SRSF9|SNRNP40|DDX23|RBM8A|ALYREF|SF3B4|CHERP|USP39|U2AF2|PUF60|LSM4|PRPF31|PRPF19|CRNKL1|CTNNBL1|ISY1|ZMAT2|HNRNPA3|LOC102724594	-8.5	green
KEGG Pathway	24	hsa05012	Parkinson disease		-10	2.8	7.8	14980	244	1058	48	4.5	0.64	506|513|518|581|808|1537|4696|4705|4713|4720|4723|4728|5686|5688|5690|5693|5694|5700|5702|5704|5705|5710|5714|5715|5719|7277|7317|7332|7384|7922|9817|10131|10376|10383|11047|25828|27173|27429|29985|54539|55630|64837|84617|84790|91252|118424|347733|374291	ATP5F1B|ATP5F1D|ATP5MC3|BAX|CALM3|CYC1|NDUFA3|NDUFA10|NDUFB7|NDUFS2|NDUFV1|NDUFS8|PSMA5|PSMA7|PSMB2|PSMB5|PSMB6|PSMC1|PSMC3|PSMC4|PSMC5|PSMD4|PSMD8|PSMD9|PSMD13|TUBA4A|UBA1|UBE2L3|UQCRC1|SLC39A7|KEAP1|TRAP1|TUBA1B|TUBB4B|ADRM1|TXN2|SLC39A1|HTRA2|SLC39A3|NDUFB11|SLC39A4|KLC2|TUBB6|TUBA1C|SLC39A13|UBE2J2|TUBB2B|NDUFS7	-8.5	green
Reactome Gene Sets	6	R-HSA-72172	mRNA Splicing		-10	2.9	7.7	14980	215	1058	44	4.2	0.61	1659|2521|2962|3178|3191|4670|4809|4904|5093|5432|5434|5546|6427|6626|6628|6631|6632|6634|6636|7307|8241|8683|9410|9416|9939|10189|10262|10284|10523|10713|11338|22827|25804|26017|26121|27339|51340|51428|56259|57461|84811|153527|220988|102724594	DHX8|FUS|GTF2F1|HNRNPA1|HNRNPL|HNRNPM|SNU13|YBX1|PCBP1|POLR2C|POLR2E|PRCC|SRSF2|SNRPA|SNRPB|SNRPC|SNRPD1|SNRPD3|SNRPF|U2AF1|RBM10|SRSF9|SNRNP40|DDX23|RBM8A|ALYREF|SF3B4|SAP18|CHERP|USP39|U2AF2|PUF60|LSM4|FAM32A|PRPF31|PRPF19|CRNKL1|DDX41|CTNNBL1|ISY1|BUD13|ZMAT2|HNRNPA3|LOC102724594	-8.3	green
Reactome Gene Sets	6	R-HSA-8852276	The role of GTSE1 in G2/M progression after G2 checkpoint		-9.9	4.7	8.5	14980	69	1058	23	2.2	0.45	3326|5686|5688|5690|5693|5694|5699|5700|5702|5704|5705|5710|5714|5715|5719|5721|7277|9491|10376|10383|84617|84790|347733	HSP90AB1|PSMA5|PSMA7|PSMB2|PSMB5|PSMB6|PSMB10|PSMC1|PSMC3|PSMC4|PSMC5|PSMD4|PSMD8|PSMD9|PSMD13|PSME2|TUBA4A|PSMF1|TUBA1B|TUBB4B|TUBB6|TUBA1C|TUBB2B	-8.1	green
Reactome Gene Sets	6	R-HSA-5389840	Mitochondrial translation elongation		-9.9	4.2	8.3	14980	87	1058	26	2.5	0.48	5018|6182|6183|7284|7818|10102|10573|26284|29088|51021|51069|51073|51081|51116|51253|54998|55168|63875|64949|64951|64969|64981|65993|90480|124995|128308	OXA1L|MRPL12|MRPS12|TUFM|DAP3|TSFM|MRPL28|ERAL1|MRPL15|MRPS16|MRPL2|MRPL4|MRPS7|MRPS2|MRPL37|AURKAIP1|MRPS18A|MRPL17|MRPS26|MRPS24|MRPS5|MRPL34|MRPS34|GADD45GIP1|MRPL10|MRPL55	-8.1	green
Reactome Gene Sets	6	R-HSA-72766	Translation		-9.4	2.5	7.3	14980	290	1058	52	4.9	0.66	16|327|1650|1967|1978|1981|2193|3035|3735|4141|5018|5859|6182|6183|6184|6185|6231|6301|6730|7284|7818|7965|8662|8664|8668|8890|8893|10102|10573|10667|10952|26284|29088|29927|51021|51069|51073|51081|51116|51253|54998|55168|63875|64949|64951|64969|64981|65993|90480|124454|124995|128308	AARS1|APEH|DDOST|EIF2B1|EIF4EBP1|EIF4G1|FARSA|HARS1|KARS1|MARS1|OXA1L|QARS1|MRPL12|MRPS12|RPN1|RPN2|RPS26|SARS1|SRP68|TUFM|DAP3|AIMP2|EIF3B|EIF3D|EIF3I|EIF2B4|EIF2B5|TSFM|MRPL28|FARS2|SEC61B|ERAL1|MRPL15|SEC61A1|MRPS16|MRPL2|MRPL4|MRPS7|MRPS2|MRPL37|AURKAIP1|MRPS18A|MRPL17|MRPS26|MRPS24|MRPS5|MRPL34|MRPS34|GADD45GIP1|EARS2|MRPL10|MRPL55	-7.8	green
Reactome Gene Sets	6	R-HSA-5689603	UCH proteinases		-9.2	4.1	8	14980	86	1058	25	2.4	0.47	60|3054|5686|5688|5690|5693|5694|5699|5700|5702|5704|5705|5710|5714|5715|5719|5721|7040|8607|9491|10445|11047|79913|83444|125476	ACTB|HCFC1|PSMA5|PSMA7|PSMB2|PSMB5|PSMB6|PSMB10|PSMC1|PSMC3|PSMC4|PSMC5|PSMD4|PSMD8|PSMD9|PSMD13|PSME2|TGFB1|RUVBL1|PSMF1|MCRS1|ADRM1|ACTR5|INO80B|INO80C	-7.6	green
Reactome Gene Sets	6	R-HSA-5368287	Mitochondrial translation		-9.2	4	7.9	14980	93	1058	26	2.5	0.48	5018|6182|6183|7284|7818|10102|10573|26284|29088|51021|51069|51073|51081|51116|51253|54998|55168|63875|64949|64951|64969|64981|65993|90480|124995|128308	OXA1L|MRPL12|MRPS12|TUFM|DAP3|TSFM|MRPL28|ERAL1|MRPL15|MRPS16|MRPL2|MRPL4|MRPS7|MRPS2|MRPL37|AURKAIP1|MRPS18A|MRPL17|MRPS26|MRPS24|MRPS5|MRPL34|MRPS34|GADD45GIP1|MRPL10|MRPL55	-7.5	green
Reactome Gene Sets	6	R-HSA-162909	Host Interactions of HIV factors		-9.1	3.4	7.6	14980	128	1058	31	2.9	0.52	160|375|1025|1173|1175|5478|5686|5688|5690|5693|5694|5699|5700|5702|5704|5705|5710|5714|5715|5719|5721|5879|5901|5902|5905|6396|8907|9491|9688|10053|23636	AP2A1|ARF1|CDK9|AP2M1|AP2S1|PPIA|PSMA5|PSMA7|PSMB2|PSMB5|PSMB6|PSMB10|PSMC1|PSMC3|PSMC4|PSMC5|PSMD4|PSMD8|PSMD9|PSMD13|PSME2|RAC1|RAN|RANBP1|RANGAP1|SEC13|AP1M1|PSMF1|NUP93|AP1M2|NUP62	-7.4	green
KEGG Pathway	24	hsa03050	Proteasome		-8.8	5.6	8.3	14980	43	1058	17	1.6	0.39	5686|5688|5690|5693|5694|5699|5700|5702|5704|5705|5710|5714|5715|5719|5721|9491|11047	PSMA5|PSMA7|PSMB2|PSMB5|PSMB6|PSMB10|PSMC1|PSMC3|PSMC4|PSMC5|PSMD4|PSMD8|PSMD9|PSMD13|PSME2|PSMF1|ADRM1	-7.1	green
Reactome Gene Sets	6	R-HSA-5419276	Mitochondrial translation termination		-8.4	3.9	7.5	14980	87	1058	24	2.3	0.46	5018|6182|6183|7818|10573|26284|29088|51021|51069|51073|51081|51116|51253|54998|55168|63875|64949|64951|64969|64981|65993|90480|124995|128308	OXA1L|MRPL12|MRPS12|DAP3|MRPL28|ERAL1|MRPL15|MRPS16|MRPL2|MRPL4|MRPS7|MRPS2|MRPL37|AURKAIP1|MRPS18A|MRPL17|MRPS26|MRPS24|MRPS5|MRPL34|MRPS34|GADD45GIP1|MRPL10|MRPL55	-6.8	green
Reactome Gene Sets	6	R-HSA-5368286	Mitochondrial translation initiation		-8.4	3.9	7.5	14980	87	1058	24	2.3	0.46	5018|6182|6183|7818|10573|26284|29088|51021|51069|51073|51081|51116|51253|54998|55168|63875|64949|64951|64969|64981|65993|90480|124995|128308	OXA1L|MRPL12|MRPS12|DAP3|MRPL28|ERAL1|MRPL15|MRPS16|MRPL2|MRPL4|MRPS7|MRPS2|MRPL37|AURKAIP1|MRPS18A|MRPL17|MRPS26|MRPS24|MRPS5|MRPL34|MRPS34|GADD45GIP1|MRPL10|MRPL55	-6.8	green
CORUM	33	CORUM:351	Spliceosome		-8.1	3.1	7	14980	140	1058	31	2.9	0.52	1659|4809|5496|6427|6626|6628|6631|6632|6634|6636|7307|8563|8683|9410|9416|9939|10189|10262|10421|10713|11338|22827|25804|26121|27339|51340|51428|56259|57461|79228|84811	DHX8|SNU13|PPM1G|SRSF2|SNRPA|SNRPB|SNRPC|SNRPD1|SNRPD3|SNRPF|U2AF1|THOC5|SRSF9|SNRNP40|DDX23|RBM8A|ALYREF|SF3B4|CD2BP2|USP39|U2AF2|PUF60|LSM4|PRPF31|PRPF19|CRNKL1|DDX41|CTNNBL1|ISY1|THOC6|BUD13	-6.5	green
KEGG Pathway	24	hsa05014	Amyotrophic lateral sclerosis		-7.9	2.3	6.5	14980	330	1058	53	5	0.67	60|71|506|513|518|581|1537|2521|2876|3178|4696|4705|4713|4720|4723|4728|5216|5686|5688|5690|5693|5694|5700|5702|5704|5705|5710|5714|5715|5719|5879|6396|7277|7384|9688|10189|10280|10376|10383|10452|10482|10540|11047|23636|54539|56893|64837|84617|84790|220988|347733|374291|400916	ACTB|ACTG1|ATP5F1B|ATP5F1D|ATP5MC3|BAX|CYC1|FUS|GPX1|HNRNPA1|NDUFA3|NDUFA10|NDUFB7|NDUFS2|NDUFV1|NDUFS8|PFN1|PSMA5|PSMA7|PSMB2|PSMB5|PSMB6|PSMC1|PSMC3|PSMC4|PSMC5|PSMD4|PSMD8|PSMD9|PSMD13|RAC1|SEC13|TUBA4A|UQCRC1|NUP93|ALYREF|SIGMAR1|TUBA1B|TUBB4B|TOMM40|NXF1|DCTN2|ADRM1|NUP62|NDUFB11|UBQLN4|KLC2|TUBB6|TUBA1C|HNRNPA3|TUBB2B|NDUFS7|CHCHD10	-6.4	green
Reactome Gene Sets	6	R-HSA-162906	HIV Infection		-7.7	2.6	6.5	14980	227	1058	41	3.9	0.59	160|375|1025|1173|1175|2237|2547|2962|5432|5434|5478|5686|5688|5690|5693|5694|5699|5700|5702|5704|5705|5710|5714|5715|5719|5721|5879|5901|5902|5905|6396|6749|6878|8907|9150|9491|9688|10053|23636|79643|128866	AP2A1|ARF1|CDK9|AP2M1|AP2S1|FEN1|XRCC6|GTF2F1|POLR2C|POLR2E|PPIA|PSMA5|PSMA7|PSMB2|PSMB5|PSMB6|PSMB10|PSMC1|PSMC3|PSMC4|PSMC5|PSMD4|PSMD8|PSMD9|PSMD13|PSME2|RAC1|RAN|RANBP1|RANGAP1|SEC13|SSRP1|TAF6|AP1M1|CTDP1|PSMF1|NUP93|AP1M2|NUP62|CHMP6|CHMP4B	-6.2	green
Reactome Gene Sets	6	R-HSA-4086400	PCP/CE pathway		-7.7	3.7	7.1	14980	87	1058	23	2.2	0.45	160|1173|1175|5216|5686|5688|5690|5693|5694|5699|5700|5702|5704|5705|5710|5714|5715|5719|5721|5879|9491|23513|50855	AP2A1|AP2M1|AP2S1|PFN1|PSMA5|PSMA7|PSMB2|PSMB5|PSMB6|PSMB10|PSMC1|PSMC3|PSMC4|PSMC5|PSMD4|PSMD8|PSMD9|PSMD13|PSME2|RAC1|PSMF1|SCRIB|PARD6A	-6.2	green
KEGG Pathway	24	hsa03008	Ribosome biogenesis in eukaryotes		-7.6	4	7.2	14980	74	1058	21	2	0.43	1736|3692|4809|5901|6949|9790|10248|10482|10528|10607|10775|27341|28987|29889|54913|55226|55272|55651|65083|92856|138716	DKC1|EIF6|SNU13|RAN|TCOF1|BMS1|POP7|NXF1|NOP56|TBL3|POP4|RRP7A|NOB1|GNL2|RPP25|NAT10|IMP3|NHP2|NOL6|IMP4|RPP25L	-6.2	green
Reactome Gene Sets	6	R-HSA-75815	Ubiquitin-dependent degradation of Cyclin D		-7.6	4.8	7.4	14980	50	1058	17	1.6	0.39	1019|5686|5688|5690|5693|5694|5699|5700|5702|5704|5705|5710|5714|5715|5719|5721|9491	CDK4|PSMA5|PSMA7|PSMB2|PSMB5|PSMB6|PSMB10|PSMC1|PSMC3|PSMC4|PSMC5|PSMD4|PSMD8|PSMD9|PSMD13|PSME2|PSMF1	-6.1	green
Reactome Gene Sets	6	R-HSA-351202	Metabolism of polyamines		-7.6	4.6	7.3	14980	56	1058	18	1.7	0.4	5686|5688|5690|5693|5694|5699|5700|5702|5704|5705|5710|5714|5715|5719|5721|6723|9491|196743	PSMA5|PSMA7|PSMB2|PSMB5|PSMB6|PSMB10|PSMC1|PSMC3|PSMC4|PSMC5|PSMD4|PSMD8|PSMD9|PSMD13|PSME2|SRM|PSMF1|PAOX	-6.1	green
Reactome Gene Sets	6	R-HSA-5607761	Dectin-1 mediated noncanonical NF-kB signaling		-7.3	4.4	7.1	14980	58	1058	18	1.7	0.4	5686|5688|5690|5693|5694|5699|5700|5702|5704|5705|5710|5714|5715|5719|5721|5970|9040|9491	PSMA5|PSMA7|PSMB2|PSMB5|PSMB6|PSMB10|PSMC1|PSMC3|PSMC4|PSMC5|PSMD4|PSMD8|PSMD9|PSMD13|PSME2|RELA|UBE2M|PSMF1	-5.9	green
CORUM	33	CORUM:193	PA700-20S-PA28 complex		-7.2	5.5	7.5	14980	36	1058	14	1.3	0.35	5686|5688|5690|5693|5694|5700|5702|5704|5705|5710|5714|5715|5719|5721	PSMA5|PSMA7|PSMB2|PSMB5|PSMB6|PSMC1|PSMC3|PSMC4|PSMC5|PSMD4|PSMD8|PSMD9|PSMD13|PSME2	-5.8	green
Reactome Gene Sets	6	R-HSA-1236978	Cross-presentation of soluble exogenous antigens (endosomes)		-7.2	4.8	7.2	14980	47	1058	16	1.5	0.38	5686|5688|5690|5693|5694|5699|5700|5702|5704|5705|5710|5714|5715|5719|5721|9491	PSMA5|PSMA7|PSMB2|PSMB5|PSMB6|PSMB10|PSMC1|PSMC3|PSMC4|PSMC5|PSMD4|PSMD8|PSMD9|PSMD13|PSME2|PSMF1	-5.8	green
WikiPathways	27	WP183	Proteasome degradation		-7.2	4.3	7	14980	59	1058	18	1.7	0.4	5686|5688|5690|5693|5694|5699|5700|5702|5704|5705|5710|5714|5715|5719|5721|6184|6185|7317	PSMA5|PSMA7|PSMB2|PSMB5|PSMB6|PSMB10|PSMC1|PSMC3|PSMC4|PSMC5|PSMD4|PSMD8|PSMD9|PSMD13|PSME2|RPN1|RPN2|UBA1	-5.8	green
CORUM	33	CORUM:181	26S proteasome		-7.1	7.1	7.9	14980	22	1058	11	1	0.31	5686|5688|5690|5693|5694|5700|5702|5704|5705|5710|5719	PSMA5|PSMA7|PSMB2|PSMB5|PSMB6|PSMC1|PSMC3|PSMC4|PSMC5|PSMD4|PSMD13	-5.7	green
Reactome Gene Sets	6	R-HSA-211733	Regulation of activated PAK-2p34 by proteasome mediated degradation		-7	4.7	7.1	14980	48	1058	16	1.5	0.38	5686|5688|5690|5693|5694|5699|5700|5702|5704|5705|5710|5714|5715|5719|5721|9491	PSMA5|PSMA7|PSMB2|PSMB5|PSMB6|PSMB10|PSMC1|PSMC3|PSMC4|PSMC5|PSMD4|PSMD8|PSMD9|PSMD13|PSME2|PSMF1	-5.7	green
Reactome Gene Sets	6	R-HSA-450408	AUF1 (hnRNP D0) binds and destabilizes mRNA		-7	4.5	7	14980	54	1058	17	1.6	0.39	1981|5686|5688|5690|5693|5694|5699|5700|5702|5704|5705|5710|5714|5715|5719|5721|9491	EIF4G1|PSMA5|PSMA7|PSMB2|PSMB5|PSMB6|PSMB10|PSMC1|PSMC3|PSMC4|PSMC5|PSMD4|PSMD8|PSMD9|PSMD13|PSME2|PSMF1	-5.6	green
WikiPathways	27	WP411	mRNA processing		-6.9	3.1	6.4	14980	124	1058	27	2.6	0.48	1659|2521|3178|3182|3191|3276|4670|4809|4904|5496|5681|6427|6433|6626|6628|6632|6634|6636|7307|8106|8683|9410|10262|10421|10482|10978|11338	DHX8|FUS|HNRNPA1|HNRNPAB|HNRNPL|PRMT1|HNRNPM|SNU13|YBX1|PPM1G|PSKH1|SRSF2|SFSWAP|SNRPA|SNRPB|SNRPD1|SNRPD3|SNRPF|U2AF1|PABPN1|SRSF9|SNRNP40|SF3B4|CD2BP2|NXF1|CLP1|U2AF2	-5.6	green
Reactome Gene Sets	6	R-HSA-4608870	Asymmetric localization of PCP proteins		-6.9	4.2	6.9	14980	61	1058	18	1.7	0.4	5686|5688|5690|5693|5694|5699|5700|5702|5704|5705|5710|5714|5715|5719|5721|9491|23513|50855	PSMA5|PSMA7|PSMB2|PSMB5|PSMB6|PSMB10|PSMC1|PSMC3|PSMC4|PSMC5|PSMD4|PSMD8|PSMD9|PSMD13|PSME2|PSMF1|SCRIB|PARD6A	-5.6	green
Reactome Gene Sets	6	R-HSA-350562	Regulation of ornithine decarboxylase (ODC)		-6.9	4.6	7	14980	49	1058	16	1.5	0.38	5686|5688|5690|5693|5694|5699|5700|5702|5704|5705|5710|5714|5715|5719|5721|9491	PSMA5|PSMA7|PSMB2|PSMB5|PSMB6|PSMB10|PSMC1|PSMC3|PSMC4|PSMC5|PSMD4|PSMD8|PSMD9|PSMD13|PSME2|PSMF1	-5.5	green
Reactome Gene Sets	6	R-HSA-8941858	Regulation of RUNX3 expression and activity		-6.9	4.4	6.9	14980	55	1058	17	1.6	0.39	5686|5688|5690|5693|5694|5699|5700|5702|5704|5705|5710|5714|5715|5719|5721|7040|9491	PSMA5|PSMA7|PSMB2|PSMB5|PSMB6|PSMB10|PSMC1|PSMC3|PSMC4|PSMC5|PSMD4|PSMD8|PSMD9|PSMD13|PSME2|TGFB1|PSMF1	-5.5	green
KEGG Pathway	24	hsa05010	Alzheimer disease		-6.8	2.1	5.9	14980	346	1058	52	4.9	0.66	506|513|518|808|823|1020|1537|2597|3028|4696|4705|4713|4720|4723|4728|5605|5664|5686|5688|5690|5693|5694|5700|5702|5704|5705|5710|5714|5715|5719|5970|7277|7384|7922|8326|8772|10023|10376|10383|11047|23385|23401|27173|29985|54539|55630|64837|84617|84790|91252|347733|374291	ATP5F1B|ATP5F1D|ATP5MC3|CALM3|CAPN1|CDK5|CYC1|GAPDH|HSD17B10|NDUFA3|NDUFA10|NDUFB7|NDUFS2|NDUFV1|NDUFS8|MAP2K2|PSEN2|PSMA5|PSMA7|PSMB2|PSMB5|PSMB6|PSMC1|PSMC3|PSMC4|PSMC5|PSMD4|PSMD8|PSMD9|PSMD13|RELA|TUBA4A|UQCRC1|SLC39A7|FZD9|FADD|FRAT1|TUBA1B|TUBB4B|ADRM1|NCSTN|FRAT2|SLC39A1|SLC39A3|NDUFB11|SLC39A4|KLC2|TUBB6|TUBA1C|SLC39A13|TUBB2B|NDUFS7	-5.4	green
Reactome Gene Sets	6	R-HSA-69613	p53-Independent G1/S DNA damage checkpoint		-6.8	4.5	6.9	14980	50	1058	16	1.5	0.38	5686|5688|5690|5693|5694|5699|5700|5702|5704|5705|5710|5714|5715|5719|5721|9491	PSMA5|PSMA7|PSMB2|PSMB5|PSMB6|PSMB10|PSMC1|PSMC3|PSMC4|PSMC5|PSMD4|PSMD8|PSMD9|PSMD13|PSME2|PSMF1	-5.4	green
Reactome Gene Sets	6	R-HSA-180534	Vpu mediated degradation of CD4		-6.8	4.5	6.9	14980	50	1058	16	1.5	0.38	5686|5688|5690|5693|5694|5699|5700|5702|5704|5705|5710|5714|5715|5719|5721|9491	PSMA5|PSMA7|PSMB2|PSMB5|PSMB6|PSMB10|PSMC1|PSMC3|PSMC4|PSMC5|PSMD4|PSMD8|PSMD9|PSMD13|PSME2|PSMF1	-5.4	green
Reactome Gene Sets	6	R-HSA-69610	p53-Independent DNA Damage Response		-6.8	4.5	6.9	14980	50	1058	16	1.5	0.38	5686|5688|5690|5693|5694|5699|5700|5702|5704|5705|5710|5714|5715|5719|5721|9491	PSMA5|PSMA7|PSMB2|PSMB5|PSMB6|PSMB10|PSMC1|PSMC3|PSMC4|PSMC5|PSMD4|PSMD8|PSMD9|PSMD13|PSME2|PSMF1	-5.4	green
Reactome Gene Sets	6	R-HSA-349425	Autodegradation of the E3 ubiquitin ligase COP1		-6.8	4.5	6.9	14980	50	1058	16	1.5	0.38	5686|5688|5690|5693|5694|5699|5700|5702|5704|5705|5710|5714|5715|5719|5721|9491	PSMA5|PSMA7|PSMB2|PSMB5|PSMB6|PSMB10|PSMC1|PSMC3|PSMC4|PSMC5|PSMD4|PSMD8|PSMD9|PSMD13|PSME2|PSMF1	-5.4	green
Reactome Gene Sets	6	R-HSA-69601	Ubiquitin Mediated Degradation of Phosphorylated Cdc25A		-6.8	4.5	6.9	14980	50	1058	16	1.5	0.38	5686|5688|5690|5693|5694|5699|5700|5702|5704|5705|5710|5714|5715|5719|5721|9491	PSMA5|PSMA7|PSMB2|PSMB5|PSMB6|PSMB10|PSMC1|PSMC3|PSMC4|PSMC5|PSMD4|PSMD8|PSMD9|PSMD13|PSME2|PSMF1	-5.4	green
Reactome Gene Sets	6	R-HSA-5676590	NIK-->noncanonical NF-kB signaling		-6.7	4.2	6.7	14980	57	1058	17	1.6	0.39	5686|5688|5690|5693|5694|5699|5700|5702|5704|5705|5710|5714|5715|5719|5721|9040|9491	PSMA5|PSMA7|PSMB2|PSMB5|PSMB6|PSMB10|PSMC1|PSMC3|PSMC4|PSMC5|PSMD4|PSMD8|PSMD9|PSMD13|PSME2|UBE2M|PSMF1	-5.3	green
Reactome Gene Sets	6	R-HSA-9824272	Somitogenesis		-6.6	4.4	6.8	14980	51	1058	16	1.5	0.38	5686|5688|5690|5693|5694|5699|5700|5702|5704|5705|5710|5714|5715|5719|5721|9491	PSMA5|PSMA7|PSMB2|PSMB5|PSMB6|PSMB10|PSMC1|PSMC3|PSMC4|PSMC5|PSMD4|PSMD8|PSMD9|PSMD13|PSME2|PSMF1	-5.3	green
Reactome Gene Sets	6	R-HSA-169911	Regulation of Apoptosis		-6.6	4.4	6.8	14980	51	1058	16	1.5	0.38	5686|5688|5690|5693|5694|5699|5700|5702|5704|5705|5710|5714|5715|5719|5721|9491	PSMA5|PSMA7|PSMB2|PSMB5|PSMB6|PSMB10|PSMC1|PSMC3|PSMC4|PSMC5|PSMD4|PSMD8|PSMD9|PSMD13|PSME2|PSMF1	-5.3	green
CORUM	33	CORUM:320	55S ribosome, mitochondrial		-6.6	3.7	6.5	14980	77	1058	20	1.9	0.42	6182|6183|7818|10573|29088|51021|51069|51073|51081|51116|51253|55168|63875|64949|64951|64969|64981|65993|124995|128308	MRPL12|MRPS12|DAP3|MRPL28|MRPL15|MRPS16|MRPL2|MRPL4|MRPS7|MRPS2|MRPL37|MRPS18A|MRPL17|MRPS26|MRPS24|MRPS5|MRPL34|MRPS34|MRPL10|MRPL55	-5.3	green
Reactome Gene Sets	6	R-HSA-180585	Vif-mediated degradation of APOBEC3G		-6.5	4.4	6.7	14980	52	1058	16	1.5	0.38	5686|5688|5690|5693|5694|5699|5700|5702|5704|5705|5710|5714|5715|5719|5721|9491	PSMA5|PSMA7|PSMB2|PSMB5|PSMB6|PSMB10|PSMC1|PSMC3|PSMC4|PSMC5|PSMD4|PSMD8|PSMD9|PSMD13|PSME2|PSMF1	-5.2	green
Reactome Gene Sets	6	R-HSA-9762114	GSK3B and BTRC:CUL1-mediated-degradation of NFE2L2		-6.5	4.4	6.7	14980	52	1058	16	1.5	0.38	5686|5688|5690|5693|5694|5699|5700|5702|5704|5705|5710|5714|5715|5719|5721|9491	PSMA5|PSMA7|PSMB2|PSMB5|PSMB6|PSMB10|PSMC1|PSMC3|PSMC4|PSMC5|PSMD4|PSMD8|PSMD9|PSMD13|PSME2|PSMF1	-5.2	green
Reactome Gene Sets	6	R-HSA-1169091	Activation of NF-kappaB in B cells		-6.5	3.9	6.5	14980	65	1058	18	1.7	0.4	4793|5686|5688|5690|5693|5694|5699|5700|5702|5704|5705|5710|5714|5715|5719|5721|5970|9491	NFKBIB|PSMA5|PSMA7|PSMB2|PSMB5|PSMB6|PSMB10|PSMC1|PSMC3|PSMC4|PSMC5|PSMD4|PSMD8|PSMD9|PSMD13|PSME2|RELA|PSMF1	-5.2	green
Reactome Gene Sets	6	R-HSA-5362768	Hh mutants are degraded by ERAD		-6.4	4.3	6.6	14980	53	1058	16	1.5	0.38	5686|5688|5690|5693|5694|5699|5700|5702|5704|5705|5710|5714|5715|5719|5721|9491	PSMA5|PSMA7|PSMB2|PSMB5|PSMB6|PSMB10|PSMC1|PSMC3|PSMC4|PSMC5|PSMD4|PSMD8|PSMD9|PSMD13|PSME2|PSMF1	-5.1	green
Reactome Gene Sets	6	R-HSA-174113	SCF-beta-TrCP mediated degradation of Emi1		-6.4	4.3	6.6	14980	53	1058	16	1.5	0.38	5686|5688|5690|5693|5694|5699|5700|5702|5704|5705|5710|5714|5715|5719|5721|9491	PSMA5|PSMA7|PSMB2|PSMB5|PSMB6|PSMB10|PSMC1|PSMC3|PSMC4|PSMC5|PSMD4|PSMD8|PSMD9|PSMD13|PSME2|PSMF1	-5.1	green
Reactome Gene Sets	6	R-HSA-4641257	Degradation of AXIN		-6.4	4.3	6.6	14980	53	1058	16	1.5	0.38	5686|5688|5690|5693|5694|5699|5700|5702|5704|5705|5710|5714|5715|5719|5721|9491	PSMA5|PSMA7|PSMB2|PSMB5|PSMB6|PSMB10|PSMC1|PSMC3|PSMC4|PSMC5|PSMD4|PSMD8|PSMD9|PSMD13|PSME2|PSMF1	-5.1	green
Reactome Gene Sets	6	R-HSA-8854050	FBXL7 down-regulates AURKA during mitotic entry and in early mitosis		-6.4	4.3	6.6	14980	53	1058	16	1.5	0.38	5686|5688|5690|5693|5694|5699|5700|5702|5704|5705|5710|5714|5715|5719|5721|9491	PSMA5|PSMA7|PSMB2|PSMB5|PSMB6|PSMB10|PSMC1|PSMC3|PSMC4|PSMC5|PSMD4|PSMD8|PSMD9|PSMD13|PSME2|PSMF1	-5.1	green
Reactome Gene Sets	6	R-HSA-6790901	rRNA modification in the nucleus and cytosol		-6.3	4	6.4	14980	60	1058	17	1.6	0.39	1736|4809|9136|9790|10528|10607|27341|54555|55226|55272|55651|57647|65083|79050|88745|92856|114049	DKC1|SNU13|RRP9|BMS1|NOP56|TBL3|RRP7A|DDX49|NAT10|IMP3|NHP2|DHX37|NOL6|NOC4L|RRP36|IMP4|BUD23	-5	green
Reactome Gene Sets	6	R-HSA-187577	SCF(Skp2)-mediated degradation of p27/p21		-6.3	4	6.4	14980	60	1058	17	1.6	0.39	1019|5686|5688|5690|5693|5694|5699|5700|5702|5704|5705|5710|5714|5715|5719|5721|9491	CDK4|PSMA5|PSMA7|PSMB2|PSMB5|PSMB6|PSMB10|PSMC1|PSMC3|PSMC4|PSMC5|PSMD4|PSMD8|PSMD9|PSMD13|PSME2|PSMF1	-5	green
Reactome Gene Sets	6	R-HSA-5387390	Hh mutants abrogate ligand secretion		-6.3	4.2	6.5	14980	54	1058	16	1.5	0.38	5686|5688|5690|5693|5694|5699|5700|5702|5704|5705|5710|5714|5715|5719|5721|9491	PSMA5|PSMA7|PSMB2|PSMB5|PSMB6|PSMB10|PSMC1|PSMC3|PSMC4|PSMC5|PSMD4|PSMD8|PSMD9|PSMD13|PSME2|PSMF1	-5	green
Reactome Gene Sets	6	R-HSA-9604323	Negative regulation of NOTCH4 signaling		-6.3	4.2	6.5	14980	54	1058	16	1.5	0.38	5686|5688|5690|5693|5694|5699|5700|5702|5704|5705|5710|5714|5715|5719|5721|9491	PSMA5|PSMA7|PSMB2|PSMB5|PSMB6|PSMB10|PSMC1|PSMC3|PSMC4|PSMC5|PSMD4|PSMD8|PSMD9|PSMD13|PSME2|PSMF1	-5	green
Reactome Gene Sets	6	R-HSA-4641258	Degradation of DVL		-6.3	4.2	6.5	14980	54	1058	16	1.5	0.38	5686|5688|5690|5693|5694|5699|5700|5702|5704|5705|5710|5714|5715|5719|5721|9491	PSMA5|PSMA7|PSMB2|PSMB5|PSMB6|PSMB10|PSMC1|PSMC3|PSMC4|PSMC5|PSMD4|PSMD8|PSMD9|PSMD13|PSME2|PSMF1	-5	green
Reactome Gene Sets	6	R-HSA-72312	rRNA processing		-6.2	2.5	5.8	14980	201	1058	35	3.3	0.55	705|1736|3028|4809|6231|8568|9136|9790|10528|10607|10969|23246|23404|23481|26168|27341|28987|29960|54512|54555|54913|55178|55226|55272|55651|57418|57647|65083|79050|79159|81887|88745|92856|114049|117246	BYSL|DKC1|HSD17B10|SNU13|RPS26|RRP1|RRP9|BMS1|NOP56|TBL3|EBNA1BP2|BOP1|EXOSC2|PES1|SENP3|RRP7A|NOB1|MRM2|EXOSC4|DDX49|RPP25|MRM3|NAT10|IMP3|NHP2|WDR18|DHX37|NOL6|NOC4L|NOL12|LAS1L|RRP36|IMP4|BUD23|FTSJ3	-5	green
Reactome Gene Sets	6	R-HSA-1168372	Downstream signaling events of B Cell Receptor (BCR)		-6.2	3.5	6.2	14980	81	1058	20	1.9	0.42	808|4793|5478|5686|5688|5690|5693|5694|5699|5700|5702|5704|5705|5710|5714|5715|5719|5721|5970|9491	CALM3|NFKBIB|PPIA|PSMA5|PSMA7|PSMB2|PSMB5|PSMB6|PSMB10|PSMC1|PSMC3|PSMC4|PSMC5|PSMD4|PSMD8|PSMD9|PSMD13|PSME2|RELA|PSMF1	-5	green
Reactome Gene Sets	6	R-HSA-69541	Stabilization of p53		-6.1	4.1	6.4	14980	55	1058	16	1.5	0.38	5686|5688|5690|5693|5694|5699|5700|5702|5704|5705|5710|5714|5715|5719|5721|9491	PSMA5|PSMA7|PSMB2|PSMB5|PSMB6|PSMB10|PSMC1|PSMC3|PSMC4|PSMC5|PSMD4|PSMD8|PSMD9|PSMD13|PSME2|PSMF1	-4.9	green
KEGG Pathway	24	hsa05022	Pathways of neurodegeneration - multiple diseases		-6.1	1.9	5.4	14980	423	1058	58	5.5	0.7	506|513|518|581|808|823|1020|1537|2521|2876|3028|4696|4705|4713|4720|4723|4728|5605|5664|5686|5688|5690|5693|5694|5700|5702|5704|5705|5710|5714|5715|5719|5879|5970|6261|7277|7317|7332|7384|8326|8772|10023|10131|10280|10376|10383|10452|10540|11047|23401|27429|54539|64837|84617|84790|118424|347733|374291	ATP5F1B|ATP5F1D|ATP5MC3|BAX|CALM3|CAPN1|CDK5|CYC1|FUS|GPX1|HSD17B10|NDUFA3|NDUFA10|NDUFB7|NDUFS2|NDUFV1|NDUFS8|MAP2K2|PSEN2|PSMA5|PSMA7|PSMB2|PSMB5|PSMB6|PSMC1|PSMC3|PSMC4|PSMC5|PSMD4|PSMD8|PSMD9|PSMD13|RAC1|RELA|RYR1|TUBA4A|UBA1|UBE2L3|UQCRC1|FZD9|FADD|FRAT1|TRAP1|SIGMAR1|TUBA1B|TUBB4B|TOMM40|DCTN2|ADRM1|FRAT2|HTRA2|NDUFB11|KLC2|TUBB6|TUBA1C|UBE2J2|TUBB2B|NDUFS7	-4.9	green
Reactome Gene Sets	6	R-HSA-2995410	Nuclear Envelope (NE) Reassembly		-6	3.7	6.2	14980	69	1058	18	1.7	0.4	2010|4000|5518|5901|5905|6396|7277|7329|9688|10376|10383|23636|79643|84617|84790|128866|200014|347733	EMD|LMNA|PPP2R1A|RAN|RANGAP1|SEC13|TUBA4A|UBE2I|NUP93|TUBA1B|TUBB4B|NUP62|CHMP6|TUBB6|TUBA1C|CHMP4B|CC2D1B|TUBB2B	-4.8	green
Reactome Gene Sets	6	R-HSA-5610787	Hedgehog 'off' state		-6	3.1	5.9	14980	106	1058	23	2.2	0.45	5575|5686|5688|5690|5693|5694|5699|5700|5702|5704|5705|5710|5714|5715|5719|5721|7277|9491|10376|10383|84617|84790|347733	PRKAR1B|PSMA5|PSMA7|PSMB2|PSMB5|PSMB6|PSMB10|PSMC1|PSMC3|PSMC4|PSMC5|PSMD4|PSMD8|PSMD9|PSMD13|PSME2|TUBA4A|PSMF1|TUBA1B|TUBB4B|TUBB6|TUBA1C|TUBB2B	-4.8	green
WikiPathways	27	WP2359	Parkin ubiquitin proteasomal system pathway		-6	3.8	6.2	14980	63	1058	17	1.6	0.39	5700|5702|5704|5705|5710|5714|5715|5719|7277|7317|7332|10376|10383|84617|84790|118424|347733	PSMC1|PSMC3|PSMC4|PSMC5|PSMD4|PSMD8|PSMD9|PSMD13|TUBA4A|UBA1|UBE2L3|TUBA1B|TUBB4B|TUBB6|TUBA1C|UBE2J2|TUBB2B	-4.7	green
Reactome Gene Sets	6	R-HSA-174084	Autodegradation of Cdh1 by Cdh1:APC/C		-6	3.8	6.2	14980	63	1058	17	1.6	0.39	5686|5688|5690|5693|5694|5699|5700|5702|5704|5705|5710|5714|5715|5719|5721|9491|27338	PSMA5|PSMA7|PSMB2|PSMB5|PSMB6|PSMB10|PSMC1|PSMC3|PSMC4|PSMC5|PSMD4|PSMD8|PSMD9|PSMD13|PSME2|PSMF1|UBE2S	-4.7	green
Reactome Gene Sets	6	R-HSA-5610783	Degradation of GLI2 by the proteasome		-5.9	4	6.2	14980	57	1058	16	1.5	0.38	5686|5688|5690|5693|5694|5699|5700|5702|5704|5705|5710|5714|5715|5719|5721|9491	PSMA5|PSMA7|PSMB2|PSMB5|PSMB6|PSMB10|PSMC1|PSMC3|PSMC4|PSMC5|PSMD4|PSMD8|PSMD9|PSMD13|PSME2|PSMF1	-4.7	green
Reactome Gene Sets	6	R-HSA-5610780	Degradation of GLI1 by the proteasome		-5.9	4	6.2	14980	57	1058	16	1.5	0.38	5686|5688|5690|5693|5694|5699|5700|5702|5704|5705|5710|5714|5715|5719|5721|9491	PSMA5|PSMA7|PSMB2|PSMB5|PSMB6|PSMB10|PSMC1|PSMC3|PSMC4|PSMC5|PSMD4|PSMD8|PSMD9|PSMD13|PSME2|PSMF1	-4.7	green
Reactome Gene Sets	6	R-HSA-5610785	GLI3 is processed to GLI3R by the proteasome		-5.9	4	6.2	14980	57	1058	16	1.5	0.38	5686|5688|5690|5693|5694|5699|5700|5702|5704|5705|5710|5714|5715|5719|5721|9491	PSMA5|PSMA7|PSMB2|PSMB5|PSMB6|PSMB10|PSMC1|PSMC3|PSMC4|PSMC5|PSMD4|PSMD8|PSMD9|PSMD13|PSME2|PSMF1	-4.7	green
Reactome Gene Sets	6	R-HSA-68882	Mitotic Anaphase		-5.9	2.3	5.5	14980	226	1058	37	3.5	0.56	2010|4000|5518|5686|5688|5690|5693|5694|5699|5700|5702|5704|5705|5710|5714|5715|5719|5721|5901|5905|6396|7277|7329|9491|9688|10376|10383|23636|27338|79019|79643|80776|84617|84790|128866|200014|347733	EMD|LMNA|PPP2R1A|PSMA5|PSMA7|PSMB2|PSMB5|PSMB6|PSMB10|PSMC1|PSMC3|PSMC4|PSMC5|PSMD4|PSMD8|PSMD9|PSMD13|PSME2|RAN|RANGAP1|SEC13|TUBA4A|UBE2I|PSMF1|NUP93|TUBA1B|TUBB4B|NUP62|UBE2S|CENPM|CHMP6|B9D2|TUBB6|TUBA1C|CHMP4B|CC2D1B|TUBB2B	-4.7	green
Reactome Gene Sets	6	R-HSA-69580	p53-Dependent G1/S DNA damage checkpoint		-5.9	3.8	6.1	14980	64	1058	17	1.6	0.39	5686|5688|5690|5693|5694|5699|5700|5702|5704|5705|5710|5714|5715|5719|5721|9491|25946	PSMA5|PSMA7|PSMB2|PSMB5|PSMB6|PSMB10|PSMC1|PSMC3|PSMC4|PSMC5|PSMD4|PSMD8|PSMD9|PSMD13|PSME2|PSMF1|ZNF385A	-4.7	green
Reactome Gene Sets	6	R-HSA-69563	p53-Dependent G1 DNA Damage Response		-5.9	3.8	6.1	14980	64	1058	17	1.6	0.39	5686|5688|5690|5693|5694|5699|5700|5702|5704|5705|5710|5714|5715|5719|5721|9491|25946	PSMA5|PSMA7|PSMB2|PSMB5|PSMB6|PSMB10|PSMC1|PSMC3|PSMC4|PSMC5|PSMD4|PSMD8|PSMD9|PSMD13|PSME2|PSMF1|ZNF385A	-4.7	green
Reactome Gene Sets	6	R-HSA-1268020	Mitochondrial protein import		-5.9	3.8	6.1	14980	64	1058	17	1.6	0.39	506|1537|2395|4580|10452|10469|10531|23203|25813|26517|26519|29928|51025|51287|54927|92609|400916	ATP5F1B|CYC1|FXN|MTX1|TOMM40|TIMM44|PITRM1|PMPCA|SAMM50|TIMM13|TIMM10|TIMM22|PAM16|COA4|CHCHD3|TIMM50|CHCHD10	-4.7	green
Reactome Gene Sets	6	R-HSA-2555396	Mitotic Metaphase and Anaphase		-5.8	2.3	5.5	14980	227	1058	37	3.5	0.56	2010|4000|5518|5686|5688|5690|5693|5694|5699|5700|5702|5704|5705|5710|5714|5715|5719|5721|5901|5905|6396|7277|7329|9491|9688|10376|10383|23636|27338|79019|79643|80776|84617|84790|128866|200014|347733	EMD|LMNA|PPP2R1A|PSMA5|PSMA7|PSMB2|PSMB5|PSMB6|PSMB10|PSMC1|PSMC3|PSMC4|PSMC5|PSMD4|PSMD8|PSMD9|PSMD13|PSME2|RAN|RANGAP1|SEC13|TUBA4A|UBE2I|PSMF1|NUP93|TUBA1B|TUBB4B|NUP62|UBE2S|CENPM|CHMP6|B9D2|TUBB6|TUBA1C|CHMP4B|CC2D1B|TUBB2B	-4.6	green
Reactome Gene Sets	6	R-HSA-5678895	Defective CFTR causes cystic fibrosis		-5.8	3.9	6.1	14980	58	1058	16	1.5	0.38	5686|5688|5690|5693|5694|5699|5700|5702|5704|5705|5710|5714|5715|5719|5721|9491	PSMA5|PSMA7|PSMB2|PSMB5|PSMB6|PSMB10|PSMC1|PSMC3|PSMC4|PSMC5|PSMD4|PSMD8|PSMD9|PSMD13|PSME2|PSMF1	-4.6	green
Reactome Gene Sets	6	R-HSA-450531	Regulation of mRNA stability by proteins that bind AU-rich elements		-5.8	3.3	5.9	14980	86	1058	20	1.9	0.42	1981|5580|5686|5688|5690|5693|5694|5699|5700|5702|5704|5705|5710|5714|5715|5719|5721|9491|23404|54512	EIF4G1|PRKCD|PSMA5|PSMA7|PSMB2|PSMB5|PSMB6|PSMB10|PSMC1|PSMC3|PSMC4|PSMC5|PSMD4|PSMD8|PSMD9|PSMD13|PSME2|PSMF1|EXOSC2|EXOSC4	-4.6	green
Reactome Gene Sets	6	R-HSA-174154	APC/C:Cdc20 mediated degradation of Securin		-5.8	3.7	6	14980	65	1058	17	1.6	0.39	5686|5688|5690|5693|5694|5699|5700|5702|5704|5705|5710|5714|5715|5719|5721|9491|27338	PSMA5|PSMA7|PSMB2|PSMB5|PSMB6|PSMB10|PSMC1|PSMC3|PSMC4|PSMC5|PSMD4|PSMD8|PSMD9|PSMD13|PSME2|PSMF1|UBE2S	-4.6	green
Reactome Gene Sets	6	R-HSA-5358346	Hedgehog ligand biogenesis		-5.7	3.8	6	14980	59	1058	16	1.5	0.38	5686|5688|5690|5693|5694|5699|5700|5702|5704|5705|5710|5714|5715|5719|5721|9491	PSMA5|PSMA7|PSMB2|PSMB5|PSMB6|PSMB10|PSMC1|PSMC3|PSMC4|PSMC5|PSMD4|PSMD8|PSMD9|PSMD13|PSME2|PSMF1	-4.5	green
Reactome Gene Sets	6	R-HSA-69615	G1/S DNA Damage Checkpoints		-5.7	3.6	5.9	14980	66	1058	17	1.6	0.39	5686|5688|5690|5693|5694|5699|5700|5702|5704|5705|5710|5714|5715|5719|5721|9491|25946	PSMA5|PSMA7|PSMB2|PSMB5|PSMB6|PSMB10|PSMC1|PSMC3|PSMC4|PSMC5|PSMD4|PSMD8|PSMD9|PSMD13|PSME2|PSMF1|ZNF385A	-4.5	green
KEGG Pathway	24	hsa05016	Huntington disease		-5.6	2.1	5.3	14980	278	1058	42	4	0.6	160|506|513|518|581|1173|1175|1537|2876|4696|4705|4713|4720|4723|4728|5432|5434|5686|5688|5690|5693|5694|5700|5702|5704|5705|5710|5714|5715|5719|7277|7384|10376|10383|10540|11047|54539|64837|84617|84790|347733|374291	AP2A1|ATP5F1B|ATP5F1D|ATP5MC3|BAX|AP2M1|AP2S1|CYC1|GPX1|NDUFA3|NDUFA10|NDUFB7|NDUFS2|NDUFV1|NDUFS8|POLR2C|POLR2E|PSMA5|PSMA7|PSMB2|PSMB5|PSMB6|PSMC1|PSMC3|PSMC4|PSMC5|PSMD4|PSMD8|PSMD9|PSMD13|TUBA4A|UQCRC1|TUBA1B|TUBB4B|DCTN2|ADRM1|NDUFB11|KLC2|TUBB6|TUBA1C|TUBB2B|NDUFS7	-4.5	green
Reactome Gene Sets	6	R-HSA-446203	Asparagine N-linked glycosylation		-5.6	2.1	5.2	14980	289	1058	43	4.1	0.61	375|381|811|832|1650|4597|5373|5700|6184|6185|6396|6811|7264|7277|8704|9919|10113|10195|10376|10383|10540|10652|10945|10960|11316|22820|23423|25839|29926|51272|51399|54187|54732|55577|55741|56052|79087|84617|84790|126003|199857|282969|347733	ARF1|ARF5|CALR|CAPZB|DDOST|MVD|PMM2|PSMC1|RPN1|RPN2|SEC13|STX5|GFUS|TUBA4A|B4GALT2|SEC16A|PREB|ALG3|TUBA1B|TUBB4B|DCTN2|YKT6|KDELR1|LMAN2|COPE|COPG1|TMED3|COG4|GMPPA|BET1L|TRAPPC4|NANS|TMED9|NAGK|EDEM2|ALG1|ALG12|TUBB6|TUBA1C|TRAPPC5|ALG14|FUOM|TUBB2B	-4.4	green
Reactome Gene Sets	6	R-HSA-195253	Degradation of beta-catenin by the destruction complex		-5.6	3.3	5.8	14980	81	1058	19	1.8	0.41	5518|5686|5688|5690|5693|5694|5699|5700|5702|5704|5705|5710|5714|5715|5719|5721|9491|10023|23401	PPP2R1A|PSMA5|PSMA7|PSMB2|PSMB5|PSMB6|PSMB10|PSMC1|PSMC3|PSMC4|PSMC5|PSMD4|PSMD8|PSMD9|PSMD13|PSME2|PSMF1|FRAT1|FRAT2	-4.4	green
KEGG Pathway	24	hsa05020	Prion disease		-5.6	2.2	5.3	14980	242	1058	38	3.6	0.57	506|513|518|581|1537|4696|4705|4713|4720|4723|4728|5580|5686|5688|5690|5693|5694|5700|5702|5704|5705|5710|5714|5715|5719|5879|6261|7277|7384|10376|10383|11047|54539|64837|84617|84790|347733|374291	ATP5F1B|ATP5F1D|ATP5MC3|BAX|CYC1|NDUFA3|NDUFA10|NDUFB7|NDUFS2|NDUFV1|NDUFS8|PRKCD|PSMA5|PSMA7|PSMB2|PSMB5|PSMB6|PSMC1|PSMC3|PSMC4|PSMC5|PSMD4|PSMD8|PSMD9|PSMD13|RAC1|RYR1|TUBA4A|UQCRC1|TUBA1B|TUBB4B|ADRM1|NDUFB11|KLC2|TUBB6|TUBA1C|TUBB2B|NDUFS7	-4.4	green
Reactome Gene Sets	6	R-HSA-9755511	KEAP1-NFE2L2 pathway		-5.4	2.8	5.5	14980	122	1058	24	2.3	0.46	5052|5580|5686|5688|5690|5693|5694|5699|5700|5702|5704|5705|5710|5714|5715|5719|5721|5970|6888|7353|9491|9817|10072|79594	PRDX1|PRKCD|PSMA5|PSMA7|PSMB2|PSMB5|PSMB6|PSMB10|PSMC1|PSMC3|PSMC4|PSMC5|PSMD4|PSMD8|PSMD9|PSMD13|PSME2|RELA|TALDO1|UFD1|PSMF1|KEAP1|DPP3|MUL1	-4.3	green
Reactome Gene Sets	6	R-HSA-8868773	rRNA processing in the nucleus and cytosol		-5.4	2.4	5.3	14980	191	1058	32	3	0.53	705|1736|4809|6231|8568|9136|9790|10528|10607|10969|23246|23404|23481|26168|27341|28987|54512|54555|54913|55226|55272|55651|57418|57647|65083|79050|79159|81887|88745|92856|114049|117246	BYSL|DKC1|SNU13|RPS26|RRP1|RRP9|BMS1|NOP56|TBL3|EBNA1BP2|BOP1|EXOSC2|PES1|SENP3|RRP7A|NOB1|EXOSC4|DDX49|RPP25|NAT10|IMP3|NHP2|WDR18|DHX37|NOL6|NOC4L|NOL12|LAS1L|RRP36|IMP4|BUD23|FTSJ3	-4.3	green
Reactome Gene Sets	6	R-HSA-68949	Orc1 removal from chromatin		-5.4	3.5	5.7	14980	69	1058	17	1.6	0.39	4176|5686|5688|5690|5693|5694|5699|5700|5702|5704|5705|5710|5714|5715|5719|5721|9491	MCM7|PSMA5|PSMA7|PSMB2|PSMB5|PSMB6|PSMB10|PSMC1|PSMC3|PSMC4|PSMC5|PSMD4|PSMD8|PSMD9|PSMD13|PSME2|PSMF1	-4.2	green
Reactome Gene Sets	6	R-HSA-3858494	Beta-catenin independent WNT signaling		-5.4	2.7	5.4	14980	131	1058	25	2.4	0.47	160|808|1173|1175|2783|5216|5686|5688|5690|5693|5694|5699|5700|5702|5704|5705|5710|5714|5715|5719|5721|5879|9491|23513|50855	AP2A1|CALM3|AP2M1|AP2S1|GNB2|PFN1|PSMA5|PSMA7|PSMB2|PSMB5|PSMB6|PSMB10|PSMC1|PSMC3|PSMC4|PSMC5|PSMD4|PSMD8|PSMD9|PSMD13|PSME2|RAC1|PSMF1|SCRIB|PARD6A	-4.2	green
Reactome Gene Sets	6	R-HSA-5607764	CLEC7A (Dectin-1) signaling		-5.4	3	5.5	14980	99	1058	21	2	0.43	808|5580|5686|5688|5690|5693|5694|5699|5700|5702|5704|5705|5710|5714|5715|5719|5721|5970|9040|9491|29108	CALM3|PRKCD|PSMA5|PSMA7|PSMB2|PSMB5|PSMB6|PSMB10|PSMC1|PSMC3|PSMC4|PSMC5|PSMD4|PSMD8|PSMD9|PSMD13|PSME2|RELA|UBE2M|PSMF1|PYCARD	-4.2	green
Reactome Gene Sets	6	R-HSA-5687128	MAPK6/MAPK4 signaling		-5.3	3.2	5.6	14980	84	1058	19	1.8	0.41	896|5686|5688|5690|5693|5694|5699|5700|5702|5704|5705|5710|5714|5715|5719|5721|5879|9491|148170	CCND3|PSMA5|PSMA7|PSMB2|PSMB5|PSMB6|PSMB10|PSMC1|PSMC3|PSMC4|PSMC5|PSMD4|PSMD8|PSMD9|PSMD13|PSME2|RAC1|PSMF1|CDC42EP5	-4.2	green
Reactome Gene Sets	6	R-HSA-1236974	ER-Phagosome pathway		-5.3	3.2	5.6	14980	84	1058	19	1.8	0.41	811|5686|5688|5690|5693|5694|5699|5700|5702|5704|5705|5710|5714|5715|5719|5721|9491|10952|29927	CALR|PSMA5|PSMA7|PSMB2|PSMB5|PSMB6|PSMB10|PSMC1|PSMC3|PSMC4|PSMC5|PSMD4|PSMD8|PSMD9|PSMD13|PSME2|PSMF1|SEC61B|SEC61A1	-4.2	green
Reactome Gene Sets	6	R-HSA-389977	Post-chaperonin tubulin folding pathway		-5.3	7.1	6.7	14980	16	1058	8	0.76	0.27	6903|6904|7277|10376|10383|84617|84790|347733	TBCC|TBCD|TUBA4A|TUBA1B|TUBB4B|TUBB6|TUBA1C|TUBB2B	-4.2	green
Reactome Gene Sets	6	R-HSA-15869	Metabolism of nucleotides		-5.3	3.1	5.5	14980	92	1058	20	1.9	0.42	100|158|204|353|471|790|1503|1841|3614|3615|3704|4521|4830|7372|30833|51292|56953|79873|83549|654364	ADA|ADSL|AK2|APRT|ATIC|CAD|CTPS1|DTYMK|IMPDH1|IMPDH2|ITPA|NUDT1|NME1|UMPS|NT5C|GMPR2|NT5M|NUDT18|UCK1|NME1-NME2	-4.2	green
Reactome Gene Sets	6	R-HSA-174184	Cdc20:Phospho-APC/C mediated degradation of Cyclin A		-5.3	3.4	5.6	14980	70	1058	17	1.6	0.39	5686|5688|5690|5693|5694|5699|5700|5702|5704|5705|5710|5714|5715|5719|5721|9491|27338	PSMA5|PSMA7|PSMB2|PSMB5|PSMB6|PSMB10|PSMC1|PSMC3|PSMC4|PSMC5|PSMD4|PSMD8|PSMD9|PSMD13|PSME2|PSMF1|UBE2S	-4.2	green
Reactome Gene Sets	6	R-HSA-69017	CDK-mediated phosphorylation and removal of Cdc6		-5.3	3.4	5.6	14980	70	1058	17	1.6	0.39	5686|5688|5690|5693|5694|5699|5700|5702|5704|5705|5710|5714|5715|5719|5721|9491|27338	PSMA5|PSMA7|PSMB2|PSMB5|PSMB6|PSMB10|PSMC1|PSMC3|PSMC4|PSMC5|PSMD4|PSMD8|PSMD9|PSMD13|PSME2|PSMF1|UBE2S	-4.2	green
Reactome Gene Sets	6	R-HSA-9793380	Formation of paraxial mesoderm		-5.3	3.6	5.7	14980	63	1058	16	1.5	0.38	5686|5688|5690|5693|5694|5699|5700|5702|5704|5705|5710|5714|5715|5719|5721|9491	PSMA5|PSMA7|PSMB2|PSMB5|PSMB6|PSMB10|PSMC1|PSMC3|PSMC4|PSMC5|PSMD4|PSMD8|PSMD9|PSMD13|PSME2|PSMF1	-4.2	green
Reactome Gene Sets	6	R-HSA-5626467	RHO GTPases activate IQGAPs		-5.3	5.4	6.3	14980	26	1058	10	0.95	0.3	60|71|808|5879|7277|10376|10383|84617|84790|347733	ACTB|ACTG1|CALM3|RAC1|TUBA4A|TUBA1B|TUBB4B|TUBB6|TUBA1C|TUBB2B	-4.2	green
Reactome Gene Sets	6	R-HSA-9609507	Protein localization		-5.2	2.5	5.2	14980	159	1058	28	2.6	0.49	30|439|506|1537|2010|2395|4580|6449|6811|8266|10452|10469|10478|10531|10952|23203|25813|26063|26517|26519|29928|51025|51287|54927|92609|118424|196743|400916	ACAA1|GET3|ATP5F1B|CYC1|EMD|FXN|MTX1|SGTA|STX5|UBL4A|TOMM40|TIMM44|SLC25A17|PITRM1|SEC61B|PMPCA|SAMM50|DECR2|TIMM13|TIMM10|TIMM22|PAM16|COA4|CHCHD3|TIMM50|UBE2J2|PAOX|CHCHD10	-4.1	green
Reactome Gene Sets	6	R-HSA-179419	APC:Cdc20 mediated degradation of cell cycle proteins prior to satisfation of the cell cycle checkpoint		-5.2	3.4	5.6	14980	71	1058	17	1.6	0.39	5686|5688|5690|5693|5694|5699|5700|5702|5704|5705|5710|5714|5715|5719|5721|9491|27338	PSMA5|PSMA7|PSMB2|PSMB5|PSMB6|PSMB10|PSMC1|PSMC3|PSMC4|PSMC5|PSMD4|PSMD8|PSMD9|PSMD13|PSME2|PSMF1|UBE2S	-4.1	green
Reactome Gene Sets	6	R-HSA-174178	APC/C:Cdh1 mediated degradation of Cdc20 and other APC/C:Cdh1 targeted proteins in late mitosis/early G1		-5.2	3.4	5.6	14980	71	1058	17	1.6	0.39	5686|5688|5690|5693|5694|5699|5700|5702|5704|5705|5710|5714|5715|5719|5721|9491|27338	PSMA5|PSMA7|PSMB2|PSMB5|PSMB6|PSMB10|PSMC1|PSMC3|PSMC4|PSMC5|PSMD4|PSMD8|PSMD9|PSMD13|PSME2|PSMF1|UBE2S	-4.1	green
Reactome Gene Sets	6	R-HSA-1234176	Oxygen-dependent proline hydroxylation of Hypoxia-inducible Factor Alpha		-5.2	3.5	5.6	14980	64	1058	16	1.5	0.38	5686|5688|5690|5693|5694|5699|5700|5702|5704|5705|5710|5714|5715|5719|5721|9491	PSMA5|PSMA7|PSMB2|PSMB5|PSMB6|PSMB10|PSMC1|PSMC3|PSMC4|PSMC5|PSMD4|PSMD8|PSMD9|PSMD13|PSME2|PSMF1	-4.1	green
Reactome Gene Sets	6	R-HSA-69239	Synthesis of DNA		-5.1	2.8	5.3	14980	118	1058	23	2.2	0.45	2237|4176|5424|5425|5686|5688|5690|5693|5694|5699|5700|5702|5704|5705|5710|5714|5715|5719|5721|5982|9491|27338|57804	FEN1|MCM7|POLD1|POLD2|PSMA5|PSMA7|PSMB2|PSMB5|PSMB6|PSMB10|PSMC1|PSMC3|PSMC4|PSMC5|PSMD4|PSMD8|PSMD9|PSMD13|PSME2|RFC2|PSMF1|UBE2S|POLD4	-4.1	green
Reactome Gene Sets	6	R-HSA-69275	G2/M Transition		-5.1	2.3	5.1	14980	188	1058	31	2.9	0.52	984|3326|5116|5518|5686|5688|5690|5693|5694|5699|5700|5702|5704|5705|5710|5714|5715|5719|5721|7277|8636|9088|9491|10376|10383|10540|55957|84617|84790|93323|347733	CDK11B|HSP90AB1|PCNT|PPP2R1A|PSMA5|PSMA7|PSMB2|PSMB5|PSMB6|PSMB10|PSMC1|PSMC3|PSMC4|PSMC5|PSMD4|PSMD8|PSMD9|PSMD13|PSME2|TUBA4A|SSNA1|PKMYT1|PSMF1|TUBA1B|TUBB4B|DCTN2|LIN37|TUBB6|TUBA1C|HAUS8|TUBB2B	-4	green
Reactome Gene Sets	6	R-HSA-389958	Cooperation of Prefoldin and TriC/CCT in actin and tubulin folding		-5.1	5.2	6.1	14980	27	1058	10	0.95	0.3	60|5201|7203|7277|10376|10383|10574|84617|84790|347733	ACTB|PFDN1|CCT3|TUBA4A|TUBA1B|TUBB4B|CCT7|TUBB6|TUBA1C|TUBB2B	-4	green
Reactome Gene Sets	6	R-HSA-9759194	Nuclear events mediated by NFE2L2		-5.1	3	5.3	14980	95	1058	20	1.9	0.42	5052|5686|5688|5690|5693|5694|5699|5700|5702|5704|5705|5710|5714|5715|5719|5721|5970|6888|9491|9817	PRDX1|PSMA5|PSMA7|PSMB2|PSMB5|PSMB6|PSMB10|PSMC1|PSMC3|PSMC4|PSMC5|PSMD4|PSMD8|PSMD9|PSMD13|PSME2|RELA|TALDO1|PSMF1|KEAP1	-4	green
Reactome Gene Sets	6	R-HSA-437239	Recycling pathway of L1		-5	4.4	5.8	14980	39	1058	12	1.1	0.33	60|71|160|1173|1175|6195|7277|10376|10383|84617|84790|347733	ACTB|ACTG1|AP2A1|AP2M1|AP2S1|RPS6KA1|TUBA4A|TUBA1B|TUBB4B|TUBB6|TUBA1C|TUBB2B	-4	green
Reactome Gene Sets	6	R-HSA-176409	APC/C:Cdc20 mediated degradation of mitotic proteins		-5	3.3	5.4	14980	73	1058	17	1.6	0.39	5686|5688|5690|5693|5694|5699|5700|5702|5704|5705|5710|5714|5715|5719|5721|9491|27338	PSMA5|PSMA7|PSMB2|PSMB5|PSMB6|PSMB10|PSMC1|PSMC3|PSMC4|PSMC5|PSMD4|PSMD8|PSMD9|PSMD13|PSME2|PSMF1|UBE2S	-3.9	green
Reactome Gene Sets	6	R-HSA-453274	Mitotic G2-G2/M phases		-5	2.3	5	14980	190	1058	31	2.9	0.52	984|3326|5116|5518|5686|5688|5690|5693|5694|5699|5700|5702|5704|5705|5710|5714|5715|5719|5721|7277|8636|9088|9491|10376|10383|10540|55957|84617|84790|93323|347733	CDK11B|HSP90AB1|PCNT|PPP2R1A|PSMA5|PSMA7|PSMB2|PSMB5|PSMB6|PSMB10|PSMC1|PSMC3|PSMC4|PSMC5|PSMD4|PSMD8|PSMD9|PSMD13|PSME2|TUBA4A|SSNA1|PKMYT1|PSMF1|TUBA1B|TUBB4B|DCTN2|LIN37|TUBB6|TUBA1C|HAUS8|TUBB2B	-3.9	green
Reactome Gene Sets	6	R-HSA-5658442	Regulation of RAS by GAPs		-5	3.4	5.5	14980	66	1058	16	1.5	0.38	5686|5688|5690|5693|5694|5699|5700|5702|5704|5705|5710|5714|5715|5719|5721|9491	PSMA5|PSMA7|PSMB2|PSMB5|PSMB6|PSMB10|PSMC1|PSMC3|PSMC4|PSMC5|PSMD4|PSMD8|PSMD9|PSMD13|PSME2|PSMF1	-3.9	green
Reactome Gene Sets	6	R-HSA-391251	Protein folding		-5	3.1	5.3	14980	81	1058	18	1.7	0.4	60|2783|5201|6903|6904|7203|7277|8841|10376|10383|10528|10574|54461|55135|84261|84617|84790|347733	ACTB|GNB2|PFDN1|TBCC|TBCD|CCT3|TUBA4A|HDAC3|TUBA1B|TUBB4B|NOP56|CCT7|FBXW5|WRAP53|FBXW9|TUBB6|TUBA1C|TUBB2B	-3.9	green
Reactome Gene Sets	6	R-HSA-176814	Activation of APC/C and APC/C:Cdc20 mediated degradation of mitotic proteins		-4.9	3.3	5.4	14980	74	1058	17	1.6	0.39	5686|5688|5690|5693|5694|5699|5700|5702|5704|5705|5710|5714|5715|5719|5721|9491|27338	PSMA5|PSMA7|PSMB2|PSMB5|PSMB6|PSMB10|PSMC1|PSMC3|PSMC4|PSMC5|PSMD4|PSMD8|PSMD9|PSMD13|PSME2|PSMF1|UBE2S	-3.9	green
Reactome Gene Sets	6	R-HSA-8948751	Regulation of PTEN stability and activity		-4.9	3.4	5.4	14980	67	1058	16	1.5	0.38	5686|5688|5690|5693|5694|5699|5700|5702|5704|5705|5710|5714|5715|5719|5721|9491	PSMA5|PSMA7|PSMB2|PSMB5|PSMB6|PSMB10|PSMC1|PSMC3|PSMC4|PSMC5|PSMD4|PSMD8|PSMD9|PSMD13|PSME2|PSMF1	-3.9	green
Reactome Gene Sets	6	R-HSA-73856	RNA Polymerase II Transcription Termination		-4.9	3.4	5.4	14980	67	1058	16	1.5	0.38	6427|6628|6634|6636|7307|8106|8563|8683|9939|10189|10212|10978|11338|26097|79228|102724594	SRSF2|SNRPB|SNRPD3|SNRPF|U2AF1|PABPN1|THOC5|SRSF9|RBM8A|ALYREF|DDX39A|CLP1|U2AF2|CHTOP|THOC6|LOC102724594	-3.9	green
Reactome Gene Sets	6	R-HSA-9013694	Signaling by NOTCH4		-4.9	3.1	5.3	14980	82	1058	18	1.7	0.4	5664|5686|5688|5690|5693|5694|5699|5700|5702|5704|5705|5710|5714|5715|5719|5721|9491|23385	PSEN2|PSMA5|PSMA7|PSMB2|PSMB5|PSMB6|PSMB10|PSMC1|PSMC3|PSMC4|PSMC5|PSMD4|PSMD8|PSMD9|PSMD13|PSME2|PSMF1|NCSTN	-3.8	green
Reactome Gene Sets	6	R-HSA-69202	Cyclin E associated events during G1/S transition		-4.8	3.1	5.2	14980	83	1058	18	1.7	0.4	1019|5686|5688|5690|5693|5694|5699|5700|5702|5704|5705|5710|5714|5715|5719|5721|9491|55957	CDK4|PSMA5|PSMA7|PSMB2|PSMB5|PSMB6|PSMB10|PSMC1|PSMC3|PSMC4|PSMC5|PSMD4|PSMD8|PSMD9|PSMD13|PSME2|PSMF1|LIN37	-3.8	green
CORUM	33	CORUM:315	28S ribosomal subunit, mitochondrial		-4.8	4.9	5.8	14980	29	1058	10	0.95	0.3	6183|7818|51021|51081|51116|55168|64949|64951|64969|65993	MRPS12|DAP3|MRPS16|MRPS7|MRPS2|MRPS18A|MRPS26|MRPS24|MRPS5|MRPS34	-3.7	green
Reactome Gene Sets	6	R-HSA-8939902	Regulation of RUNX2 expression and activity		-4.7	3.3	5.2	14980	69	1058	16	1.5	0.38	5686|5688|5690|5693|5694|5699|5700|5702|5704|5705|5710|5714|5715|5719|5721|9491	PSMA5|PSMA7|PSMB2|PSMB5|PSMB6|PSMB10|PSMC1|PSMC3|PSMC4|PSMC5|PSMD4|PSMD8|PSMD9|PSMD13|PSME2|PSMF1	-3.7	green
Reactome Gene Sets	6	R-HSA-6807878	COPI-mediated anterograde transport		-4.7	2.9	5.1	14980	92	1058	19	1.8	0.41	375|381|832|6811|7277|10376|10383|10540|10652|10945|11316|22820|23423|25839|51272|54732|84617|84790|347733	ARF1|ARF5|CAPZB|STX5|TUBA4A|TUBA1B|TUBB4B|DCTN2|YKT6|KDELR1|COPE|COPG1|TMED3|COG4|BET1L|TMED9|TUBB6|TUBA1C|TUBB2B	-3.7	green
Reactome Gene Sets	6	R-HSA-5689880	Ub-specific processing proteases		-4.7	2.3	4.9	14980	169	1058	28	2.6	0.49	5686|5688|5690|5693|5694|5699|5700|5702|5704|5705|5710|5714|5715|5719|5721|7353|8078|8607|9491|9817|9986|10474|10869|11047|51651|55611|63891|79594	PSMA5|PSMA7|PSMB2|PSMB5|PSMB6|PSMB10|PSMC1|PSMC3|PSMC4|PSMC5|PSMD4|PSMD8|PSMD9|PSMD13|PSME2|UFD1|USP5|RUVBL1|PSMF1|KEAP1|RCE1|TADA3|USP19|ADRM1|PTRH2|OTUB1|RNF123|MUL1	-3.7	green
Reactome Gene Sets	6	R-HSA-69656	Cyclin A:Cdk2-associated events at S phase entry		-4.7	3	5.1	14980	85	1058	18	1.7	0.4	1019|5686|5688|5690|5693|5694|5699|5700|5702|5704|5705|5710|5714|5715|5719|5721|9491|55957	CDK4|PSMA5|PSMA7|PSMB2|PSMB5|PSMB6|PSMB10|PSMC1|PSMC3|PSMC4|PSMC5|PSMD4|PSMD8|PSMD9|PSMD13|PSME2|PSMF1|LIN37	-3.7	green
Reactome Gene Sets	6	R-HSA-9711123	Cellular response to chemical stress		-4.6	2.2	4.8	14980	198	1058	31	2.9	0.52	645|2876|2950|5052|5580|5686|5688|5690|5693|5694|5699|5700|5702|5704|5705|5710|5714|5715|5719|5721|5970|6888|7353|8841|9491|9817|10072|25824|25828|55620|79594	BLVRB|GPX1|GSTP1|PRDX1|PRKCD|PSMA5|PSMA7|PSMB2|PSMB5|PSMB6|PSMB10|PSMC1|PSMC3|PSMC4|PSMC5|PSMD4|PSMD8|PSMD9|PSMD13|PSME2|RELA|TALDO1|UFD1|HDAC3|PSMF1|KEAP1|DPP3|PRDX5|TXN2|STAP2|MUL1	-3.6	green
Reactome Gene Sets	6	R-HSA-5688426	Deubiquitination		-4.6	2.1	4.7	14980	246	1058	36	3.4	0.56	60|3054|5686|5688|5690|5693|5694|5699|5700|5702|5704|5705|5710|5714|5715|5719|5721|7040|7353|8078|8607|9491|9817|9986|10445|10474|10869|11047|51651|55611|63891|79594|79913|83444|125476|126119	ACTB|HCFC1|PSMA5|PSMA7|PSMB2|PSMB5|PSMB6|PSMB10|PSMC1|PSMC3|PSMC4|PSMC5|PSMD4|PSMD8|PSMD9|PSMD13|PSME2|TGFB1|UFD1|USP5|RUVBL1|PSMF1|KEAP1|RCE1|MCRS1|TADA3|USP19|ADRM1|PTRH2|OTUB1|RNF123|MUL1|ACTR5|INO80B|INO80C|JOSD2	-3.6	green
CORUM	33	CORUM:1183	CDC5L complex		-4.6	4.7	5.6	14980	30	1058	10	0.95	0.3	3608|5499|5591|6427|6626|6632|6634|10262|10985|27339	ILF2|PPP1CA|PRKDC|SRSF2|SNRPA|SNRPD1|SNRPD3|SF3B4|GCN1|PRPF19	-3.6	green
Reactome Gene Sets	6	R-HSA-176408	Regulation of APC/C activators between G1/S and early anaphase		-4.6	3.1	5.1	14980	78	1058	17	1.6	0.39	5686|5688|5690|5693|5694|5699|5700|5702|5704|5705|5710|5714|5715|5719|5721|9491|27338	PSMA5|PSMA7|PSMB2|PSMB5|PSMB6|PSMB10|PSMC1|PSMC3|PSMC4|PSMC5|PSMD4|PSMD8|PSMD9|PSMD13|PSME2|PSMF1|UBE2S	-3.6	green
Reactome Gene Sets	6	R-HSA-6791226	Major pathway of rRNA processing in the nucleolus and cytosol		-4.6	2.3	4.7	14980	181	1058	29	2.7	0.5	705|4809|6231|8568|9136|9790|10528|10607|10969|23246|23404|23481|26168|27341|28987|54512|54555|54913|55272|57418|57647|65083|79050|79159|81887|88745|92856|114049|117246	BYSL|SNU13|RPS26|RRP1|RRP9|BMS1|NOP56|TBL3|EBNA1BP2|BOP1|EXOSC2|PES1|SENP3|RRP7A|NOB1|EXOSC4|DDX49|RPP25|IMP3|WDR18|DHX37|NOL6|NOC4L|NOL12|LAS1L|RRP36|IMP4|BUD23|FTSJ3	-3.6	green
Reactome Gene Sets	6	R-HSA-5619084	ABC transporter disorders		-4.6	3.2	5.1	14980	71	1058	16	1.5	0.38	5686|5688|5690|5693|5694|5699|5700|5702|5704|5705|5710|5714|5715|5719|5721|9491	PSMA5|PSMA7|PSMB2|PSMB5|PSMB6|PSMB10|PSMC1|PSMC3|PSMC4|PSMC5|PSMD4|PSMD8|PSMD9|PSMD13|PSME2|PSMF1	-3.6	green
CORUM	33	CORUM:1181	C complex spliceosome		-4.5	3	5	14980	79	1058	17	1.6	0.39	1659|3178|4670|6628|6632|6634|6636|7307|9410|9416|9939|10189|27339|51340|51428|57461|220988	DHX8|HNRNPA1|HNRNPM|SNRPB|SNRPD1|SNRPD3|SNRPF|U2AF1|SNRNP40|DDX23|RBM8A|ALYREF|PRPF19|CRNKL1|DDX41|ISY1|HNRNPA3	-3.5	green
Reactome Gene Sets	6	R-HSA-199977	ER to Golgi Anterograde Transport		-4.5	2.4	4.8	14980	146	1058	25	2.4	0.47	375|381|832|6396|6811|7277|9919|10113|10376|10383|10540|10652|10945|10960|11316|22820|23423|25839|51272|51399|54732|84617|84790|126003|347733	ARF1|ARF5|CAPZB|SEC13|STX5|TUBA4A|SEC16A|PREB|TUBA1B|TUBB4B|DCTN2|YKT6|KDELR1|LMAN2|COPE|COPG1|TMED3|COG4|BET1L|TRAPPC4|TMED9|TUBB6|TUBA1C|TRAPPC5|TUBB2B	-3.5	green
Reactome Gene Sets	6	R-HSA-180786	Extension of Telomeres		-4.5	3.7	5.2	14980	50	1058	13	1.2	0.34	1736|2237|5424|5425|5982|8607|10856|26277|55135|55651|57804|63922|100134934	DKC1|FEN1|POLD1|POLD2|RFC2|RUVBL1|RUVBL2|TINF2|WRAP53|NHP2|POLD4|CHTF18|TEN1	-3.5	green
Reactome Gene Sets	6	R-HSA-389957	Prefoldin mediated transfer of substrate to CCT/TriC		-4.5	5.1	5.7	14980	25	1058	9	0.85	0.28	60|5201|7203|7277|10383|10574|84617|84790|347733	ACTB|PFDN1|CCT3|TUBA4A|TUBB4B|CCT7|TUBB6|TUBA1C|TUBB2B	-3.5	green
Reactome Gene Sets	6	R-HSA-9668328	Sealing of the nuclear envelope (NE) by ESCRT-III		-4.5	5.1	5.7	14980	25	1058	9	0.85	0.28	7277|10376|10383|79643|84617|84790|128866|200014|347733	TUBA4A|TUBA1B|TUBB4B|CHMP6|TUBB6|TUBA1C|CHMP4B|CC2D1B|TUBB2B	-3.5	green
Reactome Gene Sets	6	R-HSA-1234174	Cellular response to hypoxia		-4.5	3.1	5	14980	72	1058	16	1.5	0.38	5686|5688|5690|5693|5694|5699|5700|5702|5704|5705|5710|5714|5715|5719|5721|9491	PSMA5|PSMA7|PSMB2|PSMB5|PSMB6|PSMB10|PSMC1|PSMC3|PSMC4|PSMC5|PSMD4|PSMD8|PSMD9|PSMD13|PSME2|PSMF1	-3.5	green
Reactome Gene Sets	6	R-HSA-2871837	FCERI mediated NF-kB activation		-4.5	3	5	14980	80	1058	17	1.6	0.39	5686|5688|5690|5693|5694|5699|5700|5702|5704|5705|5710|5714|5715|5719|5721|5970|9491	PSMA5|PSMA7|PSMB2|PSMB5|PSMB6|PSMB10|PSMC1|PSMC3|PSMC4|PSMC5|PSMD4|PSMD8|PSMD9|PSMD13|PSME2|RELA|PSMF1	-3.5	green
Reactome Gene Sets	6	R-HSA-389960	Formation of tubulin folding intermediates by CCT/TriC		-4.5	5.7	5.8	14980	20	1058	8	0.76	0.27	7203|7277|10376|10383|10574|84617|84790|347733	CCT3|TUBA4A|TUBA1B|TUBB4B|CCT7|TUBB6|TUBA1C|TUBB2B	-3.5	green
CORUM	33	CORUM:32	PA700 complex		-4.5	5.7	5.8	14980	20	1058	8	0.76	0.27	5700|5702|5704|5705|5710|5714|5715|5719	PSMC1|PSMC3|PSMC4|PSMC5|PSMD4|PSMD8|PSMD9|PSMD13	-3.5	green
Reactome Gene Sets	6	R-HSA-69052	Switching of origins to a post-replicative state		-4.4	2.9	4.9	14980	89	1058	18	1.7	0.4	4176|5686|5688|5690|5693|5694|5699|5700|5702|5704|5705|5710|5714|5715|5719|5721|9491|27338	MCM7|PSMA5|PSMA7|PSMB2|PSMB5|PSMB6|PSMB10|PSMC1|PSMC3|PSMC4|PSMC5|PSMD4|PSMD8|PSMD9|PSMD13|PSME2|PSMF1|UBE2S	-3.4	green
CORUM	33	CORUM:5386	MLL1-WDR5 complex		-4.4	4.9	5.5	14980	26	1058	9	0.85	0.28	3054|6878|8607|10445|11091|26121|26168|81887|125476	HCFC1|TAF6|RUVBL1|MCRS1|WDR5|PRPF31|SENP3|LAS1L|INO80C	-3.4	green
Reactome Gene Sets	6	R-HSA-983705	Signaling by the B Cell Receptor (BCR)		-4.3	2.7	4.8	14980	106	1058	20	1.9	0.42	808|4793|5478|5686|5688|5690|5693|5694|5699|5700|5702|5704|5705|5710|5714|5715|5719|5721|5970|9491	CALM3|NFKBIB|PPIA|PSMA5|PSMA7|PSMB2|PSMB5|PSMB6|PSMB10|PSMC1|PSMC3|PSMC4|PSMC5|PSMD4|PSMD8|PSMD9|PSMD13|PSME2|RELA|PSMF1	-3.4	green
Reactome Gene Sets	6	R-HSA-5668541	TNFR2 non-canonical NF-kB pathway		-4.3	2.8	4.8	14980	90	1058	18	1.7	0.4	5686|5688|5690|5693|5694|5699|5700|5702|5704|5705|5710|5714|5715|5719|5721|9040|9491|51330	PSMA5|PSMA7|PSMB2|PSMB5|PSMB6|PSMB10|PSMC1|PSMC3|PSMC4|PSMC5|PSMD4|PSMD8|PSMD9|PSMD13|PSME2|UBE2M|PSMF1|TNFRSF12A	-3.4	green
WikiPathways	27	WP5124	Alzheimer 39 s disease		-4.3	2	4.5	14980	235	1058	34	3.2	0.54	808|823|1020|2597|3028|5605|5664|5686|5688|5690|5693|5694|5700|5702|5704|5705|5710|5714|5715|5719|5970|7277|8326|8772|10023|10376|10383|11047|23385|23401|64837|84617|84790|347733	CALM3|CAPN1|CDK5|GAPDH|HSD17B10|MAP2K2|PSEN2|PSMA5|PSMA7|PSMB2|PSMB5|PSMB6|PSMC1|PSMC3|PSMC4|PSMC5|PSMD4|PSMD8|PSMD9|PSMD13|RELA|TUBA4A|FZD9|FADD|FRAT1|TUBA1B|TUBB4B|ADRM1|NCSTN|FRAT2|KLC2|TUBB6|TUBA1C|TUBB2B	-3.3	green
WikiPathways	27	WP2059	Alzheimer 39 s disease and miRNA effects		-4.3	2	4.5	14980	235	1058	34	3.2	0.54	808|823|1020|2597|3028|5605|5664|5686|5688|5690|5693|5694|5700|5702|5704|5705|5710|5714|5715|5719|5970|7277|8326|8772|10023|10376|10383|11047|23385|23401|64837|84617|84790|347733	CALM3|CAPN1|CDK5|GAPDH|HSD17B10|MAP2K2|PSEN2|PSMA5|PSMA7|PSMB2|PSMB5|PSMB6|PSMC1|PSMC3|PSMC4|PSMC5|PSMD4|PSMD8|PSMD9|PSMD13|RELA|TUBA4A|FZD9|FADD|FRAT1|TUBA1B|TUBB4B|ADRM1|NCSTN|FRAT2|KLC2|TUBB6|TUBA1C|TUBB2B	-3.3	green
Reactome Gene Sets	6	R-HSA-1236975	Antigen processing-Cross presentation		-4.3	2.7	4.7	14980	99	1058	19	1.8	0.41	811|5686|5688|5690|5693|5694|5699|5700|5702|5704|5705|5710|5714|5715|5719|5721|9491|10952|29927	CALR|PSMA5|PSMA7|PSMB2|PSMB5|PSMB6|PSMB10|PSMC1|PSMC3|PSMC4|PSMC5|PSMD4|PSMD8|PSMD9|PSMD13|PSME2|PSMF1|SEC61B|SEC61A1	-3.3	green
CORUM	33	CORUM:2755	17S U2 snRNP		-4.2	4.3	5.2	14980	33	1058	10	0.95	0.3	6628|6632|6634|6636|7307|10131|10262|10523|11338|22827	SNRPB|SNRPD1|SNRPD3|SNRPF|U2AF1|TRAP1|SF3B4|CHERP|U2AF2|PUF60	-3.3	green
Reactome Gene Sets	6	R-HSA-390466	Chaperonin-mediated protein folding		-4.2	3	4.8	14980	76	1058	16	1.5	0.38	60|2783|5201|7203|7277|8841|10376|10383|10528|10574|54461|55135|84261|84617|84790|347733	ACTB|GNB2|PFDN1|CCT3|TUBA4A|HDAC3|TUBA1B|TUBB4B|NOP56|CCT7|FBXW5|WRAP53|FBXW9|TUBB6|TUBA1C|TUBB2B	-3.2	green
Reactome Gene Sets	6	R-HSA-2467813	Separation of Sister Chromatids		-4.2	2.2	4.4	14980	181	1058	28	2.6	0.49	5518|5686|5688|5690|5693|5694|5699|5700|5702|5704|5705|5710|5714|5715|5719|5721|5905|6396|7277|9491|10376|10383|27338|79019|80776|84617|84790|347733	PPP2R1A|PSMA5|PSMA7|PSMB2|PSMB5|PSMB6|PSMB10|PSMC1|PSMC3|PSMC4|PSMC5|PSMD4|PSMD8|PSMD9|PSMD13|PSME2|RANGAP1|SEC13|TUBA4A|PSMF1|TUBA1B|TUBB4B|UBE2S|CENPM|B9D2|TUBB6|TUBA1C|TUBB2B	-3.2	green
Reactome Gene Sets	6	R-HSA-69306	DNA Replication		-4.1	2.3	4.5	14980	145	1058	24	2.3	0.46	2237|3021|4176|5424|5425|5686|5688|5690|5693|5694|5699|5700|5702|5704|5705|5710|5714|5715|5719|5721|5982|9491|27338|57804	FEN1|H3-3B|MCM7|POLD1|POLD2|PSMA5|PSMA7|PSMB2|PSMB5|PSMB6|PSMB10|PSMC1|PSMC3|PSMC4|PSMC5|PSMD4|PSMD8|PSMD9|PSMD13|PSME2|RFC2|PSMF1|UBE2S|POLD4	-3.2	green
Reactome Gene Sets	6	R-HSA-174143	APC/C-mediated degradation of cell cycle proteins		-4.1	2.8	4.7	14980	85	1058	17	1.6	0.39	5686|5688|5690|5693|5694|5699|5700|5702|5704|5705|5710|5714|5715|5719|5721|9491|27338	PSMA5|PSMA7|PSMB2|PSMB5|PSMB6|PSMB10|PSMC1|PSMC3|PSMC4|PSMC5|PSMD4|PSMD8|PSMD9|PSMD13|PSME2|PSMF1|UBE2S	-3.2	green
Reactome Gene Sets	6	R-HSA-453276	Regulation of mitotic cell cycle		-4.1	2.8	4.7	14980	85	1058	17	1.6	0.39	5686|5688|5690|5693|5694|5699|5700|5702|5704|5705|5710|5714|5715|5719|5721|9491|27338	PSMA5|PSMA7|PSMB2|PSMB5|PSMB6|PSMB10|PSMC1|PSMC3|PSMC4|PSMC5|PSMD4|PSMD8|PSMD9|PSMD13|PSME2|PSMF1|UBE2S	-3.2	green
Reactome Gene Sets	6	R-HSA-190840	Microtubule-dependent trafficking of connexons from Golgi to the plasma membrane		-4.1	7.1	5.8	14980	12	1058	6	0.57	0.23	7277|10376|10383|84617|84790|347733	TUBA4A|TUBA1B|TUBB4B|TUBB6|TUBA1C|TUBB2B	-3.2	green
WikiPathways	27	WP4792	Purine metabolism		-4.1	7.1	5.8	14980	12	1058	6	0.57	0.23	100|158|353|471|3614|3704	ADA|ADSL|APRT|ATIC|IMPDH1|ITPA	-3.2	green
KEGG Pathway	24	hsa01232	Nucleotide metabolism		-4	2.9	4.6	14980	78	1058	16	1.5	0.38	100|158|204|353|1503|1841|3614|3615|3704|4830|30833|51292|56953|83549|115024|654364	ADA|ADSL|AK2|APRT|CTPS1|DTYMK|IMPDH1|IMPDH2|ITPA|NME1|NT5C|GMPR2|NT5M|UCK1|NT5C3B|NME1-NME2	-3.1	green
Reactome Gene Sets	6	R-HSA-68867	Assembly of the pre-replicative complex		-4	2.6	4.5	14980	103	1058	19	1.8	0.41	3021|4176|5686|5688|5690|5693|5694|5699|5700|5702|5704|5705|5710|5714|5715|5719|5721|9491|27338	H3-3B|MCM7|PSMA5|PSMA7|PSMB2|PSMB5|PSMB6|PSMB10|PSMC1|PSMC3|PSMC4|PSMC5|PSMD4|PSMD8|PSMD9|PSMD13|PSME2|PSMF1|UBE2S	-3.1	green
Reactome Gene Sets	6	R-HSA-5358351	Signaling by Hedgehog		-4	2.4	4.4	14980	138	1058	23	2.2	0.45	5575|5686|5688|5690|5693|5694|5699|5700|5702|5704|5705|5710|5714|5715|5719|5721|7277|9491|10376|10383|84617|84790|347733	PRKAR1B|PSMA5|PSMA7|PSMB2|PSMB5|PSMB6|PSMB10|PSMC1|PSMC3|PSMC4|PSMC5|PSMD4|PSMD8|PSMD9|PSMD13|PSME2|TUBA4A|PSMF1|TUBA1B|TUBB4B|TUBB6|TUBA1C|TUBB2B	-3.1	green
Reactome Gene Sets	6	R-HSA-8878166	Transcriptional regulation by RUNX2		-4	2.5	4.5	14980	112	1058	20	1.9	0.42	581|1019|5686|5688|5690|5693|5694|5699|5700|5702|5704|5705|5710|5714|5715|5719|5721|8841|9491|10432	BAX|CDK4|PSMA5|PSMA7|PSMB2|PSMB5|PSMB6|PSMB10|PSMC1|PSMC3|PSMC4|PSMC5|PSMD4|PSMD8|PSMD9|PSMD13|PSME2|HDAC3|PSMF1|RBM14	-3.1	green
Reactome Gene Sets	6	R-HSA-1640170	Cell Cycle		-4	1.6	4	14980	631	1058	70	6.6	0.76	896|984|1019|1736|2010|2029|2237|2810|3021|3326|4000|4176|4292|5116|5424|5425|5432|5434|5518|5686|5688|5690|5693|5694|5699|5700|5702|5704|5705|5710|5714|5715|5719|5721|5901|5905|5982|6396|7277|7329|8607|8636|9088|9491|9688|10376|10383|10540|10856|23399|23636|25946|26277|27338|55135|55651|55957|57804|63922|79019|79643|80776|84617|84790|93323|128866|200014|347733|387103|100134934	CCND3|CDK11B|CDK4|DKC1|EMD|ENSA|FEN1|SFN|H3-3B|HSP90AB1|LMNA|MCM7|MLH1|PCNT|POLD1|POLD2|POLR2C|POLR2E|PPP2R1A|PSMA5|PSMA7|PSMB2|PSMB5|PSMB6|PSMB10|PSMC1|PSMC3|PSMC4|PSMC5|PSMD4|PSMD8|PSMD9|PSMD13|PSME2|RAN|RANGAP1|RFC2|SEC13|TUBA4A|UBE2I|RUVBL1|SSNA1|PKMYT1|PSMF1|NUP93|TUBA1B|TUBB4B|DCTN2|RUVBL2|CTDNEP1|NUP62|ZNF385A|TINF2|UBE2S|WRAP53|NHP2|LIN37|POLD4|CHTF18|CENPM|CHMP6|B9D2|TUBB6|TUBA1C|HAUS8|C…	-3.1	green
KEGG Pathway	24	hsa01240	Biosynthesis of cofactors		-3.9	2.4	4.4	14980	131	1058	22	2.1	0.44	158|204|790|1503|2356|3145|4830|5373|6697|7372|7390|10327|29926|51004|57026|60490|79001|80347|93100|124454|326625|654364	ADSL|AK2|CAD|CTPS1|FPGS|HMBS|NME1|PMM2|SPR|UMPS|UROS|AKR1A1|GMPPA|COQ6|PDXP|PPCDC|VKORC1|COASY|NAPRT|EARS2|MMAB|NME1-NME2	-3	green
Reactome Gene Sets	6	R-HSA-8939236	RUNX1 regulates transcription of genes involved in differentiation of HSCs		-3.9	2.7	4.5	14980	88	1058	17	1.6	0.39	3021|5686|5688|5690|5693|5694|5699|5700|5702|5704|5705|5710|5714|5715|5719|5721|9491	H3-3B|PSMA5|PSMA7|PSMB2|PSMB5|PSMB6|PSMB10|PSMC1|PSMC3|PSMC4|PSMC5|PSMD4|PSMD8|PSMD9|PSMD13|PSME2|PSMF1	-3	green
Reactome Gene Sets	6	R-HSA-159236	Transport of Mature mRNA derived from an Intron-Containing Transcript		-3.9	2.9	4.6	14980	72	1058	15	1.4	0.36	6396|6427|7307|8563|8683|9688|9939|10189|10212|10482|11338|23636|26097|79228|102724594	SEC13|SRSF2|U2AF1|THOC5|SRSF9|NUP93|RBM8A|ALYREF|DDX39A|NXF1|U2AF2|NUP62|CHTOP|THOC6|LOC102724594	-3	green
Reactome Gene Sets	6	R-HSA-5632684	Hedgehog 'on' state		-3.9	2.8	4.5	14980	80	1058	16	1.5	0.38	5686|5688|5690|5693|5694|5699|5700|5702|5704|5705|5710|5714|5715|5719|5721|9491	PSMA5|PSMA7|PSMB2|PSMB5|PSMB6|PSMB10|PSMC1|PSMC3|PSMC4|PSMC5|PSMD4|PSMD8|PSMD9|PSMD13|PSME2|PSMF1	-3	green
Reactome Gene Sets	6	R-HSA-190872	Transport of connexons to the plasma membrane		-3.9	6.5	5.5	14980	13	1058	6	0.57	0.23	7277|10376|10383|84617|84790|347733	TUBA4A|TUBA1B|TUBB4B|TUBB6|TUBA1C|TUBB2B	-3	green
CORUM	33	CORUM:302	INO80 chromatin remodeling complex		-3.9	6.5	5.5	14980	13	1058	6	0.57	0.23	8607|10445|10856|79913|83444|125476	RUVBL1|MCRS1|RUVBL2|ACTR5|INO80B|INO80C	-3	green
Reactome Gene Sets	6	R-HSA-69242	S Phase		-3.8	2.2	4.2	14980	160	1058	25	2.4	0.47	1019|2237|4176|5424|5425|5686|5688|5690|5693|5694|5699|5700|5702|5704|5705|5710|5714|5715|5719|5721|5982|9491|27338|55957|57804	CDK4|FEN1|MCM7|POLD1|POLD2|PSMA5|PSMA7|PSMB2|PSMB5|PSMB6|PSMB10|PSMC1|PSMC3|PSMC4|PSMC5|PSMD4|PSMD8|PSMD9|PSMD13|PSME2|RFC2|PSMF1|UBE2S|LIN37|POLD4	-3	green
Reactome Gene Sets	6	R-HSA-72165	mRNA Splicing - Minor Pathway		-3.8	3.4	4.7	14980	50	1058	12	1.1	0.33	2962|4904|5432|5434|6427|6628|6632|6634|6636|9410|9416|10262	GTF2F1|YBX1|POLR2C|POLR2E|SRSF2|SNRPB|SNRPD1|SNRPD3|SNRPF|SNRNP40|DDX23|SF3B4	-3	green
Reactome Gene Sets	6	R-HSA-5619115	Disorders of transmembrane transporters		-3.8	2.3	4.3	14980	142	1058	23	2.2	0.45	682|5686|5688|5690|5693|5694|5699|5700|5702|5704|5705|5710|5714|5715|5719|5721|6396|6513|6520|9491|9688|23636|55630	BSG|PSMA5|PSMA7|PSMB2|PSMB5|PSMB6|PSMB10|PSMC1|PSMC3|PSMC4|PSMC5|PSMD4|PSMD8|PSMD9|PSMD13|PSME2|SEC13|SLC2A1|SLC3A2|PSMF1|NUP93|NUP62|SLC39A4	-3	green
Reactome Gene Sets	6	R-HSA-379716	Cytosolic tRNA aminoacylation		-3.8	4.7	5	14980	24	1058	8	0.76	0.27	16|2193|3035|3735|4141|5859|6301|7965	AARS1|FARSA|HARS1|KARS1|MARS1|QARS1|SARS1|AIMP2	-2.9	green
Reactome Gene Sets	6	R-HSA-72187	mRNA 3'-end processing		-3.8	3.2	4.6	14980	58	1058	13	1.2	0.34	6427|7307|8106|8563|8683|9939|10189|10212|10978|11338|26097|79228|102724594	SRSF2|U2AF1|PABPN1|THOC5|SRSF9|RBM8A|ALYREF|DDX39A|CLP1|U2AF2|CHTOP|THOC6|LOC102724594	-2.9	green
Reactome Gene Sets	6	R-HSA-948021	Transport to the Golgi and subsequent modification		-3.7	2.1	4.1	14980	172	1058	26	2.5	0.48	375|381|832|6396|6811|7277|8704|9919|10113|10376|10383|10540|10652|10945|10960|11316|22820|23423|25839|51272|51399|54732|84617|84790|126003|347733	ARF1|ARF5|CAPZB|SEC13|STX5|TUBA4A|B4GALT2|SEC16A|PREB|TUBA1B|TUBB4B|DCTN2|YKT6|KDELR1|LMAN2|COPE|COPG1|TMED3|COG4|BET1L|TRAPPC4|TMED9|TUBB6|TUBA1C|TRAPPC5|TUBB2B	-2.9	green
Reactome Gene Sets	6	R-HSA-5621481	C-type lectin receptors (CLRs)		-3.7	2.4	4.2	14980	126	1058	21	2	0.43	808|5580|5686|5688|5690|5693|5694|5699|5700|5702|5704|5705|5710|5714|5715|5719|5721|5970|9040|9491|29108	CALM3|PRKCD|PSMA5|PSMA7|PSMB2|PSMB5|PSMB6|PSMB10|PSMC1|PSMC3|PSMC4|PSMC5|PSMD4|PSMD8|PSMD9|PSMD13|PSME2|RELA|UBE2M|PSMF1|PYCARD	-2.9	green
Reactome Gene Sets	6	R-HSA-8956320	Nucleotide biosynthesis		-3.6	6.1	5.2	14980	14	1058	6	0.57	0.23	158|471|790|3614|3615|7372	ADSL|ATIC|CAD|IMPDH1|IMPDH2|UMPS	-2.8	green
Reactome Gene Sets	6	R-HSA-157579	Telomere Maintenance		-3.6	2.7	4.3	14980	84	1058	16	1.5	0.38	1736|2237|3021|5424|5425|5432|5434|5982|8607|10856|26277|55135|55651|57804|63922|100134934	DKC1|FEN1|H3-3B|POLD1|POLD2|POLR2C|POLR2E|RFC2|RUVBL1|RUVBL2|TINF2|WRAP53|NHP2|POLD4|CHTF18|TEN1	-2.8	green
Reactome Gene Sets	6	R-HSA-6799198	Complex I biogenesis		-3.6	2.9	4.4	14980	68	1058	14	1.3	0.35	4696|4705|4713|4720|4723|4728|5018|25880|25915|54539|55101|55572|284184|374291	NDUFA3|NDUFA10|NDUFB7|NDUFS2|NDUFV1|NDUFS8|OXA1L|TMEM186|NDUFAF3|NDUFB11|DMAC2|FOXRED1|NDUFAF8|NDUFS7	-2.8	green
Reactome Gene Sets	6	R-HSA-202424	Downstream TCR signaling		-3.6	2.6	4.2	14980	93	1058	17	1.6	0.39	5686|5688|5690|5693|5694|5699|5700|5702|5704|5705|5710|5714|5715|5719|5721|5970|9491	PSMA5|PSMA7|PSMB2|PSMB5|PSMB6|PSMB10|PSMC1|PSMC3|PSMC4|PSMC5|PSMD4|PSMD8|PSMD9|PSMD13|PSME2|RELA|PSMF1	-2.8	green
Reactome Gene Sets	6	R-HSA-5357801	Programmed Cell Death		-3.6	2	4	14980	205	1058	29	2.7	0.5	581|708|1613|2810|4000|5580|5686|5688|5690|5693|5694|5699|5700|5702|5704|5705|5710|5714|5715|5719|5721|7332|8772|9491|11140|57099|79643|128866|148022	BAX|C1QBP|DAPK3|SFN|LMNA|PRKCD|PSMA5|PSMA7|PSMB2|PSMB5|PSMB6|PSMB10|PSMC1|PSMC3|PSMC4|PSMC5|PSMD4|PSMD8|PSMD9|PSMD13|PSME2|UBE2L3|FADD|PSMF1|CDC37|AVEN|CHMP6|CHMP4B|TICAM1	-2.8	green
Reactome Gene Sets	6	R-HSA-9020702	Interleukin-1 signaling		-3.5	2.4	4.1	14980	112	1058	19	1.8	0.41	4793|5686|5688|5690|5693|5694|5699|5700|5702|5704|5705|5710|5714|5715|5719|5721|5970|9491|9684	NFKBIB|PSMA5|PSMA7|PSMB2|PSMB5|PSMB6|PSMB10|PSMC1|PSMC3|PSMC4|PSMC5|PSMD4|PSMD8|PSMD9|PSMD13|PSME2|RELA|PSMF1|LRRC14	-2.7	green
KEGG Pathway	24	hsa03015	mRNA surveillance pathway		-3.5	2.6	4.2	14980	86	1058	16	1.5	0.38	2521|5499|5518|5976|8106|8761|9939|10189|10284|10482|10978|23293|26528|29101|53918|84305	FUS|PPP1CA|PPP2R1A|UPF1|PABPN1|PABPC4|RBM8A|ALYREF|SAP18|NXF1|CLP1|SMG6|DAZAP1|SSU72|PELO|PYM1	-2.7	green
CORUM	33	CORUM:834	20S methylosome and RG-containing Sm protein complex		-3.5	9.4	5.7	14980	6	1058	4	0.38	0.19	6628|6632|6634|10419	SNRPB|SNRPD1|SNRPD3|PRMT5	-2.7	green
CORUM	33	CORUM:6245	Telomerase holoenzyme		-3.5	9.4	5.7	14980	6	1058	4	0.38	0.19	1736|23293|55135|55651	DKC1|SMG6|WRAP53|NHP2	-2.7	green
Reactome Gene Sets	6	R-HSA-8951664	Neddylation		-3.4	1.9	3.9	14980	229	1058	31	2.9	0.52	2873|5686|5688|5690|5693|5694|5699|5700|5702|5704|5705|5710|5714|5715|5719|5721|7353|9040|9491|9817|10072|11091|28991|29099|54461|54939|79594|79754|84261|122416|149951	GPS1|PSMA5|PSMA7|PSMB2|PSMB5|PSMB6|PSMB10|PSMC1|PSMC3|PSMC4|PSMC5|PSMD4|PSMD8|PSMD9|PSMD13|PSME2|UFD1|UBE2M|PSMF1|KEAP1|DPP3|WDR5|COMMD5|COMMD9|FBXW5|COMMD4|MUL1|ASB13|FBXW9|ANKRD9|COMMD7	-2.7	green
Reactome Gene Sets	6	R-HSA-8878159	Transcriptional regulation by RUNX3		-3.4	2.5	4.1	14980	96	1058	17	1.6	0.39	5686|5688|5690|5693|5694|5699|5700|5702|5704|5705|5710|5714|5715|5719|5721|7040|9491	PSMA5|PSMA7|PSMB2|PSMB5|PSMB6|PSMB10|PSMC1|PSMC3|PSMC4|PSMC5|PSMD4|PSMD8|PSMD9|PSMD13|PSME2|TGFB1|PSMF1	-2.7	green
Reactome Gene Sets	6	R-HSA-68886	M Phase		-3.4	1.7	3.7	14980	368	1058	44	4.2	0.61	2010|2029|3021|4000|5116|5518|5686|5688|5690|5693|5694|5699|5700|5702|5704|5705|5710|5714|5715|5719|5721|5901|5905|6396|7277|7329|8636|9491|9688|10376|10383|10540|23399|23636|27338|79019|79643|80776|84617|84790|93323|128866|200014|347733	EMD|ENSA|H3-3B|LMNA|PCNT|PPP2R1A|PSMA5|PSMA7|PSMB2|PSMB5|PSMB6|PSMB10|PSMC1|PSMC3|PSMC4|PSMC5|PSMD4|PSMD8|PSMD9|PSMD13|PSME2|RAN|RANGAP1|SEC13|TUBA4A|UBE2I|SSNA1|PSMF1|NUP93|TUBA1B|TUBB4B|DCTN2|CTDNEP1|NUP62|UBE2S|CENPM|CHMP6|B9D2|TUBB6|TUBA1C|HAUS8|CHMP4B|CC2D1B|TUBB2B	-2.6	green
Reactome Gene Sets	6	R-HSA-72202	Transport of Mature Transcript to Cytoplasm		-3.3	2.6	4	14980	81	1058	15	1.4	0.36	6396|6427|7307|8563|8683|9688|9939|10189|10212|10482|11338|23636|26097|79228|102724594	SEC13|SRSF2|U2AF1|THOC5|SRSF9|NUP93|RBM8A|ALYREF|DDX39A|NXF1|U2AF2|NUP62|CHTOP|THOC6|LOC102724594	-2.5	green
Reactome Gene Sets	6	R-HSA-109581	Apoptosis		-3.3	2	3.8	14980	173	1058	25	2.4	0.47	581|708|1613|2810|4000|5580|5686|5688|5690|5693|5694|5699|5700|5702|5704|5705|5710|5714|5715|5719|5721|8772|9491|57099|148022	BAX|C1QBP|DAPK3|SFN|LMNA|PRKCD|PSMA5|PSMA7|PSMB2|PSMB5|PSMB6|PSMB10|PSMC1|PSMC3|PSMC4|PSMC5|PSMD4|PSMD8|PSMD9|PSMD13|PSME2|FADD|PSMF1|AVEN|TICAM1	-2.5	green
WikiPathways	27	WP2272	Pathogenic Escherichia coli infection		-3.3	3.2	4.2	14980	49	1058	11	1	0.31	60|71|7277|10093|10376|10383|10552|81873|84617|84790|347733	ACTB|ACTG1|TUBA4A|ARPC4|TUBA1B|TUBB4B|ARPC1A|ARPC5L|TUBB6|TUBA1C|TUBB2B	-2.5	green
Reactome Gene Sets	6	R-HSA-611105	Respiratory electron transport		-3.3	2.1	3.8	14980	154	1058	23	2.2	0.45	1537|2395|4191|4696|4705|4713|4720|4723|4728|5018|7384|10131|25880|25915|51204|54539|55101|55572|79751|80775|284184|374291|790955	CYC1|FXN|MDH2|NDUFA3|NDUFA10|NDUFB7|NDUFS2|NDUFV1|NDUFS8|OXA1L|UQCRC1|TRAP1|TMEM186|NDUFAF3|TACO1|NDUFB11|DMAC2|FOXRED1|SLC25A22|TMEM177|NDUFAF8|NDUFS7|UQCC3	-2.5	green
CORUM	33	CORUM:192	PA28-20S proteasome		-3.3	5.3	4.8	14980	16	1058	6	0.57	0.23	5686|5688|5690|5693|5694|5721	PSMA5|PSMA7|PSMB2|PSMB5|PSMB6|PSME2	-2.5	green
Reactome Gene Sets	6	R-HSA-379724	tRNA Aminoacylation		-3.3	3.4	4.2	14980	42	1058	10	0.95	0.3	16|2193|3035|3735|4141|5859|6301|7965|10667|124454	AARS1|FARSA|HARS1|KARS1|MARS1|QARS1|SARS1|AIMP2|FARS2|EARS2	-2.5	green
Reactome Gene Sets	6	R-HSA-190828	Gap junction trafficking		-3.3	3.6	4.3	14980	35	1058	9	0.85	0.28	60|71|1173|7277|10376|10383|84617|84790|347733	ACTB|ACTG1|AP2M1|TUBA4A|TUBA1B|TUBB4B|TUBB6|TUBA1C|TUBB2B	-2.5	green
WikiPathways	27	WP4629	Aerobic glycolysis		-3.3	6.4	5	14980	11	1058	5	0.47	0.21	226|2023|2597|6513|7167	ALDOA|ENO1|GAPDH|SLC2A1|TPI1	-2.5	green
CORUM	33	CORUM:5615	Emerin complex 52		-3.2	4.5	4.5	14980	22	1058	7	0.66	0.25	60|708|2010|3068|3191|6632|10212	ACTB|C1QBP|EMD|HDGF|HNRNPL|SNRPD1|DDX39A	-2.5	green
Reactome Gene Sets	6	R-HSA-9619483	Activation of AMPK downstream of NMDARs		-3.2	4.5	4.5	14980	22	1058	7	0.66	0.25	808|7277|10376|10383|84617|84790|347733	CALM3|TUBA4A|TUBA1B|TUBB4B|TUBB6|TUBA1C|TUBB2B	-2.5	green
Reactome Gene Sets	6	R-HSA-9609523	Insertion of tail-anchored proteins into the endoplasmic reticulum membrane		-3.2	4.5	4.5	14980	22	1058	7	0.66	0.25	439|2010|6449|6811|8266|10952|118424	GET3|EMD|SGTA|STX5|UBL4A|SEC61B|UBE2J2	-2.5	green
KEGG Pathway	24	hsa03013	Nucleocytoplasmic transport		-3.2	2.4	3.9	14980	100	1058	17	1.6	0.39	5901|5905|5976|6396|7329|8563|9688|9939|10189|10284|10482|23214|23636|55705|79228|79711|84305	RAN|RANGAP1|UPF1|SEC13|UBE2I|THOC5|NUP93|RBM8A|ALYREF|SAP18|NXF1|XPO6|NUP62|IPO9|THOC6|IPO4|PYM1	-2.5	green
Reactome Gene Sets	6	R-HSA-69002	DNA Replication Pre-Initiation		-3.2	2.3	3.8	14980	119	1058	19	1.8	0.41	3021|4176|5686|5688|5690|5693|5694|5699|5700|5702|5704|5705|5710|5714|5715|5719|5721|9491|27338	H3-3B|MCM7|PSMA5|PSMA7|PSMB2|PSMB5|PSMB6|PSMB10|PSMC1|PSMC3|PSMC4|PSMC5|PSMD4|PSMD8|PSMD9|PSMD13|PSME2|PSMF1|UBE2S	-2.4	green
Reactome Gene Sets	6	R-HSA-69278	Cell Cycle, Mitotic		-3.2	1.6	3.5	14980	511	1058	56	5.3	0.69	896|984|1019|2010|2029|2237|3021|3326|4000|4176|5116|5424|5425|5518|5686|5688|5690|5693|5694|5699|5700|5702|5704|5705|5710|5714|5715|5719|5721|5901|5905|5982|6396|7277|7329|8636|9088|9491|9688|10376|10383|10540|23399|23636|27338|55957|57804|79019|79643|80776|84617|84790|93323|128866|200014|347733	CCND3|CDK11B|CDK4|EMD|ENSA|FEN1|H3-3B|HSP90AB1|LMNA|MCM7|PCNT|POLD1|POLD2|PPP2R1A|PSMA5|PSMA7|PSMB2|PSMB5|PSMB6|PSMB10|PSMC1|PSMC3|PSMC4|PSMC5|PSMD4|PSMD8|PSMD9|PSMD13|PSME2|RAN|RANGAP1|RFC2|SEC13|TUBA4A|UBE2I|SSNA1|PKMYT1|PSMF1|NUP93|TUBA1B|TUBB4B|DCTN2|CTDNEP1|NUP62|UBE2S|LIN37|POLD4|CENPM|CHMP6|B9D2|TUBB6|TUBA1C|HAUS8|CHMP4B|CC2D1B|TUBB2B	-2.4	green
Reactome Gene Sets	6	R-HSA-69206	G1/S Transition		-3.1	2.2	3.7	14980	130	1058	20	1.9	0.42	1019|4176|5518|5686|5688|5690|5693|5694|5699|5700|5702|5704|5705|5710|5714|5715|5719|5721|9491|55957	CDK4|MCM7|PPP2R1A|PSMA5|PSMA7|PSMB2|PSMB5|PSMB6|PSMB10|PSMC1|PSMC3|PSMC4|PSMC5|PSMD4|PSMD8|PSMD9|PSMD13|PSME2|PSMF1|LIN37	-2.4	green
Reactome Gene Sets	6	R-HSA-9833482	PKR-mediated signaling		-3.1	2.7	3.9	14980	68	1058	13	1.2	0.34	2189|3608|5518|6895|7277|7329|10376|10383|54920|80233|84617|84790|347733	FANCG|ILF2|PPP2R1A|TARBP2|TUBA4A|UBE2I|TUBA1B|TUBB4B|DUS2|FAAP100|TUBB6|TUBA1C|TUBB2B	-2.4	green
Reactome Gene Sets	6	R-HSA-73886	Chromosome Maintenance		-3.1	2.3	3.7	14980	112	1058	18	1.7	0.4	1736|2237|3021|5424|5425|5432|5434|5982|8607|10856|26277|55135|55651|57804|63922|79019|387103|100134934	DKC1|FEN1|H3-3B|POLD1|POLD2|POLR2C|POLR2E|RFC2|RUVBL1|RUVBL2|TINF2|WRAP53|NHP2|POLD4|CHTF18|CENPM|CENPW|TEN1	-2.4	green
Reactome Gene Sets	6	R-HSA-1428517	Aerobic respiration and respiratory electron transport		-3.1	1.8	3.5	14980	251	1058	32	3	0.53	506|513|518|1537|2395|2954|3420|4191|4696|4705|4713|4720|4723|4728|5018|5160|7384|10131|25880|25915|51204|54539|55101|55572|64777|79751|80775|81889|284184|374291|751071|790955	ATP5F1B|ATP5F1D|ATP5MC3|CYC1|FXN|GSTZ1|IDH3B|MDH2|NDUFA3|NDUFA10|NDUFB7|NDUFS2|NDUFV1|NDUFS8|OXA1L|PDHA1|UQCRC1|TRAP1|TMEM186|NDUFAF3|TACO1|NDUFB11|DMAC2|FOXRED1|RMND5B|SLC25A22|TMEM177|FAHD1|NDUFAF8|NDUFS7|CSKMT|UQCC3	-2.4	green
Reactome Gene Sets	6	R-HSA-157858	Gap junction trafficking and regulation		-3.1	3.4	4.1	14980	37	1058	9	0.85	0.28	60|71|1173|7277|10376|10383|84617|84790|347733	ACTB|ACTG1|AP2M1|TUBA4A|TUBA1B|TUBB4B|TUBB6|TUBA1C|TUBB2B	-2.3	green
WikiPathways	27	WP4628	Aerobic glycolysis augmented		-3	5.9	4.7	14980	12	1058	5	0.47	0.21	226|2023|2597|6513|7167	ALDOA|ENO1|GAPDH|SLC2A1|TPI1	-2.3	green
Reactome Gene Sets	6	R-HSA-2454202	Fc epsilon receptor (FCERI) signaling		-3	2.1	3.6	14980	132	1058	20	1.9	0.42	808|5686|5688|5690|5693|5694|5699|5700|5702|5704|5705|5710|5714|5715|5719|5721|5879|5970|7410|9491	CALM3|PSMA5|PSMA7|PSMB2|PSMB5|PSMB6|PSMB10|PSMC1|PSMC3|PSMC4|PSMC5|PSMD4|PSMD8|PSMD9|PSMD13|PSME2|RAC1|RELA|VAV2|PSMF1	-2.3	green
Reactome Gene Sets	6	R-HSA-382556	ABC-family proteins mediated transport		-3	2.4	3.7	14980	96	1058	16	1.5	0.38	5686|5688|5690|5693|5694|5699|5700|5702|5704|5705|5710|5714|5715|5719|5721|9491	PSMA5|PSMA7|PSMB2|PSMB5|PSMB6|PSMB10|PSMC1|PSMC3|PSMC4|PSMC5|PSMD4|PSMD8|PSMD9|PSMD13|PSME2|PSMF1	-2.3	green
Reactome Gene Sets	6	R-HSA-202403	TCR signaling		-2.9	2.2	3.6	14980	115	1058	18	1.7	0.4	5686|5688|5690|5693|5694|5699|5700|5702|5704|5705|5710|5714|5715|5719|5721|5970|7408|9491	PSMA5|PSMA7|PSMB2|PSMB5|PSMB6|PSMB10|PSMC1|PSMC3|PSMC4|PSMC5|PSMD4|PSMD8|PSMD9|PSMD13|PSME2|RELA|VASP|PSMF1	-2.3	green
Reactome Gene Sets	6	R-HSA-9758941	Gastrulation		-2.9	2.3	3.6	14980	97	1058	16	1.5	0.38	5686|5688|5690|5693|5694|5699|5700|5702|5704|5705|5710|5714|5715|5719|5721|9491	PSMA5|PSMA7|PSMB2|PSMB5|PSMB6|PSMB10|PSMC1|PSMC3|PSMC4|PSMC5|PSMD4|PSMD8|PSMD9|PSMD13|PSME2|PSMF1	-2.2	green
Reactome Gene Sets	6	R-HSA-72306	tRNA processing		-2.9	2.2	3.6	14980	107	1058	17	1.6	0.39	3028|4234|5901|6396|8270|9688|10248|10775|10978|23636|24140|54913|54920|54974|55621|80324|348180	HSD17B10|METTL1|RAN|SEC13|LAGE3|NUP93|POP7|POP4|CLP1|NUP62|FTSJ1|RPP25|DUS2|THG1L|TRMT1|PUS1|CTU2	-2.2	green
CORUM	33	CORUM:6306	DDX27-PeBoW complex		-2.9	11	5.3	14980	4	1058	3	0.28	0.16	23246|23481|55661	BOP1|PES1|DDX27	-2.2	green
CORUM	33	CORUM:7217	Dysbindin 1-A-DNA-PK-complex		-2.9	11	5.3	14980	4	1058	3	0.28	0.16	2547|5591|84062	XRCC6|PRKDC|DTNBP1	-2.2	green
CORUM	33	CORUM:2112	CDC37-HSP90AA1-HSP90AB1-MAP3K11 complex		-2.9	11	5.3	14980	4	1058	3	0.28	0.16	3326|4296|11140	HSP90AB1|MAP3K11|CDC37	-2.2	green
CORUM	33	CORUM:1571	Vigilin-DNA-PK-Ku antigen complex		-2.9	11	5.3	14980	4	1058	3	0.28	0.16	2547|3069|5591	XRCC6|HDLBP|PRKDC	-2.2	green
CORUM	33	CORUM:819	20S methylosome-SmD complex		-2.9	11	5.3	14980	4	1058	3	0.28	0.16	6632|6634|10419	SNRPD1|SNRPD3|PRMT5	-2.2	green
CORUM	33	CORUM:835	6S methyltransferase and RG-containing Sm proteins complex		-2.9	7.1	4.7	14980	8	1058	4	0.38	0.19	6628|6632|6634|6636	SNRPB|SNRPD1|SNRPD3|SNRPF	-2.2	green
Reactome Gene Sets	6	R-HSA-3928665	EPH-ephrin mediated repulsion of cells		-2.9	3	3.8	14980	47	1058	10	0.95	0.3	60|71|160|1173|1175|1947|5664|5879|7410|23385	ACTB|ACTG1|AP2A1|AP2M1|AP2S1|EFNB1|PSEN2|RAC1|VAV2|NCSTN	-2.2	green
Reactome Gene Sets	6	R-HSA-3371497	HSP90 chaperone cycle for steroid hormone receptors (SHR) in the presence of ligand		-2.9	3	3.8	14980	47	1058	10	0.95	0.3	832|2288|3326|7277|10376|10383|10540|84617|84790|347733	CAPZB|FKBP4|HSP90AB1|TUBA4A|TUBA1B|TUBB4B|DCTN2|TUBB6|TUBA1C|TUBB2B	-2.2	green
Reactome Gene Sets	6	R-HSA-9629569	Protein hydroxylation		-2.8	4.5	4.2	14980	19	1058	6	0.57	0.23	1819|11338|23210|79697|91433|100137047	DRG2|U2AF2|JMJD6|RIOX1|RCCD1|JMJD7	-2.2	green
Canonical Pathways	11	M243	PID ARF 3PATHWAY		-2.8	4.5	4.2	14980	19	1058	6	0.57	0.23	160|375|1173|5879|10945|23647	AP2A1|ARF1|AP2M1|RAC1|KDELR1|ARFIP2	-2.2	green
Reactome Gene Sets	6	R-HSA-6807070	PTEN Regulation		-2.8	2.1	3.5	14980	137	1058	20	1.9	0.42	1912|5686|5688|5690|5693|5694|5699|5700|5702|5704|5705|5710|5714|5715|5719|5721|8841|9491|10670|23028	PHC2|PSMA5|PSMA7|PSMB2|PSMB5|PSMB6|PSMB10|PSMC1|PSMC3|PSMC4|PSMC5|PSMD4|PSMD8|PSMD9|PSMD13|PSME2|HDAC3|PSMF1|RRAGA|KDM1A	-2.2	green
Reactome Gene Sets	6	R-HSA-5696398	Nucleotide Excision Repair		-2.8	2.2	3.5	14980	109	1058	17	1.6	0.39	60|2067|2873|5424|5425|5432|5434|5982|7329|8607|10445|27339|57461|57804|79913|83444|125476	ACTB|ERCC1|GPS1|POLD1|POLD2|POLR2C|POLR2E|RFC2|UBE2I|RUVBL1|MCRS1|PRPF19|ISY1|POLD4|ACTR5|INO80B|INO80C	-2.1	green
CORUM	33	CORUM:324	39S ribosomal subunit, mitochondrial		-2.8	2.9	3.7	14980	48	1058	10	0.95	0.3	6182|10573|29088|51069|51073|51253|63875|64981|124995|128308	MRPL12|MRPL28|MRPL15|MRPL2|MRPL4|MRPL37|MRPL17|MRPL34|MRPL10|MRPL55	-2.1	green
WikiPathways	27	WP4932	7q11 23 copy number variation syndrome		-2.8	2.3	3.5	14980	100	1058	16	1.5	0.38	506|513|518|1072|2597|5982|8326|8841|9275|9569|10514|23636|63922|84277|91647|114049	ATP5F1B|ATP5F1D|ATP5MC3|CFL1|GAPDH|RFC2|FZD9|HDAC3|BCL7B|GTF2IRD1|MYBBP1A|NUP62|CHTF18|DNAJC30|ATPAF2|BUD23	-2.1	green
Reactome Gene Sets	6	R-HSA-453279	Mitotic G1 phase and G1/S transition		-2.8	2	3.4	14980	148	1058	21	2	0.43	896|1019|4176|5518|5686|5688|5690|5693|5694|5699|5700|5702|5704|5705|5710|5714|5715|5719|5721|9491|55957	CCND3|CDK4|MCM7|PPP2R1A|PSMA5|PSMA7|PSMB2|PSMB5|PSMB6|PSMB10|PSMC1|PSMC3|PSMC4|PSMC5|PSMD4|PSMD8|PSMD9|PSMD13|PSME2|PSMF1|LIN37	-2.1	green
KEGG Pathway	24	hsa05132	Salmonella infection		-2.8	1.8	3.3	14980	230	1058	29	2.7	0.5	60|71|375|391|581|2597|3326|5216|5605|5878|5879|5970|7277|8677|8772|10093|10376|10383|10540|10552|23207|25828|29108|64837|81873|84617|84790|338382|347733	ACTB|ACTG1|ARF1|RHOG|BAX|GAPDH|HSP90AB1|PFN1|MAP2K2|RAB5C|RAC1|RELA|TUBA4A|STX10|FADD|ARPC4|TUBA1B|TUBB4B|DCTN2|ARPC1A|PLEKHM2|TXN2|PYCARD|KLC2|ARPC5L|TUBB6|TUBA1C|RAB7B|TUBB2B	-2.1	green
Reactome Gene Sets	6	R-HSA-8950505	Gene and protein expression by JAK-STAT signaling after Interleukin-12 stimulation		-2.8	3.4	3.9	14980	33	1058	8	0.76	0.27	375|1072|1265|4282|5478|5721|6888|552900	ARF1|CFL1|CNN2|MIF|PPIA|PSME2|TALDO1|BOLA2	-2.1	green
Reactome Gene Sets	6	R-HSA-110373	Resolution of AP sites via the multiple-nucleotide patch replacement pathway		-2.8	3.8	4	14980	26	1058	7	0.66	0.25	328|2237|5424|5425|5982|54936|57804	APEX1|FEN1|POLD1|POLD2|RFC2|ADPRS|POLD4	-2.1	green
Reactome Gene Sets	6	R-HSA-174411	Polymerase switching on the C-strand of the telomere		-2.8	3.8	4	14980	26	1058	7	0.66	0.25	5424|5425|5982|26277|57804|63922|100134934	POLD1|POLD2|RFC2|TINF2|POLD4|CHTF18|TEN1	-2.1	green
Reactome Gene Sets	6	R-HSA-1445148	Translocation of SLC2A4 (GLUT4) to the plasma membrane		-2.8	2.6	3.6	14980	65	1058	12	1.1	0.33	60|71|808|2810|4627|5879|7277|10376|10383|84617|84790|347733	ACTB|ACTG1|CALM3|SFN|MYH9|RAC1|TUBA4A|TUBA1B|TUBB4B|TUBB6|TUBA1C|TUBB2B	-2.1	green
CORUM	33	CORUM:5614	Emerin complex 32		-2.7	4.2	4	14980	20	1058	6	0.57	0.23	60|2010|6598|8841|10155|10284	ACTB|EMD|SMARCB1|HDAC3|TRIM28|SAP18	-2.1	green
WikiPathways	27	WP1946	Cori cycle		-2.7	5.1	4.2	14980	14	1058	5	0.47	0.21	226|2597|6513|6888|7167	ALDOA|GAPDH|SLC2A1|TALDO1|TPI1	-2.1	green
CORUM	33	CORUM:191	20S proteasome		-2.7	5.1	4.2	14980	14	1058	5	0.47	0.21	5686|5688|5690|5693|5694	PSMA5|PSMA7|PSMB2|PSMB5|PSMB6	-2.1	green
Reactome Gene Sets	6	R-HSA-373760	L1CAM interactions		-2.7	2.2	3.4	14980	102	1058	16	1.5	0.38	60|71|160|1173|1175|5605|5879|6195|7277|7410|10376|10383|11313|84617|84790|347733	ACTB|ACTG1|AP2A1|AP2M1|AP2S1|MAP2K2|RAC1|RPS6KA1|TUBA4A|VAV2|TUBA1B|TUBB4B|LYPLA2|TUBB6|TUBA1C|TUBB2B	-2.1	green
Reactome Gene Sets	6	R-HSA-174417	Telomere C-strand (Lagging Strand) Synthesis		-2.7	3.3	3.8	14980	34	1058	8	0.76	0.27	2237|5424|5425|5982|26277|57804|63922|100134934	FEN1|POLD1|POLD2|RFC2|TINF2|POLD4|CHTF18|TEN1	-2	green
Reactome Gene Sets	6	R-HSA-195721	Signaling by WNT		-2.7	1.7	3.2	14980	266	1058	32	3	0.53	160|808|1173|1175|2783|3021|5216|5518|5686|5688|5690|5693|5694|5699|5700|5702|5704|5705|5710|5714|5715|5719|5721|5879|6597|8607|9491|10023|23401|23513|50855|90780	AP2A1|CALM3|AP2M1|AP2S1|GNB2|H3-3B|PFN1|PPP2R1A|PSMA5|PSMA7|PSMB2|PSMB5|PSMB6|PSMB10|PSMC1|PSMC3|PSMC4|PSMC5|PSMD4|PSMD8|PSMD9|PSMD13|PSME2|RAC1|SMARCA4|RUVBL1|PSMF1|FRAT1|FRAT2|SCRIB|PARD6A|PYGO2	-2	green
WikiPathways	27	WP107	Translation factors		-2.6	2.8	3.6	14980	50	1058	10	0.95	0.3	1967|1978|1981|1984|3692|8662|8664|8668|8890|8893	EIF2B1|EIF4EBP1|EIF4G1|EIF5A|EIF6|EIF3B|EIF3D|EIF3I|EIF2B4|EIF2B5	-2	green
CORUM	33	CORUM:1142	SMN complex		-2.6	6.3	4.4	14980	9	1058	4	0.38	0.19	6628|6632|6634|6636	SNRPB|SNRPD1|SNRPD3|SNRPF	-2	green
Reactome Gene Sets	6	R-HSA-167590	Nef Mediated CD4 Down-regulation		-2.6	6.3	4.4	14980	9	1058	4	0.38	0.19	160|375|1173|1175	AP2A1|ARF1|AP2M1|AP2S1	-2	green
Reactome Gene Sets	6	R-HSA-442380	Zinc influx into cells by the SLC39 gene family		-2.6	6.3	4.4	14980	9	1058	4	0.38	0.19	7922|27173|29985|55630	SLC39A7|SLC39A1|SLC39A3|SLC39A4	-2	green
KEGG Pathway	24	hsa03030	DNA replication		-2.6	3.2	3.7	14980	35	1058	8	0.76	0.27	2237|4176|5424|5425|5982|10535|57804|84153	FEN1|MCM7|POLD1|POLD2|RFC2|RNASEH2A|POLD4|RNASEH2C	-2	green
WikiPathways	27	WP4224	Purine metabolism and related disorders		-2.6	4	3.8	14980	21	1058	6	0.57	0.23	100|158|353|471|3614|3704	ADA|ADSL|APRT|ATIC|IMPDH1|ITPA	-2	green
Reactome Gene Sets	6	R-HSA-5651801	PCNA-Dependent Long Patch Base Excision Repair		-2.6	4	3.8	14980	21	1058	6	0.57	0.23	328|2237|5424|5425|5982|57804	APEX1|FEN1|POLD1|POLD2|RFC2|POLD4	-2	green
Reactome Gene Sets	6	R-HSA-164938	Nef-mediates down modulation of cell surface receptors by recruiting them to clathrin adapters		-2.6	4	3.8	14980	21	1058	6	0.57	0.23	160|375|1173|1175|8907|10053	AP2A1|ARF1|AP2M1|AP2S1|AP1M1|AP1M2	-2	green
Reactome Gene Sets	6	R-HSA-9748787	Azathioprine ADME		-2.6	4	3.8	14980	21	1058	6	0.57	0.23	3614|3615|4830|5879|7410|654364	IMPDH1|IMPDH2|NME1|RAC1|VAV2|NME1-NME2	-2	green
KEGG Pathway	24	hsa00240	Pyrimidine metabolism		-2.6	2.8	3.5	14980	51	1058	10	0.95	0.3	790|1503|1841|4830|7372|30833|56953|83549|115024|654364	CAD|CTPS1|DTYMK|NME1|UMPS|NT5C|NT5M|UCK1|NT5C3B|NME1-NME2	-2	green
Reactome Gene Sets	6	R-HSA-164952	The role of Nef in HIV-1 replication and disease pathogenesis		-2.6	3.5	3.7	14980	28	1058	7	0.66	0.25	160|375|1173|1175|5879|8907|10053	AP2A1|ARF1|AP2M1|AP2S1|RAC1|AP1M1|AP1M2	-2	green
CORUM	33	CORUM:1068	12S U11 snRNP		-2.5	4.7	4	14980	15	1058	5	0.47	0.21	4904|6628|6632|6634|6636	YBX1|SNRPB|SNRPD1|SNRPD3|SNRPF	-1.9	green
CORUM	33	CORUM:1745	SMN complex		-2.5	4.7	4	14980	15	1058	5	0.47	0.21	6626|6628|6632|6634|6636	SNRPA|SNRPB|SNRPD1|SNRPD3|SNRPF	-1.9	green
CORUM	33	CORUM:194	PA28gamma-20S proteasome		-2.5	4.7	4	14980	15	1058	5	0.47	0.21	5686|5688|5690|5693|5694	PSMA5|PSMA7|PSMB2|PSMB5|PSMB6	-1.9	green
Reactome Gene Sets	6	R-HSA-6811434	COPI-dependent Golgi-to-ER retrograde traffic		-2.5	2.3	3.3	14980	87	1058	14	1.3	0.35	375|381|7277|10376|10383|10945|11316|22820|23423|54732|64837|84617|84790|347733	ARF1|ARF5|TUBA4A|TUBA1B|TUBB4B|KDELR1|COPE|COPG1|TMED3|TMED9|KLC2|TUBB6|TUBA1C|TUBB2B	-1.9	green
Reactome Gene Sets	6	R-HSA-69481	G2/M Checkpoints		-2.5	2	3.2	14980	145	1058	20	1.9	0.42	2810|4176|5686|5688|5690|5693|5694|5699|5700|5702|5704|5705|5710|5714|5715|5719|5721|5982|9088|9491	SFN|MCM7|PSMA5|PSMA7|PSMB2|PSMB5|PSMB6|PSMB10|PSMC1|PSMC3|PSMC4|PSMC5|PSMD4|PSMD8|PSMD9|PSMD13|PSME2|RFC2|PKMYT1|PSMF1	-1.9	green
CORUM	33	CORUM:297	PCNA-DNA polymerase delta complex		-2.5	8.5	4.6	14980	5	1058	3	0.28	0.16	5424|5425|57804	POLD1|POLD2|POLD4	-1.9	green
CORUM	33	CORUM:6854	5FMC (Friends of Methylated Chtop) complex		-2.5	8.5	4.6	14980	5	1058	3	0.28	0.16	26168|57418|81887	SENP3|WDR18|LAS1L	-1.9	green
CORUM	33	CORUM:1231	FIB-associated protein complex		-2.5	8.5	4.6	14980	5	1058	3	0.28	0.16	708|3276|10419	C1QBP|PRMT1|PRMT5	-1.9	green
CORUM	33	CORUM:7292	EIF2B1-EIF2B2-EIF2B3-EIF2B4-EIF2B5 complex		-2.5	8.5	4.6	14980	5	1058	3	0.28	0.16	1967|8890|8893	EIF2B1|EIF2B4|EIF2B5	-1.9	green
CORUM	33	CORUM:5285	TNF-alpha/NF-kappa B signaling complex 9		-2.5	8.5	4.6	14980	5	1058	3	0.28	0.16	3326|4793|11140	HSP90AB1|NFKBIB|CDC37	-1.9	green
CORUM	33	CORUM:6858	CHTOP-methylosome complex		-2.5	8.5	4.6	14980	5	1058	3	0.28	0.16	3276|10419|26097	PRMT1|PRMT5|CHTOP	-1.9	green
KEGG Pathway	24	hsa03410	Base excision repair		-2.5	2.9	3.5	14980	44	1058	9	0.85	0.28	328|2237|4913|5424|5425|5982|54840|54936|57804	APEX1|FEN1|NTHL1|POLD1|POLD2|RFC2|APTX|ADPRS|POLD4	-1.9	green
Reactome Gene Sets	6	R-HSA-6811436	COPI-independent Golgi-to-ER retrograde traffic		-2.5	2.9	3.5	14980	44	1058	9	0.85	0.28	832|5050|7277|10376|10383|10540|84617|84790|347733	CAPZB|PAFAH1B3|TUBA4A|TUBA1B|TUBB4B|DCTN2|TUBB6|TUBA1C|TUBB2B	-1.9	green
KEGG Pathway	24	hsa00970	Aminoacyl-tRNA biosynthesis		-2.5	2.9	3.5	14980	44	1058	9	0.85	0.28	16|2193|3035|3735|4141|5859|6301|10667|124454	AARS1|FARSA|HARS1|KARS1|MARS1|QARS1|SARS1|FARS2|EARS2	-1.9	green
Reactome Gene Sets	6	R-HSA-8878171	Transcriptional regulation by RUNX1		-2.5	1.8	3.1	14980	187	1058	24	2.3	0.46	896|1912|3021|3276|5686|5688|5690|5693|5694|5699|5700|5702|5704|5705|5710|5714|5715|5719|5721|6597|6598|9491|11091|161882	CCND3|PHC2|H3-3B|PRMT1|PSMA5|PSMA7|PSMB2|PSMB5|PSMB6|PSMB10|PSMC1|PSMC3|PSMC4|PSMC5|PSMD4|PSMD8|PSMD9|PSMD13|PSME2|SMARCA4|SMARCB1|PSMF1|WDR5|ZFPM1	-1.9	green
Reactome Gene Sets	6	R-HSA-2682334	EPH-Ephrin signaling		-2.5	2.3	3.2	14980	88	1058	14	1.3	0.35	60|71|160|1072|1173|1175|1947|4627|5664|5879|7410|10093|10552|23385	ACTB|ACTG1|AP2A1|CFL1|AP2M1|AP2S1|EFNB1|MYH9|PSEN2|RAC1|VAV2|ARPC4|ARPC1A|NCSTN	-1.9	green
Reactome Gene Sets	6	R-HSA-73894	DNA Repair		-2.5	1.6	3	14980	307	1058	35	3.3	0.55	60|328|2067|2189|2237|2547|2873|4292|4913|5424|5425|5432|5434|5531|5536|5591|5982|7329|7353|8607|10445|10459|26277|27339|51548|54936|57461|57804|79913|80233|83444|84164|121642|125476|221120	ACTB|APEX1|ERCC1|FANCG|FEN1|XRCC6|GPS1|MLH1|NTHL1|POLD1|POLD2|POLR2C|POLR2E|PPP4C|PPP5C|PRKDC|RFC2|UBE2I|UFD1|RUVBL1|MCRS1|MAD2L2|TINF2|PRPF19|SIRT6|ADPRS|ISY1|POLD4|ACTR5|FAAP100|INO80B|ASCC2|ALKBH2|INO80C|ALKBH3	-1.9	green
Reactome Gene Sets	6	R-HSA-171319	Telomere Extension By Telomerase		-2.5	3.9	3.7	14980	22	1058	6	0.57	0.23	1736|8607|10856|26277|55135|55651	DKC1|RUVBL1|RUVBL2|TINF2|WRAP53|NHP2	-1.9	green
CORUM	33	CORUM:1413	NCOR1 complex		-2.4	5.7	4.1	14980	10	1058	4	0.38	0.19	6597|6598|8841|10155	SMARCA4|SMARCB1|HDAC3|TRIM28	-1.9	green
Reactome Gene Sets	6	R-HSA-2132295	MHC class II antigen presentation		-2.4	2.1	3.1	14980	109	1058	16	1.5	0.38	160|375|832|1173|1175|6396|7277|8907|10053|10376|10383|10540|64837|84617|84790|347733	AP2A1|ARF1|CAPZB|AP2M1|AP2S1|SEC13|TUBA4A|AP1M1|AP1M2|TUBA1B|TUBB4B|DCTN2|KLC2|TUBB6|TUBA1C|TUBB2B	-1.8	green
WikiPathways	27	WP5153	N glycan biosynthesis		-2.4	2.6	3.3	14980	54	1058	10	0.95	0.3	1650|5373|6184|6185|8704|10195|29926|56052|79087|199857	DDOST|PMM2|RPN1|RPN2|B4GALT2|ALG3|GMPPA|ALG1|ALG12|ALG14	-1.8	green
Reactome Gene Sets	6	R-HSA-201681	TCF dependent signaling in response to WNT		-2.4	1.8	3	14980	180	1058	23	2.2	0.45	3021|5518|5686|5688|5690|5693|5694|5699|5700|5702|5704|5705|5710|5714|5715|5719|5721|6597|8607|9491|10023|23401|90780	H3-3B|PPP2R1A|PSMA5|PSMA7|PSMB2|PSMB5|PSMB6|PSMB10|PSMC1|PSMC3|PSMC4|PSMC5|PSMD4|PSMD8|PSMD9|PSMD13|PSME2|SMARCA4|RUVBL1|PSMF1|FRAT1|FRAT2|PYGO2	-1.8	green
KEGG Pathway	24	hsa03060	Protein export		-2.4	3.3	3.5	14980	30	1058	7	0.66	0.25	439|5018|6449|6730|8266|10952|29927	GET3|OXA1L|SGTA|SRP68|UBL4A|SEC61B|SEC61A1	-1.8	green
Reactome Gene Sets	6	R-HSA-9609646	HCMV Infection		-2.4	2.1	3.1	14980	110	1058	16	1.5	0.38	2002|5119|6396|7277|8841|9688|10155|10376|10383|23636|79643|84313|84617|84790|128866|347733	ELK1|CHMP1A|SEC13|TUBA4A|HDAC3|NUP93|TRIM28|TUBA1B|TUBB4B|NUP62|CHMP6|VPS25|TUBB6|TUBA1C|CHMP4B|TUBB2B	-1.8	green
Reactome Gene Sets	6	R-HSA-8856688	Golgi-to-ER retrograde transport		-2.3	2	3	14980	120	1058	17	1.6	0.39	375|381|832|5050|7277|10376|10383|10540|10945|11316|22820|23423|54732|64837|84617|84790|347733	ARF1|ARF5|CAPZB|PAFAH1B3|TUBA4A|TUBA1B|TUBB4B|DCTN2|KDELR1|COPE|COPG1|TMED3|TMED9|KLC2|TUBB6|TUBA1C|TUBB2B	-1.8	green
KEGG Pathway	24	hsa04623	Cytosolic DNA-sensing pathway		-2.3	2.4	3.2	14980	64	1058	11	1	0.31	4793|5093|5434|5970|8772|9533|29108|29800|51428|51728|171568	NFKBIB|PCBP1|POLR2E|RELA|FADD|POLR1C|PYCARD|ZDHHC1|DDX41|POLR3K|POLR3H	-1.8	green
WikiPathways	27	WP4752	Base excision repair		-2.3	3.2	3.4	14980	31	1058	7	0.66	0.25	328|2237|4913|5424|5425|27301|57804	APEX1|FEN1|NTHL1|POLD1|POLD2|APEX2|POLD4	-1.8	green
Reactome Gene Sets	6	R-HSA-73933	Resolution of Abasic Sites (AP sites)		-2.3	2.9	3.3	14980	39	1058	8	0.76	0.27	328|2237|4913|5424|5425|5982|54936|57804	APEX1|FEN1|NTHL1|POLD1|POLD2|RFC2|ADPRS|POLD4	-1.8	green
KEGG Pathway	24	hsa00513	Various types of N-glycan biosynthesis		-2.3	2.9	3.3	14980	39	1058	8	0.76	0.27	1650|6184|6185|8704|10195|56052|79087|199857	DDOST|RPN1|RPN2|B4GALT2|ALG3|ALG1|ALG12|ALG14	-1.8	green
Reactome Gene Sets	6	R-HSA-174437	Removal of the Flap Intermediate from the C-strand		-2.3	4.2	3.6	14980	17	1058	5	0.47	0.21	2237|5424|5425|26277|57804	FEN1|POLD1|POLD2|TINF2|POLD4	-1.7	green
CORUM	33	CORUM:2685	RNA polymerase II (RNAPII)		-2.3	4.2	3.6	14980	17	1058	5	0.47	0.21	2962|5432|5434|9150|26015	GTF2F1|POLR2C|POLR2E|CTDP1|RPAP1	-1.7	green
WikiPathways	27	WP5193	Cholesterol synthesis disorders		-2.3	4.2	3.6	14980	17	1058	5	0.47	0.21	2222|2224|4597|4598|10682	FDFT1|FDPS|MVD|MVK|EBP	-1.7	green
Reactome Gene Sets	6	R-HSA-71291	Metabolism of amino acids and derivatives		-2.3	1.6	2.8	14980	327	1058	36	3.4	0.56	191|435|593|1892|2639|2954|3028|3735|4141|5686|5688|5690|5693|5694|5699|5700|5702|5704|5705|5710|5714|5715|5719|5721|5859|6231|6301|6520|6723|7965|9491|23464|25828|57407|65263|196743	AHCY|ASL|BCKDHA|ECHS1|GCDH|GSTZ1|HSD17B10|KARS1|MARS1|PSMA5|PSMA7|PSMB2|PSMB5|PSMB6|PSMB10|PSMC1|PSMC3|PSMC4|PSMC5|PSMD4|PSMD8|PSMD9|PSMD13|PSME2|QARS1|RPS26|SARS1|SLC3A2|SRM|AIMP2|PSMF1|GCAT|TXN2|NMRAL1|PYCR3|PAOX	-1.7	green
WikiPathways	27	WP4324	Mitochondrial complex I assembly model OXPHOS system		-2.3	2.5	3.2	14980	56	1058	10	0.95	0.3	4696|4705|4713|4720|4723|25880|25915|54539|55101|55572	NDUFA3|NDUFA10|NDUFB7|NDUFS2|NDUFV1|TMEM186|NDUFAF3|NDUFB11|DMAC2|FOXRED1	-1.7	green
CORUM	33	CORUM:3040	Multisynthetase complex		-2.3	5.1	3.8	14980	11	1058	4	0.38	0.19	3735|4141|5859|7965	KARS1|MARS1|QARS1|AIMP2	-1.7	green
Reactome Gene Sets	6	R-HSA-9755088	Ribavirin ADME		-2.3	5.1	3.8	14980	11	1058	4	0.38	0.19	100|3704|4830|654364	ADA|ITPA|NME1|NME1-NME2	-1.7	green
Reactome Gene Sets	6	R-HSA-73817	Purine ribonucleoside monophosphate biosynthesis		-2.3	5.1	3.8	14980	11	1058	4	0.38	0.19	158|471|3614|3615	ADSL|ATIC|IMPDH1|IMPDH2	-1.7	green
CORUM	33	CORUM:2948	Respiratory chain complex I (incomplete intermediate), mitochondrial		-2.3	5.1	3.8	14980	11	1058	4	0.38	0.19	4705|4720|4723|374291	NDUFA10|NDUFS2|NDUFV1|NDUFS7	-1.7	green
CORUM	33	CORUM:430	18S U11/U12 snRNP		-2.3	3.5	3.4	14980	24	1058	6	0.57	0.23	4904|6628|6632|6634|6636|10262	YBX1|SNRPB|SNRPD1|SNRPD3|SNRPF|SF3B4	-1.7	green
Reactome Gene Sets	6	R-HSA-190861	Gap junction assembly		-2.3	3.5	3.4	14980	24	1058	6	0.57	0.23	7277|10376|10383|84617|84790|347733	TUBA4A|TUBA1B|TUBB4B|TUBB6|TUBA1C|TUBB2B	-1.7	green
WikiPathways	27	WP2884	NRF2 pathway		-2.2	2	3	14980	113	1058	16	1.5	0.38	218|645|2950|3326|4258|5052|6513|7040|7922|8824|9817|27173|29985|29988|55630|91252	ALDH3A1|BLVRB|GSTP1|HSP90AB1|MGST2|PRDX1|SLC2A1|TGFB1|SLC39A7|CES2|KEAP1|SLC39A1|SLC39A3|SLC2A8|SLC39A4|SLC39A13	-1.7	green
Reactome Gene Sets	6	R-HSA-5696399	Global Genome Nucleotide Excision Repair (GG-NER)		-2.2	2.2	3	14980	84	1058	13	1.2	0.34	60|2067|2873|5424|5425|5982|7329|8607|10445|57804|79913|83444|125476	ACTB|ERCC1|GPS1|POLD1|POLD2|RFC2|UBE2I|RUVBL1|MCRS1|POLD4|ACTR5|INO80B|INO80C	-1.7	green
KEGG Pathway	24	hsa05130	Pathogenic Escherichia coli infection		-2.2	1.8	2.9	14980	175	1058	22	2.1	0.44	60|71|375|581|2597|4627|4793|5879|5970|7277|8772|9368|10093|10376|10383|10458|10552|29108|81873|84617|84790|347733	ACTB|ACTG1|ARF1|BAX|GAPDH|MYH9|NFKBIB|RAC1|RELA|TUBA4A|FADD|NHERF1|ARPC4|TUBA1B|TUBB4B|BAIAP2|ARPC1A|PYCARD|ARPC5L|TUBB6|TUBA1C|TUBB2B	-1.7	green
CORUM	33	CORUM:3118	SMN1-SIP1-SNRP complex		-2.2	7.1	4.1	14980	6	1058	3	0.28	0.16	6628|6632|6634	SNRPB|SNRPD1|SNRPD3	-1.7	green
CORUM	33	CORUM:6855	LAS1L-PELP1-TEX10-WDR18-NOL9-SENP3 complex		-2.2	7.1	4.1	14980	6	1058	3	0.28	0.16	26168|57418|81887	SENP3|WDR18|LAS1L	-1.7	green
CORUM	33	CORUM:2837	Profilin 1 complex		-2.2	7.1	4.1	14980	6	1058	3	0.28	0.16	71|5216|347733	ACTG1|PFN1|TUBB2B	-1.7	green
CORUM	33	CORUM:1166	p400-associated complex		-2.2	7.1	4.1	14980	6	1058	3	0.28	0.16	60|8607|10856	ACTB|RUVBL1|RUVBL2	-1.7	green
CORUM	33	CORUM:7298	ACTB-ANP32A-C1QBP-PSMA1-PTMA-PSMA1 complex		-2.2	7.1	4.1	14980	6	1058	3	0.28	0.16	60|708|5250	ACTB|C1QBP|SLC25A3	-1.7	green
CORUM	33	CORUM:3102	DHX9-ADAR-vigilin-DNA-PK-Ku antigen complex		-2.2	7.1	4.1	14980	6	1058	3	0.28	0.16	2547|3069|5591	XRCC6|HDLBP|PRKDC	-1.7	green
CORUM	33	CORUM:5608	Emerin architectural complex		-2.2	7.1	4.1	14980	6	1058	3	0.28	0.16	60|2010|4000	ACTB|EMD|LMNA	-1.7	green
CORUM	33	CORUM:1199	Oligosaccharyltransferase complex (Stt3A variant)		-2.2	7.1	4.1	14980	6	1058	3	0.28	0.16	1650|6184|6185	DDOST|RPN1|RPN2	-1.7	green
KEGG Pathway	24	hsa00983	Drug metabolism - other enzymes		-2.2	2.5	3.1	14980	57	1058	10	0.95	0.3	2950|3614|3615|3704|4258|4830|7372|8824|83549|654364	GSTP1|IMPDH1|IMPDH2|ITPA|MGST2|NME1|UMPS|CES2|UCK1|NME1-NME2	-1.7	green
Canonical Pathways	11	M58	PID AR PATHWAY		-2.2	2.5	3.1	14980	57	1058	10	0.95	0.3	896|984|2288|2547|3178|5052|5591|6722|7329|23028	CCND3|CDK11B|FKBP4|XRCC6|HNRNPA1|PRDX1|PRKDC|SRF|UBE2I|KDM1A	-1.7	green
Reactome Gene Sets	6	R-HSA-6811442	Intra-Golgi and retrograde Golgi-to-ER traffic		-2.2	1.8	2.8	14980	186	1058	23	2.2	0.45	375|381|832|5050|6811|7277|8677|10376|10383|10540|10652|10945|11316|22820|23423|23647|25839|51272|54732|64837|84617|84790|347733	ARF1|ARF5|CAPZB|PAFAH1B3|STX5|TUBA4A|STX10|TUBA1B|TUBB4B|DCTN2|YKT6|KDELR1|COPE|COPG1|TMED3|ARFIP2|COG4|BET1L|TMED9|KLC2|TUBB6|TUBA1C|TUBB2B	-1.7	green
Reactome Gene Sets	6	R-HSA-446652	Interleukin-1 family signaling		-2.2	1.8	2.8	14980	146	1058	19	1.8	0.41	4793|5686|5688|5690|5693|5694|5699|5700|5702|5704|5705|5710|5714|5715|5719|5721|5970|9491|9684	NFKBIB|PSMA5|PSMA7|PSMB2|PSMB5|PSMB6|PSMB10|PSMC1|PSMC3|PSMC4|PSMC5|PSMD4|PSMD8|PSMD9|PSMD13|PSME2|RELA|PSMF1|LRRC14	-1.7	green
Reactome Gene Sets	6	R-HSA-9020591	Interleukin-12 signaling		-2.1	2.8	3.1	14980	41	1058	8	0.76	0.27	375|1072|1265|4282|5478|5721|6888|552900	ARF1|CFL1|CNN2|MIF|PPIA|PSME2|TALDO1|BOLA2	-1.6	green
Canonical Pathways	11	M30	PID HDAC CLASSII PATHWAY		-2.1	3	3.2	14980	33	1058	7	0.66	0.25	5901|5905|6722|7329|8625|8841|10376	RAN|RANGAP1|SRF|UBE2I|RFXANK|HDAC3|TUBA1B	-1.6	green
WikiPathways	27	WP4190	Mevalonate arm of cholesterol biosynthesis pathway		-2.1	4.7	3.6	14980	12	1058	4	0.38	0.19	2222|2224|4597|4598	FDFT1|FDPS|MVD|MVK	-1.6	green
CORUM	33	CORUM:189	BAF complex		-2.1	4.7	3.6	14980	12	1058	4	0.38	0.19	60|71|6597|6598	ACTB|ACTG1|SMARCA4|SMARCB1	-1.6	green
WikiPathways	27	WP5461	Primary ovarian insufficiency		-2.1	2	2.8	14980	107	1058	15	1.4	0.36	1967|3292|4000|4292|5373|5432|8192|8890|8893|9401|26284|64374|124045|171568|284403	EIF2B1|HSD17B1|LMNA|MLH1|PMM2|POLR2C|CLPP|EIF2B4|EIF2B5|RECQL4|ERAL1|SIL1|SPATA33|POLR3H|WDR62	-1.6	green
KEGG Pathway	24	hsa04141	Protein processing in endoplasmic reticulum		-2.1	1.8	2.7	14980	159	1058	20	1.9	0.42	581|811|823|1650|3326|6184|6185|6396|7353|10113|10952|10960|23640|29927|55741|55968|56893|64215|64374|118424	BAX|CALR|CAPN1|DDOST|HSP90AB1|RPN1|RPN2|SEC13|UFD1|PREB|SEC61B|LMAN2|HSPBP1|SEC61A1|EDEM2|NSFL1C|UBQLN4|DNAJC1|SIL1|UBE2J2	-1.6	green
Reactome Gene Sets	6	R-HSA-9837999	Mitochondrial protein degradation		-2.1	2	2.8	14980	98	1058	14	1.3	0.35	506|3028|4191|4723|5160|6182|8192|9361|23203|26519|27166|27429|29928|51116	ATP5F1B|HSD17B10|MDH2|NDUFV1|PDHA1|MRPL12|CLPP|LONP1|PMPCA|TIMM10|PRELID1|HTRA2|TIMM22|MRPS2	-1.6	green
KEGG Pathway	24	hsa03082	ATP-dependent chromatin remodeling		-2.1	2	2.8	14980	98	1058	14	1.3	0.35	60|71|6597|6598|6944|8607|9275|10445|10856|55257|55506|79913|83444|125476	ACTB|ACTG1|SMARCA4|SMARCB1|VPS72|RUVBL1|BCL7B|MCRS1|RUVBL2|MRGBP|MACROH2A2|ACTR5|INO80B|INO80C	-1.6	green
WikiPathways	27	WP623	Oxidative phosphorylation		-2.1	2.4	2.9	14980	60	1058	10	0.95	0.3	506|513|518|4696|4705|4713|4720|4723|4728|374291	ATP5F1B|ATP5F1D|ATP5MC3|NDUFA3|NDUFA10|NDUFB7|NDUFS2|NDUFV1|NDUFS8|NDUFS7	-1.6	green
Reactome Gene Sets	6	R-HSA-2029482	Regulation of actin dynamics for phagocytic cup formation		-2.1	2.4	2.9	14980	60	1058	10	0.95	0.3	60|71|1072|3326|4627|5879|7410|10093|10458|10552	ACTB|ACTG1|CFL1|HSP90AB1|MYH9|RAC1|VAV2|ARPC4|BAIAP2|ARPC1A	-1.6	green
Reactome Gene Sets	6	R-HSA-174414	Processive synthesis on the C-strand of the telomere		-2.1	3.7	3.3	14980	19	1058	5	0.47	0.21	2237|5424|5425|26277|57804	FEN1|POLD1|POLD2|TINF2|POLD4	-1.6	green
KEGG Pathway	24	hsa05017	Spinocerebellar ataxia		-2	1.9	2.7	14980	129	1058	17	1.6	0.39	5686|5688|5690|5693|5694|5700|5702|5704|5705|5710|5714|5715|5719|6261|10528|11047|25814	PSMA5|PSMA7|PSMB2|PSMB5|PSMB6|PSMC1|PSMC3|PSMC4|PSMC5|PSMD4|PSMD8|PSMD9|PSMD13|RYR1|NOP56|ADRM1|ATXN10	-1.6	green
Reactome Gene Sets	6	R-HSA-6782315	tRNA modification in the nucleus and cytosol		-2	2.6	3	14980	43	1058	8	0.76	0.27	4234|8270|24140|54920|54974|55621|80324|348180	METTL1|LAGE3|FTSJ1|DUS2|THG1L|TRMT1|PUS1|CTU2	-1.6	green
CORUM	33	CORUM:777	Exon junction complex		-2	6.1	3.7	14980	7	1058	3	0.28	0.16	9939|10189|10482	RBM8A|ALYREF|NXF1	-1.5	green
CORUM	33	CORUM:810	FCP1-associated protein complex		-2	6.1	3.7	14980	7	1058	3	0.28	0.16	2962|9150|10419	GTF2F1|CTDP1|PRMT5	-1.5	green
WikiPathways	27	WP3963	Mevalonate pathway		-2	6.1	3.7	14980	7	1058	3	0.28	0.16	2224|4597|4598	FDPS|MVD|MVK	-1.5	green
CORUM	33	CORUM:5609	Emerin regulatory complex		-2	6.1	3.7	14980	7	1058	3	0.28	0.16	60|2010|8841	ACTB|EMD|HDAC3	-1.5	green
Reactome Gene Sets	6	R-HSA-73943	Reversal of alkylation damage by DNA dioxygenases		-2	6.1	3.7	14980	7	1058	3	0.28	0.16	84164|121642|221120	ASCC2|ALKBH2|ALKBH3	-1.5	green
CORUM	33	CORUM:1200	Oligosaccharyltransferase complex (Stt3B variant)		-2	6.1	3.7	14980	7	1058	3	0.28	0.16	1650|6184|6185	DDOST|RPN1|RPN2	-1.5	green
CORUM	33	CORUM:2757	SMN complex, U7 snRNA specific		-2	6.1	3.7	14980	7	1058	3	0.28	0.16	6628|6634|6636	SNRPB|SNRPD3|SNRPF	-1.5	green
CORUM	33	CORUM:814	Postsplicing complex		-2	6.1	3.7	14980	7	1058	3	0.28	0.16	5976|9939|10482	UPF1|RBM8A|NXF1	-1.5	green
CORUM	33	CORUM:3063	Brg1-associated complex II		-2	6.1	3.7	14980	7	1058	3	0.28	0.16	6597|6598|10419	SMARCA4|SMARCB1|PRMT5	-1.5	green
CORUM	33	CORUM:811	FCP1-associated protein complex		-2	6.1	3.7	14980	7	1058	3	0.28	0.16	2962|9150|10419	GTF2F1|CTDP1|PRMT5	-1.5	green
Reactome Gene Sets	6	R-HSA-182218	Nef Mediated CD8 Down-regulation		-2	6.1	3.7	14980	7	1058	3	0.28	0.16	160|1173|1175	AP2A1|AP2M1|AP2S1	-1.5	green
Reactome Gene Sets	6	R-HSA-1640170	Cell Cycle		-12	3.4	8.7	14980	631	304	43	14	2	983|1062|1876|3161|3796|3842|3930|4085|5422|5433|5520|5885|5925|5933|5983|6418|7112|7444|7529|7532|7534|8945|9134|9631|9818|9837|10051|10592|10926|55055|55164|55706|57082|63967|63979|64151|79866|81929|81930|83540|84930|151246|151648	CDK1|CENPE|E2F6|HMMR|KIF2A|TNPO1|LBR|MAD2L1|POLA1|POLR2D|PPP2R2A|RAD21|RB1|RBL1|RFC3|SET|TMPO|VRK2|YWHAB|YWHAG|YWHAZ|BTRC|CCNE2|NUP155|NUP58|GINS1|SMC4|SMC2|DBF4|ZWILCH|SHQ1|NDC1|KNL1|CLSPN|FIGNL1|NCAPG|BORA|SEH1L|KIF18A|NUF2|MASTL|SGO2|SGO1	-9.8	greenyellow
Reactome Gene Sets	6	R-HSA-69278	Cell Cycle, Mitotic		-11	3.6	8.5	14980	511	304	37	12	1.9	983|1062|1876|3161|3796|3842|3930|4085|5422|5520|5885|5925|5933|5983|6418|7112|7444|7532|8945|9134|9631|9818|9837|10051|10592|10926|55055|55706|57082|64151|79866|81929|81930|83540|84930|151246|151648	CDK1|CENPE|E2F6|HMMR|KIF2A|TNPO1|LBR|MAD2L1|POLA1|PPP2R2A|RAD21|RB1|RBL1|RFC3|SET|TMPO|VRK2|YWHAG|BTRC|CCNE2|NUP155|NUP58|GINS1|SMC4|SMC2|DBF4|ZWILCH|NDC1|KNL1|NCAPG|BORA|SEH1L|KIF18A|NUF2|MASTL|SGO2|SGO1	-9	greenyellow
Reactome Gene Sets	6	R-HSA-68886	M Phase		-8.1	3.6	7.3	14980	368	304	27	8.9	1.6	983|1062|3796|3842|3930|4085|5520|5885|5925|6418|7112|7444|7532|9631|9818|10051|10592|55055|55706|57082|64151|81929|81930|83540|84930|151246|151648	CDK1|CENPE|KIF2A|TNPO1|LBR|MAD2L1|PPP2R2A|RAD21|RB1|SET|TMPO|VRK2|YWHAG|NUP155|NUP58|SMC4|SMC2|ZWILCH|NDC1|KNL1|NCAPG|SEH1L|KIF18A|NUF2|MASTL|SGO2|SGO1	-6.5	greenyellow
Reactome Gene Sets	6	R-HSA-68882	Mitotic Anaphase		-7.4	4.4	7.3	14980	226	304	20	6.6	1.4	983|1062|3796|3842|3930|4085|5520|5885|7112|7444|9631|9818|55055|55706|57082|81929|81930|83540|151246|151648	CDK1|CENPE|KIF2A|TNPO1|LBR|MAD2L1|PPP2R2A|RAD21|TMPO|VRK2|NUP155|NUP58|ZWILCH|NDC1|KNL1|SEH1L|KIF18A|NUF2|SGO2|SGO1	-6	greenyellow
Reactome Gene Sets	6	R-HSA-2555396	Mitotic Metaphase and Anaphase		-7.4	4.3	7.3	14980	227	304	20	6.6	1.4	983|1062|3796|3842|3930|4085|5520|5885|7112|7444|9631|9818|55055|55706|57082|81929|81930|83540|151246|151648	CDK1|CENPE|KIF2A|TNPO1|LBR|MAD2L1|PPP2R2A|RAD21|TMPO|VRK2|NUP155|NUP58|ZWILCH|NDC1|KNL1|SEH1L|KIF18A|NUF2|SGO2|SGO1	-6	greenyellow
KEGG Pathway	24	hsa04110	Cell cycle		-6.3	4.8	6.8	14980	154	304	15	4.9	1.2	983|4085|5885|5925|5933|7272|7529|7532|7534|9134|9319|10926|27085|57082|151648	CDK1|MAD2L1|RAD21|RB1|RBL1|TTK|YWHAB|YWHAG|YWHAZ|CCNE2|TRIP13|DBF4|MTBP|KNL1|SGO1	-5	greenyellow
Reactome Gene Sets	6	R-HSA-68875	Mitotic Prophase		-6	5.8	7	14980	102	304	12	3.9	1.1	983|5925|6418|7112|7444|9631|9818|10051|10592|55706|81929|84930	CDK1|RB1|SET|TMPO|VRK2|NUP155|NUP58|SMC4|SMC2|NDC1|SEH1L|MASTL	-4.8	greenyellow
Reactome Gene Sets	6	R-HSA-2995410	Nuclear Envelope (NE) Reassembly		-5.9	7.1	7.4	14980	69	304	10	3.3	1	983|3842|3930|5520|7112|7444|9631|9818|55706|81929	CDK1|TNPO1|LBR|PPP2R2A|TMPO|VRK2|NUP155|NUP58|NDC1|SEH1L	-4.7	greenyellow
Reactome Gene Sets	6	R-HSA-68877	Mitotic Prometaphase		-5.6	4	6.1	14980	197	304	16	5.3	1.3	983|1062|3796|4085|5885|7532|10051|10592|55055|57082|64151|81929|81930|83540|151246|151648	CDK1|CENPE|KIF2A|MAD2L1|RAD21|YWHAG|SMC4|SMC2|ZWILCH|KNL1|NCAPG|SEH1L|KIF18A|NUF2|SGO2|SGO1	-4.4	greenyellow
KEGG Pathway	24	hsa03013	Nucleocytoplasmic transport		-5.2	5.4	6.4	14980	100	304	11	3.6	1.1	3836|3842|9631|9818|11260|22916|51068|51808|55161|55706|81929	KPNA1|TNPO1|NUP155|NUP58|XPOT|NCBP2|NMD3|PHAX|TMEM33|NDC1|SEH1L	-4.1	greenyellow
Reactome Gene Sets	6	R-HSA-2500257	Resolution of Sister Chromatid Cohesion		-5.2	4.9	6.2	14980	120	304	12	3.9	1.1	983|1062|3796|4085|5885|55055|57082|81929|81930|83540|151246|151648	CDK1|CENPE|KIF2A|MAD2L1|RAD21|ZWILCH|KNL1|SEH1L|KIF18A|NUF2|SGO2|SGO1	-4.1	greenyellow
Reactome Gene Sets	6	R-HSA-69620	Cell Cycle Checkpoints		-5	3.3	5.5	14980	269	304	18	5.9	1.4	983|1062|3796|4085|5983|7529|7532|7534|9134|10926|55055|57082|63967|81929|81930|83540|151246|151648	CDK1|CENPE|KIF2A|MAD2L1|RFC3|YWHAB|YWHAG|YWHAZ|CCNE2|DBF4|ZWILCH|KNL1|CLSPN|SEH1L|KIF18A|NUF2|SGO2|SGO1	-3.9	greenyellow
Reactome Gene Sets	6	R-HSA-8953854	Metabolism of RNA		-4.7	2.2	4.8	14980	709	304	32	11	1.8	2107|3188|3842|5433|5520|6418|7529|7534|8732|8780|9188|9631|9818|10179|11103|11260|22803|22894|22916|23160|29883|51808|53981|54517|55127|55660|55706|57570|81929|84135|96764|219988	ETF1|HNRNPH2|TNPO1|POLR2D|PPP2R2A|SET|YWHAB|YWHAZ|RNGTT|RIOK3|DDX21|NUP155|NUP58|RBM7|KRR1|XPOT|XRN2|DIS3|NCBP2|WDR43|CNOT7|PHAX|CPSF2|PUS7|HEATR1|PRPF40A|NDC1|TRMT5|SEH1L|UTP15|TGS1|PATL1	-3.7	greenyellow
Reactome Gene Sets	6	R-HSA-141424	Amplification of signal from the kinetochores		-4.6	5.2	5.9	14980	95	304	10	3.3	1	1062|3796|4085|55055|57082|81929|81930|83540|151246|151648	CENPE|KIF2A|MAD2L1|ZWILCH|KNL1|SEH1L|KIF18A|NUF2|SGO2|SGO1	-3.6	greenyellow
Reactome Gene Sets	6	R-HSA-141444	Amplification of signal from unattached kinetochores via a MAD2 inhibitory signal		-4.6	5.2	5.9	14980	95	304	10	3.3	1	1062|3796|4085|55055|57082|81929|81930|83540|151246|151648	CENPE|KIF2A|MAD2L1|ZWILCH|KNL1|SEH1L|KIF18A|NUF2|SGO2|SGO1	-3.6	greenyellow
Reactome Gene Sets	6	R-HSA-2995383	Initiation of Nuclear Envelope (NE) Reformation		-4.5	13	7.5	14980	19	304	5	1.6	0.73	983|3930|5520|7112|7444	CDK1|LBR|PPP2R2A|TMPO|VRK2	-3.5	greenyellow
Reactome Gene Sets	6	R-HSA-199991	Membrane Trafficking		-4.5	2.3	4.7	14980	597	304	28	9.2	1.7	372|400|1062|3267|3796|3832|5870|7529|7532|7534|8027|8774|9321|9585|9871|10097|10228|10802|10959|29978|54536|60560|81930|90411|122553|130340|163486|286451	ARCN1|ARL1|CENPE|AGFG1|KIF2A|KIF11|RAB6A|YWHAB|YWHAG|YWHAZ|STAM|NAPG|TRIP11|KIF20B|SEC24D|ACTR2|STX6|SEC24A|TMED2|UBQLN2|EXOC6|NAA35|KIF18A|MCFD2|TRAPPC6B|AP1S3|DENND1B|YIPF6	-3.5	greenyellow
Canonical Pathways	11	M129	PID PLK1 PATHWAY		-4.4	7.5	6.4	14980	46	304	7	2.3	0.86	983|1062|1894|3796|63967|79866|151648	CDK1|CENPE|ECT2|KIF2A|CLSPN|BORA|SGO1	-3.5	greenyellow
Reactome Gene Sets	6	R-HSA-2514853	Condensation of Prometaphase Chromosomes		-4.3	18	8.1	14980	11	304	4	1.3	0.65	983|10051|10592|64151	CDK1|SMC4|SMC2|NCAPG	-3.4	greenyellow
Reactome Gene Sets	6	R-HSA-9648025	EML4 and NUDC in mitotic spindle formation		-4.1	4.5	5.3	14980	110	304	10	3.3	1	1062|3796|4085|55055|57082|81929|81930|83540|151246|151648	CENPE|KIF2A|MAD2L1|ZWILCH|KNL1|SEH1L|KIF18A|NUF2|SGO2|SGO1	-3.2	greenyellow
CORUM	33	CORUM:167	Condensin I complex		-4.1	30	9.2	14980	5	304	3	0.99	0.57	10051|10592|64151	SMC4|SMC2|NCAPG	-3.2	greenyellow
CORUM	33	CORUM:10	Condensin I complex		-4.1	30	9.2	14980	5	304	3	0.99	0.57	10051|10592|64151	SMC4|SMC2|NCAPG	-3.2	greenyellow
CORUM	33	CORUM:157	Condensin I complex		-4.1	30	9.2	14980	5	304	3	0.99	0.57	10051|10592|64151	SMC4|SMC2|NCAPG	-3.2	greenyellow
Reactome Gene Sets	6	R-HSA-2980766	Nuclear Envelope Breakdown		-4.1	6.6	5.9	14980	52	304	7	2.3	0.86	983|7112|7444|9631|9818|55706|81929	CDK1|TMPO|VRK2|NUP155|NUP58|NDC1|SEH1L	-3.2	greenyellow
Reactome Gene Sets	6	R-HSA-5663220	RHO GTPases Activate Formins		-4.1	4.1	5.1	14980	133	304	11	3.6	1.1	1062|3796|4085|55055|57082|81624|81929|81930|83540|151246|151648	CENPE|KIF2A|MAD2L1|ZWILCH|KNL1|DIAPH3|SEH1L|KIF18A|NUF2|SGO2|SGO1	-3.2	greenyellow
Reactome Gene Sets	6	R-HSA-69618	Mitotic Spindle Checkpoint		-4.1	4.4	5.2	14980	111	304	10	3.3	1	1062|3796|4085|55055|57082|81929|81930|83540|151246|151648	CENPE|KIF2A|MAD2L1|ZWILCH|KNL1|SEH1L|KIF18A|NUF2|SGO2|SGO1	-3.2	greenyellow
Reactome Gene Sets	6	R-HSA-5653656	Vesicle-mediated transport		-4	2.2	4.4	14980	631	304	28	9.2	1.7	372|400|1062|3267|3796|3832|5870|7529|7532|7534|8027|8774|9321|9585|9871|10097|10228|10802|10959|29978|54536|60560|81930|90411|122553|130340|163486|286451	ARCN1|ARL1|CENPE|AGFG1|KIF2A|KIF11|RAB6A|YWHAB|YWHAG|YWHAZ|STAM|NAPG|TRIP11|KIF20B|SEC24D|ACTR2|STX6|SEC24A|TMED2|UBQLN2|EXOC6|NAA35|KIF18A|MCFD2|TRAPPC6B|AP1S3|DENND1B|YIPF6	-3.1	greenyellow
Reactome Gene Sets	6	R-HSA-194441	Metabolism of non-coding RNA		-4	6.5	5.8	14980	53	304	7	2.3	0.86	9631|9818|22916|51808|55706|81929|96764	NUP155|NUP58|NCBP2|PHAX|NDC1|SEH1L|TGS1	-3.1	greenyellow
Reactome Gene Sets	6	R-HSA-191859	snRNP Assembly		-4	6.5	5.8	14980	53	304	7	2.3	0.86	9631|9818|22916|51808|55706|81929|96764	NUP155|NUP58|NCBP2|PHAX|NDC1|SEH1L|TGS1	-3.1	greenyellow
Reactome Gene Sets	6	R-HSA-75035	Chk1/Chk2(Cds1) mediated inactivation of Cyclin B:Cdk1 complex		-4	15	7.4	14980	13	304	4	1.3	0.65	983|7529|7532|7534	CDK1|YWHAB|YWHAG|YWHAZ	-3.1	greenyellow
Reactome Gene Sets	6	R-HSA-6811442	Intra-Golgi and retrograde Golgi-to-ER traffic		-4	3.4	4.8	14980	186	304	13	4.3	1.2	372|400|1062|3796|3832|5870|8774|9321|9585|10228|10959|60560|81930	ARCN1|ARL1|CENPE|KIF2A|KIF11|RAB6A|NAPG|TRIP11|KIF20B|STX6|TMED2|NAA35|KIF18A	-3.1	greenyellow
WikiPathways	27	WP179	Cell cycle		-3.9	4.2	5	14980	117	304	10	3.3	1	983|5885|5925|5933|7272|7529|7532|7534|9134|10926	CDK1|RAD21|RB1|RBL1|TTK|YWHAB|YWHAG|YWHAZ|CCNE2|DBF4	-3	greenyellow
Reactome Gene Sets	6	R-HSA-159231	Transport of Mature mRNA Derived from an Intronless Transcript		-3.8	7.2	5.7	14980	41	304	6	2	0.8	9631|9818|22916|53981|55706|81929	NUP155|NUP58|NCBP2|CPSF2|NDC1|SEH1L	-2.9	greenyellow
Reactome Gene Sets	6	R-HSA-9615933	Postmitotic nuclear pore complex (NPC) reformation		-3.7	9.1	6.1	14980	27	304	5	1.6	0.73	3842|9631|9818|55706|81929	TNPO1|NUP155|NUP58|NDC1|SEH1L	-2.9	greenyellow
Reactome Gene Sets	6	R-HSA-159234	Transport of Mature mRNAs Derived from Intronless Transcripts		-3.7	7	5.6	14980	42	304	6	2	0.8	9631|9818|22916|53981|55706|81929	NUP155|NUP58|NCBP2|CPSF2|NDC1|SEH1L	-2.9	greenyellow
CORUM	33	CORUM:159	Condensin I-PARP-1-XRCC1 complex		-3.6	21	7.7	14980	7	304	3	0.99	0.57	10051|10592|64151	SMC4|SMC2|NCAPG	-2.8	greenyellow
Reactome Gene Sets	6	R-HSA-168271	Transport of Ribonucleoproteins into the Host Nucleus		-3.4	7.9	5.6	14980	31	304	5	1.6	0.73	3836|9631|9818|55706|81929	KPNA1|NUP155|NUP58|NDC1|SEH1L	-2.7	greenyellow
WikiPathways	27	WP2446	Retinoblastoma gene in cancer		-3.4	4.5	4.8	14980	87	304	8	2.6	0.92	983|5422|5925|5983|7272|9134|10592|54443	CDK1|POLA1|RB1|RFC3|TTK|CCNE2|SMC2|ANLN	-2.6	greenyellow
Reactome Gene Sets	6	R-HSA-6811434	COPI-dependent Golgi-to-ER retrograde traffic		-3.4	4.5	4.8	14980	87	304	8	2.6	0.92	372|1062|3796|3832|8774|9585|10959|81930	ARCN1|CENPE|KIF2A|KIF11|NAPG|KIF20B|TMED2|KIF18A	-2.6	greenyellow
KEGG Pathway	24	hsa04114	Oocyte meiosis		-3.3	4	4.5	14980	112	304	9	3	0.97	983|4085|7529|7532|7534|8945|9134|80315|151648	CDK1|MAD2L1|YWHAB|YWHAG|YWHAZ|BTRC|CCNE2|CPEB4|SGO1	-2.6	greenyellow
Reactome Gene Sets	6	R-HSA-211000	Gene Silencing by RNA		-3.3	4.4	4.6	14980	90	304	8	2.6	0.92	5433|7247|9631|9818|23405|27161|55706|81929	POLR2D|TSN|NUP155|NUP58|DICER1|AGO2|NDC1|SEH1L	-2.6	greenyellow
Reactome Gene Sets	6	R-HSA-180910	Vpr-mediated nuclear import of PICs		-3.3	7.5	5.4	14980	33	304	5	1.6	0.73	3836|9631|9818|55706|81929	KPNA1|NUP155|NUP58|NDC1|SEH1L	-2.5	greenyellow
Reactome Gene Sets	6	R-HSA-195258	RHO GTPase Effectors		-3.3	2.7	4.1	14980	275	304	15	4.9	1.2	1062|3796|4085|7529|7532|7534|10097|55055|57082|81624|81929|81930|83540|151246|151648	CENPE|KIF2A|MAD2L1|YWHAB|YWHAG|YWHAZ|ACTR2|ZWILCH|KNL1|DIAPH3|SEH1L|KIF18A|NUF2|SGO2|SGO1	-2.5	greenyellow
Reactome Gene Sets	6	R-HSA-2299718	Condensation of Prophase Chromosomes		-3.2	7.2	5.2	14980	34	304	5	1.6	0.73	983|5925|6418|10051|10592	CDK1|RB1|SET|SMC4|SMC2	-2.5	greenyellow
Reactome Gene Sets	6	R-HSA-159227	Transport of the SLBP independent Mature mRNA		-3.2	7.2	5.2	14980	34	304	5	1.6	0.73	9631|9818|22916|55706|81929	NUP155|NUP58|NCBP2|NDC1|SEH1L	-2.5	greenyellow
Reactome Gene Sets	6	R-HSA-1169410	Antiviral mechanism by IFN-stimulated genes		-3.2	3.5	4.3	14980	141	304	10	3.3	1	983|1982|3836|4734|6059|9631|9818|55706|81929|201626	CDK1|EIF4G2|KPNA1|NEDD4|ABCE1|NUP155|NUP58|NDC1|SEH1L|PDE12	-2.5	greenyellow
Reactome Gene Sets	6	R-HSA-1169408	ISG15 antiviral mechanism		-3.2	4.8	4.6	14980	72	304	7	2.3	0.86	1982|3836|4734|9631|9818|55706|81929	EIF4G2|KPNA1|NEDD4|NUP155|NUP58|NDC1|SEH1L	-2.5	greenyellow
Reactome Gene Sets	6	R-HSA-426486	Small interfering RNA (siRNA) biogenesis		-3.2	16	6.7	14980	9	304	3	0.99	0.57	7247|23405|27161	TSN|DICER1|AGO2	-2.5	greenyellow
Reactome Gene Sets	6	R-HSA-159230	Transport of the SLBP Dependant Mature mRNA		-3.2	7	5.1	14980	35	304	5	1.6	0.73	9631|9818|22916|55706|81929	NUP155|NUP58|NCBP2|NDC1|SEH1L	-2.4	greenyellow
Reactome Gene Sets	6	R-HSA-3301854	Nuclear Pore Complex (NPC) Disassembly		-3.2	7	5.1	14980	35	304	5	1.6	0.73	983|9631|9818|55706|81929	CDK1|NUP155|NUP58|NDC1|SEH1L	-2.4	greenyellow
Reactome Gene Sets	6	R-HSA-176033	Interactions of Vpr with host cellular proteins		-3.1	6.8	5.1	14980	36	304	5	1.6	0.73	3836|9631|9818|55706|81929	KPNA1|NUP155|NUP58|NDC1|SEH1L	-2.4	greenyellow
Reactome Gene Sets	6	R-HSA-8856688	Golgi-to-ER retrograde transport		-3.1	3.7	4.3	14980	120	304	9	3	0.97	372|1062|3796|3832|5870|8774|9585|10959|81930	ARCN1|CENPE|KIF2A|KIF11|RAB6A|NAPG|KIF20B|TMED2|KIF18A	-2.4	greenyellow
Reactome Gene Sets	6	R-HSA-3108214	SUMOylation of DNA damage response and repair proteins		-3.1	4.5	4.5	14980	76	304	7	2.3	0.86	5885|6045|6996|9631|9818|55706|81929	RAD21|RNF2|TDG|NUP155|NUP58|NDC1|SEH1L	-2.3	greenyellow
Reactome Gene Sets	6	R-HSA-9716542	Signaling by Rho GTPases, Miro GTPases and RHOBTB3		-3	1.9	3.6	14980	661	304	26	8.6	1.6	1062|1894|3796|3930|4085|5756|7112|7444|7529|7532|7534|8027|10097|22800|23197|29766|54443|55055|55669|57082|81624|81929|81930|83540|151246|151648	CENPE|ECT2|KIF2A|LBR|MAD2L1|TWF1|TMPO|VRK2|YWHAB|YWHAG|YWHAZ|STAM|ACTR2|RRAS2|FAF2|TMOD3|ANLN|ZWILCH|MFN1|KNL1|DIAPH3|SEH1L|KIF18A|NUF2|SGO2|SGO1	-2.3	greenyellow
Canonical Pathways	11	M247	PID INSULIN GLUCOSE PATHWAY		-3	8.6	5.2	14980	23	304	4	1.3	0.65	5584|7529|7532|7534	PRKCI|YWHAB|YWHAG|YWHAZ	-2.3	greenyellow
Reactome Gene Sets	6	R-HSA-168276	NS1 Mediated Effects on Host Pathways		-3	6.3	4.8	14980	39	304	5	1.6	0.73	3836|9631|9818|55706|81929	KPNA1|NUP155|NUP58|NDC1|SEH1L	-2.3	greenyellow
Reactome Gene Sets	6	R-HSA-2467813	Separation of Sister Chromatids		-2.9	3	3.9	14980	181	304	11	3.6	1.1	1062|3796|4085|5885|55055|57082|81929|81930|83540|151246|151648	CENPE|KIF2A|MAD2L1|RAD21|ZWILCH|KNL1|SEH1L|KIF18A|NUF2|SGO2|SGO1	-2.2	greenyellow
Reactome Gene Sets	6	R-HSA-9614399	Regulation of localization of FOXO transcription factors		-2.9	13	5.9	14980	11	304	3	0.99	0.57	7529|7532|7534	YWHAB|YWHAG|YWHAZ	-2.2	greenyellow
Reactome Gene Sets	6	R-HSA-194315	Signaling by Rho GTPases		-2.8	1.9	3.4	14980	645	304	25	8.2	1.6	1062|1894|3796|3930|4085|5756|7112|7444|7529|7532|7534|8027|10097|22800|23197|29766|54443|55055|57082|81624|81929|81930|83540|151246|151648	CENPE|ECT2|KIF2A|LBR|MAD2L1|TWF1|TMPO|VRK2|YWHAB|YWHAG|YWHAZ|STAM|ACTR2|RRAS2|FAF2|TMOD3|ANLN|ZWILCH|KNL1|DIAPH3|SEH1L|KIF18A|NUF2|SGO2|SGO1	-2.2	greenyellow
Reactome Gene Sets	6	R-HSA-9755779	SARS-CoV-2 targets host intracellular signalling and regulatory pathways		-2.8	12	5.6	14980	12	304	3	0.99	0.57	7529|7532|7534	YWHAB|YWHAG|YWHAZ	-2.1	greenyellow
Reactome Gene Sets	6	R-HSA-168325	Viral Messenger RNA Synthesis		-2.8	5.7	4.5	14980	43	304	5	1.6	0.73	5433|9631|9818|55706|81929	POLR2D|NUP155|NUP58|NDC1|SEH1L	-2.1	greenyellow
Reactome Gene Sets	6	R-HSA-69205	G1/S-Specific Transcription		-2.6	7	4.6	14980	28	304	4	1.3	0.65	983|1876|5422|5933	CDK1|E2F6|POLA1|RBL1	-2	greenyellow
Reactome Gene Sets	6	R-HSA-5578749	Transcriptional regulation by small RNAs		-2.6	4.4	4	14980	67	304	6	2	0.8	5433|9631|9818|27161|55706|81929	POLR2D|NUP155|NUP58|AGO2|NDC1|SEH1L	-2	greenyellow
Reactome Gene Sets	6	R-HSA-4570464	SUMOylation of RNA binding proteins		-2.6	5.2	4.2	14980	47	304	5	1.6	0.73	6045|9631|9818|55706|81929	RNF2|NUP155|NUP58|NDC1|SEH1L	-2	greenyellow
Reactome Gene Sets	6	R-HSA-983189	Kinesins		-2.6	5.2	4.2	14980	47	304	5	1.6	0.73	1062|3796|3832|9585|81930	CENPE|KIF2A|KIF11|KIF20B|KIF18A	-2	greenyellow
Canonical Pathways	11	M136	PID FOXO PATHWAY		-2.6	5.2	4.2	14980	47	304	5	1.6	0.73	1456|7529|7532|7534|53944	CSNK1G3|YWHAB|YWHAG|YWHAZ|CSNK1G1	-2	greenyellow
CORUM	33	CORUM:6671	PI4K2A-WASH complex		-2.6	11	5.2	14980	14	304	3	0.99	0.57	4734|9897|23325	NEDD4|WASHC5|WASHC4	-2	greenyellow
WikiPathways	27	WP4240	Regulation of sister chromatid separation at the metaphase anaphase transition		-2.6	11	5.2	14980	14	304	3	0.99	0.57	1062|4085|5885	CENPE|MAD2L1|RAD21	-2	greenyellow
Reactome Gene Sets	6	R-HSA-204174	Regulation of pyruvate dehydrogenase (PDH) complex		-2.6	11	5.2	14980	14	304	3	0.99	0.57	1737|1738|54704	DLAT|DLD|PDP1	-2	greenyellow
Reactome Gene Sets	6	R-HSA-170822	Regulation of Glucokinase by Glucokinase Regulatory Protein		-2.6	6.8	4.5	14980	29	304	4	1.3	0.65	9631|9818|55706|81929	NUP155|NUP58|NDC1|SEH1L	-2	greenyellow
WikiPathways	27	WP2363	Gastric cancer network 2		-2.6	6.8	4.5	14980	29	304	4	1.3	0.65	3930|5983|29028|55215	LBR|RFC3|ATAD2|FANCI	-2	greenyellow
Reactome Gene Sets	6	R-HSA-5619107	Defective TPR may confer susceptibility towards thyroid papillary carcinoma (TPC)		-2.6	6.8	4.5	14980	29	304	4	1.3	0.65	9631|9818|55706|81929	NUP155|NUP58|NDC1|SEH1L	-2	greenyellow
Reactome Gene Sets	6	R-HSA-204005	COPII-mediated vesicle transport		-2.6	4.3	3.9	14980	69	304	6	2	0.8	8774|9871|10802|10959|90411|122553	NAPG|SEC24D|SEC24A|TMED2|MCFD2|TRAPPC6B	-2	greenyellow
Reactome Gene Sets	6	R-HSA-6811440	Retrograde transport at the Trans-Golgi-Network		-2.5	5	4.1	14980	49	304	5	1.6	0.73	400|5870|8774|10228|60560	ARL1|RAB6A|NAPG|STX6|NAA35	-1.9	greenyellow
Reactome Gene Sets	6	R-HSA-162587	HIV Life Cycle		-2.5	3	3.5	14980	147	304	9	3	0.97	3836|5433|7520|8732|9631|9818|22916|55706|81929	KPNA1|POLR2D|XRCC5|RNGTT|NUP155|NUP58|NCBP2|NDC1|SEH1L	-1.9	greenyellow
Reactome Gene Sets	6	R-HSA-9735871	SARS-CoV-1 targets host intracellular signalling and regulatory pathways		-2.5	9.9	4.9	14980	15	304	3	0.99	0.57	7529|7532|7534	YWHAB|YWHAG|YWHAZ	-1.9	greenyellow
Reactome Gene Sets	6	R-HSA-111447	Activation of BAD and translocation to mitochondria		-2.5	9.9	4.9	14980	15	304	3	0.99	0.57	7529|7532|7534	YWHAB|YWHAG|YWHAZ	-1.9	greenyellow
Canonical Pathways	11	M40	PID E2F PATHWAY		-2.5	4.1	3.8	14980	72	304	6	2	0.8	983|1876|5422|5925|5933|9134	CDK1|E2F6|POLA1|RB1|RBL1|CCNE2	-1.9	greenyellow
Reactome Gene Sets	6	R-HSA-168333	NEP/NS2 Interacts with the Cellular Export Machinery		-2.5	6.4	4.3	14980	31	304	4	1.3	0.65	9631|9818|55706|81929	NUP155|NUP58|NDC1|SEH1L	-1.9	greenyellow
WikiPathways	27	WP4879	Overlap between signal transduction pathways contributing to LMNA laminopathies		-2.4	4.8	3.9	14980	51	304	5	1.6	0.73	5925|7112|23405|23463|27161	RB1|TMPO|DICER1|ICMT|AGO2	-1.9	greenyellow
CORUM	33	CORUM:5199	Kinase maturation complex 1		-2.4	9.2	4.7	14980	16	304	3	0.99	0.57	7529|7532|7534	YWHAB|YWHAG|YWHAZ	-1.9	greenyellow
Reactome Gene Sets	6	R-HSA-180746	Nuclear import of Rev protein		-2.4	6	4.1	14980	33	304	4	1.3	0.65	9631|9818|55706|81929	NUP155|NUP58|NDC1|SEH1L	-1.8	greenyellow
Reactome Gene Sets	6	R-HSA-168274	Export of Viral Ribonucleoproteins from Nucleus		-2.4	6	4.1	14980	33	304	4	1.3	0.65	9631|9818|55706|81929	NUP155|NUP58|NDC1|SEH1L	-1.8	greenyellow
WikiPathways	27	WP5117	Cohesin complex Cornelia de Lange syndrome		-2.4	6	4.1	14980	33	304	4	1.3	0.65	983|5885|151246|151648	CDK1|RAD21|SGO2|SGO1	-1.8	greenyellow
Reactome Gene Sets	6	R-HSA-5694530	Cargo concentration in the ER		-2.4	6	4.1	14980	33	304	4	1.3	0.65	9871|10802|10959|90411	SEC24D|SEC24A|TMED2|MCFD2	-1.8	greenyellow
Reactome Gene Sets	6	R-HSA-450513	Tristetraprolin (TTP, ZFP36) binds and destabilizes mRNA		-2.3	8.7	4.6	14980	17	304	3	0.99	0.57	3842|7529|22894	TNPO1|YWHAB|DIS3	-1.8	greenyellow
CORUM	33	CORUM:642	CtBP complex		-2.3	8.7	4.6	14980	17	304	3	0.99	0.57	7764|23186|84458	ZNF217|RCOR1|LCOR	-1.8	greenyellow
Reactome Gene Sets	6	R-HSA-9705683	SARS-CoV-2-host interactions		-2.3	2.7	3.3	14980	185	304	10	3.3	1	7529|7532|7534|9631|9818|9871|10802|23367|55706|81929	YWHAB|YWHAG|YWHAZ|NUP155|NUP58|SEC24D|SEC24A|LARP1|NDC1|SEH1L	-1.8	greenyellow
Reactome Gene Sets	6	R-HSA-165054	Rev-mediated nuclear export of HIV RNA		-2.3	5.8	4	14980	34	304	4	1.3	0.65	9631|9818|55706|81929	NUP155|NUP58|NDC1|SEH1L	-1.8	greenyellow
Reactome Gene Sets	6	R-HSA-4085377	SUMOylation of SUMOylation proteins		-2.3	5.8	4	14980	34	304	4	1.3	0.65	9631|9818|55706|81929	NUP155|NUP58|NDC1|SEH1L	-1.8	greenyellow
Canonical Pathways	11	M164	PID ERBB1 DOWNSTREAM PATHWAY		-2.3	3.3	3.4	14980	104	304	7	2.3	0.86	5520|6416|7529|7532|7534|10097|81624	PPP2R2A|MAP2K4|YWHAB|YWHAG|YWHAZ|ACTR2|DIAPH3	-1.7	greenyellow
Canonical Pathways	11	M249	PID PI3KCI AKT PATHWAY		-2.3	5.6	3.9	14980	35	304	4	1.3	0.65	3836|7529|7532|7534	KPNA1|YWHAB|YWHAG|YWHAZ	-1.7	greenyellow
WikiPathways	27	WP5366	NF1 copy number variation syndrome		-2.3	3.7	3.5	14980	79	304	6	2	0.8	1876|5983|9134|51379|54536|79915	E2F6|RFC3|CCNE2|CRLF3|EXOC6|ATAD5	-1.7	greenyellow
WikiPathways	27	WP5376	17p13 3 YWHAE copy number variation		-2.3	8.2	4.4	14980	18	304	3	0.99	0.57	7529|7532|7534	YWHAB|YWHAG|YWHAZ	-1.7	greenyellow
WikiPathways	27	WP3998	Prader Willi and Angelman syndrome		-2.2	3.7	3.5	14980	80	304	6	2	0.8	5925|9631|9818|55706|81614|81929	RB1|NUP155|NUP58|NDC1|NIPA2|SEH1L	-1.7	greenyellow
Reactome Gene Sets	6	R-HSA-177243	Interactions of Rev with host cellular proteins		-2.2	5.5	3.9	14980	36	304	4	1.3	0.65	9631|9818|55706|81929	NUP155|NUP58|NDC1|SEH1L	-1.7	greenyellow
Reactome Gene Sets	6	R-HSA-6784531	tRNA processing in the nucleus		-2.2	4.3	3.6	14980	57	304	5	1.6	0.73	9631|9818|11260|55706|81929	NUP155|NUP58|XPOT|NDC1|SEH1L	-1.7	greenyellow
Reactome Gene Sets	6	R-HSA-72202	Transport of Mature Transcript to Cytoplasm		-2.2	3.7	3.4	14980	81	304	6	2	0.8	9631|9818|22916|53981|55706|81929	NUP155|NUP58|NCBP2|CPSF2|NDC1|SEH1L	-1.7	greenyellow
Reactome Gene Sets	6	R-HSA-72306	tRNA processing		-2.2	3.2	3.3	14980	107	304	7	2.3	0.86	9631|9818|11260|54517|55706|57570|81929	NUP155|NUP58|XPOT|PUS7|NDC1|TRMT5|SEH1L	-1.7	greenyellow
Reactome Gene Sets	6	R-HSA-162906	HIV Infection		-2.2	2.4	3	14980	227	304	11	3.6	1.1	3836|5433|7520|8732|8945|9631|9818|22916|55706|81929|130340	KPNA1|POLR2D|XRCC5|RNGTT|BTRC|NUP155|NUP58|NCBP2|NDC1|SEH1L|AP1S3	-1.7	greenyellow
Reactome Gene Sets	6	R-HSA-9705671	SARS-CoV-2 activates/modulates innate and adaptive immune responses		-2.2	3.2	3.3	14980	109	304	7	2.3	0.86	9631|9818|9871|10802|23367|55706|81929	NUP155|NUP58|SEC24D|SEC24A|LARP1|NDC1|SEH1L	-1.7	greenyellow
Reactome Gene Sets	6	R-HSA-2132295	MHC class II antigen presentation		-2.2	3.2	3.3	14980	109	304	7	2.3	0.86	1062|3796|3832|9871|10802|81930|130340	CENPE|KIF2A|KIF11|SEC24D|SEC24A|KIF18A|AP1S3	-1.7	greenyellow
Reactome Gene Sets	6	R-HSA-3232142	SUMOylation of ubiquitinylation proteins		-2.1	5.2	3.7	14980	38	304	4	1.3	0.65	9631|9818|55706|81929	NUP155|NUP58|NDC1|SEH1L	-1.6	greenyellow
Canonical Pathways	11	M199	PID P38 MK2 PATHWAY		-2.1	7.4	4.1	14980	20	304	3	0.99	0.57	7529|7532|7534	YWHAB|YWHAG|YWHAZ	-1.6	greenyellow
KEGG Pathway	24	hsa04390	Hippo signaling pathway		-2.1	2.8	3.1	14980	140	304	8	2.6	0.92	5520|5584|7046|7529|7532|7534|7976|8945	PPP2R2A|PRKCI|TGFBR1|YWHAB|YWHAG|YWHAZ|FZD3|BTRC	-1.6	greenyellow
Canonical Pathways	11	M46	PID ATR PATHWAY		-2.1	5.1	3.6	14980	39	304	4	1.3	0.65	5983|7529|7534|63967	RFC3|YWHAB|YWHAZ|CLSPN	-1.6	greenyellow
Canonical Pathways	11	M14	PID AURORA B PATHWAY		-2.1	5.1	3.6	14980	39	304	4	1.3	0.65	10051|10592|64151|151648	SMC4|SMC2|NCAPG|SGO1	-1.6	greenyellow
Reactome Gene Sets	6	R-HSA-4551638	SUMOylation of chromatin organization proteins		-2	3.9	3.3	14980	63	304	5	1.6	0.73	6045|9631|9818|55706|81929	RNF2|NUP155|NUP58|NDC1|SEH1L	-1.6	greenyellow
Reactome Gene Sets	6	R-HSA-913531	Interferon Signaling		-2	2.3	2.9	14980	238	304	11	3.6	1.1	983|1982|3459|3836|4734|6059|9631|9818|55706|81929|201626	CDK1|EIF4G2|IFNGR1|KPNA1|NEDD4|ABCE1|NUP155|NUP58|NDC1|SEH1L|PDE12	-1.6	greenyellow
Reactome Gene Sets	6	R-HSA-113510	E2F mediated regulation of DNA replication		-2	6.7	3.9	14980	22	304	3	0.99	0.57	983|5422|5925	CDK1|POLA1|RB1	-1.6	greenyellow
Reactome Gene Sets	6	R-HSA-9820841	M-decay: degradation of maternal mRNAs by maternally stored factors		-2	6.7	3.9	14980	22	304	3	0.99	0.57	23405|27161|29883	DICER1|AGO2|CNOT7	-1.6	greenyellow
Reactome Gene Sets	6	R-HSA-1474244	Extracellular matrix organization		-8.3	5.1	8.1	14980	256	216	19	8.8	1.9	2|1282|1284|1306|3384|3672|3791|4017|4327|4811|5175|5352|6696|7412|7450|7837|8516|9510|58494	A2M|COL4A1|COL4A2|COL15A1|ICAM2|ITGA1|KDR|LOXL2|MMP19|NID1|PECAM1|PLOD2|SPP1|VCAM1|VWF|PXDN|ITGA8|ADAMTS1|JAM2	-6.7	grey60
Reactome Gene Sets	6	R-HSA-216083	Integrin cell surface interactions		-8.2	10	9.8	14980	73	216	11	5.1	1.5	1282|1284|3384|3672|3791|5175|6696|7412|7450|8516|58494	COL4A1|COL4A2|ICAM2|ITGA1|KDR|PECAM1|SPP1|VCAM1|VWF|ITGA8|JAM2	-6.6	grey60
WikiPathways	27	WP4172	PI3K Akt signaling		-5.6	4	6.1	14980	277	216	16	7.4	1.8	285|1282|1284|2321|3082|3672|3791|5519|6696|7010|7424|7450|8516|64764|92579|118788	ANGPT2|COL4A1|COL4A2|FLT1|HGF|ITGA1|KDR|PPP2R1B|SPP1|TEK|VEGFC|VWF|ITGA8|CREB3L2|G6PC3|PIK3AP1	-4.4	grey60
Reactome Gene Sets	6	R-HSA-109582	Hemostasis		-5.5	3.1	5.7	14980	497	216	22	10	2.1	2|285|813|948|2151|3082|3672|5138|5175|5519|6403|7010|7035|7102|7424|7450|10184|10846|58494|80228|90952|139818	A2M|ANGPT2|CALU|CD36|F2RL2|HGF|ITGA1|PDE2A|PECAM1|PPP2R1B|SELP|TEK|TFPI|TSPAN7|VEGFC|VWF|LHFPL2|PDE10A|JAM2|ORAI2|ESAM|DOCK11	-4.4	grey60
WikiPathways	27	WP3932	Focal adhesion PI3K Akt mTOR signaling		-5.2	4	5.9	14980	262	216	15	6.9	1.7	285|1282|1284|2034|2321|3082|3791|5519|6696|7010|7424|7450|8516|23216|64764	ANGPT2|COL4A1|COL4A2|EPAS1|FLT1|HGF|KDR|PPP2R1B|SPP1|TEK|VEGFC|VWF|ITGA8|TBC1D1|CREB3L2	-4.1	grey60
KEGG Pathway	24	hsa04151	PI3K-Akt signaling pathway		-5.2	3.7	5.8	14980	296	216	16	7.4	1.8	285|1282|1284|2321|3082|3672|3791|5519|6696|7010|7424|7450|8516|64764|92579|118788	ANGPT2|COL4A1|COL4A2|FLT1|HGF|ITGA1|KDR|PPP2R1B|SPP1|TEK|VEGFC|VWF|ITGA8|CREB3L2|G6PC3|PIK3AP1	-4.1	grey60
KEGG Pathway	24	hsa05144	Malaria		-4.8	11	7.4	14980	38	216	6	2.8	1.1	948|1378|3082|5175|6403|7412	CD36|CR1|HGF|PECAM1|SELP|VCAM1	-3.8	grey60
Canonical Pathways	11	M18	PID INTEGRIN1 PATHWAY		-4.6	8.1	6.7	14980	60	216	7	3.2	1.2	1282|3672|4811|6696|7412|8516|58494	COL4A1|ITGA1|NID1|SPP1|VCAM1|ITGA8|JAM2	-3.6	grey60
Reactome Gene Sets	6	R-HSA-114608	Platelet degranulation		-4.6	5.8	6	14980	108	216	9	4.2	1.4	2|813|948|3082|5175|6403|7424|7450|10184	A2M|CALU|CD36|HGF|PECAM1|SELP|VEGFC|VWF|LHFPL2	-3.6	grey60
Reactome Gene Sets	6	R-HSA-76005	Response to elevated platelet cytosolic Ca2+		-4.5	5.6	5.9	14980	112	216	9	4.2	1.4	2|813|948|3082|5175|6403|7424|7450|10184	A2M|CALU|CD36|HGF|PECAM1|SELP|VEGFC|VWF|LHFPL2	-3.5	grey60
Reactome Gene Sets	6	R-HSA-388396	GPCR downstream signalling		-4.4	3.1	5	14980	385	216	17	7.9	1.8	107|187|1909|2151|2828|5138|5519|5734|5924|5998|6869|8490|10203|10266|10268|10846|57580	ADCY1|APLNR|EDNRA|F2RL2|GPR4|PDE2A|PPP2R1B|PTGER4|RASGRF2|RGS3|TACR1|RGS5|CALCRL|RAMP2|RAMP3|PDE10A|PREX1	-3.4	grey60
WikiPathways	27	WP2806	Complement system		-4.3	7.2	6.2	14980	67	216	7	3.2	1.2	1378|3384|3426|5806|6403|6696|22918	CR1|ICAM2|CFI|PTX3|SELP|SPP1|CD93	-3.4	grey60
WikiPathways	27	WP5087	Pleural mesothelioma		-4.3	3	4.9	14980	392	216	17	7.9	1.8	285|1003|1004|1282|1284|1911|2321|3082|3672|3791|5420|7010|7424|9510|11098|64321|283349	ANGPT2|CDH5|CDH6|COL4A1|COL4A2|PHC1|FLT1|HGF|ITGA1|KDR|PODXL|TEK|VEGFC|ADAMTS1|PRSS23|SOX17|RASSF3	-3.3	grey60
Reactome Gene Sets	6	R-HSA-419812	Calcitonin-like ligand receptors		-4.2	35	10	14980	6	216	3	1.4	0.8	10203|10266|10268	CALCRL|RAMP2|RAMP3	-3.3	grey60
Reactome Gene Sets	6	R-HSA-372790	Signaling by GPCR		-4.2	2.9	4.8	14980	434	216	18	8.3	1.9	107|187|1901|1909|2151|2828|5138|5519|5734|5924|5998|6869|8490|10203|10266|10268|10846|57580	ADCY1|APLNR|S1PR1|EDNRA|F2RL2|GPR4|PDE2A|PPP2R1B|PTGER4|RASGRF2|RGS3|TACR1|RGS5|CALCRL|RAMP2|RAMP3|PDE10A|PREX1	-3.3	grey60
WikiPathways	27	WP3413	NOTCH1 regulation of endothelial cell calcification		-4.2	17	7.9	14980	16	216	4	1.9	0.92	813|2702|3672|54567	CALU|GJA5|ITGA1|DLL4	-3.2	grey60
Canonical Pathways	11	M44	PID HIF2PATHWAY		-4	11	6.6	14980	33	216	5	2.3	1	2034|2113|2321|3791|112398	EPAS1|ETS1|FLT1|KDR|EGLN2	-3.1	grey60
WikiPathways	27	WP5144	NRP1 triggered signaling in pancreatic cancer		-4	7.9	6	14980	53	216	6	2.8	1.1	1003|2321|3082|3791|5175|6615	CDH5|FLT1|HGF|KDR|PECAM1|SNAI1	-3.1	grey60
Reactome Gene Sets	6	R-HSA-2243919	Crosslinking of collagen fibrils		-4	15	7.4	14980	18	216	4	1.9	0.92	1282|1284|4017|7837	COL4A1|COL4A2|LOXL2|PXDN	-3.1	grey60
KEGG Pathway	24	hsa04514	Cell adhesion molecules		-3.9	4.7	5.2	14980	132	216	9	4.2	1.4	1003|3384|5175|6403|7412|8516|58494|64101|90952	CDH5|ICAM2|PECAM1|SELP|VCAM1|ITGA8|JAM2|LRRC4|ESAM	-3	grey60
KEGG Pathway	24	hsa04512	ECM-receptor interaction		-3.9	6.2	5.6	14980	78	216	7	3.2	1.2	948|1282|1284|3672|6696|7450|8516	CD36|COL4A1|COL4A2|ITGA1|SPP1|VWF|ITGA8	-3	grey60
KEGG Pathway	24	hsa04610	Complement and coagulation cascades		-3.8	7.4	5.8	14980	56	216	6	2.8	1.1	2|1378|2151|3426|7035|7450	A2M|CR1|F2RL2|CFI|TFPI|VWF	-3	grey60
Reactome Gene Sets	6	R-HSA-195399	VEGF binds to VEGFR leading to receptor dimerization		-3.8	26	8.6	14980	8	216	3	1.4	0.8	2321|3791|7424	FLT1|KDR|VEGFC	-2.9	grey60
Reactome Gene Sets	6	R-HSA-194313	VEGF ligand-receptor interactions		-3.8	26	8.6	14980	8	216	3	1.4	0.8	2321|3791|7424	FLT1|KDR|VEGFC	-2.9	grey60
WikiPathways	27	WP3945	TYROBP causal network in microglia		-3.7	6.9	5.6	14980	60	216	6	2.8	1.1	4066|6696|10184|54360|64764|113277	LYL1|SPP1|LHFPL2|CYTL1|CREB3L2|TMEM106A	-2.8	grey60
Canonical Pathways	11	M5884	NABA CORE MATRISOME		-3.6	3.7	4.7	14980	209	216	11	5.1	1.5	1282|1284|1306|4811|6696|7450|7837|8404|10418|64129|133584	COL4A1|COL4A2|COL15A1|NID1|SPP1|VWF|PXDN|SPARCL1|SPON1|TINAGL1|EGFLAM	-2.8	grey60
Reactome Gene Sets	6	R-HSA-418555	G alpha (s) signalling events		-3.6	5.6	5.2	14980	86	216	7	3.2	1.2	107|5138|5734|10203|10266|10268|10846	ADCY1|PDE2A|PTGER4|CALCRL|RAMP2|RAMP3|PDE10A	-2.8	grey60
Reactome Gene Sets	6	R-HSA-1474228	Degradation of the extracellular matrix		-3.5	4.7	4.9	14980	117	216	8	3.7	1.3	2|1282|1284|1306|4327|4811|6696|9510	A2M|COL4A1|COL4A2|COL15A1|MMP19|NID1|SPP1|ADAMTS1	-2.7	grey60
Canonical Pathways	11	M137	PID VEGF VEGFR PATHWAY		-3.5	21	7.6	14980	10	216	3	1.4	0.8	2321|3791|7424	FLT1|KDR|VEGFC	-2.7	grey60
WikiPathways	27	WP306	Focal adhesion		-3.4	3.7	4.6	14980	185	216	10	4.6	1.4	1282|1284|2321|3082|3672|3791|6696|7424|7450|8516	COL4A1|COL4A2|FLT1|HGF|ITGA1|KDR|SPP1|VEGFC|VWF|ITGA8	-2.7	grey60
WikiPathways	27	WP3888	VEGFA VEGFR2 signaling		-3.4	2.7	4.2	14980	416	216	16	7.4	1.8	813|1003|1901|2022|2078|2113|2321|2887|3791|6300|9079|9365|9510|54567|91010|152273	CALU|CDH5|S1PR1|ENG|ERG|ETS1|FLT1|GRB10|KDR|MAPK12|LDB2|KL|ADAMTS1|DLL4|FMNL3|FGD5	-2.7	grey60
KEGG Pathway	24	hsa04510	Focal adhesion		-3.4	3.7	4.5	14980	187	216	10	4.6	1.4	1282|1284|2321|3082|3672|3791|6696|7424|7450|8516	COL4A1|COL4A2|FLT1|HGF|ITGA1|KDR|SPP1|VEGFC|VWF|ITGA8	-2.6	grey60
Canonical Pathways	11	M237	PID VEGFR1 2 PATHWAY		-3.4	6.1	5.1	14980	68	216	6	2.8	1.1	1003|2242|2321|2887|3791|5600	CDH5|FES|FLT1|GRB10|KDR|MAPK11	-2.6	grey60
KEGG Pathway	24	hsa04670	Leukocyte transendothelial migration		-3.3	5	4.7	14980	98	216	7	3.2	1.2	1003|5175|5600|6300|7412|58494|90952	CDH5|PECAM1|MAPK11|MAPK12|VCAM1|JAM2|ESAM	-2.5	grey60
WikiPathways	27	WP4747	Netrin UNC5B signaling		-3.3	7.4	5.3	14980	47	216	5	2.3	1	1003|3791|5519|7412|54538	CDH5|KDR|PPP2R1B|VCAM1|ROBO4	-2.5	grey60
Reactome Gene Sets	6	R-HSA-3000157	Laminin interactions		-3.1	9.2	5.5	14980	30	216	4	1.9	0.92	1282|1284|3672|4811	COL4A1|COL4A2|ITGA1|NID1	-2.4	grey60
WikiPathways	27	WP4541	Hippo Merlin signaling dysregulation		-3	4.5	4.4	14980	107	216	7	3.2	1.2	1003|1004|2321|3672|3791|7010|8516	CDH5|CDH6|FLT1|ITGA1|KDR|TEK|ITGA8	-2.3	grey60
WikiPathways	27	WP4823	Genes controlling nephrogenesis		-3	8.9	5.4	14980	31	216	4	1.9	0.92	948|3791|8516|55243	CD36|KDR|ITGA8|KIRREL1	-2.3	grey60
Reactome Gene Sets	6	R-HSA-1474290	Collagen formation		-3	5.2	4.6	14980	80	216	6	2.8	1.1	1282|1284|1306|4017|5352|7837	COL4A1|COL4A2|COL15A1|LOXL2|PLOD2|PXDN	-2.3	grey60
KEGG Pathway	24	hsa04926	Relaxin signaling pathway		-3	4.4	4.3	14980	110	216	7	3.2	1.2	107|1282|1284|5600|6300|7424|64764	ADCY1|COL4A1|COL4A2|MAPK11|MAPK12|VEGFC|CREB3L2	-2.3	grey60
Reactome Gene Sets	6	R-HSA-2022090	Assembly of collagen fibrils and other multimeric structures		-2.9	6.3	4.8	14980	55	216	5	2.3	1	1282|1284|1306|4017|7837	COL4A1|COL4A2|COL15A1|LOXL2|PXDN	-2.2	grey60
Reactome Gene Sets	6	R-HSA-202733	Cell surface interactions at the vascular wall		-2.9	4.3	4.3	14980	112	216	7	3.2	1.2	285|5175|6403|7010|7102|58494|90952	ANGPT2|PECAM1|SELP|TEK|TSPAN7|JAM2|ESAM	-2.2	grey60
Reactome Gene Sets	6	R-HSA-76002	Platelet activation, signaling and aggregation		-2.9	3.2	3.9	14980	219	216	10	4.6	1.4	2|813|948|2151|3082|5175|6403|7424|7450|10184	A2M|CALU|CD36|F2RL2|HGF|PECAM1|SELP|VEGFC|VWF|LHFPL2	-2.2	grey60
Reactome Gene Sets	6	R-HSA-500792	GPCR ligand binding		-2.9	3.2	3.9	14980	220	216	10	4.6	1.4	187|1901|1909|2151|2828|5734|6869|10203|10266|10268	APLNR|S1PR1|EDNRA|F2RL2|GPR4|PTGER4|TACR1|CALCRL|RAMP2|RAMP3	-2.2	grey60
Reactome Gene Sets	6	R-HSA-9013148	CDC42 GTPase cycle		-2.8	3.7	4	14980	150	216	8	3.7	1.3	1123|5924|9754|10435|10602|57580|91010|139818	CHN1|RASGRF2|STARD8|CDC42EP2|CDC42EP3|PREX1|FMNL3|DOCK11	-2.2	grey60
Canonical Pathways	11	M3008	NABA ECM GLYCOPROTEINS		-2.8	3.7	4	14980	150	216	8	3.7	1.3	4811|6696|7450|7837|8404|10418|64129|133584	NID1|SPP1|VWF|PXDN|SPARCL1|SPON1|TINAGL1|EGFLAM	-2.2	grey60
KEGG Pathway	24	hsa04015	Rap1 signaling pathway		-2.7	3.3	3.8	14980	191	216	9	4.2	1.4	107|285|2321|3082|3791|5600|6300|7010|7424	ADCY1|ANGPT2|FLT1|HGF|KDR|MAPK11|MAPK12|TEK|VEGFC	-2.1	grey60
Canonical Pathways	11	M5887	NABA BASEMENT MEMBRANES		-2.7	7.5	4.8	14980	37	216	4	1.9	0.92	1282|1284|1306|4811	COL4A1|COL4A2|COL15A1|NID1	-2.1	grey60
Reactome Gene Sets	6	R-HSA-2173782	Binding and Uptake of Ligands by Scavenger Receptors		-2.7	7.5	4.8	14980	37	216	4	1.9	0.92	948|1282|1284|8578	CD36|COL4A1|COL4A2|SCARF1	-2.1	grey60
Canonical Pathways	11	M53	PID INTEGRIN3 PATHWAY		-2.7	7.3	4.7	14980	38	216	4	1.9	0.92	1282|3791|5175|6696	COL4A1|KDR|PECAM1|SPP1	-2	grey60
Reactome Gene Sets	6	R-HSA-9006934	Signaling by Receptor Tyrosine Kinases		-2.6	2.2	3.4	14980	497	216	16	7.4	1.8	1003|1282|1284|2099|2242|2321|2887|3082|3791|4066|5519|5600|6300|6696|7424|9365	CDH5|COL4A1|COL4A2|ESR1|FES|FLT1|GRB10|HGF|KDR|LYL1|PPP2R1B|MAPK11|MAPK12|SPP1|VEGFC|KL	-2	grey60
KEGG Pathway	24	hsa04014	Ras signaling pathway		-2.6	3.1	3.7	14980	200	216	9	4.2	1.4	285|2113|2321|3082|3791|5924|7010|7424|23179	ANGPT2|ETS1|FLT1|HGF|KDR|RASGRF2|TEK|VEGFC|RGL1	-2	grey60
KEGG Pathway	24	hsa04933	AGE-RAGE signaling pathway in diabetic complications		-2.6	4.3	4	14980	96	216	6	2.8	1.1	1282|1284|5600|6300|7412|7424	COL4A1|COL4A2|MAPK11|MAPK12|VCAM1|VEGFC	-2	grey60
WikiPathways	27	WP3303	RAC1 PAK1 p38 MMP2 pathway		-2.6	5.2	4.1	14980	67	216	5	2.3	1	285|5600|6300|7010|7075	ANGPT2|MAPK11|MAPK12|TEK|TIE1	-2	grey60
WikiPathways	27	WP3640	Imatinib and chronic myeloid leukemia		-2.6	10	5.1	14980	20	216	3	1.4	0.8	2321|4066|5243	FLT1|LYL1|ABCB1	-2	grey60
WikiPathways	27	WP5272	LDL influence on CD14 and TLR4		-2.6	10	5.1	14980	20	216	3	1.4	0.8	5600|6300|64764	MAPK11|MAPK12|CREB3L2	-2	grey60
WikiPathways	27	WP558	Complement and coagulation cascades		-2.5	6.6	4.4	14980	42	216	4	1.9	0.92	1378|3426|7035|7450	CR1|CFI|TFPI|VWF	-1.9	grey60
WikiPathways	27	WP3896	Dengue 2 interactions with complement and coagulation cascades		-2.5	6.6	4.4	14980	42	216	4	1.9	0.92	1378|3426|7035|7450	CR1|CFI|TFPI|VWF	-1.9	grey60
Reactome Gene Sets	6	R-HSA-140877	Formation of Fibrin Clot (Clotting Cascade)		-2.5	9.9	4.9	14980	21	216	3	1.4	0.8	2|7035|7450	A2M|TFPI|VWF	-1.9	grey60
WikiPathways	27	WP2911	miRNA targets in ECM and membrane receptors		-2.4	9.5	4.8	14980	22	216	3	1.4	0.8	1282|1284|3672	COL4A1|COL4A2|ITGA1	-1.9	grey60
Reactome Gene Sets	6	R-HSA-418346	Platelet homeostasis		-2.4	4.8	3.9	14980	73	216	5	2.3	1	5138|5175|5519|10846|80228	PDE2A|PECAM1|PPP2R1B|PDE10A|ORAI2	-1.8	grey60
WikiPathways	27	WP4239	Epithelial to mesenchymal transition in colorectal cancer		-2.4	3.5	3.5	14980	140	216	7	3.2	1.2	1282|1284|5600|5629|6300|6615|54567	COL4A1|COL4A2|MAPK11|PROX1|MAPK12|SNAI1|DLL4	-1.8	grey60
Canonical Pathways	11	M118	PID INTEGRIN A9B1 PATHWAY		-2.4	9	4.7	14980	23	216	3	1.4	0.8	6696|7412|7424	SPP1|VCAM1|VEGFC	-1.8	grey60
Canonical Pathways	11	M92	PID ANGIOPOIETIN RECEPTOR PATHWAY		-2.4	6	4.1	14980	46	216	4	1.9	0.92	285|2113|2242|7010	ANGPT2|ETS1|FES|TEK	-1.8	grey60
Reactome Gene Sets	6	R-HSA-194138	Signaling by VEGF		-2.3	3.9	3.6	14980	107	216	6	2.8	1.1	1003|2321|3791|5600|6300|7424	CDH5|FLT1|KDR|MAPK11|MAPK12|VEGFC	-1.8	grey60
WikiPathways	27	WP1539	Angiogenesis		-2.3	8.7	4.5	14980	24	216	3	1.4	0.8	2321|3791|7010	FLT1|KDR|TEK	-1.8	grey60
Reactome Gene Sets	6	R-HSA-190861	Gap junction assembly		-2.3	8.7	4.5	14980	24	216	3	1.4	0.8	2701|2702|10052	GJA4|GJA5|GJC1	-1.8	grey60
Canonical Pathways	11	M5885	NABA MATRISOME ASSOCIATED		-2.3	2.1	3.1	14980	489	216	15	6.9	1.7	2|285|3082|4017|4327|5069|5352|7424|9510|51162|51267|51705|57556|112398|161198	A2M|ANGPT2|HGF|LOXL2|MMP19|PAPPA|PLOD2|VEGFC|ADAMTS1|EGFL7|CLEC1A|EMCN|SEMA6A|EGLN2|CLEC14A	-1.8	grey60
KEGG Pathway	24	hsa04010	MAPK signaling pathway		-2.3	2.6	3.2	14980	264	216	10	4.6	1.4	285|2122|2321|3082|3791|5600|5924|6300|7010|7424	ANGPT2|MECOM|FLT1|HGF|KDR|MAPK11|RASGRF2|MAPK12|TEK|VEGFC	-1.8	grey60
Canonical Pathways	11	M274	PID LYMPH ANGIOGENESIS PATHWAY		-2.3	8.3	4.4	14980	25	216	3	1.4	0.8	3672|5600|7424	ITGA1|MAPK11|VEGFC	-1.7	grey60
WikiPathways	27	WP4767	FGFR3 signaling in chondrocyte proliferation and terminal differentiation		-2.3	8.3	4.4	14980	25	216	3	1.4	0.8	5600|6300|6615	MAPK11|MAPK12|SNAI1	-1.7	grey60
WikiPathways	27	WP3869	Cannabinoid receptor signaling		-2.3	8.3	4.4	14980	25	216	3	1.4	0.8	107|5600|6300	ADCY1|MAPK11|MAPK12	-1.7	grey60
KEGG Pathway	24	hsa04148	Efferocytosis		-2.3	3.3	3.4	14980	147	216	7	3.2	1.2	948|1901|5175|5600|5734|6300|8578	CD36|S1PR1|PECAM1|MAPK11|PTGER4|MAPK12|SCARF1	-1.7	grey60
Canonical Pathways	11	M28	PID IL4 2PATHWAY		-2.2	5.5	3.9	14980	50	216	4	1.9	0.92	2113|2242|3500|6403	ETS1|FES|IGHG1|SELP	-1.7	grey60
WikiPathways	27	WP4018	Clear cell renal cell carcinoma pathways		-2.2	4.3	3.6	14980	80	216	5	2.3	1	2321|2887|3791|3945|5352	FLT1|GRB10|KDR|LDHB|PLOD2	-1.7	grey60
KEGG Pathway	24	hsa04020	Calcium signaling pathway		-2.2	2.9	3.2	14980	189	216	8	3.7	1.3	107|1909|2321|3082|3791|6869|7424|80228	ADCY1|EDNRA|FLT1|HGF|KDR|TACR1|VEGFC|ORAI2	-1.7	grey60
KEGG Pathway	24	hsa04976	Bile secretion		-2.2	5.4	3.8	14980	51	216	4	1.9	0.92	107|358|5243|57552	ADCY1|AQP1|ABCB1|NCEH1	-1.7	grey60
Reactome Gene Sets	6	R-HSA-1442490	Collagen degradation		-2.2	5.3	3.8	14980	52	216	4	1.9	0.92	1282|1284|1306|4327	COL4A1|COL4A2|COL15A1|MMP19	-1.7	grey60
WikiPathways	27	WP2643	Nanoparticle mediated activation of receptor signaling		-2.1	7.4	4.1	14980	28	216	3	1.4	0.8	3672|5600|6300	ITGA1|MAPK11|MAPK12	-1.6	grey60
WikiPathways	27	WP4540	Hippo signaling regulation		-2.1	4	3.4	14980	87	216	5	2.3	1	1003|1004|2321|3791|7010	CDH5|CDH6|FLT1|KDR|TEK	-1.6	grey60
WikiPathways	27	WP5417	Cell lineage map for neuronal differentiation		-2.1	4	3.4	14980	87	216	5	2.3	1	2526|5175|6615|64321|85358	FUT4|PECAM1|SNAI1|SOX17|SHANK3	-1.6	grey60
Reactome Gene Sets	6	R-HSA-373076	Class A/1 (Rhodopsin-like receptors)		-2.1	3	3.1	14980	160	216	7	3.2	1.2	187|1901|1909|2151|2828|5734|6869	APLNR|S1PR1|EDNRA|F2RL2|GPR4|PTGER4|TACR1	-1.6	grey60
WikiPathways	27	WP536	Calcium regulation in cardiac cells		-2.1	3.4	3.2	14980	123	216	6	2.8	1.1	107|2701|2702|5998|8490|10052	ADCY1|GJA4|GJA5|RGS3|RGS5|GJC1	-1.6	grey60
KEGG Pathway	24	hsa04080	Neuroactive ligand-receptor interaction		-2.1	3	3.1	14980	161	216	7	3.2	1.2	187|1901|1909|2151|5734|6869|10203	APLNR|S1PR1|EDNRA|F2RL2|PTGER4|TACR1|CALCRL	-1.6	grey60
Reactome Gene Sets	6	R-HSA-381426	Regulation of Insulin-like Growth Factor (IGF) transport and uptake by Insulin-like Growth Factor Binding Proteins (IGFBPs)		-2	3.9	3.3	14980	89	216	5	2.3	1	813|5069|6696|8404|11098	CALU|PAPPA|SPP1|SPARCL1|PRSS23	-1.6	grey60
WikiPathways	27	WP5345	1p36 copy number variation syndrome		-2.7	4.6	4.1	14980	90	219	6	2.7	1.1	1855|5590|57801|84069|84808|126792	DVL1|PRKCZ|HES4|PLEKHN1|PERM1|B3GALT6	-2.1	lightcyan
WikiPathways	27	WP268	Notch signaling		-2.5	6.7	4.4	14980	41	219	4	1.8	0.9	1487|1855|4854|51107	CTBP1|DVL1|NOTCH3|APH1A	-1.9	lightcyan
Canonical Pathways	11	M70	PID PS1 PATHWAY		-2.5	6.4	4.3	14980	43	219	4	1.8	0.9	1487|1855|8312|51107	CTBP1|DVL1|AXIN1|APH1A	-1.9	lightcyan
Reactome Gene Sets	6	R-HSA-3928665	EPH-ephrin mediated repulsion of cells		-2.3	5.8	4	14980	47	219	4	1.8	0.9	1942|2049|2051|51107	EFNA1|EPHB3|EPHB6|APH1A	-1.8	lightcyan
CORUM	33	CORUM:1181	C complex spliceosome		-2.2	4.3	3.6	14980	79	219	5	2.3	1	8175|9092|10992|22913|56949	SF3A2|SART1|SF3B2|RALY|XAB2	-1.7	lightcyan
KEGG Pathway	24	hsa05213	Endometrial cancer		-2	4.9	3.5	14980	56	219	4	1.8	0.9	572|1495|8312|10912	BAD|CTNNA1|AXIN1|GADD45G	-1.6	lightcyan
KEGG Pathway	24	hsa04330	Notch signaling pathway		-2	4.8	3.5	14980	57	219	4	1.8	0.9	1487|1855|4854|51107	CTBP1|DVL1|NOTCH3|APH1A	-1.6	lightcyan
CORUM	33	CORUM:343	Sarcoglycan-sarcospan complex SG-SPN		-6.8	58	15	14980	5	206	4	1.9	0.96	6442|6443|6444|6445	SGCA|SGCB|SGCD|SGCG	-5.4	lightgreen
KEGG Pathway	24	hsa05412	Arrhythmogenic right ventricular cardiomyopathy		-5.3	8.3	7.2	14980	70	206	8	3.9	1.3	3680|3688|6442|6443|6444|6445|6640|6934	ITGA9|ITGB1|SGCA|SGCB|SGCD|SGCG|SNTA1|TCF7L2	-4.2	lightgreen
KEGG Pathway	24	hsa05410	Hypertrophic cardiomyopathy		-4.9	7.4	6.7	14980	79	206	8	3.9	1.3	3680|3688|6442|6443|6444|6445|6640|51422	ITGA9|ITGB1|SGCA|SGCB|SGCD|SGCG|SNTA1|PRKAG2	-3.8	lightgreen
WikiPathways	27	WP2118	Arrhythmogenic right ventricular cardiomyopathy		-4.7	8.3	6.8	14980	61	206	7	3.4	1.3	3680|3688|6442|6443|6444|6445|6934	ITGA9|ITGB1|SGCA|SGCB|SGCD|SGCG|TCF7L2	-3.7	lightgreen
WikiPathways	27	WP5406	13q12 12 copy number variation		-4.3	12	7.2	14980	30	206	5	2.4	1.1	6442|6443|6444|6445|6640	SGCA|SGCB|SGCD|SGCG|SNTA1	-3.3	lightgreen
Reactome Gene Sets	6	R-HSA-446728	Cell junction organization		-4.1	5.8	5.7	14980	101	206	8	3.9	1.3	3688|7016|25945|26508|29780|57863|154796|253559	ITGB1|TESK1|NECTIN3|HEYL|PARVB|CADM3|AMOT|CADM2	-3.2	lightgreen
Reactome Gene Sets	6	R-HSA-1500931	Cell-Cell communication		-4.1	5	5.4	14980	131	206	9	4.4	1.4	2534|3688|7016|25945|26508|29780|57863|154796|253559	FYN|ITGB1|TESK1|NECTIN3|HEYL|PARVB|CADM3|AMOT|CADM2	-3.2	lightgreen
KEGG Pathway	24	hsa05416	Viral myocarditis		-3.8	7.4	5.8	14980	59	206	6	2.9	1.2	2534|6442|6443|6444|6445|6640	FYN|SGCA|SGCB|SGCD|SGCG|SNTA1	-3	lightgreen
KEGG Pathway	24	hsa05414	Dilated cardiomyopathy		-3.8	6.1	5.5	14980	84	206	7	3.4	1.3	3680|3688|6442|6443|6444|6445|6640	ITGA9|ITGB1|SGCA|SGCB|SGCD|SGCG|SNTA1	-3	lightgreen
Reactome Gene Sets	6	R-HSA-418990	Adherens junctions interactions		-3.2	7.3	5.2	14980	50	206	5	2.4	1.1	25945|26508|57863|154796|253559	NECTIN3|HEYL|CADM3|AMOT|CADM2	-2.5	lightgreen
Reactome Gene Sets	6	R-HSA-446353	Cell-extracellular matrix interactions		-2.7	12	5.6	14980	18	206	3	1.5	0.83	3688|7016|29780	ITGB1|TESK1|PARVB	-2.1	lightgreen
WikiPathways	27	WP185	Integrin mediated cell adhesion		-2.7	4.6	4.2	14980	94	206	6	2.9	1.2	858|2534|3680|3688|6414|11131	CAV2|FYN|ITGA9|ITGB1|SELENOP|CAPN11	-2.1	lightgreen
WikiPathways	27	WP4298	Acute viral myocarditis		-2.5	4.9	4	14980	74	206	5	2.4	1.1	2534|6442|6443|6444|6445	FYN|SGCA|SGCB|SGCD|SGCG	-1.9	lightgreen
Reactome Gene Sets	6	R-HSA-421270	Cell-cell junction organization		-2.5	4.9	4	14980	74	206	5	2.4	1.1	25945|26508|57863|154796|253559	NECTIN3|HEYL|CADM3|AMOT|CADM2	-1.9	lightgreen
KEGG Pathway	24	hsa04820	Cytoskeleton in muscle cells		-2.3	3.1	3.4	14980	188	206	8	3.9	1.3	3680|3688|6442|6443|6444|6445|6640|7111	ITGA9|ITGB1|SGCA|SGCB|SGCD|SGCG|SNTA1|TMOD1	-1.8	lightgreen
Canonical Pathways	11	M69	PID REELIN PATHWAY		-2.2	8.1	4.3	14980	27	206	3	1.5	0.83	2534|3688|5649	FYN|ITGB1|RELN	-1.7	lightgreen
Canonical Pathways	11	M240	PID SYNDECAN 2 PATHWAY		-2.1	7.3	4.1	14980	30	206	3	1.5	0.83	858|3688|6386	CAV2|ITGB1|SDCBP	-1.6	lightgreen
Canonical Pathways	11	M18	PID INTEGRIN1 PATHWAY		-2	4.8	3.5	14980	60	206	4	1.9	0.96	975|1464|3680|3688	CD81|CSPG4|ITGA9|ITGB1	-1.6	lightgreen
KEGG Pathway	24	hsa04514	Cell adhesion molecules		-2	3.3	3.1	14980	132	206	6	2.9	1.2	3680|3688|4267|25945|57863|83700	ITGA9|ITGB1|CD99|NECTIN3|CADM3|JAM3	-1.5	lightgreen
Reactome Gene Sets	6	R-HSA-112316	Neuronal System		-6.4	4.4	6.8	14980	285	204	17	8.3	1.9	114|1135|2567|2788|2891|3779|3783|5563|9066|9378|22941|22999|23236|26050|26960|27092|83988	ADCY8|CHRNA2|GABRG3|GNG7|GRIA2|KCNMB1|KCNN4|PRKAA2|SYT7|NRXN1|SHANK2|RIMS1|PLCB1|SLITRK5|NBEA|CACNG4|NCALD	-5.1	lightyellow
KEGG Pathway	24	hsa04972	Pancreatic secretion		-5.6	9.2	7.7	14980	64	204	8	3.9	1.4	114|489|1056|1080|1131|5332|6558|23236	ADCY8|ATP2A3|CEL|CFTR|CHRM3|PLCB4|SLC12A2|PLCB1	-4.4	lightyellow
KEGG Pathway	24	hsa04970	Salivary secretion		-5.6	9	7.6	14980	65	204	8	3.9	1.4	114|362|1131|3783|4589|5332|6558|23236	ADCY8|AQP5|CHRM3|KCNN4|MUC7|PLCB4|SLC12A2|PLCB1	-4.4	lightyellow
Reactome Gene Sets	6	R-HSA-382551	Transport of small molecules		-4.7	2.7	5	14980	595	204	22	11	2.2	114|362|489|525|1080|1187|1836|2788|4151|5304|6549|6558|6563|6583|9058|9843|10568|23327|50617|64116|115111|259232	ADCY8|AQP5|ATP2A3|ATP6V1B1|CFTR|CLCNKA|SLC26A2|GNG7|MB|PIP|SLC9A2|SLC12A2|SLC14A1|SLC22A4|SLC13A2|HEPH|SLC34A2|NEDD4L|ATP6V0A4|SLC39A8|SLC26A7|NALCN	-3.7	lightyellow
Reactome Gene Sets	6	R-HSA-112314	Neurotransmitter receptors and postsynaptic signal transmission		-4.3	4.8	5.6	14980	153	204	10	4.9	1.5	114|1135|2567|2788|2891|5563|23236|26960|27092|83988	ADCY8|CHRNA2|GABRG3|GNG7|GRIA2|PRKAA2|PLCB1|NBEA|CACNG4|NCALD	-3.4	lightyellow
WikiPathways	27	WP4814	Somatic sex determination		-4.3	37	10	14980	6	204	3	1.5	0.84	6662|30812|284654	SOX9|SOX8|RSPO1	-3.4	lightyellow
Reactome Gene Sets	6	R-HSA-418594	G alpha (i) signalling events		-4.2	4.2	5.2	14980	193	204	11	5.4	1.6	114|134|2788|5142|5332|6376|23236|26960|27199|56477|84152	ADCY8|ADORA1|GNG7|PDE4B|PLCB4|CX3CL1|PLCB1|NBEA|OXGR1|CCL28|PPP1R1B	-3.2	lightyellow
KEGG Pathway	24	hsa04742	Taste transduction		-4.1	11	6.8	14980	33	204	5	2.5	1.1	114|1131|5332|8645|23236	ADCY8|CHRM3|PLCB4|KCNK5|PLCB1	-3.2	lightyellow
Reactome Gene Sets	6	R-HSA-112315	Transmission across Chemical Synapses		-4.1	4.1	5.1	14980	197	204	11	5.4	1.6	114|1135|2567|2788|2891|5563|22999|23236|26960|27092|83988	ADCY8|CHRNA2|GABRG3|GNG7|GRIA2|PRKAA2|RIMS1|PLCB1|NBEA|CACNG4|NCALD	-3.2	lightyellow
Reactome Gene Sets	6	R-HSA-111885	Opioid Signalling		-4	6.5	5.8	14980	79	204	7	3.4	1.3	114|2788|5142|5332|23236|26960|84152	ADCY8|GNG7|PDE4B|PLCB4|PLCB1|NBEA|PPP1R1B	-3.1	lightyellow
KEGG Pathway	24	hsa04911	Insulin secretion		-3.8	7.5	5.8	14980	59	204	6	2.9	1.2	114|1131|3779|3783|5332|23236	ADCY8|CHRM3|KCNMB1|KCNN4|PLCB4|PLCB1	-3	lightyellow
KEGG Pathway	24	hsa04971	Gastric acid secretion		-3.7	7.1	5.7	14980	62	204	6	2.9	1.2	114|1080|1131|5332|23236|115111	ADCY8|CFTR|CHRM3|PLCB4|PLCB1|SLC26A7	-2.9	lightyellow
Reactome Gene Sets	6	R-HSA-425407	SLC-mediated transmembrane transport		-3.7	4	4.8	14980	184	204	10	4.9	1.5	1836|6549|6558|6563|6583|9058|9843|10568|64116|115111	SLC26A2|SLC9A2|SLC12A2|SLC14A1|SLC22A4|SLC13A2|HEPH|SLC34A2|SLC39A8|SLC26A7	-2.8	lightyellow
KEGG Pathway	24	hsa04723	Retrograde endocannabinoid signaling		-3.7	4.9	5.1	14980	119	204	8	3.9	1.4	114|2567|2568|2788|2891|5332|22999|23236	ADCY8|GABRG3|GABRP|GNG7|GRIA2|PLCB4|RIMS1|PLCB1	-2.8	lightyellow
KEGG Pathway	24	hsa05032	Morphine addiction		-3.6	6.8	5.5	14980	65	204	6	2.9	1.2	114|134|2567|2568|2788|5142	ADCY8|ADORA1|GABRG3|GABRP|GNG7|PDE4B	-2.8	lightyellow
Reactome Gene Sets	6	R-HSA-913709	O-linked glycosylation of mucins		-3.4	8	5.6	14980	46	204	5	2.5	1.1	4589|6484|51809|64409|118430	MUC7|ST3GAL4|GALNT7|GALNT17|MUCL1	-2.6	lightyellow
Reactome Gene Sets	6	R-HSA-9037629	Lewis blood group biosynthesis		-3.1	16	6.5	14980	14	204	3	1.5	0.84	6484|10317|10690	ST3GAL4|B3GALT5|FUT9	-2.4	lightyellow
Reactome Gene Sets	6	R-HSA-977068	Termination of O-glycan biosynthesis		-3.1	16	6.5	14980	14	204	3	1.5	0.84	4589|6484|118430	MUC7|ST3GAL4|MUCL1	-2.4	lightyellow
WikiPathways	27	WP5390	Pancreatic cancer subtypes		-3.1	9.2	5.4	14980	32	204	4	2	0.97	3855|4680|7103|79170	KRT7|CEACAM6|TSPAN8|PRR15L	-2.3	lightyellow
WikiPathways	27	WP4842	Mammalian disorder of sexual development		-3	15	6.2	14980	15	204	3	1.5	0.84	6662|30812|284654	SOX9|SOX8|RSPO1	-2.3	lightyellow
KEGG Pathway	24	hsa04310	Wnt signaling pathway		-2.9	3.8	4.1	14980	155	204	8	3.9	1.4	4316|5332|6422|8321|23236|25805|80319|284654	MMP7|PLCB4|SFRP1|FZD1|PLCB1|BAMBI|CXXC4|RSPO1	-2.2	lightyellow
Reactome Gene Sets	6	R-HSA-425366	Transport of bile salts and organic acids, metal ions and amine compounds		-2.9	6.1	4.7	14980	60	204	5	2.5	1.1	6563|6583|9058|9843|64116	SLC14A1|SLC22A4|SLC13A2|HEPH|SLC39A8	-2.2	lightyellow
WikiPathways	27	WP2857	Mesodermal commitment pathway		-2.9	4.2	4.2	14980	121	204	7	3.4	1.3	2296|3169|3624|5915|6926|23007|27324	FOXC1|FOXA1|INHBA|RARB|TBX3|PLCH1|TOX3	-2.2	lightyellow
Reactome Gene Sets	6	R-HSA-9033658	Blood group systems biosynthesis		-2.8	12	5.6	14980	18	204	3	1.5	0.84	6484|10317|10690	ST3GAL4|B3GALT5|FUT9	-2.1	lightyellow
KEGG Pathway	24	hsa04724	Glutamatergic synapse		-2.7	4.7	4.2	14980	94	204	6	2.9	1.2	114|2788|2891|5332|22941|23236	ADCY8|GNG7|GRIA2|PLCB4|SHANK2|PLCB1	-2.1	lightyellow
KEGG Pathway	24	hsa04024	cAMP signaling pathway		-2.7	3.6	3.9	14980	164	204	8	3.9	1.4	114|134|489|1080|2891|5142|6662|84152	ADCY8|ADORA1|ATP2A3|CFTR|GRIA2|PDE4B|SOX9|PPP1R1B	-2.1	lightyellow
WikiPathways	27	WP4760	PKC gamma calcium signaling in ataxia		-2.7	12	5.4	14980	19	204	3	1.5	0.84	2891|5332|23236	GRIA2|PLCB4|PLCB1	-2.1	lightyellow
Reactome Gene Sets	6	R-HSA-388396	GPCR downstream signalling		-2.6	2.5	3.5	14980	385	204	13	6.4	1.7	114|134|1131|2788|5142|5332|6376|23236|26960|27199|54848|56477|84152	ADCY8|ADORA1|CHRM3|GNG7|PDE4B|PLCB4|CX3CL1|PLCB1|NBEA|OXGR1|ARHGEF38|CCL28|PPP1R1B	-2	lightyellow
KEGG Pathway	24	hsa04928	Parathyroid hormone synthesis, secretion and action		-2.6	4.4	4	14980	100	204	6	2.9	1.2	114|5142|5332|10568|23236|27347	ADCY8|PDE4B|PLCB4|SLC34A2|PLCB1|STK39	-2	lightyellow
Reactome Gene Sets	6	R-HSA-372790	Signaling by GPCR		-2.6	2.4	3.4	14980	434	204	14	6.9	1.8	114|134|1131|2788|5142|5332|6376|8321|23236|26960|27199|54848|56477|84152	ADCY8|ADORA1|CHRM3|GNG7|PDE4B|PLCB4|CX3CL1|FZD1|PLCB1|NBEA|OXGR1|ARHGEF38|CCL28|PPP1R1B	-2	lightyellow
KEGG Pathway	24	hsa05110	Vibrio cholerae infection		-2.5	6.4	4.3	14980	46	204	4	2	0.97	525|1080|6558|50617	ATP6V1B1|CFTR|SLC12A2|ATP6V0A4	-1.9	lightyellow
WikiPathways	27	WP4222	Phosphodiesterases in neuronal function		-2.5	6.4	4.3	14980	46	204	4	2	0.97	114|5142|5152|84152	ADCY8|PDE4B|PDE9A|PPP1R1B	-1.9	lightyellow
WikiPathways	27	WP2571	Polycystic kidney disease pathway		-2.4	4.9	4	14980	75	204	5	2.5	1.1	1080|3783|5563|6558|8321	CFTR|KCNN4|PRKAA2|SLC12A2|FZD1	-1.9	lightyellow
WikiPathways	27	WP5470	Effect of omega 3 PUFA on Huntington 39 s disease pathways		-2.4	4.1	3.8	14980	108	204	6	2.9	1.2	2567|2568|3158|5563|6558|10891	GABRG3|GABRP|HMGCS2|PRKAA2|SLC12A2|PPARGC1A	-1.9	lightyellow
Reactome Gene Sets	6	R-HSA-8957275	Post-translational protein phosphorylation		-2.4	4.8	3.9	14980	77	204	5	2.5	1.1	2153|4148|4241|10232|84141	F5|MATN3|MELTF|MSLN|EVA1A	-1.8	lightyellow
WikiPathways	27	WP4971	Phosphoinositides metabolism		-2.4	6.1	4.2	14980	48	204	4	2	0.97	5332|8395|23007|23236	PLCB4|PIP5K1B|PLCH1|PLCB1	-1.8	lightyellow
KEGG Pathway	24	hsa05033	Nicotine addiction		-2.4	9.2	4.7	14980	24	204	3	1.5	0.84	2567|2568|2891	GABRG3|GABRP|GRIA2	-1.8	lightyellow
KEGG Pathway	24	hsa00601	Glycosphingolipid biosynthesis - lacto and neolacto series		-2.4	9.2	4.7	14980	24	204	3	1.5	0.84	6484|10317|10690	ST3GAL4|B3GALT5|FUT9	-1.8	lightyellow
Reactome Gene Sets	6	R-HSA-112043	PLC beta mediated events		-2.4	6	4.1	14980	49	204	4	2	0.97	114|5332|23236|26960	ADCY8|PLCB4|PLCB1|NBEA	-1.8	lightyellow
KEGG Pathway	24	hsa04713	Circadian entrainment		-2.4	4.6	3.8	14980	79	204	5	2.5	1.1	114|2788|2891|5332|23236	ADCY8|GNG7|GRIA2|PLCB4|PLCB1	-1.8	lightyellow
Reactome Gene Sets	6	R-HSA-451326	Activation of kainate receptors upon glutamate binding		-2.3	8.8	4.6	14980	25	204	3	1.5	0.84	2788|23236|83988	GNG7|PLCB1|NCALD	-1.8	lightyellow
WikiPathways	27	WP2840	Hair follicle development cytodifferentiation stage 3 of 3		-2.3	4.6	3.8	14980	80	204	5	2.5	1.1	3880|6422|6662|8321|8842	KRT19|SFRP1|SOX9|FZD1|PROM1	-1.8	lightyellow
Reactome Gene Sets	6	R-HSA-1855204	Synthesis of IP3 and IP4 in the cytosol		-2.3	8.5	4.5	14980	26	204	3	1.5	0.84	5332|23007|23236	PLCB4|PLCH1|PLCB1	-1.8	lightyellow
Reactome Gene Sets	6	R-HSA-425393	Transport of inorganic cations/anions and amino acids/oligopeptides		-2.3	4.5	3.7	14980	82	204	5	2.5	1.1	1836|6549|6558|10568|115111	SLC26A2|SLC9A2|SLC12A2|SLC34A2|SLC26A7	-1.8	lightyellow
KEGG Pathway	24	hsa04371	Apelin signaling pathway		-2.3	3.8	3.5	14980	117	204	6	2.9	1.2	114|2788|5332|5563|10891|23236	ADCY8|GNG7|PLCB4|PRKAA2|PPARGC1A|PLCB1	-1.7	lightyellow
Reactome Gene Sets	6	R-HSA-112040	G-protein mediated events		-2.2	5.5	3.9	14980	53	204	4	2	0.97	114|5332|23236|26960	ADCY8|PLCB4|PLCB1|NBEA	-1.7	lightyellow
KEGG Pathway	24	hsa04725	Cholinergic synapse		-2.2	4.2	3.5	14980	87	204	5	2.5	1.1	114|1131|2788|5332|23236	ADCY8|CHRM3|GNG7|PLCB4|PLCB1	-1.7	lightyellow
KEGG Pathway	24	hsa04261	Adrenergic signaling in cardiomyocytes		-2.2	3.6	3.4	14980	124	204	6	2.9	1.2	114|489|5332|6332|23236|27092	ADCY8|ATP2A3|PLCB4|SCN7A|PLCB1|CACNG4	-1.7	lightyellow
Reactome Gene Sets	6	R-HSA-381426	Regulation of Insulin-like Growth Factor (IGF) transport and uptake by Insulin-like Growth Factor Binding Proteins (IGFBPs)		-2.1	4.1	3.5	14980	89	204	5	2.5	1.1	2153|4148|4241|10232|84141	F5|MATN3|MELTF|MSLN|EVA1A	-1.6	lightyellow
Reactome Gene Sets	6	R-HSA-5173105	O-linked glycosylation		-2.1	4.1	3.4	14980	90	204	5	2.5	1.1	4589|6484|51809|64409|118430	MUC7|ST3GAL4|GALNT7|GALNT17|MUCL1	-1.6	lightyellow
KEGG Pathway	24	hsa04922	Glucagon signaling pathway		-2.1	4.1	3.4	14980	90	204	5	2.5	1.1	5332|5563|5834|10891|23236	PLCB4|PRKAA2|PYGB|PPARGC1A|PLCB1	-1.6	lightyellow
Reactome Gene Sets	6	R-HSA-163685	Integration of energy metabolism		-2.1	4.1	3.4	14980	90	204	5	2.5	1.1	114|1131|2788|5563|23236	ADCY8|CHRM3|GNG7|PRKAA2|PLCB1	-1.6	lightyellow
WikiPathways	27	WP2839	Hair follicle development organogenesis part 2 of 3		-2.1	7.3	4.1	14980	30	204	3	1.5	0.84	3624|8321|10913	INHBA|FZD1|EDAR	-1.6	lightyellow
Reactome Gene Sets	6	R-HSA-422356	Regulation of insulin secretion		-2	4.9	3.6	14980	60	204	4	2	0.97	114|1131|2788|23236	ADCY8|CHRM3|GNG7|PLCB1	-1.6	lightyellow
KEGG Pathway	24	hsa04727	GABAergic synapse		-2	4.9	3.6	14980	60	204	4	2	0.97	114|2567|2568|2788	ADCY8|GABRG3|GABRP|GNG7	-1.6	lightyellow
KEGG Pathway	24	hsa04720	Long-term potentiation		-2	4.8	3.5	14980	61	204	4	2	0.97	114|2891|5332|23236	ADCY8|GRIA2|PLCB4|PLCB1	-1.6	lightyellow
Reactome Gene Sets	6	R-HSA-8978868	Fatty acid metabolism		-22	20	20	14980	159	106	22	21	3.9	34|1384|2180|3992|6296|8309|9415|10449|11001|11283|23205|51102|51179|55301|55825|58488|60481|83401|122970|142827|158833|641371	ACADM|CRAT|ACSL1|FADS1|ACSM3|ACOX2|FADS2|ACAA2|SLC27A2|CYP4F8|ACSBG1|MECR|HAO2|OLAH|PECR|PCTP|ELOVL5|ELOVL3|ACOT4|ACSM6|AWAT1|ACOT1	-20	orange
Reactome Gene Sets	6	R-HSA-556833	Metabolism of lipids		-22	7.6	15	14980	673	106	36	34	4.6	34|123|1384|1593|2180|3283|3638|3992|6296|8309|8443|9415|10449|11001|11283|23175|23205|51102|51179|55301|55711|55825|56894|58488|60481|79152|80168|83401|122970|128486|142827|150379|158833|158835|347516|641371	ACADM|PLIN2|CRAT|CYP27A1|ACSL1|HSD3B1|INSIG1|FADS1|ACSM3|ACOX2|GNPAT|FADS2|ACAA2|SLC27A2|CYP4F8|LPIN1|ACSBG1|MECR|HAO2|OLAH|FAR2|PECR|AGPAT3|PCTP|ELOVL5|FA2H|MOGAT2|ELOVL3|ACOT4|FITM2|ACSM6|PNPLA5|AWAT1|AWAT2|DGAT2L6|ACOT1	-20	orange
KEGG Pathway	24	hsa04146	Peroxisome		-9.9	19	13	14980	75	106	10	9.4	2.8	1384|2180|5827|8309|8443|8528|11001|51179|55711|55825	CRAT|ACSL1|PXMP2|ACOX2|GNPAT|DDO|SLC27A2|HAO2|FAR2|PECR	-8.2	orange
KEGG Pathway	24	hsa01212	Fatty acid metabolism		-9.9	24	14	14980	54	106	9	8.5	2.7	34|2180|3992|9415|10449|23205|51102|60481|83401	ACADM|ACSL1|FADS1|FADS2|ACAA2|ACSBG1|MECR|ELOVL5|ELOVL3	-8.2	orange
Reactome Gene Sets	6	R-HSA-2046105	Linoleic acid (LA) metabolism		-9.5	100	22	14980	7	106	5	4.7	2.1	2180|3992|9415|60481|83401	ACSL1|FADS1|FADS2|ELOVL5|ELOVL3	-7.8	orange
Reactome Gene Sets	6	R-HSA-77289	Mitochondrial Fatty Acid Beta-Oxidation		-8.4	28	14	14980	35	106	7	6.6	2.4	34|6296|10449|51102|58488|142827|641371	ACADM|ACSM3|ACAA2|MECR|PCTP|ACSM6|ACOT1	-6.8	orange
Reactome Gene Sets	6	R-HSA-9033241	Peroxisomal protein import		-8.1	19	12	14980	59	106	8	7.5	2.6	1384|8309|8443|8528|11001|51179|55825|122970	CRAT|ACOX2|GNPAT|DDO|SLC27A2|HAO2|PECR|ACOT4	-6.6	orange
KEGG Pathway	24	hsa03320	PPAR signaling pathway		-8	19	12	14980	61	106	8	7.5	2.6	34|123|1593|2180|8309|9415|11001|23205	ACADM|PLIN2|CYP27A1|ACSL1|ACOX2|FADS2|SLC27A2|ACSBG1	-6.5	orange
Reactome Gene Sets	6	R-HSA-2046104	alpha-linolenic (omega3) and linoleic (omega6) acid metabolism		-7.9	59	17	14980	12	106	5	4.7	2.1	2180|3992|9415|60481|83401	ACSL1|FADS1|FADS2|ELOVL5|ELOVL3	-6.4	orange
Reactome Gene Sets	6	R-HSA-2046106	alpha-linolenic acid (ALA) metabolism		-7.9	59	17	14980	12	106	5	4.7	2.1	2180|3992|9415|60481|83401	ACSL1|FADS1|FADS2|ELOVL5|ELOVL3	-6.4	orange
Reactome Gene Sets	6	R-HSA-9609507	Protein localization		-7.8	9.8	9.4	14980	159	106	11	10	3	1384|1528|5827|8309|8443|8528|11001|51179|55825|122970|197257	CRAT|CYB5A|PXMP2|ACOX2|GNPAT|DDO|SLC27A2|HAO2|PECR|ACOT4|LDHD	-6.3	orange
KEGG Pathway	24	hsa01040	Biosynthesis of unsaturated fatty acids		-7.8	34	14	14980	25	106	6	5.7	2.2	3992|9415|60481|83401|122970|641371	FADS1|FADS2|ELOVL5|ELOVL3|ACOT4|ACOT1	-6.3	orange
WikiPathways	27	WP4723	Omega 3 omega 6 fatty acid synthesis		-7.7	54	16	14980	13	106	5	4.7	2.1	2180|3992|9415|60481|641371	ACSL1|FADS1|FADS2|ELOVL5|ACOT1	-6.2	orange
WikiPathways	27	WP4724	Omega 9 fatty acid synthesis		-7.7	54	16	14980	13	106	5	4.7	2.1	2180|3992|9415|60481|83401	ACSL1|FADS1|FADS2|ELOVL5|ELOVL3	-6.2	orange
KEGG Pathway	24	hsa00062	Fatty acid elongation		-7.7	33	14	14980	26	106	6	5.7	2.2	10449|51102|60481|83401|122970|641371	ACAA2|MECR|ELOVL5|ELOVL3|ACOT4|ACOT1	-6.2	orange
WikiPathways	27	WP4718	Cholesterol metabolism with Bloch and Kandutsch Russell pathways		-7.6	22	12	14980	45	106	7	6.6	2.4	1593|2180|3992|6646|9415|60481|83401	CYP27A1|ACSL1|FADS1|SOAT1|FADS2|ELOVL5|ELOVL3	-6.1	orange
Reactome Gene Sets	6	R-HSA-390918	Peroxisomal lipid metabolism		-7.5	31	13	14980	27	106	6	5.7	2.2	1384|8309|11001|51179|55825|122970	CRAT|ACOX2|SLC27A2|HAO2|PECR|ACOT4	-6.1	orange
Reactome Gene Sets	6	R-HSA-8848584	Wax and plasmalogen biosynthesis		-7.1	81	18	14980	7	106	4	3.8	1.9	8443|55711|158833|158835	GNPAT|FAR2|AWAT1|AWAT2	-5.7	orange
Reactome Gene Sets	6	R-HSA-75105	Fatty acyl-CoA biosynthesis		-7.1	26	12	14980	32	106	6	5.7	2.2	2180|11001|23205|55301|60481|83401	ACSL1|SLC27A2|ACSBG1|OLAH|ELOVL5|ELOVL3	-5.7	orange
WikiPathways	27	WP3942	PPAR signaling		-7.1	19	11	14980	53	106	7	6.6	2.4	34|1593|2180|8309|9415|11001|23205	ACADM|CYP27A1|ACSL1|ACOX2|FADS2|SLC27A2|ACSBG1	-5.7	orange
WikiPathways	27	WP4545	Oxysterols derived from cholesterol		-6.5	22	11	14980	39	106	6	5.7	2.2	1593|3638|8309|11001|122970|641371	CYP27A1|INSIG1|ACOX2|SLC27A2|ACOT4|ACOT1	-5.2	orange
WikiPathways	27	WP5329	Cholesterol biosynthesis pathway in hepatocytes		-6.5	21	11	14980	40	106	6	5.7	2.2	1593|2180|9415|60481|83401|641371	CYP27A1|ACSL1|FADS2|ELOVL5|ELOVL3|ACOT1	-5.2	orange
WikiPathways	27	WP5064	7 oxo C and 7 beta HC pathways		-6.3	31	12	14980	23	106	5	4.7	2.1	1593|8309|11001|122970|641371	CYP27A1|ACOX2|SLC27A2|ACOT4|ACOT1	-5	orange
Reactome Gene Sets	6	R-HSA-77286	mitochondrial fatty acid beta-oxidation of saturated fatty acids		-6.1	51	14	14980	11	106	4	3.8	1.9	34|6296|51102|142827	ACADM|ACSM3|MECR|ACSM6	-4.9	orange
Reactome Gene Sets	6	R-HSA-9640463	Wax biosynthesis		-5.9	110	18	14980	4	106	3	2.8	1.6	55711|158833|158835	FAR2|AWAT1|AWAT2	-4.7	orange
WikiPathways	27	WP4853	Linoleic acid metabolism affected by SARS CoV 2		-5.5	85	16	14980	5	106	3	2.8	1.6	3992|9415|60481	FADS1|FADS2|ELOVL5	-4.3	orange
WikiPathways	27	WP5315	Sebaleic acid formation and metabolism		-5.5	85	16	14980	5	106	3	2.8	1.6	2180|3992|9415	ACSL1|FADS1|FADS2	-4.3	orange
KEGG Pathway	24	hsa00061	Fatty acid biosynthesis		-5.4	35	12	14980	16	106	4	3.8	1.9	2180|23205|51102|55301	ACSL1|ACSBG1|MECR|OLAH	-4.3	orange
Reactome Gene Sets	6	R-HSA-75876	Synthesis of very long-chain fatty acyl-CoAs		-5.1	30	11	14980	19	106	4	3.8	1.9	2180|23205|60481|83401	ACSL1|ACSBG1|ELOVL5|ELOVL3	-4	orange
WikiPathways	27	WP357	Fatty acid biosynthesis		-4.9	27	10	14980	21	106	4	3.8	1.9	2180|10449|51102|55825	ACSL1|ACAA2|MECR|PECR	-3.8	orange
WikiPathways	27	WP5323	Fatty acids and lipoproteins transport in hepatocytes		-4.3	19	8.4	14980	29	106	4	3.8	1.9	341|2180|6646|11001	APOC1|ACSL1|SOAT1|SLC27A2	-3.4	orange
Reactome Gene Sets	6	R-HSA-389661	Glyoxylate metabolism and glycine degradation		-4	33	9.6	14980	13	106	3	2.8	1.6	2731|5827|8528	GLDC|PXMP2|DDO	-3.1	orange
Reactome Gene Sets	6	R-HSA-1483206	Glycerophospholipid biosynthesis		-3.8	7.4	5.8	14980	114	106	6	5.7	2.2	8443|23175|56894|58488|158835|347516	GNPAT|LPIN1|AGPAT3|PCTP|AWAT2|DGAT2L6	-2.9	orange
KEGG Pathway	24	hsa00071	Fatty acid degradation		-3.8	14	7.1	14980	39	106	4	3.8	1.9	34|2180|10449|23205	ACADM|ACSL1|ACAA2|ACSBG1	-2.9	orange
WikiPathways	27	WP368	Mitochondrial long chain fatty acid beta oxidation		-3.7	25	8.3	14980	17	106	3	2.8	1.6	34|2180|55825	ACADM|ACSL1|PECR	-2.8	orange
WikiPathways	27	WP5275	Ether lipid biosynthesis		-3.6	24	8.1	14980	18	106	3	2.8	1.6	8443|23175|55711	GNPAT|LPIN1|FAR2	-2.8	orange
Reactome Gene Sets	6	R-HSA-193368	Synthesis of bile acids and bile salts via 7alpha-hydroxycholesterol		-3.6	24	8.1	14980	18	106	3	2.8	1.6	1593|8309|11001	CYP27A1|ACOX2|SLC27A2	-2.8	orange
WikiPathways	27	WP5424	Omega 6 fatty acids in senescence		-3.5	13	6.6	14980	45	106	4	3.8	1.9	3992|9415|11283|60481	FADS1|FADS2|CYP4F8|ELOVL5	-2.7	orange
WikiPathways	27	WP325	Triacylglyceride synthesis		-3.5	22	7.8	14980	19	106	3	2.8	1.6	8443|56894|80168	GNPAT|AGPAT3|MOGAT2	-2.7	orange
WikiPathways	27	WP5123	Mitochondrial fatty acid oxidation disorders		-3.5	22	7.8	14980	19	106	3	2.8	1.6	34|2180|55825	ACADM|ACSL1|PECR	-2.7	orange
WikiPathways	27	WP5176	Disorders of bile acid synthesis and biliary transport		-3.5	22	7.8	14980	19	106	3	2.8	1.6	1593|8309|11001	CYP27A1|ACOX2|SLC27A2	-2.7	orange
Reactome Gene Sets	6	R-HSA-192105	Synthesis of bile acids and bile salts		-3	15	6.3	14980	28	106	3	2.8	1.6	1593|8309|11001	CYP27A1|ACOX2|SLC27A2	-2.3	orange
Reactome Gene Sets	6	R-HSA-8979227	Triglyceride metabolism		-3	15	6.3	14980	28	106	3	2.8	1.6	23175|80168|150379	LPIN1|MOGAT2|PNPLA5	-2.3	orange
WikiPathways	27	WP143	Fatty acid beta oxidation		-2.9	14	6.1	14980	30	106	3	2.8	1.6	34|1384|2180	ACADM|CRAT|ACSL1	-2.2	orange
Reactome Gene Sets	6	R-HSA-194068	Bile acid and bile salt metabolism		-2.9	14	6	14980	31	106	3	2.8	1.6	1593|8309|11001	CYP27A1|ACOX2|SLC27A2	-2.2	orange
Reactome Gene Sets	6	R-HSA-8957322	Metabolism of steroids		-2.7	5.5	4.3	14980	128	106	5	4.7	2.1	1593|3283|3638|8309|11001	CYP27A1|HSD3B1|INSIG1|ACOX2|SLC27A2	-2	orange
Reactome Gene Sets	6	R-HSA-1483257	Phospholipid metabolism		-2.6	4.4	4	14980	194	106	6	5.7	2.2	8443|23175|56894|58488|158835|347516	GNPAT|LPIN1|AGPAT3|PCTP|AWAT2|DGAT2L6	-2	orange
KEGG Pathway	24	hsa04979	Cholesterol metabolism		-2.6	11	5.2	14980	39	106	3	2.8	1.6	341|1593|6646	APOC1|CYP27A1|SOAT1	-2	orange
KEGG Pathway	24	hsa04913	Ovarian steroidogenesis		-2.5	10	5.1	14980	41	106	3	2.8	1.6	3283|122970|641371	HSD3B1|ACOT4|ACOT1	-1.9	orange
WikiPathways	27	WP43	Oxidation by cytochrome P450		-2.5	10	5	14980	42	106	3	2.8	1.6	1528|1593|11283	CYB5A|CYP27A1|CYP4F8	-1.9	orange
KEGG Pathway	24	hsa00280	Valine, leucine and isoleucine degradation		-2.4	9.2	4.7	14980	46	106	3	2.8	1.6	34|587|10449	ACADM|BCAT2|ACAA2	-1.8	orange
KEGG Pathway	24	hsa00561	Glycerolipid metabolism		-2.2	8.2	4.4	14980	52	106	3	2.8	1.6	23175|56894|80168	LPIN1|AGPAT3|MOGAT2	-1.7	orange
Reactome Gene Sets	6	R-HSA-1989781	PPARA activates gene expression		-2.2	5.3	3.8	14980	107	106	4	3.8	1.9	34|123|2180|3992	ACADM|PLIN2|ACSL1|FADS1	-1.7	orange
Reactome Gene Sets	6	R-HSA-400206	Regulation of lipid metabolism by PPARalpha		-2.1	5.2	3.7	14980	109	106	4	3.8	1.9	34|123|2180|3992	ACADM|PLIN2|ACSL1|FADS1	-1.6	orange
WikiPathways	27	WP5304	Cholesterol metabolism		-2.1	7.2	4	14980	59	106	3	2.8	1.6	341|1593|6646	APOC1|CYP27A1|SOAT1	-1.6	orange
Reactome Gene Sets	6	R-HSA-71291	Metabolism of amino acids and derivatives		-2.1	3	3.1	14980	327	106	7	6.6	2.4	587|2731|3081|5827|8528|152926|389434	BCAT2|GLDC|HGD|PXMP2|DDO|PPM1K|IYD	-1.6	orange
CORUM	33	CORUM:6970	Serine-palmitoyltransferase (SPTLC1, SPTLC3, ssSPTb) complex		-7.2	250	27	14980	3	60	3	5	2.8	10558|55304|165679	SPTLC1|SPTLC3|SPTSSB	-5.8	paleturquoise
Reactome Gene Sets	6	R-HSA-1660661	Sphingolipid de novo biosynthesis		-3.4	21	7.5	14980	36	60	3	5	2.8	10558|55304|165679	SPTLC1|SPTLC3|SPTSSB	-2.6	paleturquoise
Reactome Gene Sets	6	R-HSA-428157	Sphingolipid metabolism		-3.2	10	5.8	14980	98	60	4	6.7	3.2	412|10558|55304|165679	STS|SPTLC1|SPTLC3|SPTSSB	-2.5	paleturquoise
Reactome Gene Sets	6	R-HSA-432722	Golgi Associated Vesicle Biogenesis		-2.9	14	5.9	14980	55	60	3	5	2.8	6272|9685|51429	SORT1|CLINT1|SNX9	-2.2	paleturquoise
Reactome Gene Sets	6	R-HSA-199992	trans-Golgi Network Vesicle Budding		-2.6	11	5.2	14980	70	60	3	5	2.8	6272|9685|51429	SORT1|CLINT1|SNX9	-2	paleturquoise
Reactome Gene Sets	6	R-HSA-5357801	Programmed Cell Death		-2	4.9	3.5	14980	205	60	4	6.7	3.2	8428|25978|57162|100506658	STK24|CHMP2B|PELI1|OCLN	-1.6	paleturquoise
CORUM	33	CORUM:1032	ORC 2-4 complex (origin recognition 2-4 complex)		-4.6	35	10	14980	3	433	3	0.69	0.4	4999|5000|23595	ORC2|ORC4|ORC3	-3.6	red
CORUM	33	CORUM:1034	ORC 2-5 complex (origin recognition 2-5 complex)		-4	26	8.6	14980	4	433	3	0.69	0.4	4999|5000|23595	ORC2|ORC4|ORC3	-3.1	red
CORUM	33	CORUM:1038	ORC 1-5 complex (origin recognition 1-5 complex)		-3.6	21	7.6	14980	5	433	3	0.69	0.4	4999|5000|23595	ORC2|ORC4|ORC3	-2.8	red
CORUM	33	CORUM:3075	UTX-MLL2/3 complex		-3.5	12	6.3	14980	12	433	4	0.92	0.46	5929|22976|23528|55728	RBBP5|PAXIP1|ZNF281|N4BP2	-2.7	red
CORUM	33	CORUM:1033	ORC complex (origin recognition complex)		-3.3	17	6.9	14980	6	433	3	0.69	0.4	4999|5000|23595	ORC2|ORC4|ORC3	-2.6	red
CORUM	33	CORUM:389	ORC complex (origin recognition complex)		-3.3	17	6.9	14980	6	433	3	0.69	0.4	4999|5000|23595	ORC2|ORC4|ORC3	-2.6	red
CORUM	33	CORUM:1031	ORC complex (origin recognition complex)		-3.3	17	6.9	14980	6	433	3	0.69	0.4	4999|5000|23595	ORC2|ORC4|ORC3	-2.6	red
CORUM	33	CORUM:5251	Ku-ORC complex		-3.3	17	6.9	14980	6	433	3	0.69	0.4	4999|5000|23595	ORC2|ORC4|ORC3	-2.6	red
Reactome Gene Sets	6	R-HSA-5673000	RAF activation		-3.3	5.8	4.9	14980	36	433	6	1.4	0.56	3845|5501|5516|5527|5529|8036	KRAS|PPP1CC|PPP2CB|PPP2R5C|PPP2R5E|SHOC2	-2.5	red
Reactome Gene Sets	6	R-HSA-68877	Mitotic Prometaphase		-3.2	2.6	4	14980	197	433	15	3.5	0.88	5501|5516|5527|5529|5903|7514|9183|9662|9702|9738|23063|23244|54801|121441|140609	PPP1CC|PPP2CB|PPP2R5C|PPP2R5E|RANBP2|XPO1|ZW10|CEP135|CEP57|CCP110|WAPL|PDS5A|HAUS6|NEDD1|NEK7	-2.5	red
Reactome Gene Sets	6	R-HSA-68689	CDC6 association with the ORC:origin complex		-2.9	13	5.8	14980	8	433	3	0.69	0.4	4999|5000|23595	ORC2|ORC4|ORC3	-2.2	red
KEGG Pathway	24	hsa00514	Other types of O-glycan biosynthesis		-2.8	4.7	4.3	14980	44	433	6	1.4	0.56	8693|56983|145173|283464|285203|100528030	GALNT4|POGLUT1|B3GLCT|GXYLT1|EOGT|POC1B-GALNT4	-2.1	red
Reactome Gene Sets	6	R-HSA-113507	E2F-enabled inhibition of pre-replication complex formation		-2.8	12	5.5	14980	9	433	3	0.69	0.4	4999|5000|23595	ORC2|ORC4|ORC3	-2.1	red
Reactome Gene Sets	6	R-HSA-4791275	Signaling by WNT in cancer		-2.6	5.2	4.2	14980	33	433	5	1.2	0.51	5516|5527|5529|8323|80351	PPP2CB|PPP2R5C|PPP2R5E|FZD6|TNKS2	-2	red
WikiPathways	27	WP5117	Cohesin complex Cornelia de Lange syndrome		-2.6	5.2	4.2	14980	33	433	5	1.2	0.51	5516|5527|5529|23063|23244	PPP2CB|PPP2R5C|PPP2R5E|WAPL|PDS5A	-2	red
KEGG Pathway	24	hsa03013	Nucleocytoplasmic transport		-2.6	3.1	3.7	14980	100	433	9	2.1	0.69	3840|3843|5903|7514|10526|10527|53371|55916|64328	KPNA4|IPO5|RANBP2|XPO1|IPO8|IPO7|NUP54|NXT2|XPO4	-2	red
CORUM	33	CORUM:910	CRSP-Mediator 2 complex		-2.6	10	5.1	14980	10	433	3	0.69	0.4	9282|9440|29079	MED14|MED17|MED4	-2	red
Reactome Gene Sets	6	R-HSA-113510	E2F mediated regulation of DNA replication		-2.5	6.3	4.3	14980	22	433	4	0.92	0.46	4999|5000|5516|23595	ORC2|ORC4|PPP2CB|ORC3	-1.9	red
Reactome Gene Sets	6	R-HSA-1660499	Synthesis of PIPs at the plasma membrane		-2.4	3.9	3.7	14980	53	433	6	1.4	0.56	5728|8867|9107|51552|55300|84725	PTEN|SYNJ1|MTMR6|RAB14|PI4K2B|PLEKHA8	-1.8	red
WikiPathways	27	WP2290	RalA downstream regulated genes		-2.4	8.6	4.6	14980	12	433	3	0.69	0.4	3845|55770|149371	KRAS|EXOC2|EXOC8	-1.8	red
WikiPathways	27	WP3982	miRNA regulation of p53 pathway in prostate cancer		-2.3	5.8	4	14980	24	433	4	0.92	0.46	317|5728|64065|143686	APAF1|PTEN|PERP|SESN3	-1.8	red
Canonical Pathways	11	M62	PID EPHB FWD PATHWAY		-2.2	4.3	3.6	14980	40	433	5	1.2	0.51	1398|3845|5908|6093|8867	CRK|KRAS|RAP1B|ROCK1|SYNJ1	-1.7	red
KEGG Pathway	24	hsa04115	p53 signaling pathway		-2.2	3.2	3.3	14980	75	433	7	1.6	0.61	317|900|901|5268|5728|64065|143686	APAF1|CCNG1|CCNG2|SERPINB5|PTEN|PERP|SESN3	-1.7	red
Reactome Gene Sets	6	R-HSA-3700989	Transcriptional Regulation by TP53		-2.2	1.9	2.9	14980	348	433	19	4.4	0.98	317|900|905|1121|4436|4683|4850|5431|5516|5527|5728|7874|8621|11073|11198|58528|64065|80010|143686	APAF1|CCNG1|CCNT2|CHM|MSH2|NBN|CNOT4|POLR2B|PPP2CB|PPP2R5C|PTEN|USP7|CDK13|TOPBP1|SUPT16H|RRAGD|PERP|RMI1|SESN3	-1.7	red
Reactome Gene Sets	6	R-HSA-9772755	Formation of WDR5-containing histone-modifying complexes		-2.2	4.2	3.6	14980	41	433	5	1.2	0.51	1810|5929|22976|29915|51105	DR1|RBBP5|PAXIP1|HCFC2|PHF20L1	-1.7	red
Reactome Gene Sets	6	R-HSA-5467340	AXIN missense mutants destabilize the destruction complex		-2.2	7.4	4.1	14980	14	433	3	0.69	0.4	5516|5527|5529	PPP2CB|PPP2R5C|PPP2R5E	-1.7	red
CORUM	33	CORUM:547	SMCC complex		-2.2	7.4	4.1	14980	14	433	3	0.69	0.4	9282|9440|29079	MED14|MED17|MED4	-1.7	red
Reactome Gene Sets	6	R-HSA-4839735	Signaling by AXIN mutants		-2.2	7.4	4.1	14980	14	433	3	0.69	0.4	5516|5527|5529	PPP2CB|PPP2R5C|PPP2R5E	-1.7	red
CORUM	33	CORUM:548	DRIP complex		-2.2	7.4	4.1	14980	14	433	3	0.69	0.4	9282|9440|29079	MED14|MED17|MED4	-1.7	red
CORUM	33	CORUM:549	DRIP complex		-2.2	7.4	4.1	14980	14	433	3	0.69	0.4	9282|9440|29079	MED14|MED17|MED4	-1.7	red
Reactome Gene Sets	6	R-HSA-5467337	APC truncation mutants have impaired AXIN binding		-2.2	7.4	4.1	14980	14	433	3	0.69	0.4	5516|5527|5529	PPP2CB|PPP2R5C|PPP2R5E	-1.7	red
Reactome Gene Sets	6	R-HSA-5467348	Truncations of AMER1 destabilize the destruction complex		-2.2	7.4	4.1	14980	14	433	3	0.69	0.4	5516|5527|5529	PPP2CB|PPP2R5C|PPP2R5E	-1.7	red
Reactome Gene Sets	6	R-HSA-4839744	Signaling by APC mutants		-2.2	7.4	4.1	14980	14	433	3	0.69	0.4	5516|5527|5529	PPP2CB|PPP2R5C|PPP2R5E	-1.7	red
Reactome Gene Sets	6	R-HSA-4839748	Signaling by AMER1 mutants		-2.2	7.4	4.1	14980	14	433	3	0.69	0.4	5516|5527|5529	PPP2CB|PPP2R5C|PPP2R5E	-1.7	red
Reactome Gene Sets	6	R-HSA-2500257	Resolution of Sister Chromatid Cohesion		-2.1	2.6	3	14980	120	433	9	2.1	0.69	5501|5516|5527|5529|5903|7514|9183|23063|23244	PPP1CC|PPP2CB|PPP2R5C|PPP2R5E|RANBP2|XPO1|ZW10|WAPL|PDS5A	-1.6	red
Reactome Gene Sets	6	R-HSA-5358751	CTNNB1 S45 mutants aren't phosphorylated		-2.1	6.9	4	14980	15	433	3	0.69	0.4	5516|5527|5529	PPP2CB|PPP2R5C|PPP2R5E	-1.6	red
Reactome Gene Sets	6	R-HSA-5358747	CTNNB1 S33 mutants aren't phosphorylated		-2.1	6.9	4	14980	15	433	3	0.69	0.4	5516|5527|5529	PPP2CB|PPP2R5C|PPP2R5E	-1.6	red
CORUM	33	CORUM:232	ARC complex		-2.1	6.9	4	14980	15	433	3	0.69	0.4	9282|9440|29079	MED14|MED17|MED4	-1.6	red
Reactome Gene Sets	6	R-HSA-5358752	CTNNB1 T41 mutants aren't phosphorylated		-2.1	6.9	4	14980	15	433	3	0.69	0.4	5516|5527|5529	PPP2CB|PPP2R5C|PPP2R5E	-1.6	red
Reactome Gene Sets	6	R-HSA-4839743	Signaling by CTNNB1 phospho-site mutants		-2.1	6.9	4	14980	15	433	3	0.69	0.4	5516|5527|5529	PPP2CB|PPP2R5C|PPP2R5E	-1.6	red
Reactome Gene Sets	6	R-HSA-5339716	Signaling by GSK3beta mutants		-2.1	6.9	4	14980	15	433	3	0.69	0.4	5516|5527|5529	PPP2CB|PPP2R5C|PPP2R5E	-1.6	red
Reactome Gene Sets	6	R-HSA-5358749	CTNNB1 S37 mutants aren't phosphorylated		-2.1	6.9	4	14980	15	433	3	0.69	0.4	5516|5527|5529	PPP2CB|PPP2R5C|PPP2R5E	-1.6	red
Reactome Gene Sets	6	R-HSA-1640170	Cell Cycle		-2	1.6	2.6	14980	631	433	29	6.7	1.2	4683|4999|5000|5431|5501|5516|5527|5529|5537|5711|5903|7014|7514|9183|9662|9702|9738|11073|22822|23063|23244|23592|23595|53371|54801|55320|80010|121441|140609	NBN|ORC2|ORC4|POLR2B|PPP1CC|PPP2CB|PPP2R5C|PPP2R5E|PPP6C|PSMD5|RANBP2|TERF2|XPO1|ZW10|CEP135|CEP57|CCP110|TOPBP1|PHLDA1|WAPL|PDS5A|LEMD3|ORC3|NUP54|HAUS6|MIS18BP1|RMI1|NEDD1|NEK7	-1.6	red
Reactome Gene Sets	6	R-HSA-1640170	Cell Cycle		-71	9.4	28	14980	631	253	100	40	3.1	332|672|699|701|890|891|990|991|993|995|996|1017|1058|1063|1104|1111|1719|1763|2305|2491|3014|3065|3619|4001|4171|4172|4173|4174|4175|4605|4751|4998|5111|5347|5557|5558|5888|5985|6117|6241|6502|6790|7083|7153|7298|7468|8317|8318|9133|9156|9184|9212|9232|9493|9793|9918|10111|10112|10403|10714|10733|11004|11065|11130|11339|22974|22995|23397|23649|26271|27229|51512|51659|54069|54820|54821|54892|5490…	BIRC5|BRCA1|BUB1|BUB1B|CCNA2|CCNB1|CDC6|CDC20|CDC25A|CDC25C|CDC27|CDK2|CENPA|CENPF|RCC1|CHEK1|DHFR|DNA2|FOXM1|CENPI|H2AX|HDAC1|INCENP|LMNB1|MCM2|MCM3|MCM4|MCM5|MCM6|MYBL2|NEK2|ORC1|PCNA|PLK1|PRIM1|PRIM2|RAD51|RFC5|RPA1|RRM2|SKP2|AURKA|TK1|TOP2A|TYMS|NSD2|CDC7|CDC45|CCNB2|EXO1|BUB3|AURKB|PTTG1|KIF23|CKAP5|NCAPD2|RAD50|KIF20A|NDC80|POLD3|PLK4|KIF2C|UBE2C|ZWINT|OIP5|TPX2|CEP152|NCAPH|POLA2|FBXO5|TUB…	-67	salmon
Reactome Gene Sets	6	R-HSA-69278	Cell Cycle, Mitotic		-64	10	27	14980	511	253	87	34	3	332|699|701|890|891|990|991|993|995|996|1017|1058|1063|1104|1719|1763|2305|2491|3014|3065|3619|4001|4171|4172|4173|4174|4175|4605|4751|4998|5111|5347|5557|5558|5985|6117|6241|6502|6790|7083|7153|7298|8317|8318|9133|9184|9212|9232|9493|9793|9918|10112|10403|10714|10733|11004|11065|11130|22974|22995|23397|23649|26271|27229|51512|51659|54820|54821|54892|54908|55143|55388|55732|55835|57122|64105|7998…	BIRC5|BUB1|BUB1B|CCNA2|CCNB1|CDC6|CDC20|CDC25A|CDC25C|CDC27|CDK2|CENPA|CENPF|RCC1|DHFR|DNA2|FOXM1|CENPI|H2AX|HDAC1|INCENP|LMNB1|MCM2|MCM3|MCM4|MCM5|MCM6|MYBL2|NEK2|ORC1|PCNA|PLK1|PRIM1|PRIM2|RFC5|RPA1|RRM2|SKP2|AURKA|TK1|TOP2A|TYMS|CDC7|CDC45|CCNB2|BUB3|AURKB|PTTG1|KIF23|CKAP5|NCAPD2|KIF20A|NDC80|POLD3|PLK4|KIF2C|UBE2C|ZWINT|TPX2|CEP152|NCAPH|POLA2|FBXO5|TUBGCP4|GTSE1|GINS2|NDE1|ERCC6L|NCAPG2|SPD…	-60	salmon
Reactome Gene Sets	6	R-HSA-69620	Cell Cycle Checkpoints		-45	12	25	14980	269	253	56	22	2.6	332|672|699|701|890|891|990|991|993|995|996|1017|1058|1063|1111|1763|2491|3014|3619|4171|4172|4173|4174|4175|4998|5347|5985|6117|7468|8317|8318|9133|9156|9184|9212|9793|10111|10403|11004|11065|11130|51512|54820|54821|54908|55143|55388|57122|64105|79980|83990|84126|91687|147841|220134|348235	BIRC5|BRCA1|BUB1|BUB1B|CCNA2|CCNB1|CDC6|CDC20|CDC25A|CDC25C|CDC27|CDK2|CENPA|CENPF|CHEK1|DNA2|CENPI|H2AX|INCENP|MCM2|MCM3|MCM4|MCM5|MCM6|ORC1|PLK1|RFC5|RPA1|NSD2|CDC7|CDC45|CCNB2|EXO1|BUB3|AURKB|CKAP5|RAD50|NDC80|KIF2C|UBE2C|ZWINT|GTSE1|NDE1|ERCC6L|SPDL1|CDCA8|MCM10|NUP107|CENPK|DSN1|BRIP1|ATRIP|CENPL|SPC24|SKA1|SKA2	-42	salmon
Reactome Gene Sets	6	R-HSA-68886	M Phase		-29	7.9	18	14980	368	253	49	19	2.5	332|699|701|891|991|996|1058|1063|1104|2491|3014|3619|4001|4751|5347|9133|9184|9212|9232|9493|9793|9918|10112|10403|10733|11004|11065|11130|22995|23397|26271|27229|54820|54821|54892|54908|55143|55732|55835|57122|64105|79980|84131|91687|94239|113130|147841|220134|348235	BIRC5|BUB1|BUB1B|CCNB1|CDC20|CDC27|CENPA|CENPF|RCC1|CENPI|H2AX|INCENP|LMNB1|NEK2|PLK1|CCNB2|BUB3|AURKB|PTTG1|KIF23|CKAP5|NCAPD2|KIF20A|NDC80|PLK4|KIF2C|UBE2C|ZWINT|CEP152|NCAPH|FBXO5|TUBGCP4|NDE1|ERCC6L|NCAPG2|SPDL1|CDCA8|FIRRM|CENPJ|NUP107|CENPK|DSN1|CEP78|CENPL|H2AZ2|CDCA5|SPC24|SKA1|SKA2	-27	salmon
Reactome Gene Sets	6	R-HSA-68877	Mitotic Prometaphase		-29	11	19	14980	197	253	38	15	2.2	332|699|701|891|991|1058|1063|2491|3619|4751|5347|9133|9184|9212|9793|9918|10403|10733|11004|11130|22995|23397|27229|54820|54821|54908|55143|55732|55835|57122|64105|79980|84131|91687|113130|147841|220134|348235	BIRC5|BUB1|BUB1B|CCNB1|CDC20|CENPA|CENPF|CENPI|INCENP|NEK2|PLK1|CCNB2|BUB3|AURKB|CKAP5|NCAPD2|NDC80|PLK4|KIF2C|ZWINT|CEP152|NCAPH|TUBGCP4|NDE1|ERCC6L|SPDL1|CDCA8|FIRRM|CENPJ|NUP107|CENPK|DSN1|CEP78|CENPL|CDCA5|SPC24|SKA1|SKA2	-26	salmon
WikiPathways	27	WP2446	Retinoblastoma gene in cancer		-28	19	22	14980	87	253	28	11	2	890|891|993|1017|1111|1719|3065|3148|4172|4173|4175|4998|5111|5557|5985|6117|6240|6241|6502|7153|7298|8317|8318|9133|10714|10733|24137|81620	CCNA2|CCNB1|CDC25A|CDK2|CHEK1|DHFR|HDAC1|HMGB2|MCM3|MCM4|MCM6|ORC1|PCNA|PRIM1|RFC5|RPA1|RRM1|RRM2|SKP2|TOP2A|TYMS|CDC7|CDC45|CCNB2|POLD3|PLK4|KIF4A|CDT1	-26	salmon
KEGG Pathway	24	hsa04110	Cell cycle		-27	13	19	14980	154	253	33	13	2.1	699|701|890|891|990|991|993|995|996|1017|1111|3065|4171|4172|4173|4174|4175|4998|5111|5347|6502|8317|8318|9133|9184|9212|9232|10403|26271|81620|90381|113130|157570	BUB1|BUB1B|CCNA2|CCNB1|CDC6|CDC20|CDC25A|CDC25C|CDC27|CDK2|CHEK1|HDAC1|MCM2|MCM3|MCM4|MCM5|MCM6|ORC1|PCNA|PLK1|SKP2|CDC7|CDC45|CCNB2|BUB3|AURKB|PTTG1|NDC80|FBXO5|CDT1|TICRR|CDCA5|ESCO2	-24	salmon
Reactome Gene Sets	6	R-HSA-2500257	Resolution of Sister Chromatid Cohesion		-26	15	20	14980	120	253	30	12	2	332|699|701|891|991|1058|1063|2491|3619|5347|9133|9184|9212|9793|10403|11004|11130|54820|54821|54908|55143|55732|57122|64105|79980|91687|113130|147841|220134|348235	BIRC5|BUB1|BUB1B|CCNB1|CDC20|CENPA|CENPF|CENPI|INCENP|PLK1|CCNB2|BUB3|AURKB|CKAP5|NDC80|KIF2C|ZWINT|NDE1|ERCC6L|SPDL1|CDCA8|FIRRM|NUP107|CENPK|DSN1|CENPL|CDCA5|SPC24|SKA1|SKA2	-24	salmon
Reactome Gene Sets	6	R-HSA-69618	Mitotic Spindle Checkpoint		-25	15	19	14980	111	253	28	11	2	332|699|701|991|996|1058|1063|2491|3619|5347|9184|9212|9793|10403|11004|11065|11130|54820|54821|54908|55143|57122|64105|79980|91687|147841|220134|348235	BIRC5|BUB1|BUB1B|CDC20|CDC27|CENPA|CENPF|CENPI|INCENP|PLK1|BUB3|AURKB|CKAP5|NDC80|KIF2C|UBE2C|ZWINT|NDE1|ERCC6L|SPDL1|CDCA8|NUP107|CENPK|DSN1|CENPL|SPC24|SKA1|SKA2	-22	salmon
Reactome Gene Sets	6	R-HSA-141424	Amplification of signal from the kinetochores		-24	16	19	14980	95	253	26	10	1.9	332|699|701|991|1058|1063|2491|3619|5347|9184|9212|9793|10403|11004|11130|54820|54821|54908|55143|57122|64105|79980|91687|147841|220134|348235	BIRC5|BUB1|BUB1B|CDC20|CENPA|CENPF|CENPI|INCENP|PLK1|BUB3|AURKB|CKAP5|NDC80|KIF2C|ZWINT|NDE1|ERCC6L|SPDL1|CDCA8|NUP107|CENPK|DSN1|CENPL|SPC24|SKA1|SKA2	-22	salmon
Reactome Gene Sets	6	R-HSA-141444	Amplification of signal from unattached kinetochores via a MAD2 inhibitory signal		-24	16	19	14980	95	253	26	10	1.9	332|699|701|991|1058|1063|2491|3619|5347|9184|9212|9793|10403|11004|11130|54820|54821|54908|55143|57122|64105|79980|91687|147841|220134|348235	BIRC5|BUB1|BUB1B|CDC20|CENPA|CENPF|CENPI|INCENP|PLK1|BUB3|AURKB|CKAP5|NDC80|KIF2C|ZWINT|NDE1|ERCC6L|SPDL1|CDCA8|NUP107|CENPK|DSN1|CENPL|SPC24|SKA1|SKA2	-22	salmon
Reactome Gene Sets	6	R-HSA-2555396	Mitotic Metaphase and Anaphase		-23	9.1	16	14980	227	253	35	14	2.2	332|699|701|891|991|996|1058|1063|1104|2491|3619|4001|5347|9133|9184|9212|9232|9793|10403|11004|11065|11130|26271|54820|54821|54908|55143|57122|64105|79980|91687|113130|147841|220134|348235	BIRC5|BUB1|BUB1B|CCNB1|CDC20|CDC27|CENPA|CENPF|RCC1|CENPI|INCENP|LMNB1|PLK1|CCNB2|BUB3|AURKB|PTTG1|CKAP5|NDC80|KIF2C|UBE2C|ZWINT|FBXO5|NDE1|ERCC6L|SPDL1|CDCA8|NUP107|CENPK|DSN1|CENPL|CDCA5|SPC24|SKA1|SKA2	-21	salmon
WikiPathways	27	WP466	DNA replication		-23	27	22	14980	41	253	19	7.5	1.7	990|1017|4171|4172|4173|4174|4175|4998|5111|5557|5558|5985|6117|8317|8318|10714|23649|55388|81620	CDC6|CDK2|MCM2|MCM3|MCM4|MCM5|MCM6|ORC1|PCNA|PRIM1|PRIM2|RFC5|RPA1|CDC7|CDC45|POLD3|POLA2|MCM10|CDT1	-20	salmon
Reactome Gene Sets	6	R-HSA-453279	Mitotic G1 phase and G1/S transition		-22	12	17	14980	148	253	29	11	2	890|891|990|993|1017|1719|3065|4171|4172|4173|4174|4175|4605|4998|5111|5557|5558|6117|6241|6502|7083|7153|7298|8317|8318|23649|26271|55388|81620	CCNA2|CCNB1|CDC6|CDC25A|CDK2|DHFR|HDAC1|MCM2|MCM3|MCM4|MCM5|MCM6|MYBL2|ORC1|PCNA|PRIM1|PRIM2|RPA1|RRM2|SKP2|TK1|TOP2A|TYMS|CDC7|CDC45|POLA2|FBXO5|MCM10|CDT1	-20	salmon
Reactome Gene Sets	6	R-HSA-9648025	EML4 and NUDC in mitotic spindle formation		-22	14	18	14980	110	253	26	10	1.9	332|699|701|991|1058|1063|2491|3619|5347|9184|9212|9793|10403|11004|11130|54820|54821|54908|55143|57122|64105|79980|91687|147841|220134|348235	BIRC5|BUB1|BUB1B|CDC20|CENPA|CENPF|CENPI|INCENP|PLK1|BUB3|AURKB|CKAP5|NDC80|KIF2C|ZWINT|NDE1|ERCC6L|SPDL1|CDCA8|NUP107|CENPK|DSN1|CENPL|SPC24|SKA1|SKA2	-20	salmon
Reactome Gene Sets	6	R-HSA-68882	Mitotic Anaphase		-22	8.9	16	14980	226	253	34	13	2.1	332|699|701|891|991|996|1058|1063|1104|2491|3619|4001|5347|9133|9184|9212|9232|9793|10403|11004|11065|11130|54820|54821|54908|55143|57122|64105|79980|91687|113130|147841|220134|348235	BIRC5|BUB1|BUB1B|CCNB1|CDC20|CDC27|CENPA|CENPF|RCC1|CENPI|INCENP|LMNB1|PLK1|CCNB2|BUB3|AURKB|PTTG1|CKAP5|NDC80|KIF2C|UBE2C|ZWINT|NDE1|ERCC6L|SPDL1|CDCA8|NUP107|CENPK|DSN1|CENPL|CDCA5|SPC24|SKA1|SKA2	-20	salmon
Reactome Gene Sets	6	R-HSA-69206	G1/S Transition		-21	12	17	14980	130	253	27	11	1.9	890|891|990|993|1017|1719|3065|4171|4172|4173|4174|4175|4998|5111|5557|5558|6117|6241|6502|7083|7298|8317|8318|23649|26271|55388|81620	CCNA2|CCNB1|CDC6|CDC25A|CDK2|DHFR|HDAC1|MCM2|MCM3|MCM4|MCM5|MCM6|ORC1|PCNA|PRIM1|PRIM2|RPA1|RRM2|SKP2|TK1|TYMS|CDC7|CDC45|POLA2|FBXO5|MCM10|CDT1	-19	salmon
Reactome Gene Sets	6	R-HSA-69306	DNA Replication		-21	11	17	14980	145	253	28	11	2	890|990|996|1017|1763|3014|4171|4172|4173|4174|4175|4998|5111|5557|5558|5985|6117|6502|8317|8318|10714|11065|23649|51659|55388|81620|84296|94239	CCNA2|CDC6|CDC27|CDK2|DNA2|H2AX|MCM2|MCM3|MCM4|MCM5|MCM6|ORC1|PCNA|PRIM1|PRIM2|RFC5|RPA1|SKP2|CDC7|CDC45|POLD3|UBE2C|POLA2|GINS2|MCM10|CDT1|GINS4|H2AZ2	-19	salmon
Reactome Gene Sets	6	R-HSA-2467813	Separation of Sister Chromatids		-21	9.8	16	14980	181	253	30	12	2	332|699|701|991|996|1058|1063|2491|3619|5347|9184|9212|9232|9793|10403|11004|11065|11130|54820|54821|54908|55143|57122|64105|79980|91687|113130|147841|220134|348235	BIRC5|BUB1|BUB1B|CDC20|CDC27|CENPA|CENPF|CENPI|INCENP|PLK1|BUB3|AURKB|PTTG1|CKAP5|NDC80|KIF2C|UBE2C|ZWINT|NDE1|ERCC6L|SPDL1|CDCA8|NUP107|CENPK|DSN1|CENPL|CDCA5|SPC24|SKA1|SKA2	-19	salmon
Reactome Gene Sets	6	R-HSA-176187	Activation of ATR in response to replication stress		-20	27	21	14980	37	253	17	6.7	1.6	990|993|995|1017|1111|4171|4172|4173|4174|4175|4998|5985|6117|8317|8318|55388|84126	CDC6|CDC25A|CDC25C|CDK2|CHEK1|MCM2|MCM3|MCM4|MCM5|MCM6|ORC1|RFC5|RPA1|CDC7|CDC45|MCM10|ATRIP	-18	salmon
WikiPathways	27	WP179	Cell cycle		-20	13	17	14980	117	253	25	9.9	1.9	699|890|891|990|991|993|995|996|1017|1111|3065|4171|4172|4173|4174|4175|4998|5111|5347|6502|8317|8318|9133|9184|9232	BUB1|CCNA2|CCNB1|CDC6|CDC20|CDC25A|CDC25C|CDC27|CDK2|CHEK1|HDAC1|MCM2|MCM3|MCM4|MCM5|MCM6|ORC1|PCNA|PLK1|SKP2|CDC7|CDC45|CCNB2|BUB3|PTTG1	-18	salmon
Reactome Gene Sets	6	R-HSA-69481	G2/M Checkpoints		-20	11	16	14980	145	253	27	11	1.9	672|891|990|993|995|1017|1111|1763|3014|4171|4172|4173|4174|4175|4998|5985|6117|7468|8317|8318|9133|9156|10111|51512|55388|83990|84126	BRCA1|CCNB1|CDC6|CDC25A|CDC25C|CDK2|CHEK1|DNA2|H2AX|MCM2|MCM3|MCM4|MCM5|MCM6|ORC1|RFC5|RPA1|NSD2|CDC7|CDC45|CCNB2|EXO1|RAD50|GTSE1|MCM10|BRIP1|ATRIP	-18	salmon
Reactome Gene Sets	6	R-HSA-69190	DNA strand elongation		-20	30	21	14980	32	253	16	6.3	1.5	1763|4171|4172|4173|4174|4175|5111|5557|5558|5985|6117|8318|10714|23649|51659|84296	DNA2|MCM2|MCM3|MCM4|MCM5|MCM6|PCNA|PRIM1|PRIM2|RFC5|RPA1|CDC45|POLD3|POLA2|GINS2|GINS4	-18	salmon
Reactome Gene Sets	6	R-HSA-68962	Activation of the pre-replicative complex		-20	30	21	14980	32	253	16	6.3	1.5	990|1017|4171|4172|4173|4174|4175|4998|5557|5558|6117|8317|8318|23649|55388|81620	CDC6|CDK2|MCM2|MCM3|MCM4|MCM5|MCM6|ORC1|PRIM1|PRIM2|RPA1|CDC7|CDC45|POLA2|MCM10|CDT1	-18	salmon
Reactome Gene Sets	6	R-HSA-5663220	RHO GTPases Activate Formins		-20	12	16	14980	133	253	26	10	1.9	332|699|701|991|1058|1063|2491|3619|5347|9184|9212|9793|10403|11004|11130|54820|54821|54908|55143|57122|64105|79980|91687|147841|220134|348235	BIRC5|BUB1|BUB1B|CDC20|CENPA|CENPF|CENPI|INCENP|PLK1|BUB3|AURKB|CKAP5|NDC80|KIF2C|ZWINT|NDE1|ERCC6L|SPDL1|CDCA8|NUP107|CENPK|DSN1|CENPL|SPC24|SKA1|SKA2	-18	salmon
Reactome Gene Sets	6	R-HSA-69242	S Phase		-19	10	15	14980	160	253	27	11	1.9	890|990|993|996|1017|1763|4171|4172|4173|4174|4175|4998|5111|5557|5558|5985|6117|6502|8318|10714|11065|23649|51659|81620|84296|113130|157570	CCNA2|CDC6|CDC25A|CDC27|CDK2|DNA2|MCM2|MCM3|MCM4|MCM5|MCM6|ORC1|PCNA|PRIM1|PRIM2|RFC5|RPA1|SKP2|CDC45|POLD3|UBE2C|POLA2|GINS2|CDT1|GINS4|CDCA5|ESCO2	-17	salmon
Reactome Gene Sets	6	R-HSA-69239	Synthesis of DNA		-19	12	16	14980	118	253	24	9.5	1.8	890|990|996|1017|1763|4171|4172|4173|4174|4175|4998|5111|5557|5558|5985|6117|6502|8318|10714|11065|23649|51659|81620|84296	CCNA2|CDC6|CDC27|CDK2|DNA2|MCM2|MCM3|MCM4|MCM5|MCM6|ORC1|PCNA|PRIM1|PRIM2|RFC5|RPA1|SKP2|CDC45|POLD3|UBE2C|POLA2|GINS2|CDT1|GINS4	-17	salmon
Reactome Gene Sets	6	R-HSA-195258	RHO GTPase Effectors		-18	7.1	13	14980	275	253	33	13	2.1	332|699|701|991|995|1058|1063|2491|3014|3619|5347|9055|9184|9212|9793|9928|10403|11004|11113|11130|54820|54821|54908|55143|57122|64105|79980|91687|94239|128239|147841|220134|348235	BIRC5|BUB1|BUB1B|CDC20|CDC25C|CENPA|CENPF|CENPI|H2AX|INCENP|PLK1|PRC1|BUB3|AURKB|CKAP5|KIF14|NDC80|KIF2C|CIT|ZWINT|NDE1|ERCC6L|SPDL1|CDCA8|NUP107|CENPK|DSN1|CENPL|H2AZ2|IQGAP3|SPC24|SKA1|SKA2	-16	salmon
Canonical Pathways	11	M14	PID AURORA B PATHWAY		-17	23	18	14980	39	253	15	5.9	1.5	332|699|1058|3619|4691|6790|9212|9493|9918|10112|10403|11004|23397|29127|55143	BIRC5|BUB1|CENPA|INCENP|NCL|AURKA|AURKB|KIF23|NCAPD2|KIF20A|NDC80|KIF2C|NCAPH|RACGAP1|CDCA8	-15	salmon
Reactome Gene Sets	6	R-HSA-5693567	HDR through Homologous Recombination (HRR) or Single Strand Annealing (SSA)		-16	11	14	14980	114	253	21	8.3	1.7	672|890|1017|1111|1763|3014|5111|5888|5985|6117|7468|7516|8914|9156|10111|10714|54962|55732|83990|84126|348654	BRCA1|CCNA2|CDK2|CHEK1|DNA2|H2AX|PCNA|RAD51|RFC5|RPA1|NSD2|XRCC2|TIMELESS|EXO1|RAD50|POLD3|TIPIN|FIRRM|BRIP1|ATRIP|GEN1	-14	salmon
Canonical Pathways	11	M129	PID PLK1 PATHWAY		-15	19	16	14980	46	253	15	5.9	1.5	699|701|891|991|995|3619|5347|6790|9055|10112|10403|22974|26271|54821|147841	BUB1|BUB1B|CCNB1|CDC20|CDC25C|INCENP|PLK1|AURKA|PRC1|KIF20A|NDC80|TPX2|FBXO5|ERCC6L|SPC24	-13	salmon
Reactome Gene Sets	6	R-HSA-5693538	Homology Directed Repair		-15	10	13	14980	120	253	21	8.3	1.7	672|890|1017|1111|1763|3014|5111|5888|5985|6117|7468|7516|8914|9156|10111|10714|54962|55732|83990|84126|348654	BRCA1|CCNA2|CDK2|CHEK1|DNA2|H2AX|PCNA|RAD51|RFC5|RPA1|NSD2|XRCC2|TIMELESS|EXO1|RAD50|POLD3|TIPIN|FIRRM|BRIP1|ATRIP|GEN1	-13	salmon
Canonical Pathways	11	M46	PID ATR PATHWAY		-15	21	17	14980	39	253	14	5.5	1.4	890|990|993|995|1017|1111|4171|5347|5888|5985|6117|8914|54962|84126	CCNA2|CDC6|CDC25A|CDC25C|CDK2|CHEK1|MCM2|PLK1|RAD51|RFC5|RPA1|TIMELESS|TIPIN|ATRIP	-13	salmon
Reactome Gene Sets	6	R-HSA-73886	Chromosome Maintenance		-15	11	13	14980	112	253	20	7.9	1.7	890|1017|1058|1763|2491|3014|5111|5557|5558|5985|6117|10714|11339|23649|54069|55355|64105|79075|91687|94239	CCNA2|CDK2|CENPA|DNA2|CENPI|H2AX|PCNA|PRIM1|PRIM2|RFC5|RPA1|POLD3|OIP5|POLA2|MIS18A|HJURP|CENPK|DSCC1|CENPL|H2AZ2	-13	salmon
Reactome Gene Sets	6	R-HSA-5693532	DNA Double-Strand Break Repair		-14	8.7	12	14980	149	253	22	8.7	1.8	672|890|1017|1111|1763|3014|3838|5111|5888|5985|6117|7468|7516|8914|9156|10111|10714|54962|55732|83990|84126|348654	BRCA1|CCNA2|CDK2|CHEK1|DNA2|H2AX|KPNA2|PCNA|RAD51|RFC5|RPA1|NSD2|XRCC2|TIMELESS|EXO1|RAD50|POLD3|TIPIN|FIRRM|BRIP1|ATRIP|GEN1	-12	salmon
KEGG Pathway	24	hsa03030	DNA replication		-14	22	16	14980	35	253	13	5.1	1.4	1763|4171|4172|4173|4174|4175|5111|5557|5558|5985|6117|10714|23649	DNA2|MCM2|MCM3|MCM4|MCM5|MCM6|PCNA|PRIM1|PRIM2|RFC5|RPA1|POLD3|POLA2	-12	salmon
Reactome Gene Sets	6	R-HSA-69002	DNA Replication Pre-Initiation		-14	10	13	14980	119	253	20	7.9	1.7	990|996|1017|3014|4171|4172|4173|4174|4175|4998|5557|5558|6117|8317|8318|11065|23649|55388|81620|94239	CDC6|CDC27|CDK2|H2AX|MCM2|MCM3|MCM4|MCM5|MCM6|ORC1|PRIM1|PRIM2|RPA1|CDC7|CDC45|UBE2C|POLA2|MCM10|CDT1|H2AZ2	-12	salmon
WikiPathways	27	WP4016	DNA IR damage and cellular response via ATR		-14	12	14	14980	81	253	17	6.7	1.6	672|995|1017|1111|2305|3014|4171|5111|5347|5888|6117|8318|9156|10111|55159|83990|84126	BRCA1|CDC25C|CDK2|CHEK1|FOXM1|H2AX|MCM2|PCNA|PLK1|RAD51|RPA1|CDC45|EXO1|RAD50|RFWD3|BRIP1|ATRIP	-12	salmon
WikiPathways	27	WP45	G1 to S cell cycle control		-13	14	14	14980	62	253	15	5.9	1.5	891|993|1017|4171|4172|4173|4174|4175|4998|5111|5557|5558|6117|8318|23649	CCNB1|CDC25A|CDK2|MCM2|MCM3|MCM4|MCM5|MCM6|ORC1|PCNA|PRIM1|PRIM2|RPA1|CDC45|POLA2	-11	salmon
Reactome Gene Sets	6	R-HSA-69205	G1/S-Specific Transcription		-12	23	15	14980	28	253	11	4.3	1.3	990|1719|3065|4998|5111|6241|7083|7298|8318|26271|81620	CDC6|DHFR|HDAC1|ORC1|PCNA|RRM2|TK1|TYMS|CDC45|FBXO5|CDT1	-10	salmon
Reactome Gene Sets	6	R-HSA-5685942	HDR through Homologous Recombination (HRR)		-12	13	13	14980	70	253	15	5.9	1.5	672|1111|1763|5111|5888|5985|6117|7516|9156|10111|10714|55732|83990|84126|348654	BRCA1|CHEK1|DNA2|PCNA|RAD51|RFC5|RPA1|XRCC2|EXO1|RAD50|POLD3|FIRRM|BRIP1|ATRIP|GEN1	-10	salmon
Canonical Pathways	11	M176	PID FOXM1 PATHWAY		-12	19	14	14980	38	253	12	4.7	1.3	332|890|891|1017|1058|1063|2305|4751|5347|6502|9133|9212	BIRC5|CCNA2|CCNB1|CDK2|CENPA|CENPF|FOXM1|NEK2|PLK1|SKP2|CCNB2|AURKB	-10	salmon
Reactome Gene Sets	6	R-HSA-194315	Signaling by Rho GTPases		-12	3.7	9.1	14980	645	253	40	16	2.3	332|699|701|991|995|1058|1063|2491|3014|3183|3619|4001|5347|9055|9184|9212|9793|9824|9928|10403|11004|11113|11130|27316|29127|54820|54821|54908|55143|55789|57122|64105|79980|84904|91687|94239|128239|147841|220134|348235	BIRC5|BUB1|BUB1B|CDC20|CDC25C|CENPA|CENPF|CENPI|H2AX|HNRNPC|INCENP|LMNB1|PLK1|PRC1|BUB3|AURKB|CKAP5|ARHGAP11A|KIF14|NDC80|KIF2C|CIT|ZWINT|RBMX|RACGAP1|NDE1|ERCC6L|SPDL1|CDCA8|DEPDC1B|NUP107|CENPK|DSN1|ARHGEF39|CENPL|H2AZ2|IQGAP3|SPC24|SKA1|SKA2	-10	salmon
Canonical Pathways	11	M40	PID E2F PATHWAY		-12	12	13	14980	72	253	15	5.9	1.5	672|890|990|993|1017|1719|3065|4172|4605|4998|6240|6241|7083|7298|144455	BRCA1|CCNA2|CDC6|CDC25A|CDK2|DHFR|HDAC1|MCM3|MYBL2|ORC1|RRM1|RRM2|TK1|TYMS|E2F7	-10	salmon
Reactome Gene Sets	6	R-HSA-9716542	Signaling by Rho GTPases, Miro GTPases and RHOBTB3		-12	3.6	8.9	14980	661	253	40	16	2.3	332|699|701|991|995|1058|1063|2491|3014|3183|3619|4001|5347|9055|9184|9212|9793|9824|9928|10403|11004|11113|11130|27316|29127|54820|54821|54908|55143|55789|57122|64105|79980|84904|91687|94239|128239|147841|220134|348235	BIRC5|BUB1|BUB1B|CDC20|CDC25C|CENPA|CENPF|CENPI|H2AX|HNRNPC|INCENP|LMNB1|PLK1|PRC1|BUB3|AURKB|CKAP5|ARHGAP11A|KIF14|NDC80|KIF2C|CIT|ZWINT|RBMX|RACGAP1|NDE1|ERCC6L|SPDL1|CDCA8|DEPDC1B|NUP107|CENPK|DSN1|ARHGEF39|CENPL|H2AZ2|IQGAP3|SPC24|SKA1|SKA2	-9.9	salmon
Reactome Gene Sets	6	R-HSA-5693607	Processing of DNA double-strand break ends		-12	12	12	14980	77	253	15	5.9	1.5	672|890|1017|1111|1763|3014|5985|6117|7468|8914|9156|10111|54962|83990|84126	BRCA1|CCNA2|CDK2|CHEK1|DNA2|H2AX|RFC5|RPA1|NSD2|TIMELESS|EXO1|RAD50|TIPIN|BRIP1|ATRIP	-9.8	salmon
Reactome Gene Sets	6	R-HSA-176974	Unwinding of DNA		-12	39	17	14980	12	253	8	3.2	1.1	4171|4172|4173|4174|4175|8318|51659|84296	MCM2|MCM3|MCM4|MCM5|MCM6|CDC45|GINS2|GINS4	-9.7	salmon
WikiPathways	27	WP2361	Gastric cancer network 1		-11	23	15	14980	26	253	10	4	1.2	1063|4173|4605|6790|7153|11065|22974|56992|57122|144455	CENPF|MCM4|MYBL2|AURKA|TOP2A|UBE2C|TPX2|KIF15|NUP107|E2F7	-9.4	salmon
Reactome Gene Sets	6	R-HSA-69275	G2/M Transition		-11	6.6	10	14980	188	253	21	8.3	1.7	890|891|993|995|1017|1063|2305|4605|4751|5347|6790|9133|9793|10733|22974|22995|27229|51512|54820|55835|84131	CCNA2|CCNB1|CDC25A|CDC25C|CDK2|CENPF|FOXM1|MYBL2|NEK2|PLK1|AURKA|CCNB2|CKAP5|PLK4|TPX2|CEP152|TUBGCP4|GTSE1|NDE1|CENPJ|CEP78	-9.3	salmon
Reactome Gene Sets	6	R-HSA-453274	Mitotic G2-G2/M phases		-11	6.5	10	14980	190	253	21	8.3	1.7	890|891|993|995|1017|1063|2305|4605|4751|5347|6790|9133|9793|10733|22974|22995|27229|51512|54820|55835|84131	CCNA2|CCNB1|CDC25A|CDC25C|CDK2|CENPF|FOXM1|MYBL2|NEK2|PLK1|AURKA|CCNB2|CKAP5|PLK4|TPX2|CEP152|TUBGCP4|GTSE1|NDE1|CENPJ|CEP78	-9.2	salmon
Reactome Gene Sets	6	R-HSA-174143	APC/C-mediated degradation of cell cycle proteins		-11	10	11	14980	85	253	15	5.9	1.5	701|890|891|991|996|1017|4751|5347|6502|6790|9184|9212|9232|11065|26271	BUB1B|CCNA2|CCNB1|CDC20|CDC27|CDK2|NEK2|PLK1|SKP2|AURKA|BUB3|AURKB|PTTG1|UBE2C|FBXO5	-9.2	salmon
Reactome Gene Sets	6	R-HSA-453276	Regulation of mitotic cell cycle		-11	10	11	14980	85	253	15	5.9	1.5	701|890|891|991|996|1017|4751|5347|6502|6790|9184|9212|9232|11065|26271	BUB1B|CCNA2|CCNB1|CDC20|CDC27|CDK2|NEK2|PLK1|SKP2|AURKA|BUB3|AURKB|PTTG1|UBE2C|FBXO5	-9.2	salmon
Reactome Gene Sets	6	R-HSA-73894	DNA Repair		-11	5	9.3	14980	307	253	26	10	1.9	672|890|1017|1111|1763|3014|3838|5111|5888|5985|6117|7468|7516|8914|9156|10111|10714|51514|54962|55247|55732|83990|84126|91442|94239|348654	BRCA1|CCNA2|CDK2|CHEK1|DNA2|H2AX|KPNA2|PCNA|RAD51|RFC5|RPA1|NSD2|XRCC2|TIMELESS|EXO1|RAD50|POLD3|DTL|TIPIN|NEIL3|FIRRM|BRIP1|ATRIP|FAAP24|H2AZ2|GEN1	-9.1	salmon
Reactome Gene Sets	6	R-HSA-6804756	Regulation of TP53 Activity through Phosphorylation		-11	9.9	11	14980	90	253	15	5.9	1.5	672|890|1017|1111|1763|5985|6117|6790|6877|9156|9212|10111|22974|83990|84126	BRCA1|CCNA2|CDK2|CHEK1|DNA2|RFC5|RPA1|AURKA|TAF5|EXO1|AURKB|RAD50|TPX2|BRIP1|ATRIP	-8.8	salmon
Reactome Gene Sets	6	R-HSA-5693616	Presynaptic phase of homologous DNA pairing and strand exchange		-10	16	13	14980	40	253	11	4.3	1.3	672|1111|1763|5888|5985|6117|7516|9156|10111|83990|84126	BRCA1|CHEK1|DNA2|RAD51|RFC5|RPA1|XRCC2|EXO1|RAD50|BRIP1|ATRIP	-8.7	salmon
Reactome Gene Sets	6	R-HSA-156711	Polo-like kinase mediated events		-10	30	15	14980	16	253	8	3.2	1.1	891|993|995|1063|2305|4605|5347|9133	CCNB1|CDC25A|CDC25C|CENPF|FOXM1|MYBL2|PLK1|CCNB2	-8.4	salmon
Reactome Gene Sets	6	R-HSA-5693579	Homologous DNA Pairing and Strand Exchange		-10	15	12	14980	43	253	11	4.3	1.3	672|1111|1763|5888|5985|6117|7516|9156|10111|83990|84126	BRCA1|CHEK1|DNA2|RAD51|RFC5|RPA1|XRCC2|EXO1|RAD50|BRIP1|ATRIP	-8.3	salmon
Reactome Gene Sets	6	R-HSA-69473	G2/M DNA damage checkpoint		-9.6	10	11	14980	74	253	13	5.1	1.4	672|891|995|1111|1763|3014|5985|6117|7468|9156|10111|83990|84126	BRCA1|CCNB1|CDC25C|CHEK1|DNA2|H2AX|RFC5|RPA1|NSD2|EXO1|RAD50|BRIP1|ATRIP	-7.9	salmon
Reactome Gene Sets	6	R-HSA-180786	Extension of Telomeres		-9.3	13	11	14980	50	253	11	4.3	1.3	890|1017|1763|5111|5557|5558|5985|6117|10714|23649|79075	CCNA2|CDK2|DNA2|PCNA|PRIM1|PRIM2|RFC5|RPA1|POLD3|POLA2|DSCC1	-7.6	salmon
CORUM	33	CORUM:1098	DNA synthesome complex (13 subunits)		-9.2	32	15	14980	13	253	7	2.8	1	5111|5557|5558|6117|7153|10714|23649	PCNA|PRIM1|PRIM2|RPA1|TOP2A|POLD3|POLA2	-7.6	salmon
Reactome Gene Sets	6	R-HSA-69186	Lagging Strand Synthesis		-9.2	24	13	14980	20	253	8	3.2	1.1	1763|5111|5557|5558|5985|6117|10714|23649	DNA2|PCNA|PRIM1|PRIM2|RFC5|RPA1|POLD3|POLA2	-7.5	salmon
Reactome Gene Sets	6	R-HSA-9675135	Diseases of DNA repair		-9.2	13	11	14980	51	253	11	4.3	1.3	672|1763|5888|5985|6117|7516|9156|10111|55247|83990|84126	BRCA1|DNA2|RAD51|RFC5|RPA1|XRCC2|EXO1|RAD50|NEIL3|BRIP1|ATRIP	-7.5	salmon
Reactome Gene Sets	6	R-HSA-9701190	Defective homologous recombination repair (HRR) due to BRCA2 loss of function		-9	14	11	14980	41	253	10	4	1.2	672|1763|5888|5985|6117|7516|9156|10111|83990|84126	BRCA1|DNA2|RAD51|RFC5|RPA1|XRCC2|EXO1|RAD50|BRIP1|ATRIP	-7.3	salmon
Reactome Gene Sets	6	R-HSA-9675136	Diseases of DNA Double-Strand Break Repair		-9	14	11	14980	41	253	10	4	1.2	672|1763|5888|5985|6117|7516|9156|10111|83990|84126	BRCA1|DNA2|RAD51|RFC5|RPA1|XRCC2|EXO1|RAD50|BRIP1|ATRIP	-7.3	salmon
Reactome Gene Sets	6	R-HSA-69166	Removal of the Flap Intermediate		-9	30	14	14980	14	253	7	2.8	1	1763|5111|5557|5558|6117|10714|23649	DNA2|PCNA|PRIM1|PRIM2|RPA1|POLD3|POLA2	-7.3	salmon
Canonical Pathways	11	M242	PID AURORA A PATHWAY		-8.8	17	12	14980	31	253	9	3.6	1.2	332|672|1058|6790|9212|9787|9793|10460|22974	BIRC5|BRCA1|CENPA|AURKA|AURKB|DLGAP5|CKAP5|TACC3|TPX2	-7.2	salmon
Reactome Gene Sets	6	R-HSA-157579	Telomere Maintenance		-8.8	9.2	9.8	14980	84	253	13	5.1	1.4	890|1017|1763|3014|5111|5557|5558|5985|6117|10714|23649|79075|94239	CCNA2|CDK2|DNA2|H2AX|PCNA|PRIM1|PRIM2|RFC5|RPA1|POLD3|POLA2|DSCC1|H2AZ2	-7.2	salmon
Reactome Gene Sets	6	R-HSA-69183	Processive synthesis on the lagging strand		-8.7	28	14	14980	15	253	7	2.8	1	1763|5111|5557|5558|6117|10714|23649	DNA2|PCNA|PRIM1|PRIM2|RPA1|POLD3|POLA2	-7.1	salmon
Reactome Gene Sets	6	R-HSA-69052	Switching of origins to a post-replicative state		-8.5	8.6	9.5	14980	89	253	13	5.1	1.4	890|990|996|1017|4171|4172|4173|4174|4175|4998|6502|11065|81620	CCNA2|CDC6|CDC27|CDK2|MCM2|MCM3|MCM4|MCM5|MCM6|ORC1|SKP2|UBE2C|CDT1	-6.9	salmon
Reactome Gene Sets	6	R-HSA-174417	Telomere C-strand (Lagging Strand) Synthesis		-8.5	16	11	14980	34	253	9	3.6	1.2	1763|5111|5557|5558|5985|6117|10714|23649|79075	DNA2|PCNA|PRIM1|PRIM2|RFC5|RPA1|POLD3|POLA2|DSCC1	-6.9	salmon
Reactome Gene Sets	6	R-HSA-9709570	Impaired BRCA2 binding to RAD51		-8.3	15	11	14980	35	253	9	3.6	1.2	672|1763|5888|5985|6117|9156|10111|83990|84126	BRCA1|DNA2|RAD51|RFC5|RPA1|EXO1|RAD50|BRIP1|ATRIP	-6.8	salmon
Reactome Gene Sets	6	R-HSA-69273	Cyclin A/B1/B2 associated events during G2/M transition		-8.3	19	12	14980	25	253	8	3.2	1.1	890|891|993|995|1017|2305|5347|9133	CCNA2|CCNB1|CDC25A|CDC25C|CDK2|FOXM1|PLK1|CCNB2	-6.7	salmon
CORUM	33	CORUM:1099	DNA synthesome complex (17 subunits)		-8.2	24	13	14980	17	253	7	2.8	1	5111|5557|5558|6117|7153|10714|23649	PCNA|PRIM1|PRIM2|RPA1|TOP2A|POLD3|POLA2	-6.7	salmon
CORUM	33	CORUM:1111	DNA synthesome complex (17 subunits)		-8.2	24	13	14980	17	253	7	2.8	1	5111|5557|5558|6117|7153|10714|23649	PCNA|PRIM1|PRIM2|RPA1|TOP2A|POLD3|POLA2	-6.7	salmon
Reactome Gene Sets	6	R-HSA-5693568	Resolution of D-loop Structures through Holliday Junction Intermediates		-8.2	15	11	14980	36	253	9	3.6	1.2	672|1763|5888|7516|9156|10111|55732|83990|348654	BRCA1|DNA2|RAD51|XRCC2|EXO1|RAD50|FIRRM|BRIP1|GEN1	-6.7	salmon
CORUM	33	CORUM:387	MCM complex		-8.1	49	16	14980	6	253	5	2	0.88	4171|4172|4173|4174|4175	MCM2|MCM3|MCM4|MCM5|MCM6	-6.6	salmon
Reactome Gene Sets	6	R-HSA-5685938	HDR through Single Strand Annealing (SSA)		-8.1	14	11	14980	37	253	9	3.6	1.2	672|1763|5888|5985|6117|9156|10111|83990|84126	BRCA1|DNA2|RAD51|RFC5|RPA1|EXO1|RAD50|BRIP1|ATRIP	-6.6	salmon
Reactome Gene Sets	6	R-HSA-5693537	Resolution of D-Loop Structures		-8.1	14	11	14980	37	253	9	3.6	1.2	672|1763|5888|7516|9156|10111|55732|83990|348654	BRCA1|DNA2|RAD51|XRCC2|EXO1|RAD50|FIRRM|BRIP1|GEN1	-6.6	salmon
Reactome Gene Sets	6	R-HSA-5633007	Regulation of TP53 Activity		-8.1	6.1	8.3	14980	156	253	16	6.3	1.5	672|890|1017|1111|1763|3065|5985|6117|6790|6877|9156|9212|10111|22974|83990|84126	BRCA1|CCNA2|CDK2|CHEK1|DNA2|HDAC1|RFC5|RPA1|AURKA|TAF5|EXO1|AURKB|RAD50|TPX2|BRIP1|ATRIP	-6.5	salmon
Reactome Gene Sets	6	R-HSA-1538133	G0 and Early G1		-8	18	11	14980	27	253	8	3.2	1.1	890|990|993|1017|3065|4605|5111|7153	CCNA2|CDC6|CDC25A|CDK2|HDAC1|MYBL2|PCNA|TOP2A	-6.5	salmon
WikiPathways	27	WP2516	ATM signaling		-7.8	13	10	14980	40	253	9	3.6	1.2	672|891|993|995|1017|1111|3014|5888|10111	BRCA1|CCNB1|CDC25A|CDC25C|CDK2|CHEK1|H2AX|RAD51|RAD50	-6.3	salmon
WikiPathways	27	WP707	DNA damage response		-7.8	9.6	9.3	14980	68	253	11	4.3	1.3	672|891|993|995|1017|1111|3014|5888|9133|10111|84126	BRCA1|CCNB1|CDC25A|CDC25C|CDK2|CHEK1|H2AX|RAD51|CCNB2|RAD50|ATRIP	-6.3	salmon
WikiPathways	27	WP1530	miRNA regulation of DNA damage response		-7.8	9.6	9.3	14980	68	253	11	4.3	1.3	672|891|993|995|1017|1111|3014|5888|9133|10111|84126	BRCA1|CCNB1|CDC25A|CDC25C|CDK2|CHEK1|H2AX|RAD51|CCNB2|RAD50|ATRIP	-6.3	salmon
Reactome Gene Sets	6	R-HSA-68949	Orc1 removal from chromatin		-7.7	9.4	9.2	14980	69	253	11	4.3	1.3	890|990|1017|4171|4172|4173|4174|4175|4998|6502|81620	CCNA2|CDC6|CDK2|MCM2|MCM3|MCM4|MCM5|MCM6|ORC1|SKP2|CDT1	-6.2	salmon
Reactome Gene Sets	6	R-HSA-3700989	Transcriptional Regulation by TP53		-7.6	3.9	7.2	14980	348	253	23	9.1	1.8	332|672|890|891|995|1017|1111|1763|3065|5111|5985|6117|6790|6877|9156|9212|10111|22974|55835|79733|83990|84126|144455	BIRC5|BRCA1|CCNA2|CCNB1|CDC25C|CDK2|CHEK1|DNA2|HDAC1|PCNA|RFC5|RPA1|AURKA|TAF5|EXO1|AURKB|RAD50|TPX2|CENPJ|E2F8|BRIP1|ATRIP|E2F7	-6.1	salmon
Reactome Gene Sets	6	R-HSA-912446	Meiotic recombination		-7.3	12	9.5	14980	45	253	9	3.6	1.2	672|1017|3014|5888|6117|10111|55732|84057|94239	BRCA1|CDK2|H2AX|RAD51|RPA1|RAD50|FIRRM|MND1|H2AZ2	-5.9	salmon
Reactome Gene Sets	6	R-HSA-69091	Polymerase switching		-7.2	25	12	14980	14	253	6	2.4	0.96	5111|5557|5558|5985|10714|23649	PCNA|PRIM1|PRIM2|RFC5|POLD3|POLA2	-5.8	salmon
Reactome Gene Sets	6	R-HSA-69109	Leading Strand Synthesis		-7.2	25	12	14980	14	253	6	2.4	0.96	5111|5557|5558|5985|10714|23649	PCNA|PRIM1|PRIM2|RFC5|POLD3|POLA2	-5.8	salmon
Reactome Gene Sets	6	R-HSA-774815	Nucleosome assembly		-7.1	11	9.3	14980	47	253	9	3.6	1.2	1058|2491|3014|11339|54069|55355|64105|91687|94239	CENPA|CENPI|H2AX|OIP5|MIS18A|HJURP|CENPK|CENPL|H2AZ2	-5.7	salmon
Canonical Pathways	11	M1	PID FANCONI PATHWAY		-7.1	11	9.3	14980	47	253	9	3.6	1.2	672|1111|3014|5985|6117|10111|83990|84126|91442	BRCA1|CHEK1|H2AX|RFC5|RPA1|RAD50|BRIP1|ATRIP|FAAP24	-5.7	salmon
Reactome Gene Sets	6	R-HSA-606279	Deposition of new CENPA-containing nucleosomes at the centromere		-7.1	11	9.3	14980	47	253	9	3.6	1.2	1058|2491|3014|11339|54069|55355|64105|91687|94239	CENPA|CENPI|H2AX|OIP5|MIS18A|HJURP|CENPK|CENPL|H2AZ2	-5.7	salmon
CORUM	33	CORUM:1119	Chromosomal passenger complex CPC (INCENP, CDCA8, BIRC5, AURKB)		-7.1	59	15	14980	4	253	4	1.6	0.78	332|3619|9212|55143	BIRC5|INCENP|AURKB|CDCA8	-5.7	salmon
CORUM	33	CORUM:1118	Chromosomal passenger complex CPC (INCENP, CDCA8, BIRC5, AURKB)		-7.1	59	15	14980	4	253	4	1.6	0.78	332|3619|9212|55143	BIRC5|INCENP|AURKB|CDCA8	-5.7	salmon
Reactome Gene Sets	6	R-HSA-6791312	TP53 Regulates Transcription of Cell Cycle Genes		-7	11	9.2	14980	48	253	9	3.6	1.2	890|891|995|1017|5111|6790|55835|79733|144455	CCNA2|CCNB1|CDC25C|CDK2|PCNA|AURKA|CENPJ|E2F8|E2F7	-5.6	salmon
Reactome Gene Sets	6	R-HSA-9709603	Impaired BRCA2 binding to PALB2		-7	17	10	14980	24	253	7	2.8	1	672|1763|5888|7516|9156|10111|83990	BRCA1|DNA2|RAD51|XRCC2|EXO1|RAD50|BRIP1	-5.6	salmon
WikiPathways	27	WP4946	DNA repair pathways full network		-6.9	6.4	7.8	14980	120	253	13	5.1	1.4	672|1111|3014|5111|5888|5985|6117|9156|10111|10714|55247|83990|91442	BRCA1|CHEK1|H2AX|PCNA|RAD51|RFC5|RPA1|EXO1|RAD50|POLD3|NEIL3|BRIP1|FAAP24	-5.6	salmon
Reactome Gene Sets	6	R-HSA-9704331	Defective HDR through Homologous Recombination Repair (HRR) due to PALB2 loss of BRCA1 binding function		-6.9	17	10	14980	25	253	7	2.8	1	672|1763|5888|7516|9156|10111|83990	BRCA1|DNA2|RAD51|XRCC2|EXO1|RAD50|BRIP1	-5.5	salmon
Reactome Gene Sets	6	R-HSA-9704646	Defective HDR through Homologous Recombination Repair (HRR) due to PALB2 loss of BRCA2/RAD51/RAD51C binding function		-6.9	17	10	14980	25	253	7	2.8	1	672|1763|5888|7516|9156|10111|83990	BRCA1|DNA2|RAD51|XRCC2|EXO1|RAD50|BRIP1	-5.5	salmon
Reactome Gene Sets	6	R-HSA-9701193	Defective homologous recombination repair (HRR) due to PALB2 loss of function		-6.9	17	10	14980	25	253	7	2.8	1	672|1763|5888|7516|9156|10111|83990	BRCA1|DNA2|RAD51|XRCC2|EXO1|RAD50|BRIP1	-5.5	salmon
Reactome Gene Sets	6	R-HSA-9701192	Defective homologous recombination repair (HRR) due to BRCA1 loss of function		-6.9	17	10	14980	25	253	7	2.8	1	672|1763|5888|7516|9156|10111|83990	BRCA1|DNA2|RAD51|XRCC2|EXO1|RAD50|BRIP1	-5.5	salmon
Reactome Gene Sets	6	R-HSA-68867	Assembly of the pre-replicative complex		-6.8	6.9	7.9	14980	103	253	12	4.7	1.3	990|996|3014|4171|4172|4173|4174|4175|4998|11065|81620|94239	CDC6|CDC27|H2AX|MCM2|MCM3|MCM4|MCM5|MCM6|ORC1|UBE2C|CDT1|H2AZ2	-5.4	salmon
Reactome Gene Sets	6	R-HSA-174411	Polymerase switching on the C-strand of the telomere		-6.7	16	10	14980	26	253	7	2.8	1	5111|5557|5558|5985|10714|23649|79075	PCNA|PRIM1|PRIM2|RFC5|POLD3|POLA2|DSCC1	-5.4	salmon
Reactome Gene Sets	6	R-HSA-1500620	Meiosis		-6.6	8.6	8.3	14980	69	253	10	4	1.2	672|1017|3014|4001|5888|6117|10111|55732|84057|94239	BRCA1|CDK2|H2AX|LMNB1|RAD51|RPA1|RAD50|FIRRM|MND1|H2AZ2	-5.3	salmon
Reactome Gene Sets	6	R-HSA-2565942	Regulation of PLK1 Activity at G2/M Transition		-6.6	7.5	8	14980	87	253	11	4.3	1.3	891|4751|5347|6790|9133|9793|10733|22995|54820|55835|84131	CCNB1|NEK2|PLK1|AURKA|CCNB2|CKAP5|PLK4|CEP152|NDE1|CENPJ|CEP78	-5.3	salmon
Reactome Gene Sets	6	R-HSA-5693554	Resolution of D-loop Structures through Synthesis-Dependent Strand Annealing (SDSA)		-6.6	15	9.8	14980	27	253	7	2.8	1	672|1763|5888|7516|9156|10111|83990	BRCA1|DNA2|RAD51|XRCC2|EXO1|RAD50|BRIP1	-5.3	salmon
CORUM	33	CORUM:1107	DNA synthesome core complex		-6.5	30	12	14980	10	253	5	2	0.88	5111|5557|5558|10714|23649	PCNA|PRIM1|PRIM2|POLD3|POLA2	-5.2	salmon
Reactome Gene Sets	6	R-HSA-8854518	AURKA Activation by TPX2		-6.5	8.2	8.1	14980	72	253	10	4	1.2	4751|5347|6790|9793|10733|22974|22995|54820|55835|84131	NEK2|PLK1|AURKA|CKAP5|PLK4|TPX2|CEP152|NDE1|CENPJ|CEP78	-5.2	salmon
Reactome Gene Sets	6	R-HSA-176814	Activation of APC/C and APC/C:Cdc20 mediated degradation of mitotic proteins		-6.4	8	7.9	14980	74	253	10	4	1.2	701|890|891|991|996|4751|5347|9184|9232|11065	BUB1B|CCNA2|CCNB1|CDC20|CDC27|NEK2|PLK1|BUB3|PTTG1|UBE2C	-5.1	salmon
Reactome Gene Sets	6	R-HSA-176408	Regulation of APC/C activators between G1/S and early anaphase		-6.1	7.6	7.6	14980	78	253	10	4	1.2	701|890|891|991|996|1017|5347|9184|11065|26271	BUB1B|CCNA2|CCNB1|CDC20|CDC27|CDK2|PLK1|BUB3|UBE2C|FBXO5	-4.9	salmon
Reactome Gene Sets	6	R-HSA-4615885	SUMOylation of DNA replication proteins		-6.1	11	8.4	14980	45	253	8	3.2	1.1	332|3619|5111|6790|7153|9212|55143|57122	BIRC5|INCENP|PCNA|AURKA|TOP2A|AURKB|CDCA8|NUP107	-4.9	salmon
CORUM	33	CORUM:1181	C complex spliceosome		-6.1	7.5	7.6	14980	79	253	10	4	1.2	3181|3183|3185|3190|3192|6426|10236|10946|27316|55696	HNRNPA2B1|HNRNPC|HNRNPF|HNRNPK|HNRNPU|SRSF1|HNRNPR|SF3A3|RBMX|RBM22	-4.8	salmon
CORUM	33	CORUM:5611	Emerin complex 24		-6	25	11	14980	12	253	5	2	0.88	3192|4001|4171|4173|4175	HNRNPU|LMNB1|MCM2|MCM4|MCM6	-4.8	salmon
Reactome Gene Sets	6	R-HSA-176417	Phosphorylation of Emi1		-5.9	39	12	14980	6	253	4	1.6	0.78	891|991|5347|26271	CCNB1|CDC20|PLK1|FBXO5	-4.7	salmon
Reactome Gene Sets	6	R-HSA-9645723	Diseases of programmed cell death		-5.9	8.2	7.6	14980	65	253	9	3.6	1.2	993|995|3014|4001|5557|5558|8726|23649|94239	CDC25A|CDC25C|H2AX|LMNB1|PRIM1|PRIM2|EED|POLA2|H2AZ2	-4.7	salmon
Reactome Gene Sets	6	R-HSA-2990846	SUMOylation		-5.8	4.7	6.5	14980	176	253	14	5.5	1.4	332|672|3065|3183|3190|3619|5111|6117|6790|7153|9212|10055|55143|57122	BIRC5|BRCA1|HDAC1|HNRNPC|HNRNPK|INCENP|PCNA|RPA1|AURKA|TOP2A|AURKB|SAE1|CDCA8|NUP107	-4.6	salmon
Reactome Gene Sets	6	R-HSA-1474165	Reproduction		-5.7	6.8	7.1	14980	87	253	10	4	1.2	672|1017|3014|4001|5888|6117|10111|55732|84057|94239	BRCA1|CDK2|H2AX|LMNB1|RAD51|RPA1|RAD50|FIRRM|MND1|H2AZ2	-4.5	salmon
WikiPathways	27	WP4240	Regulation of sister chromatid separation at the metaphase anaphase transition		-5.6	21	9.9	14980	14	253	5	2	0.88	699|701|991|9184|9232	BUB1|BUB1B|CDC20|BUB3|PTTG1	-4.5	salmon
KEGG Pathway	24	hsa04914	Progesterone-mediated oocyte maturation		-5.6	6.7	7	14980	89	253	10	4	1.2	699|890|891|993|995|996|1017|5347|6790|9133	BUB1|CCNA2|CCNB1|CDC25A|CDC25C|CDC27|CDK2|PLK1|AURKA|CCNB2	-4.4	salmon
Reactome Gene Sets	6	R-HSA-179409	APC-Cdc20 mediated degradation of Nek2A		-5.5	14	8.7	14980	25	253	6	2.4	0.96	701|991|996|4751|9184|11065	BUB1B|CDC20|CDC27|NEK2|BUB3|UBE2C	-4.4	salmon
KEGG Pathway	24	hsa04114	Oocyte meiosis		-5.5	5.8	6.7	14980	112	253	11	4.3	1.3	699|891|991|995|996|1017|5347|6790|9133|9232|26271	BUB1|CCNB1|CDC20|CDC25C|CDC27|CDK2|PLK1|AURKA|CCNB2|PTTG1|FBXO5	-4.4	salmon
CORUM	33	CORUM:1108	DNA synthesome complex (15 subunits)		-5.5	20	9.5	14980	15	253	5	2	0.88	5111|5557|5558|10714|23649	PCNA|PRIM1|PRIM2|POLD3|POLA2	-4.3	salmon
KEGG Pathway	24	hsa03440	Homologous recombination		-5.5	11	7.9	14980	39	253	7	2.8	1	672|5888|6117|7516|10111|10714|83990	BRCA1|RAD51|RPA1|XRCC2|RAD50|POLD3|BRIP1	-4.3	salmon
WikiPathways	27	WP3959	DNA IR double strand breaks and cellular response via ATM		-5.4	8.6	7.4	14980	55	253	8	3.2	1.1	672|995|1111|3014|5111|5888|9156|10111	BRCA1|CDC25C|CHEK1|H2AX|PCNA|RAD51|EXO1|RAD50	-4.3	salmon
Reactome Gene Sets	6	R-HSA-176409	APC/C:Cdc20 mediated degradation of mitotic proteins		-5.4	7.3	7.1	14980	73	253	9	3.6	1.2	701|890|891|991|996|4751|9184|9232|11065	BUB1B|CCNA2|CCNB1|CDC20|CDC27|NEK2|BUB3|PTTG1|UBE2C	-4.3	salmon
CORUM	33	CORUM:2579	Chromosomal passenger complex CPC (INCENP, BIRC5, AURKB)		-5.3	59	13	14980	3	253	3	1.2	0.68	332|3619|9212	BIRC5|INCENP|AURKB	-4.2	salmon
CORUM	33	CORUM:2582	Chromosomal passenger complex CPC (CDCA8, AURKB, BIRC5)		-5.3	59	13	14980	3	253	3	1.2	0.68	332|9212|55143	BIRC5|AURKB|CDCA8	-4.2	salmon
CORUM	33	CORUM:6184	AuroraB-AuroraC-INCENP complex		-5.3	59	13	14980	3	253	3	1.2	0.68	3619|6790|9212	INCENP|AURKA|AURKB	-4.2	salmon
CORUM	33	CORUM:1120	Chromosomal passenger complex CPC (INCENP, CDCA8, BIRC5)		-5.3	59	13	14980	3	253	3	1.2	0.68	332|3619|55143	BIRC5|INCENP|CDCA8	-4.2	salmon
Reactome Gene Sets	6	R-HSA-5620912	Anchoring of the basal body to the plasma membrane		-5.3	6.1	6.6	14980	97	253	10	4	1.2	4751|5347|9793|10733|22995|54820|55835|84131|132320|347240	NEK2|PLK1|CKAP5|PLK4|CEP152|NDE1|CENPJ|CEP78|SCLT1|KIF24	-4.2	salmon
Reactome Gene Sets	6	R-HSA-3108232	SUMO E3 ligases SUMOylate target proteins		-5.2	4.5	6.1	14980	170	253	13	5.1	1.4	332|672|3065|3183|3190|3619|5111|6117|6790|7153|9212|55143|57122	BIRC5|BRCA1|HDAC1|HNRNPC|HNRNPK|INCENP|PCNA|RPA1|AURKA|TOP2A|AURKB|CDCA8|NUP107	-4.1	salmon
Canonical Pathways	11	M258	PID BARD1 PATHWAY		-5.1	12	7.9	14980	29	253	6	2.4	0.96	672|1017|1477|5111|5888|10111	BRCA1|CDK2|CSTF1|PCNA|RAD51|RAD50	-4	salmon
Reactome Gene Sets	6	R-HSA-380270	Recruitment of mitotic centrosome proteins and complexes		-5.1	6.6	6.6	14980	81	253	9	3.6	1.2	4751|5347|9793|10733|22995|27229|54820|55835|84131	NEK2|PLK1|CKAP5|PLK4|CEP152|TUBGCP4|NDE1|CENPJ|CEP78	-4	salmon
Reactome Gene Sets	6	R-HSA-380287	Centrosome maturation		-5.1	6.6	6.6	14980	81	253	9	3.6	1.2	4751|5347|9793|10733|22995|27229|54820|55835|84131	NEK2|PLK1|CKAP5|PLK4|CEP152|TUBGCP4|NDE1|CENPJ|CEP78	-4	salmon
CORUM	33	CORUM:1003	RC complex (Replication competent complex)		-5	26	10	14980	9	253	4	1.6	0.78	890|1017|5985|23649	CCNA2|CDK2|RFC5|POLA2	-4	salmon
Reactome Gene Sets	6	R-HSA-1362277	Transcription of E2F targets under negative control by DREAM complex		-4.9	16	8.3	14980	19	253	5	2	0.88	990|993|3065|5111|7153	CDC6|CDC25A|HDAC1|PCNA|TOP2A	-3.8	salmon
Reactome Gene Sets	6	R-HSA-983189	Kinesins		-4.9	8.8	7	14980	47	253	7	2.8	1	9493|10112|11004|24137|29127|56992|146909	KIF23|KIF20A|KIF2C|KIF4A|RACGAP1|KIF15|KIF18B	-3.8	salmon
WikiPathways	27	WP3878	ATM signaling in development and disease		-4.9	8.8	7	14980	47	253	7	2.8	1	699|993|1017|1111|9212|10111|84823	BUB1|CDC25A|CDK2|CHEK1|AURKB|RAD50|LMNB2	-3.8	salmon
Reactome Gene Sets	6	R-HSA-380320	Recruitment of NuMA to mitotic centrosomes		-4.8	6.1	6.3	14980	87	253	9	3.6	1.2	4751|5347|9793|10733|22995|27229|54820|55835|84131	NEK2|PLK1|CKAP5|PLK4|CEP152|TUBGCP4|NDE1|CENPJ|CEP78	-3.8	salmon
Reactome Gene Sets	6	R-HSA-141430	Inactivation of APC/C via direct inhibition of the APC/C complex		-4.8	15	8.1	14980	20	253	5	2	0.88	701|991|996|9184|11065	BUB1B|CDC20|CDC27|BUB3|UBE2C	-3.7	salmon
Reactome Gene Sets	6	R-HSA-141405	Inhibition of the proteolytic activity of APC/C required for the onset of anaphase by mitotic spindle checkpoint components		-4.8	15	8.1	14980	20	253	5	2	0.88	701|991|996|9184|11065	BUB1B|CDC20|CDC27|BUB3|UBE2C	-3.7	salmon
CORUM	33	CORUM:2792	MCM2-MCM4-MCM6-MCM7 complex		-4.7	44	11	14980	4	253	3	1.2	0.68	4171|4173|4175	MCM2|MCM4|MCM6	-3.7	salmon
CORUM	33	CORUM:1087	BIRC5-AURKB-INCENP-EVI5 complex		-4.7	44	11	14980	4	253	3	1.2	0.68	332|3619|9212	BIRC5|INCENP|AURKB	-3.7	salmon
CORUM	33	CORUM:190	Mitotic checkpoint complex (MCC)		-4.7	44	11	14980	4	253	3	1.2	0.68	701|991|9184	BUB1B|CDC20|BUB3	-3.7	salmon
CORUM	33	CORUM:2210	BRCA1-IRIS-pre-replication complex		-4.7	44	11	14980	4	253	3	1.2	0.68	672|990|4998	BRCA1|CDC6|ORC1	-3.7	salmon
CORUM	33	CORUM:1100	DNA polymerase alpha-primase complex		-4.7	44	11	14980	4	253	3	1.2	0.68	5557|5558|23649	PRIM1|PRIM2|POLA2	-3.7	salmon
Reactome Gene Sets	6	R-HSA-9710421	Defective pyroptosis		-4.7	10	7.2	14980	34	253	6	2.4	0.96	3014|5557|5558|8726|23649|94239	H2AX|PRIM1|PRIM2|EED|POLA2|H2AZ2	-3.7	salmon
Reactome Gene Sets	6	R-HSA-380284	Loss of proteins required for interphase microtubule organization from the centrosome		-4.7	6.9	6.4	14980	69	253	8	3.2	1.1	4751|5347|9793|10733|22995|54820|55835|84131	NEK2|PLK1|CKAP5|PLK4|CEP152|NDE1|CENPJ|CEP78	-3.7	salmon
Reactome Gene Sets	6	R-HSA-380259	Loss of Nlp from mitotic centrosomes		-4.7	6.9	6.4	14980	69	253	8	3.2	1.1	4751|5347|9793|10733|22995|54820|55835|84131	NEK2|PLK1|CKAP5|PLK4|CEP152|NDE1|CENPJ|CEP78	-3.7	salmon
Reactome Gene Sets	6	R-HSA-8953750	Transcriptional Regulation by E2F6		-4.6	10	7.1	14980	35	253	6	2.4	0.96	672|1111|5888|6241|8317|8726	BRCA1|CHEK1|RAD51|RRM2|CDC7|EED	-3.6	salmon
Reactome Gene Sets	6	R-HSA-2514853	Condensation of Prometaphase Chromosomes		-4.6	22	8.9	14980	11	253	4	1.6	0.78	891|9133|9918|23397	CCNB1|CCNB2|NCAPD2|NCAPH	-3.6	salmon
Reactome Gene Sets	6	R-HSA-174178	APC/C:Cdh1 mediated degradation of Cdc20 and other APC/C:Cdh1 targeted proteins in late mitosis/early G1		-4.6	6.7	6.3	14980	71	253	8	3.2	1.1	991|996|5347|6502|6790|9212|9232|11065	CDC20|CDC27|PLK1|SKP2|AURKA|AURKB|PTTG1|UBE2C	-3.6	salmon
Reactome Gene Sets	6	R-HSA-113510	E2F mediated regulation of DNA replication		-4.6	13	7.7	14980	22	253	5	2	0.88	891|4998|5557|5558|23649	CCNB1|ORC1|PRIM1|PRIM2|POLA2	-3.6	salmon
KEGG Pathway	24	hsa03430	Mismatch repair		-4.6	13	7.7	14980	22	253	5	2	0.88	5111|5985|6117|9156|10714	PCNA|RFC5|RPA1|EXO1|POLD3	-3.6	salmon
CORUM	33	CORUM:929	CEN complex		-4.6	9.9	7	14980	36	253	6	2.4	0.96	1058|2491|9493|29127|64105|91687	CENPA|CENPI|KIF23|RACGAP1|CENPK|CENPL	-3.6	salmon
Canonical Pathways	11	M19	PID P73PATHWAY		-4.5	6.4	6.1	14980	74	253	8	3.2	1.1	699|890|891|1017|1111|5347|5888|9184	BUB1|CCNA2|CCNB1|CDK2|CHEK1|PLK1|RAD51|BUB3	-3.5	salmon
WikiPathways	27	WP531	DNA mismatch repair		-4.5	13	7.5	14980	23	253	5	2	0.88	5111|5985|6117|9156|10714	PCNA|RFC5|RPA1|EXO1|POLD3	-3.5	salmon
CORUM	33	CORUM:7388	CENP-A nucleosomal complex		-4.5	20	8.5	14980	12	253	4	1.6	0.78	1058|2491|55355|91687	CENPA|CENPI|HJURP|CENPL	-3.5	salmon
Canonical Pathways	11	M66	PID MYC ACTIV PATHWAY		-4.4	6.2	6	14980	76	253	8	3.2	1.1	332|891|993|1104|3329|4691|7083|83879	BIRC5|CCNB1|CDC25A|RCC1|HSPD1|NCL|TK1|CDCA7	-3.4	salmon
CORUM	33	CORUM:7542	KNL1-MIS12-NDC80-SPC24-ZWINT complex		-4.3	36	10	14980	5	253	3	1.2	0.68	10403|11130|147841	NDC80|ZWINT|SPC24	-3.4	salmon
WikiPathways	27	WP411	mRNA processing		-4.3	4.8	5.5	14980	124	253	10	4	1.2	1477|3181|3183|3190|3192|6426|9128|10236|10946|27316	CSTF1|HNRNPA2B1|HNRNPC|HNRNPK|HNRNPU|SRSF1|PRPF4|HNRNPR|SF3A3|RBMX	-3.4	salmon
WikiPathways	27	WP186	Homologous recombination		-4.3	18	8.1	14980	13	253	4	1.6	0.78	5888|6117|10111|10714	RAD51|RPA1|RAD50|POLD3	-3.3	salmon
Reactome Gene Sets	6	R-HSA-6804116	TP53 Regulates Transcription of Genes Involved in G1 Cell Cycle Arrest		-4.2	17	7.8	14980	14	253	4	1.6	0.78	890|1017|79733|144455	CCNA2|CDK2|E2F8|E2F7	-3.2	salmon
Reactome Gene Sets	6	R-HSA-5358565	Mismatch repair (MMR) directed by MSH2:MSH6 (MutSalpha)		-4.2	17	7.8	14980	14	253	4	1.6	0.78	5111|6117|9156|10714	PCNA|RPA1|EXO1|POLD3	-3.2	salmon
Reactome Gene Sets	6	R-HSA-5358606	Mismatch repair (MMR) directed by MSH2:MSH3 (MutSbeta)		-4.2	17	7.8	14980	14	253	4	1.6	0.78	5111|6117|9156|10714	PCNA|RPA1|EXO1|POLD3	-3.2	salmon
WikiPathways	27	WP1971	Integrated cancer pathway		-4	8.1	6.2	14980	44	253	6	2.4	0.96	672|993|1017|1111|5347|10111	BRCA1|CDC25A|CDK2|CHEK1|PLK1|RAD50	-3.1	salmon
CORUM	33	CORUM:6304	DDX11-Ctf18-RFC complex		-4	30	9.2	14980	6	253	3	1.2	0.68	5111|11169|79075	PCNA|WDHD1|DSCC1	-3.1	salmon
CORUM	33	CORUM:310	Cell cycle kinase complex CDC2		-4	30	9.2	14980	6	253	3	1.2	0.68	891|5111|9133	CCNB1|PCNA|CCNB2	-3.1	salmon
Reactome Gene Sets	6	R-HSA-72203	Processing of Capped Intron-Containing Pre-mRNA		-4	3.1	4.8	14980	282	253	15	5.9	1.5	1477|2733|3181|3183|3185|3190|3192|6426|9128|10236|10946|27316|55696|57122|65109	CSTF1|GLE1|HNRNPA2B1|HNRNPC|HNRNPF|HNRNPK|HNRNPU|SRSF1|PRPF4|HNRNPR|SF3A3|RBMX|RBM22|NUP107|UPF3B	-3.1	salmon
Reactome Gene Sets	6	R-HSA-5358508	Mismatch Repair		-4	16	7.5	14980	15	253	4	1.6	0.78	5111|6117|9156|10714	PCNA|RPA1|EXO1|POLD3	-3.1	salmon
Reactome Gene Sets	6	R-HSA-73884	Base Excision Repair		-4	6.5	5.8	14980	64	253	7	2.8	1	3014|5111|5985|6117|10714|55247|94239	H2AX|PCNA|RFC5|RPA1|POLD3|NEIL3|H2AZ2	-3.1	salmon
Reactome Gene Sets	6	R-HSA-6811434	COPI-dependent Golgi-to-ER retrograde traffic		-4	5.4	5.4	14980	87	253	8	3.2	1.1	9493|10112|11004|24137|29127|56992|146909|100302736	KIF23|KIF20A|KIF2C|KIF4A|RACGAP1|KIF15|KIF18B|TMED7-TICAM2	-3.1	salmon
WikiPathways	27	WP1601	Fluoropyrimidine activity		-3.9	10	6.5	14980	29	253	5	2	0.88	1719|6240|6241|7083|7298	DHFR|RRM1|RRM2|TK1|TYMS	-3.1	salmon
Reactome Gene Sets	6	R-HSA-2559586	DNA Damage/Telomere Stress Induced Senescence		-3.9	7.6	5.9	14980	47	253	6	2.4	0.96	890|1017|3014|4001|10111|94239	CCNA2|CDK2|H2AX|LMNB1|RAD50|H2AZ2	-3	salmon
Reactome Gene Sets	6	R-HSA-110314	Recognition of DNA damage by PCNA-containing replication complex		-3.9	9.9	6.4	14980	30	253	5	2	0.88	5111|5985|6117|10714|51514	PCNA|RFC5|RPA1|POLD3|DTL	-3	salmon
Reactome Gene Sets	6	R-HSA-2980767	Activation of NIMA Kinases NEK9, NEK6, NEK7		-3.8	25	8.5	14980	7	253	3	1.2	0.68	891|5347|9133	CCNB1|PLK1|CCNB2	-2.9	salmon
Reactome Gene Sets	6	R-HSA-9825892	Regulation of MITF-M-dependent genes involved in cell cycle and proliferation		-3.8	14	7	14980	17	253	4	1.6	0.78	891|1017|3065|5347	CCNB1|CDK2|HDAC1|PLK1	-2.9	salmon
Reactome Gene Sets	6	R-HSA-174437	Removal of the Flap Intermediate from the C-strand		-3.8	14	7	14980	17	253	4	1.6	0.78	1763|5111|6117|10714	DNA2|PCNA|RPA1|POLD3	-2.9	salmon
Reactome Gene Sets	6	R-HSA-179419	APC:Cdc20 mediated degradation of cell cycle proteins prior to satisfation of the cell cycle checkpoint		-3.7	5.8	5.4	14980	71	253	7	2.8	1	701|890|991|996|4751|9184|11065	BUB1B|CCNA2|CDC20|CDC27|NEK2|BUB3|UBE2C	-2.9	salmon
Reactome Gene Sets	6	R-HSA-6804114	TP53 Regulates Transcription of Genes Involved in G2 Cell Cycle Arrest		-3.7	13	6.8	14980	18	253	4	1.6	0.78	891|995|5111|6790	CCNB1|CDC25C|PCNA|AURKA	-2.9	salmon
Reactome Gene Sets	6	R-HSA-72163	mRNA Splicing - Major Pathway		-3.7	3.4	4.6	14980	207	253	12	4.7	1.3	3181|3183|3185|3190|3192|6426|9128|10236|10946|27316|55696|65109	HNRNPA2B1|HNRNPC|HNRNPF|HNRNPK|HNRNPU|SRSF1|PRPF4|HNRNPR|SF3A3|RBMX|RBM22|UPF3B	-2.8	salmon
WikiPathways	27	WP5117	Cohesin complex Cornelia de Lange syndrome		-3.7	9	6	14980	33	253	5	2	0.88	5347|9212|9232|113130|157570	PLK1|AURKB|PTTG1|CDCA5|ESCO2	-2.8	salmon
Reactome Gene Sets	6	R-HSA-983231	Factors involved in megakaryocyte development and platelet production		-3.6	4.3	4.9	14980	123	253	9	3.6	1.2	1017|3065|9493|10112|11004|24137|29127|56992|146909	CDK2|HDAC1|KIF23|KIF20A|KIF2C|KIF4A|RACGAP1|KIF15|KIF18B	-2.8	salmon
Canonical Pathways	11	M84	PID ATM PATHWAY		-3.6	8.7	5.9	14980	34	253	5	2	0.88	672|993|995|3014|10111	BRCA1|CDC25A|CDC25C|H2AX|RAD50	-2.8	salmon
Reactome Gene Sets	6	R-HSA-2299718	Condensation of Prophase Chromosomes		-3.6	8.7	5.9	14980	34	253	5	2	0.88	891|3014|5347|54892|94239	CCNB1|H2AX|PLK1|NCAPG2|H2AZ2	-2.8	salmon
Reactome Gene Sets	6	R-HSA-68952	DNA replication initiation		-3.6	22	7.9	14980	8	253	3	1.2	0.68	5557|5558|23649	PRIM1|PRIM2|POLA2	-2.8	salmon
Reactome Gene Sets	6	R-HSA-176412	Phosphorylation of the APC/C		-3.6	12	6.6	14980	19	253	4	1.6	0.78	891|996|5347|11065	CCNB1|CDC27|PLK1|UBE2C	-2.8	salmon
Reactome Gene Sets	6	R-HSA-174414	Processive synthesis on the C-strand of the telomere		-3.6	12	6.6	14980	19	253	4	1.6	0.78	1763|5111|6117|10714	DNA2|PCNA|RPA1|POLD3	-2.8	salmon
KEGG Pathway	24	hsa03460	Fanconi anemia pathway		-3.6	6.7	5.5	14980	53	253	6	2.4	0.96	672|5888|6117|83990|84126|91442	BRCA1|RAD51|RPA1|BRIP1|ATRIP|FAAP24	-2.8	salmon
Reactome Gene Sets	6	R-HSA-72172	mRNA Splicing		-3.5	3.3	4.5	14980	215	253	12	4.7	1.3	3181|3183|3185|3190|3192|6426|9128|10236|10946|27316|55696|65109	HNRNPA2B1|HNRNPC|HNRNPF|HNRNPK|HNRNPU|SRSF1|PRPF4|HNRNPR|SF3A3|RBMX|RBM22|UPF3B	-2.7	salmon
Reactome Gene Sets	6	R-HSA-68875	Mitotic Prophase		-3.5	4.6	4.8	14980	102	253	8	3.2	1.1	891|3014|4001|5347|9133|54892|57122|94239	CCNB1|H2AX|LMNB1|PLK1|CCNB2|NCAPG2|NUP107|H2AZ2	-2.7	salmon
Reactome Gene Sets	6	R-HSA-5651801	PCNA-Dependent Long Patch Base Excision Repair		-3.4	11	6.2	14980	21	253	4	1.6	0.78	5111|5985|6117|10714	PCNA|RFC5|RPA1|POLD3	-2.6	salmon
Reactome Gene Sets	6	R-HSA-174048	APC/C:Cdc20 mediated degradation of Cyclin B		-3.3	10	5.8	14980	23	253	4	1.6	0.78	891|991|996|11065	CCNB1|CDC20|CDC27|UBE2C	-2.5	salmon
WikiPathways	27	WP4963	p53 transcriptional gene network		-3.2	4.8	4.7	14980	86	253	7	2.8	1	136|993|995|1017|5111|6790|144455	ADORA2B|CDC25A|CDC25C|CDK2|PCNA|AURKA|E2F7	-2.5	salmon
WikiPathways	27	WP3875	ATR signaling		-3.1	16	6.6	14980	11	253	3	1.2	0.68	1111|6117|84126	CHEK1|RPA1|ATRIP	-2.4	salmon
CORUM	33	CORUM:3082	DGCR8 multiprotein complex		-3.1	16	6.6	14980	11	253	3	1.2	0.68	3192|4691|10236	HNRNPU|NCL|HNRNPR	-2.4	salmon
CORUM	33	CORUM:7394	CENP-H-I complex		-3.1	16	6.6	14980	11	253	3	1.2	0.68	2491|64105|91687	CENPI|CENPK|CENPL	-2.4	salmon
Reactome Gene Sets	6	R-HSA-5696397	Gap-filling DNA repair synthesis and ligation in GG-NER		-3.1	9.5	5.6	14980	25	253	4	1.6	0.78	5111|5985|6117|10714	PCNA|RFC5|RPA1|POLD3	-2.4	salmon
KEGG Pathway	24	hsa03410	Base excision repair		-3.1	6.7	5	14980	44	253	5	2	0.88	143|5111|5985|10714|55247	PARP4|PCNA|RFC5|POLD3|NEIL3	-2.4	salmon
Reactome Gene Sets	6	R-HSA-110373	Resolution of AP sites via the multiple-nucleotide patch replacement pathway		-3.1	9.1	5.4	14980	26	253	4	1.6	0.78	5111|5985|6117|10714	PCNA|RFC5|RPA1|POLD3	-2.3	salmon
KEGG Pathway	24	hsa04218	Cellular senescence		-3	3.6	4.2	14980	148	253	9	3.6	1.2	890|891|993|1017|1111|2305|4605|9133|10111	CCNA2|CCNB1|CDC25A|CDK2|CHEK1|FOXM1|MYBL2|CCNB2|RAD50	-2.3	salmon
Reactome Gene Sets	6	R-HSA-2559583	Cellular Senescence		-3	3.6	4.1	14980	149	253	9	3.6	1.2	890|996|1017|3014|4001|8726|10111|11065|94239	CCNA2|CDC27|CDK2|H2AX|LMNB1|EED|RAD50|UBE2C|H2AZ2	-2.3	salmon
Reactome Gene Sets	6	R-HSA-8856688	Golgi-to-ER retrograde transport		-3	3.9	4.2	14980	120	253	8	3.2	1.1	9493|10112|11004|24137|29127|56992|146909|100302736	KIF23|KIF20A|KIF2C|KIF4A|RACGAP1|KIF15|KIF18B|TMED7-TICAM2	-2.3	salmon
Reactome Gene Sets	6	R-HSA-174184	Cdc20:Phospho-APC/C mediated degradation of Cyclin A		-2.9	5.1	4.5	14980	70	253	6	2.4	0.96	701|890|991|996|9184|11065	BUB1B|CCNA2|CDC20|CDC27|BUB3|UBE2C	-2.2	salmon
Reactome Gene Sets	6	R-HSA-174430	Telomere C-strand synthesis initiation		-2.9	14	6	14980	13	253	3	1.2	0.68	5557|5558|23649	PRIM1|PRIM2|POLA2	-2.2	salmon
CORUM	33	CORUM:1004	RC complex during S-phase of cell cycle		-2.9	14	6	14980	13	253	3	1.2	0.68	890|1017|6117	CCNA2|CDK2|RPA1	-2.2	salmon
Reactome Gene Sets	6	R-HSA-68884	Mitotic Telophase/Cytokinesis		-2.9	14	6	14980	13	253	3	1.2	0.68	5347|9493|10112	PLK1|KIF23|KIF20A	-2.2	salmon
Reactome Gene Sets	6	R-HSA-113501	Inhibition of replication initiation of damaged DNA by RB1/E2F1		-2.9	14	6	14980	13	253	3	1.2	0.68	5557|5558|23649	PRIM1|PRIM2|POLA2	-2.2	salmon
Reactome Gene Sets	6	R-HSA-75035	Chk1/Chk2(Cds1) mediated inactivation of Cyclin B:Cdk1 complex		-2.9	14	6	14980	13	253	3	1.2	0.68	891|995|1111	CCNB1|CDC25C|CHEK1	-2.2	salmon
CORUM	33	CORUM:1005	RC complex during G2/M-phase of cell cycle		-2.9	14	6	14980	13	253	3	1.2	0.68	890|891|6117	CCNA2|CCNB1|RPA1	-2.2	salmon
Reactome Gene Sets	6	R-HSA-73893	DNA Damage Bypass		-2.9	6.2	4.7	14980	48	253	5	2	0.88	5111|5985|6117|10714|51514	PCNA|RFC5|RPA1|POLD3|DTL	-2.2	salmon
Reactome Gene Sets	6	R-HSA-2559582	Senescence-Associated Secretory Phenotype (SASP)		-2.9	5	4.4	14980	71	253	6	2.4	0.96	890|996|1017|3014|11065|94239	CCNA2|CDC27|CDK2|H2AX|UBE2C|H2AZ2	-2.2	salmon
Reactome Gene Sets	6	R-HSA-5617833	Cilium Assembly		-2.9	3.2	3.9	14980	187	253	10	4	1.2	4751|5347|9793|10733|22995|54820|55835|84131|132320|347240	NEK2|PLK1|CKAP5|PLK4|CEP152|NDE1|CENPJ|CEP78|SCLT1|KIF24	-2.2	salmon
WikiPathways	27	WP2363	Gastric cancer network 2		-2.9	8.2	5.1	14980	29	253	4	1.6	0.78	7153|11065|79075|84823	TOP2A|UBE2C|DSCC1|LMNB2	-2.2	salmon
WikiPathways	27	WP3391	Senescence associated secretory phenotype SASP		-2.8	4.9	4.3	14980	73	253	6	2.4	0.96	890|996|1017|3014|11065|94239	CCNA2|CDC27|CDK2|H2AX|UBE2C|H2AZ2	-2.2	salmon
Reactome Gene Sets	6	R-HSA-162658	Golgi Cisternae Pericentriolar Stack Reorganization		-2.8	13	5.7	14980	14	253	3	1.2	0.68	891|5347|9133	CCNB1|PLK1|CCNB2	-2.2	salmon
WikiPathways	27	WP4584	Biomarkers for pyrimidine metabolism disorders		-2.8	13	5.7	14980	14	253	3	1.2	0.68	6240|6241|7298	RRM1|RRM2|TYMS	-2.2	salmon
WikiPathways	27	WP5365	4p16 3 copy number variation		-2.8	7.9	5	14980	30	253	4	1.6	0.78	7468|9793|10460|90459	NSD2|CKAP5|TACC3|ERI1	-2.2	salmon
KEGG Pathway	24	hsa03040	Spliceosome		-2.8	3.6	4	14980	130	253	8	3.2	1.1	3183|3190|3192|6426|9128|10946|27316|55696	HNRNPC|HNRNPK|HNRNPU|SRSF1|PRPF4|SF3A3|RBMX|RBM22	-2.1	salmon
KEGG Pathway	24	hsa00240	Pyrimidine metabolism		-2.8	5.8	4.5	14980	51	253	5	2	0.88	957|6240|6241|7083|7298	ENTPD5|RRM1|RRM2|TK1|TYMS	-2.1	salmon
KEGG Pathway	24	hsa04115	p53 signaling pathway		-2.8	4.7	4.3	14980	75	253	6	2.4	0.96	891|1017|1111|6241|9133|51512	CCNB1|CDK2|CHEK1|RRM2|CCNB2|GTSE1	-2.1	salmon
Reactome Gene Sets	6	R-HSA-2980766	Nuclear Envelope Breakdown		-2.7	5.7	4.4	14980	52	253	5	2	0.88	891|4001|5347|9133|57122	CCNB1|LMNB1|PLK1|CCNB2|NUP107	-2.1	salmon
Reactome Gene Sets	6	R-HSA-5656169	Termination of translesion DNA synthesis		-2.7	7.4	4.8	14980	32	253	4	1.6	0.78	5111|5985|6117|10714	PCNA|RFC5|RPA1|POLD3	-2.1	salmon
WikiPathways	27	WP5366	NF1 copy number variation syndrome		-2.7	4.5	4.1	14980	79	253	6	2.4	0.96	890|5111|5888|5985|8726|10988	CCNA2|PCNA|RAD51|RFC5|EED|METAP2	-2	salmon
Reactome Gene Sets	6	R-HSA-8950505	Gene and protein expression by JAK-STAT signaling after Interleukin-12 stimulation		-2.7	7.2	4.7	14980	33	253	4	1.6	0.78	3181|3185|4001|4507	HNRNPA2B1|HNRNPF|LMNB1|MTAP	-2	salmon
WikiPathways	27	WP5461	Primary ovarian insufficiency		-2.6	3.9	3.9	14980	107	253	7	2.8	1	5888|7516|9156|23395|55159|57122|84057	RAD51|XRCC2|EXO1|LARS2|RFWD3|NUP107|MND1	-2	salmon
Reactome Gene Sets	6	R-HSA-1362300	Transcription of E2F targets under negative control by p107 (RBL1) and p130 (RBL2) in complex with HDAC1		-2.6	11	5.3	14980	16	253	3	1.2	0.68	890|3065|4605	CCNA2|HDAC1|MYBL2	-2	salmon
Reactome Gene Sets	6	R-HSA-110312	Translesion synthesis by REV1		-2.6	11	5.3	14980	16	253	3	1.2	0.68	5111|5985|6117	PCNA|RFC5|RPA1	-2	salmon
Reactome Gene Sets	6	R-HSA-5693606	DNA Double Strand Break Response		-2.6	5.2	4.2	14980	57	253	5	2	0.88	672|3014|3838|7468|10111	BRCA1|H2AX|KPNA2|NSD2|RAD50	-2	salmon
Reactome Gene Sets	6	R-HSA-5655862	Translesion synthesis by POLK		-2.6	10	5.1	14980	17	253	3	1.2	0.68	5111|5985|6117	PCNA|RFC5|RPA1	-2	salmon
WikiPathways	27	WP4225	Pyrimidine metabolism and related diseases		-2.6	10	5.1	14980	17	253	3	1.2	0.68	6240|6241|7298	RRM1|RRM2|TYMS	-2	salmon
Reactome Gene Sets	6	R-HSA-5656121	Translesion synthesis by POLI		-2.6	10	5.1	14980	17	253	3	1.2	0.68	5111|5985|6117	PCNA|RFC5|RPA1	-2	salmon
Reactome Gene Sets	6	R-HSA-9687139	Aberrant regulation of mitotic cell cycle due to RB1 defects		-2.6	6.8	4.5	14980	35	253	4	1.6	0.78	996|1017|6502|11065	CDC27|CDK2|SKP2|UBE2C	-2	salmon
WikiPathways	27	WP4259	Disorders of folate metabolism and transport		-2.5	9.9	4.9	14980	18	253	3	1.2	0.68	1719|4522|7298	DHFR|MTHFD1|TYMS	-1.9	salmon
Reactome Gene Sets	6	R-HSA-9675126	Diseases of mitotic cell cycle		-2.5	6.4	4.3	14980	37	253	4	1.6	0.78	996|1017|6502|11065	CDC27|CDK2|SKP2|UBE2C	-1.9	salmon
Reactome Gene Sets	6	R-HSA-2995383	Initiation of Nuclear Envelope (NE) Reformation		-2.4	9.3	4.8	14980	19	253	3	1.2	0.68	891|4001|9133	CCNB1|LMNB1|CCNB2	-1.9	salmon
Reactome Gene Sets	6	R-HSA-176407	Conversion from APC/C:Cdc20 to APC/C:Cdh1 in late anaphase		-2.4	9.3	4.8	14980	19	253	3	1.2	0.68	991|996|11065	CDC20|CDC27|UBE2C	-1.9	salmon
Reactome Gene Sets	6	R-HSA-9687136	Aberrant regulation of mitotic exit in cancer due to RB1 defects		-2.4	9.3	4.8	14980	19	253	3	1.2	0.68	996|6502|11065	CDC27|SKP2|UBE2C	-1.9	salmon
KEGG Pathway	24	hsa00670	One carbon pool by folate		-2.4	9.3	4.8	14980	19	253	3	1.2	0.68	1719|4522|7298	DHFR|MTHFD1|TYMS	-1.9	salmon
Reactome Gene Sets	6	R-HSA-110320	Translesion Synthesis by POLH		-2.4	9.3	4.8	14980	19	253	3	1.2	0.68	5111|5985|6117	PCNA|RFC5|RPA1	-1.9	salmon
Reactome Gene Sets	6	R-HSA-73933	Resolution of Abasic Sites (AP sites)		-2.4	6.1	4.2	14980	39	253	4	1.6	0.78	5111|5985|6117|10714	PCNA|RFC5|RPA1|POLD3	-1.8	salmon
Reactome Gene Sets	6	R-HSA-110313	Translesion synthesis by Y family DNA polymerases bypasses lesions on DNA template		-2.4	6.1	4.2	14980	39	253	4	1.6	0.78	5111|5985|6117|10714	PCNA|RFC5|RPA1|POLD3	-1.8	salmon
Reactome Gene Sets	6	R-HSA-5625900	RHO GTPases activate CIT		-2.4	8.9	4.6	14980	20	253	3	1.2	0.68	9055|9928|11113	PRC1|KIF14|CIT	-1.8	salmon
WikiPathways	27	WP4553	FBXL10 enhancement of MAP ERK signaling in diffuse large B cell lymphoma		-2.4	8.9	4.6	14980	20	253	3	1.2	0.68	3014|8726|94239	H2AX|EED|H2AZ2	-1.8	salmon
Reactome Gene Sets	6	R-HSA-8953854	Metabolism of RNA		-2.3	1.8	3	14980	709	253	22	8.7	1.8	1477|1994|2733|3181|3183|3185|3190|3192|4691|6426|9128|10236|10946|25926|27316|27350|55181|55696|57122|65109|90459|387338	CSTF1|ELAVL1|GLE1|HNRNPA2B1|HNRNPC|HNRNPF|HNRNPK|HNRNPU|NCL|SRSF1|PRPF4|HNRNPR|SF3A3|NOL11|RBMX|APOBEC3C|SMG8|RBM22|NUP107|UPF3B|ERI1|NSUN4	-1.8	salmon
KEGG Pathway	24	hsa04814	Motor proteins		-2.3	3.1	3.4	14980	155	253	8	3.2	1.1	9493|9928|10112|11004|24137|56992|146909|347240	KIF23|KIF14|KIF20A|KIF2C|KIF4A|KIF15|KIF18B|KIF24	-1.8	salmon
Reactome Gene Sets	6	R-HSA-5696400	Dual Incision in GG-NER		-2.3	5.8	4	14980	41	253	4	1.6	0.78	5111|5985|6117|10714	PCNA|RFC5|RPA1|POLD3	-1.8	salmon
Reactome Gene Sets	6	R-HSA-9020591	Interleukin-12 signaling		-2.3	5.8	4	14980	41	253	4	1.6	0.78	3181|3185|4001|4507	HNRNPA2B1|HNRNPF|LMNB1|MTAP	-1.8	salmon
Reactome Gene Sets	6	R-HSA-8862803	Deregulated CDK5 triggers multiple neurodegenerative pathways in Alzheimer's disease models		-2.3	8.5	4.5	14980	21	253	3	1.2	0.68	993|995|4001	CDC25A|CDC25C|LMNB1	-1.8	salmon
Reactome Gene Sets	6	R-HSA-8863678	Neurodegenerative Diseases		-2.3	8.5	4.5	14980	21	253	3	1.2	0.68	993|995|4001	CDC25A|CDC25C|LMNB1	-1.8	salmon
WikiPathways	27	WP5114	Nucleotide excision repair in xeroderma pigmentosum		-2.3	4.4	3.7	14980	67	253	5	2	0.88	672|5111|5985|6117|10714	BRCA1|PCNA|RFC5|RPA1|POLD3	-1.7	salmon
WikiPathways	27	WP5316	Primary ovarian insufficiency		-2.3	3.3	3.4	14980	126	253	7	2.8	1	672|5888|7516|9156|23395|57122|84057	BRCA1|RAD51|XRCC2|EXO1|LARS2|NUP107|MND1	-1.7	salmon
CORUM	33	CORUM:5615	Emerin complex 52		-2.2	8.1	4.4	14980	22	253	3	1.2	0.68	3190|3192|4001	HNRNPK|HNRNPU|LMNB1	-1.7	salmon
Reactome Gene Sets	6	R-HSA-1221632	Meiotic synapsis		-2.2	5.5	3.9	14980	43	253	4	1.6	0.78	672|3014|4001|94239	BRCA1|H2AX|LMNB1|H2AZ2	-1.7	salmon
Reactome Gene Sets	6	R-HSA-2995410	Nuclear Envelope (NE) Reassembly		-2.2	4.3	3.6	14980	69	253	5	2	0.88	891|1104|4001|9133|57122	CCNB1|RCC1|LMNB1|CCNB2|NUP107	-1.7	salmon
WikiPathways	27	WP4753	Nucleotide excision repair		-2.2	5.4	3.8	14980	44	253	4	1.6	0.78	5111|5985|6117|10714	PCNA|RFC5|RPA1|POLD3	-1.7	salmon
Reactome Gene Sets	6	R-HSA-69017	CDK-mediated phosphorylation and removal of Cdc6		-2.2	4.2	3.5	14980	70	253	5	2	0.88	890|990|996|1017|11065	CCNA2|CDC6|CDC27|CDK2|UBE2C	-1.7	salmon
KEGG Pathway	24	hsa03013	Nucleocytoplasmic transport		-2.2	3.6	3.4	14980	100	253	6	2.4	0.96	2733|3838|23534|51194|57122|65109	GLE1|KPNA2|TNPO3|IPO11|NUP107|UPF3B	-1.7	salmon
WikiPathways	27	WP2263	Androgen receptor network in prostate cancer		-2.1	3.5	3.3	14980	101	253	6	2.4	0.96	672|993|1017|1111|5347|10111	BRCA1|CDC25A|CDK2|CHEK1|PLK1|RAD50	-1.6	salmon
Reactome Gene Sets	6	R-HSA-9734009	Defective Intrinsic Pathway for Apoptosis		-2.1	7.4	4.1	14980	24	253	3	1.2	0.68	993|995|4001	CDC25A|CDC25C|LMNB1	-1.6	salmon
Canonical Pathways	11	M136	PID FOXO PATHWAY		-2.1	5	3.6	14980	47	253	4	1.6	0.78	891|1017|5347|6502	CCNB1|CDK2|PLK1|SKP2	-1.6	salmon
Reactome Gene Sets	6	R-HSA-5334118	DNA methylation		-2.1	7.1	4	14980	25	253	3	1.2	0.68	3014|29128|94239	H2AX|UHRF1|H2AZ2	-1.6	salmon
Reactome Gene Sets	6	R-HSA-447115	Interleukin-12 family signaling		-2.1	4.9	3.6	14980	48	253	4	1.6	0.78	3181|3185|4001|4507	HNRNPA2B1|HNRNPF|LMNB1|MTAP	-1.6	salmon
Reactome Gene Sets	6	R-HSA-5693571	Nonhomologous End-Joining (NHEJ)		-2.1	4.9	3.6	14980	48	253	4	1.6	0.78	672|3014|7468|10111	BRCA1|H2AX|NSD2|RAD50	-1.6	salmon
KEGG Pathway	24	hsa05166	Human T-cell leukemia virus 1 infection		-2.1	2.6	3	14980	207	253	9	3.6	1.2	701|890|991|996|1017|1111|9133|9184|9232	BUB1B|CCNA2|CDC20|CDC27|CDK2|CHEK1|CCNB2|BUB3|PTTG1	-1.6	salmon
WikiPathways	27	WP4352	Ciliary landscape		-2	2.5	2.9	14980	211	253	9	3.6	1.2	3065|4171|4172|4173|4174|4175|10238|55388|128239	HDAC1|MCM2|MCM3|MCM4|MCM5|MCM6|DCAF7|MCM10|IQGAP3	-1.5	salmon
Reactome Gene Sets	6	R-HSA-9734767	Developmental Cell Lineages		-7.7	34	14	14980	40	67	6	9	3.5	2312|2707|3848|3858|4014|84525	FLG|GJB3|KRT1|KRT10|LORICRIN|HOPX	-6.2	skyblue
Reactome Gene Sets	6	R-HSA-9725554	Differentiation of keratinocytes in interfollicular epidermis in mammalian skin		-7.7	34	14	14980	40	67	6	9	3.5	2312|2707|3848|3858|4014|84525	FLG|GJB3|KRT1|KRT10|LORICRIN|HOPX	-6.2	skyblue
Reactome Gene Sets	6	R-HSA-6809371	Formation of the cornified envelope		-3.8	9.7	6.3	14980	115	67	5	7.5	3.2	2312|3848|3858|4014|254910	FLG|KRT1|KRT10|LORICRIN|LCE5A	-2.9	skyblue
Canonical Pathways	11	M5883	NABA SECRETED FACTORS		-3.5	6.4	5.3	14980	210	67	6	9	3.5	2312|27006|27178|49860|151449|388698	FLG|FGF22|IL37|CRNN|GDF7|FLG2	-2.7	skyblue
Reactome Gene Sets	6	R-HSA-6805567	Keratinization		-3.1	7	5.1	14980	159	67	5	7.5	3.2	2312|3848|3858|4014|254910	FLG|KRT1|KRT10|LORICRIN|LCE5A	-2.4	skyblue
Canonical Pathways	11	M5885	NABA MATRISOME ASSOCIATED		-2.8	3.7	4	14980	489	67	8	12	4	1512|2312|27006|27178|49860|57715|151449|388698	CTSH|FLG|FGF22|IL37|CRNN|SEMA4G|GDF7|FLG2	-2.2	skyblue
WikiPathways	27	WP3945	TYROBP causal network in microglia		-11	34	17	14980	60	66	9	14	4.2	951|3059|3071|3587|3689|5341|6039|7305|9056	CD37|HCLS1|NCKAP1L|IL10RA|ITGB2|PLEK|RNASE6|TYROBP|SLC7A7	-9.5	steelblue
WikiPathways	27	WP3937	Microglia pathogen phagocytosis pathway		-11	47	19	14980	39	66	8	12	4	1535|2207|3055|3071|3689|4689|7305|7409	CYBA|FCER1G|HCK|NCKAP1L|ITGB2|NCF4|TYROBP|VAV1	-9.5	steelblue
Reactome Gene Sets	6	R-HSA-6798695	Neutrophil degranulation		-10	8.4	10	14980	432	66	16	24	5.3	728|963|1520|1535|1794|2207|2212|2219|2268|3071|3689|7305|9535|11314|150372|340061	C5AR1|CD53|CTSS|CYBA|DOCK2|FCER1G|FCGR2A|FCN1|FGR|NCKAP1L|ITGB2|TYROBP|GMFG|CD300A|NFAM1|STING1	-8.7	steelblue
Reactome Gene Sets	6	R-HSA-109582	Hemostasis		-7.6	6.4	8.1	14980	497	66	14	21	5	409|1794|2207|2268|3689|3937|5341|5552|6404|7409|9046|9056|23533|83706	ARRB2|DOCK2|FCER1G|FGR|ITGB2|LCP2|PLEK|SRGN|SELPLG|VAV1|DOK2|SLC7A7|PIK3R5|FERMT3	-6.1	steelblue
KEGG Pathway	24	hsa04613	Neutrophil extracellular trap formation		-7.2	15	10	14980	122	66	8	12	4	728|1535|2212|3689|4689|5330|6404|51311	C5AR1|CYBA|FCGR2A|ITGB2|NCF4|PLCB2|SELPLG|TLR8	-5.8	steelblue
WikiPathways	27	WP3929	Chemokine signaling		-6.8	13	9.5	14980	139	66	8	12	4	409|1794|2268|3055|5330|7409|7454|23533	ARRB2|DOCK2|FGR|HCK|PLCB2|VAV1|WAS|PIK3R5	-5.4	steelblue
Reactome Gene Sets	6	R-HSA-9824443	Parasitic Infection Pathways		-6.6	12	9.2	14980	148	66	8	12	4	1535|2212|2268|3055|3071|7409|7454|114548	CYBA|FCGR2A|FGR|HCK|NCKAP1L|VAV1|WAS|NLRP3	-5.3	steelblue
Reactome Gene Sets	6	R-HSA-9658195	Leishmania infection		-6.6	12	9.2	14980	148	66	8	12	4	1535|2212|2268|3055|3071|7409|7454|114548	CYBA|FCGR2A|FGR|HCK|NCKAP1L|VAV1|WAS|NLRP3	-5.3	steelblue
Canonical Pathways	11	M210	PID IL8 CXCR2 PATHWAY		-6.5	34	13	14980	33	66	5	7.6	3.3	409|1794|2268|3055|5330	ARRB2|DOCK2|FGR|HCK|PLCB2	-5.2	steelblue
KEGG Pathway	24	hsa04062	Chemokine signaling pathway		-6.4	12	8.9	14980	156	66	8	12	4	409|1794|2268|3055|5330|7409|7454|23533	ARRB2|DOCK2|FGR|HCK|PLCB2|VAV1|WAS|PIK3R5	-5.1	steelblue
Reactome Gene Sets	6	R-HSA-9013149	RAC1 GTPase cycle		-5.9	10	8.2	14980	179	66	8	12	4	393|752|1535|1794|3071|4689|7409|7454	ARHGAP4|FMNL1|CYBA|DOCK2|NCKAP1L|NCF4|VAV1|WAS	-4.7	steelblue
Reactome Gene Sets	6	R-HSA-2029480	Fcgamma receptor (FCGR) dependent phagocytosis		-5.7	16	9.3	14980	84	66	6	9.1	3.5	2212|2268|3055|3071|7409|7454	FCGR2A|FGR|HCK|NCKAP1L|VAV1|WAS	-4.6	steelblue
KEGG Pathway	24	hsa04650	Natural killer cell mediated cytotoxicity		-5.6	15	9.1	14980	88	66	6	9.1	3.5	2207|3689|3937|7305|7409|10870	FCER1G|ITGB2|LCP2|TYROBP|VAV1|HCST	-4.4	steelblue
Canonical Pathways	11	M99	PID TXA2PATHWAY		-5.5	22	10	14980	51	66	5	7.6	3.3	409|2268|3055|5330|23533	ARRB2|FGR|HCK|PLCB2|PIK3R5	-4.4	steelblue
Canonical Pathways	11	M124	PID CXCR4 PATHWAY		-5.4	14	8.5	14980	98	66	6	9.1	3.5	409|2268|3055|5330|7409|23533	ARRB2|FGR|HCK|PLCB2|VAV1|PIK3R5	-4.2	steelblue
Reactome Gene Sets	6	R-HSA-76002	Platelet activation, signaling and aggregation		-5.3	8.3	7.2	14980	219	66	8	12	4	409|2207|3937|5341|5552|7409|23533|83706	ARRB2|FCER1G|LCP2|PLEK|SRGN|VAV1|PIK3R5|FERMT3	-4.2	steelblue
Reactome Gene Sets	6	R-HSA-9664407	Parasite infection		-5.3	20	9.4	14980	58	66	5	7.6	3.3	2268|3055|3071|7409|7454	FGR|HCK|NCKAP1L|VAV1|WAS	-4.2	steelblue
Reactome Gene Sets	6	R-HSA-9664417	Leishmania phagocytosis		-5.3	20	9.4	14980	58	66	5	7.6	3.3	2268|3055|3071|7409|7454	FGR|HCK|NCKAP1L|VAV1|WAS	-4.2	steelblue
Reactome Gene Sets	6	R-HSA-9664422	FCGR3A-mediated phagocytosis		-5.3	20	9.4	14980	58	66	5	7.6	3.3	2268|3055|3071|7409|7454	FGR|HCK|NCKAP1L|VAV1|WAS	-4.2	steelblue
Canonical Pathways	11	M252	PID IL8 CXCR1 PATHWAY		-5.3	34	11	14980	27	66	4	6.1	2.9	409|2268|3055|5330	ARRB2|FGR|HCK|PLCB2	-4.2	steelblue
KEGG Pathway	24	hsa04611	Platelet activation		-5	12	7.8	14980	113	66	6	9.1	3.5	2207|2212|3937|5330|23533|83706	FCER1G|FCGR2A|LCP2|PLCB2|PIK3R5|FERMT3	-3.9	steelblue
WikiPathways	27	WP2806	Complement system		-5	17	8.7	14980	67	66	5	7.6	3.3	409|728|2219|6404|7454	ARRB2|C5AR1|FCN1|SELPLG|WAS	-3.9	steelblue
KEGG Pathway	24	hsa04380	Osteoclast differentiation		-4.9	12	7.7	14980	116	66	6	9.1	3.5	1535|2212|3937|4689|6688|7305	CYBA|FCGR2A|LCP2|NCF4|SPI1|TYROBP	-3.9	steelblue
Reactome Gene Sets	6	R-HSA-114604	GPVI-mediated activation cascade		-4.9	28	10	14980	33	66	4	6.1	2.9	2207|3937|7409|23533	FCER1G|LCP2|VAV1|PIK3R5	-3.8	steelblue
Canonical Pathways	11	M159	PID AMB2 NEUTROPHILS PATHWAY		-4.8	27	10	14980	34	66	4	6.1	2.9	2268|3055|3689|6404	FGR|HCK|ITGB2|SELPLG	-3.8	steelblue
KEGG Pathway	24	hsa05150	Staphylococcus aureus infection		-4.8	16	8.3	14980	73	66	5	7.6	3.3	715|728|2212|3689|6404	C1R|C5AR1|FCGR2A|ITGB2|SELPLG	-3.7	steelblue
Reactome Gene Sets	6	R-HSA-2029481	FCGR activation		-4.8	57	13	14980	12	66	3	4.5	2.6	2212|2268|3055	FCGR2A|FGR|HCK	-3.7	steelblue
Reactome Gene Sets	6	R-HSA-198933	Immunoregulatory interactions between a Lymphoid and a non-Lymphoid cell		-4.7	15	8.1	14980	76	66	5	7.6	3.3	3689|7305|10870|11314|29992	ITGB2|TYROBP|HCST|CD300A|PILRA	-3.7	steelblue
KEGG Pathway	24	hsa04145	Phagosome		-4.6	10	7.2	14980	130	66	6	9.1	3.5	715|1520|1535|2212|3689|4689	C1R|CTSS|CYBA|FCGR2A|ITGB2|NCF4	-3.6	steelblue
Reactome Gene Sets	6	R-HSA-1280218	Adaptive Immune System		-4.6	4.1	5.4	14980	663	66	12	18	4.7	1520|1535|3689|3937|4689|7305|7409|7454|10870|11314|29992|80380	CTSS|CYBA|ITGB2|LCP2|NCF4|TYROBP|VAV1|WAS|HCST|CD300A|PILRA|PDCD1LG2	-3.6	steelblue
Reactome Gene Sets	6	R-HSA-9013404	RAC2 GTPase cycle		-4.4	13	7.5	14980	87	66	5	7.6	3.3	1535|1794|3071|4689|7409	CYBA|DOCK2|NCKAP1L|NCF4|VAV1	-3.4	steelblue
WikiPathways	27	WP4961	STING pathway in Kawasaki like disease and COVID 19		-4.1	34	9.8	14980	20	66	3	4.5	2.6	2212|114548|340061	FCGR2A|NLRP3|STING1	-3.1	steelblue
KEGG Pathway	24	hsa05130	Pathogenic Escherichia coli infection		-3.9	7.8	6	14980	175	66	6	9.1	3.5	2212|3059|3071|4542|27128|114548	FCGR2A|HCLS1|NCKAP1L|MYO1F|CYTH4|NLRP3	-3	steelblue
Canonical Pathways	11	M7	PID FCER1 PATHWAY		-3.9	16	7.4	14980	58	66	4	6.1	2.9	2207|3059|3937|7409	FCER1G|HCLS1|LCP2|VAV1	-3	steelblue
Reactome Gene Sets	6	R-HSA-202733	Cell surface interactions at the vascular wall		-3.9	10	6.5	14980	112	66	5	7.6	3.3	2207|3689|6404|9046|9056	FCER1G|ITGB2|SELPLG|DOK2|SLC7A7	-3	steelblue
Reactome Gene Sets	6	R-HSA-2029482	Regulation of actin dynamics for phagocytic cup formation		-3.9	15	7.3	14980	60	66	4	6.1	2.9	2212|3071|7409|7454	FCGR2A|NCKAP1L|VAV1|WAS	-3	steelblue
KEGG Pathway	24	hsa05133	Pertussis		-3.7	14	6.9	14980	66	66	4	6.1	2.9	715|3394|3689|114548	C1R|IRF8|ITGB2|NLRP3	-2.9	steelblue
KEGG Pathway	24	hsa05140	Leishmaniasis		-3.7	14	6.8	14980	67	66	4	6.1	2.9	1535|2212|3689|4689	CYBA|FCGR2A|ITGB2|NCF4	-2.8	steelblue
KEGG Pathway	24	hsa05171	Coronavirus disease - COVID-19		-3.7	6.9	5.6	14980	196	66	6	9.1	3.5	715|728|2212|51311|114548|340061	C1R|C5AR1|FCGR2A|TLR8|NLRP3|STING1	-2.8	steelblue
KEGG Pathway	24	hsa05135	Yersinia infection		-3.6	8.8	5.9	14980	129	66	5	7.6	3.3	2212|3937|7409|7454|114548	FCGR2A|LCP2|VAV1|WAS|NLRP3	-2.8	steelblue
Canonical Pathways	11	M275	PID ALPHA SYNUCLEIN PATHWAY		-3.6	23	8.1	14980	29	66	3	4.5	2.6	2268|3055|5330	FGR|HCK|PLCB2	-2.8	steelblue
Canonical Pathways	11	M177	PID EPHA FWDPATHWAY		-3.5	23	7.9	14980	30	66	3	4.5	2.6	2268|3055|23533	FGR|HCK|PIK3R5	-2.7	steelblue
Reactome Gene Sets	6	R-HSA-2871796	FCERI mediated MAPK activation		-3.4	21	7.6	14980	32	66	3	4.5	2.6	2207|3937|7409	FCER1G|LCP2|VAV1	-2.6	steelblue
Reactome Gene Sets	6	R-HSA-166658	Complement cascade		-3.4	21	7.5	14980	33	66	3	4.5	2.6	715|728|2219	C1R|C5AR1|FCN1	-2.6	steelblue
Reactome Gene Sets	6	R-HSA-2871809	FCERI mediated Ca+2 mobilization		-3.4	21	7.5	14980	33	66	3	4.5	2.6	2207|3937|7409	FCER1G|LCP2|VAV1	-2.6	steelblue
WikiPathways	27	WP5269	Genetic causes of porto sinusoidal vascular disease		-3.4	20	7.4	14980	34	66	3	4.5	2.6	1535|4689|51311	CYBA|NCF4|TLR8	-2.6	steelblue
KEGG Pathway	24	hsa05152	Tuberculosis		-3.3	7.5	5.4	14980	151	66	5	7.6	3.3	1520|2207|2212|3587|3689	CTSS|FCER1G|FCGR2A|IL10RA|ITGB2	-2.5	steelblue
Reactome Gene Sets	6	R-HSA-9664323	FCGR3A-mediated IL10 synthesis		-3.2	18	6.9	14980	38	66	3	4.5	2.6	2212|2268|3055	FCGR2A|FGR|HCK	-2.5	steelblue
Reactome Gene Sets	6	R-HSA-9012999	RHO GTPase cycle		-3.2	4.2	4.5	14980	436	66	8	12	4	393|752|1535|1794|3071|4689|7409|7454	ARHGAP4|FMNL1|CYBA|DOCK2|NCKAP1L|NCF4|VAV1|WAS	-2.5	steelblue
WikiPathways	27	WP5090	Complement system in neuronal development and plasticity		-3.2	10	5.8	14980	90	66	4	6.1	2.9	715|728|2219|3689	C1R|C5AR1|FCN1|ITGB2	-2.4	steelblue
WikiPathways	27	WP5078	T cell modulation in pancreatic cancer		-3.1	17	6.8	14980	40	66	3	4.5	2.6	3965|80380|84868	LGALS9|PDCD1LG2|HAVCR2	-2.4	steelblue
KEGG Pathway	24	hsa04666	Fc gamma R-mediated phagocytosis		-3.1	9.6	5.6	14980	95	66	4	6.1	2.9	2212|3055|7409|7454	FCGR2A|HCK|VAV1|WAS	-2.4	steelblue
WikiPathways	27	WP2849	Hematopoietic stem cell differentiation		-3.1	16	6.5	14980	43	66	3	4.5	2.6	3071|6688|7409	NCKAP1L|SPI1|VAV1	-2.3	steelblue
KEGG Pathway	24	hsa04670	Leukocyte transendothelial migration		-3	9.3	5.5	14980	98	66	4	6.1	2.9	1535|3689|4689|7409	CYBA|ITGB2|NCF4|VAV1	-2.3	steelblue
Reactome Gene Sets	6	R-HSA-4420097	VEGFA-VEGFR2 Pathway		-3	9.3	5.5	14980	98	66	4	6.1	2.9	1535|3071|4689|7409	CYBA|NCKAP1L|NCF4|VAV1	-2.3	steelblue
Canonical Pathways	11	M141	PID PI3KCI PATHWAY		-2.9	14	6.2	14980	47	66	3	4.5	2.6	2268|3055|23533	FGR|HCK|PIK3R5	-2.2	steelblue
KEGG Pathway	24	hsa05417	Lipid and atherosclerosis		-2.9	6.3	4.8	14980	180	66	5	7.6	3.3	1535|4689|5330|7409|114548	CYBA|NCF4|PLCB2|VAV1|NLRP3	-2.2	steelblue
Canonical Pathways	11	M50	PID PTP1B PATHWAY		-2.9	14	6.1	14980	48	66	3	4.5	2.6	2212|2268|3055	FCGR2A|FGR|HCK	-2.2	steelblue
Reactome Gene Sets	6	R-HSA-194138	Signaling by VEGF		-2.9	8.5	5.2	14980	107	66	4	6.1	2.9	1535|3071|4689|7409	CYBA|NCKAP1L|NCF4|VAV1	-2.2	steelblue
WikiPathways	27	WP5218	Extrafollicular and follicular B cell activation by SARS CoV 2		-2.9	14	6	14980	49	66	3	4.5	2.6	3394|3689|10673	IRF8|ITGB2|TNFSF13B	-2.2	steelblue
KEGG Pathway	24	hsa04610	Complement and coagulation cascades		-2.7	12	5.6	14980	56	66	3	4.5	2.6	715|728|3689	C1R|C5AR1|ITGB2	-2.1	steelblue
KEGG Pathway	24	hsa04664	Fc epsilon RI signaling pathway		-2.6	11	5.3	14980	61	66	3	4.5	2.6	2207|3937|7409	FCER1G|LCP2|VAV1	-2	steelblue
KEGG Pathway	24	hsa05131	Shigellosis		-2.6	5.2	4.2	14980	217	66	5	7.6	3.3	3059|5330|27128|114548|340061	HCLS1|PLCB2|CYTH4|NLRP3|STING1	-2	steelblue
Canonical Pathways	11	M34	PID TCR PATHWAY		-2.6	11	5.2	14980	63	66	3	4.5	2.6	3937|7409|7454	LCP2|VAV1|WAS	-2	steelblue
Reactome Gene Sets	6	R-HSA-1280215	Cytokine Signaling in Immune system		-2.5	3	3.6	14980	681	66	9	14	4.2	944|3055|3394|3587|3689|3965|7409|10673|84868	TNFSF8|HCK|IRF8|IL10RA|ITGB2|LGALS9|VAV1|TNFSF13B|HAVCR2	-1.9	steelblue
KEGG Pathway	24	hsa04072	Phospholipase D signaling pathway		-2.5	6.8	4.5	14980	134	66	4	6.1	2.9	2207|5330|23533|27128	FCER1G|PLCB2|PIK3R5|CYTH4	-1.9	steelblue
Reactome Gene Sets	6	R-HSA-9662851	Anti-inflammatory response favouring Leishmania parasite infection		-2.5	10	5	14980	66	66	3	4.5	2.6	2212|2268|3055	FCGR2A|FGR|HCK	-1.9	steelblue
Reactome Gene Sets	6	R-HSA-9664433	Leishmania parasite growth and survival		-2.5	10	5	14980	66	66	3	4.5	2.6	2212|2268|3055	FCGR2A|FGR|HCK	-1.9	steelblue
WikiPathways	27	WP69	T cell receptor signaling		-2.4	9.1	4.7	14980	75	66	3	4.5	2.6	3937|7409|7454	LCP2|VAV1|WAS	-1.8	steelblue
KEGG Pathway	24	hsa04621	NOD-like receptor signaling pathway		-2.4	6	4.1	14980	151	66	4	6.1	2.9	1535|5330|114548|340061	CYBA|PLCB2|NLRP3|STING1	-1.8	steelblue
Reactome Gene Sets	6	R-HSA-9013423	RAC3 GTPase cycle		-2.1	7.7	4.2	14980	89	66	3	4.5	2.6	1535|3071|4689	CYBA|NCKAP1L|NCF4	-1.7	steelblue
Reactome Gene Sets	6	R-HSA-194315	Signaling by Rho GTPases		-2.1	2.8	3.1	14980	645	66	8	12	4	393|752|1535|1794|3071|4689|7409|7454	ARHGAP4|FMNL1|CYBA|DOCK2|NCKAP1L|NCF4|VAV1|WAS	-1.6	steelblue
Reactome Gene Sets	6	R-HSA-195258	RHO GTPase Effectors		-2.1	4.1	3.5	14980	275	66	5	7.6	3.3	752|1535|3071|4689|7454	FMNL1|CYBA|NCKAP1L|NCF4|WAS	-1.6	steelblue
Reactome Gene Sets	6	R-HSA-9716542	Signaling by Rho GTPases, Miro GTPases and RHOBTB3		-2.1	2.7	3.1	14980	661	66	8	12	4	393|752|1535|1794|3071|4689|7409|7454	ARHGAP4|FMNL1|CYBA|DOCK2|NCKAP1L|NCF4|VAV1|WAS	-1.6	steelblue
WikiPathways	27	WP306	Focal adhesion		-2	4.9	3.6	14980	185	66	4	6.1	2.9	2268|3055|7409|64098	FGR|HCK|VAV1|PARVG	-1.6	steelblue
Reactome Gene Sets	6	R-HSA-449147	Signaling by Interleukins		-2	3.3	3.2	14980	411	66	6	9.1	3.5	3055|3587|3689|3965|7409|84868	HCK|IL10RA|ITGB2|LGALS9|VAV1|HAVCR2	-1.6	steelblue
Reactome Gene Sets	6	R-HSA-1236975	Antigen processing-Cross presentation		-2	6.9	3.9	14980	99	66	3	4.5	2.6	1520|1535|4689	CTSS|CYBA|NCF4	-1.6	steelblue
WikiPathways	27	WP2431	Spinal cord injury		-2	6.9	3.9	14980	99	66	3	4.5	2.6	199|2212|10673	AIF1|FCGR2A|TNFSF13B	-1.6	steelblue
KEGG Pathway	24	hsa04015	Rap1 signaling pathway		-2	4.8	3.5	14980	191	66	4	6.1	2.9	3689|3937|5330|7409	ITGB2|LCP2|PLCB2|VAV1	-1.5	steelblue
WikiPathways	27	WP111	Electron transport chain OXPHOS system in mitochondria		-60	28	36	14980	103	263	50	19	2.4	514|516|517|521|522|539|1327|1329|1337|1340|1345|1347|1349|1350|1351|4694|4695|4697|4701|4702|4704|4706|4707|4708|4709|4710|4712|4714|4715|4716|4717|4718|4722|4725|4726|4729|7381|7388|9377|9551|10063|10476|10632|10975|27089|29796|51079|55967|93974|126328	ATP5F1E|ATP5MC1|ATP5MC2|ATP5ME|ATP5PF|ATP5PO|COX4I1|COX5B|COX6A1|COX6B1|COX6C|COX7A2|COX7B|COX7C|COX8A|NDUFA1|NDUFA2|NDUFA4|NDUFA7|NDUFA8|NDUFA9|NDUFAB1|NDUFB1|NDUFB2|NDUFB3|NDUFB4|NDUFB6|NDUFB8|NDUFB9|NDUFB10|NDUFC1|NDUFC2|NDUFS3|NDUFS5|NDUFS6|NDUFV2|UQCRB|UQCRH|COX5A|ATP5MF|COX17|ATP5PD|ATP5MG|UQCR11|UQCRQ|UQCR10|NDUFA13|NDUFA12|ATP5IF1|NDUFA11	-57	tan
KEGG Pathway	24	hsa00190	Oxidative phosphorylation		-57	23	33	14980	125	263	51	19	2.4	514|516|517|521|522|533|539|1327|1329|1337|1340|1345|1347|1349|1350|1351|4694|4695|4697|4701|4702|4704|4706|4707|4708|4709|4710|4712|4714|4715|4716|4717|4718|4722|4725|4726|4729|7381|7388|9296|9377|9551|10063|10476|10632|10975|27089|29796|51079|55967|126328	ATP5F1E|ATP5MC1|ATP5MC2|ATP5ME|ATP5PF|ATP6V0B|ATP5PO|COX4I1|COX5B|COX6A1|COX6B1|COX6C|COX7A2|COX7B|COX7C|COX8A|NDUFA1|NDUFA2|NDUFA4|NDUFA7|NDUFA8|NDUFA9|NDUFAB1|NDUFB1|NDUFB2|NDUFB3|NDUFB4|NDUFB6|NDUFB8|NDUFB9|NDUFB10|NDUFC1|NDUFC2|NDUFS3|NDUFS5|NDUFS6|NDUFV2|UQCRB|UQCRH|ATP6V1F|COX5A|ATP5MF|COX17|ATP5PD|ATP5MG|UQCR11|UQCRQ|UQCR10|NDUFA13|NDUFA12|NDUFA11	-53	tan
Reactome Gene Sets	6	R-HSA-1428517	Aerobic respiration and respiratory electron transport		-52	14	27	14980	251	263	61	23	2.6	514|516|517|521|522|539|1327|1329|1337|1340|1345|1347|1349|1350|1351|4694|4695|4697|4701|4702|4704|4706|4707|4708|4709|4710|4712|4714|4715|4716|4717|4718|4722|4725|4726|4729|7311|7381|7388|9377|9551|9556|10063|10476|10632|10975|27089|28958|29796|51079|51241|51300|54949|55967|84300|84987|90871|91942|122961|126328|100131801	ATP5F1E|ATP5MC1|ATP5MC2|ATP5ME|ATP5PF|ATP5PO|COX4I1|COX5B|COX6A1|COX6B1|COX6C|COX7A2|COX7B|COX7C|COX8A|NDUFA1|NDUFA2|NDUFA4|NDUFA7|NDUFA8|NDUFA9|NDUFAB1|NDUFB1|NDUFB2|NDUFB3|NDUFB4|NDUFB6|NDUFB8|NDUFB9|NDUFB10|NDUFC1|NDUFC2|NDUFS3|NDUFS5|NDUFS6|NDUFV2|UBA52|UQCRB|UQCRH|COX5A|ATP5MF|ATP5MJ|COX17|ATP5PD|ATP5MG|UQCR11|UQCRQ|COA3|UQCR10|NDUFA13|COX16|TIMMDC1|SDHAF2|NDUFA12|UQCC2|COX14|DMAC1|NDUFAF2|I…	-49	tan
Reactome Gene Sets	6	R-HSA-611105	Respiratory electron transport		-47	18	28	14980	154	263	48	18	2.4	1327|1329|1337|1340|1345|1347|1349|1350|1351|4694|4695|4697|4701|4702|4704|4706|4707|4708|4709|4710|4712|4714|4715|4716|4717|4718|4722|4725|4726|4729|7381|7388|9377|10063|10975|27089|28958|29796|51079|51241|51300|55967|84300|84987|90871|91942|126328|100131801	COX4I1|COX5B|COX6A1|COX6B1|COX6C|COX7A2|COX7B|COX7C|COX8A|NDUFA1|NDUFA2|NDUFA4|NDUFA7|NDUFA8|NDUFA9|NDUFAB1|NDUFB1|NDUFB2|NDUFB3|NDUFB4|NDUFB6|NDUFB8|NDUFB9|NDUFB10|NDUFC1|NDUFC2|NDUFS3|NDUFS5|NDUFS6|NDUFV2|UQCRB|UQCRH|COX5A|COX17|UQCR11|UQCRQ|COA3|UQCR10|NDUFA13|COX16|TIMMDC1|NDUFA12|UQCC2|COX14|DMAC1|NDUFAF2|NDUFA11|PET100	-43	tan
KEGG Pathway	24	hsa04714	Thermogenesis		-45	14	26	14980	215	263	53	20	2.5	514|516|517|521|522|539|1327|1329|1337|1340|1345|1347|1349|1350|1351|4694|4695|4697|4701|4702|4704|4706|4707|4708|4709|4710|4712|4714|4715|4716|4717|4718|4722|4725|4726|4729|7381|7388|9377|9551|10063|10476|10632|10975|27089|28958|29796|51079|51241|55967|84987|91942|126328	ATP5F1E|ATP5MC1|ATP5MC2|ATP5ME|ATP5PF|ATP5PO|COX4I1|COX5B|COX6A1|COX6B1|COX6C|COX7A2|COX7B|COX7C|COX8A|NDUFA1|NDUFA2|NDUFA4|NDUFA7|NDUFA8|NDUFA9|NDUFAB1|NDUFB1|NDUFB2|NDUFB3|NDUFB4|NDUFB6|NDUFB8|NDUFB9|NDUFB10|NDUFC1|NDUFC2|NDUFS3|NDUFS5|NDUFS6|NDUFV2|UQCRB|UQCRH|COX5A|ATP5MF|COX17|ATP5PD|ATP5MG|UQCR11|UQCRQ|COA3|UQCR10|NDUFA13|COX16|NDUFA12|COX14|NDUFAF2|NDUFA11	-42	tan
KEGG Pathway	24	hsa05016	Huntington disease		-45	12	24	14980	278	263	58	22	2.6	514|516|517|522|539|1211|1327|1329|1337|1340|1345|1347|1349|1350|1351|4694|4695|4697|4701|4702|4704|4706|4707|4708|4709|4710|4712|4714|4715|4716|4717|4718|4722|4725|4726|4729|5435|5436|5437|5438|5439|5441|5689|5691|5692|5695|7381|7388|7979|9377|10476|10975|11258|27089|29796|51079|55967|126328	ATP5F1E|ATP5MC1|ATP5MC2|ATP5PF|ATP5PO|CLTA|COX4I1|COX5B|COX6A1|COX6B1|COX6C|COX7A2|COX7B|COX7C|COX8A|NDUFA1|NDUFA2|NDUFA4|NDUFA7|NDUFA8|NDUFA9|NDUFAB1|NDUFB1|NDUFB2|NDUFB3|NDUFB4|NDUFB6|NDUFB8|NDUFB9|NDUFB10|NDUFC1|NDUFC2|NDUFS3|NDUFS5|NDUFS6|NDUFV2|POLR2F|POLR2G|POLR2H|POLR2I|POLR2J|POLR2L|PSMB1|PSMB3|PSMB4|PSMB7|UQCRB|UQCRH|SEM1|COX5A|ATP5PD|UQCR11|DCTN3|UQCRQ|UQCR10|NDUFA13|NDUFA12|NDUFA11	-42	tan
KEGG Pathway	24	hsa05012	Parkinson disease		-42	12	24	14980	244	263	53	20	2.5	468|514|516|517|522|539|1327|1329|1337|1340|1345|1347|1349|1350|1351|4694|4695|4697|4701|4702|4704|4706|4707|4708|4709|4710|4712|4714|4715|4716|4717|4718|4722|4725|4726|4729|5689|5691|5692|5695|7311|7381|7388|7979|9377|10476|10975|11315|27089|29796|51079|55967|126328	ATF4|ATP5F1E|ATP5MC1|ATP5MC2|ATP5PF|ATP5PO|COX4I1|COX5B|COX6A1|COX6B1|COX6C|COX7A2|COX7B|COX7C|COX8A|NDUFA1|NDUFA2|NDUFA4|NDUFA7|NDUFA8|NDUFA9|NDUFAB1|NDUFB1|NDUFB2|NDUFB3|NDUFB4|NDUFB6|NDUFB8|NDUFB9|NDUFB10|NDUFC1|NDUFC2|NDUFS3|NDUFS5|NDUFS6|NDUFV2|PSMB1|PSMB3|PSMB4|PSMB7|UBA52|UQCRB|UQCRH|SEM1|COX5A|ATP5PD|UQCR11|PARK7|UQCRQ|UQCR10|NDUFA13|NDUFA12|NDUFA11	-40	tan
KEGG Pathway	24	hsa05020	Prion disease		-40	12	23	14980	242	263	51	19	2.4	468|514|516|517|522|539|1327|1329|1337|1340|1345|1347|1349|1350|1351|4694|4695|4697|4701|4702|4704|4706|4707|4708|4709|4710|4712|4714|4715|4716|4717|4718|4722|4725|4726|4729|5689|5691|5692|5695|7381|7388|7979|9377|10476|10975|27089|29796|51079|55967|126328	ATF4|ATP5F1E|ATP5MC1|ATP5MC2|ATP5PF|ATP5PO|COX4I1|COX5B|COX6A1|COX6B1|COX6C|COX7A2|COX7B|COX7C|COX8A|NDUFA1|NDUFA2|NDUFA4|NDUFA7|NDUFA8|NDUFA9|NDUFAB1|NDUFB1|NDUFB2|NDUFB3|NDUFB4|NDUFB6|NDUFB8|NDUFB9|NDUFB10|NDUFC1|NDUFC2|NDUFS3|NDUFS5|NDUFS6|NDUFV2|PSMB1|PSMB3|PSMB4|PSMB7|UQCRB|UQCRH|SEM1|COX5A|ATP5PD|UQCR11|UQCRQ|UQCR10|NDUFA13|NDUFA12|NDUFA11	-37	tan
KEGG Pathway	24	hsa05415	Diabetic cardiomyopathy		-37	13	23	14980	193	263	45	17	2.3	514|516|517|522|539|1327|1329|1337|1340|1345|1347|1349|1350|1351|4694|4695|4697|4701|4702|4704|4706|4707|4708|4709|4710|4712|4714|4715|4716|4717|4718|4722|4725|4726|4729|7381|7388|9377|10476|10975|27089|29796|51079|55967|126328	ATP5F1E|ATP5MC1|ATP5MC2|ATP5PF|ATP5PO|COX4I1|COX5B|COX6A1|COX6B1|COX6C|COX7A2|COX7B|COX7C|COX8A|NDUFA1|NDUFA2|NDUFA4|NDUFA7|NDUFA8|NDUFA9|NDUFAB1|NDUFB1|NDUFB2|NDUFB3|NDUFB4|NDUFB6|NDUFB8|NDUFB9|NDUFB10|NDUFC1|NDUFC2|NDUFS3|NDUFS5|NDUFS6|NDUFV2|UQCRB|UQCRH|COX5A|ATP5PD|UQCR11|UQCRQ|UQCR10|NDUFA13|NDUFA12|NDUFA11	-35	tan
KEGG Pathway	24	hsa05208	Chemical carcinogenesis - reactive oxygen species		-37	13	23	14980	208	263	46	17	2.3	514|516|517|522|539|1327|1329|1337|1340|1345|1347|1349|1350|1351|4694|4695|4697|4701|4702|4704|4706|4707|4708|4709|4710|4712|4714|4715|4716|4717|4718|4722|4725|4726|4729|7381|7388|9377|9446|10476|10975|27089|29796|51079|55967|126328	ATP5F1E|ATP5MC1|ATP5MC2|ATP5PF|ATP5PO|COX4I1|COX5B|COX6A1|COX6B1|COX6C|COX7A2|COX7B|COX7C|COX8A|NDUFA1|NDUFA2|NDUFA4|NDUFA7|NDUFA8|NDUFA9|NDUFAB1|NDUFB1|NDUFB2|NDUFB3|NDUFB4|NDUFB6|NDUFB8|NDUFB9|NDUFB10|NDUFC1|NDUFC2|NDUFS3|NDUFS5|NDUFS6|NDUFV2|UQCRB|UQCRH|COX5A|GSTO1|ATP5PD|UQCR11|UQCRQ|UQCR10|NDUFA13|NDUFA12|NDUFA11	-34	tan
WikiPathways	27	WP4396	Nonalcoholic fatty liver disease		-36	16	24	14980	145	263	40	15	2.2	468|1327|1329|1337|1340|1345|1347|1349|1350|1351|4694|4695|4697|4701|4702|4704|4706|4707|4708|4709|4710|4712|4714|4715|4716|4717|4718|4722|4725|4726|4729|7381|7388|9377|10975|27089|29796|51079|55967|126328	ATF4|COX4I1|COX5B|COX6A1|COX6B1|COX6C|COX7A2|COX7B|COX7C|COX8A|NDUFA1|NDUFA2|NDUFA4|NDUFA7|NDUFA8|NDUFA9|NDUFAB1|NDUFB1|NDUFB2|NDUFB3|NDUFB4|NDUFB6|NDUFB8|NDUFB9|NDUFB10|NDUFC1|NDUFC2|NDUFS3|NDUFS5|NDUFS6|NDUFV2|UQCRB|UQCRH|COX5A|UQCR11|UQCRQ|UQCR10|NDUFA13|NDUFA12|NDUFA11	-34	tan
KEGG Pathway	24	hsa04932	Non-alcoholic fatty liver disease		-36	15	24	14980	147	263	40	15	2.2	468|1327|1329|1337|1340|1345|1347|1349|1350|1351|4694|4695|4697|4701|4702|4704|4706|4707|4708|4709|4710|4712|4714|4715|4716|4717|4718|4722|4725|4726|4729|7381|7388|9377|10975|27089|29796|51079|55967|126328	ATF4|COX4I1|COX5B|COX6A1|COX6B1|COX6C|COX7A2|COX7B|COX7C|COX8A|NDUFA1|NDUFA2|NDUFA4|NDUFA7|NDUFA8|NDUFA9|NDUFAB1|NDUFB1|NDUFB2|NDUFB3|NDUFB4|NDUFB6|NDUFB8|NDUFB9|NDUFB10|NDUFC1|NDUFC2|NDUFS3|NDUFS5|NDUFS6|NDUFV2|UQCRB|UQCRH|COX5A|UQCR11|UQCRQ|UQCR10|NDUFA13|NDUFA12|NDUFA11	-33	tan
KEGG Pathway	24	hsa05014	Amyotrophic lateral sclerosis		-35	9.1	20	14980	330	263	53	20	2.5	468|514|516|517|522|539|1327|1329|1337|1340|1345|1347|1349|1350|1351|4694|4695|4697|4701|4702|4704|4706|4707|4708|4709|4710|4712|4714|4715|4716|4717|4718|4722|4725|4726|4729|5689|5691|5692|5695|7381|7388|7979|9377|10476|10975|11258|27089|29107|29796|51079|55967|126328	ATF4|ATP5F1E|ATP5MC1|ATP5MC2|ATP5PF|ATP5PO|COX4I1|COX5B|COX6A1|COX6B1|COX6C|COX7A2|COX7B|COX7C|COX8A|NDUFA1|NDUFA2|NDUFA4|NDUFA7|NDUFA8|NDUFA9|NDUFAB1|NDUFB1|NDUFB2|NDUFB3|NDUFB4|NDUFB6|NDUFB8|NDUFB9|NDUFB10|NDUFC1|NDUFC2|NDUFS3|NDUFS5|NDUFS6|NDUFV2|PSMB1|PSMB3|PSMB4|PSMB7|UQCRB|UQCRH|SEM1|COX5A|ATP5PD|UQCR11|DCTN3|UQCRQ|NXT1|UQCR10|NDUFA13|NDUFA12|NDUFA11	-33	tan
WikiPathways	27	WP623	Oxidative phosphorylation		-35	28	28	14980	60	263	29	11	1.9	514|516|517|521|522|539|4695|4697|4701|4702|4704|4706|4707|4708|4710|4712|4714|4715|4716|4717|4718|4722|4725|4726|4729|9551|10476|10632|126328	ATP5F1E|ATP5MC1|ATP5MC2|ATP5ME|ATP5PF|ATP5PO|NDUFA2|NDUFA4|NDUFA7|NDUFA8|NDUFA9|NDUFAB1|NDUFB1|NDUFB2|NDUFB4|NDUFB6|NDUFB8|NDUFB9|NDUFB10|NDUFC1|NDUFC2|NDUFS3|NDUFS5|NDUFS6|NDUFV2|ATP5MF|ATP5PD|ATP5MG|NDUFA11	-32	tan
KEGG Pathway	24	hsa05010	Alzheimer disease		-33	8.6	19	14980	346	263	52	20	2.5	468|514|516|517|522|539|1327|1329|1337|1340|1345|1347|1349|1350|1351|4694|4695|4697|4701|4702|4704|4706|4707|4708|4709|4710|4712|4714|4715|4716|4717|4718|4722|4725|4726|4729|5689|5691|5692|5695|7381|7388|7979|9377|10476|10975|27089|29796|51079|55851|55967|126328	ATF4|ATP5F1E|ATP5MC1|ATP5MC2|ATP5PF|ATP5PO|COX4I1|COX5B|COX6A1|COX6B1|COX6C|COX7A2|COX7B|COX7C|COX8A|NDUFA1|NDUFA2|NDUFA4|NDUFA7|NDUFA8|NDUFA9|NDUFAB1|NDUFB1|NDUFB2|NDUFB3|NDUFB4|NDUFB6|NDUFB8|NDUFB9|NDUFB10|NDUFC1|NDUFC2|NDUFS3|NDUFS5|NDUFS6|NDUFV2|PSMB1|PSMB3|PSMB4|PSMB7|UQCRB|UQCRH|SEM1|COX5A|ATP5PD|UQCR11|UQCRQ|UQCR10|NDUFA13|PSENEN|NDUFA12|NDUFA11	-30	tan
KEGG Pathway	24	hsa05022	Pathways of neurodegeneration - multiple diseases		-31	7.3	17	14980	423	263	54	21	2.5	468|514|516|517|522|539|1327|1329|1337|1340|1345|1347|1349|1350|1351|4694|4695|4697|4701|4702|4704|4706|4707|4708|4709|4710|4712|4714|4715|4716|4717|4718|4722|4725|4726|4729|5689|5691|5692|5695|7311|7381|7388|7979|9377|10476|10975|11258|11315|27089|29796|51079|55967|126328	ATF4|ATP5F1E|ATP5MC1|ATP5MC2|ATP5PF|ATP5PO|COX4I1|COX5B|COX6A1|COX6B1|COX6C|COX7A2|COX7B|COX7C|COX8A|NDUFA1|NDUFA2|NDUFA4|NDUFA7|NDUFA8|NDUFA9|NDUFAB1|NDUFB1|NDUFB2|NDUFB3|NDUFB4|NDUFB6|NDUFB8|NDUFB9|NDUFB10|NDUFC1|NDUFC2|NDUFS3|NDUFS5|NDUFS6|NDUFV2|PSMB1|PSMB3|PSMB4|PSMB7|UBA52|UQCRB|UQCRH|SEM1|COX5A|ATP5PD|UQCR11|DCTN3|PARK7|UQCRQ|UQCR10|NDUFA13|NDUFA12|NDUFA11	-28	tan
CORUM	33	CORUM:178	Respiratory chain complex I (holoenzyme), mitochondrial		-30	31	27	14980	44	263	24	9.1	1.8	4694|4695|4697|4701|4702|4704|4706|4707|4708|4709|4710|4712|4714|4715|4716|4717|4718|4722|4725|4726|4729|51079|55967|126328	NDUFA1|NDUFA2|NDUFA4|NDUFA7|NDUFA8|NDUFA9|NDUFAB1|NDUFB1|NDUFB2|NDUFB3|NDUFB4|NDUFB6|NDUFB8|NDUFB9|NDUFB10|NDUFC1|NDUFC2|NDUFS3|NDUFS5|NDUFS6|NDUFV2|NDUFA13|NDUFA12|NDUFA11	-28	tan
Reactome Gene Sets	6	R-HSA-6799198	Complex I biogenesis		-28	22	23	14980	68	263	26	9.9	1.8	4694|4695|4701|4702|4704|4706|4707|4708|4709|4710|4712|4714|4715|4716|4717|4718|4722|4725|4726|4729|51079|51300|55967|90871|91942|126328	NDUFA1|NDUFA2|NDUFA7|NDUFA8|NDUFA9|NDUFAB1|NDUFB1|NDUFB2|NDUFB3|NDUFB4|NDUFB6|NDUFB8|NDUFB9|NDUFB10|NDUFC1|NDUFC2|NDUFS3|NDUFS5|NDUFS6|NDUFV2|NDUFA13|TIMMDC1|NDUFA12|DMAC1|NDUFAF2|NDUFA11	-25	tan
WikiPathways	27	WP4324	Mitochondrial complex I assembly model OXPHOS system		-27	24	23	14980	56	263	24	9.1	1.8	4694|4695|4701|4702|4706|4707|4708|4709|4710|4712|4714|4715|4716|4717|4718|4722|4725|4726|4729|51079|51300|55967|90871|91942	NDUFA1|NDUFA2|NDUFA7|NDUFA8|NDUFAB1|NDUFB1|NDUFB2|NDUFB3|NDUFB4|NDUFB6|NDUFB8|NDUFB9|NDUFB10|NDUFC1|NDUFC2|NDUFS3|NDUFS5|NDUFS6|NDUFV2|NDUFA13|TIMMDC1|NDUFA12|DMAC1|NDUFAF2	-25	tan
Reactome Gene Sets	6	R-HSA-5368286	Mitochondrial translation initiation		-26	18	21	14980	87	263	27	10	1.9	3396|26589|28957|29093|51023|51258|51264|51642|51649|51650|54460|54948|55052|57129|64928|64960|64963|64979|65003|65005|78988|84545|116540|116541|118487|122704|219927	MRPL58|MRPL46|MRPS28|MRPL22|MRPS18C|MRPL51|MRPL27|MRPL48|MRPS23|MRPS33|MRPS21|MRPL16|MRPL20|MRPL47|MRPL14|MRPS15|MRPS11|MRPL36|MRPL11|MRPL9|MRPL57|MRPL43|MRPL53|MRPL54|CHCHD1|MRPL52|MRPL21	-24	tan
Reactome Gene Sets	6	R-HSA-5419276	Mitochondrial translation termination		-26	18	21	14980	87	263	27	10	1.9	3396|26589|28957|29093|51023|51258|51264|51642|51649|51650|54460|54948|55052|57129|64928|64960|64963|64979|65003|65005|78988|84545|116540|116541|118487|122704|219927	MRPL58|MRPL46|MRPS28|MRPL22|MRPS18C|MRPL51|MRPL27|MRPL48|MRPS23|MRPS33|MRPS21|MRPL16|MRPL20|MRPL47|MRPL14|MRPS15|MRPS11|MRPL36|MRPL11|MRPL9|MRPL57|MRPL43|MRPL53|MRPL54|CHCHD1|MRPL52|MRPL21	-24	tan
Reactome Gene Sets	6	R-HSA-5389840	Mitochondrial translation elongation		-26	18	21	14980	87	263	27	10	1.9	3396|26589|28957|29093|51023|51258|51264|51642|51649|51650|54460|54948|55052|57129|64928|64960|64963|64979|65003|65005|78988|84545|116540|116541|118487|122704|219927	MRPL58|MRPL46|MRPS28|MRPL22|MRPS18C|MRPL51|MRPL27|MRPL48|MRPS23|MRPS33|MRPS21|MRPL16|MRPL20|MRPL47|MRPL14|MRPS15|MRPS11|MRPL36|MRPL11|MRPL9|MRPL57|MRPL43|MRPL53|MRPL54|CHCHD1|MRPL52|MRPL21	-24	tan
Reactome Gene Sets	6	R-HSA-5368287	Mitochondrial translation		-25	17	20	14980	93	263	27	10	1.9	3396|26589|28957|29093|51023|51258|51264|51642|51649|51650|54460|54948|55052|57129|64928|64960|64963|64979|65003|65005|78988|84545|116540|116541|118487|122704|219927	MRPL58|MRPL46|MRPS28|MRPL22|MRPS18C|MRPL51|MRPL27|MRPL48|MRPS23|MRPS33|MRPS21|MRPL16|MRPL20|MRPL47|MRPL14|MRPS15|MRPS11|MRPL36|MRPL11|MRPL9|MRPL57|MRPL43|MRPL53|MRPL54|CHCHD1|MRPL52|MRPL21	-23	tan
CORUM	33	CORUM:320	55S ribosome, mitochondrial		-23	18	20	14980	77	263	24	9.1	1.8	26589|28957|29093|51023|51258|51264|51642|51649|51650|54460|54948|55052|57129|64928|64960|64963|64979|65003|65005|84545|116540|116541|122704|219927	MRPL46|MRPS28|MRPL22|MRPS18C|MRPL51|MRPL27|MRPL48|MRPS23|MRPS33|MRPS21|MRPL16|MRPL20|MRPL47|MRPL14|MRPS15|MRPS11|MRPL36|MRPL11|MRPL9|MRPL43|MRPL53|MRPL54|MRPL52|MRPL21	-21	tan
Reactome Gene Sets	6	R-HSA-72766	Translation		-20	7.1	14	14980	290	263	36	14	2.1	3396|6158|6166|6746|6748|7311|26589|27335|28957|29093|51023|51121|51258|51264|51504|51642|51649|51650|54460|54948|55052|57129|64928|64960|64963|64979|65003|65005|78988|84545|116540|116541|116832|118487|122704|219927	MRPL58|RPL28|RPL36AL|SSR2|SSR4|UBA52|MRPL46|EIF3K|MRPS28|MRPL22|MRPS18C|RPL26L1|MRPL51|MRPL27|TRMT112|MRPL48|MRPS23|MRPS33|MRPS21|MRPL16|MRPL20|MRPL47|MRPL14|MRPS15|MRPS11|MRPL36|MRPL11|MRPL9|MRPL57|MRPL43|MRPL53|MRPL54|RPL39L|CHCHD1|MRPL52|MRPL21	-18	tan
WikiPathways	27	WP4922	Mitochondrial complex IV assembly		-19	27	20	14980	34	263	16	6.1	1.5	1327|1329|1337|1340|1345|1347|1349|1350|1351|4697|9377|10063|28958|51241|84987|100131801	COX4I1|COX5B|COX6A1|COX6B1|COX6C|COX7A2|COX7B|COX7C|COX8A|NDUFA4|COX5A|COX17|COA3|COX16|COX14|PET100	-17	tan
KEGG Pathway	24	hsa04723	Retrograde endocannabinoid signaling		-18	11	15	14980	119	263	24	9.1	1.8	4694|4695|4697|4701|4702|4704|4706|4707|4708|4709|4710|4712|4714|4715|4716|4717|4718|4722|4725|4726|4729|51079|55967|126328	NDUFA1|NDUFA2|NDUFA4|NDUFA7|NDUFA8|NDUFA9|NDUFAB1|NDUFB1|NDUFB2|NDUFB3|NDUFB4|NDUFB6|NDUFB8|NDUFB9|NDUFB10|NDUFC1|NDUFC2|NDUFS3|NDUFS5|NDUFS6|NDUFV2|NDUFA13|NDUFA12|NDUFA11	-16	tan
CORUM	33	CORUM:324	39S ribosomal subunit, mitochondrial		-18	20	18	14980	48	263	17	6.5	1.5	26589|29093|51258|51264|51642|54948|55052|57129|64928|64979|65003|65005|84545|116540|116541|122704|219927	MRPL46|MRPL22|MRPL51|MRPL27|MRPL48|MRPL16|MRPL20|MRPL47|MRPL14|MRPL36|MRPL11|MRPL9|MRPL43|MRPL53|MRPL54|MRPL52|MRPL21	-16	tan
Reactome Gene Sets	6	R-HSA-9864848	Complex IV assembly		-17	20	17	14980	45	263	16	6.1	1.5	1327|1329|1337|1340|1345|1347|1349|1350|1351|4697|9377|10063|28958|51241|84987|100131801	COX4I1|COX5B|COX6A1|COX6B1|COX6C|COX7A2|COX7B|COX7C|COX8A|NDUFA4|COX5A|COX17|COA3|COX16|COX14|PET100	-15	tan
CORUM	33	CORUM:2914	Respiratory chain complex I (beta subunit) mitochondrial		-16	39	20	14980	16	263	11	4.2	1.2	4697|4706|4707|4708|4709|4710|4712|4714|4715|4716|4718	NDUFA4|NDUFAB1|NDUFB1|NDUFB2|NDUFB3|NDUFB4|NDUFB6|NDUFB8|NDUFB9|NDUFB10|NDUFC2	-14	tan
KEGG Pathway	24	hsa04260	Cardiac muscle contraction		-13	13	13	14980	64	263	15	5.7	1.4	1327|1329|1337|1340|1345|1347|1349|1350|1351|7381|7388|9377|10975|27089|29796	COX4I1|COX5B|COX6A1|COX6B1|COX6C|COX7A2|COX7B|COX7C|COX8A|UQCRB|UQCRH|COX5A|UQCR11|UQCRQ|UQCR10	-11	tan
Reactome Gene Sets	6	R-HSA-163210	Formation of ATP by chemiosmotic coupling		-12	28	16	14980	20	263	10	3.8	1.2	514|516|517|521|522|539|9551|9556|10476|10632	ATP5F1E|ATP5MC1|ATP5MC2|ATP5ME|ATP5PF|ATP5PO|ATP5MF|ATP5MJ|ATP5PD|ATP5MG	-11	tan
CORUM	33	CORUM:563	F1F0-ATP synthase, mitochondrial		-12	32	17	14980	16	263	9	3.4	1.1	514|516|521|522|539|9551|10476|10632|93974	ATP5F1E|ATP5MC1|ATP5ME|ATP5PF|ATP5PO|ATP5MF|ATP5PD|ATP5MG|ATP5IF1	-10	tan
Reactome Gene Sets	6	R-HSA-8949613	Cristae formation		-11	19	14	14980	33	263	11	4.2	1.2	514|516|517|521|522|539|9551|9556|10476|10632|125988	ATP5F1E|ATP5MC1|ATP5MC2|ATP5ME|ATP5PF|ATP5PO|ATP5MF|ATP5MJ|ATP5PD|ATP5MG|MICOS13	-9.4	tan
Reactome Gene Sets	6	R-HSA-8953854	Metabolism of RNA		-10	3.2	8.1	14980	709	263	40	15	2.2	5435|5436|5437|5438|5439|5441|5689|5691|5692|5695|6158|6166|6637|7311|7979|8896|10436|10465|10557|10907|27257|29107|51013|51121|51367|51503|51504|51690|55505|57819|59286|79622|79760|81892|83443|84324|84844|84967|116832|339487	POLR2F|POLR2G|POLR2H|POLR2I|POLR2J|POLR2L|PSMB1|PSMB3|PSMB4|PSMB7|RPL28|RPL36AL|SNRPG|UBA52|SEM1|BUD31|EMG1|PPIH|RPP38|TXNL4A|LSM1|NXT1|EXOSC1|RPL26L1|POP5|CWC15|TRMT112|LSM7|NOP10|LSM2|UBL5|SNRNP25|GEMIN7|SLIRP|SF3B5|SARNP|PHF5A|LSM10|RPL39L|ZBTB8OS	-8.5	tan
Reactome Gene Sets	6	R-HSA-5628897	TP53 Regulates Metabolic Genes		-10	10	11	14980	79	263	14	5.3	1.4	1327|1329|1337|1340|1345|1347|1349|1350|1351|4697|9377|10542|28956|55004	COX4I1|COX5B|COX6A1|COX6B1|COX6C|COX7A2|COX7B|COX7C|COX8A|NDUFA4|COX5A|LAMTOR5|LAMTOR2|LAMTOR1	-8.3	tan
CORUM	33	CORUM:2920	Respiratory chain complex I (lambda subunit) mitochondrial		-10	28	15	14980	16	263	8	3	1.1	4695|4701|4722|4726|4729|51079|55967|126328	NDUFA2|NDUFA7|NDUFS3|NDUFS6|NDUFV2|NDUFA13|NDUFA12|NDUFA11	-8.3	tan
KEGG Pathway	24	hsa03010	Ribosome		-9.8	7.3	9.8	14980	132	263	17	6.5	1.5	6158|6166|7311|29093|51023|51121|51264|54460|54948|55052|64928|64960|64963|64979|65003|65005|219927	RPL28|RPL36AL|UBA52|MRPL22|MRPS18C|RPL26L1|MRPL27|MRPS21|MRPL16|MRPL20|MRPL14|MRPS15|MRPS11|MRPL36|MRPL11|MRPL9|MRPL21	-8.1	tan
Reactome Gene Sets	6	R-HSA-9711123	Cellular response to chemical stress		-9.5	5.8	9	14980	198	263	20	7.6	1.6	468|475|1327|1329|1337|1340|1345|1347|1349|1350|1351|4697|5689|5691|5692|5695|7311|7979|9377|9978	ATF4|ATOX1|COX4I1|COX5B|COX6A1|COX6B1|COX6C|COX7A2|COX7B|COX7C|COX8A|NDUFA4|PSMB1|PSMB3|PSMB4|PSMB7|UBA52|SEM1|COX5A|RBX1	-7.8	tan
Reactome Gene Sets	6	R-HSA-3700989	Transcriptional Regulation by TP53		-9.3	4.3	8.2	14980	348	263	26	9.9	1.8	1327|1329|1337|1340|1345|1347|1349|1350|1351|4697|5435|5436|5437|5438|5439|5441|6827|6881|6883|6921|6923|7311|9377|10542|28956|55004	COX4I1|COX5B|COX6A1|COX6B1|COX6C|COX7A2|COX7B|COX7C|COX8A|NDUFA4|POLR2F|POLR2G|POLR2H|POLR2I|POLR2J|POLR2L|SUPT4H1|TAF10|TAF12|ELOC|ELOB|UBA52|COX5A|LAMTOR5|LAMTOR2|LAMTOR1	-7.6	tan
Reactome Gene Sets	6	R-HSA-167238	Pausing and recovery of Tat-mediated HIV elongation		-8.8	17	12	14980	30	263	9	3.4	1.1	5435|5436|5437|5438|5439|5441|6827|6921|6923	POLR2F|POLR2G|POLR2H|POLR2I|POLR2J|POLR2L|SUPT4H1|ELOC|ELOB	-7.2	tan
Reactome Gene Sets	6	R-HSA-167243	Tat-mediated HIV elongation arrest and recovery		-8.8	17	12	14980	30	263	9	3.4	1.1	5435|5436|5437|5438|5439|5441|6827|6921|6923	POLR2F|POLR2G|POLR2H|POLR2I|POLR2J|POLR2L|SUPT4H1|ELOC|ELOB	-7.2	tan
Reactome Gene Sets	6	R-HSA-9707564	Cytoprotection by HMOX1		-8.6	11	10	14980	55	263	11	4.2	1.2	1327|1329|1337|1340|1345|1347|1349|1350|1351|4697|9377	COX4I1|COX5B|COX6A1|COX6B1|COX6C|COX7A2|COX7B|COX7C|COX8A|NDUFA4|COX5A	-7	tan
Reactome Gene Sets	6	R-HSA-167287	HIV elongation arrest and recovery		-8.6	16	11	14980	32	263	9	3.4	1.1	5435|5436|5437|5438|5439|5441|6827|6921|6923	POLR2F|POLR2G|POLR2H|POLR2I|POLR2J|POLR2L|SUPT4H1|ELOC|ELOB	-7	tan
Reactome Gene Sets	6	R-HSA-167290	Pausing and recovery of HIV elongation		-8.6	16	11	14980	32	263	9	3.4	1.1	5435|5436|5437|5438|5439|5441|6827|6921|6923	POLR2F|POLR2G|POLR2H|POLR2I|POLR2J|POLR2L|SUPT4H1|ELOC|ELOB	-7	tan
CORUM	33	CORUM:2905	Respiratory chain complex I (intermediate), mitochondrial		-7.9	31	13	14980	11	263	6	2.3	0.92	4695|4704|4712|4722|4725|4729	NDUFA2|NDUFA9|NDUFB6|NDUFS3|NDUFS5|NDUFV2	-6.4	tan
Reactome Gene Sets	6	R-HSA-72165	mRNA Splicing - Minor Pathway		-7.9	11	9.8	14980	50	263	10	3.8	1.2	5435|5436|5437|5438|5439|5441|6637|10907|79622|83443	POLR2F|POLR2G|POLR2H|POLR2I|POLR2J|POLR2L|SNRPG|TXNL4A|SNRNP25|SF3B5	-6.4	tan
Reactome Gene Sets	6	R-HSA-9837999	Mitochondrial protein degradation		-7.8	7.6	8.7	14980	98	263	13	4.9	1.3	522|539|1327|1329|4695|4712|4722|9377|10476|10632|27089|51079|51142	ATP5PF|ATP5PO|COX4I1|COX5B|NDUFA2|NDUFB6|NDUFS3|COX5A|ATP5PD|ATP5MG|UQCRQ|NDUFA13|CHCHD2	-6.3	tan
CORUM	33	CORUM:104	RNA polymerase II core complex		-7.6	28	13	14980	12	263	6	2.3	0.92	5435|5436|5437|5438|5439|5441	POLR2F|POLR2G|POLR2H|POLR2I|POLR2J|POLR2L	-6.2	tan
Reactome Gene Sets	6	R-HSA-167172	Transcription of the HIV genome		-7.6	9.2	9.1	14980	68	263	11	4.2	1.2	5435|5436|5437|5438|5439|5441|6827|6881|6883|6921|6923	POLR2F|POLR2G|POLR2H|POLR2I|POLR2J|POLR2L|SUPT4H1|TAF10|TAF12|ELOC|ELOB	-6.1	tan
Reactome Gene Sets	6	R-HSA-167169	HIV Transcription Elongation		-7.4	12	9.7	14980	42	263	9	3.4	1.1	5435|5436|5437|5438|5439|5441|6827|6921|6923	POLR2F|POLR2G|POLR2H|POLR2I|POLR2J|POLR2L|SUPT4H1|ELOC|ELOB	-6	tan
Reactome Gene Sets	6	R-HSA-167246	Tat-mediated elongation of the HIV-1 transcript		-7.4	12	9.7	14980	42	263	9	3.4	1.1	5435|5436|5437|5438|5439|5441|6827|6921|6923	POLR2F|POLR2G|POLR2H|POLR2I|POLR2J|POLR2L|SUPT4H1|ELOC|ELOB	-6	tan
Reactome Gene Sets	6	R-HSA-167200	Formation of HIV-1 elongation complex containing HIV-1 Tat		-7.4	12	9.7	14980	42	263	9	3.4	1.1	5435|5436|5437|5438|5439|5441|6827|6921|6923	POLR2F|POLR2G|POLR2H|POLR2I|POLR2J|POLR2L|SUPT4H1|ELOC|ELOB	-6	tan
CORUM	33	CORUM:2686	BRCA1-core RNA polymerase II complex		-7.4	26	12	14980	13	263	6	2.3	0.92	5435|5436|5437|5438|5439|5441	POLR2F|POLR2G|POLR2H|POLR2I|POLR2J|POLR2L	-5.9	tan
Reactome Gene Sets	6	R-HSA-167152	Formation of HIV elongation complex in the absence of HIV Tat		-7.2	12	9.5	14980	44	263	9	3.4	1.1	5435|5436|5437|5438|5439|5441|6827|6921|6923	POLR2F|POLR2G|POLR2H|POLR2I|POLR2J|POLR2L|SUPT4H1|ELOC|ELOB	-5.8	tan
CORUM	33	CORUM:6442	Cytochrome c oxidase, mitochondrial		-7.1	24	12	14980	14	263	6	2.3	0.92	1327|1345|9377|28958|51241|84987	COX4I1|COX6C|COX5A|COA3|COX16|COX14	-5.7	tan
Reactome Gene Sets	6	R-HSA-167242	Abortive elongation of HIV-1 transcript in the absence of Tat		-7	17	10	14980	23	263	7	2.7	0.99	5435|5436|5437|5438|5439|5441|6827	POLR2F|POLR2G|POLR2H|POLR2I|POLR2J|POLR2L|SUPT4H1	-5.6	tan
Reactome Gene Sets	6	R-HSA-162906	HIV Infection		-7	4.5	7.1	14980	227	263	18	6.8	1.6	5435|5436|5437|5438|5439|5441|5689|5691|5692|5695|6827|6881|6883|6921|6923|7311|7979|9978	POLR2F|POLR2G|POLR2H|POLR2I|POLR2J|POLR2L|PSMB1|PSMB3|PSMB4|PSMB7|SUPT4H1|TAF10|TAF12|ELOC|ELOB|UBA52|SEM1|RBX1	-5.6	tan
Reactome Gene Sets	6	R-HSA-674695	RNA Polymerase II Pre-transcription Events		-6.9	7.9	8.3	14980	79	263	11	4.2	1.2	5435|5436|5437|5438|5439|5441|6827|6881|6883|6921|6923	POLR2F|POLR2G|POLR2H|POLR2I|POLR2J|POLR2L|SUPT4H1|TAF10|TAF12|ELOC|ELOB	-5.5	tan
WikiPathways	27	WP4921	Mitochondrial complex III assembly		-6.7	21	11	14980	16	263	6	2.3	0.92	7381|7388|10975|27089|29796|84300	UQCRB|UQCRH|UQCR11|UQCRQ|UQCR10|UQCC2	-5.4	tan
Reactome Gene Sets	6	R-HSA-72172	mRNA Splicing		-6.6	4.5	6.9	14980	215	263	17	6.5	1.5	5435|5436|5437|5438|5439|5441|6637|8896|10465|10907|51503|51690|57819|59286|79622|83443|84844	POLR2F|POLR2G|POLR2H|POLR2I|POLR2J|POLR2L|SNRPG|BUD31|PPIH|TXNL4A|CWC15|LSM7|LSM2|UBL5|SNRNP25|SF3B5|PHF5A	-5.3	tan
Reactome Gene Sets	6	R-HSA-6781823	Formation of TC-NER Pre-Incision Complex		-6.6	9.9	8.6	14980	52	263	9	3.4	1.1	5435|5436|5437|5438|5439|5441|7311|9978|10980	POLR2F|POLR2G|POLR2H|POLR2I|POLR2J|POLR2L|UBA52|RBX1|COPS6	-5.3	tan
Reactome Gene Sets	6	R-HSA-180585	Vif-mediated degradation of APOBEC3G		-6.6	9.9	8.6	14980	52	263	9	3.4	1.1	5689|5691|5692|5695|6921|6923|7311|7979|9978	PSMB1|PSMB3|PSMB4|PSMB7|ELOC|ELOB|UBA52|SEM1|RBX1	-5.3	tan
CORUM	33	CORUM:2685	RNA polymerase II (RNAPII)		-6.5	20	11	14980	17	263	6	2.3	0.92	5435|5436|5437|5438|5439|5441	POLR2F|POLR2G|POLR2H|POLR2I|POLR2J|POLR2L	-5.2	tan
CORUM	33	CORUM:2904	Respiratory chain complex I (intermediate VII/650kD), mitochondrial		-6.4	28	12	14980	10	263	5	1.9	0.84	4695|4704|4722|4725|4729	NDUFA2|NDUFA9|NDUFS3|NDUFS5|NDUFV2	-5.1	tan
CORUM	33	CORUM:315	28S ribosomal subunit, mitochondrial		-6.3	14	9.2	14980	29	263	7	2.7	0.99	28957|51023|51649|51650|54460|64960|64963	MRPS28|MRPS18C|MRPS23|MRPS33|MRPS21|MRPS15|MRPS11	-5	tan
Reactome Gene Sets	6	R-HSA-72203	Processing of Capped Intron-Containing Pre-mRNA		-6.2	3.8	6.4	14980	282	263	19	7.2	1.6	5435|5436|5437|5438|5439|5441|6637|8896|10465|10907|29107|51503|51690|57819|59286|79622|83443|84324|84844	POLR2F|POLR2G|POLR2H|POLR2I|POLR2J|POLR2L|SNRPG|BUD31|PPIH|TXNL4A|NXT1|CWC15|LSM7|LSM2|UBL5|SNRNP25|SF3B5|SARNP|PHF5A	-5	tan
Reactome Gene Sets	6	R-HSA-75955	RNA Polymerase II Transcription Elongation		-6.2	9	8.1	14980	57	263	9	3.4	1.1	5435|5436|5437|5438|5439|5441|6827|6921|6923	POLR2F|POLR2G|POLR2H|POLR2I|POLR2J|POLR2L|SUPT4H1|ELOC|ELOB	-5	tan
Reactome Gene Sets	6	R-HSA-112382	Formation of RNA Pol II elongation complex		-6.2	9	8.1	14980	57	263	9	3.4	1.1	5435|5436|5437|5438|5439|5441|6827|6921|6923	POLR2F|POLR2G|POLR2H|POLR2I|POLR2J|POLR2L|SUPT4H1|ELOC|ELOB	-5	tan
Reactome Gene Sets	6	R-HSA-8851708	Signaling by FGFR2 IIIa TM		-6.2	18	9.9	14980	19	263	6	2.3	0.92	5435|5436|5437|5438|5439|5441	POLR2F|POLR2G|POLR2H|POLR2I|POLR2J|POLR2L	-5	tan
Reactome Gene Sets	6	R-HSA-1592230	Mitochondrial biogenesis		-6.1	6.7	7.4	14980	94	263	11	4.2	1.2	514|516|517|521|522|539|9551|9556|10476|10632|125988	ATP5F1E|ATP5MC1|ATP5MC2|ATP5ME|ATP5PF|ATP5PO|ATP5MF|ATP5MJ|ATP5PD|ATP5MG|MICOS13	-4.9	tan
Reactome Gene Sets	6	R-HSA-72163	mRNA Splicing - Major Pathway		-6.1	4.4	6.6	14980	207	263	16	6.1	1.5	5435|5436|5437|5438|5439|5441|6637|8896|10465|10907|51503|51690|57819|59286|83443|84844	POLR2F|POLR2G|POLR2H|POLR2I|POLR2J|POLR2L|SNRPG|BUD31|PPIH|TXNL4A|CWC15|LSM7|LSM2|UBL5|SF3B5|PHF5A	-4.9	tan
Reactome Gene Sets	6	R-HSA-5601884	PIWI-interacting RNA (piRNA) biogenesis		-6.1	17	9.6	14980	20	263	6	2.3	0.92	5435|5436|5437|5438|5439|5441	POLR2F|POLR2G|POLR2H|POLR2I|POLR2J|POLR2L	-4.8	tan
Reactome Gene Sets	6	R-HSA-6781827	Transcription-Coupled Nucleotide Excision Repair (TC-NER)		-6	7.4	7.5	14980	77	263	10	3.8	1.2	5435|5436|5437|5438|5439|5441|7311|9978|10980|56655	POLR2F|POLR2G|POLR2H|POLR2I|POLR2J|POLR2L|UBA52|RBX1|COPS6|POLE4	-4.8	tan
Reactome Gene Sets	6	R-HSA-6796648	TP53 Regulates Transcription of DNA Repair Genes		-6	8.4	7.7	14980	61	263	9	3.4	1.1	5435|5436|5437|5438|5439|5441|6827|6921|6923	POLR2F|POLR2G|POLR2H|POLR2I|POLR2J|POLR2L|SUPT4H1|ELOC|ELOB	-4.7	tan
Reactome Gene Sets	6	R-HSA-75953	RNA Polymerase II Transcription Initiation		-5.9	9.9	8.1	14980	46	263	8	3	1.1	5435|5436|5437|5438|5439|5441|6881|6883	POLR2F|POLR2G|POLR2H|POLR2I|POLR2J|POLR2L|TAF10|TAF12	-4.7	tan
Reactome Gene Sets	6	R-HSA-76042	RNA Polymerase II Transcription Initiation And Promoter Clearance		-5.9	9.9	8.1	14980	46	263	8	3	1.1	5435|5436|5437|5438|5439|5441|6881|6883	POLR2F|POLR2G|POLR2H|POLR2I|POLR2J|POLR2L|TAF10|TAF12	-4.7	tan
[truncated: 824 more rows]

## Sheet: Skin factors
Category	CategoryID	GO	Description	PARENT_GO	LogP	Enrichment	Z-score	#TotalGeneInLibrary	#GeneInGO	#GeneInHitList	#GeneInGOAndHitList	%InGO	STDV %InGO	GeneID	Hits	Log(q-value)	GeneList
[truncated: 859 more rows]

[truncated: 2 more sheets: Blood modules, Blood factors]
