# Supplementary material for: Transcriptomic profiling and machine learning uncover gene signatures of psoriasis endotypes and disease severity
Source: Commun Med (Lond). 2026 Jan 21;6:65. doi: 10.1038/s43856-025-01325-4 (PMC12852803; doi:10.1038/s43856-025-01325-4)
Supplement: Supplementary file 9 — Supplementary Data 6 [file 43856_2025_1325_MOESM9_ESM.xlsx]

## Sheet: Lesional, Both Drugs
coeft1	coeft2	coeft3	AveExpr	F	P.Value	adj.P.Val	q.value	lfdr	EnsemblID	GeneSymbol	Description	fit_range	signed_fit_range
-3.08282	-8.98147	-3.23398	10.1507	258.366	2.7949e-93	4.11409e-89	2.68876e-90	5.40983e-09	ENSG00000165474	GJB2	gap junction protein beta 2	5.38577	-5.38577
-2.28667	-6.04721	-2.13864	8.35819	236.43	2.82709e-88	2.08074e-84	1.35987e-85	5.40983e-09	ENSG00000121742	GJB6	gap junction protein beta 6	3.56089	-3.56089
-4.58756	-14.7265	-4.44026	11.5976	227.721	3.31763e-86	1.62785e-82	1.06388e-83	5.40983e-09	ENSG00000143546	S100A8	S100 calcium binding protein A8	8.2229	-8.2229
-4.4986	-15.1122	-4.67083	12.0353	226.46	6.67846e-86	2.45767e-82	1.60621e-83	5.40983e-09	ENSG00000163220	S100A9	S100 calcium binding protein A9	8.56319	-8.56319
1.05753	2.80062	1.07175	3.72407	226.023	8.51612e-86	2.50715e-82	1.63854e-83	5.40983e-09	ENSG00000077684	JADE1	jade family PHD finger 1	1.7139	1.7139
-3.59818	-12.6153	-3.58933	11.4689	223.244	4.01975e-85	9.86179e-82	6.44517e-83	5.40983e-09	ENSG00000143556	S100A7	S100 calcium binding protein A7	6.92824	-6.92824
-3.7662	-11.6407	-4.04069	9.81272	222.77	5.2463e-85	1.10322e-81	7.2101e-83	5.40983e-09	ENSG00000057149	SERPINB3	serpin family B member 3	6.89824	-6.89824
3.23968	7.50745	2.36188	3.226	219.924	2.60858e-84	4.79979e-81	3.1369e-82	5.40983e-09	ENSG00000164236	ANKRD33B	ankyrin repeat domain 33B	4.3875	4.3875
-2.6558	-9.00669	-2.93774	6.25993	216.685	1.64515e-83	2.45285e-80	1.60306e-81	5.40983e-09	ENSG00000198074	AKR1B10	aldo-keto reductase family 1 member B10	5.22991	-5.22991
-1.31074	-4.11967	-1.36534	7.52658	216.663	1.66634e-83	2.45285e-80	1.60306e-81	5.40983e-09	ENSG00000162366	PDZK1IP1	PDZK1 interacting protein 1	2.39361	-2.39361
-5.31653	-17.7059	-6.0342	9.53066	216.001	2.43217e-83	3.25468e-80	2.1271e-81	5.40983e-09	ENSG00000124102	PI3	peptidase inhibitor 3	10.4712	-10.4712
-2.07125	-6.66279	-2.19105	7.45611	213.838	8.41972e-83	1.03282e-79	6.74998e-81	5.40983e-09	ENSG00000163874	ZC3H12A	zinc finger CCCH-type containing 12A	3.86557	-3.86557
-0.88627	-2.40845	-0.942639	6.53405	213.128	1.26802e-82	1.43579e-79	9.38358e-81	5.40983e-09	ENSG00000123892	RAB38	RAB38, member RAS oncogene family	1.49434	-1.49434
-1.78942	-5.29706	-1.68589	10.115	212.919	1.43024e-82	1.5038e-79	9.82806e-81	5.40983e-09	ENSG00000164687	FABP5	fatty acid binding protein 5	3.00537	-3.00537
1.37685	3.77661	1.41978	5.25226	211.903	2.57427e-82	2.52621e-79	1.65101e-80	5.40983e-09	ENSG00000121671	CRY2	cryptochrome circadian clock 2	2.29903	2.29903
-3.03141	-10.1425	-3.71876	9.42831	208.982	1.40681e-81	1.29426e-78	8.45866e-80	5.40983e-09	ENSG00000163216	SPRR2D	small proline rich protein 2D	6.20862	-6.20862
-3.73498	-10.156	-4.05083	12.079	208.287	2.11211e-81	1.82884e-78	1.19524e-79	5.40983e-09	ENSG00000205420	KRT6A	keratin 6A	6.36195	-6.36195
-1.39551	-3.95888	-1.43208	5.53805	206.743	5.22469e-81	4.27264e-78	2.79238e-79	5.40983e-09	ENSG00000085831	TTC39A	tetratricopeptide repeat domain 39A	2.37319	-2.37319
-1.98345	-5.42342	-2.18461	8.93919	205.463	1.11006e-80	8.36076e-78	5.46417e-79	5.40983e-09	ENSG00000272398	CD24	CD24 molecule	3.41617	-3.41617
-3.91286	-11.0112	-4.4576	10.7468	205.421	1.13808e-80	8.36076e-78	5.46417e-79	5.40983e-09	ENSG00000186832	KRT16	keratin 16	6.97216	-6.97216
-2.06517	-5.40196	-2.18668	6.40838	205.341	1.19277e-80	8.36076e-78	5.46417e-79	5.40983e-09	ENSG00000153048	CARHSP1	calcium regulated heat stable protein 1	3.39649	-3.39649
-2.9388	-8.7901	-3.15445	7.31327	205.163	1.32539e-80	8.86804e-78	5.7957e-79	5.40983e-09	ENSG00000136688	IL36G	interleukin 36, gamma	5.27541	-5.27541
-2.73585	-7.54568	-2.74456	6.94368	203.197	4.24543e-80	2.71708e-77	1.77575e-78	5.40983e-09	ENSG00000167759	KLK13	kallikrein related peptidase 13	4.52279	-4.52279
-1.8775	-5.26482	-1.56656	8.63547	203.047	4.64115e-80	2.84657e-77	1.86038e-78	5.40983e-09	ENSG00000234964	FABP5P7	fatty acid binding protein 5 pseudogene 7	2.89778	-2.89778
-2.07653	-5.30837	-2.00177	7.19053	202.147	7.93076e-80	4.66963e-77	3.05184e-78	5.40983e-09	ENSG00000197641	SERPINB13	serpin family B member 13	3.21324	-3.21324
-1.42509	-3.91102	-1.52931	5.99812	200.453	2.18084e-79	1.23469e-76	8.06933e-78	5.40983e-09	ENSG00000182481	KPNA2	karyopherin subunit alpha 2	2.4278	-2.4278
-0.988187	-2.78599	-0.967492	4.30613	199.719	3.3876e-79	1.84687e-76	1.20702e-77	5.40983e-09	ENSG00000095585	BLNK	B-cell linker	1.6371	-1.6371
1.70138	4.31862	1.85583	4.72399	199.632	3.56766e-79	1.87557e-76	1.22578e-77	5.40983e-09	ENSG00000172201	ID4	inhibitor of DNA binding 4, HLH protein	2.79255	2.79255
-1.91357	-6.03715	-1.95223	6.80142	199.396	4.11039e-79	2.08638e-76	1.36355e-77	5.40983e-09	ENSG00000188373	C10orf99	chromosome 10 open reading frame 99	3.47031	-3.47031
-1.48227	-4.01115	-1.46928	6.75627	198.743	6.0887e-79	2.98752e-76	1.9525e-77	5.40983e-09	ENSG00000077238	IL4R	interleukin 4 receptor	2.40786	-2.40786
-1.7327	-5.0156	-1.75233	8.86125	197.555	1.24644e-78	5.91857e-76	3.86808e-77	5.40983e-09	ENSG00000143320	CRABP2	cellular retinoic acid binding protein 2	2.96322	-2.96322
1.37314	3.96142	1.5407	1.0981	197.368	1.39582e-78	6.42078e-76	4.1963e-77	5.40983e-09	ENSG00000007402	CACNA2D2	calcium voltage-gated channel auxiliary subunit alpha2delta 2	2.464	2.464
-2.47645	-7.60374	-2.78929	8.07921	197.302	1.4519e-78	6.47635e-76	4.23262e-77	5.40983e-09	ENSG00000159337	PLA2G4D	phospholipase A2 group IVD	4.62225	-4.62225
-2.19655	-6.2975	-2.28784	6.23466	197.167	1.57607e-78	6.82346e-76	4.45947e-77	5.40983e-09	ENSG00000173083	HPSE	heparanase	3.78669	-3.78669
-1.11558	-3.31164	-1.11694	5.48902	194.083	1.02608e-77	4.31538e-75	2.82032e-76	5.40983e-09	ENSG00000135698	MPHOSPH6	M-phase phosphoprotein 6	1.92938	-1.92938
1.51674	4.20366	1.59274	2.61601	193.633	1.35111e-77	5.52454e-75	3.61056e-76	5.40983e-09	ENSG00000137936	BCAR3	breast cancer anti-estrogen resistance 3	2.57143	2.57143
-0.994	-2.75689	-1.02863	7.53245	192.953	2.04876e-77	8.15072e-75	5.3269e-76	5.40983e-09	ENSG00000136026	CKAP4	cytoskeleton associated protein 4	1.6739	-1.6739
-1.41708	-3.89674	-1.48645	6.61119	191.358	5.45396e-77	2.11269e-74	1.38075e-75	5.40983e-09	ENSG00000151715	TMEM45B	transmembrane protein 45B	2.38981	-2.38981
-1.03776	-2.82606	-1.0574	6.1604	191.025	6.69692e-77	2.52766e-74	1.65195e-75	5.40983e-09	ENSG00000101084	C20orf24	chromosome 20 open reading frame 24	1.71516	-1.71516
-1.76816	-4.83636	-1.94683	3.22305	190.561	8.91316e-77	3.28004e-74	2.14367e-75	5.40983e-09	ENSG00000105173	CCNE1	cyclin E1	3.04544	-3.04544
-1.30637	-3.67427	-1.53496	8.28203	190.173	1.13253e-76	4.06607e-74	2.65738e-75	5.40983e-09	ENSG00000188089	PLA2G4E	phospholipase A2 group IVE	2.36411	-2.36411
-1.80766	-5.23658	-2.22125	8.38035	189.482	1.7371e-76	6.08813e-74	3.97889e-75	5.40983e-09	ENSG00000092295	TGM1	transglutaminase 1	3.40489	-3.40489
-0.883915	-2.46288	-0.96411	6.89877	189.412	1.81348e-76	6.20801e-74	4.05725e-75	5.40983e-09	ENSG00000169299	PGM2	phosphoglucomutase 2	1.53191	-1.53191
-1.25344	-3.70895	-1.37725	6.79968	189.229	2.03105e-76	6.79477e-74	4.44072e-75	5.40983e-09	ENSG00000109861	CTSC	cathepsin C	2.26044	-2.26044
-2.45621	-6.74912	-2.59812	9.77966	189.08	2.22737e-76	7.28597e-74	4.76175e-75	5.40983e-09	ENSG00000169469	SPRR1B	small proline rich protein 1B	4.15756	-4.15756
-1.4427	-3.73733	-1.54355	7.3509	188.257	3.71285e-76	1.18811e-73	7.7649e-75	5.40983e-09	ENSG00000149573	MPZL2	myelin protein zero like 2	2.37194	-2.37194
-1.14089	-2.82354	-1.09851	5.63762	187.623	5.50954e-76	1.72554e-73	1.12773e-74	5.40983e-09	ENSG00000184182	UBE2F	ubiquitin conjugating enzyme E2 F (putative)	1.72998	-1.72998
1.10546	2.99992	1.21414	2.6394	186.478	1.12486e-75	3.44957e-73	2.25446e-74	5.40983e-09	ENSG00000004139	SARM1	sterile alpha and TIR motif containing 1	1.89282	1.89282
-1.01446	-3.03188	-1.07035	5.87362	186.056	1.46528e-75	4.40181e-73	2.8768e-74	5.40983e-09	ENSG00000271303	SRXN1	sulfiredoxin 1	1.80543	-1.80543
-1.68405	-4.8365	-1.8725	7.8755	185.866	1.65026e-75	4.85837e-73	3.17518e-74	5.40983e-09	ENSG00000129451	KLK10	kallikrein related peptidase 10	3.00028	-3.00028
-1.09288	-2.97749	-1.11785	6.70474	185.809	1.71022e-75	4.92529e-73	3.21892e-74	5.40983e-09	ENSG00000237289	CKMT1B	creatine kinase, mitochondrial 1B	1.81016	-1.81016
1.50728	3.60959	1.34608	1.9344	185.781	1.73991e-75	4.92529e-73	3.21892e-74	5.40983e-09	ENSG00000158813	EDA	ectodysplasin A	2.15737	2.15737
-0.814161	-2.43262	-0.98902	6.36832	185.307	2.34259e-75	6.50621e-73	4.25213e-74	5.40983e-09	ENSG00000172936	MYD88	myeloid differentiation primary response 88	1.5519	-1.5519
-5.23704	-17.3755	-5.69101	9.54317	184.912	3.00097e-75	8.18042e-73	5.34631e-74	5.40983e-09	ENSG00000241794	SPRR2A	small proline rich protein 2A	10.0896	-10.0896
-1.50845	-3.76177	-1.38798	5.65195	184.406	4.12374e-75	1.10366e-72	7.21298e-74	5.40983e-09	ENSG00000184060	ADAP2	ArfGAP with dual PH domains 2	2.24675	-2.24675
-0.552514	-1.76516	-0.643755	6.07558	184.219	4.63942e-75	1.2195e-72	7.97006e-74	5.40983e-09	ENSG00000104812	GYS1	glycogen synthase 1	1.0737	-1.0737
-2.74131	-8.0989	-2.42103	2.44924	184.077	5.07401e-75	1.31034e-72	8.56372e-74	5.40983e-09	ENSG00000093134	VNN3	vanin 3	4.46986	-4.46986
1.10666	2.6493	0.988772	5.32071	184.024	5.24497e-75	1.33114e-72	8.69965e-74	5.40983e-09	ENSG00000174136	RGMB	repulsive guidance molecule family member b	1.584	1.584
1.63175	4.60186	1.56303	4.3015	183.32	8.17682e-75	2.04005e-72	1.33327e-73	5.40983e-09	ENSG00000227051	C14orf132	chromosome 14 open reading frame 132	2.67639	2.67639
-1.5685	-4.749	-1.73269	6.92897	182.716	1.19744e-74	2.93771e-72	1.91994e-73	5.40983e-09	ENSG00000243708	PLA2G4B	phospholipase A2 group IVB	2.87586	-2.87586
-2.01543	-5.72977	-2.28453	9.06354	182.428	1.4362e-74	3.46108e-72	2.26199e-73	5.40983e-09	ENSG00000105427	CNFN	cornifelin	3.60361	-3.60361
-5.61245	-18.4091	-6.05577	8.9303	182.405	1.45779e-74	3.46108e-72	2.26199e-73	5.40983e-09	ENSG00000184330	S100A7A	S100 calcium binding protein A7A	10.7001	-10.7001
-5.59798	-17.9736	-6.07479	9.28362	181.848	2.07383e-74	4.84552e-72	3.16679e-73	5.40983e-09	ENSG00000206073	SERPINB4	serpin family B member 4	10.5564	-10.5564
-1.86195	-4.9966	-2.01592	4.79609	180.328	5.45041e-74	1.25359e-71	8.19286e-73	5.40983e-09	ENSG00000137648	TMPRSS4	transmembrane protease, serine 4	3.14422	-3.14422
-0.92099	-2.67445	-0.897977	6.18945	179.674	8.27377e-74	1.87369e-71	1.22455e-72	5.40983e-09	ENSG00000134851	TMEM165	transmembrane protein 165	1.55165	-1.55165
1.03652	2.53898	0.970627	1.88327	179.491	9.29936e-74	2.07404e-71	1.35549e-72	5.40983e-09	ENSG00000196378	ZNF34	zinc finger protein 34	1.54026	1.54026
2.1808	5.24938	2.08184	3.00141	178.822	1.42634e-73	3.13369e-71	2.04802e-72	5.40983e-09	ENSG00000143365	RORC	RAR related orphan receptor C	3.23788	3.23788
-0.905156	-2.67694	-0.927181	6.60234	177.615	3.09364e-73	6.69682e-71	4.3767e-72	5.40983e-09	ENSG00000223572	CKMT1A	creatine kinase, mitochondrial 1A	1.57834	-1.57834
1.04682	2.63008	0.960156	6.80531	177.49	3.35236e-73	7.15169e-71	4.67399e-72	5.40983e-09	ENSG00000151468	CCDC3	coiled-coil domain containing 3	1.56398	1.56398
3.81989	9.26976	3.28229	-1.02865	177.423	3.49931e-73	7.35855e-71	4.80918e-72	5.40983e-09	ENSG00000073067	CYP2W1	cytochrome P450 family 2 subfamily W member 1	5.43386	5.43386
-0.874488	-2.6565	-0.903193	7.97394	177.399	3.55471e-73	7.36977e-71	4.81651e-72	5.40983e-09	ENSG00000154227	CERS3	ceramide synthase 3	1.55676	-1.55676
-0.884848	-2.46584	-0.893369	6.38542	177.077	4.37288e-73	8.94012e-71	5.84281e-72	5.40983e-09	ENSG00000101294	HM13	histocompatibility minor 13	1.47671	-1.47671
-0.746458	-2.0192	-0.806421	9.40666	177.047	4.45856e-73	8.99041e-71	5.87568e-72	5.40983e-09	ENSG00000161960	EIF4A1	eukaryotic translation initiation factor 4A1	1.26507	-1.26507
2.54916	5.83908	2.13382	0.3607	176.626	5.84746e-73	1.16317e-70	7.6019e-72	5.40983e-09	ENSG00000136457	CHAD	chondroadherin	3.48396	3.48396
-1.24108	-3.6201	-1.34264	3.99585	176.496	6.35729e-73	1.24772e-70	8.1545e-72	5.40983e-09	ENSG00000176749	CDK5R1	cyclin dependent kinase 5 regulatory subunit 1	2.20211	-2.20211
1.11569	2.98721	1.07014	5.26429	176.376	6.86808e-73	1.33024e-70	8.69378e-72	5.40983e-09	ENSG00000106078	COBL	cordon-bleu WH2 repeat protein	1.77215	1.77215
-1.58524	-4.71282	-1.67605	4.33075	175.993	8.79406e-73	1.68115e-70	1.09872e-71	5.40983e-09	ENSG00000180871	CXCR2	C-X-C motif chemokine receptor 2	2.81477	-2.81477
2.44589	6.74262	2.29408	4.98523	175.87	9.52412e-73	1.79737e-70	1.17467e-71	5.40983e-09	ENSG00000189182	KRT77	keratin 77	3.91555	3.91555
-1.38878	-4.07963	-1.49643	2.64035	174.731	1.99107e-72	3.70994e-70	2.42463e-71	5.40983e-09	ENSG00000228672	PROB1	proline rich basic protein 1	2.47005	-2.47005
-2.11169	-8.01407	-2.59982	7.3497	174.184	2.84039e-72	5.22631e-70	3.41566e-71	5.40983e-09	ENSG00000025708	TYMP	thymidine phosphorylase	4.68346	-4.68346
-2.73942	-8.35701	-2.95864	5.16991	174.11	2.98031e-72	5.41607e-70	3.53967e-71	5.40983e-09	ENSG00000172382	PRSS27	protease, serine 27	4.99237	-4.99237
-1.75107	-4.72846	-1.82929	4.88074	173.939	3.33069e-72	5.979e-70	3.90758e-71	5.40983e-09	ENSG00000134057	CCNB1	cyclin B1	2.91503	-2.91503
-0.984502	-3.14271	-0.989694	4.83683	173.5	4.43175e-72	7.85968e-70	5.13669e-71	5.40983e-09	ENSG00000146242	TPBG	trophoblast glycoprotein	1.78733	-1.78733
-1.69838	-4.24008	-1.50549	6.48225	173.324	4.97105e-72	8.71118e-70	5.69319e-71	5.40983e-09	ENSG00000168461	RAB31	RAB31, member RAS oncogene family	2.48593	-2.48593
-1.12024	-3.08153	-1.1547	6.65125	173.199	5.39187e-72	9.2826e-70	6.06664e-71	5.40983e-09	ENSG00000160703	NLRX1	NLR family member X1	1.87343	-1.87343
-1.56128	-4.6308	-1.36848	4.42818	173.19	5.42326e-72	9.2826e-70	6.06664e-71	5.40983e-09	ENSG00000172243	CLEC7A	C-type lectin domain family 7 member A	2.54424	-2.54424
0.859821	2.24061	0.893661	11.2947	172.696	7.4836e-72	1.26619e-69	8.27519e-71	5.40983e-09	ENSG00000124942	AHNAK	AHNAK nucleoprotein	1.39768	1.39768
-2.47739	-8.40985	-2.74529	2.00889	172.429	8.91218e-72	1.49077e-69	9.74289e-71	5.40983e-09	ENSG00000153292	ADGRF1	adhesion G protein-coupled receptor F1	4.8855	-4.8855
-1.71409	-4.85008	-2.00197	8.24629	172.209	1.02931e-71	1.70241e-69	1.11261e-70	5.40983e-09	ENSG00000105835	NAMPT	nicotinamide phosphoribosyltransferase	3.10314	-3.10314
-1.90881	-5.35542	-1.95679	5.14522	172.001	1.17879e-71	1.92797e-69	1.26003e-70	5.40983e-09	ENSG00000102886	GDPD3	glycerophosphodiester phosphodiesterase domain containing 3	3.22241	-3.22241
-1.42703	-3.29197	-1.20638	7.37713	171.909	1.25243e-71	2.0259e-69	1.32403e-70	5.40983e-09	ENSG00000100596	SPTLC2	serine palmitoyltransferase long chain base subunit 2	1.96267	-1.96267
2.4719	5.51844	1.99991	3.53145	171.611	1.52252e-71	2.43604e-69	1.59207e-70	5.40983e-09	ENSG00000157368	IL34	interleukin 34	3.30808	3.30808
-1.6124	-4.4351	-1.57547	4.28418	171.537	1.59745e-71	2.52843e-69	1.65246e-70	5.40983e-09	ENSG00000157551	KCNJ15	potassium voltage-gated channel subfamily J member 15	2.62772	-2.62772
-2.94524	-9.23724	-2.95272	2.67658	171.295	1.87229e-71	2.93192e-69	1.91616e-70	5.40983e-09	ENSG00000172350	ABCG4	ATP binding cassette subfamily G member 4	5.27973	-5.27973
1.0495	2.86991	1.21504	2.78738	170.995	2.28023e-71	3.53316e-69	2.30909e-70	5.40983e-09	ENSG00000137103	TMEM8B	transmembrane protein 8B	1.85458	1.85458
-1.02488	-2.52418	-0.93668	7.52953	170.683	2.79791e-71	4.29013e-69	2.80381e-70	5.40983e-09	ENSG00000172548	NIPAL4	NIPA like domain containing 4	1.50974	-1.50974
1.31306	3.80068	1.38906	2.25703	170.204	3.83451e-71	5.81897e-69	3.80299e-70	5.40983e-09	ENSG00000156218	ADAMTSL3	ADAMTS like 3	2.294	2.294
1.03217	2.49468	0.943231	2.84803	170.098	4.11356e-71	6.17874e-69	4.03811e-70	5.40983e-09	ENSG00000196507	TCEAL3	transcription elongation factor A like 3	1.50283	1.50283
-2.83595	-7.10233	-2.89065	6.97956	169.938	4.57057e-71	6.79584e-69	4.44142e-70	5.40983e-09	ENSG00000169474	SPRR1A	small proline rich protein 1A	4.45827	-4.45827
-2.57593	-7.58047	-2.84693	6.60814	169.767	5.11377e-71	7.52746e-69	4.91957e-70	5.40983e-09	ENSG00000269741			4.64309	-4.64309
2.32156	5.81967	2.36442	1.68629	169.698	5.35198e-71	7.80011e-69	5.09776e-70	5.40983e-09	ENSG00000169213	RAB3B	RAB3B, member RAS oncogene family	3.65017	3.65017
1.42221	3.66328	1.25235	1.079	169.548	5.90882e-71	8.52724e-69	5.57297e-70	5.40983e-09	ENSG00000178947	SMIM10L2A	small integral membrane protein 10 like 2A	2.11678	2.11678
-2.16041	-7.88452	-2.18849	6.08394	168.957	8.72917e-71	1.24751e-68	8.15309e-70	5.40983e-09	ENSG00000115919	KYNU	kynureninase	4.30108	-4.30108
1.75745	4.48061	1.87007	2.71893	168.885	9.15677e-71	1.29603e-68	8.47023e-70	5.40983e-09	ENSG00000134532	SOX5	SRY-box 5	2.85462	2.85462
-1.22959	-4.37915	-1.42454	9.15769	168.638	1.07781e-70	1.51099e-68	9.87509e-70	5.40983e-09	ENSG00000166535	A2ML1	alpha-2-macroglobulin like 1	2.54991	-2.54991
-1.95718	-6.11591	-2.19604	5.53521	168.384	1.27557e-70	1.77136e-68	1.15767e-69	5.40983e-09	ENSG00000171236	LRG1	leucine rich alpha-2-glycoprotein 1	3.68582	-3.68582
1.03054	2.58987	1.08729	5.76159	168.269	1.37604e-70	1.89302e-68	1.23718e-69	5.40983e-09	ENSG00000132561	MATN2	matrilin 2	1.65266	1.65266
0.811576	2.11755	0.823735	4.45948	168.236	1.40715e-70	1.91789e-68	1.25344e-69	5.40983e-09	ENSG00000068383	INPP5A	inositol polyphosphate-5-phosphatase A	1.30454	1.30454
0.941857	2.12673	0.812341	5.02307	168.175	1.46496e-70	1.97837e-68	1.29296e-69	5.40983e-09	ENSG00000154767	XPC	XPC complex subunit, DNA damage recognition and repair factor	1.28596	1.28596
-3.82437	-12.0563	-4.22108	6.74867	167.983	1.66407e-70	2.22682e-68	1.45534e-69	5.40983e-09	ENSG00000148346	LCN2	lipocalin 2	7.18572	-7.18572
-0.780674	-2.07279	-0.767852	9.74069	167.598	2.14744e-70	2.84778e-68	1.86116e-69	5.40983e-09	ENSG00000185624	P4HB	prolyl 4-hydroxylase subunit beta	1.24869	-1.24869
3.33517	8.55236	3.42832	1.26012	167.085	3.01968e-70	3.96872e-68	2.59375e-69	5.40983e-09	ENSG00000174808	BTC	betacellulin	5.33988	5.33988
1.06019	3.02793	1.26117	3.45867	166.961	3.27897e-70	4.27137e-68	2.79155e-69	5.40983e-09	ENSG00000102547	CAB39L	calcium binding protein 39 like	1.94793	1.94793
0.999507	2.6538	1.13901	5.00976	166.873	3.47857e-70	4.49163e-68	2.9355e-69	5.40983e-09	ENSG00000126351	THRA	thyroid hormone receptor, alpha	1.72244	1.72244
0.451961	1.10842	0.415685	6.30558	166.522	4.39371e-70	5.62394e-68	3.67553e-69	5.40983e-09	ENSG00000151502	VPS26B	VPS26, retromer complex component B	0.666112	0.666112
-5.29217	-15.8841	-5.05107	5.7316	166.477	4.52865e-70	5.7467e-68	3.75575e-69	5.40983e-09	ENSG00000134827	TCN1	transcobalamin 1	9.02068	-9.02068
0.817268	2.07632	0.944819	3.55462	166.338	4.9676e-70	6.24983e-68	4.08458e-69	5.40983e-09	ENSG00000121851	POLR3GL	RNA polymerase III subunit G like	1.38445	1.38445
-1.18706	-3.18269	-1.26513	9.09358	166.321	5.02414e-70	6.2674e-68	4.09606e-69	5.40983e-09	ENSG00000196743	GM2A	GM2 ganglioside activator	1.98756	-1.98756
-1.38402	-3.73527	-1.47223	3.44863	166.268	5.20518e-70	6.43868e-68	4.208e-69	5.40983e-09	ENSG00000165304	MELK	maternal embryonic leucine zipper kinase	2.32418	-2.32418
-0.829276	-2.07467	-0.836382	6.67842	165.929	6.52715e-70	8.00664e-68	5.23274e-69	5.40983e-09	ENSG00000140254	DUOXA1	dual oxidase maturation factor 1	1.29581	-1.29581
-0.885096	-2.31314	-1.01157	5.94413	165.837	6.94072e-70	8.44358e-68	5.5183e-69	5.40983e-09	ENSG00000145623	OSMR	oncostatin M receptor	1.51397	-1.51397
-0.728559	-1.96854	-0.584619	6.35069	165.77	7.25811e-70	8.75732e-68	5.72335e-69	5.40983e-09	ENSG00000112146	FBXO9	F-box protein 9	1.09347	-1.09347
1.63109	4.26616	1.36701	2.45049	165.611	8.06814e-70	9.65553e-68	6.31037e-69	5.40983e-09	ENSG00000100767	PAPLN	papilin, proteoglycan like sulfated glycoprotein	2.413	2.413
2.60751	5.52715	2.15448	2.92261	165.546	8.42671e-70	1.00033e-67	6.53767e-69	5.40983e-09	ENSG00000172164	SNTB1	syntrophin beta 1	3.40069	3.40069
-0.668913	-1.74313	-0.595975	7.02079	165.21	1.05538e-69	1.24281e-67	8.12238e-69	5.40983e-09	ENSG00000103067	ESRP2	epithelial splicing regulatory protein 2	1.00857	-1.00857
1.46987	3.64638	1.19318	1.3566	165.142	1.10455e-69	1.2904e-67	8.43339e-69	5.40983e-09	ENSG00000067840	PDZD4	PDZ domain containing 4	2.09486	2.09486
-1.24535	-3.45546	-1.28521	7.30007	164.62	1.56653e-69	1.8157e-67	1.18665e-68	5.40983e-09	ENSG00000121316	PLBD1	phospholipase B domain containing 1	2.09491	-2.09491
1.21941	3.18456	1.0455	2.30663	164.528	1.66676e-69	1.91677e-67	1.25271e-68	5.40983e-09	ENSG00000197928	ZNF677	zinc finger protein 677	1.81209	1.81209
1.06664	2.64407	1.05204	4.24626	164.483	1.71778e-69	1.95791e-67	1.27959e-68	5.40983e-09	ENSG00000171791	BCL2	BCL2, apoptosis regulator	1.63883	1.63883
0.817078	2.04579	0.805388	3.98228	164.473	1.72913e-69	1.95791e-67	1.27959e-68	5.40983e-09	ENSG00000128739	SNRPN	small nuclear ribonucleoprotein polypeptide N	1.26252	1.26252
-3.80381	-13.1078	-4.37695	8.14588	164.091	2.23464e-69	2.51098e-67	1.64105e-68	5.40983e-09	ENSG00000196805	SPRR2B	small proline rich protein 2B	7.70193	-7.70193
-4.21249	-12.5093	-4.50925	6.83239	164.038	2.31493e-69	2.58149e-67	1.68713e-68	5.40983e-09	ENSG00000140519	RHCG	Rh family C glycoprotein	7.51849	-7.51849
0.654512	1.67669	0.480048	7.00406	163.968	2.42682e-69	2.68593e-67	1.75539e-68	5.40983e-09	ENSG00000170876	TMEM43	transmembrane protein 43	0.945364	0.945364
-2.03123	-6.21349	-2.10894	3.6766	163.873	2.58773e-69	2.84264e-67	1.85781e-68	5.40983e-09	ENSG00000171124	FUT3	fucosyltransferase 3 (Lewis blood group)	3.64068	-3.64068
-0.779814	-2.38133	-0.888412	6.95432	163.852	2.62413e-69	2.86127e-67	1.86998e-68	5.40983e-09	ENSG00000099337	KCNK6	potassium two pore domain channel subfamily K member 6	1.4587	-1.4587
0.882317	2.01969	0.707489	4.44285	163.685	2.93491e-69	3.17661e-67	2.07607e-68	5.40983e-09	ENSG00000180447	GAS1	growth arrest specific 1	1.19653	1.19653
-0.675076	-2.14628	-0.835949	5.77197	163.664	2.97709e-69	3.19875e-67	2.09054e-68	5.40983e-09	ENSG00000160211	G6PD	glucose-6-phosphate dehydrogenase	1.34722	-1.34722
-1.64635	-4.55259	-1.60739	4.42686	163.34	3.70389e-69	3.95081e-67	2.58205e-68	5.40983e-09	ENSG00000176928	GCNT4	glucosaminyl (N-acetyl) transferase 4, core 2	2.69097	-2.69097
-0.862509	-2.34446	-0.944003	6.33362	162.935	4.86622e-69	5.1533e-67	3.36794e-68	5.40983e-09	ENSG00000166411	IDH3A	isocitrate dehydrogenase 3 (NAD(+)) alpha	1.47563	-1.47563
-2.13399	-6.92867	-2.07618	4.64763	162.573	6.20891e-69	6.52822e-67	4.26652e-68	5.40983e-09	ENSG00000133216	EPHB2	EPH receptor B2	3.86253	-3.86253
1.43979	3.58076	1.36304	2.99379	162.42	6.88615e-69	7.18895e-67	4.69834e-68	5.40983e-09	ENSG00000175287	PHYHD1	phytanoyl-CoA dioxygenase domain containing 1	2.17121	2.17121
-1.74159	-4.9648	-1.86419	2.66628	162.351	7.21504e-69	7.47926e-67	4.88807e-68	5.40983e-09	ENSG00000140534	TICRR	TOPBP1 interacting checkpoint and replication regulator	3.03174	-3.03174
1.52967	3.64963	1.46386	2.74961	162.203	7.97662e-69	8.2109e-67	5.36623e-68	5.40983e-09	ENSG00000154153	FAM134B	family with sequence similarity 134 member B	2.262	2.262
-1.28452	-3.57737	-1.57454	8.25951	161.953	9.44525e-69	9.65514e-67	6.31012e-68	5.40983e-09	ENSG00000160213	CSTB	cystatin B	2.36324	-2.36324
-0.746563	-1.92572	-0.718599	5.88436	161.941	9.5188e-69	9.66322e-67	6.31539e-68	5.40983e-09	ENSG00000159479	MED8	mediator complex subunit 8	1.16075	-1.16075
0.976809	2.44748	0.989662	7.80457	161.87	9.98987e-69	1.0072e-66	6.58254e-68	5.40983e-09	ENSG00000105373	GLTSCR2	glioma tumor suppressor candidate region gene 2	1.53128	1.53128
-1.51909	-3.85912	-1.42919	2.7615	161.706	1.11646e-68	1.11798e-66	7.30657e-68	5.40983e-09	ENSG00000035499	DEPDC1B	DEP domain containing 1B	2.31374	-2.31374
-0.900337	-2.42573	-0.779241	3.48954	161.693	1.12594e-68	1.11985e-66	7.3188e-68	5.40983e-09	ENSG00000174951	FUT1	fucosyltransferase 1 (H blood group)	1.36875	-1.36875
1.17889	3.0297	1.26555	2.40349	161.512	1.27274e-68	1.25736e-66	8.21749e-68	5.40983e-09	ENSG00000147642	SYBU	syntabulin	1.93262	1.93262
-1.41261	-3.49981	-1.54667	2.93966	161.367	1.40439e-68	1.37818e-66	9.00708e-68	5.40983e-09	ENSG00000151014	NOCT	nocturnin	2.29145	-2.29145
-0.78608	-2.04874	-0.780191	6.37482	160.834	2.01628e-68	1.96554e-66	1.28458e-67	5.40983e-09	ENSG00000196954	CASP4	caspase 4	1.24869	-1.24869
-0.704938	-2.07168	-0.852602	8.84243	160.76	2.1208e-68	2.05383e-66	1.34228e-67	5.40983e-09	ENSG00000171314	PGAM1	phosphoglycerate mutase 1	1.32794	-1.32794
-0.601902	-1.94201	-0.763069	4.69901	160.71	2.19413e-68	2.11096e-66	1.37961e-67	5.40983e-09	ENSG00000178802	MPI	mannose phosphate isomerase	1.22576	-1.22576
-0.83182	-2.10481	-0.825874	8.17729	160.628	2.31885e-68	2.21646e-66	1.44857e-67	5.40983e-09	ENSG00000132341	RAN	RAN, member RAS oncogene family	1.29821	-1.29821
-0.961754	-2.7791	-1.24198	5.15718	160.566	2.41925e-68	2.29751e-66	1.50153e-67	5.40983e-09	ENSG00000173540	GMPPB	GDP-mannose pyrophosphorylase B	1.85672	-1.85672
0.92835	2.63288	1.1434	3.06005	160.423	2.66601e-68	2.51562e-66	1.64408e-67	5.40983e-09	ENSG00000107537	PHYH	phytanoyl-CoA 2-hydroxylase	1.72984	1.72984
2.40252	6.12474	2.56442	1.03476	160.381	2.744e-68	2.57272e-66	1.6814e-67	5.40983e-09	ENSG00000203685	STUM	stum, mechanosensory transduction mediator homolog	3.90854	3.90854
0.733034	1.88929	0.661394	3.99002	160.018	3.51215e-68	3.27208e-66	2.13847e-67	5.40983e-09	ENSG00000213762	ZNF134	zinc finger protein 134	1.10409	1.10409
-1.81197	-5.31788	-2.28186	5.24764	159.792	4.09748e-68	3.79339e-66	2.47917e-67	5.40983e-09	ENSG00000171848	RRM2	ribonucleotide reductase regulatory subunit M2	3.48237	-3.48237
1.54395	3.85215	1.26657	4.23727	159.758	4.19332e-68	3.85785e-66	2.5213e-67	5.40983e-09	ENSG00000039560	RAI14	retinoic acid induced 14	2.21147	2.21147
-2.79024	-8.57774	-3.21419	-0.0935211	159.155	6.32802e-68	5.78562e-66	3.78119e-67	5.40983e-09	ENSG00000189377	CXCL17	C-X-C motif chemokine ligand 17	5.26856	-5.26856
1.57292	3.69316	1.27822	2.80012	159.064	6.73072e-68	6.11581e-66	3.99699e-67	5.40983e-09	ENSG00000166501	PRKCB	protein kinase C beta	2.16952	2.16952
1.77169	4.71496	1.79335	1.64568	158.448	1.02612e-67	9.26658e-66	6.05617e-67	5.40983e-09	ENSG00000006747	SCIN	scinderin	2.87813	2.87813
-0.704935	-2.5873	-0.847848	7.91896	158.293	1.14103e-67	1.02414e-65	6.69327e-67	5.40983e-09	ENSG00000163565	IFI16	interferon gamma inducible protein 16	1.51499	-1.51499
-0.983761	-2.81659	-1.09324	5.71767	158.118	1.28669e-67	1.14788e-65	7.50198e-67	5.40983e-09	ENSG00000184731	FAM110C	family with sequence similarity 110 member C	1.74895	-1.74895
0.992217	2.51949	1.12784	4.24742	158.091	1.31013e-67	1.1605e-65	7.58446e-67	5.40983e-09	ENSG00000198947	DMD	dystrophin	1.66507	1.66507
-0.603283	-1.93427	-0.741439	8.84468	158.084	1.3166e-67	1.1605e-65	7.58446e-67	5.40983e-09	ENSG00000111669	TPI1	triosephosphate isomerase 1	1.20551	-1.20551
0.779094	2.4871	1.10446	5.53356	157.931	1.4623e-67	1.28125e-65	8.37363e-67	5.40983e-09	ENSG00000180354	MTURN	maturin, neural progenitor differentiation regulator homolog	1.66942	1.66942
-0.741345	-2.09996	-0.832832	7.73841	157.824	1.57322e-67	1.37028e-65	8.95547e-67	5.40983e-09	ENSG00000100139	MICALL1	MICAL like 1	1.31675	-1.31675
1.16046	2.74011	1.17944	4.72418	157.744	1.66289e-67	1.43987e-65	9.41025e-67	5.40983e-09	ENSG00000100307	CBX7	chromobox 7	1.76012	1.76012
-1.59206	-4.26798	-1.45365	4.66573	157.406	2.09724e-67	1.80534e-65	1.17988e-66	5.40983e-09	ENSG00000176920	FUT2	fucosyltransferase 2	2.47252	-2.47252
-0.865724	-2.42836	-0.842451	9.71448	156.799	3.18328e-67	2.7243e-65	1.78046e-66	5.40983e-09	ENSG00000139433	GLTP	glycolipid transfer protein	1.42556	-1.42556
-0.664045	-1.55008	-0.600025	4.28729	156.443	4.06752e-67	3.46092e-65	2.26188e-66	5.40983e-09	ENSG00000183155	RABIF	RAB interacting factor	0.941141	-0.941141
0.67631	1.83581	0.593764	5.06601	156.339	4.3717e-67	3.69835e-65	2.41706e-66	5.40983e-09	ENSG00000166348	USP54	ubiquitin specific peptidase 54	1.03991	1.03991
-1.23815	-3.3469	-1.38662	4.66895	156.21	4.77657e-67	4.01777e-65	2.62582e-66	5.40983e-09	ENSG00000111206	FOXM1	forkhead box M1	2.13639	-2.13639
-1.50952	-3.97771	-1.84535	6.1895	156.091	5.18696e-67	4.33819e-65	2.83522e-66	5.40983e-09	ENSG00000198805	PNP	purine nucleoside phosphorylase	2.68948	-2.68948
-1.52623	-3.82953	-1.41115	1.29194	155.919	5.8422e-67	4.8586e-65	3.17533e-66	5.40983e-09	ENSG00000127423	AUNIP	aurora kinase A and ninein interacting protein	2.2873	-2.2873
-3.9005	-12.0209	-4.50388	6.69961	155.558	7.49756e-67	6.16819e-65	4.03122e-66	5.40983e-09	ENSG00000181333	HEPHL1	hephaestin like 1	7.38457	-7.38457
0.879397	2.21119	0.94519	2.15822	155.552	7.52564e-67	6.16819e-65	4.03122e-66	5.40983e-09	ENSG00000152454	ZNF256	zinc finger protein 256	1.42449	1.42449
-0.961418	-2.72981	-0.935	3.55851	155.549	7.54262e-67	6.16819e-65	4.03122e-66	5.40983e-09	ENSG00000026751	SLAMF7	SLAM family member 7	1.5949	-1.5949
0.559749	1.4549	0.56885	4.32314	155.511	7.74458e-67	6.29835e-65	4.11629e-66	5.40983e-09	ENSG00000013583	HEBP1	heme binding protein 1	0.898249	0.898249
-1.58469	-4.00329	-1.85578	6.02674	155.346	8.67679e-67	7.01771e-65	4.58642e-66	5.40983e-09	ENSG00000059728	MXD1	MAX dimerization protein 1	2.69493	-2.69493
-3.61943	-10.9487	-3.84308	4.62308	155.281	9.07614e-67	7.30059e-65	4.7713e-66	5.40983e-09	ENSG00000135114	OASL	2'-5'-oligoadenylate synthetase like	6.50936	-6.50936
-1.27754	-3.4817	-1.252	3.39444	155.191	9.66208e-67	7.72966e-65	5.05172e-66	5.40983e-09	ENSG00000113356	POLR3G	RNA polymerase III subunit G	2.07299	-2.07299
-1.06187	-3.15538	-1.16623	8.17544	155.054	1.06255e-66	8.45445e-65	5.52541e-66	5.40983e-09	ENSG00000135373	EHF	ETS homologous factor	1.91947	-1.91947
-0.513428	-1.3863	-0.590153	6.39098	154.968	1.12796e-66	8.92668e-65	5.83403e-66	5.40983e-09	ENSG00000116478	HDAC1	histone deacetylase 1	0.897355	-0.897355
-0.827805	-2.28849	-0.965003	5.40808	154.777	1.28726e-66	1.01329e-64	6.62232e-66	5.40983e-09	ENSG00000120053	GOT1	glutamic-oxaloacetic transaminase 1	1.47726	-1.47726
0.726323	1.89187	0.715333	4.4818	154.341	1.74189e-66	1.36387e-64	8.91354e-66	5.40983e-09	ENSG00000134508	CABLES1	Cdk5 and Abl enzyme substrate 1	1.14895	1.14895
1.15495	3.33166	0.912596	2.8812	154.298	1.79503e-66	1.39803e-64	9.13683e-66	5.40983e-09	ENSG00000145431	PDGFC	platelet derived growth factor C	1.81036	1.81036
-0.675994	-1.84428	-0.661509	8.59061	154.235	1.87569e-66	1.45317e-64	9.49716e-66	5.40983e-09	ENSG00000005022	SLC25A5	solute carrier family 25 member 5	1.09686	-1.09686
-1.82284	-4.8522	-1.85035	7.48756	154.101	2.05869e-66	1.58659e-64	1.03692e-65	5.40983e-09	ENSG00000211445	GPX3	glutathione peroxidase 3	2.96579	-2.96579
1.27764	3.07439	1.26295	0.681496	153.974	2.24836e-66	1.72374e-64	1.12655e-65	5.40983e-09	ENSG00000236609	ZNF853	zinc finger protein 853	1.93092	1.93092
-0.915643	-2.54219	-0.699554	7.25172	153.761	2.60688e-66	1.98825e-64	1.29942e-65	5.40983e-09	ENSG00000196776	CD47	CD47 molecule	1.39735	-1.39735
-1.24315	-3.1522	-1.3926	3.62795	153.63	2.85679e-66	2.16762e-64	1.41665e-65	5.40983e-09	ENSG00000146670	CDCA5	cell division cycle associated 5	2.06827	-2.06827
1.33771	3.43389	1.66452	0.240746	153.558	3.00185e-66	2.26602e-64	1.48095e-65	5.40983e-09	ENSG00000231584	FAHD2CP	fumarylacetoacetate hydrolase domain containing 2C, pseudogene	2.37284	2.37284
-1.63384	-4.3939	-1.5524	3.83493	153.369	3.42501e-66	2.57225e-64	1.68109e-65	5.40983e-09	ENSG00000166851	PLK1	polo like kinase 1	2.59065	-2.59065
0.825053	1.91629	0.801744	3.4305	153.238	3.75242e-66	2.80384e-64	1.83245e-65	5.40983e-09	ENSG00000196214	ZNF766	zinc finger protein 766	1.2104	1.2104
1.52316	3.01557	1.07398	2.84512	153.114	4.0927e-66	3.04265e-64	1.98852e-65	5.40983e-09	ENSG00000185924	RTN4RL1	reticulon 4 receptor like 1	1.87389	1.87389
1.10245	2.84794	1.2913	5.46361	152.979	4.49469e-66	3.32472e-64	2.17287e-65	5.40983e-09	ENSG00000157514	TSC22D3	TSC22 domain family member 3	1.89831	1.89831
1.13876	2.8593	0.857211	6.98239	152.933	4.6429e-66	3.41717e-64	2.23329e-65	5.40983e-09	ENSG00000110092	CCND1	cyclin D1	1.62462	1.62462
-1.16056	-2.87528	-1.20952	3.30279	152.876	4.82971e-66	3.53698e-64	2.3116e-65	5.40983e-09	ENSG00000123473	STIL	SCL/TAL1 interrupting locus	1.834	-1.834
1.44872	3.75036	1.39283	7.7685	152.772	5.19567e-66	3.78615e-64	2.47444e-65	5.40983e-09	ENSG00000148600	CDHR1	cadherin related family member 1	2.25615	2.25615
1.39249	2.92941	0.936733	5.28665	152.626	5.75138e-66	4.17046e-64	2.7256e-65	5.40983e-09	ENSG00000126803	HSPA2	heat shock protein family A (Hsp70) member 2	1.77117	1.77117
-0.557663	-1.4476	-0.472998	5.42523	152.497	6.29451e-66	4.54192e-64	2.96837e-65	5.40983e-09	ENSG00000129255	MPDU1	mannose-P-dolichol utilization defect 1	0.823341	-0.823341
0.480854	1.27062	0.44583	5.93378	152.347	6.98841e-66	5.01802e-64	3.27953e-65	5.40983e-09	ENSG00000102316	MAGED2	MAGE family member D2	0.745336	0.745336
1.11635	3.04202	1.19037	3.40614	152.243	7.51512e-66	5.37003e-64	3.50958e-65	5.40983e-09	ENSG00000121104	FAM117A	family with sequence similarity 117 member A	1.88775	1.88775
-0.952791	-2.77985	-0.80355	5.86277	152.21	7.69095e-66	5.46912e-64	3.57434e-65	5.40983e-09	ENSG00000102575	ACP5	acid phosphatase 5, tartrate resistant	1.51117	-1.51117
0.791352	1.69078	0.661487	4.51116	152.156	7.9915e-66	5.65552e-64	3.69616e-65	5.40983e-09	ENSG00000149179	C11orf49	chromosome 11 open reading frame 49	1.03911	1.03911
-2.31348	-5.63141	-2.49107	1.69893	151.95	9.23096e-66	6.50142e-64	4.249e-65	5.40983e-09	ENSG00000124215	CDH26	cadherin 26	3.68233	-3.68233
-1.80471	-4.49867	-1.62277	8.70876	151.935	9.32877e-66	6.53902e-64	4.27358e-65	5.40983e-09	ENSG00000196754	S100A2	S100 calcium binding protein A2	2.6573	-2.6573
-2.70744	-8.71032	-3.25176	8.56566	151.889	9.63196e-66	6.71955e-64	4.39156e-65	5.40983e-09	ENSG00000163202	LCE3D	late cornified envelope 3D	5.361	-5.361
1.65775	4.0679	1.53991	2.95559	151.553	1.21904e-65	8.46425e-64	5.53181e-65	5.40983e-09	ENSG00000164176	EDIL3	EGF like repeats and discoidin domains 3	2.45617	2.45617
-0.843976	-2.1195	-0.860956	5.31626	151.186	1.57726e-65	1.09001e-63	7.12377e-65	5.40983e-09	ENSG00000180198	RCC1	regulator of chromosome condensation 1	1.3295	-1.3295
-1.44697	-4.85161	-1.62564	7.18045	151.154	1.61281e-65	1.10937e-63	7.25029e-65	5.40983e-09	ENSG00000111331	OAS3	2'-5'-oligoadenylate synthetase 3	2.84876	-2.84876
0.726052	1.687	0.640237	4.03085	151.079	1.69949e-65	1.16356e-63	7.60443e-65	5.40983e-09	ENSG00000084764	MAPRE3	microtubule associated protein RP/EB family member 3	1.01492	1.01492
-2.4429	-6.81197	-2.73957	5.21072	150.99	1.80889e-65	1.23273e-63	8.05649e-65	5.40983e-09	ENSG00000174502	SLC26A9	solute carrier family 26 member 9	4.29526	-4.29526
0.948217	2.05828	0.82775	4.82201	150.864	1.9764e-65	1.34067e-63	8.76198e-65	5.40983e-09	ENSG00000163701	IL17RE	interleukin 17 receptor E	1.27036	1.27036
0.837862	2.14224	0.887251	3.65616	150.747	2.14631e-65	1.44925e-63	9.47156e-65	5.40983e-09	ENSG00000184205	TSPYL2	TSPY like 2	1.35979	1.35979
-0.548946	-1.65861	-0.629138	4.54082	150.483	2.58443e-65	1.73711e-63	1.13529e-64	5.40983e-09	ENSG00000158882	TOMM40L	translocase of outer mitochondrial membrane 40 like	1.02326	-1.02326
-1.1289	-3.13881	-1.33731	5.97732	150.463	2.62052e-65	1.75337e-63	1.14591e-64	5.40983e-09	ENSG00000139629	GALNT6	polypeptide N-acetylgalactosaminyltransferase 6	2.03813	-2.03813
1.15481	2.95092	0.970625	5.4673	150.436	2.67117e-65	1.77917e-63	1.16277e-64	5.40983e-09	ENSG00000154359	LONRF1	LON peptidase N-terminal domain and ring finger 1	1.68536	1.68536
-1.44649	-4.05486	-1.61181	5.4229	150.313	2.91348e-65	1.93182e-63	1.26254e-64	5.40983e-09	ENSG00000198814	GK	glycerol kinase	2.54301	-2.54301
0.36339	1.03288	0.384005	4.55867	150.273	2.99693e-65	1.96975e-63	1.28733e-64	5.40983e-09	ENSG00000103510	KAT8	lysine acetyltransferase 8	0.627517	0.627517
-1.02399	-2.84169	-1.19076	6.79279	150.272	2.99745e-65	1.96975e-63	1.28733e-64	5.40983e-09	ENSG00000060558	GNA15	G protein subunit alpha 15	1.82904	-1.82904
3.3595	6.49911	2.443	3.22572	150.258	3.02911e-65	1.98171e-63	1.29515e-64	5.40983e-09	ENSG00000189433	GJB4	gap junction protein beta 4	4.0894	4.0894
-0.619257	-1.69904	-0.762952	6.96305	149.949	3.76575e-65	2.45274e-63	1.60299e-64	5.40983e-09	ENSG00000108671	PSMD11	proteasome 26S subunit, non-ATPase 11	1.13291	-1.13291
1.13221	2.95829	1.16646	3.96064	149.712	4.44889e-65	2.88492e-63	1.88544e-64	5.40983e-09	ENSG00000134245	WNT2B	Wnt family member 2B	1.83519	1.83519
-2.63045	-7.56545	-2.98205	4.31268	149.592	4.84438e-65	3.1276e-63	2.04404e-64	5.40983e-09	ENSG00000005001	PRSS22	protease, serine 22	4.73585	-4.73585
1.54819	4.13066	1.35484	1.69507	149.516	5.10925e-65	3.2842e-63	2.14639e-64	5.40983e-09	ENSG00000169252	ADRB2	adrenoceptor beta 2	2.35046	2.35046
-1.33489	-3.79888	-1.52141	3.94651	149.449	5.35626e-65	3.42801e-63	2.24037e-64	5.40983e-09	ENSG00000134070	IRAK2	interleukin 1 receptor associated kinase 2	2.3948	-2.3948
-1.10517	-2.69165	-1.02093	6.98601	149.388	5.59184e-65	3.56328e-63	2.32878e-64	5.40983e-09	ENSG00000172115	CYCS	cytochrome c, somatic	1.62544	-1.62544
0.723852	1.57055	0.573481	5.16855	149.161	6.56717e-65	4.16675e-63	2.72318e-64	5.40983e-09	ENSG00000174282	ZBTB4	zinc finger and BTB domain containing 4	0.949908	0.949908
1.52731	3.60076	1.48885	6.27007	149.094	6.8865e-65	4.35062e-63	2.84334e-64	5.40983e-09	ENSG00000103319	EEF2K	eukaryotic elongation factor 2 kinase	2.26413	2.26413
0.862112	2.4114	0.954238	4.51976	148.926	7.75385e-65	4.87763e-63	3.18778e-64	5.40983e-09	ENSG00000125124	BBS2	Bardet-Biedl syndrome 2	1.50859	1.50859
0.605511	1.55063	0.536973	5.40672	148.795	8.51065e-65	5.33092e-63	3.48402e-64	5.40983e-09	ENSG00000102606	ARHGEF7	Rho guanine nucleotide exchange factor 7	0.900887	0.900887
1.22341	2.73676	0.946694	6.04079	148.637	9.5129e-65	5.93347e-63	3.87782e-64	5.40983e-09	ENSG00000143878	RHOB	ras homolog family member B	1.62946	1.62946
0.99659	2.78057	1.098	5.52334	148.629	9.56903e-65	5.9433e-63	3.88424e-64	5.40983e-09	ENSG00000157404	KIT	KIT proto-oncogene receptor tyrosine kinase	1.73729	1.73729
-1.26126	-3.14269	-1.13223	4.64296	148.548	1.01372e-64	6.26973e-63	4.09758e-64	5.40983e-09	ENSG00000164611	PTTG1	pituitary tumor-transforming 1	1.85514	-1.85514
-0.73769	-1.8653	-0.700789	6.38026	148.437	1.09648e-64	6.75323e-63	4.41357e-64	5.40983e-09	ENSG00000143106	PSMA5	proteasome subunit alpha 5	1.12571	-1.12571
-1.17258	-3.21292	-1.41171	8.86727	148.241	1.26007e-64	7.72843e-63	5.05091e-64	5.40983e-09	ENSG00000134757	DSG3	desmoglein 3	2.11745	-2.11745
-0.710162	-1.66217	-0.65253	8.80357	148.136	1.35706e-64	8.28877e-63	5.41713e-64	5.40983e-09	ENSG00000198668	CALM1	calmodulin 1	1.01674	-1.01674
-0.887605	-2.41667	-1.06377	5.44658	148.067	1.42539e-64	8.67012e-63	5.66636e-64	5.40983e-09	ENSG00000136379	ABHD17C	abhydrolase domain containing 17C	1.5933	-1.5933
-1.0796	-2.93486	-1.1193	6.36133	148.059	1.43345e-64	8.68326e-63	5.67494e-64	5.40983e-09	ENSG00000029153	ARNTL2	aryl hydrocarbon receptor nuclear translocator like 2	1.7977	-1.7977
-0.995231	-2.54709	-1.13185	8.78422	148.025	1.46869e-64	8.86031e-63	5.79065e-64	5.40983e-09	ENSG00000163191	S100A11	S100 calcium binding protein A11	1.67797	-1.67797
1.22739	3.51294	1.48954	1.53433	147.762	1.77022e-64	1.06358e-62	6.95101e-64	5.40983e-09	ENSG00000103647	CORO2B	coronin 2B	2.28128	2.28128
-1.76475	-6.21473	-2.00836	4.72721	147.75	1.78494e-64	1.06806e-62	6.98033e-64	5.40983e-09	ENSG00000062096	ARSF	arylsulfatase F	3.60495	-3.60495
-0.69824	-1.89205	-0.81194	7.02813	147.661	1.90249e-64	1.13379e-62	7.4099e-64	5.40983e-09	ENSG00000141543	EIF4A3	eukaryotic translation initiation factor 4A3	1.23029	-1.23029
-0.48132	-1.1435	-0.517356	7.30356	147.542	2.07034e-64	1.22884e-62	8.03111e-64	5.40983e-09	ENSG00000197622	CDC42SE1	CDC42 small effector 1	0.754981	-0.754981
0.717843	1.90175	0.877156	6.09835	147.51	2.11737e-64	1.25172e-62	8.18058e-64	5.40983e-09	ENSG00000220205	VAMP2	vesicle associated membrane protein 2	1.28242	1.28242
1.11442	2.84652	1.11979	6.41527	147.42	2.25827e-64	1.32967e-62	8.69004e-64	5.40983e-09	ENSG00000167552	TUBA1A	tubulin alpha 1a	1.7597	1.7597
0.902636	2.23918	0.939186	4.61973	147.257	2.53605e-64	1.48728e-62	9.72011e-64	5.40983e-09	ENSG00000011523	CEP68	centrosomal protein 68	1.42628	1.42628
-1.2338	-2.68362	-1.17833	3.29802	147.138	2.75918e-64	1.61171e-62	1.05333e-63	5.40983e-09	ENSG00000166451	CENPN	centromere protein N	1.72633	-1.72633
-1.51367	-3.86494	-1.50887	1.76447	147.086	2.86294e-64	1.66571e-62	1.08863e-63	5.40983e-09	ENSG00000186871	ERCC6L	ERCC excision repair 6 like, spindle assembly checkpoint helicase	2.38003	-2.38003
-0.687329	-1.84791	-0.562846	4.68464	147.073	2.89047e-64	1.67511e-62	1.09477e-63	5.40983e-09	ENSG00000106462	EZH2	enhancer of zeste 2 polycomb repressive complex 2 subunit	1.03047	-1.03047
0.72301	1.82131	0.531296	2.68041	146.96	3.13148e-64	1.80766e-62	1.1814e-63	5.40983e-09	ENSG00000181894	ZNF329	zinc finger protein 329	1.03284	1.03284
0.770748	1.91857	0.757658	5.13836	146.903	3.26328e-64	1.87638e-62	1.22631e-63	5.40983e-09	ENSG00000143772	ITPKB	inositol-trisphosphate 3-kinase B	1.18515	1.18515
1.0273	2.82125	0.877876	7.95933	146.784	3.55065e-64	2.03368e-62	1.32911e-63	5.40983e-09	ENSG00000163347	CLDN1	claudin 1	1.57362	1.57362
-0.829295	-2.21739	-0.795163	5.65695	146.684	3.81265e-64	2.17528e-62	1.42165e-63	5.40983e-09	ENSG00000145050	MANF	mesencephalic astrocyte derived neurotrophic factor	1.31592	-1.31592
-0.519186	-1.39151	-0.590867	6.02309	146.592	4.07256e-64	2.3146e-62	1.5127e-63	5.40983e-09	ENSG00000144118	RALB	RAS like proto-oncogene B	0.898905	-0.898905
-1.04237	-3.83759	-1.12891	6.52701	146.472	4.43684e-64	2.51193e-62	1.64167e-63	5.40983e-09	ENSG00000138496	PARP9	poly(ADP-ribose) polymerase family member 9	2.14552	-2.14552
0.934312	2.22629	0.825558	9.33934	146.282	5.08102e-64	2.86562e-62	1.87282e-63	5.40983e-09	ENSG00000185567	AHNAK2	AHNAK nucleoprotein 2	1.32674	1.32674
-1.68947	-4.26791	-1.57588	2.87722	146.065	5.93248e-64	3.33306e-62	2.17832e-63	5.40983e-09	ENSG00000087586	AURKA	aurora kinase A	2.55355	-2.55355
-0.490023	-1.22604	-0.497093	5.93117	146.046	6.01312e-64	3.36307e-62	2.19793e-63	5.40983e-09	ENSG00000165609	NUDT5	nudix hydrolase 5	0.768021	-0.768021
-1.28769	-3.42164	-1.50004	7.32853	146.042	6.03159e-64	3.36307e-62	2.19793e-63	5.40983e-09	ENSG00000108179	PPIF	peptidylprolyl isomerase F	2.24596	-2.24596
0.574298	1.67083	0.386516	4.84334	145.732	7.53092e-64	4.18321e-62	2.73394e-63	5.40983e-09	ENSG00000175727	MLXIP	MLX interacting protein	0.920995	0.920995
-1.84596	-6.16914	-2.15013	11.0621	145.643	8.02768e-64	4.44239e-62	2.90332e-63	5.40983e-09	ENSG00000203785	SPRR2E	small proline rich protein 2E	3.68729	-3.68729
1.15265	3.21964	1.30767	2.32242	145.534	8.67678e-64	4.78361e-62	3.12632e-63	5.40983e-09	ENSG00000167555	ZNF528	zinc finger protein 528	2.04064	2.04064
-0.716235	-2.0689	-0.765731	9.26379	145.523	8.74455e-64	4.80297e-62	3.13898e-63	5.40983e-09	ENSG00000137975	CLCA2	chloride channel accessory 2	1.25612	-1.25612
1.08943	2.77242	1.23621	2.91314	145.472	9.06945e-64	4.96291e-62	3.24351e-63	5.40983e-09	ENSG00000167972	ABCA3	ATP binding cassette subfamily A member 3	1.82876	1.82876
-1.27404	-3.38942	-1.28972	3.83493	145.465	9.11337e-64	4.96847e-62	3.24714e-63	5.40983e-09	ENSG00000157456	CCNB2	cyclin B2	2.06935	-2.06935
-5.1292	-13.4519	-5.79434	7.75105	145.46	9.14728e-64	4.96856e-62	3.2472e-63	5.40983e-09	ENSG00000170465	KRT6C	keratin 6C	8.73717	-8.73717
-0.899847	-2.05472	-0.83316	4.83974	145.454	9.18625e-64	4.97138e-62	3.24905e-63	5.40983e-09	ENSG00000116455	WDR77	WD repeat domain 77	1.27432	-1.27432
-0.895942	-2.45963	-0.824402	5.47826	145.449	9.22324e-64	4.97312e-62	3.25018e-63	5.40983e-09	ENSG00000069974	RAB27A	RAB27A, member RAS oncogene family	1.41785	-1.41785
-3.00585	-9.08282	-3.04064	4.50608	145.442	9.26676e-64	4.97835e-62	3.2536e-63	5.40983e-09	ENSG00000113749	HRH2	histamine receptor H2	5.28244	-5.28244
1.43835	3.55891	1.55465	2.43627	145.125	1.16295e-63	6.22493e-62	4.0683e-63	5.40983e-09	ENSG00000198270	TMEM116	transmembrane protein 116	2.31543	2.31543
-0.844031	-2.55892	-0.924683	7.34018	145.067	1.21305e-63	6.46959e-62	4.2282e-63	5.40983e-09	ENSG00000158055	GRHL3	grainyhead like transcription factor 3	1.54269	-1.54269
-0.743814	-1.9773	-0.768071	4.43246	145.046	1.23139e-63	6.54371e-62	4.27664e-63	5.40983e-09	ENSG00000172269	DPAGT1	dolichyl-phosphate N-acetylglucosaminephosphotransferase 1	1.21955	-1.21955
-0.780143	-1.97148	-0.756718	5.77824	145.033	1.24224e-63	6.57761e-62	4.2988e-63	5.40983e-09	ENSG00000131462	TUBG1	tubulin gamma 1	1.20244	-1.20244
-2.075	-4.84092	-2.01229	7.56468	144.989	1.28209e-63	6.76428e-62	4.4208e-63	5.40983e-09	ENSG00000134755	DSC2	desmocollin 2	3.04884	-3.04884
0.729642	1.79158	0.663327	3.0358	144.983	1.28813e-63	6.77186e-62	4.42575e-63	5.40983e-09	ENSG00000100105	PATZ1	POZ/BTB and AT hook containing zinc finger 1	1.07001	1.07001
0.673467	2.02914	0.790786	3.99817	144.933	1.33483e-63	6.99242e-62	4.5699e-63	5.40983e-09	ENSG00000151240	DIP2C	disco interacting protein 2 homolog C	1.26829	1.26829
-0.994841	-3.64562	-1.21536	3.59819	144.426	1.92166e-63	1.00308e-61	6.55561e-63	5.40983e-09	ENSG00000139547	RDH16	retinol dehydrogenase 16 (all-trans)	2.15086	-2.15086
-1.47511	-3.62975	-1.09021	2.60107	144.343	2.0396e-63	1.06088e-61	6.93338e-63	5.40983e-09	ENSG00000203722	RAET1G	retinoic acid early transcript 1G	2.07589	-2.07589
1.24641	3.71533	1.26059	0.211657	144.328	2.06181e-63	1.06865e-61	6.98419e-63	5.40983e-09	ENSG00000197497	ZNF665	zinc finger protein 665	2.17137	2.17137
-1.05555	-2.7265	-1.15726	2.61704	144.18	2.29382e-63	1.18474e-61	7.74285e-63	5.40983e-09	ENSG00000164087	POC1A	POC1 centriolar protein A	1.75466	-1.75466
-1.20842	-3.21262	-1.50876	6.59186	144.039	2.53868e-63	1.30662e-61	8.53941e-63	5.40983e-09	ENSG00000142627	EPHA2	EPH receptor A2	2.1885	-2.1885
1.30855	3.10305	1.21642	3.61819	143.877	2.85306e-63	1.46331e-61	9.56346e-63	5.40983e-09	ENSG00000078295	ADCY2	adenylate cyclase 2	1.89954	1.89954
-0.839653	-2.10565	-0.822063	5.32648	143.695	3.25306e-63	1.66267e-61	1.08664e-62	5.40983e-09	ENSG00000100949	RABGGTA	Rab geranylgeranyltransferase alpha subunit	1.29421	-1.29421
0.854676	2.41924	0.804154	2.00897	143.681	3.28697e-63	1.6742e-61	1.09417e-62	5.40983e-09	ENSG00000221923	ZNF880	zinc finger protein 880	1.39359	1.39359
-1.14019	-2.85513	-0.991657	5.50893	143.673	3.30422e-63	1.67717e-61	1.09612e-62	5.40983e-09	ENSG00000129235	TXNDC17	thioredoxin domain containing 17	1.65877	-1.65877
-2.74708	-6.57201	-2.80357	3.03469	143.545	3.62557e-63	1.83397e-61	1.19859e-62	5.40983e-09	ENSG00000197249	SERPINA1	serpin family A member 1	4.20745	-4.20745
-1.50461	-4.14054	-1.53686	4.35934	143.17	4.75128e-63	2.39517e-61	1.56536e-62	5.40983e-09	ENSG00000117399	CDC20	cell division cycle 20	2.50571	-2.50571
-1.09877	-3.00409	-1.04699	8.27157	142.892	5.80833e-63	2.91804e-61	1.90709e-62	5.40983e-09	ENSG00000144452	ABCA12	ATP binding cassette subfamily A member 12	1.76279	-1.76279
2.02133	4.797	2.16134	3.2706	142.861	5.94007e-63	2.97408e-61	1.94371e-62	5.40983e-09	ENSG00000165238	WNK2	WNK lysine deficient protein kinase 2	3.15967	3.15967
-1.33707	-3.47359	-1.38037	3.20292	142.85	5.98951e-63	2.98866e-61	1.95324e-62	5.40983e-09	ENSG00000121152	NCAPH	non-SMC condensin I complex subunit H	2.16213	-2.16213
0.945648	2.08187	0.853993	4.27649	142.752	6.42647e-63	3.19586e-61	2.08866e-62	5.40983e-09	ENSG00000183741	CBX6	chromobox 6	1.29344	1.29344
-0.68628	-2.36756	-0.755874	4.63434	142.677	6.78318e-63	3.3619e-61	2.19717e-62	5.40983e-09	ENSG00000123609	NMI	N-myc and STAT interactor	1.36372	-1.36372
-1.39775	-4.84735	-1.84988	4.87883	142.574	7.31077e-63	3.61122e-61	2.36012e-62	5.40983e-09	ENSG00000119714	GPR68	G protein-coupled receptor 68	3.03322	-3.03322
-2.29088	-6.61441	-2.2344	0.383103	142.406	8.25481e-63	4.0639e-61	2.65596e-62	5.40983e-09	ENSG00000161031	PGLYRP2	peptidoglycan recognition protein 2	3.84611	-3.84611
0.803958	1.9882	0.706322	1.9315	142.253	9.22244e-63	4.52514e-61	2.95741e-62	5.40983e-09	ENSG00000198453	ZNF568	zinc finger protein 568	1.16501	1.16501
-0.844362	-2.58749	-0.907081	7.50416	142.151	9.93339e-63	4.85779e-61	3.17481e-62	5.40983e-09	ENSG00000105131	EPHX3	epoxide hydrolase 3	1.53924	-1.53924
-1.58072	-4.27127	-1.57573	4.30897	142.143	9.98726e-63	4.86394e-61	3.17883e-62	5.40983e-09	ENSG00000166183	ASPG	asparaginase	2.57248	-2.57248
-1.35747	-3.65595	-1.41145	3.82293	142.14	1.00121e-62	4.86394e-61	3.17883e-62	5.40983e-09	ENSG00000142945	KIF2C	kinesin family member 2C	2.25094	-2.25094
1.97112	4.8082	2.11995	5.78927	141.857	1.22937e-62	5.95274e-61	3.89041e-62	5.40983e-09	ENSG00000166869	CHP2	calcineurin like EF-hand protein 2	3.13919	3.13919
1.12968	2.70186	0.903229	3.87388	141.816	1.26618e-62	6.11088e-61	3.99377e-62	5.40983e-09	ENSG00000171488	LRRC8C	leucine rich repeat containing 8 family member C	1.57177	1.57177
-2.76217	-7.60929	-3.10328	6.41249	141.764	1.31487e-62	6.32515e-61	4.1338e-62	5.40983e-09	ENSG00000183760	ACP7	acid phosphatase 7, tartrate resistant (putative)	4.82672	-4.82672
-2.52272	-7.14024	-2.64769	-0.564714	141.738	1.33992e-62	6.42464e-61	4.19882e-62	5.40983e-09	ENSG00000241286	RPL29P25	ribosomal protein L29 pseudogene 25	4.33076	-4.33076
1.10508	2.61147	1.07253	4.69339	141.714	1.36331e-62	6.51554e-61	4.25823e-62	5.40983e-09	ENSG00000176463	SLCO3A1	solute carrier organic anion transporter family member 3A1	1.63673	1.63673
1.58647	3.85455	1.24215	3.94807	141.511	1.58076e-62	7.53033e-61	4.92145e-62	5.40983e-09	ENSG00000117525	F3	coagulation factor III, tissue factor	2.22316	2.22316
-1.21627	-3.49846	-1.31502	5.01218	141.309	1.82979e-62	8.68856e-61	5.67841e-62	5.40983e-09	ENSG00000254087	LYN	LYN proto-oncogene, Src family tyrosine kinase	2.13924	-2.13924
-0.941015	-2.36549	-0.726782	7.3429	141.246	1.91604e-62	9.06885e-61	5.92695e-62	5.40983e-09	ENSG00000118515	SGK1	serum/glucocorticoid regulated kinase 1	1.34537	-1.34537
-0.990186	-2.57012	-0.929961	4.18572	141.181	2.00927e-62	9.47965e-61	6.19542e-62	5.40983e-09	ENSG00000162063	CCNF	cyclin F	1.52709	-1.52709
-1.10583	-3.36873	-1.26095	7.10228	141.121	2.09814e-62	9.86731e-61	6.44878e-62	5.40983e-09	ENSG00000159399	HK2	hexokinase 2	2.0664	-2.0664
-0.76217	-2.15697	-0.813876	6.49395	140.98	2.32616e-62	1.09048e-60	7.12684e-62	5.40983e-09	ENSG00000137767	SQRDL	sulfide quinone reductase-like (yeast)	1.3194	-1.3194
-3.55259	-11.1378	-3.69299	7.05549	140.956	2.36585e-62	1.10556e-60	7.22541e-62	5.40983e-09	ENSG00000075673	ATP12A	ATPase H+/K+ transporting non-gastric alpha2 subunit	6.47117	-6.47117
0.494034	1.12736	0.391859	5.53866	140.944	2.38808e-62	1.11242e-60	7.27023e-62	5.40983e-09	ENSG00000197724	PHF2	PHD finger protein 2	0.667749	0.667749
-1.17014	-2.82477	-1.18175	7.87588	140.938	2.3984e-62	1.11371e-60	7.27863e-62	5.40983e-09	ENSG00000181061	HIGD1A	HIG1 hypoxia inducible domain family member 1A	1.79171	-1.79171
0.900106	2.59539	0.96752	7.78721	140.903	2.45897e-62	1.13824e-60	7.43898e-62	5.40983e-09	ENSG00000131981	LGALS3	galectin 3	1.581	1.581
0.592609	1.42511	0.551795	5.77935	140.876	2.50819e-62	1.15738e-60	7.56409e-62	5.40983e-09	ENSG00000255302	EID1	EP300 interacting inhibitor of differentiation 1	0.868311	0.868311
1.55794	3.59404	1.58353	-0.239017	140.871	2.51812e-62	1.15833e-60	7.57029e-62	5.40983e-09	ENSG00000270441			2.33177	2.33177
-2.05553	-7.85213	-2.63701	6.87024	140.854	2.54858e-62	1.16869e-60	7.63799e-62	5.40983e-09	ENSG00000064886	CHI3L2	chitinase 3 like 2	4.66224	-4.66224
-1.82017	-6.74707	-2.4415	4.42818	140.752	2.74475e-62	1.25474e-60	8.20037e-62	5.40983e-09	ENSG00000244122	UGT1A7	UDP glucuronosyltransferase family 1 member A7	4.13665	-4.13665
-0.628203	-1.58961	-0.568882	5.06089	140.736	2.77829e-62	1.26614e-60	8.27486e-62	5.40983e-09	ENSG00000132313	MRPL35	mitochondrial ribosomal protein L35	0.936922	-0.936922
1.245	3.42112	1.33808	1.31345	140.622	3.0194e-62	1.37177e-60	8.96523e-62	5.40983e-09	ENSG00000198932	GPRASP1	G protein-coupled receptor associated sorting protein 1	2.12421	2.12421
0.66666	1.81847	0.567626	4.59412	140.612	3.03966e-62	1.37673e-60	8.99764e-62	5.40983e-09	ENSG00000179241	LDLRAD3	low density lipoprotein receptor class A domain containing 3	1.01579	1.01579
-1.05056	-2.82586	-1.16896	4.41532	140.502	3.29529e-62	1.48794e-60	9.72441e-62	5.40983e-09	ENSG00000013810	TACC3	transforming acidic coiled-coil containing protein 3	1.80154	-1.80154
-0.726461	-2.38881	-0.974623	9.16637	140.422	3.49351e-62	1.57261e-60	1.02778e-61	5.40983e-09	ENSG00000164733	CTSB	cathepsin B	1.53862	-1.53862
-0.753445	-1.75497	-0.639614	6.23118	140.384	3.59178e-62	1.61192e-60	1.05347e-61	5.40983e-09	ENSG00000108010	GLRX3	glutaredoxin 3	1.04311	-1.04311
-0.758107	-2.33432	-1.00797	5.48985	140.329	3.73682e-62	1.67191e-60	1.09268e-61	5.40983e-09	ENSG00000030110	BAK1	BCL2 antagonist/killer 1	1.53974	-1.53974
2.76417	5.48043	2.87174	-0.0357142	140.306	3.80184e-62	1.69585e-60	1.10832e-61	5.40983e-09	ENSG00000273238			3.85478	3.85478
2.4551	5.29991	1.72661	2.31636	140.273	3.89349e-62	1.73149e-60	1.13161e-61	5.40983e-09	ENSG00000149090	PAMR1	peptidase domain containing associated with muscle regeneration 1	3.17802	3.17802
0.982047	2.76669	1.12304	1.67099	140.187	4.14699e-62	1.83866e-60	1.20166e-61	5.40983e-09	ENSG00000149300	C11orf52	chromosome 11 open reading frame 52	1.75441	1.75441
0.807908	2.13384	0.767583	4.13726	140.169	4.20011e-62	1.85663e-60	1.2134e-61	5.40983e-09	ENSG00000104205	SGK3	serum/glucocorticoid regulated kinase family member 3	1.26661	1.26661
-0.674124	-1.99321	-0.648177	4.01844	140.044	4.60229e-62	2.02832e-60	1.32561e-61	5.40983e-09	ENSG00000181938	GINS3	GINS complex subunit 3	1.1417	-1.1417
-0.76772	-1.84027	-0.761884	6.20795	139.963	4.88422e-62	2.14614e-60	1.40261e-61	5.40983e-09	ENSG00000151247	EIF4E	eukaryotic translation initiation factor 4E	1.16002	-1.16002
0.447608	1.0242	0.280244	5.58152	139.737	5.76018e-62	2.52351e-60	1.64924e-61	5.40983e-09	ENSG00000100711	ZFYVE21	zinc finger FYVE-type containing 21	0.599905	0.599905
-0.445815	-1.37777	-0.520207	7.95866	139.73	5.79133e-62	2.52963e-60	1.65324e-61	5.40983e-09	ENSG00000113648	H2AFY	H2A histone family member Y	0.849755	-0.849755
-4.21869	-10.5368	-3.8028	6.59864	139.541	6.64848e-62	2.89543e-60	1.89231e-61	5.40983e-09	ENSG00000167755	KLK6	kallikrein related peptidase 6	6.22685	-6.22685
1.35841	3.70266	1.46585	1.45503	139.38	7.48167e-62	3.23703e-60	2.11556e-61	5.40983e-09	ENSG00000118194	TNNT2	troponin T2, cardiac type	2.31124	2.31124
-3.22682	-8.89581	-2.71478	2.63776	139.378	7.49145e-62	3.23703e-60	2.11556e-61	5.40983e-09	ENSG00000106302	HYAL4	hyaluronoglucosaminidase 4	4.93524	-4.93524
1.12937	2.62836	0.93762	3.57232	139.377	7.49883e-62	3.23703e-60	2.11556e-61	5.40983e-09	ENSG00000060656	PTPRU	protein tyrosine phosphatase, receptor type U	1.55539	1.55539
-0.925162	-2.48518	-0.808644	7.04283	139.286	8.01446e-62	3.4495e-60	2.25442e-61	5.40983e-09	ENSG00000167114	SLC27A4	solute carrier family 27 member 4	1.41002	-1.41002
-2.81404	-8.48024	-3.22934	6.79131	139.143	8.90045e-62	3.81967e-60	2.49634e-61	5.40983e-09	ENSG00000185966	LCE3E	late cornified envelope 3E	5.2406	-5.2406
-0.772953	-1.95551	-0.809168	7.16905	139.101	9.1775e-62	3.92712e-60	2.56657e-61	5.40983e-09	ENSG00000102921	N4BP1	NEDD4 binding protein 1	1.23934	-1.23934
1.36208	3.32333	1.40812	4.33517	138.929	1.04066e-61	4.42897e-60	2.89456e-61	5.40983e-09	ENSG00000119138	KLF9	Kruppel like factor 9	2.12444	2.12444
-1.34806	-3.93567	-1.54168	8.07337	138.929	1.04105e-61	4.42897e-60	2.89456e-61	5.40983e-09	ENSG00000179477	ALOX12B	arachidonate 12-lipoxygenase, 12R type	2.45936	-2.45936
0.794323	2.14104	1.01058	2.6727	138.907	1.05819e-61	4.48891e-60	2.93373e-61	5.40983e-09	ENSG00000144199	FAHD2B	fumarylacetoacetate hydrolase domain containing 2B	1.46435	1.46435
0.93013	2.63521	1.04623	2.52755	138.882	1.07757e-61	4.55799e-60	2.97887e-61	5.40983e-09	ENSG00000087884	AAMDC	adipogenesis associated Mth938 domain containing	1.65329	1.65329
-0.826984	-2.20578	-0.657138	5.25263	138.856	1.09851e-61	4.63325e-60	3.02806e-61	5.40983e-09	ENSG00000170545	SMAGP	small cell adhesion glycoprotein	1.23007	-1.23007
2.11623	5.05531	1.99454	1.97952	138.707	1.22472e-61	5.15083e-60	3.36632e-61	5.40983e-09	ENSG00000168405	CMAHP	cytidine monophospho-N-acetylneuraminic acid hydroxylase, pseudogene	3.10735	3.10735
1.20258	2.51047	1.08848	3.3711	138.591	1.33379e-61	5.59358e-60	3.65568e-61	5.40983e-09	ENSG00000139597	N4BP2L1	NEDD4 binding protein 2 like 1	1.59705	1.59705
-0.900099	-2.30403	-0.84367	4.91441	138.575	1.34946e-61	5.6432e-60	3.68811e-61	5.40983e-09	ENSG00000164466	SFXN1	sideroflexin 1	1.37488	-1.37488
-1.02238	-2.81859	-1.10093	6.9238	138.542	1.38261e-61	5.76546e-60	3.76802e-61	5.40983e-09	ENSG00000170426	SDR9C7	short chain dehydrogenase/reductase family 9C, member 7	1.74947	-1.74947
-1.38275	-3.68614	-1.53333	4.28303	138.505	1.42065e-61	5.90735e-60	3.86075e-61	5.40983e-09	ENSG00000101057	MYBL2	MYB proto-oncogene like 2	2.3547	-2.3547
0.705098	1.86399	0.746874	3.24647	138.456	1.47297e-61	6.10763e-60	3.99164e-61	5.40983e-09	ENSG00000118965	WDR35	WD repeat domain 35	1.16714	1.16714
-0.639038	-1.62168	-0.648756	4.86367	138.317	1.63119e-61	6.7447e-60	4.408e-61	5.40983e-09	ENSG00000143622	RIT1	Ras like without CAAX 1	1.01041	-1.01041
-1.18928	-3.27186	-1.3556	1.25253	138.277	1.68027e-61	6.92815e-60	4.52789e-61	5.40983e-09	ENSG00000177602	GSG2	germ cell associated 2, haspin	2.09201	-2.09201
-0.67836	-1.59209	-0.611285	6.09691	138.268	1.69151e-61	6.95505e-60	4.54547e-61	5.40983e-09	ENSG00000062716	VMP1	vacuole membrane protein 1	0.96328	-0.96328
-0.820358	-2.15351	-0.688246	5.02263	138.065	1.96434e-61	8.05432e-60	5.2639e-61	5.40983e-09	ENSG00000029993	HMGB3	high mobility group box 3	1.21656	-1.21656
1.19979	2.88091	1.11118	2.16565	137.853	2.29552e-61	9.38615e-60	6.13431e-61	5.40983e-09	ENSG00000188321	ZNF559	zinc finger protein 559	1.75161	1.75161
-1.32188	-3.39036	-1.27549	3.15182	137.839	2.31906e-61	9.4561e-60	6.18003e-61	5.40983e-09	ENSG00000178999	AURKB	aurora kinase B	2.05057	-2.05057
-1.39243	-4.16333	-1.66152	6.12188	137.825	2.3427e-61	9.5261e-60	6.22578e-61	5.40983e-09	ENSG00000130589	HELZ2	helicase with zinc finger 2	2.63145	-2.63145
0.638971	1.80328	0.705263	4.13805	137.813	2.36443e-61	9.58799e-60	6.26623e-61	5.40983e-09	ENSG00000196781	TLE1	transducin like enhancer of split 1	1.12247	1.12247
-3.09947	-7.55287	-3.22385	10.388	137.753	2.47055e-61	9.99079e-60	6.52948e-61	5.40983e-09	ENSG00000128422	KRT17	keratin 17	4.8463	-4.8463
0.449378	1.24309	0.489797	3.23843	137.669	2.628e-61	1.05787e-59	6.91371e-61	5.40983e-09	ENSG00000165943	MOAP1	modulator of apoptosis 1	0.775196	0.775196
-0.839574	-2.4283	-0.915379	5.85964	137.668	2.6303e-61	1.05787e-59	6.91371e-61	5.40983e-09	ENSG00000167207	NOD2	nucleotide binding oligomerization domain containing 2	1.48769	-1.48769
-1.17582	-2.73371	-1.04041	4.856	137.576	2.81573e-61	1.12936e-59	7.38093e-61	5.40983e-09	ENSG00000132334	PTPRE	protein tyrosine phosphatase, receptor type E	1.64631	-1.64631
0.76973	2.08457	0.944896	4.35637	137.466	3.05321e-61	1.22129e-59	7.98171e-61	5.40983e-09	ENSG00000111653	ING4	inhibitor of growth family member 4	1.39535	1.39535
-1.69003	-5.65256	-2.45423	0.299194	137.438	3.11695e-61	1.2434e-59	8.12624e-61	5.40983e-09	ENSG00000131015	ULBP2	UL16 binding protein 2	3.763	-3.763
-2.62273	-6.07413	-2.35742	1.25516	137.324	3.39086e-61	1.34901e-59	8.81646e-61	5.40983e-09	ENSG00000174145	NWD2	NACHT and WD repeat domain containing 2	3.68946	-3.68946
-1.16249	-2.91984	-1.07829	5.62084	137.294	3.46613e-61	1.37524e-59	8.98787e-61	5.40983e-09	ENSG00000163218	PGLYRP4	peptidoglycan recognition protein 4	1.74603	-1.74603
-1.19138	-3.96817	-1.17299	4.41854	137.263	3.54684e-61	1.40348e-59	9.17244e-61	5.40983e-09	ENSG00000248485	PCP4L1	Purkinje cell protein 4 like 1	2.20442	-2.20442
-1.39375	-3.64398	-1.69595	2.11191	137.176	3.78032e-61	1.49186e-59	9.75003e-61	5.40983e-09	ENSG00000164045	CDC25A	cell division cycle 25A	2.46636	-2.46636
-1.70372	-4.80923	-1.75938	5.83631	136.89	4.67017e-61	1.8381e-59	1.20129e-60	5.40983e-09	ENSG00000147689	FAM83A	family with sequence similarity 83 member A	2.89719	-2.89719
-1.09792	-2.89672	-1.07133	1.76058	136.817	4.93168e-61	1.93585e-59	1.26517e-60	5.40983e-09	ENSG00000183444	OR7E38P	olfactory receptor family 7 subfamily E member 38 pseudogene	1.74252	-1.74252
-0.768254	-2.12902	-0.917121	5.6744	136.79	5.02975e-61	1.96909e-59	1.2869e-60	5.40983e-09	ENSG00000189159	HN1	hematological and neurological expressed 1	1.39	-1.39
0.633512	1.85897	0.587622	5.74313	136.723	5.28322e-61	2.06284e-59	1.34817e-60	5.40983e-09	ENSG00000155366	RHOC	ras homolog family member C	1.05061	1.05061
-0.88243	-2.46046	-1.05123	6.13627	136.717	5.30861e-61	2.06727e-59	1.35106e-60	5.40983e-09	ENSG00000169129	AFAP1L2	actin filament associated protein 1 like 2	1.6004	-1.6004
0.375308	1.2132	0.48076	4.58653	136.709	5.338e-61	2.07323e-59	1.35496e-60	5.40983e-09	ENSG00000006194	ZNF263	zinc finger protein 263	0.769089	0.769089
-1.50904	-4.33219	-1.44843	1.11963	136.538	6.05955e-61	2.34728e-59	1.53406e-60	5.40983e-09	ENSG00000121743	GJA3	gap junction protein alpha 3	2.50573	-2.50573
-1.52913	-4.59965	-1.42647	1.67295	136.499	6.23674e-61	2.40957e-59	1.57478e-60	5.40983e-09	ENSG00000165181	C9orf84	chromosome 9 open reading frame 84	2.58399	-2.58399
-1.72755	-4.30533	-1.77837	1.64787	136.213	7.70957e-61	2.97081e-59	1.94157e-60	5.40983e-09	ENSG00000259316			2.72187	-2.72187
1.18276	2.6658	1.15496	3.31438	136.078	8.51858e-61	3.27398e-59	2.13971e-60	5.40983e-09	ENSG00000007255	TRAPPC6A	trafficking protein particle complex 6A	1.70954	1.70954
-1.17221	-3.15128	-1.41512	5.77049	135.944	9.41109e-61	3.60758e-59	2.35774e-60	5.40983e-09	ENSG00000101224	CDC25B	cell division cycle 25B	2.09741	-2.09741
0.428706	1.37663	0.415481	5.8403	135.879	9.87488e-61	3.77554e-59	2.4675e-60	5.40983e-09	ENSG00000178913	TAF7	TATA-box binding protein associated factor 7	0.769018	0.769018
-0.824764	-2.19126	-0.76933	5.61774	135.819	1.03254e-60	3.93758e-59	2.57341e-60	5.40983e-09	ENSG00000198736	MSRB1	methionine sulfoxide reductase B1	1.28648	-1.28648
-0.818365	-2.05541	-0.82304	9.01435	135.729	1.1034e-60	4.1969e-59	2.74288e-60	5.40983e-09	ENSG00000188643	S100A16	S100 calcium binding protein A16	1.27988	-1.27988
0.953146	2.16024	0.785015	3.95446	135.718	1.11304e-60	4.22268e-59	2.75973e-60	5.40983e-09	ENSG00000165312	OTUD1	OTU deubiquitinase 1	1.29068	1.29068
0.810478	2.32468	0.648032	6.95123	135.659	1.1623e-60	4.39821e-59	2.87445e-60	5.40983e-09	ENSG00000124145	SDC4	syndecan 4	1.26514	1.26514
1.0541	2.10209	0.823135	1.25885	135.487	1.32134e-60	4.98722e-59	3.25939e-60	5.40983e-09	ENSG00000198205	ZXDA	zinc finger, X-linked, duplicated A	1.31605	1.31605
-0.881338	-2.3129	-0.897204	4.92163	135.342	1.47152e-60	5.53984e-59	3.62056e-60	5.40983e-09	ENSG00000103415	HMOX2	heme oxygenase 2	1.42373	-1.42373
0.74665	1.97981	0.623731	2.15909	135.262	1.56127e-60	5.86271e-59	3.83157e-60	5.40983e-09	ENSG00000121406	ZNF549	zinc finger protein 549	1.11324	1.11324
0.919461	2.60603	0.835321	4.9115	135.246	1.57997e-60	5.91785e-59	3.86761e-60	5.40983e-09	ENSG00000185585	OLFML2A	olfactomedin like 2A	1.47685	1.47685
1.19011	2.70783	1.19785	4.45158	135.102	1.75826e-60	6.55989e-59	4.28721e-60	5.40983e-09	ENSG00000174080	CTSF	cathepsin F	1.75793	1.75793
0.785813	2.41157	0.820239	2.94787	135.101	1.7603e-60	6.55989e-59	4.28721e-60	5.40983e-09	ENSG00000140743	CDR2	cerebellar degeneration related protein 2	1.4148	1.4148
-0.723921	-1.92023	-0.705238	7.63337	135.091	1.77365e-60	6.59297e-59	4.30883e-60	5.40983e-09	ENSG00000166794	PPIB	peptidylprolyl isomerase B	1.15183	-1.15183
0.808362	2.75238	1.37032	2.21705	135.063	1.81108e-60	6.71512e-59	4.38866e-60	5.40983e-09	ENSG00000232859	LYRM9	LYR motif containing 9	1.9738	1.9738
-0.703641	-2.63376	-0.710871	6.27948	135.022	1.86681e-60	6.90439e-59	4.51236e-60	5.40983e-09	ENSG00000171056	SOX7	SRY-box 7	1.42368	-1.42368
0.931135	2.14123	0.793328	4.61757	134.98	1.9264e-60	7.10691e-59	4.64472e-60	5.40983e-09	ENSG00000185950	IRS2	insulin receptor substrate 2	1.28067	1.28067
0.929785	2.36493	0.945465	9.38768	134.963	1.95074e-60	7.17872e-59	4.69165e-60	5.40983e-09	ENSG00000145824	CXCL14	C-X-C motif chemokine ligand 14	1.47335	1.47335
-0.682986	-1.91337	-0.7524	6.53734	134.946	1.97534e-60	7.25114e-59	4.73898e-60	5.40983e-09	ENSG00000042753	AP2S1	adaptor related protein complex 2 sigma 1 subunit	1.19342	-1.19342
-1.63457	-4.67296	-2.1453	8.52367	134.915	2.02068e-60	7.3991e-59	4.83568e-60	5.40983e-09	ENSG00000136695	IL36RN	interleukin 36 receptor antagonist	3.16436	-3.16436
-0.472444	-1.21893	-0.467103	5.44701	134.889	2.06052e-60	7.52628e-59	4.9188e-60	5.40983e-09	ENSG00000148187	MRRF	mitochondrial ribosome recycling factor	0.744467	-0.744467
-0.695475	-1.7312	-0.659074	6.57468	134.877	2.07948e-60	7.57671e-59	4.95176e-60	5.40983e-09	ENSG00000177889	UBE2N	ubiquitin conjugating enzyme E2 N	1.04989	-1.04989
-1.20892	-3.49638	-1.31139	3.41996	134.812	2.18219e-60	7.93131e-59	5.18351e-60	5.40983e-09	ENSG00000163251	FZD5	frizzled class receptor 5	2.13679	-2.13679
1.24204	3.18884	1.2349	7.03874	134.794	2.21206e-60	8.02008e-59	5.24152e-60	5.40983e-09	ENSG00000120708	TGFBI	transforming growth factor beta induced	1.95684	1.95684
-0.86069	-2.26553	-0.978798	4.23168	134.739	2.30483e-60	8.3359e-59	5.44792e-60	5.40983e-09	ENSG00000003400	CASP10	caspase 10	1.47433	-1.47433
-0.872571	-2.36684	-0.940865	5.40208	134.707	2.36016e-60	8.5151e-59	5.56504e-60	5.40983e-09	ENSG00000123136	DDX39A	DExD-box helicase 39A	1.47977	-1.47977
-1.23153	-3.45381	-1.63781	1.42105	134.585	2.58379e-60	9.29911e-59	6.07743e-60	5.40983e-09	ENSG00000164430	MB21D1	Mab-21 domain containing 1	2.3764	-2.3764
1.28242	3.58875	1.48696	1.85189	134.369	3.03548e-60	1.08981e-58	7.12246e-60	5.40983e-09	ENSG00000151623	NR3C2	nuclear receptor subfamily 3 group C member 2	2.29828	2.29828
-0.808385	-2.37218	-0.979202	7.12145	134.345	3.08985e-60	1.10663e-58	7.2324e-60	5.40983e-09	ENSG00000140332	TLE3	transducin like enhancer of split 3	1.52268	-1.52268
1.14926	2.69	1.24064	4.26634	134.307	3.18001e-60	1.13616e-58	7.42535e-60	5.40983e-09	ENSG00000198740	ZNF652	zinc finger protein 652	1.79198	1.79198
-0.594288	-1.88003	-0.66426	6.94378	134.198	3.4491e-60	1.22931e-58	8.03418e-60	5.40983e-09	ENSG00000142657	PGD	phosphogluconate dehydrogenase	1.12565	-1.12565
2.32022	6.76071	2.09095	5.32009	134.045	3.8672e-60	1.37501e-58	8.98634e-60	5.40983e-09	ENSG00000133110	POSTN	periostin	3.7816	3.7816
-1.47827	-4.53305	-1.78616	3.77023	133.919	4.24896e-60	1.5071e-58	9.84966e-60	5.40983e-09	ENSG00000157193	LRP8	LDL receptor related protein 8	2.85314	-2.85314
-1.40347	-3.82197	-1.53044	3.58324	133.852	4.46696e-60	1.58062e-58	1.03301e-59	5.40983e-09	ENSG00000175063	UBE2C	ubiquitin conjugating enzyme E2 C	2.39928	-2.39928
0.569561	1.64707	0.762307	2.79345	133.79	4.67807e-60	1.65135e-58	1.07924e-59	5.40983e-09	ENSG00000172465	TCEAL1	transcription elongation factor A like 1	1.1213	1.1213
-0.627305	-2.12932	-0.8357	6.72505	133.713	4.95404e-60	1.74458e-58	1.14017e-59	5.40983e-09	ENSG00000126391	FRMD8	FERM domain containing 8	1.34857	-1.34857
-0.492672	-1.33568	-0.582147	7.5365	133.637	5.24525e-60	1.84272e-58	1.20431e-59	5.40983e-09	ENSG00000147416	ATP6V1B2	ATPase H+ transporting V1 subunit B2	0.875665	-0.875665
1.39556	3.86557	1.85813	-0.053593	133.481	5.89586e-60	2.06636e-58	1.35047e-59	5.40983e-09	ENSG00000250378			2.67678	2.67678
-0.76802	-2.22967	-0.804476	9.48922	133.466	5.9632e-60	2.085e-58	1.36265e-59	5.40983e-09	ENSG00000117984	CTSD	cathepsin D	1.33788	-1.33788
1.14358	2.33825	0.896688	2.80325	133.427	6.13773e-60	2.13725e-58	1.3968e-59	5.40983e-09	ENSG00000108947	EFNB3	ephrin B3	1.44873	1.44873
0.677524	1.89445	0.747462	2.84052	133.426	6.1417e-60	2.13725e-58	1.3968e-59	5.40983e-09	ENSG00000175395	ZNF25	zinc finger protein 25	1.18339	1.18339
-3.6378	-10.8261	-3.47903	4.42423	133.399	6.26903e-60	2.17642e-58	1.4224e-59	5.40983e-09	ENSG00000153802	TMPRSS11D	transmembrane protease, serine 11D	6.17206	-6.17206
1.5771	4.81486	1.96667	1.46923	133.307	6.71471e-60	2.32566e-58	1.51993e-59	5.40983e-09	ENSG00000156284	CLDN8	claudin 8	3.08452	3.08452
-1.41585	-3.58707	-1.21082	4.63825	133.255	6.98097e-60	2.4122e-58	1.5765e-59	5.40983e-09	ENSG00000119686	FLVCR2	feline leukemia virus subgroup C cellular receptor family member 2	2.06404	-2.06404
1.42259	3.43931	1.59796	3.22367	133.235	7.08841e-60	2.44359e-58	1.59701e-59	5.40983e-09	ENSG00000258818	RNASE4	ribonuclease A family member 4	2.30813	2.30813
-1.47244	-4.99984	-1.64688	5.90504	133.21	7.22299e-60	2.48417e-58	1.62353e-59	5.40983e-09	ENSG00000089127	OAS1	2'-5'-oligoadenylate synthetase 1	2.91631	-2.91631
1.44056	3.3797	1.591	4.71404	133.178	7.397e-60	2.53808e-58	1.65876e-59	5.40983e-09	ENSG00000102934	PLLP	plasmolipin	2.2776	2.2776
0.796719	2.11856	0.643007	6.23598	133.102	7.83204e-60	2.68111e-58	1.75224e-59	5.40983e-09	ENSG00000105088	OLFM2	olfactomedin 2	1.1843	1.1843
-5.28509	-16.9949	-5.45132	3.37873	133.091	7.89653e-60	2.69691e-58	1.76257e-59	5.40983e-09	ENSG00000163221	S100A12	S100 calcium binding protein A12	9.75062	-9.75062
0.46597	1.34799	0.575636	4.0763	133.063	8.06291e-60	2.74736e-58	1.79554e-59	5.40983e-09	ENSG00000242259	C22orf39	chromosome 22 open reading frame 39	0.879425	0.879425
1.03817	2.74831	1.00471	1.10716	133.03	8.26064e-60	2.80824e-58	1.83532e-59	5.40983e-09	ENSG00000121653	MAPK8IP1	mitogen-activated protein kinase 8 interacting protein 1	1.64451	1.64451
0.673853	1.79816	0.696171	5.21469	132.966	8.66745e-60	2.93974e-58	1.92127e-59	5.40983e-09	ENSG00000130147	SH3BP4	SH3 domain binding protein 4	1.10765	1.10765
-0.614917	-1.46898	-0.535578	6.3846	132.9	9.10715e-60	3.08177e-58	2.01409e-59	5.40983e-09	ENSG00000109919	MTCH2	mitochondrial carrier 2	0.870079	-0.870079
0.396449	1.08128	0.459688	6.13842	132.865	9.34889e-60	3.15632e-58	2.06281e-59	5.40983e-09	ENSG00000101191	DIDO1	death inducer-obliterator 1	0.700082	0.700082
-1.25778	-3.45904	-1.27985	2.60354	132.795	9.85646e-60	3.32007e-58	2.16983e-59	5.40983e-09	ENSG00000184661	CDCA2	cell division cycle associated 2	2.08994	-2.08994
0.838642	2.6357	0.749127	1.96127	132.779	9.97827e-60	3.35343e-58	2.19163e-59	5.40983e-09	ENSG00000147465	STAR	steroidogenic acute regulatory protein	1.43266	1.43266
-0.645783	-1.80392	-0.705823	7.90647	132.681	1.07373e-59	3.60031e-58	2.35298e-59	5.40983e-09	ENSG00000163472	TMEM79	transmembrane protein 79	1.12204	-1.12204
-1.9014	-6.3407	-2.13865	-0.00427399	132.568	1.16839e-59	3.9088e-58	2.5546e-59	5.40983e-09	ENSG00000267385			3.73259	-3.73259
-2.20864	-6.77813	-1.98276	2.31121	132.549	1.18517e-59	3.95593e-58	2.5854e-59	5.40983e-09	ENSG00000065675	PRKCQ	protein kinase C theta	3.72045	-3.72045
0.599702	1.67355	0.631773	6.76506	132.326	1.40168e-59	4.66805e-58	3.05081e-59	5.40983e-09	ENSG00000164828	SUN1	Sad1 and UNC84 domain containing 1	1.02257	1.02257
-1.48202	-3.44296	-1.26747	3.59401	132.223	1.51466e-59	5.0329e-58	3.28925e-59	5.40983e-09	ENSG00000123975	CKS2	CDC28 protein kinase regulatory subunit 2	2.05236	-2.05236
1.12416	2.9922	1.14767	5.19624	132.212	1.52772e-59	5.06489e-58	3.31016e-59	5.40983e-09	ENSG00000069702	TGFBR3	transforming growth factor beta receptor 3	1.83415	1.83415
-3.63664	-8.25769	-3.74156	9.73249	132.206	1.53447e-59	5.07582e-58	3.3173e-59	5.40983e-09	ENSG00000185479	KRT6B	keratin 6B	5.43007	-5.43007
-1.53544	-4.16613	-1.44227	3.80105	132.136	1.61739e-59	5.33813e-58	3.48873e-59	5.40983e-09	ENSG00000112984	KIF20A	kinesin family member 20A	2.43507	-2.43507
-5.92922	-19.2991	-6.85089	6.60255	132.13	1.62485e-59	5.35072e-58	3.49696e-59	5.40983e-09	ENSG00000244094	SPRR2F	small proline rich protein 2F	11.6087	-11.6087
0.839359	2.05005	0.816164	5.57253	131.946	1.86599e-59	6.13112e-58	4.00699e-59	5.40983e-09	ENSG00000125520	SLC2A4RG	SLC2A4 regulator	1.269	1.269
-0.767572	-2.1729	-0.978697	3.28543	131.902	1.92881e-59	6.32342e-58	4.13267e-59	5.40983e-09	ENSG00000188997	KCTD21	potassium channel tetramerization domain containing 21	1.45522	-1.45522
1.47342	3.94445	1.67807	0.901427	131.89	1.9455e-59	6.36395e-58	4.15916e-59	5.40983e-09	ENSG00000168539	CHRM1	cholinergic receptor muscarinic 1	2.55033	2.55033
1.06586	2.68504	0.844396	2.73274	131.869	1.97733e-59	6.45374e-58	4.21784e-59	5.40983e-09	ENSG00000104728	ARHGEF10	Rho guanine nucleotide exchange factor 10	1.52894	1.52894
0.626391	1.54011	0.556817	5.76166	131.861	1.98829e-59	6.47515e-58	4.23183e-59	5.40983e-09	ENSG00000107554	DNMBP	dynamin binding protein	0.909325	0.909325
1.47009	3.01942	0.853604	4.65381	131.838	2.02361e-59	6.57561e-58	4.29749e-59	5.40983e-09	ENSG00000188064	WNT7B	Wnt family member 7B	1.83875	1.83875
-0.730632	-2.15219	-0.891671	4.55986	131.767	2.13416e-59	6.91956e-58	4.52227e-59	5.40983e-09	ENSG00000168398	BDKRB2	bradykinin receptor B2	1.38453	-1.38453
0.732294	2.00341	0.922125	2.29558	131.761	2.14438e-59	6.93741e-58	4.53394e-59	5.40983e-09	ENSG00000105136	ZNF419	zinc finger protein 419	1.35337	1.35337
0.970625	2.48172	0.945668	2.13287	131.7	2.24608e-59	7.25051e-58	4.73857e-59	5.40983e-09	ENSG00000141854	MISP3	MISP family member 3	1.51005	1.51005
-1.37623	-4.46798	-1.51272	2.1038	131.677	2.28392e-59	7.35653e-58	4.80786e-59	5.40983e-09	ENSG00000100433	KCNK10	potassium two pore domain channel subfamily K member 10	2.62875	-2.62875
1.91899	4.0053	1.0802	1.55041	131.646	2.33841e-59	7.51559e-58	4.91181e-59	5.40983e-09	ENSG00000107282	APBA1	amyloid beta precursor protein binding family A member 1	2.42544	2.42544
-0.578236	-2.02985	-0.784139	6.92811	131.606	2.40962e-59	7.72758e-58	5.05036e-59	5.40983e-09	ENSG00000100504	PYGL	phosphorylase, glycogen, liver	1.27887	-1.27887
-0.548889	-1.4859	-0.591968	8.77702	131.471	2.66879e-59	8.54013e-58	5.5814e-59	5.40983e-09	ENSG00000165280	VCP	valosin containing protein	0.929847	-0.929847
-1.37429	-3.40094	-1.33312	4.15663	131.175	3.33477e-59	1.06481e-57	6.95908e-59	5.40983e-09	ENSG00000089685	BIRC5	baculoviral IAP repeat containing 5	2.09164	-2.09164
0.528249	1.36258	0.555386	6.21651	130.997	3.81439e-59	1.21532e-57	7.94273e-59	5.40983e-09	ENSG00000150760	DOCK1	dedicator of cytokinesis 1	0.858555	0.858555
-0.65586	-1.68684	-0.680361	6.65859	130.826	4.34231e-59	1.37828e-57	9.00775e-59	5.40983e-09	ENSG00000164904	ALDH7A1	aldehyde dehydrogenase 7 family member A1	1.05685	-1.05685
0.446858	1.16608	0.417787	4.37959	130.825	4.34458e-59	1.37828e-57	9.00775e-59	5.40983e-09	ENSG00000084693	AGBL5	ATP/GTP binding protein like 5	0.689955	0.689955
-1.68315	-4.60888	-1.90087	5.94291	130.791	4.45778e-59	1.41115e-57	9.22257e-59	5.40983e-09	ENSG00000185112	FAM43A	family with sequence similarity 43 member A	2.9387	-2.9387
-0.713584	-2.16651	-0.988596	5.68904	130.779	4.49958e-59	1.42133e-57	9.28908e-59	5.40983e-09	ENSG00000141527	CARD14	caspase recruitment domain family member 14	1.46955	-1.46955
-0.534161	-1.54118	-0.627588	7.31477	130.76	4.56547e-59	1.43905e-57	9.40492e-59	5.40983e-09	ENSG00000154845	PPP4R1	protein phosphatase 4 regulatory subunit 1	0.98099	-0.98099
-1.42647	-3.47331	-1.33082	2.50805	130.687	4.82268e-59	1.51688e-57	9.91355e-59	5.40983e-09	ENSG00000165480	SKA3	spindle and kinetochore associated complex subunit 3	2.10806	-2.10806
-1.36467	-3.7847	-1.50658	4.22812	130.683	4.83817e-59	1.5185e-57	9.92418e-59	5.40983e-09	ENSG00000145386	CCNA2	cyclin A2	2.37291	-2.37291
0.833804	1.81569	0.581983	1.60528	130.616	5.09035e-59	1.59425e-57	1.04192e-58	5.40983e-09	ENSG00000198934	MAGEE1	MAGE family member E1	1.08465	1.08465
-0.70029	-1.83339	-0.709871	7.26422	130.5	5.55713e-59	1.73675e-57	1.13505e-58	5.40983e-09	ENSG00000071054	MAP4K4	mitogen-activated protein kinase kinase kinase kinase 4	1.12723	-1.12723
1.08394	3.31621	1.1922	3.67806	130.444	5.79838e-59	1.80831e-57	1.18182e-58	5.40983e-09	ENSG00000184384	MAML2	mastermind like transcriptional coactivator 2	1.99598	1.99598
-0.614765	-1.39228	-0.614617	5.35667	130.429	5.86169e-59	1.82419e-57	1.1922e-58	5.40983e-09	ENSG00000160049	DFFA	DNA fragmentation factor subunit alpha	0.902391	-0.902391
-3.00912	-8.06649	-3.59316	6.48242	130.403	5.98069e-59	1.85613e-57	1.21307e-58	5.40983e-09	ENSG00000268104	SLC6A14	solute carrier family 6 member 14	5.34428	-5.34428
-1.05768	-2.42817	-1.16327	7.91969	130.401	5.98956e-59	1.85613e-57	1.21307e-58	5.40983e-09	ENSG00000082153	BZW1	basic leucine zipper and W2 domains 1	1.64867	-1.64867
-0.793024	-2.0007	-0.766664	4.82751	130.381	6.07994e-59	1.88018e-57	1.22879e-58	5.40983e-09	ENSG00000111602	TIMELESS	timeless circadian clock	1.21904	-1.21904
-1.03956	-2.72284	-1.03152	3.67108	130.366	6.15031e-59	1.89796e-57	1.24041e-58	5.40983e-09	ENSG00000147912	FBXO10	F-box protein 10	1.65613	-1.65613
-0.721094	-1.85022	-0.650423	4.82709	130.355	6.20148e-59	1.90974e-57	1.24811e-58	5.40983e-09	ENSG00000155115	GTF3C6	general transcription factor IIIC subunit 6	1.08288	-1.08288
-0.654711	-1.82365	-0.814244	7.23236	130.206	6.94219e-59	2.13338e-57	1.39427e-58	5.40983e-09	ENSG00000136279	DBNL	drebrin like	1.21393	-1.21393
0.92761	2.5342	1.08139	2.49144	130.167	7.15002e-59	2.1903e-57	1.43147e-58	5.40983e-09	ENSG00000184271	POU6F1	POU class 6 homeobox 1	1.64423	1.64423
-0.721064	-1.7184	-0.778812	7.31166	130.166	7.15716e-59	2.1903e-57	1.43147e-58	5.40983e-09	ENSG00000003402	CFLAR	CASP8 and FADD like apoptosis regulator	1.13599	-1.13599
-0.53734	-1.47685	-0.510328	5.28267	130.104	7.50013e-59	2.2905e-57	1.49695e-58	5.40983e-09	ENSG00000048140	TSPAN17	tetraspanin 17	0.863597	-0.863597
2.68289	7.1559	3.11858	-0.906929	129.781	9.58001e-59	2.91962e-57	1.90812e-58	5.40983e-09	ENSG00000130595	TNNT3	troponin T3, fast skeletal type	4.68406	4.68406
-1.28852	-3.00967	-1.06535	3.70868	129.775	9.62867e-59	2.92839e-57	1.91385e-58	5.40983e-09	ENSG00000137807	KIF23	kinesin family member 23	1.77697	-1.77697
0.964866	2.1901	0.880383	2.35709	129.735	9.92233e-59	3.01148e-57	1.96815e-58	5.40983e-09	ENSG00000155367	PPM1J	protein phosphatase, Mg2+/Mn2+ dependent 1J	1.35125	1.35125
-0.988569	-2.68302	-1.01295	4.00933	129.513	1.17406e-58	3.556e-57	2.32402e-58	5.40983e-09	ENSG00000187840	EIF4EBP1	eukaryotic translation initiation factor 4E binding protein 1	1.63501	-1.63501
0.832643	2.05769	0.783457	4.56269	129.503	1.18313e-58	3.57612e-57	2.33717e-58	5.40983e-09	ENSG00000106351	AGFG2	ArfGAP with FG repeats 2	1.24697	1.24697
1.04128	2.69048	0.996954	5.2258	129.427	1.25385e-58	3.7821e-57	2.47179e-58	5.40983e-09	ENSG00000125266	EFNB2	ephrin B2	1.61644	1.61644
-1.32191	-3.23863	-1.1909	6.17066	129.37	1.30952e-58	3.94195e-57	2.57626e-58	5.40983e-09	ENSG00000148773	MKI67	marker of proliferation Ki-67	1.92727	-1.92727
0.950812	3.04028	0.971965	0.802278	129.296	1.38467e-58	4.15967e-57	2.71855e-58	5.40983e-09	ENSG00000198515	CNGA1	cyclic nucleotide gated channel alpha 1	1.74088	1.74088
-1.48399	-3.47934	-1.23837	2.99001	129.205	1.48433e-58	4.44998e-57	2.90828e-58	5.40983e-09	ENSG00000135451	TROAP	trophinin associated protein	2.05467	-2.05467
1.09927	2.60604	0.799695	2.73823	129.132	1.56869e-58	4.69332e-57	3.06732e-58	5.40983e-09	ENSG00000117643	MAN1C1	mannosidase alpha class 1C member 1	1.50992	1.50992
-1.28874	-3.44084	-1.48002	4.35569	129.057	1.66067e-58	4.95842e-57	3.24057e-58	5.40983e-09	ENSG00000112559	MDFI	MyoD family inhibitor	2.237	-2.237
-1.38466	-3.32107	-1.31146	4.43989	128.845	1.95212e-58	5.81685e-57	3.8016e-58	5.40983e-09	ENSG00000170312	CDK1	cyclin dependent kinase 1	2.04319	-2.04319
-1.88904	-6.02254	-2.32466	5.89826	128.796	2.02606e-58	6.02496e-57	3.93761e-58	5.40983e-09	ENSG00000183479	TREX2	three prime repair exonuclease 2	3.7645	-3.7645
-1.40085	-3.37856	-1.37579	1.30031	128.707	2.1688e-58	6.43644e-57	4.20653e-58	5.40983e-09	ENSG00000129810	SGO1	shugoshin 1	2.11288	-2.11288
-0.531124	-1.3746	-0.532757	7.33557	128.669	2.23144e-58	6.60903e-57	4.31933e-58	5.40983e-09	ENSG00000111229	ARPC3	actin related protein 2/3 complex subunit 3	0.844575	-0.844575
-1.31796	-3.49669	-1.3543	3.49844	128.532	2.47772e-58	7.32371e-57	4.78641e-58	5.40983e-09	ENSG00000169679	BUB1	BUB1 mitotic checkpoint serine/threonine kinase	2.15311	-2.15311
0.877563	2.4642	0.723739	2.06971	128.499	2.54024e-58	7.49345e-57	4.89734e-58	5.40983e-09	ENSG00000151229	SLC2A13	solute carrier family 2 member 13	1.35339	1.35339
-2.79769	-7.92758	-2.75163	3.12029	128.459	2.61908e-58	7.71058e-57	5.03925e-58	5.40983e-09	ENSG00000120217	CD274	CD274 molecule	4.65961	-4.65961
-0.82583	-2.65667	-0.854434	6.44502	128.456	2.62498e-58	7.71253e-57	5.04052e-58	5.40983e-09	ENSG00000118322	ATP10B	ATPase phospholipid transporting 10B (putative)	1.52609	-1.52609
0.848258	2.17686	1.10723	5.50893	128.434	2.66934e-58	7.82722e-57	5.11548e-58	5.40983e-09	ENSG00000144857	BOC	BOC cell adhesion associated, oncogene regulated	1.54549	1.54549
1.00763	2.28404	1.05661	4.66615	128.362	2.81966e-58	8.25157e-57	5.39281e-58	5.40983e-09	ENSG00000214944	ARHGEF28	Rho guanine nucleotide exchange factor 28	1.51888	1.51888
1.36054	3.07678	1.36342	1.92568	128.324	2.90301e-58	8.47863e-57	5.54121e-58	5.40983e-09	ENSG00000214274	ANG	angiogenin	1.99798	1.99798
0.624125	1.62779	0.712374	7.69055	128.25	3.07258e-58	8.95611e-57	5.85327e-58	5.40983e-09	ENSG00000108352	RAPGEFL1	Rap guanine nucleotide exchange factor like 1	1.0656	1.0656
-1.57353	-5.10837	-1.43582	3.43209	128.227	3.1262e-58	9.09439e-57	5.94364e-58	5.40983e-09	ENSG00000114948	ADAM23	ADAM metallopeptidase domain 23	2.77241	-2.77241
1.41791	3.16572	1.27431	5.25227	128.223	3.13684e-58	9.10737e-57	5.95212e-58	5.40983e-09	ENSG00000181104	F2R	coagulation factor II thrombin receptor	1.95104	1.95104
-2.13187	-6.3336	-2.38704	5.52002	128.19	3.2169e-58	9.31011e-57	6.08462e-58	5.40983e-09	ENSG00000205413	SAMD9	sterile alpha motif domain containing 9	3.88937	-3.88937
0.823415	2.21885	0.585073	4.38604	128.189	3.21933e-58	9.31011e-57	6.08462e-58	5.40983e-09	ENSG00000158856	DMTN	dematin actin binding protein	1.23234	1.23234
0.330248	0.928486	0.342997	6.44669	128.003	3.71141e-58	1.07121e-56	7.00092e-58	5.40983e-09	ENSG00000140943	MBTPS1	membrane bound transcription factor peptidase, site 1	0.561764	0.561764
0.997336	2.41489	1.23269	4.60393	127.841	4.19882e-58	1.20952e-56	7.90484e-58	5.40983e-09	ENSG00000163050	COQ8A	coenzyme Q8A	1.70874	1.70874
-0.868083	-2.39565	-1.02494	5.83668	127.814	4.28733e-58	1.23261e-56	8.0557e-58	5.40983e-09	ENSG00000023330	ALAS1	5'-aminolevulinate synthase 1	1.5579	-1.5579
-2.29029	-6.55315	-2.93124	3.06298	127.751	4.49871e-58	1.29086e-56	8.43641e-58	5.40983e-09	ENSG00000144648	ACKR2	atypical chemokine receptor 2	4.37659	-4.37659
-0.876541	-2.72121	-1.03543	6.87779	127.71	4.64129e-58	1.32918e-56	8.68685e-58	5.40983e-09	ENSG00000088726	TMEM40	transmembrane protein 40	1.68533	-1.68533
-0.534326	-1.41799	-0.590657	6.52076	127.638	4.90529e-58	1.40206e-56	9.16313e-58	5.40983e-09	ENSG00000100804	PSMB5	proteasome subunit beta 5	0.906062	-0.906062
-1.6724	-6.17473	-2.07254	1.5614	127.626	4.94943e-58	1.41193e-56	9.22766e-58	5.40983e-09	ENSG00000131126	TEX101	testis expressed 101	3.6562	-3.6562
-0.551701	-1.87955	-0.786157	6.87446	127.491	5.48976e-58	1.56304e-56	1.02153e-57	5.40983e-09	ENSG00000064666	CNN2	calponin 2	1.22919	-1.22919
-0.882405	-3.28742	-1.11264	6.11766	127.428	5.76129e-58	1.63719e-56	1.06998e-57	5.40983e-09	ENSG00000156587	UBE2L6	ubiquitin conjugating enzyme E2 L6	1.95518	-1.95518
-0.846131	-2.08396	-1.10837	6.56274	127.374	6.00244e-58	1.70243e-56	1.11262e-57	5.40983e-09	ENSG00000198900	TOP1	topoisomerase (DNA) I	1.51236	-1.51236
-1.30427	-2.85115	-1.08539	5.70378	127.348	6.12348e-58	1.73342e-56	1.13287e-57	5.40983e-09	ENSG00000010438	PRSS3	protease, serine 3	1.73337	-1.73337
1.52333	3.66177	1.58144	6.2717	127.337	6.17721e-58	1.74527e-56	1.14062e-57	5.40983e-09	ENSG00000261609	GAN	gigaxonin	2.36085	2.36085
-0.482002	-1.35027	-0.443056	6.93141	127.31	6.30214e-58	1.77716e-56	1.16146e-57	5.40983e-09	ENSG00000111321	LTBR	lymphotoxin beta receptor	0.772421	-0.772421
0.822654	1.86999	0.838825	10.4787	127.271	6.49629e-58	1.8284e-56	1.19495e-57	5.40983e-09	ENSG00000065618	COL17A1	collagen type XVII alpha 1 chain	1.22309	1.22309
-1.35378	-3.3696	-1.35067	0.892939	126.992	8.04171e-58	2.25904e-56	1.4764e-57	5.40983e-09	ENSG00000154839	SKA1	spindle and kinetochore associated complex subunit 1	2.09732	-2.09732
0.910397	1.96006	0.629086	3.06211	126.966	8.20635e-58	2.29656e-56	1.50091e-57	5.40983e-09	ENSG00000198455	ZXDB	zinc finger, X-linked, duplicated B	1.17562	1.17562
1.67886	3.75696	1.54234	1.43717	126.964	8.2203e-58	2.29656e-56	1.50091e-57	5.40983e-09	ENSG00000103528	SYT17	synaptotagmin 17	2.33957	2.33957
-1.11298	-2.82614	-1.01713	2.40693	126.962	8.23408e-58	2.29656e-56	1.50091e-57	5.40983e-09	ENSG00000148459	PDSS1	prenyl (decaprenyl) diphosphate synthase, subunit 1	1.67091	-1.67091
1.82744	4.49156	2.06013	-0.0246777	126.961	8.23764e-58	2.29656e-56	1.50091e-57	5.40983e-09	ENSG00000204033	LRIT2	leucine rich repeat, Ig-like and transmembrane domains 2	2.99805	2.99805
-3.68164	-13.5104	-4.11434	-1.11677	126.943	8.35141e-58	2.32387e-56	1.51876e-57	5.40983e-09	ENSG00000112115	IL17A	interleukin 17A	7.6625	-7.6625
-1.18789	-2.63641	-1.04017	2.55425	126.901	8.62747e-58	2.39616e-56	1.56601e-57	5.40983e-09	ENSG00000077152	UBE2T	ubiquitin conjugating enzyme E2 T	1.61319	-1.61319
1.17258	2.91392	1.20768	4.61097	126.766	9.56885e-58	2.65261e-56	1.73361e-57	5.40983e-09	ENSG00000123560	PLP1	proteolipid protein 1	1.84488	1.84488
-0.934628	-2.86186	-1.29927	4.58181	126.592	1.09339e-57	3.02532e-56	1.9772e-57	5.40983e-09	ENSG00000197019	SERTAD1	SERTA domain containing 1	1.93726	-1.93726
-0.546452	-1.3127	-0.428692	5.24542	126.515	1.16012e-57	3.20076e-56	2.09186e-57	5.40983e-09	ENSG00000167112	TRUB2	TruB pseudouridine synthase family member 2	0.760623	-0.760623
-6.66399	-19.2529	-6.40346	6.70988	126.514	1.16115e-57	3.20076e-56	2.09186e-57	5.40983e-09	ENSG00000171711	DEFB4A	defensin beta 4A	11.1162	-11.1162
-1.07123	-2.99068	-1.27934	7.01686	126.495	1.17825e-57	3.24029e-56	2.11769e-57	5.40983e-09	ENSG00000112033	PPARD	peroxisome proliferator activated receptor delta	1.94675	-1.94675
1.67036	4.23468	1.87655	1.36414	126.492	1.18098e-57	3.24029e-56	2.11769e-57	5.40983e-09	ENSG00000130518	KIAA1683	KIAA1683	2.78301	2.78301
1.74101	3.91145	1.48952	3.68075	126.491	1.18209e-57	3.24029e-56	2.11769e-57	5.40983e-09	ENSG00000132692	BCAN	brevican	2.36508	2.36508
-0.662353	-1.79069	-0.71657	7.11496	126.391	1.27589e-57	3.49092e-56	2.28149e-57	5.40983e-09	ENSG00000154518	ATP5G3	ATP synthase, H+ transporting, mitochondrial Fo complex subunit C3 (subunit 9)	1.12296	-1.12296
-1.49027	-3.47041	-1.31439	2.85396	126.189	1.49042e-57	4.07031e-56	2.66015e-57	5.40983e-09	ENSG00000081181	ARG2	arginase 2	2.08607	-2.08607
0.54669	1.35727	0.577926	5.66281	126.182	1.49844e-57	4.08463e-56	2.66951e-57	5.40983e-09	ENSG00000107829	FBXW4	F-box and WD repeat domain containing 4	0.871462	0.871462
-1.26129	-3.30552	-1.3384	2.96279	126.141	1.54647e-57	4.20778e-56	2.74999e-57	5.40983e-09	ENSG00000186185	KIF18B	kinesin family member 18B	2.07902	-2.07902
1.60506	4.03985	1.46265	-0.581846	126.089	1.60983e-57	4.37207e-56	2.85737e-57	5.40983e-09	ENSG00000186862	PDZD7	PDZ domain containing 7	2.39311	2.39311
-0.665459	-2.03646	-0.759081	6.59459	126.008	1.71322e-57	4.64431e-56	3.03528e-57	5.40983e-09	ENSG00000127948	POR	cytochrome p450 oxidoreductase	1.24715	-1.24715
-0.668636	-1.34635	-0.576833	5.89691	126.001	1.72212e-57	4.65985e-56	3.04544e-57	5.40983e-09	ENSG00000152700	SAR1B	secretion associated Ras related GTPase 1B	0.856287	-0.856287
-0.755561	-2.54254	-0.769313	6.91088	125.893	1.87124e-57	5.05408e-56	3.30309e-57	5.40983e-09	ENSG00000121858	TNFSF10	tumor necrosis factor superfamily member 10	1.4278	-1.4278
-1.13314	-2.7253	-1.33878	4.60962	125.767	2.06226e-57	5.55979e-56	3.6336e-57	5.40983e-09	ENSG00000198406	BZW1P2	basic leucine zipper and W2 domains 1 pseudogene 2	1.88558	-1.88558
-0.784311	-2.18073	-0.750761	5.62577	125.733	2.1177e-57	5.69881e-56	3.72445e-57	5.40983e-09	ENSG00000163531	NFASC	neurofascin	1.27447	-1.27447
-3.79849	-10.9319	-3.72811	-0.549104	125.656	2.24713e-57	6.0361e-56	3.94489e-57	5.40983e-09	ENSG00000224784			6.38258	-6.38258
-0.868733	-2.82829	-0.815821	4.71265	125.632	2.28972e-57	6.13928e-56	4.01232e-57	5.40983e-09	ENSG00000008311	AASS	aminoadipate-semialdehyde synthase	1.55194	-1.55194
0.327798	0.879479	0.345763	6.26829	125.604	2.33854e-57	6.2588e-56	4.09043e-57	5.40983e-09	ENSG00000108349	CASC3	cancer susceptibility candidate 3	0.546223	0.546223
1.52639	3.56289	1.16361	4.66146	125.574	2.39367e-57	6.3947e-56	4.17926e-57	5.40983e-09	ENSG00000064309	CDON	cell adhesion associated, oncogene regulated	2.08252	2.08252
-1.27687	-3.1381	-1.50569	2.32393	125.532	2.47251e-57	6.59337e-56	4.30909e-57	5.40983e-09	ENSG00000092853	CLSPN	claspin	2.14728	-2.14728
1.58726	3.81958	1.66079	1.38775	125.408	2.71967e-57	7.23935e-56	4.73127e-57	5.40983e-09	ENSG00000165646	SLC18A2	solute carrier family 18 member A2	2.47176	2.47176
-1.07459	-3.05885	-1.34219	4.66464	125.397	2.74294e-57	7.28811e-56	4.76314e-57	5.40983e-09	ENSG00000167900	TK1	thymidine kinase 1	2.02131	-2.02131
-1.12003	-2.64475	-1.04031	3.54975	125.271	3.02394e-57	8.02025e-56	5.24163e-57	5.40983e-09	ENSG00000134690	CDCA8	cell division cycle associated 8	1.62103	-1.62103
0.840884	1.99151	0.755406	4.40466	125.243	3.09005e-57	8.18086e-56	5.3466e-57	5.40983e-09	ENSG00000043143	JADE2	jade family PHD finger 2	1.19887	1.19887
-0.601372	-1.505	-0.656845	4.23873	125.188	3.22524e-57	8.52344e-56	5.57049e-57	5.40983e-09	ENSG00000176422	SPRYD4	SPRY domain containing 4	0.979814	-0.979814
1.27415	3.37686	1.10452	0.196523	125.114	3.4126e-57	9.00241e-56	5.88352e-57	5.40983e-09	ENSG00000021645	NRXN3	neurexin 3	1.91781	1.91781
-1.4099	-3.57556	-1.64095	2.55081	125.072	3.52593e-57	9.28473e-56	6.06803e-57	5.40983e-09	ENSG00000065328	MCM10	minichromosome maintenance 10 replication initiation factor	2.39475	-2.39475
-0.848515	-2.30315	-1.00088	7.61374	125.048	3.59299e-57	9.44442e-56	6.1724e-57	5.40983e-09	ENSG00000176014	TUBB6	tubulin beta 6 class V	1.50777	-1.50777
-0.607048	-1.61626	-0.628052	4.86418	125.024	3.66066e-57	9.60517e-56	6.27745e-57	5.40983e-09	ENSG00000123297	TSFM	Ts translation elongation factor, mitochondrial	0.99721	-0.99721
1.15424	2.77334	1.11303	1.74499	124.979	3.79011e-57	9.92713e-56	6.48787e-57	5.40983e-09	ENSG00000092096	SLC22A17	solute carrier family 22 member 17	1.72074	1.72074
-0.764502	-1.9221	-0.716905	6.01812	124.724	4.61609e-57	1.20691e-55	7.88774e-57	5.40983e-09	ENSG00000118242	MREG	melanoregulin	1.15513	-1.15513
-0.630393	-1.56407	-0.556402	6.09561	124.715	4.64569e-57	1.21249e-55	7.92424e-57	5.40983e-09	ENSG00000100567	PSMA3	proteasome subunit alpha 3	0.917208	-0.917208
-0.869101	-2.31477	-0.832586	6.35763	124.645	4.90743e-57	1.27854e-55	8.35588e-57	5.40983e-09	ENSG00000155158	TTC39B	tetratricopeptide repeat domain 39B	1.37514	-1.37514
-1.13852	-3.30034	-1.35837	1.8149	124.587	5.1323e-57	1.33476e-55	8.72332e-57	5.40983e-09	ENSG00000197299	BLM	Bloom syndrome RecQ like helicase	2.11305	-2.11305
0.783913	1.78288	0.911782	2.62725	124.51	5.44675e-57	1.41404e-55	9.24147e-57	5.40983e-09	ENSG00000102796	DHRS12	dehydrogenase/reductase 12	1.2551	1.2551
1.50159	3.3889	1.4624	1.36594	124.455	5.68156e-57	1.47241e-55	9.6229e-57	5.40983e-09	ENSG00000185345	PARK2	parkin RBR E3 ubiquitin protein ligase	2.16895	2.16895
-1.49033	-3.73935	-1.44478	7.18468	124.444	5.73087e-57	1.48257e-55	9.68936e-57	5.40983e-09	ENSG00000100170	SLC5A1	solute carrier family 5 member 1	2.2865	-2.2865
0.469363	1.45696	0.537107	4.15175	124.375	6.047e-57	1.56161e-55	1.02059e-56	5.40983e-09	ENSG00000166938	DIS3L	DIS3 like exosome 3'-5' exoribonuclease	0.888618	0.888618
-4.97598	-13.2651	-5.876	-0.713718	124.253	6.64796e-57	1.7138e-55	1.12005e-56	5.40983e-09	ENSG00000163209	SPRR3	small proline rich protein 3	8.75792	-8.75792
1.17655	3.61278	1.30967	2.09453	124.217	6.83633e-57	1.75928e-55	1.14978e-56	5.40983e-09	ENSG00000135063	FAM189A2	family with sequence similarity 189 member A2	2.1838	2.1838
-1.87037	-5.19018	-2.08298	4.72851	124.145	7.2284e-57	1.85693e-55	1.21359e-56	5.40983e-09	ENSG00000163435	ELF3	E74 like ETS transcription factor 3	3.26771	-3.26771
-0.796514	-1.88061	-0.786366	6.83748	124.138	7.2647e-57	1.863e-55	1.21757e-56	5.40983e-09	ENSG00000145632	PLK2	polo like kinase 2	1.18966	-1.18966
-2.36334	-7.19931	-2.26873	3.56835	124.134	7.29061e-57	1.8664e-55	1.21978e-56	5.40983e-09	ENSG00000177614	PGBD5	piggyBac transposable element derived 5	4.07796	-4.07796
-0.903626	-2.35105	-0.839814	4.52387	124.098	7.49577e-57	1.91558e-55	1.25193e-56	5.40983e-09	ENSG00000177674	AGTRAP	angiotensin II receptor associated protein	1.38865	-1.38865
0.845315	2.30418	0.881005	6.47118	124.04	7.84207e-57	2.00061e-55	1.3075e-56	5.40983e-09	ENSG00000121691	CAT	catalase	1.41354	1.41354
-1.2508	-3.40124	-1.35803	3.41599	123.934	8.51344e-57	2.16813e-55	1.41698e-56	5.40983e-09	ENSG00000138180	CEP55	centrosomal protein 55	2.13174	-2.13174
-0.714947	-1.78491	-0.668701	6.59828	123.734	9.93841e-57	2.52666e-55	1.6513e-56	5.40983e-09	ENSG00000139988	RDH12	retinol dehydrogenase 12 (all-trans/9-cis/11-cis)	1.07422	-1.07422
0.989651	2.30869	0.87296	2.71005	123.658	1.05437e-56	2.67591e-55	1.74884e-56	5.40983e-09	ENSG00000172379	ARNT2	aryl hydrocarbon receptor nuclear translocator 2	1.38681	1.38681
0.933292	3.32346	1.04514	2.46971	123.644	1.06605e-56	2.70091e-55	1.76518e-56	5.40983e-09	ENSG00000153904	DDAH1	dimethylarginine dimethylaminohydrolase 1	1.90662	1.90662
-1.22847	-3.58194	-1.53648	8.24768	123.635	1.07399e-56	2.71636e-55	1.77527e-56	5.40983e-09	ENSG00000112096	SOD2	superoxide dismutase 2, mitochondrial	2.3439	-2.3439
1.46061	4.4004	1.43914	1.32348	123.54	1.15571e-56	2.91801e-55	1.90706e-56	5.40983e-09	ENSG00000253958	CLDN23	claudin 23	2.53153	2.53153
-0.599141	-1.85342	-0.573276	4.42348	123.423	1.26561e-56	3.19003e-55	2.08484e-56	5.40983e-09	ENSG00000146409	SLC18B1	solute carrier family 18 member B1	1.0428	-1.0428
-1.03171	-2.52575	-1.05739	4.38765	123.354	1.33577e-56	3.36111e-55	2.19666e-56	5.40983e-09	ENSG00000122952	ZWINT	ZW10 interacting kinetochore protein	1.60501	-1.60501
1.0151	3.21577	1.2859	2.99809	123.208	1.49594e-56	3.75773e-55	2.45586e-56	5.40983e-09	ENSG00000150764	DIXDC1	DIX domain containing 1	2.04444	2.04444
-0.737026	-1.80716	-0.675288	3.56898	123.204	1.50158e-56	3.76546e-55	2.46092e-56	5.40983e-09	ENSG00000138092	CENPO	centromere protein O	1.08406	-1.08406
0.593674	1.25729	0.514329	5.8972	123.156	1.55838e-56	3.90125e-55	2.54966e-56	5.40983e-09	ENSG00000108262	GIT1	GIT ArfGAP 1	0.78268	0.78268
1.16493	3.48568	1.61653	-0.279537	123.148	1.56825e-56	3.91895e-55	2.56123e-56	5.40983e-09	ENSG00000087495	PHACTR3	phosphatase and actin regulator 3	2.38221	2.38221
0.720412	1.84582	0.709226	5.54166	123.146	1.57078e-56	3.91895e-55	2.56123e-56	5.40983e-09	ENSG00000076356	PLXNA2	plexin A2	1.12803	1.12803
0.645395	1.55507	0.781655	4.82262	123.064	1.67346e-56	4.16807e-55	2.72404e-56	5.40983e-09	ENSG00000171467	ZNF318	zinc finger protein 318	1.09019	1.09019
-1.30853	-3.23585	-1.31226	1.28903	122.984	1.7813e-56	4.42917e-55	2.89468e-56	5.40983e-09	ENSG00000143942	CHAC2	ChaC cation transport regulator homolog 2	2.02476	-2.02476
-1.79053	-4.14571	-1.80163	7.14472	122.928	1.86075e-56	4.61892e-55	3.01869e-56	5.40983e-09	ENSG00000137440	FGFBP1	fibroblast growth factor binding protein 1	2.67095	-2.67095
-0.986589	-2.65997	-1.1419	5.05035	122.894	1.91118e-56	4.73611e-55	3.09528e-56	5.40983e-09	ENSG00000113368	LMNB1	lamin B1	1.72914	-1.72914
-0.950561	-2.36817	-0.883723	1.8438	122.803	2.0517e-56	5.07581e-55	3.31729e-56	5.40983e-09	ENSG00000168237	GLYCTK	glycerate kinase	1.42215	-1.42215
-0.967135	-2.64744	-0.871544	2.86013	122.685	2.24867e-56	5.55376e-55	3.62966e-56	5.40983e-09	ENSG00000164620	RELL2	RELT like 2	1.51312	-1.51312
-0.683037	-2.06137	-0.804778	6.30671	122.67	2.27518e-56	5.60983e-55	3.6663e-56	5.40983e-09	ENSG00000162302	RPS6KA4	ribosomal protein S6 kinase A4	1.28975	-1.28975
-0.900096	-2.45582	-0.942406	5.27233	122.658	2.29608e-56	5.65189e-55	3.69379e-56	5.40983e-09	ENSG00000163032	VSNL1	visinin like 1	1.50942	-1.50942
-0.789882	-2.05515	-0.82965	4.6133	122.605	2.394e-56	5.88308e-55	3.84489e-56	5.40983e-09	ENSG00000137168	PPIL1	peptidylprolyl isomerase like 1	1.28969	-1.28969
-0.547095	-1.65347	-0.523872	5.51971	122.522	2.55307e-56	6.26353e-55	4.09353e-56	5.40983e-09	ENSG00000104660	LEPROTL1	leptin receptor overlapping transcript-like 1	0.938113	-0.938113
2.73316	6.13893	1.76002	3.53663	122.516	2.56668e-56	6.28645e-55	4.10851e-56	5.40983e-09	ENSG00000171368	TPPP	tubulin polymerization promoting protein	3.61863	3.61863
-1.4471	-4.43428	-1.63525	4.95651	122.493	2.61186e-56	6.38648e-55	4.17388e-56	5.40983e-09	ENSG00000167772	ANGPTL4	angiopoietin like 4	2.70192	-2.70192
0.630447	1.77554	0.739779	2.61643	122.483	2.63367e-56	6.42911e-55	4.20175e-56	5.40983e-09	ENSG00000130956	HABP4	hyaluronan binding protein 4	1.141	1.141
1.33342	2.62192	1.2629	0.853474	122.463	2.67344e-56	6.51539e-55	4.25813e-56	5.40983e-09	ENSG00000169758	TMEM266	transmembrane protein 266	1.75431	1.75431
-2.8945	-8.08101	-3.37639	0.996902	122.441	2.72016e-56	6.6183e-55	4.32539e-56	5.40983e-09	ENSG00000070729	CNGB1	cyclic nucleotide gated channel beta 1	5.19638	-5.19638
-0.406356	-1.14412	-0.535541	6.423	122.437	2.72884e-56	6.62846e-55	4.33203e-56	5.40983e-09	ENSG00000148248	SURF4	surfeit 4	0.781918	-0.781918
-0.893299	-3.1351	-0.889449	1.91735	122.392	2.82759e-56	6.85703e-55	4.48141e-56	5.40983e-09	ENSG00000049768	FOXP3	forkhead box P3	1.71989	-1.71989
0.991383	2.48092	1.02142	3.61455	122.292	3.05643e-56	7.39828e-55	4.83514e-56	5.40983e-09	ENSG00000100146	SOX10	SRY-box 10	1.56648	1.56648
1.40764	3.58923	1.14928	-0.361421	122.29	3.06084e-56	7.39828e-55	4.83514e-56	5.40983e-09	ENSG00000113946	CLDN16	claudin 16	2.04159	2.04159
0.680059	2.1413	1.04783	1.35716	122.192	3.30331e-56	7.97127e-55	5.20962e-56	5.40983e-09	ENSG00000180881	CAPS2	calcyphosine 2	1.51272	1.51272
0.552774	1.27802	0.449835	4.39733	122.138	3.44689e-56	8.29755e-55	5.42287e-56	5.40983e-09	ENSG00000143862	ARL8A	ADP ribosylation factor like GTPase 8A	0.75571	0.75571
-0.824404	-2.28502	-0.794405	5.59096	122.137	3.4498e-56	8.29755e-55	5.42287e-56	5.40983e-09	ENSG00000165806	CASP7	caspase 7	1.34114	-1.34114
-3.11785	-8.58237	-3.09533	0.770184	122.09	3.57945e-56	8.59534e-55	5.61748e-56	5.40983e-09	ENSG00000214822	KRT16P3	keratin 16 pseudogene 3	5.1223	-5.1223
0.88792	2.27975	0.777245	1.22644	122.066	3.64749e-56	8.72813e-55	5.70427e-56	5.40983e-09	ENSG00000116985	BMP8B	bone morphogenetic protein 8b	1.31517	1.31517
0.754447	2.16061	0.833959	2.29205	122.065	3.65018e-56	8.72813e-55	5.70427e-56	5.40983e-09	ENSG00000166704	ZNF606	zinc finger protein 606	1.33795	1.33795
0.985347	2.40037	1.17233	4.0136	122.064	3.65253e-56	8.72813e-55	5.70427e-56	5.40983e-09	ENSG00000138640	FAM13A	family with sequence similarity 13 member A	1.65742	1.65742
-0.497094	-1.21932	-0.319797	6.08245	122.059	3.66503e-56	8.7438e-55	5.71451e-56	5.40983e-09	ENSG00000164024	METAP1	methionyl aminopeptidase 1	0.697986	-0.697986
-0.665988	-1.7137	-0.750007	8.91703	121.902	4.14621e-56	9.87576e-55	6.4543e-56	5.40983e-09	ENSG00000179218	CALR	calreticulin	1.12041	-1.12041
0.674107	1.75375	0.66776	4.76159	121.77	4.59664e-56	1.09309e-54	7.14391e-56	5.40983e-09	ENSG00000183723	CMTM4	CKLF like MARVEL transmembrane domain containing 4	1.06862	1.06862
0.769885	1.82809	0.727946	6.58469	121.628	5.13567e-56	1.21931e-54	7.96878e-56	5.40983e-09	ENSG00000197077	KIAA1671	KIAA1671	1.12822	1.12822
0.717418	1.78588	0.704237	3.07936	121.625	5.14974e-56	1.22068e-54	7.97775e-56	5.40983e-09	ENSG00000158301	GPRASP2	G protein-coupled receptor associated sorting protein 2	1.10238	1.10238
-0.99507	-3.04998	-1.03259	7.18147	121.407	6.10857e-56	1.44563e-54	9.44791e-56	5.40983e-09	ENSG00000144802	NFKBIZ	NFKB inhibitor zeta	1.78533	-1.78533
-0.825293	-1.82978	-0.747579	7.04155	121.343	6.42252e-56	1.51749e-54	9.91754e-56	5.40983e-09	ENSG00000027697	IFNGR1	interferon gamma receptor 1	1.13536	-1.13536
-1.14541	-2.74087	-1.24136	2.66514	121.301	6.63485e-56	1.56514e-54	1.0229e-55	5.40983e-09	ENSG00000165490	DDIAS	DNA damage induced apoptosis suppressor	1.81201	-1.81201
-2.5528	-7.71951	-2.008	0.482981	121.258	6.8656e-56	1.61699e-54	1.05678e-55	5.40983e-09	ENSG00000232022	FAAHP1	fatty acid amide hydrolase pseudogene 1	4.17023	-4.17023
1.09119	2.69404	1.04841	0.928837	121.193	7.22297e-56	1.69844e-54	1.11001e-55	5.40983e-09	ENSG00000253731	PCDHGA6	protocadherin gamma subfamily A, 6	1.65043	1.65043
-1.49116	-4.03828	-1.64243	3.29878	121.174	7.33106e-56	1.7211e-54	1.12483e-55	5.40983e-09	ENSG00000184985	SORCS2	sortilin related VPS10 domain containing receptor 2	2.55386	-2.55386
1.5983	3.22156	1.38133	4.15031	121.172	7.34461e-56	1.72154e-54	1.12511e-55	5.40983e-09	ENSG00000187017	ESPN	espin	2.04905	2.04905
2.23256	4.89129	1.61807	0.748109	121.101	7.76247e-56	1.81659e-54	1.18723e-55	5.40983e-09	ENSG00000138152	BTBD16	BTB domain containing 16	2.92081	2.92081
-0.637191	-1.66959	-0.709041	5.17254	120.968	8.61795e-56	2.01359e-54	1.31598e-55	5.40983e-09	ENSG00000140650	PMM2	phosphomannomutase 2	1.07629	-1.07629
-1.46854	-3.58704	-1.66378	7.35763	120.868	9.3243e-56	2.17518e-54	1.42159e-55	5.40983e-09	ENSG00000124107	SLPI	secretory leukocyte peptidase inhibitor	2.40751	-2.40751
0.436704	1.17393	0.473025	7.33315	120.812	9.74376e-56	2.26943e-54	1.48319e-55	5.40983e-09	ENSG00000148672	GLUD1	glutamate dehydrogenase 1	0.738366	0.738366
1.02221	2.40095	0.942443	5.75408	120.787	9.93562e-56	2.31046e-54	1.51e-55	5.40983e-09	ENSG00000266028	SRGAP2	SLIT-ROBO Rho GTPase activating protein 2	1.46915	1.46915
-0.761691	-1.87005	-0.723547	5.75038	120.767	1.00914e-55	2.34298e-54	1.53126e-55	5.40983e-09	ENSG00000161267	BDH1	3-hydroxybutyrate dehydrogenase, type 1	1.1416	-1.1416
-1.37593	-2.91786	-1.07896	9.19153	120.62	1.1327e-55	2.62571e-54	1.71603e-55	5.40983e-09	ENSG00000121552	CSTA	cystatin A	1.77952	-1.77952
-1.25355	-3.2106	-1.32841	3.35535	120.528	1.21804e-55	2.8191e-54	1.84242e-55	5.40983e-09	ENSG00000090889	KIF4A	kinesin family member 4A	2.03723	-2.03723
1.15117	3.01942	1.35674	1.51269	120.491	1.25398e-55	2.89775e-54	1.89382e-55	5.40983e-09	ENSG00000143845	ETNK2	ethanolamine kinase 2	2.00573	2.00573
-1.50315	-4.05176	-1.5096	3.48611	120.443	1.30197e-55	3.00392e-54	1.96321e-55	5.40983e-09	ENSG00000126787	DLGAP5	DLG associated protein 5	2.45146	-2.45146
0.620529	1.43864	0.393079	5.2385	120.438	1.30672e-55	3.01016e-54	1.96729e-55	5.40983e-09	ENSG00000125746	EML2	echinoderm microtubule associated protein like 2	0.838826	0.838826
1.71363	4.75827	1.33278	5.10491	120.32	1.43431e-55	3.2989e-54	2.156e-55	5.40983e-09	ENSG00000213145	CRIP1	cysteine rich protein 1	2.61519	2.61519
1.24161	2.95026	1.39302	2.16415	120.24	1.52681e-55	3.50618e-54	2.29146e-55	5.40983e-09	ENSG00000186462	NAP1L2	nucleosome assembly protein 1 like 2	1.99412	1.99412
0.660255	1.35008	0.396711	4.12012	120.232	1.5375e-55	3.52523e-54	2.30391e-55	5.40983e-09	ENSG00000169957	ZNF768	zinc finger protein 768	0.823565	0.823565
0.950168	2.35622	1.02169	4.29688	120.174	1.60902e-55	3.68347e-54	2.40733e-55	5.40983e-09	ENSG00000187098	MITF	melanogenesis associated transcription factor	1.52728	1.52728
0.557213	2.04513	0.939455	1.11239	120.079	1.73352e-55	3.96234e-54	2.58959e-55	5.40983e-09	ENSG00000157429	ZNF19	zinc finger protein 19	1.41123	1.41123
-0.860231	-2.36136	-1.08852	4.08265	120.064	1.75422e-55	3.99799e-54	2.61288e-55	5.40983e-09	ENSG00000130766	SESN2	sestrin 2	1.59695	-1.59695
-0.633856	-1.81169	-0.650594	6.5918	120.064	1.75455e-55	3.99799e-54	2.61288e-55	5.40983e-09	ENSG00000125166	GOT2	glutamic-oxaloacetic transaminase 2	1.08304	-1.08304
-0.666306	-1.76073	-0.779436	5.86803	119.978	1.87792e-55	4.27248e-54	2.79228e-55	5.40983e-09	ENSG00000197170	PSMD12	proteasome 26S subunit, non-ATPase 12	1.16112	-1.16112
-1.10636	-3.37889	-1.48474	9.02346	119.918	1.96805e-55	4.47064e-54	2.92178e-55	5.40983e-09	ENSG00000163207	IVL	involucrin	2.24769	-2.24769
-0.715987	-2.05812	-0.839818	8.08056	119.787	2.18265e-55	4.95049e-54	3.23539e-55	5.40983e-09	ENSG00000140564	FURIN	furin, paired basic amino acid cleaving enzyme	1.31097	-1.31097
1.74968	3.62729	1.22873	3.2926	119.736	2.27139e-55	5.14384e-54	3.36175e-55	5.40983e-09	ENSG00000168481	LGI3	leucine rich repeat LGI family member 3	2.21059	2.21059
-1.29244	-3.15076	-1.10807	2.76954	119.704	2.32968e-55	5.26773e-54	3.44272e-55	5.40983e-09	ENSG00000123485	HJURP	Holliday junction recognition protein	1.84241	-1.84241
0.944629	2.57043	1.12235	1.87221	119.691	2.35409e-55	5.31476e-54	3.47346e-55	5.40983e-09	ENSG00000185100	ADSSL1	adenylosuccinate synthase like 1	1.68736	1.68736
1.03148	2.59602	0.970152	3.08742	119.579	2.57205e-55	5.79795e-54	3.78925e-55	5.40983e-09	ENSG00000111962	UST	uronyl 2-sulfotransferase	1.56182	1.56182
-0.959371	-2.22662	-0.910833	9.08581	119.534	2.66362e-55	5.99517e-54	3.91814e-55	5.40983e-09	ENSG00000167553	TUBA1C	tubulin alpha 1c	1.38983	-1.38983
-0.769962	-1.83686	-0.859073	5.19625	119.523	2.68751e-55	6.03972e-54	3.94726e-55	5.40983e-09	ENSG00000148572	NRBF2	nuclear receptor binding factor 2	1.23553	-1.23553
0.555759	1.29228	0.390648	4.60324	119.516	2.70227e-55	6.05986e-54	3.96042e-55	5.40983e-09	ENSG00000140320	BAHD1	bromo adjacent homology domain containing 1	0.753208	0.753208
-0.608632	-1.65546	-0.714665	7.24462	119.515	2.70471e-55	6.05986e-54	3.96042e-55	5.40983e-09	ENSG00000170606	HSPA4	heat shock protein family A (Hsp70) member 4	1.0802	-1.0802
-0.631588	-1.76567	-0.577544	7.13603	119.451	2.84561e-55	6.36586e-54	4.1604e-55	5.40983e-09	ENSG00000106105	GARS	glycyl-tRNA synthetase	1.0084	-1.0084
-1.26203	-2.96553	-1.44411	4.94835	119.443	2.86297e-55	6.39498e-54	4.17944e-55	5.40983e-09	ENSG00000188215	DCUN1D3	defective in cullin neddylation 1 domain containing 3	2.03697	-2.03697
0.457234	1.36164	0.50586	3.68265	119.309	3.18303e-55	7.09912e-54	4.63963e-55	5.40983e-09	ENSG00000138175	ARL3	ADP ribosylation factor like GTPase 3	0.830529	0.830529
-0.43137	-1.22231	-0.435302	5.09085	119.265	3.29538e-55	7.33859e-54	4.79613e-55	5.40983e-09	ENSG00000163866	SMIM12	small integral membrane protein 12	0.727202	-0.727202
-0.975284	-2.4389	-0.956807	7.06181	119.182	3.51886e-55	7.82442e-54	5.11365e-55	5.40983e-09	ENSG00000113387	SUB1	SUB1 homolog, transcriptional regulator	1.50227	-1.50227
1.41984	3.25895	1.27608	1.90905	119.175	3.53956e-55	7.85857e-54	5.13596e-55	5.40983e-09	ENSG00000144369	FAM171B	family with sequence similarity 171 member B	1.98637	1.98637
-1.28757	-3.427	-1.28827	2.39982	119.172	3.54753e-55	7.8644e-54	5.13978e-55	5.40983e-09	ENSG00000075218	GTSE1	G2 and S-phase expressed 1	2.07989	-2.07989
-0.861223	-2.70674	-1.00349	7.31129	119.133	3.65889e-55	8.09908e-54	5.29315e-55	5.40983e-09	ENSG00000171954	CYP4F22	cytochrome P450 family 4 subfamily F member 22	1.65713	-1.65713
2.52826	6.03137	1.94097	-0.766926	119.124	3.6844e-55	8.14329e-54	5.32204e-55	5.40983e-09	ENSG00000153930	ANKFN1	ankyrin repeat and fibronectin type III domain containing 1	3.49757	3.49757
-1.7131	-4.7716	-2.00736	7.13116	119.094	3.77103e-55	8.32227e-54	5.43902e-55	5.40983e-09	ENSG00000197948	FCHSD1	FCH and double SH3 domains 1	3.07854	-3.07854
-0.700043	-1.77301	-0.874621	8.29186	119.079	3.81711e-55	8.41135e-54	5.49724e-55	5.40983e-09	ENSG00000084733	RAB10	RAB10, member RAS oncogene family	1.23568	-1.23568
0.933855	2.09626	0.94112	7.3339	119.062	3.8675e-55	8.50966e-54	5.56148e-55	5.40983e-09	ENSG00000150593	PDCD4	programmed cell death 4 (neoplastic transformation inhibitor)	1.3698	1.3698
0.665438	1.69098	0.573534	5.88676	119.023	3.98926e-55	8.75976e-54	5.72494e-55	5.40983e-09	ENSG00000123124	WWP1	WW domain containing E3 ubiquitin protein ligase 1	0.973975	0.973975
-1.95121	-4.50844	-2.10466	2.59854	119.022	3.99307e-55	8.75976e-54	5.72494e-55	5.40983e-09	ENSG00000109321	AREG	amphiregulin	3.01938	-3.01938
-0.915265	-2.33585	-1.02106	6.32303	118.905	4.38027e-55	9.59488e-54	6.27073e-55	5.40983e-09	ENSG00000108829	LRRC59	leucine rich repeat containing 59	1.52496	-1.52496
1.19513	3.42507	1.39104	4.43261	118.841	4.60756e-55	1.00778e-53	6.58631e-55	5.40983e-09	ENSG00000188783	PRELP	proline and arginine rich end leucine rich repeat protein	2.17587	2.17587
-1.66409	-4.28652	-1.40262	2.87215	118.793	4.78847e-55	1.04579e-53	6.83476e-55	5.40983e-09	ENSG00000227471	AKR1B15	aldo-keto reductase family 1 member B15	2.44197	-2.44197
0.960628	2.44188	1.01659	3.89656	118.766	4.89039e-55	1.06647e-53	6.96989e-55	5.40983e-09	ENSG00000197093	GAL3ST4	galactose-3-O-sulfotransferase 4	1.55323	1.55323
0.60523	1.40443	0.349452	6.10239	118.656	5.33594e-55	1.16191e-53	7.59366e-55	5.40983e-09	ENSG00000072134	EPN2	epsin 2	0.820339	0.820339
1.86217	3.93071	1.93822	-0.560232	118.625	5.46585e-55	1.18844e-53	7.76704e-55	5.40983e-09	ENSG00000204060	FOXO6	forkhead box O6	2.68806	2.68806
0.365547	1.22816	0.531598	3.48287	118.588	5.62859e-55	1.22202e-53	7.98649e-55	5.40983e-09	ENSG00000240230	COX19	COX19, cytochrome c oxidase assembly factor	0.816571	0.816571
-4.69855	-14.7185	-5.30287	3.89115	118.547	5.8173e-55	1.26113e-53	8.24211e-55	5.40983e-09	ENSG00000185962	LCE3A	late cornified envelope 3A	8.88637	-8.88637
-0.797752	-1.65136	-0.626212	7.05464	118.533	5.88191e-55	1.27326e-53	8.32139e-55	5.40983e-09	ENSG00000100219	XBP1	X-box binding protein 1	1.01783	-1.01783
0.771853	2.29558	0.56527	2.38625	118.404	6.51364e-55	1.40794e-53	9.20159e-55	5.40983e-09	ENSG00000111199	TRPV4	transient receptor potential cation channel subfamily V member 4	1.25193	1.25193
0.667958	1.77987	0.684331	2.45964	118.381	6.63273e-55	1.43158e-53	9.35609e-55	5.40983e-09	ENSG00000196646	ZNF136	zinc finger protein 136	1.09245	1.09245
0.573975	1.77391	0.849036	5.47345	118.374	6.67314e-55	1.43819e-53	9.39931e-55	5.40983e-09	ENSG00000139263	LRIG3	leucine rich repeats and immunoglobulin like domains 3	1.23635	1.23635
-0.443509	-1.19586	-0.446326	5.14228	118.319	6.97032e-55	1.49856e-53	9.79385e-55	5.40983e-09	ENSG00000161654	LSM12	LSM12 homolog	0.724174	-0.724174
-0.507716	-1.47003	-0.580743	5.45403	118.318	6.97361e-55	1.49856e-53	9.79385e-55	5.40983e-09	ENSG00000013275	PSMC4	proteasome 26S subunit, ATPase 4	0.92181	-0.92181
1.0738	2.65832	0.969371	6.50635	118.259	7.30756e-55	1.56804e-53	1.02479e-54	5.40983e-09	ENSG00000107485	GATA3	GATA binding protein 3	1.57732	1.57732
-2.15025	-5.02046	-2.03653	4.13675	118.247	7.38025e-55	1.58133e-53	1.03348e-54	5.40983e-09	ENSG00000113070	HBEGF	heparin binding EGF like growth factor	3.12221	-3.12221
-1.36196	-3.60516	-1.20792	4.44986	118.146	7.99615e-55	1.7108e-53	1.1181e-54	5.40983e-09	ENSG00000132357	CARD6	caspase recruitment domain family member 6	2.06988	-2.06988
-0.611825	-1.87552	-0.642337	5.97314	118.125	8.12787e-55	1.73646e-53	1.13486e-54	5.40983e-09	ENSG00000135709	KIAA0513	KIAA0513	1.10371	-1.10371
0.650061	1.72937	0.751224	5.34893	118.105	8.25558e-55	1.76119e-53	1.15103e-54	5.40983e-09	ENSG00000120896	SORBS3	sorbin and SH3 domain containing 3	1.12978	1.12978
-0.836063	-2.35231	-0.907456	5.33545	117.821	1.03481e-54	2.20441e-53	1.44069e-54	5.40983e-09	ENSG00000107338	SHB	SH2 domain containing adaptor protein B	1.45386	-1.45386
0.988672	2.51763	1.07322	2.22829	117.802	1.05035e-54	2.23427e-53	1.46021e-54	5.40983e-09	ENSG00000174500	GCSAM	germinal center associated signaling and motility	1.62161	1.62161
0.754629	2.42732	0.704763	2.92696	117.709	1.13097e-54	2.40229e-53	1.57002e-54	5.40983e-09	ENSG00000276547	PCDHGB5	protocadherin gamma subfamily B, 5	1.33409	1.33409
0.360432	0.943572	0.35079	4.79172	117.661	1.17541e-54	2.49309e-53	1.62936e-54	5.40983e-09	ENSG00000188938	FAM120AOS	family with sequence similarity 120A opposite strand	0.568589	0.568589
1.34268	3.67522	0.705803	5.42224	117.628	1.20677e-54	2.55593e-53	1.67043e-54	5.40983e-09	ENSG00000130592	LSP1	lymphocyte-specific protein 1	2.08445	2.08445
0.746535	2.03995	0.975942	4.0514	117.602	1.23151e-54	2.60458e-53	1.70222e-54	5.40983e-09	ENSG00000116117	PARD3B	par-3 family cell polarity regulator beta	1.40727	1.40727
-2.00023	-5.41478	-2.2952	5.44523	117.477	1.36038e-54	2.87299e-53	1.87764e-54	5.40983e-09	ENSG00000103044	HAS3	hyaluronan synthase 3	3.49799	-3.49799
0.828399	1.82493	0.625161	2.45232	117.362	1.49047e-54	3.14322e-53	2.05425e-54	5.40983e-09	ENSG00000185442	FAM174B	family with sequence similarity 174 member B	1.0907	1.0907
-0.721161	-2.04708	-0.652698	4.59462	117.278	1.59456e-54	3.35792e-53	2.19457e-54	5.40983e-09	ENSG00000262664	OVCA2	ovarian tumor suppressor candidate 2	1.15752	-1.15752
1.24109	3.2019	1.58311	8.49277	117.228	1.65878e-54	3.48817e-53	2.27969e-54	5.40983e-09	ENSG00000265972	TXNIP	thioredoxin interacting protein	2.23819	2.23819
-0.709795	-1.75005	-0.822153	6.10686	117.218	1.67177e-54	3.51047e-53	2.29427e-54	5.40983e-09	ENSG00000113407	TARS	threonyl-tRNA synthetase	1.18395	-1.18395
0.718224	2.05269	0.921251	1.69899	117.216	1.67486e-54	3.51047e-53	2.29427e-54	5.40983e-09	ENSG00000078487	ZCWPW1	zinc finger CW-type and PWWP domain containing 1	1.37322	1.37322
-0.887871	-2.4397	-1.00758	2.84932	117.215	1.67654e-54	3.51047e-53	2.29427e-54	5.40983e-09	ENSG00000165714	BORCS5	BLOC-1 related complex subunit 5	1.55718	-1.55718
1.50489	4.56557	2.07717	-0.204002	117.188	1.71234e-54	3.58035e-53	2.33993e-54	5.40983e-09	ENSG00000115361	ACADL	acyl-CoA dehydrogenase, long chain	3.09178	3.09178
0.561041	1.87246	0.742628	5.07307	117.137	1.78353e-54	3.72391e-53	2.43376e-54	5.40983e-09	ENSG00000112759	SLC29A1	solute carrier family 29 member 1 (Augustine blood group)	1.19049	1.19049
-0.64687	-2.21865	-0.716524	5.91302	117.116	1.81368e-54	3.78149e-53	2.47139e-54	5.40983e-09	ENSG00000100911	PSME2	proteasome activator subunit 2	1.28384	-1.28384
0.708547	1.50939	0.557027	4.19645	117.014	1.96689e-54	4.09513e-53	2.67637e-54	5.40983e-09	ENSG00000169093	ASMTL	acetylserotonin O-methyltransferase-like	0.919077	0.919077
0.873514	1.97949	0.803559	7.6706	116.886	2.17831e-54	4.52892e-53	2.95987e-54	5.40983e-09	ENSG00000054654	SYNE2	spectrin repeat containing nuclear envelope protein 2	1.2273	1.2273
-0.521747	-1.43618	-0.600075	8.5374	116.881	2.18719e-54	4.53913e-53	2.96655e-54	5.40983e-09	ENSG00000102144	PGK1	phosphoglycerate kinase 1	0.922328	-0.922328
2.07406	5.25412	3.14305	-0.714504	116.88	2.18939e-54	4.53913e-53	2.96655e-54	5.40983e-09	ENSG00000101542	CDH20	cadherin 20	4.09935	4.09935
1.30611	2.8526	1.09559	1.03637	116.868	2.21062e-54	4.5767e-53	2.9911e-54	5.40983e-09	ENSG00000100399	CHADL	chondroadherin like	1.73768	1.73768
-1.14732	-2.79436	-1.16213	1.83729	116.775	2.38062e-54	4.92173e-53	3.21659e-54	5.40983e-09	ENSG00000085999	RAD54L	RAD54-like (S. cerevisiae)	1.76861	-1.76861
-0.818457	-2.27451	-1.00295	3.90597	116.761	2.4071e-54	4.9695e-53	3.24782e-54	5.40983e-09	ENSG00000117308	GALE	UDP-galactose-4-epimerase	1.50374	-1.50374
1.38994	3.06702	1.39211	5.42434	116.714	2.49889e-54	5.15178e-53	3.36695e-54	5.40983e-09	ENSG00000091128	LAMB4	laminin subunit beta 4	2.01232	2.01232
-1.33709	-4.12373	-1.51489	4.52358	116.611	2.71442e-54	5.5883e-53	3.65223e-54	5.40983e-09	ENSG00000275011			2.50948	-2.50948
1.01598	3.96323	1.45425	0.612773	116.483	3.00564e-54	6.17919e-53	4.03841e-54	5.40983e-09	ENSG00000182667	NTM	neurotrimin	2.45454	2.45454
-2.68733	-7.10453	-2.98338	3.05517	116.431	3.13417e-54	6.43444e-53	4.20523e-54	5.40983e-09	ENSG00000175592	FOSL1	FOS like 1, AP-1 transcription factor subunit	4.55702	-4.55702
-0.575198	-1.7093	-0.522518	8.47786	116.399	3.21399e-54	6.58913e-53	4.30633e-54	5.40983e-09	ENSG00000168453	HR	hair growth associated	0.953099	-0.953099
-0.838783	-2.10014	-0.823825	3.48325	116.391	3.23619e-54	6.62542e-53	4.33004e-54	5.40983e-09	ENSG00000130021	PUDP	pseudouridine 5'-phosphatase	1.29372	-1.29372
-0.921989	-2.11732	-1.07542	6.93624	116.174	3.84843e-54	7.8679e-53	5.14206e-54	5.40983e-09	ENSG00000160691	SHC1	SHC adaptor protein 1	1.48613	-1.48613
-1.8607	-6.91845	-2.21355	6.34653	116.128	3.99172e-54	8.14953e-53	5.32612e-54	5.40983e-09	ENSG00000111335	OAS2	2'-5'-oligoadenylate synthetase 2	4.01252	-4.01252
-0.658259	-1.73589	-0.721269	3.46592	116.015	4.36981e-54	8.90909e-53	5.82254e-54	5.40983e-09	ENSG00000177150	FAM210A	family with sequence similarity 210 member A	1.10708	-1.10708
0.930141	2.53498	0.784301	1.80638	115.912	4.74707e-54	9.66484e-53	6.31646e-54	5.40983e-09	ENSG00000214435	AS3MT	arsenite methyltransferase	1.41315	1.41315
1.06337	2.89755	0.984759	1.2881	115.844	5.0124e-54	1.0191e-52	6.66029e-54	5.40983e-09	ENSG00000196867	ZFP28	ZFP28 zinc finger protein	1.67978	1.67978
-0.820237	-3.28151	-1.02068	7.97874	115.833	5.05703e-54	1.02675e-52	6.71033e-54	5.40983e-09	ENSG00000115415	STAT1	signal transducer and activator of transcription 1	1.89019	-1.89019
-1.08305	-2.70541	-0.995823	6.54326	115.782	5.26797e-54	1.06811e-52	6.98061e-54	5.40983e-09	ENSG00000065833	ME1	malic enzyme 1	1.61423	-1.61423
-1.54596	-4.1219	-1.51915	5.37375	115.756	5.37639e-54	1.08859e-52	7.11447e-54	5.40983e-09	ENSG00000088826	SMOX	spermine oxidase	2.47799	-2.47799
-0.65521	-1.76182	-0.616126	5.77127	115.72	5.53508e-54	1.11918e-52	7.3144e-54	5.40983e-09	ENSG00000118939	UCHL3	ubiquitin C-terminal hydrolase L3	1.03373	-1.03373
-0.548497	-1.11341	-0.518599	6.24455	115.691	5.66604e-54	1.14409e-52	7.47719e-54	5.40983e-09	ENSG00000189266	PNRC2	proline rich nuclear receptor coactivator 2	0.733831	-0.733831
-1.36911	-3.77416	-1.46974	3.56539	115.676	5.73471e-54	1.15637e-52	7.55745e-54	5.40983e-09	ENSG00000109805	NCAPG	non-SMC condensin I complex subunit G	2.33904	-2.33904
-0.71666	-2.01201	-0.803771	6.06973	115.648	5.86362e-54	1.18074e-52	7.71675e-54	5.40983e-09	ENSG00000141098	GFOD2	glucose-fructose oxidoreductase domain containing 2	1.26518	-1.26518
-0.549899	-1.50257	-0.435592	6.98395	115.606	6.0642e-54	1.21947e-52	7.96983e-54	5.40983e-09	ENSG00000197965	MPZL1	myelin protein zero like 1	0.830646	-0.830646
1.15312	2.60392	1.07233	2.38281	115.509	6.55755e-54	1.31688e-52	8.60645e-54	5.40983e-09	ENSG00000178467	P4HTM	prolyl 4-hydroxylase, transmembrane	1.62592	1.62592
0.897046	2.66167	0.840805	1.81355	115.406	7.122e-54	1.42828e-52	9.33453e-54	5.40983e-09	ENSG00000145284	SCD5	stearoyl-CoA desaturase 5	1.50546	1.50546
-3.47236	-12.073	-4.42211	-0.710283	115.375	7.29973e-54	1.46193e-52	9.55446e-54	5.40983e-09	ENSG00000137757	CASP5	caspase 5	7.40907	-7.40907
0.905621	2.33439	0.995693	3.49015	115.372	7.31854e-54	1.46371e-52	9.56607e-54	5.40983e-09	ENSG00000111666	CHPT1	choline phosphotransferase 1	1.50587	1.50587
0.505285	1.53417	0.559468	3.5037	115.311	7.68336e-54	1.53459e-52	1.00293e-53	5.40983e-09	ENSG00000151729	SLC25A4	solute carrier family 25 member 4	0.929058	0.929058
-0.866463	-2.8744	-0.93407	7.5754	115.222	8.25528e-54	1.64658e-52	1.07612e-53	5.40983e-09	ENSG00000103257	SLC7A5	solute carrier family 7 member 5	1.66322	-1.66322
-0.547699	-1.46686	-0.577959	7.89309	115.197	8.41743e-54	1.67665e-52	1.09577e-53	5.40983e-09	ENSG00000132698	RAB25	RAB25, member RAS oncogene family	0.91188	-0.91188
-0.913291	-2.23905	-0.848912	4.99606	115.182	8.52289e-54	1.69536e-52	1.10801e-53	5.40983e-09	ENSG00000171793	CTPS1	CTP synthase 1	1.35283	-1.35283
-0.639475	-1.6182	-0.755503	7.05615	115.173	8.58419e-54	1.70525e-52	1.11447e-53	5.40983e-09	ENSG00000103342	GSPT1	G1 to S phase transition 1	1.09377	-1.09377
-0.859729	-2.02729	-0.738161	5.75909	115.138	8.82602e-54	1.75093e-52	1.14432e-53	5.40983e-09	ENSG00000111802	TDP2	tyrosyl-DNA phosphodiesterase 2	1.20223	-1.20223
0.365496	0.960936	0.260071	6.85539	115.132	8.87112e-54	1.75751e-52	1.14862e-53	5.40983e-09	ENSG00000108312	UBTF	upstream binding transcription factor, RNA polymerase I	0.537423	0.537423
-0.493616	-1.40811	-0.59118	8.90544	115.099	9.10854e-54	1.80212e-52	1.17778e-53	5.40983e-09	ENSG00000172757	CFL1	cofilin 1	0.909486	-0.909486
0.626371	1.54815	0.689311	5.17244	115.095	9.13755e-54	1.80543e-52	1.17994e-53	5.40983e-09	ENSG00000143198	MGST3	microsomal glutathione S-transferase 3	1.01746	1.01746
-0.462702	-1.47044	-0.558575	5.90333	115.051	9.46515e-54	1.86766e-52	1.22061e-53	5.40983e-09	ENSG00000141084	RANBP10	RAN binding protein 10	0.911736	-0.911736
-1.42444	-3.8315	-1.50889	3.02894	114.924	1.04862e-53	2.06635e-52	1.35046e-53	5.40983e-09	ENSG00000171208	NETO2	neuropilin and tolloid like 2	2.38227	-2.38227
-0.936796	-2.28095	-0.734878	7.45574	114.888	1.07914e-53	2.12365e-52	1.38791e-53	5.40983e-09	ENSG00000129455	KLK8	kallikrein related peptidase 8	1.3147	-1.3147
0.41176	1.00353	0.375516	4.89869	114.875	1.09084e-53	2.14381e-52	1.40109e-53	5.40983e-09	ENSG00000107077	KDM4C	lysine demethylase 4C	0.601998	0.601998
-0.536656	-1.34487	-0.469631	6.47909	114.857	1.10655e-53	2.17178e-52	1.41937e-53	5.40983e-09	ENSG00000041357	PSMA4	proteasome subunit alpha 4	0.782831	-0.782831
0.569417	1.59559	0.638172	6.08794	114.813	1.14678e-53	2.24775e-52	1.46902e-53	5.40983e-09	ENSG00000148218	ALAD	aminolevulinate dehydratase	1.00375	1.00375
1.52161	3.5895	0.985432	2.1834	114.774	1.18338e-53	2.3164e-52	1.51388e-53	5.40983e-09	ENSG00000183023	SLC8A1	solute carrier family 8 member A1	2.08032	2.08032
0.881988	2.07308	0.854917	7.938	114.748	1.20821e-53	2.36186e-52	1.5436e-53	5.40983e-09	ENSG00000072210	ALDH3A2	aldehyde dehydrogenase 3 family member A2	1.3013	1.3013
1.30613	3.45412	1.30333	5.26605	114.737	1.21901e-53	2.37982e-52	1.55533e-53	5.40983e-09	ENSG00000070778	PTPN21	protein tyrosine phosphatase, non-receptor type 21	2.09884	2.09884
-0.733968	-1.78533	-0.818835	4.71794	114.689	1.26645e-53	2.46915e-52	1.61371e-53	5.40983e-09	ENSG00000119718	EIF2B2	eukaryotic translation initiation factor 2B subunit beta	1.19041	-1.19041
3.19048	5.94717	2.88501	1.41748	114.614	1.34589e-53	2.62056e-52	1.71267e-53	5.40983e-09	ENSG00000162040	HS3ST6	heparan sulfate-glucosamine 3-sulfotransferase 6	3.98258	3.98258
-0.545428	-1.40428	-0.658183	6.09146	114.527	1.44373e-53	2.80735e-52	1.83474e-53	5.40983e-09	ENSG00000182199	SHMT2	serine hydroxymethyltransferase 2	0.95276	-0.95276
0.995731	2.6789	1.23918	3.62275	114.5	1.47447e-53	2.86335e-52	1.87134e-53	5.40983e-09	ENSG00000197119	SLC25A29	solute carrier family 25 member 29	1.81186	1.81186
-0.666242	-1.55144	-0.581186	7.69196	114.449	1.53677e-53	2.9804e-52	1.94784e-53	5.40983e-09	ENSG00000137857	DUOX1	dual oxidase 1	0.929122	-0.929122
1.15625	2.98728	1.52394	0.862164	114.237	1.82231e-53	3.52953e-52	2.30673e-53	5.40983e-09	ENSG00000034239	EFCAB1	EF-hand calcium binding domain 1	2.1257	2.1257
-1.03717	-2.80632	-0.958691	3.15569	114.105	2.0281e-53	3.92294e-52	2.56384e-53	5.40983e-09	ENSG00000168404	MLKL	mixed lineage kinase domain like	1.62962	-1.62962
-0.65592	-1.46289	-0.64256	5.25145	114.089	2.05481e-53	3.9694e-52	2.5942e-53	5.40983e-09	ENSG00000109519	GRPEL1	GrpE like 1, mitochondrial	0.943963	-0.943963
-0.541066	-1.42324	-0.484458	6.14895	114.057	2.10813e-53	4.06707e-52	2.65803e-53	5.40983e-09	ENSG00000178741	COX5A	cytochrome c oxidase subunit 5A	0.822614	-0.822614
1.64274	3.40551	1.37155	2.17118	113.999	2.20885e-53	4.2558e-52	2.78138e-53	5.40983e-09	ENSG00000134716	CYP2J2	cytochrome P450 family 2 subfamily J member 2	2.12048	2.12048
4.32662	8.7857	3.48473	-1.1294	113.972	2.2573e-53	4.34346e-52	2.83867e-53	5.40983e-09	ENSG00000236543			5.48304	5.48304
-0.389133	-0.969307	-0.437106	6.99495	113.97	2.2606e-53	4.34413e-52	2.83911e-53	5.40983e-09	ENSG00000184432	COPB2	coatomer protein complex subunit beta 2	0.641918	-0.641918
-5.27726	-16.44	-5.76796	0.721564	113.909	2.37548e-53	4.55894e-52	2.9795e-53	5.40983e-09	ENSG00000229035	SPRR2C	small proline rich protein 2C (pseudogene)	9.79781	-9.79781
1.51765	3.32871	1.28854	1.3097	113.885	2.42087e-53	4.64e-52	3.03247e-53	5.40983e-09	ENSG00000164849	GPR146	G protein-coupled receptor 146	2.02983	2.02983
-0.629703	-1.65552	-0.596973	4.27178	113.69	2.83583e-53	5.42827e-52	3.54764e-53	5.40983e-09	ENSG00000259494	MRPL46	mitochondrial ribosomal protein L46	0.983363	-0.983363
0.762402	1.85833	0.71832	2.90599	113.505	3.29213e-53	6.29353e-52	4.11313e-53	5.40983e-09	ENSG00000033170	FUT8	fucosyltransferase 8	1.133	1.133
0.944784	1.94254	0.762965	5.52083	113.503	3.29669e-53	6.29407e-52	4.11349e-53	5.40983e-09	ENSG00000050165	DKK3	dickkopf WNT signaling pathway inhibitor 3	1.2062	1.2062
-1.79115	-6.12429	-1.94221	6.79286	113.471	3.38339e-53	6.45123e-52	4.2162e-53	5.40983e-09	ENSG00000157601	MX1	MX dynamin like GTPase 1	3.51465	-3.51465
1.30011	2.70341	1.23298	6.07262	113.455	3.42774e-53	6.52734e-52	4.26594e-53	5.40983e-09	ENSG00000134569	LRP4	LDL receptor related protein 4	1.76616	1.76616
-0.602922	-1.8785	-0.613862	7.31061	113.382	3.63504e-53	6.91314e-52	4.51808e-53	5.40983e-09	ENSG00000166123	GPT2	glutamic--pyruvic transaminase 2	1.08367	-1.08367
-0.618069	-1.80437	-0.592428	5.52816	113.329	3.7945e-53	7.20709e-52	4.71019e-53	5.40983e-09	ENSG00000177556	ATOX1	antioxidant 1 copper chaperone	1.03675	-1.03675
-0.616668	-1.70204	-0.792674	6.01107	113.309	3.85692e-53	7.31622e-52	4.78151e-53	5.40983e-09	ENSG00000165025	SYK	spleen associated tyrosine kinase	1.15803	-1.15803
-1.25417	-3.73314	-1.42368	4.97809	113.303	3.87557e-53	7.34213e-52	4.79845e-53	5.40983e-09	ENSG00000188313	PLSCR1	phospholipid scramblase 1	2.30612	-2.30612
0.384636	1.24353	0.222263	4.30325	113.258	4.02063e-53	7.60715e-52	4.97165e-53	5.40983e-09	ENSG00000171606	ZNF274	zinc finger protein 274	0.699139	0.699139
-0.586956	-1.48667	-0.630266	6.72682	113.219	4.14874e-53	7.83947e-52	5.12348e-53	5.40983e-09	ENSG00000101444	AHCY	adenosylhomocysteinase	0.954295	-0.954295
-0.500215	-1.42272	-0.57324	8.5168	113.171	4.31485e-53	8.14289e-52	5.32178e-53	5.40983e-09	ENSG00000103769	RAB11A	RAB11A, member RAS oncogene family	0.899573	-0.899573
-0.447642	-1.1907	-0.413762	6.80076	113.068	4.68867e-53	8.83703e-52	5.77544e-53	5.40983e-09	ENSG00000157916	RER1	retention in endoplasmic reticulum sorting receptor 1	0.695746	-0.695746
1.61171	3.71703	1.84506	1.07134	112.995	4.9734e-53	9.3617e-52	6.11834e-53	5.40983e-09	ENSG00000130751	NPAS1	neuronal PAS domain protein 1	2.57605	2.57605
-0.388807	-1.22059	-0.424575	6.72762	112.983	5.02204e-53	9.44119e-52	6.17028e-53	5.40983e-09	ENSG00000078140	UBE2K	ubiquitin conjugating enzyme E2 K	0.725021	-0.725021
1.01386	3.10313	1.19484	2.02236	112.891	5.41054e-53	1.01586e-51	6.63913e-53	5.40983e-09	ENSG00000215105	TTC3P1	tetratricopeptide repeat domain 3 pseudogene 1	1.9307	1.9307
-1.78866	-4.41662	-1.84196	6.18624	112.822	5.72115e-53	1.07281e-51	7.01132e-53	5.40983e-09	ENSG00000021355	SERPINB1	serpin family B member 1	2.80352	-2.80352
0.967596	2.21555	0.973019	7.45812	112.795	5.84897e-53	1.09538e-51	7.15885e-53	5.40983e-09	ENSG00000127863	TNFRSF19	TNF receptor superfamily member 19	1.43375	1.43375
0.471735	1.26561	0.500509	3.88654	112.731	6.16373e-53	1.15286e-51	7.53452e-53	5.40983e-09	ENSG00000198081	ZBTB14	zinc finger and BTB domain containing 14	0.788368	0.788368
-0.867679	-2.57215	-1.1847	8.78372	112.601	6.84411e-53	1.27849e-51	8.35559e-53	5.40983e-09	ENSG00000168610	STAT3	signal transducer and activator of transcription 3	1.75008	-1.75008
-0.727623	-2.08945	-0.764693	5.6409	112.512	7.36069e-53	1.37325e-51	8.97486e-53	5.40983e-09	ENSG00000101935	AMMECR1	Alport syndrome, mental retardation, midface hypoplasia and elliptocytosis chromosomal region gene 1	1.26103	-1.26103
1.42191	3.36362	1.62856	2.82107	112.463	7.66052e-53	1.42738e-51	9.32862e-53	5.40983e-09	ENSG00000184564	SLITRK6	SLIT and NTRK like family member 6	2.30451	2.30451
-1.12521	-3.68346	-1.29771	5.07319	112.393	8.10431e-53	1.50816e-51	9.85658e-53	5.40983e-09	ENSG00000114251	WNT5A	Wnt family member 5A	2.20887	-2.20887
0.569838	1.33043	0.586593	3.69762	112.317	8.61907e-53	1.60193e-51	1.04694e-52	5.40983e-09	ENSG00000118197	DDX59	DEAD-box helicase 59	0.864617	0.864617
0.884622	2.09257	0.76198	2.44473	112.314	8.64588e-53	1.60489e-51	1.04887e-52	5.40983e-09	ENSG00000155099	TMEM55A	transmembrane protein 55A	1.2404	1.2404
-1.54187	-4.94428	-1.71339	3.44296	112.279	8.8914e-53	1.64838e-51	1.0773e-52	5.40983e-09	ENSG00000178919	FOXE1	forkhead box E1	2.93716	-2.93716
0.572692	1.4039	0.571803	5.54044	112.256	9.06163e-53	1.67783e-51	1.09654e-52	5.40983e-09	ENSG00000133142	TCEAL4	transcription elongation factor A like 4	0.8796	0.8796
-1.07417	-2.58713	-1.17243	4.96453	112.232	9.23601e-53	1.70797e-51	1.11624e-52	5.40983e-09	ENSG00000197506	SLC28A3	solute carrier family 28 member 3	1.71207	-1.71207
-2.58767	-6.79141	-2.78823	3.60522	112.172	9.70363e-53	1.79219e-51	1.17129e-52	5.40983e-09	ENSG00000073737	DHRS9	dehydrogenase/reductase 9	4.30257	-4.30257
0.614128	1.44425	0.556846	4.8083	112.166	9.74522e-53	1.79761e-51	1.17483e-52	5.40983e-09	ENSG00000078699	CBFA2T2	CBFA2/RUNX1 translocation partner 2	0.875879	0.875879
-3.28485	-8.42006	-3.52337	-0.687624	112.112	1.01889e-52	1.87711e-51	1.22679e-52	5.40983e-09	ENSG00000151023	ENKUR	enkurin, TRPC channel interacting protein	5.3746	-5.3746
-2.11057	-5.20367	-2.7608	0.290834	112.036	1.08351e-52	1.99365e-51	1.30295e-52	5.40983e-09	ENSG00000138135	CH25H	cholesterol 25-hydroxylase	3.77132	-3.77132
-1.21915	-3.21041	-1.28747	3.55513	111.897	1.21351e-52	2.23006e-51	1.45746e-52	5.40983e-09	ENSG00000108106	UBE2S	ubiquitin conjugating enzyme E2 S	2.0103	-2.0103
0.668597	1.91858	0.742818	4.2406	111.793	1.32007e-52	2.42288e-51	1.58347e-52	5.40983e-09	ENSG00000163412	EIF4E3	eukaryotic translation initiation factor 4E family member 3	1.1901	1.1901
-3.82593	-10.6001	-4.45623	3.44266	111.757	1.35919e-52	2.49157e-51	1.62837e-52	5.40983e-09	ENSG00000128965	CHAC1	ChaC glutathione specific gamma-glutamylcyclotransferase 1	6.83317	-6.83317
-1.05216	-2.73658	-1.21104	3.5174	111.677	1.45146e-52	2.6574e-51	1.73674e-52	5.40983e-09	ENSG00000105011	ASF1B	anti-silencing function 1B histone chaperone	1.80162	-1.80162
0.653336	1.78024	0.725188	4.97371	111.599	1.54661e-52	2.82808e-51	1.84829e-52	5.40983e-09	ENSG00000172059	KLF11	Kruppel like factor 11	1.12741	1.12741
1.59748	3.90494	1.36355	0.549561	111.503	1.67274e-52	3.05493e-51	1.99655e-52	5.40983e-09	ENSG00000163106	HPGDS	hematopoietic prostaglandin D synthase	2.27832	2.27832
0.609255	1.52994	0.729958	6.97883	111.444	1.75433e-52	3.19997e-51	2.09134e-52	5.40983e-09	ENSG00000080503	SMARCA2	SWI/SNF related, matrix associated, actin dependent regulator of chromatin, subfamily a, member 2	1.04578	1.04578
0.888512	2.28545	0.996477	1.777	111.359	1.88062e-52	3.42609e-51	2.23912e-52	5.40983e-09	ENSG00000172264	MACROD2	MACRO domain containing 2	1.49118	1.49118
0.688616	2.07712	0.938932	3.349	111.355	1.88692e-52	3.43331e-51	2.24384e-52	5.40983e-09	ENSG00000145335	SNCA	synuclein alpha	1.40114	1.40114
-1.29331	-3.09553	-1.48175	5.51181	111.346	1.89992e-52	3.45269e-51	2.2565e-52	5.40983e-09	ENSG00000100078	PLA2G3	phospholipase A2 group III	2.10983	-2.10983
0.897303	2.40176	1.18099	4.37004	111.313	1.95186e-52	3.54271e-51	2.31534e-52	5.40983e-09	ENSG00000092529	CAPN3	calpain 3	1.67922	1.67922
0.762846	2.57621	0.921919	4.99869	111.304	1.9675e-52	3.5667e-51	2.33101e-52	5.40983e-09	ENSG00000109099	PMP22	peripheral myelin protein 22	1.56019	1.56019
-0.910728	-2.37229	-0.700943	4.90637	111.3	1.973e-52	3.57227e-51	2.33466e-52	5.40983e-09	ENSG00000182983	ZNF662	zinc finger protein 662	1.3317	-1.3317
-2.70135	-6.51006	-2.98276	4.38112	111.244	2.06515e-52	3.73452e-51	2.44069e-52	5.40983e-09	ENSG00000183696	UPP1	uridine phosphorylase 1	4.33422	-4.33422
-0.470522	-1.07665	-0.445488	6.97029	111.236	2.07922e-52	3.75535e-51	2.45431e-52	5.40983e-09	ENSG00000198176	TFDP1	transcription factor Dp-1	0.674972	-0.674972
-0.384883	-1.00397	-0.45406	5.40071	111.225	2.09783e-52	3.78431e-51	2.47324e-52	5.40983e-09	ENSG00000117899	MESDC2	mesoderm development candidate 2	0.668899	-0.668899
-0.45417	-1.10851	-0.437832	7.41212	111.21	2.12325e-52	3.82549e-51	2.50015e-52	5.40983e-09	ENSG00000116459	ATP5F1	ATP synthase, H+ transporting, mitochondrial Fo complex subunit B1	0.683361	-0.683361
-0.53962	-1.4059	-0.66807	6.04145	111.088	2.34516e-52	4.22015e-51	2.75808e-52	5.40983e-09	ENSG00000166387	PPFIBP2	PPFIA binding protein 2	0.962158	-0.962158
-1.18849	-3.42077	-0.996472	3.96212	111.063	2.39376e-52	4.30234e-51	2.81179e-52	5.40983e-09	ENSG00000143502	SUSD4	sushi domain containing 4	1.86633	-1.86633
-0.523215	-1.23888	-0.51331	4.08024	110.978	2.56608e-52	4.60642e-51	3.01053e-52	5.40983e-09	ENSG00000103042	SLC38A7	solute carrier family 38 member 7	0.780208	-0.780208
-1.25121	-3.50423	-1.52413	3.41243	110.974	2.57557e-52	4.61782e-51	3.01798e-52	5.40983e-09	ENSG00000094804	CDC6	cell division cycle 6	2.30161	-2.30161
-1.23039	-3.33184	-1.44826	2.90534	110.941	2.64496e-52	4.73647e-51	3.09552e-52	5.40983e-09	ENSG00000186767	SPIN4	spindlin family member 4	2.18101	-2.18101
1.27219	3.35999	1.47298	3.76196	110.927	2.67636e-52	4.78689e-51	3.12847e-52	5.40983e-09	ENSG00000113594	LIFR	leukemia inhibitory factor receptor alpha	2.2042	2.2042
0.507843	1.2863	0.564432	7.71454	110.9	2.73544e-52	4.88661e-51	3.19364e-52	5.40983e-09	ENSG00000048707	VPS13D	vacuolar protein sorting 13 homolog D	0.840845	0.840845
0.754039	1.88718	0.630222	5.99721	110.77	3.04136e-52	5.42652e-51	3.5465e-52	5.40983e-09	ENSG00000171680	PLEKHG5	pleckstrin homology and RhoGEF domain containing G5	1.08556	1.08556
0.766628	2.51529	0.937953	5.53172	110.742	3.11376e-52	5.54898e-51	3.62654e-52	5.40983e-09	ENSG00000188186	LAMTOR4	late endosomal/lysosomal adaptor, MAPK and MTOR activator 4	1.54975	1.54975
0.344355	0.870179	0.379394	6.00182	110.705	3.20871e-52	5.71127e-51	3.7326e-52	5.40983e-09	ENSG00000100225	FBXO7	F-box protein 7	0.566762	0.566762
-0.904252	-2.14491	-0.921988	2.29517	110.625	3.42453e-52	6.08805e-51	3.97885e-52	5.40983e-09	ENSG00000186638	KIF24	kinesin family member 24	1.37747	-1.37747
0.921117	2.01889	0.852508	3.24049	110.385	4.16801e-52	7.40086e-51	4.83683e-52	5.40983e-09	ENSG00000198513	ATL1	atlastin GTPase 1	1.27293	1.27293
-0.899029	-2.15653	-0.90544	7.72992	110.347	4.30072e-52	7.62729e-51	4.98482e-52	5.40983e-09	ENSG00000116260	QSOX1	quiescin sulfhydryl oxidase 1	1.36949	-1.36949
0.994392	2.45818	1.0955	3.06462	110.161	5.00758e-52	8.87022e-51	5.79713e-52	5.40983e-09	ENSG00000065717	TLE2	transducin like enhancer of split 2	1.61636	1.61636
-0.430344	-1.1677	-0.544969	5.36921	110.146	5.07003e-52	8.97005e-51	5.86237e-52	5.40983e-09	ENSG00000006712	PAF1	PAF1 homolog, Paf1/RNA polymerase II complex component	0.794197	-0.794197
-0.999971	-3.54502	-1.15628	6.07658	110.08	5.35304e-52	9.45939e-51	6.18218e-52	5.40983e-09	ENSG00000221963	APOL6	apolipoprotein L6	2.0659	-2.0659
0.698864	1.39872	0.442643	6.48866	110.056	5.45887e-52	9.63484e-51	6.29684e-52	5.40983e-09	ENSG00000157933	SKI	SKI proto-oncogene	0.861032	0.861032
-0.491484	-2.17445	-0.545763	6.01366	110.026	5.596e-52	9.86505e-51	6.4473e-52	5.40983e-09	ENSG00000213928	IRF9	interferon regulatory factor 9	1.15931	-1.15931
-0.578174	-1.31067	-0.560386	5.18996	109.975	5.83481e-52	1.02737e-50	6.71439e-52	5.40983e-09	ENSG00000134375	TIMM17A	translocase of inner mitochondrial membrane 17 homolog A (yeast)	0.835138	-0.835138
-0.464511	-1.14084	-0.514049	7.90495	109.964	5.88519e-52	1.03501e-50	6.76427e-52	5.40983e-09	ENSG00000058262	SEC61A1	Sec61 translocon alpha 1 subunit	0.754123	-0.754123
-0.764021	-1.96778	-0.848081	5.29054	109.939	6.00698e-52	1.05516e-50	6.89602e-52	5.40983e-09	ENSG00000214706	IFRD2	interferon related developmental regulator 2	1.27622	-1.27622
1.35619	3.12184	1.66031	1.0402	109.911	6.147e-52	1.07847e-50	7.04835e-52	5.40983e-09	ENSG00000055813	CCDC85A	coiled-coil domain containing 85A	2.25099	2.25099
0.796015	1.87288	0.831308	4.25853	109.879	6.30883e-52	1.10555e-50	7.2253e-52	5.40983e-09	ENSG00000168646	AXIN2	axin 2	1.22255	1.22255
-1.06634	-2.86241	-1.20757	6.90167	109.854	6.44276e-52	1.12767e-50	7.36991e-52	5.40983e-09	ENSG00000177628	GBA	glucosylceramidase beta	1.84312	-1.84312
1.07098	3.00924	0.931541	1.53255	109.754	6.99587e-52	1.22303e-50	7.99312e-52	5.40983e-09	ENSG00000110811	P3H3	prolyl 3-hydroxylase 3	1.67763	1.67763
-0.780418	-2.77975	-0.856753	7.23418	109.61	7.87309e-52	1.37475e-50	8.98471e-52	5.40983e-09	ENSG00000159403	C1R	complement C1r	1.58092	-1.58092
-1.1163	-2.74014	-1.32248	2.77388	109.543	8.31603e-52	1.45038e-50	9.47895e-52	5.40983e-09	ENSG00000071539	TRIP13	thyroid hormone receptor interactor 13	1.88088	-1.88088
0.535104	1.24619	0.387294	3.12408	109.517	8.49373e-52	1.47962e-50	9.67004e-52	5.40983e-09	ENSG00000110987	BCL7A	BCL tumor suppressor 7A	0.726684	0.726684
-0.643768	-1.63288	-0.654205	8.22706	109.365	9.6278e-52	1.67519e-50	1.09482e-51	5.40983e-09	ENSG00000100664	EIF5	eukaryotic translation initiation factor 5	1.0181	-1.0181
-0.71327	-1.78726	-0.772362	8.19418	109.354	9.71784e-52	1.68886e-50	1.10376e-51	5.40983e-09	ENSG00000134308	YWHAQ	tyrosine 3-monooxygenase/tryptophan 5-monooxygenase activation protein theta	1.15763	-1.15763
-0.745376	-1.74026	-0.747233	8.61485	109.318	1.00067e-51	1.73701e-50	1.13522e-51	5.40983e-09	ENSG00000044574	HSPA5	heat shock protein family A (Hsp70) member 5	1.11504	-1.11504
0.63252	1.93743	0.703284	2.70198	109.284	1.02888e-51	1.78388e-50	1.16585e-51	5.40983e-09	ENSG00000203326	ZNF525	zinc finger protein 525	1.1716	1.1716
-0.809664	-2.09269	-0.847853	7.08838	109.268	1.04265e-51	1.8049e-50	1.17959e-51	5.40983e-09	ENSG00000239264	TXNDC5	thioredoxin domain containing 5	1.3148	-1.3148
1.1769	2.69022	1.20029	1.56115	109.267	1.04346e-51	1.8049e-50	1.17959e-51	5.40983e-09	ENSG00000128268	MGAT3	mannosyl (beta-1,4-)-glycoprotein beta-1,4-N-acetylglucosaminyltransferase	1.75551	1.75551
0.583618	1.29482	0.601938	5.56611	109.214	1.09037e-51	1.88383e-50	1.23118e-51	5.40983e-09	ENSG00000172057	ORMDL3	ORMDL sphingolipid biosynthesis regulator 3	0.861359	0.861359
0.977366	2.47978	1.31633	1.13059	109.139	1.15906e-51	2.00016e-50	1.3072e-51	5.40983e-09	ENSG00000170647	TMEM133	transmembrane protein 133	1.8024	1.8024
0.702263	1.62505	0.543417	4.8475	109.082	1.21519e-51	2.09457e-50	1.36891e-51	5.40983e-09	ENSG00000127946	HIP1	huntingtin interacting protein 1	0.954325	0.954325
0.760139	1.69453	0.658371	4.35062	109.014	1.28543e-51	2.21305e-50	1.44634e-51	5.40983e-09	ENSG00000152642	GPD1L	glycerol-3-phosphate dehydrogenase 1-like	1.03148	1.03148
0.583941	1.44459	0.474275	7.28736	109.008	1.29177e-51	2.22137e-50	1.45177e-51	5.40983e-09	ENSG00000100243	CYB5R3	cytochrome b5 reductase 3	0.830894	0.830894
0.554441	1.50265	0.457065	6.9897	108.98	1.32117e-51	2.26927e-50	1.48308e-51	5.40983e-09	ENSG00000175662	TOM1L2	target of myb1 like 2 membrane trafficking protein	0.836142	0.836142
-0.691461	-1.73509	-0.666593	4.14371	108.969	1.33318e-51	2.28723e-50	1.49482e-51	5.40983e-09	ENSG00000119403	PHF19	PHD finger protein 19	1.05795	-1.05795
-0.622722	-2.5758	-0.874097	5.80796	108.885	1.42901e-51	2.44879e-50	1.6004e-51	5.40983e-09	ENSG00000163840	DTX3L	deltex E3 ubiquitin ligase 3L	1.54502	-1.54502
-1.25006	-3.08634	-1.24315	2.76693	108.863	1.45548e-51	2.49124e-50	1.62815e-51	5.40983e-09	ENSG00000093009	CDC45	cell division cycle 45	1.92415	-1.92415
-0.415157	-1.01161	-0.39401	7.45122	108.839	1.48378e-51	2.53674e-50	1.65788e-51	5.40983e-09	ENSG00000244038	DDOST	dolichyl-diphosphooligosaccharide--protein glycosyltransferase non-catalytic subunit	0.619111	-0.619111
-0.410298	-1.37033	-0.514467	7.04499	108.806	1.52467e-51	2.60361e-50	1.70159e-51	5.40983e-09	ENSG00000159720	ATP6V0D1	ATPase H+ transporting V0 subunit d1	0.848264	-0.848264
-1.2506	-3.34084	-1.46937	3.64776	108.784	1.55276e-51	2.64851e-50	1.73094e-51	5.40983e-09	ENSG00000189057	FAM111B	family with sequence similarity 111 member B	2.19779	-2.19779
0.572354	1.24209	0.496088	6.70366	108.74	1.61105e-51	2.74476e-50	1.79384e-51	5.40983e-09	ENSG00000170776	AKAP13	A-kinase anchoring protein 13	0.765059	0.765059
-3.463	-9.4882	-4.07714	3.05225	108.731	1.62272e-51	2.75825e-50	1.80265e-51	5.40983e-09	ENSG00000176797	DEFB103A	defensin beta 103A	6.18022	-6.18022
-3.463	-9.4882	-4.07714	3.05225	108.731	1.62272e-51	2.75825e-50	1.80265e-51	5.40983e-09	ENSG00000177243	DEFB103B	defensin beta 103B	6.18022	-6.18022
-0.469867	-1.28395	-0.445208	6.02185	108.717	1.64059e-51	2.78541e-50	1.8204e-51	5.40983e-09	ENSG00000139180	NDUFA9	NADH:ubiquinone oxidoreductase subunit A9	0.751575	-0.751575
-1.18474	-3.11323	-1.24456	2.60154	108.711	1.6489e-51	2.79629e-50	1.82751e-51	5.40983e-09	ENSG00000117650	NEK2	NIMA related kinase 2	1.94591	-1.94591
0.776824	1.7175	0.722124	-0.153812	108.703	1.66035e-51	2.81247e-50	1.83809e-51	5.40983e-09	ENSG00000220848	RPS18P9	ribosomal protein S18 pseudogene 9	1.08154	1.08154
2.32108	5.10565	2.22542	3.52247	108.646	1.74055e-51	2.94493e-50	1.92466e-51	5.40983e-09	ENSG00000178776	C5orf46	chromosome 5 open reading frame 46	3.27568	3.27568
2.70046	4.9873	2.33472	0.339921	108.639	1.74997e-51	2.95747e-50	1.93285e-51	5.40983e-09	ENSG00000150893	FREM2	FRAS1 related extracellular matrix protein 2	3.30434	3.30434
-1.03922	-3.42138	-1.28342	4.18885	108.615	1.78556e-51	3.01416e-50	1.96991e-51	5.40983e-09	ENSG00000176153	GPX2	glutathione peroxidase 2	2.11462	-2.11462
-0.613111	-2.10658	-0.657199	4.72065	108.517	1.93592e-51	3.26423e-50	2.13334e-51	5.40983e-09	ENSG00000263528	IKBKE	inhibitor of kappa light polypeptide gene enhancer in B-cells, kinase epsilon	1.20081	-1.20081
-0.410015	-1.04468	-0.410202	5.55309	108.514	1.93994e-51	3.26727e-50	2.13532e-51	5.40983e-09	ENSG00000090061	CCNK	cyclin K	0.645043	-0.645043
-0.917265	-2.24663	-0.963173	3.57362	108.408	2.11732e-51	3.56194e-50	2.32791e-51	5.40983e-09	ENSG00000149554	CHEK1	checkpoint kinase 1	1.44567	-1.44567
-1.62545	-5.33385	-2.05699	5.3798	108.38	2.16648e-51	3.64047e-50	2.37923e-51	5.40983e-09	ENSG00000090382	LYZ	lysozyme	3.34035	-3.34035
-1.08794	-2.7019	-1.09162	1.26787	108.335	2.24877e-51	3.77444e-50	2.46679e-51	5.40983e-09	ENSG00000146410	MTFR2	mitochondrial fission regulator 2	1.68816	-1.68816
-0.68395	-1.72668	-0.657658	3.27028	108.308	2.30015e-51	3.85628e-50	2.52027e-51	5.40983e-09	ENSG00000114395	CYB561D2	cytochrome b561 family member D2	1.04898	-1.04898
-0.682008	-1.83477	-0.797111	8.64918	108.292	2.33119e-51	3.90388e-50	2.55138e-51	5.40983e-09	ENSG00000084207	GSTP1	glutathione S-transferase pi 1	1.19998	-1.19998
0.847801	3.00964	1.0185	0.722678	108.279	2.35612e-51	3.94114e-50	2.57573e-51	5.40983e-09	ENSG00000221890	NPTXR	neuronal pentraxin receptor	1.78333	1.78333
0.788458	1.88817	0.90833	2.44585	108.239	2.43568e-51	4.06961e-50	2.65969e-51	5.40983e-09	ENSG00000144134	RABL2A	RAB, member of RAS oncogene family-like 2A	1.29058	1.29058
4.06043	9.84406	3.50143	-1.46003	108.226	2.46136e-51	4.10785e-50	2.68468e-51	5.40983e-09	ENSG00000168671	UGT3A2	UDP glycosyltransferase family 3 member A2	5.7785	5.7785
0.603116	1.57312	0.620001	2.00623	108.223	2.46648e-51	4.11174e-50	2.68723e-51	5.40983e-09	ENSG00000269190	FBXO17	F-box protein 17	0.975497	0.975497
0.824281	1.81335	0.538501	2.30099	108.218	2.47747e-51	4.12538e-50	2.69614e-51	5.40983e-09	ENSG00000143674		Mitogen-activated protein kinase kinase kinase MLK4	1.07709	1.07709
0.728179	1.65765	0.646478	4.9912	108.215	2.48269e-51	4.1294e-50	2.69877e-51	5.40983e-09	ENSG00000106571	GLI3	GLI family zinc finger 3	1.00829	1.00829
-1.53839	-4.02488	-1.78987	5.94885	108.209	2.49643e-51	4.14756e-50	2.71064e-51	5.40983e-09	ENSG00000158786	PLA2G2F	phospholipase A2 group IIF	2.65818	-2.65818
-1.02126	-2.92085	-1.06465	4.90939	108.181	2.55502e-51	4.24012e-50	2.77113e-51	5.40983e-09	ENSG00000103187	COTL1	coactosin like F-actin binding protein 1	1.7587	-1.7587
-1.52145	-5.19098	-1.5171	1.55611	108.175	2.56807e-51	4.25698e-50	2.78215e-51	5.40983e-09	ENSG00000172215	CXCR6	C-X-C motif chemokine receptor 6	2.87603	-2.87603
-0.846747	-2.1363	-0.883506	4.43183	108.088	2.75951e-51	4.56917e-50	2.98618e-51	5.40983e-09	ENSG00000155393	HEATR3	HEAT repeat containing 3	1.35316	-1.35316
0.657381	2.19355	0.926702	5.06611	108.056	2.83153e-51	4.68316e-50	3.06068e-51	5.40983e-09	ENSG00000120915	EPHX2	epoxide hydrolase 2	1.43964	1.43964
-0.506426	-1.3551	-0.637482	4.94533	107.999	2.96858e-51	4.90432e-50	3.20521e-51	5.40983e-09	ENSG00000035141	FAM136A	family with sequence similarity 136 member A	0.924519	-0.924519
-0.582746	-1.32935	-0.521028	5.03877	107.979	3.01932e-51	4.98256e-50	3.25635e-51	5.40983e-09	ENSG00000183520	UTP11	UTP11, small subunit processome component homolog (S. cerevisiae)	0.810218	-0.810218
0.587835	1.33798	0.438264	4.0792	107.966	3.05091e-51	5.02904e-50	3.28673e-51	5.40983e-09	ENSG00000181666	HKR1	HKR1, GLI-Kruppel zinc finger family member	0.788489	0.788489
-0.590262	-1.77461	-0.7354	9.66348	107.926	3.15471e-51	5.19433e-50	3.39475e-51	5.40983e-09	ENSG00000074800	ENO1	enolase 1	1.14375	-1.14375
0.484014	1.23093	0.518802	6.4935	107.889	3.25304e-51	5.35025e-50	3.49665e-51	5.40983e-09	ENSG00000144677	CTDSPL	CTD small phosphatase like	0.788042	0.788042
1.46975	3.79538	1.49674	1.87898	107.832	3.40789e-51	5.59868e-50	3.65902e-51	5.40983e-09	ENSG00000174514	MFSD4A	major facilitator superfamily domain containing 4A	2.35184	2.35184
0.802469	1.95539	0.841867	2.72489	107.786	3.54061e-51	5.81024e-50	3.79728e-51	5.40983e-09	ENSG00000083750	RRAGB	Ras related GTP binding B	1.26041	1.26041
1.0466	2.72163	1.20036	1.44508	107.776	3.56922e-51	5.85065e-50	3.82369e-51	5.40983e-09	ENSG00000170370	EMX2	empty spiracles homeobox 2	1.78853	1.78853
-0.454204	-1.16135	-0.496975	5.61024	107.724	3.7281e-51	6.10252e-50	3.9883e-51	5.40983e-09	ENSG00000136986	DERL1	derlin 1	0.74985	-0.74985
0.751965	1.812	0.746342	4.93418	107.723	3.73116e-51	6.10252e-50	3.9883e-51	5.40983e-09	ENSG00000141447	OSBPL1A	oxysterol binding protein like 1A	1.1398	1.1398
0.700525	1.71716	0.775106	3.908	107.682	3.8604e-51	6.30689e-50	4.12187e-51	5.40983e-09	ENSG00000104324	CPQ	carboxypeptidase Q	1.13595	1.13595
-0.535013	-1.4506	-0.549313	6.13803	107.654	3.95173e-51	6.44894e-50	4.2147e-51	5.40983e-09	ENSG00000130816	DNMT1	DNA methyltransferase 1	0.885205	-0.885205
-0.442633	-0.996926	-0.422204	5.89515	107.621	4.0597e-51	6.6178e-50	4.32506e-51	5.40983e-09	ENSG00000143183	TMCO1	transmembrane and coiled-coil domains 1	0.631553	-0.631553
0.853195	2.10021	0.996026	3.71786	107.574	4.22109e-51	6.87328e-50	4.49203e-51	5.40983e-09	ENSG00000198816	ZNF358	zinc finger protein 358	1.42805	1.42805
-0.42189	-1.11003	-0.377024	5.31167	107.543	4.32941e-51	7.04187e-50	4.60221e-51	5.40983e-09	ENSG00000158435	CNOT11	CCR4-NOT transcription complex subunit 11	0.640951	-0.640951
-0.994211	-2.54648	-1.09336	7.63539	107.492	4.5156e-51	7.33008e-50	4.79057e-51	5.40983e-09	ENSG00000088002	SULT2B1	sulfotransferase family 2B member 1	1.64737	-1.64737
-0.790493	-1.83003	-0.724131	4.15238	107.492	4.51656e-51	7.33008e-50	4.79057e-51	5.40983e-09	ENSG00000126522	ASL	argininosuccinate lyase	1.12254	-1.12254
-0.595342	-1.78795	-0.584492	4.44998	107.435	4.73484e-51	7.67586e-50	5.01656e-51	5.40983e-09	ENSG00000115657	ABCB6	ATP binding cassette subfamily B member 6 (Langereis blood group)	1.02809	-1.02809
-0.70571	-1.91096	-0.676946	7.78572	107.398	4.8814e-51	7.90476e-50	5.16615e-51	5.40983e-09	ENSG00000142669	SH3BGRL3	SH3 domain binding glutamate rich protein like 3	1.12892	-1.12892
-0.589666	-1.35619	-0.617454	7.51442	107.393	4.90433e-51	7.93316e-50	5.18471e-51	5.40983e-09	ENSG00000143870	PDIA6	protein disulfide isomerase family A member 6	0.895395	-0.895395
0.938942	2.55756	1.06246	4.4715	107.389	4.91863e-51	7.94755e-50	5.19412e-51	5.40983e-09	ENSG00000130055	GDPD2	glycerophosphodiester phosphodiesterase domain containing 2	1.63599	1.63599
-1.08792	-2.63175	-1.06407	3.48454	107.366	5.01265e-51	8.09059e-50	5.2876e-51	5.40983e-09	ENSG00000156970	BUB1B	BUB1 mitotic checkpoint serine/threonine kinase B	1.64033	-1.64033
-0.96506	-2.66151	-0.946992	5.08568	107.324	5.19324e-51	8.37289e-50	5.4721e-51	5.40983e-09	ENSG00000088325	TPX2	TPX2, microtubule nucleation factor	1.57855	-1.57855
-2.39338	-6.85502	-2.59759	1.11607	107.315	5.23252e-51	8.42699e-50	5.50746e-51	5.40983e-09	ENSG00000019186	CYP24A1	cytochrome P450 family 24 subfamily A member 1	4.20662	-4.20662
-1.13679	-2.9204	-1.20837	3.0931	107.311	5.24821e-51	8.44303e-50	5.51794e-51	5.40983e-09	ENSG00000068489	PRR11	proline rich 11	1.85368	-1.85368
1.41865	3.39867	1.21845	3.36214	107.244	5.5485e-51	8.91637e-50	5.82729e-51	5.40983e-09	ENSG00000106714	CNTNAP3	contactin associated protein-like 3	2.00252	2.00252
1.11069	2.25875	0.808372	2.4764	107.239	5.57319e-51	8.94627e-50	5.84683e-51	5.40983e-09	ENSG00000196872	KIAA1211L	KIAA1211 like	1.39115	1.39115
0.825548	1.90385	0.737372	3.8776	107.204	5.73805e-51	9.20088e-50	6.01323e-51	5.40983e-09	ENSG00000204219	TCEA3	transcription elongation factor A3	1.15476	1.15476
0.5926	1.56416	0.476606	4.41026	107.193	5.78739e-51	9.26991e-50	6.05835e-51	5.40983e-09	ENSG00000164056	SPRY1	sprouty RTK signaling antagonist 1	0.876472	0.876472
0.967578	2.4439	1.42198	3.09724	107.063	6.44948e-51	1.03192e-49	6.74409e-51	5.40983e-09	ENSG00000154928	EPHB1	EPH receptor B1	1.87457	1.87457
0.47054	1.25626	0.622043	4.52556	107.01	6.73835e-51	1.07697e-49	7.0385e-51	5.40983e-09	ENSG00000198585	NUDT16	nudix hydrolase 16	0.881559	0.881559
2.07711	4.84425	1.96271	0.794482	107.003	6.77591e-51	1.08179e-49	7.07006e-51	5.40983e-09	ENSG00000188897			3.01038	3.01038
0.572372	1.53875	0.669106	2.35862	106.995	6.82075e-51	1.08672e-49	7.10229e-51	5.40983e-09	ENSG00000152439	ZNF773	zinc finger protein 773	1.00678	1.00678
0.33091	0.845061	0.301773	7.50971	106.995	6.82156e-51	1.08672e-49	7.10229e-51	5.40983e-09	ENSG00000089220	PEBP1	phosphatidylethanolamine binding protein 1	0.498063	0.498063
-0.751839	-1.76275	-0.781848	6.75123	106.949	7.0853e-51	1.12752e-49	7.36891e-51	5.40983e-09	ENSG00000164032	H2AFZ	H2A histone family member Z	1.14978	-1.14978
0.778073	1.92608	0.707002	3.60106	106.928	7.21496e-51	1.14691e-49	7.49566e-51	5.40983e-09	ENSG00000102038	SMARCA1	SWI/SNF related, matrix associated, actin dependent regulator of chromatin, subfamily a, member 1	1.14652	1.14652
0.899518	2.50544	1.08081	3.22389	106.912	7.31089e-51	1.16091e-49	7.58712e-51	5.40983e-09	ENSG00000165868	HSPA12A	heat shock protein family A (Hsp70) member 12A	1.63772	1.63772
-1.0625	-3.22811	-1.21387	3.28822	106.884	7.48145e-51	1.18671e-49	7.75575e-51	5.40983e-09	ENSG00000147509	RGS20	regulator of G-protein signaling 20	1.98409	-1.98409
-0.775686	-1.90448	-0.889294	5.45064	106.877	7.52388e-51	1.19172e-49	7.78849e-51	5.40983e-09	ENSG00000198901	PRC1	protein regulator of cytokinesis 1	1.2836	-1.2836
-0.446841	-1.29647	-0.507805	7.1285	106.876	7.52921e-51	1.19172e-49	7.78849e-51	5.40983e-09	ENSG00000177156	TALDO1	transaldolase 1	0.809658	-0.809658
0.655232	1.42432	0.635225	3.27789	106.803	8.00047e-51	1.26495e-49	8.26708e-51	5.40983e-09	ENSG00000188026	RILPL1	Rab interacting lysosomal protein like 1	0.923979	0.923979
1.93984	4.00195	1.89976	-0.350395	106.782	8.13976e-51	1.28559e-49	8.40199e-51	5.40983e-09	ENSG00000186710	CFAP73	cilia and flagella associated protein 73	2.67118	2.67118
-1.28476	-3.10147	-1.11086	3.37443	106.744	8.40407e-51	1.32592e-49	8.66552e-51	5.40983e-09	ENSG00000112742	TTK	TTK protein kinase	1.82516	-1.82516
-1.16238	-2.72525	-1.35708	4.35764	106.74	8.4294e-51	1.32849e-49	8.68233e-51	5.40983e-09	ENSG00000198018	ENTPD7	ectonucleoside triphosphate diphosphohydrolase 7	1.89529	-1.89529
-0.741874	-1.76207	-0.817489	4.64085	106.67	8.93403e-51	1.40651e-49	9.19226e-51	5.40983e-09	ENSG00000168496	FEN1	flap structure-specific endonuclease 1	1.17944	-1.17944
-0.672617	-1.62772	-0.680049	3.86109	106.663	8.98752e-51	1.41342e-49	9.23741e-51	5.40983e-09	ENSG00000037241	RPL26L1	ribosomal protein L26 like 1	1.03198	-1.03198
-0.850151	-2.3853	-0.963848	3.79023	106.629	9.24554e-51	1.45245e-49	9.49246e-51	5.40983e-09	ENSG00000173894	CBX2	chromobox 2	1.50852	-1.50852
0.985365	2.69014	0.758541	1.2944	106.606	9.4263e-51	1.47927e-49	9.66774e-51	5.40983e-09	ENSG00000136944	LMX1B	LIM homeobox transcription factor 1 beta	1.48634	1.48634
0.761272	1.77402	0.759392	5.54454	106.584	9.59948e-51	1.50484e-49	9.83487e-51	5.40983e-09	ENSG00000163346	PBXIP1	PBX homeobox interacting protein 1	1.13458	1.13458
2.20117	6.35292	3.46548	1.76265	106.563	9.76691e-51	1.52946e-49	9.99576e-51	5.40983e-09	ENSG00000117594	HSD11B1	hydroxysteroid 11-beta dehydrogenase 1	4.74108	4.74108
0.796587	2.04908	0.862613	4.32989	106.561	9.78831e-51	1.53118e-49	1.0007e-50	5.40983e-09	ENSG00000010810	FYN	FYN proto-oncogene, Src family tyrosine kinase	1.31251	1.31251
-1.40354	-3.70897	-1.44119	2.21794	106.523	1.0095e-50	1.57748e-49	1.03096e-50	5.40983e-09	ENSG00000118193	KIF14	kinesin family member 14	2.28662	-2.28662
-0.503933	-1.41526	-0.467796	4.59387	106.451	1.07183e-50	1.6731e-49	1.09345e-50	5.40983e-09	ENSG00000159596	TMEM69	transmembrane protein 69	0.812518	-0.812518
-0.462598	-1.69456	-0.701794	7.76072	106.437	1.08466e-50	1.69133e-49	1.10537e-50	5.40983e-09	ENSG00000149418	ST14	suppression of tumorigenicity 14	1.10836	-1.10836
0.821833	1.6891	0.727183	6.75542	106.412	1.10792e-50	1.72578e-49	1.12788e-50	5.40983e-09	ENSG00000183087	GAS6	growth arrest specific 6	1.07267	1.07267
-0.380709	-1.19375	-0.438443	4.56625	106.361	1.15586e-50	1.79854e-49	1.17544e-50	5.40983e-09	ENSG00000157184	CPT2	carnitine palmitoyltransferase 2	0.72742	-0.72742
-0.585449	-1.80854	-0.743544	6.72023	106.331	1.18513e-50	1.84215e-49	1.20394e-50	5.40983e-09	ENSG00000133313	CNDP2	CNDP dipeptidase 2 (metallopeptidase M20 family)	1.16357	-1.16357
-0.528638	-1.59665	-0.66145	6.94192	106.253	1.26447e-50	1.9634e-49	1.28318e-50	5.40983e-09	ENSG00000184216	IRAK1	interleukin 1 receptor associated kinase 1	1.0293	-1.0293
0.515865	1.54155	0.597326	2.22714	106.097	1.43958e-50	2.23294e-49	1.45934e-50	5.40983e-09	ENSG00000184319	RPL23AP82	ribosomal protein L23a pseudogene 82	0.960103	0.960103
0.360903	0.966193	0.365492	6.37316	106.087	1.45218e-50	2.25011e-49	1.47056e-50	5.40983e-09	ENSG00000120733	KDM3B	lysine demethylase 3B	0.588551	0.588551
0.98547	2.68191	1.01789	2.62566	106.044	1.5043e-50	2.32843e-49	1.52174e-50	5.40983e-09	ENSG00000100311	PDGFB	platelet derived growth factor subunit B	1.63902	1.63902
0.985958	2.37795	0.803238	4.47477	105.991	1.57326e-50	2.4326e-49	1.58983e-50	5.40983e-09	ENSG00000149527	PLCH2	phospholipase C eta 2	1.3823	1.3823
-0.957309	-2.97538	-1.32114	4.73892	105.971	1.59909e-50	2.46995e-49	1.61424e-50	5.40983e-09	ENSG00000188486	H2AFX	H2A histone family member X	1.99291	-1.99291
0.540158	1.42491	0.462699	5.87999	105.919	1.67078e-50	2.57798e-49	1.68484e-50	5.40983e-09	ENSG00000116729	WLS	wntless Wnt ligand secretion mediator	0.807466	0.807466
-1.12731	-2.49515	-1.04087	4.28396	105.851	1.76729e-50	2.72403e-49	1.78029e-50	5.40983e-09	ENSG00000101447	FAM83D	family with sequence similarity 83 member D	1.56492	-1.56492
0.643353	1.62854	0.64807	3.51231	105.848	1.77269e-50	2.7295e-49	1.78387e-50	5.40983e-09	ENSG00000257093	KIAA1147	KIAA1147	1.0117	1.0117
0.378456	0.986967	0.272821	3.49028	105.828	1.80124e-50	2.77056e-49	1.8107e-50	5.40983e-09	ENSG00000185019	UBOX5	U-box domain containing 5	0.553246	0.553246
-1.0763	-2.82812	-1.02283	2.93089	105.813	1.8239e-50	2.80248e-49	1.83156e-50	5.40983e-09	ENSG00000080986	NDC80	NDC80, kinetochore complex component	1.68218	-1.68218
-1.79933	-4.93949	-1.88387	2.87688	105.809	1.83017e-50	2.80918e-49	1.83594e-50	5.40983e-09	ENSG00000168685	IL7R	interleukin 7 receptor	3.02854	-3.02854
1.05674	3.43421	1.09339	-0.517744	105.789	1.86115e-50	2.85376e-49	1.86507e-50	5.40983e-09	ENSG00000262209	PCDHGB3	protocadherin gamma subfamily B, 3	1.96569	1.96569
-0.650462	-1.74141	-0.706546	6.39172	105.739	1.94095e-50	2.97303e-49	1.94302e-50	5.40983e-09	ENSG00000160209	PDXK	pyridoxal (pyridoxine, vitamin B6) kinase	1.09871	-1.09871
-1.1341	-2.98588	-1.31226	5.4656	105.723	1.96774e-50	3.01092e-49	1.96779e-50	5.40983e-09	ENSG00000175893	ZDHHC21	zinc finger DHHC-type containing 21	1.96081	-1.96081
2.94465	5.10796	2.55867	1.2432	105.715	1.97959e-50	3.02591e-49	1.97758e-50	5.40983e-09	ENSG00000174156	GSTA3	glutathione S-transferase alpha 3	3.49399	3.49399
0.776351	2.18582	0.952979	4.49312	105.708	1.99244e-50	3.04239e-49	1.98836e-50	5.40983e-09	ENSG00000173482	PTPRM	protein tyrosine phosphatase, receptor type M	1.43815	1.43815
-0.821104	-1.90414	-0.808981	2.62492	105.623	2.13754e-50	3.26058e-49	2.13095e-50	5.40983e-09	ENSG00000136122	BORA	bora, aurora kinase A activator	1.2123	-1.2123
0.926281	2.95516	1.20105	0.753433	105.611	2.16021e-50	3.29175e-49	2.15132e-50	5.40983e-09	ENSG00000171451	DSEL	dermatan sulfate epimerase-like	1.8952	1.8952
-2.13825	-5.55738	-1.96677	1.47928	105.594	2.19061e-50	3.33462e-49	2.17934e-50	5.40983e-09	ENSG00000157111	TMEM171	transmembrane protein 171	3.26751	-3.26751
-1.63833	-6.07436	-1.91178	6.03173	105.55	2.27214e-50	3.45516e-49	2.25812e-50	5.40983e-09	ENSG00000138642	HERC6	HECT and RLD domain containing E3 ubiquitin protein ligase family member 6	3.49704	-3.49704
-0.422807	-1.21184	-0.400283	5.035	105.539	2.29333e-50	3.48378e-49	2.27682e-50	5.40983e-09	ENSG00000146425	DYNLT1	dynein light chain Tctex-type 1	0.696936	-0.696936
-0.411579	-1.16029	-0.410443	6.65426	105.485	2.40026e-50	3.64245e-49	2.38053e-50	5.40983e-09	ENSG00000168259	DNAJC7	DnaJ heat shock protein family (Hsp40) member C7	0.687761	-0.687761
-0.754475	-1.98411	-0.859602	5.25445	105.436	2.49981e-50	3.78962e-49	2.47671e-50	5.40983e-09	ENSG00000133065	SLC41A1	solute carrier family 41 member 1	1.29297	-1.29297
0.751928	1.82577	0.774476	3.51103	105.41	2.55407e-50	3.8679e-49	2.52786e-50	5.40983e-09	ENSG00000144451	SPAG16	sperm associated antigen 16	1.16723	1.16723
-2.82952	-10.5273	-3.49554	-1.6437	105.369	2.6446e-50	4.00088e-49	2.61478e-50	5.40983e-09	ENSG00000112116	IL17F	interleukin 17F	6.20691	-6.20691
-0.59781	-1.97219	-0.748351	7.23243	105.323	2.74714e-50	4.15173e-49	2.71336e-50	5.40983e-09	ENSG00000213903	LTB4R	leukotriene B4 receptor	1.22592	-1.22592
-0.95656	-3.02334	-1.34272	7.0503	105.321	2.7525e-50	4.15557e-49	2.71587e-50	5.40983e-09	ENSG00000075618	FSCN1	fascin actin-bundling protein 1	2.02791	-2.02791
-0.428001	-1.10261	-0.514458	7.0291	105.248	2.92539e-50	4.41206e-49	2.8835e-50	5.40983e-09	ENSG00000241553	ARPC4	actin related protein 2/3 complex subunit 4	0.746279	-0.746279
1.54941	3.5015	1.61825	3.61245	105.238	2.94891e-50	4.44298e-49	2.90371e-50	5.40983e-09	ENSG00000167920	TMEM99	transmembrane protein 99	2.32648	2.32648
-1.25708	-5.41338	-1.63604	8.11221	105.226	2.97844e-50	4.48289e-49	2.92979e-50	5.40983e-09	ENSG00000165949	IFI27	interferon alpha inducible protein 27	3.09601	-3.09601
-0.514929	-1.25235	-0.428246	6.54411	105.179	3.10011e-50	4.66125e-49	3.04636e-50	5.40983e-09	ENSG00000129219	PLD2	phospholipase D2	0.728062	-0.728062
0.780759	2.4416	1.30236	1.86116	105.145	3.18923e-50	4.79036e-49	3.13074e-50	5.40983e-09	ENSG00000136842	TMOD1	tropomodulin 1	1.80938	1.80938
-0.562857	-1.24325	-0.59174	6.33157	105.122	3.2509e-50	4.878e-49	3.18802e-50	5.40983e-09	ENSG00000134684	YARS	tyrosyl-tRNA synthetase	0.837583	-0.837583
1.24285	3.16566	1.42359	2.34294	105.106	3.29508e-50	4.93927e-49	3.22806e-50	5.40983e-09	ENSG00000124406	ATP8A1	ATPase phospholipid transporting 8A1	2.09789	2.09789
0.383653	0.966788	0.386827	4.88021	105.104	3.30095e-50	4.94303e-49	3.23052e-50	5.40983e-09	ENSG00000184708	EIF4ENIF1	eukaryotic translation initiation factor 4E nuclear import factor 1	0.601979	0.601979
-0.465917	-1.02808	-0.411446	5.64362	105.081	3.36355e-50	5.03164e-49	3.28843e-50	5.40983e-09	ENSG00000171566	PLRG1	pleiotropic regulator 1	0.6324	-0.6324
-1.75916	-4.25757	-2.11152	6.23166	105.07	3.39522e-50	5.07387e-49	3.31603e-50	5.40983e-09	ENSG00000127954	STEAP4	STEAP4 metalloreductase	2.96343	-2.96343
0.663396	1.65594	0.639903	3.53726	105.067	3.40303e-50	5.08038e-49	3.32028e-50	5.40983e-09	ENSG00000154229	PRKCA	protein kinase C alpha	1.01207	1.01207
-2.23951	-7.37922	-2.06266	2.5169	105.041	3.47877e-50	5.18819e-49	3.39074e-50	5.40983e-09	ENSG00000183908	LRRC55	leucine rich repeat containing 55	4.00126	-4.00126
1.01456	2.28118	0.71777	3.67391	105.009	3.57368e-50	5.32435e-49	3.47973e-50	5.40983e-09	ENSG00000114790	ARHGEF26	Rho guanine nucleotide exchange factor 26	1.34675	1.34675
0.920589	2.24531	0.808728	3.71548	104.795	4.27561e-50	6.3637e-49	4.15899e-50	5.40983e-09	ENSG00000128886	ELL3	elongation factor for RNA polymerase II 3	1.32277	1.32277
1.03676	2.22837	0.744702	2.82849	104.763	4.38956e-50	6.5267e-49	4.26552e-50	5.40983e-09	ENSG00000110427	KIAA1549L	KIAA1549 like	1.34014	1.34014
0.427118	1.02974	0.268289	6.64636	104.76	4.40011e-50	6.53579e-49	4.27146e-50	5.40983e-09	ENSG00000108219	TSPAN14	tetraspanin 14	0.59297	0.59297
0.279348	0.787582	0.242062	6.14884	104.631	4.90499e-50	7.27837e-49	4.75678e-50	5.40983e-09	ENSG00000182768	NGRN	neugrin, neurite outgrowth associated	0.437844	0.437844
0.599695	1.6753	0.535409	2.90098	104.577	5.13239e-50	7.60813e-49	4.97229e-50	5.40983e-09	ENSG00000109762	SNX25	sorting nexin 25	0.946734	0.946734
-1.45684	-3.72128	-1.52465	4.58541	104.566	5.17671e-50	7.66611e-49	5.01019e-50	5.40983e-09	ENSG00000189051	RNF222	ring finger protein 222	2.34869	-2.34869
0.891351	2.71081	0.912077	-0.11353	104.531	5.33085e-50	7.88644e-49	5.15418e-50	5.40983e-09	ENSG00000018869	ZNF582	zinc finger protein 582	1.58115	1.58115
1.34938	3.64294	1.44781	1.81708	104.503	5.46139e-50	8.07145e-49	5.27509e-50	5.40983e-09	ENSG00000158163	DZIP1L	DAZ interacting zinc finger protein 1 like	2.27631	2.27631
0.80263	1.94459	0.897294	4.69426	104.431	5.80169e-50	8.56579e-49	5.59817e-50	5.40983e-09	ENSG00000131791	PRKAB2	protein kinase AMP-activated non-catalytic subunit beta 2	1.30038	1.30038
1.21336	3.35343	0.881807	2.39324	104.414	5.8839e-50	8.67845e-49	5.6718e-50	5.40983e-09	ENSG00000121413	ZSCAN18	zinc finger and SCAN domain containing 18	1.84851	1.84851
-0.504278	-1.23393	-0.48942	5.49656	104.4	5.95477e-50	8.7742e-49	5.73438e-50	5.40983e-09	ENSG00000125445	MRPS7	mitochondrial ribosomal protein S7	0.762517	-0.762517
0.81557	1.98256	0.517067	3.23513	104.342	6.24739e-50	9.19615e-49	6.01014e-50	5.40983e-09	ENSG00000084444	FAM234B	family with sequence similarity 234 member B	1.13847	1.13847
0.883911	2.53143	1.10131	0.0516808	104.324	6.34503e-50	9.33056e-49	6.09798e-50	5.40983e-09	ENSG00000219926			1.66616	1.66616
0.928028	2.92176	1.18473	3.46541	104.264	6.67286e-50	9.80284e-49	6.40664e-50	5.40983e-09	ENSG00000164292	RHOBTB3	Rho related BTB domain containing 3	1.8696	1.8696
-0.61475	-1.48056	-0.48981	3.99963	104.202	7.0288e-50	1.03154e-48	6.74166e-50	5.40983e-09	ENSG00000134490	TMEM241	transmembrane protein 241	0.858549	-0.858549
-1.48858	-3.64329	-1.59144	0.421144	104.196	7.06414e-50	1.0357e-48	6.7688e-50	5.40983e-09	ENSG00000179362	HMGN2P46	high mobility group nucleosomal binding domain 2 pseudogene 46	2.36764	-2.36764
-3.26077	-9.26161	-3.74846	0.671282	104.062	7.90562e-50	1.15792e-48	7.56757e-50	5.40983e-09	ENSG00000227300	KRT16P2	keratin 16 pseudogene 2	5.86863	-5.86863
-0.576436	-1.52652	-0.715185	6.2017	104.015	8.22203e-50	1.20307e-48	7.86263e-50	5.40983e-09	ENSG00000072803	FBXW11	F-box and WD repeat domain containing 11	1.03816	-1.03816
-0.454461	-1.20332	-0.573563	7.53009	103.987	8.4178e-50	1.23049e-48	8.04184e-50	5.40983e-09	ENSG00000108424	KPNB1	karyopherin subunit beta 1	0.826125	-0.826125
-1.36085	-3.34721	-1.40617	6.75874	103.949	8.69581e-50	1.26986e-48	8.29919e-50	5.40983e-09	ENSG00000089057	SLC23A2	solute carrier family 23 member 2	2.13193	-2.13193
-0.67804	-1.99113	-0.980755	5.5561	103.921	8.9051e-50	1.29914e-48	8.49051e-50	5.40983e-09	ENSG00000177105	RHOG	ras homolog family member G	1.40424	-1.40424
-1.78568	-5.00669	-1.78107	3.59912	103.917	8.92871e-50	1.30129e-48	8.5046e-50	5.40983e-09	ENSG00000160766	GBAP1	glucosylceramidase beta pseudogene 1	2.97406	-2.97406
0.665821	2.09673	0.666055	4.4519	103.881	9.20391e-50	1.34007e-48	8.75805e-50	5.40983e-09	ENSG00000095203	EPB41L4B	erythrocyte membrane protein band 4.1 like 4B	1.19556	1.19556
0.668093	1.58224	0.726889	4.09039	103.815	9.73288e-50	1.41569e-48	9.25225e-50	5.40983e-09	ENSG00000168994	PXDC1	PX domain containing 1	1.05307	1.05307
-0.624639	-1.77545	-0.551398	3.92599	103.781	1.0015e-49	1.45528e-48	9.51101e-50	5.40983e-09	ENSG00000171729	TMEM51	transmembrane protein 51	0.992404	-0.992404
1.04581	2.18598	0.701476	5.18241	103.756	1.02261e-49	1.4845e-48	9.70192e-50	5.40983e-09	ENSG00000131669	NINJ1	ninjurin 1	1.3249	1.3249
-0.876086	-2.8136	-0.853214	1.87877	103.633	1.13455e-49	1.64537e-48	1.07533e-49	5.40983e-09	ENSG00000146094	DOK3	docking protein 3	1.57497	-1.57497
-0.6417	-1.54638	-0.700264	5.56412	103.598	1.16784e-49	1.69199e-48	1.1058e-49	5.40983e-09	ENSG00000188786	MTF1	metal regulatory transcription factor 1	1.02298	-1.02298
-0.539262	-1.6068	-0.696685	5.05079	103.566	1.20043e-49	1.7375e-48	1.13554e-49	5.40983e-09	ENSG00000148334	PTGES2	prostaglandin E synthase 2	1.05928	-1.05928
-0.416418	-0.989363	-0.398543	5.67752	103.327	1.46771e-49	2.12227e-48	1.38701e-49	5.40983e-09	ENSG00000131475	VPS25	vacuolar protein sorting 25 homolog	0.614268	-0.614268
1.19301	2.64129	1.21909	2.3057	103.312	1.48599e-49	2.1466e-48	1.40291e-49	5.40983e-09	ENSG00000140057	AK7	adenylate kinase 7	1.74969	1.74969
-0.791574	-1.63258	-0.613955	4.62246	103.304	1.49627e-49	2.15933e-48	1.41123e-49	5.40983e-09	ENSG00000106591	MRPL32	mitochondrial ribosomal protein L32	1.00622	-1.00622
-0.549585	-1.43423	-0.578912	3.98341	103.2	1.63319e-49	2.35461e-48	1.53886e-49	5.40983e-09	ENSG00000006695	COX10	COX10, heme A:farnesyltransferase cytochrome c oxidase assembly factor	0.90025	-0.90025
-1.08096	-3.76655	-1.0356	1.9186	103.186	1.65301e-49	2.38086e-48	1.55601e-49	5.40983e-09	ENSG00000182866	LCK	LCK proto-oncogene, Src family tyrosine kinase	2.03884	-2.03884
-0.475414	-1.30491	-0.578062	5.24681	103.147	1.7079e-49	2.4575e-48	1.6061e-49	5.40983e-09	ENSG00000169188	APEX2	apurinic/apyrimidinic endodeoxyribonuclease 2	0.86386	-0.86386
0.525188	1.44185	0.453215	4.41339	103.145	1.71076e-49	2.45922e-48	1.60722e-49	5.40983e-09	ENSG00000072682	P4HA2	prolyl 4-hydroxylase subunit alpha 2	0.807304	0.807304
0.612193	1.57614	0.768238	7.4604	103.132	1.72997e-49	2.4844e-48	1.62368e-49	5.40983e-09	ENSG00000099622	CIRBP	cold inducible RNA binding protein	1.09278	1.09278
-1.24876	-2.90195	-1.19247	2.94249	103.114	1.75707e-49	2.52086e-48	1.64751e-49	5.40983e-09	ENSG00000168078	PBK	PDZ binding kinase	1.8159	-1.8159
-0.954801	-2.61041	-0.983492	2.77323	103.09	1.79214e-49	2.56868e-48	1.67876e-49	5.40983e-09	ENSG00000139734	DIAPH3	diaphanous related formin 3	1.59028	-1.59028
0.657678	2.0234	0.855481	4.42078	103.063	1.83343e-49	2.62529e-48	1.71576e-49	5.40983e-09	ENSG00000170017	ALCAM	activated leukocyte cell adhesion molecule	1.32009	1.32009
1.07799	2.37626	1.24077	5.589	103.042	1.86615e-49	2.66956e-48	1.74469e-49	5.40983e-09	ENSG00000131018	SYNE1	spectrin repeat containing nuclear envelope protein 1	1.68764	1.68764
1.59537	3.96498	2.0072	2.14571	102.843	2.20895e-49	3.15686e-48	2.06317e-49	5.40983e-09	ENSG00000133067	LGR6	leucine rich repeat containing G protein-coupled receptor 6	2.79917	2.79917
-0.79383	-1.67616	-0.741927	6.92754	102.815	2.26134e-49	3.22861e-48	2.11006e-49	5.40983e-09	ENSG00000123505	AMD1	adenosylmethionine decarboxylase 1	1.07917	-1.07917
-1.22657	-3.01879	-1.20143	1.87273	102.813	2.26556e-49	3.2315e-48	2.11195e-49	5.40983e-09	ENSG00000121621	KIF18A	kinesin family member 18A	1.86988	-1.86988
-0.813057	-3.03188	-1.17625	7.44276	102.708	2.47455e-49	3.52617e-48	2.30453e-49	5.40983e-09	ENSG00000142089	IFITM3	interferon induced transmembrane protein 3	1.92246	-1.92246
1.43128	3.01079	1.09078	2.99104	102.699	2.49348e-49	3.54971e-48	2.31991e-49	5.40983e-09	ENSG00000182463	TSHZ2	teashirt zinc finger homeobox 2	1.83604	1.83604
0.415603	1.38938	0.372107	4.2969	102.597	2.7189e-49	3.86688e-48	2.5272e-49	5.40983e-09	ENSG00000242247	ARFGAP3	ADP ribosylation factor GTPase activating protein 3	0.74146	0.74146
-1.01827	-2.43509	-0.893228	4.4834	102.595	2.7243e-49	3.87082e-48	2.52977e-49	5.40983e-09	ENSG00000198826	ARHGAP11A	Rho GTPase activating protein 11A	1.44517	-1.44517
0.613898	1.93523	0.969809	1.91648	102.572	2.77628e-49	3.94087e-48	2.57555e-49	5.40983e-09	ENSG00000126091	ST3GAL3	ST3 beta-galactoside alpha-2,3-sialyltransferase 3	1.38537	1.38537
-0.662204	-1.52222	-0.570265	5.15777	102.568	2.7859e-49	3.95071e-48	2.58199e-49	5.40983e-09	ENSG00000108826	MRPL27	mitochondrial ribosomal protein L27	0.913113	-0.913113
-0.940401	-2.35367	-1.05115	2.597	102.563	2.79894e-49	3.9654e-48	2.59158e-49	5.40983e-09	ENSG00000051180	RAD51	RAD51 recombinase	1.55132	-1.55132
-2.23857	-6.228	-2.18213	5.72076	102.559	2.80665e-49	3.97249e-48	2.59622e-49	5.40983e-09	ENSG00000104368	PLAT	plasminogen activator, tissue type	3.67019	-3.67019
-0.5736	-1.68104	-0.352974	6.27137	102.558	2.81104e-49	3.97489e-48	2.59779e-49	5.40983e-09	ENSG00000105854	PON2	paraoxonase 2	0.936245	-0.936245
-0.439803	-1.00395	-0.434001	6.82954	102.541	2.85067e-49	4.02705e-48	2.63188e-49	5.40983e-09	ENSG00000143252	SDHC	succinate dehydrogenase complex subunit C	0.64398	-0.64398
-0.905663	-2.12645	-0.774151	4.09887	102.476	3.01157e-49	4.24642e-48	2.77525e-49	5.40983e-09	ENSG00000107833	NPM3	nucleophosmin/nucleoplasmin 3	1.26182	-1.26182
-0.828417	-2.31611	-1.07947	3.39004	102.476	3.01173e-49	4.24642e-48	2.77525e-49	5.40983e-09	ENSG00000160193	WDR4	WD repeat domain 4	1.57823	-1.57823
-0.47315	-1.18275	-0.356915	3.72868	102.473	3.01844e-49	4.25181e-48	2.77877e-49	5.40983e-09	ENSG00000163832	ELP6	elongator acetyltransferase complex subunit 6	0.67317	-0.67317
-1.51156	-4.0182	-1.65614	2.66286	102.448	3.08456e-49	4.3408e-48	2.83693e-49	5.40983e-09	ENSG00000273604	C17orf96	chromosome 17 open reading frame 96	2.55396	-2.55396
-0.3691	-1.09012	-0.435866	6.44052	102.421	3.15485e-49	4.43548e-48	2.8988e-49	5.40983e-09	ENSG00000100028	SNRPD3	small nuclear ribonucleoprotein D3 polypeptide	0.688925	-0.688925
-1.09032	-2.97601	-1.37259	4.58808	102.387	3.246e-49	4.55927e-48	2.97971e-49	5.40983e-09	ENSG00000105755	ETHE1	ETHE1, persulfide dioxygenase	2.0122	-2.0122
0.384832	1.00583	0.313112	6.05231	102.367	3.30143e-49	4.6327e-48	3.0277e-49	5.40983e-09	ENSG00000160310	PRMT2	protein arginine methyltransferase 2	0.566446	0.566446
-0.349217	-1.01435	-0.405686	6.01939	102.364	3.31195e-49	4.64303e-48	3.03445e-49	5.40983e-09	ENSG00000135823	STX6	syntaxin 6	0.640185	-0.640185
1.10009	2.65957	1.24963	2.26931	102.333	3.39937e-49	4.76106e-48	3.11159e-49	5.40983e-09	ENSG00000005379	TSPOAP1	TSPO associated protein 1	1.79591	1.79591
-1.10471	-3.4806	-1.40235	5.74135	102.189	3.8408e-49	5.3742e-48	3.5123e-49	5.40983e-09	ENSG00000197191	CYSRT1	cysteine rich tail 1	2.22021	-2.22021
0.545947	1.898	0.638914	5.08049	102.186	3.84896e-49	5.3805e-48	3.51643e-49	5.40983e-09	ENSG00000170145	SIK2	salt inducible kinase 2	1.1201	1.1201
-1.27242	-3.43891	-1.51597	5.71307	102.169	3.9042e-49	5.45254e-48	3.56351e-49	5.40983e-09	ENSG00000135047	CTSL	cathepsin L	2.26749	-2.26749
1.33289	2.69192	1.32483	4.51827	102.107	4.11565e-49	5.7424e-48	3.75294e-49	5.40983e-09	ENSG00000150556	LYPD6B	LY6/PLAUR domain containing 6B	1.82945	1.82945
-0.730905	-1.79101	-0.676531	6.01688	102.051	4.31617e-49	6.01647e-48	3.93206e-49	5.40983e-09	ENSG00000239672	NME1	NME/NM23 nucleoside diphosphate kinase 1	1.08007	-1.08007
-0.618639	-1.48691	-0.697441	7.40466	102.028	4.40226e-49	6.13068e-48	4.0067e-49	5.40983e-09	ENSG00000150753	CCT5	chaperonin containing TCP1 subunit 5	1.00251	-1.00251
-1.07411	-2.4992	-1.18925	6.63468	101.888	4.95712e-49	6.89687e-48	4.50745e-49	5.40983e-09	ENSG00000130164	LDLR	low density lipoprotein receptor	1.69289	-1.69289
-0.637035	-1.77702	-0.641809	4.46585	101.883	4.97812e-49	6.91953e-48	4.52226e-49	5.40983e-09	ENSG00000131979	GCH1	GTP cyclohydrolase 1	1.06271	-1.06271
-0.56244	-1.84013	-0.725488	4.76124	101.879	4.9938e-49	6.93478e-48	4.53222e-49	5.40983e-09	ENSG00000146950	SHROOM2	shroom family member 2	1.16469	-1.16469
0.811744	2.21851	0.916956	1.22641	101.838	5.1703e-49	7.17312e-48	4.68799e-49	5.40983e-09	ENSG00000198892	SHISA4	shisa family member 4	1.41586	1.41586
0.611082	1.51268	0.715738	5.75664	101.833	5.19102e-49	7.19508e-48	4.70234e-49	5.40983e-09	ENSG00000157600	TMEM164	transmembrane protein 164	1.02781	1.02781
0.616109	1.28468	0.503959	3.3155	101.819	5.2542e-49	7.27581e-48	4.7551e-49	5.40983e-09	ENSG00000174684	B4GAT1	beta-1,4-glucuronyltransferase 1	0.794612	0.794612
-0.40069	-1.15225	-0.469784	7.4624	101.803	5.32705e-49	7.36976e-48	4.8165e-49	5.40983e-09	ENSG00000213585	VDAC1	voltage dependent anion channel 1	0.733667	-0.733667
-0.500653	-1.27314	-0.519588	8.45783	101.737	5.63443e-49	7.78768e-48	5.08963e-49	5.40983e-09	ENSG00000143321	HDGF	hepatoma-derived growth factor	0.801562	-0.801562
-0.58244	-1.60844	-0.558399	3.1815	101.722	5.70399e-49	7.87643e-48	5.14764e-49	5.40983e-09	ENSG00000115129	TP53I3	tumor protein p53 inducible protein 3	0.943063	-0.943063
0.447831	1.39164	0.46533	3.56841	101.683	5.89588e-49	8.13377e-48	5.31583e-49	5.40983e-09	ENSG00000133424	LARGE1	LARGE xylosyl- and glucuronyltransferase 1	0.811006	0.811006
0.77315	1.61346	0.790945	4.57388	101.682	5.90218e-49	8.13483e-48	5.31652e-49	5.40983e-09	ENSG00000128602	SMO	smoothened, frizzled class receptor	1.09826	1.09826
0.473714	1.10494	0.385671	5.46828	101.645	6.09257e-49	8.3894e-48	5.48289e-49	5.40983e-09	ENSG00000065970	FOXJ2	forkhead box J2	0.651039	0.651039
1.39575	2.78075	1.0224	1.53987	101.629	6.1756e-49	8.49578e-48	5.55242e-49	5.40983e-09	ENSG00000177283	FZD8	frizzled class receptor 8	1.72871	1.72871
0.586739	1.48188	0.546353	5.66316	101.603	6.31142e-49	8.67452e-48	5.66923e-49	5.40983e-09	ENSG00000167291	TBC1D16	TBC1 domain family member 16	0.885961	0.885961
0.596862	1.257	0.599003	4.70408	101.595	6.35705e-49	8.72908e-48	5.70489e-49	5.40983e-09	ENSG00000102870	ZNF629	zinc finger protein 629	0.842867	0.842867
-0.419069	-1.24611	-0.48649	9.37894	101.489	6.95358e-49	9.53931e-48	6.23441e-49	5.40983e-09	ENSG00000110955	ATP5B	ATP synthase, H+ transporting, mitochondrial F1 complex, beta polypeptide	0.778649	-0.778649
-0.447652	-1.32444	-0.506518	5.07878	101.484	6.98293e-49	9.57065e-48	6.25489e-49	5.40983e-09	ENSG00000254986	DPP3	dipeptidyl peptidase 3	0.818855	-0.818855
0.689881	1.70972	0.536478	4.09432	101.481	6.99891e-49	9.58362e-48	6.26337e-49	5.40983e-09	ENSG00000109501	WFS1	wolframin ER transmembrane glycoprotein	0.978096	0.978096
0.520356	1.41596	0.582232	5.63905	101.461	7.11889e-49	9.73885e-48	6.36482e-49	5.40983e-09	ENSG00000244754	N4BP2L2	NEDD4 binding protein 2 like 2	0.900909	0.900909
1.24654	3.11094	1.31616	2.80548	101.454	7.16217e-49	9.78897e-48	6.39758e-49	5.40983e-09	ENSG00000168952	STXBP6	syntaxin binding protein 6	1.99177	1.99177
-0.700346	-2.17106	-0.901778	4.03858	101.384	7.60506e-49	1.03846e-47	6.78688e-49	5.40983e-09	ENSG00000116663	FBXO6	F-box protein 6	1.4045	-1.4045
-0.754652	-2.24691	-0.954795	4.78341	101.279	8.31543e-49	1.13441e-47	7.41395e-49	5.40983e-09	ENSG00000132182	NUP210	nucleoporin 210	1.46575	-1.46575
0.400368	1.05958	0.380411	4.38481	101.246	8.55125e-49	1.1655e-47	7.61715e-49	5.40983e-09	ENSG00000149474	KAT14	lysine acetyltransferase 14	0.628492	0.628492
-1.27856	-2.95551	-1.27875	2.93803	101.232	8.64855e-49	1.17767e-47	7.69669e-49	5.40983e-09	ENSG00000169607	CKAP2L	cytoskeleton associated protein 2 like	1.89932	-1.89932
-0.52453	-1.50094	-0.555091	4.80156	101.215	8.77526e-49	1.19382e-47	7.80224e-49	5.40983e-09	ENSG00000168938	PPIC	peptidylprolyl isomerase C	0.910136	-0.910136
-0.923725	-2.21933	-0.895687	3.85803	101.163	9.17896e-49	1.24759e-47	8.15364e-49	5.40983e-09	ENSG00000076382	SPAG5	sperm associated antigen 5	1.38095	-1.38095
1.00095	2.31673	0.946952	3.2389	101.136	9.38924e-49	1.27463e-47	8.33037e-49	5.40983e-09	ENSG00000188177	ZC3H6	zinc finger CCCH-type containing 6	1.44504	1.44504
0.477523	1.23714	0.559942	4.09149	101.135	9.39523e-49	1.27463e-47	8.33037e-49	5.40983e-09	ENSG00000174483	BBS1	Bardet-Biedl syndrome 1	0.824054	0.824054
0.904437	2.38646	0.784752	2.66178	101.124	9.48198e-49	1.28522e-47	8.39955e-49	5.40983e-09	ENSG00000181826	RELL1	RELT like 1	1.35801	1.35801
-1.88633	-5.5441	-1.20142	-0.183834	101.117	9.53748e-49	1.29155e-47	8.44093e-49	5.40983e-09	ENSG00000101180	HRH3	histamine receptor H3	3.07573	-3.07573
-0.638987	-1.97036	-0.491014	5.20106	101.115	9.55688e-49	1.29299e-47	8.45033e-49	5.40983e-09	ENSG00000128039	SRD5A3	steroid 5 alpha-reductase 3	1.06839	-1.06839
-0.477814	-1.42717	-0.577613	9.28699	101.111	9.58928e-49	1.29618e-47	8.47119e-49	5.40983e-09	ENSG00000159166	LAD1	ladinin 1	0.90836	-0.90836
0.684523	1.90656	0.779716	2.59144	101.091	9.75457e-49	1.31731e-47	8.60931e-49	5.40983e-09	ENSG00000153814	JAZF1	JAZF zinc finger 1	1.21233	1.21233
0.559359	1.45533	0.524768	6.99463	101.086	9.79286e-49	1.32127e-47	8.63517e-49	5.40983e-09	ENSG00000049239	H6PD	hexose-6-phosphate dehydrogenase/glucose 1-dehydrogenase	0.863488	0.863488
0.814914	1.86208	0.588612	2.60535	101.069	9.93978e-49	1.33987e-47	8.7567e-49	5.40983e-09	ENSG00000254122	PCDHGB7	protocadherin gamma subfamily B, 7	1.09359	1.09359
-0.676487	-1.691	-0.839324	4.53999	101.056	1.00525e-48	1.35383e-47	8.84793e-49	5.40983e-09	ENSG00000153721	CNKSR3	CNKSR family member 3	1.18118	-1.18118
-0.652416	-1.35828	-0.633647	5.18267	101.049	1.01105e-48	1.35919e-47	8.88296e-49	5.40983e-09	ENSG00000109917	ZPR1	ZPR1 zinc finger	0.898747	-0.898747
0.710116	2.23028	0.849803	6.63821	101.049	1.01108e-48	1.35919e-47	8.88296e-49	5.40983e-09	ENSG00000152818	UTRN	utrophin	1.38356	1.38356
-1.54882	-4.40528	-1.58723	3.23774	100.985	1.06764e-48	1.43391e-47	9.3713e-49	5.40983e-09	ENSG00000170542	SERPINB9	serpin family B member 9	2.63643	-2.63643
1.48468	2.68267	1.08722	0.79972	100.963	1.08753e-48	1.45802e-47	9.52886e-49	5.40983e-09	ENSG00000105613	MAST1	microtubule associated serine/threonine kinase 1	1.74133	1.74133
0.803821	1.92602	0.753358	4.91878	100.963	1.08757e-48	1.45802e-47	9.52886e-49	5.40983e-09	ENSG00000031081	ARHGAP31	Rho GTPase activating protein 31	1.17908	1.17908
-1.32911	-3.22427	-1.54627	2.09912	100.902	1.14546e-48	1.53422e-47	1.00269e-48	5.40983e-09	ENSG00000171320	ESCO2	establishment of sister chromatid cohesion N-acetyltransferase 2	2.20282	-2.20282
0.579786	1.47569	0.535017	5.35817	100.894	1.15368e-48	1.54383e-47	1.00897e-48	5.40983e-09	ENSG00000111269	CREBL2	cAMP responsive element binding protein like 2	0.875812	0.875812
0.413194	1.0606	0.315995	5.45036	100.869	1.17867e-48	1.57585e-47	1.02989e-48	5.40983e-09	ENSG00000100266	PACSIN2	protein kinase C and casein kinase substrate in neurons 2	0.598312	0.598312
0.856986	2.42188	0.756258	7.68502	100.84	1.20783e-48	1.61337e-47	1.05441e-48	5.40983e-09	ENSG00000154856	APCDD1	APC down-regulated 1	1.35618	1.35618
-0.962551	-2.6708	-1.33527	3.89082	100.751	1.30257e-48	1.73834e-47	1.13609e-48	5.40983e-09	ENSG00000100036	SLC35E4	solute carrier family 35 member E4	1.89056	-1.89056
-1.13231	-2.739	-1.11904	3.71158	100.738	1.31712e-48	1.75616e-47	1.14774e-48	5.40983e-09	ENSG00000164109	MAD2L1	MAD2 mitotic arrest deficient-like 1 (yeast)	1.71639	-1.71639
-1.3715	-3.05348	-1.28628	6.39413	100.736	1.32021e-48	1.75868e-47	1.14939e-48	5.40983e-09	ENSG00000182378	PLCXD1	phosphatidylinositol specific phospholipase C X domain containing 1	1.92634	-1.92634
0.537218	1.66582	0.766447	3.26379	100.729	1.3273e-48	1.76653e-47	1.15451e-48	5.40983e-09	ENSG00000181982	CCDC149	coiled-coil domain containing 149	1.13682	1.13682
-0.590629	-1.47564	-0.591693	4.45528	100.727	1.33042e-48	1.76908e-47	1.15618e-48	5.40983e-09	ENSG00000187838	TMEM256-PLSCR3	TMEM256-PLSCR3 readthrough (NMD candidate)	0.918999	-0.918999
-0.518504	-1.32758	-0.541421	4.11943	100.656	1.41352e-48	1.87789e-47	1.2273e-48	5.40983e-09	ENSG00000123643	SLC36A1	solute carrier family 36 member 1	0.836117	-0.836117
-0.739983	-2.21173	-0.645865	3.05809	100.645	1.4263e-48	1.89316e-47	1.23727e-48	5.40983e-09	ENSG00000166002	SMCO4	single-pass membrane protein with coiled-coil domains 4	1.20995	-1.20995
-0.640497	-1.47137	-0.360952	2.75774	100.64	1.43241e-48	1.89956e-47	1.24146e-48	5.40983e-09	ENSG00000197782	ZNF780A	zinc finger protein 780A	0.862788	-0.862788
0.710234	1.92009	0.511192	1.77216	100.608	1.47216e-48	1.95052e-47	1.27476e-48	5.40983e-09	ENSG00000180257	ZNF816	zinc finger protein 816	1.06498	1.06498
-1.09523	-2.83731	-1.04146	2.86868	100.593	1.49113e-48	1.97387e-47	1.29002e-48	5.40983e-09	ENSG00000111665	CDCA3	cell division cycle associated 3	1.69726	-1.69726
-2.65471	-7.17022	-3.16817	3.64742	100.567	1.52408e-48	2.01508e-47	1.31696e-48	5.40983e-09	ENSG00000101670	LIPG	lipase G, endothelial type	4.73332	-4.73332
0.678372	1.80506	0.477169	4.20886	100.567	1.525e-48	2.01508e-47	1.31696e-48	5.40983e-09	ENSG00000108854	SMURF2	SMAD specific E3 ubiquitin protein ligase 2	1.00636	1.00636
-2.08357	-8.19237	-2.56938	6.51013	100.557	1.53763e-48	2.02995e-47	1.32667e-48	5.40983e-09	ENSG00000126709	IFI6	interferon alpha inducible protein 6	4.72989	-4.72989
0.97956	2.80988	1.30464	3.85414	100.457	1.67426e-48	2.20834e-47	1.44326e-48	5.40983e-09	ENSG00000165801	ARHGEF40	Rho guanine nucleotide exchange factor 40	1.91493	1.91493
-0.820879	-2.23917	-1.09493	6.20922	100.454	1.67819e-48	2.21154e-47	1.44535e-48	5.40983e-09	ENSG00000176619	LMNB2	lamin B2	1.56326	-1.56326
0.482873	1.33137	0.531629	4.66694	100.361	1.81728e-48	2.3927e-47	1.56375e-48	5.40983e-09	ENSG00000136451	VEZF1	vascular endothelial zinc finger 1	0.83558	0.83558
-0.577928	-1.58044	-0.547281	7.73755	100.358	1.82281e-48	2.39783e-47	1.5671e-48	5.40983e-09	ENSG00000242372	EIF6	eukaryotic translation initiation factor 6	0.924615	-0.924615
-0.793811	-1.95684	-0.70286	6.10347	100.346	1.84104e-48	2.41965e-47	1.58136e-48	5.40983e-09	ENSG00000159527	PGLYRP3	peptidoglycan recognition protein 3	1.15204	-1.15204
0.738365	2.03399	0.785253	4.03483	100.281	1.94594e-48	2.55524e-47	1.66998e-48	5.40983e-09	ENSG00000101096	NFATC2	nuclear factor of activated T-cells 2	1.25507	1.25507
0.584782	1.51703	0.604366	4.75505	100.238	2.01853e-48	2.6482e-47	1.73073e-48	5.40983e-09	ENSG00000145687	SSBP2	single stranded DNA binding protein 2	0.945332	0.945332
0.925785	2.86386	1.31947	1.35995	100.216	2.05674e-48	2.69592e-47	1.76192e-48	5.40983e-09	ENSG00000176533	GNG7	G protein subunit gamma 7	1.95548	1.95548
0.92658	1.9654	0.925451	3.63421	100.191	2.10094e-48	2.75141e-47	1.79819e-48	5.40983e-09	ENSG00000014914	MTMR11	myotubularin related protein 11	1.31013	1.31013
0.671857	1.8971	0.871342	4.19806	100.179	2.12381e-48	2.77889e-47	1.81614e-48	5.40983e-09	ENSG00000152217	SETBP1	SET binding protein 1	1.28362	1.28362
-0.553607	-1.48364	-0.633625	7.20372	100.176	2.12912e-48	2.78336e-47	1.81907e-48	5.40983e-09	ENSG00000138069	RAB1A	RAB1A, member RAS oncogene family	0.961301	-0.961301
0.790741	1.94123	0.842051	3.47848	100.098	2.27536e-48	2.9719e-47	1.94228e-48	5.40983e-09	ENSG00000106479	ZNF862	zinc finger protein 862	1.25724	1.25724
-0.692815	-1.49322	-0.554001	5.11339	100.084	2.30217e-48	3.00425e-47	1.96342e-48	5.40983e-09	ENSG00000129493	HEATR5A	HEAT repeat containing 5A	0.906914	-0.906914
0.759896	2.1155	0.782089	5.34187	100.045	2.38047e-48	3.10242e-47	2.02758e-48	5.40983e-09	ENSG00000151458	ANKRD50	ankyrin repeat domain 50	1.27919	1.27919
-1.59338	-3.66772	-1.28971	2.35863	100.044	2.38161e-48	3.10242e-47	2.02758e-48	5.40983e-09	ENSG00000213085	CFAP45	cilia and flagella associated protein 45	2.17088	-2.17088
-0.887189	-2.23869	-0.945072	5.46799	100.014	2.44529e-48	3.18255e-47	2.07995e-48	5.40983e-09	ENSG00000172575	RASGRP1	RAS guanyl releasing protein 1	1.43329	-1.43329
-1.30493	-3.29422	-1.31202	6.52536	99.995	2.48449e-48	3.23071e-47	2.11143e-48	5.40983e-09	ENSG00000057657	PRDM1	PR/SET domain 1	2.04675	-2.04675
0.447744	1.53745	0.585581	2.38245	99.9917	2.49148e-48	3.23695e-47	2.11551e-48	5.40983e-09	ENSG00000187601	MAGEH1	MAGE family member H1	0.96042	0.96042
0.942721	2.01771	0.64715	6.47256	99.9859	2.50388e-48	3.25018e-47	2.12416e-48	5.40983e-09	ENSG00000152104	PTPN14	protein tyrosine phosphatase, non-receptor type 14	1.21267	1.21267
0.397495	0.812963	0.154366	5.17858	99.9089	2.6744e-48	3.46847e-47	2.26682e-48	5.40983e-09	ENSG00000149657	LSM14B	LSM family member 14B	0.50098	0.50098
-0.767927	-2.00536	-0.919377	3.05074	99.8864	2.72624e-48	3.53259e-47	2.30872e-48	5.40983e-09	ENSG00000101003	GINS1	GINS complex subunit 1	1.34608	-1.34608
-0.289758	-0.720076	-0.330351	5.71409	99.8388	2.83967e-48	3.67634e-47	2.40267e-48	5.40983e-09	ENSG00000077721	UBE2A	ubiquitin conjugating enzyme E2 A	0.481227	-0.481227
0.617704	1.36762	0.483927	5.59205	99.8205	2.88442e-48	3.73098e-47	2.43838e-48	5.40983e-09	ENSG00000118482	PHF3	PHD finger protein 3	0.81896	0.81896
1.32755	3.1413	1.21285	6.32707	99.777	2.99393e-48	3.86925e-47	2.52874e-48	5.40983e-09	ENSG00000130203	APOE	apolipoprotein E	1.90775	1.90775
0.872051	2.15196	0.795913	2.39772	99.7732	3.0036e-48	3.87833e-47	2.53468e-48	5.40983e-09	ENSG00000164197	RNF180	ring finger protein 180	1.2853	1.2853
0.55007	1.65318	0.767091	3.43163	99.7299	3.11697e-48	4.01982e-47	2.62715e-48	5.40983e-09	ENSG00000119599	DCAF4	DDB1 and CUL4 associated factor 4	1.13055	1.13055
-0.633154	-1.94115	-0.687244	3.41912	99.7293	3.11864e-48	4.01982e-47	2.62715e-48	5.40983e-09	ENSG00000136425	CIB2	calcium and integrin binding family member 2	1.16015	-1.16015
-0.916963	-2.07399	-0.959319	4.849	99.6607	3.3072e-48	4.25915e-47	2.78356e-48	5.40983e-09	ENSG00000140525	FANCI	Fanconi anemia complementation group I	1.37877	-1.37877
0.467883	1.52517	0.556321	1.25644	99.6259	3.40709e-48	4.38395e-47	2.86513e-48	5.40983e-09	ENSG00000196653	ZNF502	zinc finger protein 502	0.929355	0.929355
1.05694	3.11183	0.985037	6.20844	99.6245	3.41134e-48	4.38558e-47	2.8662e-48	5.40983e-09	ENSG00000071967	CYBRD1	cytochrome b reductase 1	1.76035	1.76035
-0.770956	-1.97522	-0.56089	5.86487	99.5565	3.61584e-48	4.64444e-47	3.03537e-48	5.40983e-09	ENSG00000187091	PLCD1	phospholipase C delta 1	1.11354	-1.11354
-0.653677	-1.60593	-0.50232	7.10581	99.5336	3.68767e-48	4.73256e-47	3.09296e-48	5.40983e-09	ENSG00000136888	ATP6V1G1	ATPase H+ transporting V1 subunit G1	0.920925	-0.920925
1.20336	3.56757	1.4392	3.2727	99.5085	3.76761e-48	4.83094e-47	3.15726e-48	5.40983e-09	ENSG00000099864	PALM	paralemmin	2.26549	2.26549
-0.467772	-1.46897	-0.541807	6.50275	99.4875	3.83612e-48	4.91451e-47	3.21187e-48	5.40983e-09	ENSG00000132589	FLOT2	flotillin 2	0.897057	-0.897057
0.990413	2.66976	1.14554	4.54599	99.4535	3.94965e-48	5.05555e-47	3.30406e-48	5.40983e-09	ENSG00000171943	SRGAP2C	SLIT-ROBO Rho GTPase activating protein 2C	1.73503	1.73503
1.24114	2.65745	0.932441	1.82676	99.4328	4.02032e-48	5.14153e-47	3.36025e-48	5.40983e-09	ENSG00000204789	ZNF204P	zinc finger protein 204, pseudogene	1.60627	1.60627
0.48425	1.31408	0.480724	4.98206	99.414	4.08546e-48	5.22031e-47	3.41173e-48	5.40983e-09	ENSG00000134744	ZCCHC11	zinc finger CCHC-type containing 11	0.788556	0.788556
-0.486306	-1.15132	-0.361115	5.22674	99.3996	4.13606e-48	5.28038e-47	3.45099e-48	5.40983e-09	ENSG00000121073	SLC35B1	solute carrier family 35 member B1	0.668074	-0.668074
-0.924297	-2.98144	-0.803602	2.13393	99.3613	4.27442e-48	5.45229e-47	3.56334e-48	5.40983e-09	ENSG00000185306	C12orf56	chromosome 12 open reading frame 56	1.59131	-1.59131
0.699083	1.59293	0.650552	3.17313	99.3423	4.34436e-48	5.53671e-47	3.61852e-48	5.40983e-09	ENSG00000154655	L3MBTL4	l(3)mbt-like 4 (Drosophila)	0.991362	0.991362
-2.21492	-6.97171	-2.03277	1.12486	99.3167	4.44095e-48	5.65492e-47	3.69577e-48	5.40983e-09	ENSG00000213578	CPLX3	complexin 3	3.83076	-3.83076
-0.821434	-1.74562	-0.673169	3.04412	99.2674	4.63277e-48	5.89407e-47	3.85207e-48	5.40983e-09	ENSG00000165501	LRR1	leucine rich repeat protein 1	1.07115	-1.07115
-0.654236	-1.53991	-0.575558	4.63545	99.2193	4.82789e-48	6.137e-47	4.01084e-48	5.40983e-09	ENSG00000164048	ZNF589	zinc finger protein 589	0.920756	-0.920756
-1.03406	-3.33867	-0.865784	4.85208	99.1843	4.975e-48	6.31855e-47	4.12949e-48	5.40983e-09	ENSG00000128335	APOL2	apolipoprotein L2	1.79231	-1.79231
-0.436948	-1.29596	-0.547117	7.38675	99.1488	5.12901e-48	6.50854e-47	4.25365e-48	5.40983e-09	ENSG00000101152	DNAJC5	DnaJ heat shock protein family (Hsp40) member C5	0.842288	-0.842288
0.591991	1.60542	0.386078	5.61385	99.1392	5.17137e-48	6.55663e-47	4.28509e-48	5.40983e-09	ENSG00000163788	SNRK	SNF related kinase	0.894717	0.894717
1.69585	3.18785	1.56206	3.08543	99.0771	5.45423e-48	6.90931e-47	4.51558e-48	5.40983e-09	ENSG00000130653	PNPLA7	patatin like phospholipase domain containing 7	2.14324	2.14324
0.579145	1.63096	0.652876	6.99453	99.041	5.6262e-48	7.12104e-47	4.65395e-48	5.40983e-09	ENSG00000082781	ITGB5	integrin subunit beta 5	1.02692	1.02692
-0.823314	-2.97911	-1.06751	5.19596	99.0384	5.6386e-48	7.13061e-47	4.66021e-48	5.40983e-09	ENSG00000169403	PTAFR	platelet activating factor receptor	1.81494	-1.81494
-1.07987	-2.69333	-1.14821	2.99733	99.0147	5.75434e-48	7.27072e-47	4.75178e-48	5.40983e-09	ENSG00000085840	ORC1	origin recognition complex subunit 1	1.73122	-1.73122
0.757554	1.72624	0.700957	7.73025	98.9933	5.86125e-48	7.39945e-47	4.83591e-48	5.40983e-09	ENSG00000008441	NFIX	nuclear factor I X	1.07113	1.07113
-0.548301	-1.32744	-0.674465	5.26891	98.9777	5.94027e-48	7.49278e-47	4.8969e-48	5.40983e-09	ENSG00000140157	NIPA2	non imprinted in Prader-Willi/Angelman syndrome 2	0.936778	-0.936778
-0.462102	-1.35056	-0.581831	6.25519	98.9251	6.21481e-48	7.83236e-47	5.11884e-48	5.40983e-09	ENSG00000136950	ARPC5L	actin related protein 2/3 complex subunit 5 like	0.885927	-0.885927
-0.895987	-2.61039	-1.1768	3.62659	98.9156	6.26558e-48	7.8896e-47	5.15624e-48	5.40983e-09	ENSG00000092929	UNC13D	unc-13 homolog D	1.75332	-1.75332
-1.06622	-3.70992	-1.42158	5.65604	98.828	6.75524e-48	8.4989e-47	5.55445e-48	5.40983e-09	ENSG00000125968	ID1	inhibitor of DNA binding 1, HLH protein	2.32664	-2.32664
0.467508	1.32404	0.548472	5.18812	98.8042	6.89465e-48	8.66689e-47	5.66424e-48	5.40983e-09	ENSG00000075239	ACAT1	acetyl-CoA acetyltransferase 1	0.848753	0.848753
-0.595585	-1.37146	-0.654938	8.45948	98.7679	7.11345e-48	8.9343e-47	5.83901e-48	5.40983e-09	ENSG00000174437	ATP2A2	ATPase sarcoplasmic/endoplasmic reticulum Ca2+ transporting 2	0.929827	-0.929827
-0.560564	-1.3893	-0.429654	5.60409	98.7066	7.49797e-48	9.40922e-47	6.14939e-48	5.40983e-09	ENSG00000106853	PTGR1	prostaglandin reductase 1	0.793938	-0.793938
-0.708795	-1.7537	-0.778415	5.63867	98.6995	7.54421e-48	9.45917e-47	6.18204e-48	5.40983e-09	ENSG00000109133	TMEM33	transmembrane protein 33	1.15075	-1.15075
1.38535	3.82742	1.60083	-0.533242	98.6796	7.67455e-48	9.61442e-47	6.2835e-48	5.40983e-09	ENSG00000178821	TMEM52	transmembrane protein 52	2.46013	2.46013
-1.07458	-2.51071	-1.02443	6.37969	98.6441	7.91229e-48	9.90381e-47	6.47263e-48	5.40983e-09	ENSG00000165389	SPTSSA	serine palmitoyltransferase small subunit A	1.56626	-1.56626
0.596351	1.91466	0.797231	4.57322	98.5795	8.36415e-48	1.04605e-46	6.83647e-48	5.40983e-09	ENSG00000126878	AIF1L	allograft inflammatory factor 1 like	1.24366	1.24366
-0.383372	-0.959976	-0.320143	6.27571	98.5174	8.82351e-48	1.10256e-46	7.20581e-48	5.40983e-09	ENSG00000163541	SUCLG1	succinate-CoA ligase alpha subunit	0.552006	-0.552006
-0.424104	-1.18552	-0.502256	6.9801	98.5099	8.88051e-48	1.10875e-46	7.24621e-48	5.40983e-09	ENSG00000112308	C6orf62	chromosome 6 open reading frame 62	0.767913	-0.767913
-1.02185	-2.61267	-1.0245	3.39555	98.4769	9.13613e-48	1.13969e-46	7.44847e-48	5.40983e-09	ENSG00000183856	IQGAP3	IQ motif containing GTPase activating protein 3	1.61269	-1.61269
0.435983	1.06119	0.57631	5.21688	98.4571	9.2936e-48	1.15836e-46	7.57043e-48	5.40983e-09	ENSG00000165516	KLHDC2	kelch domain containing 2	0.778733	0.778733
0.418095	1.06485	0.341472	5.55858	98.3849	9.88924e-48	1.23155e-46	8.04882e-48	5.40983e-09	ENSG00000119638	NEK9	NIMA related kinase 9	0.605992	0.605992
-6.34823	-18.8801	-7.13383	2.32496	98.344	1.02431e-47	1.27454e-46	8.32974e-48	5.40983e-09	ENSG00000136694	IL36A	interleukin 36, alpha	11.6095	-11.6095
-0.608334	-1.46802	-0.494551	6.75938	98.2968	1.0668e-47	1.32629e-46	8.66797e-48	5.40983e-09	ENSG00000173660	UQCRH	ubiquinol-cytochrome c reductase hinge protein	0.852889	-0.852889
-0.634311	-1.54601	-0.528042	9.44933	98.2608	1.10047e-47	1.367e-46	8.93403e-48	5.40983e-09	ENSG00000189334	S100A14	S100 calcium binding protein A14	0.898167	-0.898167
0.574737	1.52673	0.603159	6.23847	98.2517	1.10913e-47	1.37659e-46	8.99673e-48	5.40983e-09	ENSG00000103479	RBL2	RB transcriptional corepressor like 2	0.949609	0.949609
0.62704	1.51141	0.533388	6.12405	98.2485	1.11214e-47	1.37917e-46	9.01355e-48	5.40983e-09	ENSG00000143590	EFNA3	ephrin A3	0.886131	0.886131
1.22744	3.60816	1.60053	0.899517	98.1871	1.17254e-47	1.45285e-46	9.49509e-48	5.40983e-09	ENSG00000187527	ATP13A5	ATPase 13A5	2.4046	2.4046
0.502844	1.06164	0.329253	4.97175	98.1608	1.19947e-47	1.48496e-46	9.70497e-48	5.40983e-09	ENSG00000103264	FBXO31	F-box protein 31	0.640487	0.640487
0.871414	1.95975	0.898815	2.10924	98.154	1.20652e-47	1.49243e-46	9.7538e-48	5.40983e-09	ENSG00000136895	GARNL3	GTPase activating Rap/RanGAP domain like 3	1.29593	1.29593
0.71029	1.59286	0.500884	9.05443	98.1389	1.22234e-47	1.51073e-46	9.87336e-48	5.40983e-09	ENSG00000136235	GPNMB	glycoprotein nmb	0.941201	0.941201
-0.447221	-1.12377	-0.419804	5.54184	98.0987	1.26543e-47	1.56268e-46	1.02129e-47	5.40983e-09	ENSG00000163512	AZI2	5-azacytidine induced 2	0.675841	-0.675841
-0.888366	-2.37947	-1.0152	4.3025	98.0747	1.2918e-47	1.5939e-46	1.04169e-47	5.40983e-09	ENSG00000181026	AEN	apoptosis enhancing nuclease	1.54086	-1.54086
-0.564304	-1.42999	-0.515391	5.07699	98.0641	1.30369e-47	1.60723e-46	1.0504e-47	5.40983e-09	ENSG00000123353	ORMDL2	ORMDL sphingolipid biosynthesis regulator 2	0.845859	-0.845859
0.614656	1.51827	0.499817	2.21217	98.0416	1.32928e-47	1.63741e-46	1.07013e-47	5.40983e-09	ENSG00000072832	CRMP1	collapsin response mediator protein 1	0.87394	0.87394
-0.467954	-1.16929	-0.441385	6.7466	97.9476	1.4415e-47	1.77415e-46	1.1595e-47	5.40983e-09	ENSG00000126067	PSMB2	proteasome subunit beta 2	0.706418	-0.706418
-1.8587	-5.17922	-2.01007	5.46677	97.8842	1.52244e-47	1.87221e-46	1.22358e-47	5.40983e-09	ENSG00000132688	NES	nestin	3.2077	-3.2077
0.966729	2.35602	1.09679	2.97861	97.8548	1.56154e-47	1.91869e-46	1.25396e-47	5.40983e-09	ENSG00000143224	PPOX	protoporphyrinogen oxidase	1.5841	1.5841
-1.30948	-3.81775	-1.64547	2.7989	97.7914	1.64944e-47	2.025e-46	1.32344e-47	5.40983e-09	ENSG00000172183	ISG20	interferon stimulated exonuclease gene 20	2.5044	-2.5044
-0.452538	-1.10362	-0.491241	6.77053	97.787	1.65572e-47	2.03102e-46	1.32737e-47	5.40983e-09	ENSG00000125977	EIF2S2	eukaryotic translation initiation factor 2 subunit beta	0.724209	-0.724209
-0.432778	-1.24602	-0.543123	6.30118	97.7774	1.66947e-47	2.04618e-46	1.33728e-47	5.40983e-09	ENSG00000104131	EIF3J	eukaryotic translation initiation factor 3 subunit J	0.82132	-0.82132
0.574729	1.54645	0.571649	4.61976	97.768	1.68313e-47	2.0612e-46	1.3471e-47	5.40983e-09	ENSG00000150907	FOXO1	forkhead box O1	0.931899	0.931899
-1.69342	-5.51265	-1.61438	5.46448	97.7643	1.68842e-47	2.06597e-46	1.35021e-47	5.40983e-09	ENSG00000100342	APOL1	apolipoprotein L1	3.04411	-3.04411
0.808387	1.97937	1.04322	2.23522	97.7216	1.75185e-47	2.1418e-46	1.39977e-47	5.40983e-09	ENSG00000163617	CCDC191	coiled-coil domain containing 191	1.42812	1.42812
-0.559455	-1.73867	-0.557797	4.25953	97.6868	1.80529e-47	2.2053e-46	1.44127e-47	5.40983e-09	ENSG00000243989	ACY1	aminoacylase 1	0.994544	-0.994544
0.715825	1.88263	0.810366	2.92816	97.6793	1.81708e-47	2.21786e-46	1.44948e-47	5.40983e-09	ENSG00000101400	SNTA1	syntrophin alpha 1	1.22267	1.22267
0.808935	2.26535	1.24357	0.786446	97.6418	1.87679e-47	2.28884e-46	1.49587e-47	5.40983e-09	ENSG00000185267	CDNF	cerebral dopamine neurotrophic factor	1.69288	1.69288
-1.04429	-2.86419	-1.40056	7.25336	97.6223	1.90876e-47	2.32591e-46	1.5201e-47	5.40983e-09	ENSG00000062038	CDH3	cadherin 3	2.00056	-2.00056
-0.980002	-2.54665	-1.18365	2.39942	97.5867	1.96825e-47	2.39641e-46	1.56617e-47	5.40983e-09	ENSG00000174371	EXO1	exonuclease 1	1.72142	-1.72142
1.0341	2.29127	0.816123	2.75147	97.5574	2.01875e-47	2.45587e-46	1.60503e-47	5.40983e-09	ENSG00000186891	TNFRSF18	TNF receptor superfamily member 18	1.3729	1.3729
-0.968547	-3.10146	-1.12693	9.75451	97.4249	2.26374e-47	2.75163e-46	1.79832e-47	5.40983e-09	ENSG00000178363	CALML3	calmodulin like 3	1.8836	-1.8836
-0.627971	-2.12259	-0.875535	4.25162	97.4031	2.30681e-47	2.80167e-46	1.83103e-47	5.40983e-09	ENSG00000110697	PITPNM1	phosphatidylinositol transfer protein membrane associated 1	1.37758	-1.37758
-1.38156	-5.62489	-1.83624	1.40507	97.3889	2.33528e-47	2.83391e-46	1.8521e-47	5.40983e-09	ENSG00000138829	FBN2	fibrillin 2	3.3128	-3.3128
-0.495736	-1.30522	-0.492821	4.74948	97.3863	2.34044e-47	2.83783e-46	1.85466e-47	5.40983e-09	ENSG00000181991	MRPS11	mitochondrial ribosomal protein S11	0.792996	-0.792996
1.37022	3.69712	1.36174	0.80021	97.3242	2.46957e-47	2.99195e-46	1.95539e-47	5.40983e-09	ENSG00000153993	SEMA3D	semaphorin 3D	2.22463	2.22463
1.59579	3.91996	1.72777	0.47475	97.3167	2.48558e-47	3.00886e-46	1.96644e-47	5.40983e-09	ENSG00000125355	TMEM255A	transmembrane protein 255A	2.56067	2.56067
1.06108	2.50777	1.00175	2.07862	97.2923	2.53867e-47	3.0706e-46	2.00679e-47	5.40983e-09	ENSG00000161551	ZNF577	zinc finger protein 577	1.54939	1.54939
1.14518	3.15256	1.22558	0.725014	97.2902	2.54333e-47	3.07371e-46	2.00882e-47	5.40983e-09	ENSG00000171533	MAP6	microtubule associated protein 6	1.95188	1.95188
0.865239	2.26449	0.879643	3.14321	97.255	2.62186e-47	3.16602e-46	2.06915e-47	5.40983e-09	ENSG00000165816	VWA2	von Willebrand factor A domain containing 2	1.39451	1.39451
0.96184	2.51942	1.06799	4.93926	97.1868	2.7813e-47	3.3558e-46	2.19318e-47	5.40983e-09	ENSG00000109107	ALDOC	aldolase, fructose-bisphosphate C	1.62251	1.62251
-0.394849	-0.945306	-0.411995	7.28225	97.1788	2.80059e-47	3.37631e-46	2.20659e-47	5.40983e-09	ENSG00000101558	VAPA	VAMP associated protein A	0.612171	-0.612171
-0.623661	-1.43461	-0.604755	5.21849	97.0603	3.10312e-47	3.73796e-46	2.44294e-47	5.40983e-09	ENSG00000139372	TDG	thymine DNA glycosylase	0.908774	-0.908774
0.783308	2.72187	0.910666	0.88655	97.0261	3.1964e-47	3.84718e-46	2.51433e-47	5.40983e-09	ENSG00000171649	ZIK1	zinc finger protein interacting with K protein 1	1.60181	1.60181
-0.70642	-1.79859	-0.767097	3.03935	97.0199	3.21366e-47	3.86479e-46	2.52583e-47	5.40983e-09	ENSG00000126453	BCL2L12	BCL2 like 12	1.15877	-1.15877
2.05446	4.6167	1.64892	1.46033	96.9437	3.43293e-47	4.12513e-46	2.69597e-47	5.40983e-09	ENSG00000206077	ZDHHC11B	zinc finger DHHC-type containing 11B	2.75649	2.75649
1.01621	3.13446	1.27107	1.61144	96.914	3.52233e-47	4.2291e-46	2.76393e-47	5.40983e-09	ENSG00000167861	HID1	HID1 domain containing	2.00241	2.00241
0.517963	1.4227	0.65573	4.93137	96.8859	3.60914e-47	4.32979e-46	2.82973e-47	5.40983e-09	ENSG00000166912	MTMR10	myotubularin related protein 10	0.962129	0.962129
-0.408273	-1.1284	-0.392523	5.54411	96.8842	3.61458e-47	4.33278e-46	2.83169e-47	5.40983e-09	ENSG00000005194	CIAPIN1	cytokine induced apoptosis inhibitor 1	0.662279	-0.662279
-0.533868	-1.16445	-0.465128	5.09713	96.8725	3.65126e-47	4.3732e-46	2.8581e-47	5.40983e-09	ENSG00000166900	STX3	syntaxin 3	0.716762	-0.716762
-0.687168	-2.32494	-0.839976	5.99855	96.8104	3.85324e-47	4.61136e-46	3.01375e-47	5.40983e-09	ENSG00000106785	TRIM14	tripartite motif containing 14	1.41455	-1.41455
0.605314	1.31428	0.57809	4.42757	96.7663	4.00331e-47	4.78707e-46	3.12859e-47	5.40983e-09	ENSG00000106605	BLVRA	biliverdin reductase A	0.846083	0.846083
-0.539866	-1.60596	-0.7397	5.02702	96.7127	4.19364e-47	5.01058e-46	3.27466e-47	5.40983e-09	ENSG00000166484	MAPK7	mitogen-activated protein kinase 7	1.09301	-1.09301
1.14076	2.7642	1.07188	5.22914	96.6942	4.26134e-47	5.08734e-46	3.32483e-47	5.40983e-09	ENSG00000162591	MEGF6	multiple EGF like domains 6	1.6869	1.6869
0.664795	1.31833	0.574101	4.44403	96.5678	4.75551e-47	5.6727e-46	3.70739e-47	5.40983e-09	ENSG00000107140	TESK1	testis-specific kinase 1	0.844579	0.844579
0.523591	1.44043	0.531424	6.71897	96.5547	4.80959e-47	5.73256e-46	3.74651e-47	5.40983e-09	ENSG00000104763	ASAH1	N-acylsphingosine amidohydrolase 1	0.869113	0.869113
-0.829127	-1.92346	-0.729867	4.27632	96.5534	4.81494e-47	5.7343e-46	3.74765e-47	5.40983e-09	ENSG00000185798	WDR53	WD repeat domain 53	1.15722	-1.15722
0.520914	1.53791	0.678093	2.37973	96.5198	4.95739e-47	5.89918e-46	3.85541e-47	5.40983e-09	ENSG00000143951	WDPCP	WD repeat containing planar cell polarity effector	1.02203	1.02203
-0.586165	-1.12858	-0.470458	4.94322	96.5171	4.96904e-47	5.90826e-46	3.86134e-47	5.40983e-09	ENSG00000115514	TXNDC9	thioredoxin domain containing 9	0.720999	-0.720999
0.559286	1.35958	0.429644	4.00739	96.5116	4.99291e-47	5.93185e-46	3.87676e-47	5.40983e-09	ENSG00000131759	RARA	retinoic acid receptor alpha	0.782771	0.782771
-0.434083	-1.40892	-0.537104	5.91624	96.4915	5.08099e-47	6.03163e-46	3.94197e-47	5.40983e-09	ENSG00000103653	CSK	c-src tyrosine kinase	0.876614	-0.876614
-0.327487	-1.07976	-0.342601	3.80087	96.4643	5.202e-47	6.1703e-46	4.0326e-47	5.40983e-09	ENSG00000167264	DUS2	dihydrouridine synthase 2	0.617883	-0.617883
-0.760886	-1.81157	-0.838754	5.51026	96.3917	5.54045e-47	6.56645e-46	4.29151e-47	5.40983e-09	ENSG00000149428	HYOU1	hypoxia up-regulated 1	1.21153	-1.21153
-0.639673	-1.46024	-0.526445	4.34995	96.3565	5.71271e-47	6.76517e-46	4.42138e-47	5.40983e-09	ENSG00000232119	MCTS1	MCTS1, re-initiation and release factor	0.869704	-0.869704
-0.48747	-1.40987	-0.721202	5.04067	96.3375	5.80788e-47	6.87235e-46	4.49142e-47	5.40983e-09	ENSG00000103005	USB1	U6 snRNA biogenesis phosphodiesterase 1	1.01433	-1.01433
0.473749	1.22925	0.421045	7.55556	96.3365	5.81283e-47	6.87268e-46	4.49164e-47	5.40983e-09	ENSG00000162434	JAK1	Janus kinase 1	0.711519	0.711519
-0.410089	-1.04721	-0.454163	4.51619	96.3329	5.83097e-47	6.88859e-46	4.50204e-47	5.40983e-09	ENSG00000100865	CINP	cyclin dependent kinase 2 interacting protein	0.680854	-0.680854
-0.993576	-2.37478	-1.25107	4.92304	96.3105	5.9457e-47	7.01851e-46	4.58694e-47	5.40983e-09	ENSG00000148339	SLC25A25	solute carrier family 25 member 25	1.7091	-1.7091
0.753235	2.24258	0.984956	6.09717	96.308	5.95819e-47	7.02761e-46	4.59289e-47	5.40983e-09	ENSG00000167074	TEF	TEF, PAR bZIP transcription factor	1.48832	1.48832
-0.451687	-1.13702	-0.532427	7.25528	96.2879	6.06344e-47	7.14602e-46	4.67028e-47	5.40983e-09	ENSG00000163902	RPN1	ribophorin I	0.769394	-0.769394
0.448388	1.15719	0.389016	6.4422	96.2387	6.32812e-47	7.45199e-46	4.87025e-47	5.40983e-09	ENSG00000117036	ETV3	ETS variant 3	0.663948	0.663948
1.00128	2.10839	0.923392	2.07267	96.2197	6.43353e-47	7.57006e-46	4.94741e-47	5.40983e-09	ENSG00000135736	CCDC102A	coiled-coil domain containing 102A	1.34918	1.34918
0.445109	1.19966	0.535915	3.97373	96.1729	6.70029e-47	7.87765e-46	5.14844e-47	5.40983e-09	ENSG00000163913	IFT122	intraflagellar transport 122	0.796422	0.796422
-0.488354	-1.33464	-0.506797	4.25663	96.171	6.71182e-47	7.88492e-46	5.15319e-47	5.40983e-09	ENSG00000033011	ALG1	ALG1, chitobiosyldiphosphodolichol beta-mannosyltransferase	0.816185	-0.816185
0.502807	1.37769	0.614079	3.64421	96.1506	6.83139e-47	8.01898e-46	5.2408e-47	5.40983e-09	ENSG00000162976	PQLC3	PQ loop repeat containing 3	0.914898	0.914898
0.913127	2.46904	1.2641	0.665956	96.1067	7.09711e-47	8.32426e-46	5.44032e-47	5.40983e-09	ENSG00000163357	DCST1	DC-STAMP domain containing 1	1.76749	1.76749
-0.560409	-1.6135	-0.703475	3.42899	96.0658	7.35441e-47	8.61918e-46	5.63306e-47	5.40983e-09	ENSG00000162129	CLPB	ClpB homolog, mitochondrial AAA ATPase chaperonin	1.06368	-1.06368
-1.39728	-3.34135	-1.42393	3.79763	96.0189	7.66061e-47	8.9709e-46	5.86293e-47	5.40983e-09	ENSG00000169174	PCSK9	proprotein convertase subtilisin/kexin type 9	2.1379	-2.1379
-0.555865	-1.28425	-0.654619	5.32295	96.0148	7.68751e-47	8.99524e-46	5.87884e-47	5.40983e-09	ENSG00000179933	C14orf119	chromosome 14 open reading frame 119	0.903802	-0.903802
1.32722	3.87506	1.11822	6.68435	95.9998	7.78885e-47	9.10658e-46	5.9516e-47	5.40983e-09	ENSG00000105357	MYH14	myosin heavy chain 14	2.10546	2.10546
0.559711	1.66249	0.614104	5.6967	95.9696	7.99636e-47	9.34178e-46	6.10532e-47	5.40983e-09	ENSG00000147862	NFIB	nuclear factor I B	1.011	1.011
-0.531189	-1.23886	-0.615409	6.56852	95.9609	8.05683e-47	9.40496e-46	6.14661e-47	5.40983e-09	ENSG00000168374	ARF4	ADP ribosylation factor 4	0.859925	-0.859925
-0.454635	-1.23125	-0.594549	7.29992	95.8286	9.03993e-47	1.05442e-45	6.89116e-47	5.40983e-09	ENSG00000116489	CAPZA1	capping actin protein of muscle Z-line alpha subunit 1	0.85309	-0.85309
-0.564434	-1.3429	-0.453403	4.49355	95.7836	9.40112e-47	1.09568e-45	7.16082e-47	5.40983e-09	ENSG00000182628	SKA2	spindle and kinetochore associated complex subunit 2	0.783345	-0.783345
1.08672	2.67741	1.02312	-0.209978	95.6917	1.01842e-46	1.18601e-45	7.75115e-47	5.40983e-09	ENSG00000167550	RHEBL1	Ras homolog enriched in brain like 1	1.62493	1.62493
0.641987	1.86749	0.757319	2.0423	95.6351	1.0699e-46	1.24497e-45	8.1365e-47	5.40983e-09	ENSG00000184903	IMMP2L	inner mitochondrial membrane peptidase subunit 2	1.18706	1.18706
-0.658352	-1.78108	-0.722478	5.72324	95.6046	1.09868e-46	1.27745e-45	8.34877e-47	5.40983e-09	ENSG00000161921	CXCL16	C-X-C motif chemokine ligand 16	1.12475	-1.12475
-0.409638	-0.901787	-0.275248	3.87165	95.5914	1.11143e-46	1.29126e-45	8.43903e-47	5.40983e-09	ENSG00000198912	C1orf174	chromosome 1 open reading frame 174	0.535778	-0.535778
-1.34455	-4.27285	-1.67402	2.52841	95.5279	1.17466e-46	1.36364e-45	8.91206e-47	5.40983e-09	ENSG00000135074	ADAM19	ADAM metallopeptidase domain 19	2.68974	-2.68974
-0.627771	-1.9509	-0.913191	5.0515	95.4987	1.20495e-46	1.39771e-45	9.1347e-47	5.40983e-09	ENSG00000097021	ACOT7	acyl-CoA thioesterase 7	1.34396	-1.34396
-0.495696	-1.29109	-0.49416	6.88655	95.4716	1.23373e-46	1.42996e-45	9.34549e-47	5.40983e-09	ENSG00000142507	PSMB6	proteasome subunit beta 6	0.788836	-0.788836
1.35228	3.11086	1.64565	0.0914108	95.4341	1.27475e-46	1.47634e-45	9.64861e-47	5.40983e-09	ENSG00000186188	FFAR4	free fatty acid receptor 4	2.23593	2.23593
-1.03473	-2.45696	-1.09171	3.23719	95.3876	1.3274e-46	1.53611e-45	1.00393e-46	5.40983e-09	ENSG00000162390	ACOT11	acyl-CoA thioesterase 11	1.60629	-1.60629
-0.469224	-1.07892	-0.509734	6.00934	95.3739	1.34338e-46	1.55339e-45	1.01521e-46	5.40983e-09	ENSG00000093000	NUP50	nucleoporin 50	0.727013	-0.727013
-0.534563	-1.48288	-0.626709	3.448	95.333	1.39219e-46	1.60855e-45	1.05127e-46	5.40983e-09	ENSG00000112242	E2F3	E2F transcription factor 3	0.958651	-0.958651
-0.251981	-0.778934	-0.301848	5.40118	95.2691	1.472e-46	1.69944e-45	1.11067e-46	5.40983e-09	ENSG00000103544	C16orf62	chromosome 16 open reading frame 62	0.486574	-0.486574
-0.603631	-1.38849	-0.525159	4.44362	95.1852	1.58381e-46	1.82709e-45	1.19409e-46	5.40983e-09	ENSG00000163882	POLR2H	RNA polymerase II subunit H	0.835119	-0.835119
-0.998081	-2.89676	-1.30114	4.07414	95.1447	1.64076e-46	1.89131e-45	1.23606e-46	5.40983e-09	ENSG00000276043	UHRF1	ubiquitin like with PHD and ring finger domains 1	1.94127	-1.94127
-0.458518	-1.02129	-0.509627	6.37899	95.1146	1.68445e-46	1.94015e-45	1.26798e-46	5.40983e-09	ENSG00000055130	CUL1	cullin 1	0.707351	-0.707351
1.09927	2.06965	0.747503	3.40945	95.1119	1.68845e-46	1.94324e-45	1.27e-46	5.40983e-09	ENSG00000130005	GAMT	guanidinoacetate N-methyltransferase	1.31087	1.31087
0.813193	1.75558	0.663933	3.04487	95.1077	1.69464e-46	1.94884e-45	1.27366e-46	5.40983e-09	ENSG00000170190	SLC16A5	solute carrier family 16 member 5	1.06918	1.06918
0.490966	1.43209	0.69038	4.75986	95.0955	1.71291e-46	1.96831e-45	1.28639e-46	5.40983e-09	ENSG00000100814	CCNB1IP1	cyclin B1 interacting protein 1	0.997523	0.997523
-0.695599	-1.82272	-0.866239	2.30673	95.0797	1.73663e-46	1.99401e-45	1.30319e-46	5.40983e-09	ENSG00000154914	USP43	ubiquitin specific peptidase 43	1.24815	-1.24815
0.542101	1.24833	0.429736	3.95032	95.0404	1.79726e-46	2.06201e-45	1.34763e-46	5.40983e-09	ENSG00000149929	HIRIP3	HIRA interacting protein 3	0.736606	0.736606
1.11319	3.2328	1.2477	3.71487	95.0346	1.80632e-46	2.0708e-45	1.35337e-46	5.40983e-09	ENSG00000078596	ITM2A	integral membrane protein 2A	2.00437	2.00437
-0.712838	-1.98672	-0.967498	10.7607	94.9772	1.89923e-46	2.17561e-45	1.42187e-46	5.40983e-09	ENSG00000175793	SFN	stratifin	1.38639	-1.38639
-1.04605	-2.80915	-1.10458	3.6146	94.9487	1.94715e-46	2.22877e-45	1.45661e-46	5.40983e-09	ENSG00000169258	GPRIN1	G protein regulated inducer of neurite outgrowth 1	1.74499	-1.74499
1.01265	2.28812	1.03905	2.34829	94.8972	2.03674e-46	2.32952e-45	1.52245e-46	5.40983e-09	ENSG00000162065	TBC1D24	TBC1 domain family member 24	1.50563	1.50563
0.411875	0.99904	0.45846	3.91424	94.8865	2.05597e-46	2.34968e-45	1.53563e-46	5.40983e-09	ENSG00000125457	MIF4GD	MIF4G domain containing	0.666146	0.666146
0.583808	1.33464	0.649117	5.15845	94.8566	2.1103e-46	2.4099e-45	1.57499e-46	5.40983e-09	ENSG00000104946	TBC1D17	TBC1 domain family member 17	0.913509	0.913509
0.521803	1.56135	0.446552	3.06482	94.8289	2.16205e-46	2.46708e-45	1.61236e-46	5.40983e-09	ENSG00000185219	ZNF445	zinc finger protein 445	0.846799	0.846799
-0.64462	-1.50509	-0.57923	5.30741	94.8069	2.20414e-46	2.51317e-45	1.64248e-46	5.40983e-09	ENSG00000147383	NSDHL	NAD(P) dependent steroid dehydrogenase-like	0.911167	-0.911167
-1.04074	-2.15604	-0.977018	5.58431	94.7981	2.22117e-46	2.53062e-45	1.65388e-46	5.40983e-09	ENSG00000167723	TRPV3	transient receptor potential cation channel subfamily V member 3	1.40292	-1.40292
0.491846	1.09343	0.396475	6.03305	94.7684	2.27956e-46	2.59513e-45	1.69605e-46	5.40983e-09	ENSG00000142168	SOD1	superoxide dismutase 1, soluble	0.656244	0.656244
0.57727	1.27503	0.541947	4.77676	94.7566	2.30309e-46	2.61989e-45	1.71223e-46	5.40983e-09	ENSG00000108375	RNF43	ring finger protein 43	0.807464	0.807464
-0.454911	-1.07986	-0.563543	7.16321	94.7546	2.3073e-46	2.62266e-45	1.71404e-46	5.40983e-09	ENSG00000176986	SEC24C	SEC24 homolog C, COPII coat complex component	0.772408	-0.772408
0.79833	2.04927	0.905994	2.01363	94.7479	2.32068e-46	2.63583e-45	1.72265e-46	5.40983e-09	ENSG00000181513	ACBD4	acyl-CoA binding domain containing 4	1.34673	1.34673
0.588428	1.23967	0.43648	3.84849	94.7103	2.39825e-46	2.72184e-45	1.77886e-46	5.40983e-09	ENSG00000175573	C11orf68	chromosome 11 open reading frame 68	0.753513	0.753513
-3.69134	-9.48866	-4.68058	2.08328	94.6782	2.46668e-46	2.79734e-45	1.8282e-46	5.40983e-09	ENSG00000182585	EPGN	epithelial mitogen	6.62193	-6.62193
1.3735	3.34414	1.32837	3.31903	94.6363	2.55876e-46	2.89953e-45	1.89499e-46	5.40983e-09	ENSG00000159674	SPON2	spondin 2	2.06698	2.06698
-0.578813	-1.58033	-0.609522	3.53316	94.633	2.56616e-46	2.90569e-45	1.89901e-46	5.40983e-09	ENSG00000186684	CYP27C1	cytochrome P450 family 27 subfamily C member 1	0.973829	-0.973829
-0.417908	-1.05169	-0.436228	7.68341	94.5651	2.72319e-46	3.08112e-45	2.01366e-46	5.40983e-09	ENSG00000118705	RPN2	ribophorin II	0.667	-0.667
0.646558	1.52762	0.496661	3.65919	94.5521	2.75441e-46	3.11405e-45	2.03519e-46	5.40983e-09	ENSG00000172992	DCAKD	dephospho-CoA kinase domain containing	0.889238	0.889238
0.551645	1.53025	0.604113	6.35536	94.5121	2.85256e-46	3.22254e-45	2.10609e-46	5.40983e-09	ENSG00000002586	CD99	CD99 molecule	0.955448	0.955448
-3.12096	-7.98299	-3.24153	2.08663	94.4614	2.98189e-46	3.36606e-45	2.19989e-46	5.40983e-09	ENSG00000172602	RND1	Rho family GTPase 1	5.016	-5.016
0.754704	1.94678	0.799028	3.1328	94.459	2.98814e-46	3.37053e-45	2.20281e-46	5.40983e-09	ENSG00000123607	TTC21B	tetratricopeptide repeat domain 21B	1.23105	1.23105
0.819119	2.29354	0.676388	6.08155	94.4157	3.10367e-46	3.49816e-45	2.28622e-46	5.40983e-09	ENSG00000163513	TGFBR2	transforming growth factor beta receptor 2	1.26117	1.26117
0.482894	1.05749	0.299736	5.75687	94.3795	3.20362e-46	3.60805e-45	2.35804e-46	5.40983e-09	ENSG00000100425	BRD1	bromodomain containing 1	0.628989	0.628989
0.693445	1.67987	0.783927	3.10923	94.2866	3.47543e-46	3.91118e-45	2.55615e-46	5.40983e-09	ENSG00000164088	PPM1M	protein phosphatase, Mg2+/Mn2+ dependent 1M	1.13031	1.13031
-1.46499	-3.6985	-1.37996	8.1346	94.2703	3.52535e-46	3.96433e-45	2.59089e-46	5.40983e-09	ENSG00000118520	ARG1	arginase 1	2.22409	-2.22409
0.772918	1.82516	0.626368	3.36526	94.2657	3.53972e-46	3.97745e-45	2.59946e-46	5.40983e-09	ENSG00000179431	FJX1	four jointed box 1	1.06922	1.06922
1.48182	3.29015	1.82297	2.75443	94.2414	3.61593e-46	4.05999e-45	2.6534e-46	5.40983e-09	ENSG00000165125	TRPV6	transient receptor potential cation channel subfamily V member 6	2.4218	2.4218
0.541057	1.43995	0.531768	2.55281	94.1936	3.77044e-46	4.23025e-45	2.76468e-46	5.40983e-09	ENSG00000106077	ABHD11	abhydrolase domain containing 11	0.86635	0.86635
-0.439312	-1.0664	-0.359497	5.51151	94.1897	3.78351e-46	4.24168e-45	2.77215e-46	5.40983e-09	ENSG00000170854	MINA	MYC induced nuclear antigen	0.618716	-0.618716
0.788055	1.80728	0.448525	1.72956	94.1658	3.86344e-46	4.328e-45	2.82856e-46	5.40983e-09	ENSG00000271447	MMP28	matrix metallopeptidase 28	1.05999	1.05999
-0.376846	-1.08774	-0.32903	5.55002	94.0523	4.26789e-46	4.77744e-45	3.12229e-46	5.40983e-09	ENSG00000137547	MRPL15	mitochondrial ribosomal protein L15	0.601987	-0.601987
-0.507823	-1.56946	-0.498205	4.96668	94.025	4.37119e-46	4.88936e-45	3.19544e-46	5.40983e-09	ENSG00000087008	ACOX3	acyl-CoA oxidase 3, pristanoyl	0.893082	-0.893082
-0.70332	-1.65222	-0.722526	4.46044	93.9841	4.53089e-46	5.06414e-45	3.30967e-46	5.40983e-09	ENSG00000028116	VRK2	vaccinia related kinase 2	1.06973	-1.06973
1.183	2.73818	0.780747	0.589684	93.9766	4.56079e-46	5.09369e-45	3.32898e-46	5.40983e-09	ENSG00000278616	BEND3P3	BEN domain containing 3 pseudogene 3	1.59713	1.59713
0.630062	1.36418	0.598658	3.6315	93.9416	4.70307e-46	5.24862e-45	3.43023e-46	5.40983e-09	ENSG00000196814	MVB12B	multivesicular body subunit 12B	0.876821	0.876821
0.302434	0.931183	0.45998	5.25341	93.9178	4.80248e-46	5.35549e-45	3.50008e-46	5.40983e-09	ENSG00000117859	OSBPL9	oxysterol binding protein like 9	0.660159	0.660159
-0.417465	-1.38545	-0.520373	4.33877	93.8791	4.96846e-46	5.5364e-45	3.61831e-46	5.40983e-09	ENSG00000167645	YIF1B	Yip1 interacting factor homolog B, membrane trafficking protein	0.85737	-0.85737
1.22472	2.83065	1.10612	0.270586	93.8224	5.22196e-46	5.81447e-45	3.80004e-46	5.40983e-09	ENSG00000006283	CACNA1G	calcium voltage-gated channel subunit alpha1 G	1.72492	1.72492
-0.544717	-1.248	-0.610688	6.47126	93.8213	5.22673e-46	5.81538e-45	3.80064e-46	5.40983e-09	ENSG00000114850	SSR3	signal sequence receptor subunit 3	0.857346	-0.857346
1.25961	3.55374	1.55555	-0.394569	93.8026	5.31363e-46	5.90322e-45	3.85805e-46	5.40983e-09	ENSG00000143171	RXRG	retinoid X receptor gamma	2.3435	2.3435
1.06418	2.68306	1.22683	1.31496	93.8025	5.3137e-46	5.90322e-45	3.85805e-46	5.40983e-09	ENSG00000179598	PLD6	phospholipase D family member 6	1.79238	1.79238
0.473658	1.37109	0.475317	8.26762	93.771	5.46293e-46	6.06443e-45	3.96341e-46	5.40983e-09	ENSG00000146648	EGFR	epidermal growth factor receptor	0.807099	0.807099
1.21097	3.11014	1.59356	1.83213	93.7145	5.74072e-46	6.368e-45	4.16181e-46	5.40983e-09	ENSG00000143869	GDF7	growth differentiation factor 7	2.21746	2.21746
-1.35393	-3.34651	-1.4068	1.70816	93.6918	5.85671e-46	6.49177e-45	4.2427e-46	5.40983e-09	ENSG00000119121	TRPM6	transient receptor potential cation channel subfamily M member 6	2.13331	-2.13331
0.802241	2.27816	1.02447	2.44076	93.6738	5.94966e-46	6.58984e-45	4.30679e-46	5.40983e-09	ENSG00000163393	SLC22A15	solute carrier family 22 member 15	1.52482	1.52482
-0.598438	-1.83298	-0.51816	2.73929	93.6476	6.08818e-46	6.7382e-45	4.40375e-46	5.40983e-09	ENSG00000180438	TPRXL	tetrapeptide repeat homeobox like	0.991608	-0.991608
-0.471388	-1.24614	-0.489439	6.56574	93.6397	6.13097e-46	6.78046e-45	4.43137e-46	5.40983e-09	ENSG00000110906	KCTD10	potassium channel tetramerization domain containing 10	0.772436	-0.772436
1.21997	3.0439	1.45713	-0.429493	93.6311	6.17736e-46	6.82663e-45	4.46154e-46	5.40983e-09	ENSG00000101470	TNNC2	troponin C2, fast skeletal type	2.08319	2.08319
0.744021	1.90397	0.887264	4.90368	93.621	6.2327e-46	6.88262e-45	4.49814e-46	5.40983e-09	ENSG00000107819	SFXN3	sideroflexin 3	1.28698	1.28698
0.714253	1.87707	0.386067	5.95532	93.5958	6.37221e-46	7.0314e-45	4.59537e-46	5.40983e-09	ENSG00000138386	NAB1	NGFI-A binding protein 1	1.06714	1.06714
-0.54846	-1.33403	-0.622935	5.93903	93.5644	6.5503e-46	7.22185e-45	4.71984e-46	5.40983e-09	ENSG00000100554	ATP6V1D	ATPase H+ transporting V1 subunit D	0.898291	-0.898291
0.854061	2.17269	0.8919	1.59288	93.5637	6.55461e-46	7.22185e-45	4.71984e-46	5.40983e-09	ENSG00000109944	C11orf63	chromosome 11 open reading frame 63	1.37209	1.37209
-0.550216	-1.47897	-0.764985	6.01895	93.5552	6.60335e-46	7.27011e-45	4.75138e-46	5.40983e-09	ENSG00000101310	SEC23B	Sec23 homolog B, coat complex II component	1.06438	-1.06438
-0.917493	-2.01715	-0.86984	6.82597	93.5042	6.90625e-46	7.59791e-45	4.96561e-46	5.40983e-09	ENSG00000144063	MALL	mal, T-cell differentiation protein like	1.28664	-1.28664
-1.71546	-4.7744	-2.32131	1.44584	93.4974	6.94786e-46	7.63797e-45	4.9918e-46	5.40983e-09	ENSG00000198576	ARC	activity regulated cytoskeleton associated protein	3.32835	-3.32835
-4.05133	-11.4629	-4.17779	1.90567	93.4908	6.98827e-46	7.67666e-45	5.01708e-46	5.40983e-09	ENSG00000050730	TNIP3	TNFAIP3 interacting protein 3	6.89458	-6.89458
1.53574	3.451	1.56033	2.2803	93.4412	7.29999e-46	8.01312e-45	5.23697e-46	5.40983e-09	ENSG00000137726	FXYD6	FXYD domain containing ion transport regulator 6	2.26406	2.26406
-0.479323	-1.15737	-0.568519	7.66276	93.3971	7.58871e-46	8.32383e-45	5.44003e-46	5.40983e-09	ENSG00000153827	TRIP12	thyroid hormone receptor interactor 12	0.801048	-0.801048
0.829451	2.68952	1.18549	0.762817	93.3895	7.63946e-46	8.37326e-45	5.47234e-46	5.40983e-09	ENSG00000097096	SYDE2	synapse defective Rho GTPase homolog 2	1.8004	1.8004
-1.40311	-3.98597	-1.6973	0.973687	93.3508	7.90389e-46	8.65664e-45	5.65755e-46	5.40983e-09	ENSG00000255221	CARD17	caspase recruitment domain family member 17	2.59246	-2.59246
-1.59692	-4.72041	-2.58863	4.15039	93.3407	7.97448e-46	8.72746e-45	5.70383e-46	5.40983e-09	ENSG00000184557	SOCS3	suppressor of cytokine signaling 3	3.53994	-3.53994
0.488098	1.38737	0.582067	5.68236	93.3366	8.00346e-46	8.75267e-45	5.72031e-46	5.40983e-09	ENSG00000103365	GGA2	golgi associated, gamma adaptin ear containing, ARF binding protein 2	0.895482	0.895482
-0.600269	-1.90409	-0.588477	4.52214	93.3264	8.07529e-46	8.82467e-45	5.76736e-46	5.40983e-09	ENSG00000005059	MCUB	mitochondrial calcium uniporter dominant negative beta subunit	1.07343	-1.07343
-0.508458	-1.48949	-0.654056	8.7953	93.3219	8.10716e-46	8.84667e-45	5.78174e-46	5.40983e-09	ENSG00000132507	EIF5A	eukaryotic translation initiation factor 5A	0.987073	-0.987073
-0.739686	-2.00741	-0.819136	7.56728	93.3219	8.10745e-46	8.84667e-45	5.78174e-46	5.40983e-09	ENSG00000069956	MAPK6	mitogen-activated protein kinase 6	1.2719	-1.2719
0.728348	1.79556	0.879533	2.92618	93.2927	8.31836e-46	9.07009e-45	5.92775e-46	5.40983e-09	ENSG00000197375	SLC22A5	solute carrier family 22 member 5	1.24329	1.24329
0.93034	2.36873	1.13111	4.19117	93.2829	8.39034e-46	9.14181e-45	5.97463e-46	5.40983e-09	ENSG00000139144	PIK3C2G	phosphatidylinositol-4-phosphate 3-kinase catalytic subunit type 2 gamma	1.62201	1.62201
0.439021	1.36805	0.607003	5.63766	93.2463	8.66513e-46	9.43422e-45	6.16573e-46	5.40983e-09	ENSG00000144746	ARL6IP5	ADP ribosylation factor like GTPase 6 interacting protein 5	0.916157	0.916157
-0.565569	-1.10851	-0.447289	3.3455	93.1657	9.30264e-46	1.01208e-44	6.61447e-46	5.40983e-09	ENSG00000136273	HUS1	HUS1 checkpoint clamp component	0.700717	-0.700717
-0.86195	-2.38735	-0.742297	1.78167	93.15	9.43173e-46	1.02537e-44	6.7013e-46	5.40983e-09	ENSG00000086730	LAT2	linker for activation of T-cells family member 2	1.33151	-1.33151
0.628766	1.51227	0.572838	5.52528	93.1288	9.60938e-46	1.04391e-44	6.82248e-46	5.40983e-09	ENSG00000158467	AHCYL2	adenosylhomocysteinase like 2	0.911348	0.911348
-0.550332	-1.50457	-0.697482	5.35807	93.1235	9.6548e-46	1.04807e-44	6.84967e-46	5.40983e-09	ENSG00000162783	IER5	immediate early response 5	1.02026	-1.02026
-0.477858	-1.50274	-0.661406	5.06736	93.1093	9.77609e-46	1.06046e-44	6.93061e-46	5.40983e-09	ENSG00000131368	MRPS25	mitochondrial ribosomal protein S25	1.00282	-1.00282
-4.28985	-9.7883	-3.98652	-0.256855	93.0625	1.01875e-45	1.10427e-44	7.21693e-46	5.40983e-09	ENSG00000162891	IL20	interleukin 20	6.08398	-6.08398
-0.369887	-1.11911	-0.472751	8.39203	93.0489	1.03099e-45	1.11672e-44	7.29832e-46	5.40983e-09	ENSG00000014216	CAPN1	calpain 1	0.728798	-0.728798
-0.72569	-1.78924	-0.488278	6.90073	92.9622	1.11285e-45	1.2045e-44	7.87202e-46	5.40983e-09	ENSG00000131174	COX7B	cytochrome c oxidase subunit 7B	1.02167	-1.02167
-0.547452	-1.58817	-0.49968	6.55152	92.9575	1.11754e-45	1.20868e-44	7.89932e-46	5.40983e-09	ENSG00000173442	EHBP1L1	EH domain binding protein 1 like 1	0.894689	-0.894689
-1.00205	-3.07665	-1.21504	5.73755	92.9456	1.12927e-45	1.22047e-44	7.97639e-46	5.40983e-09	ENSG00000112494	UNC93A	unc-93 homolog A (C. elegans)	1.93886	-1.93886
0.679681	2.21753	1.01493	0.964546	92.917	1.15809e-45	1.25071e-44	8.17398e-46	5.40983e-09	ENSG00000196972	SMIM10L2B	small integral membrane protein 10 like 2B	1.51488	1.51488
-0.558947	-1.65927	-0.560347	7.4504	92.9076	1.16778e-45	1.26024e-44	8.23631e-46	5.40983e-09	ENSG00000114738	MAPKAPK3	mitogen-activated protein kinase-activated protein kinase 3	0.967267	-0.967267
-0.666235	-1.61567	-0.652913	6.78972	92.8955	1.18025e-45	1.27277e-44	8.31817e-46	5.40983e-09	ENSG00000169230	PRELID1	PRELI domain containing 1	1.00703	-1.00703
-0.650928	-1.35981	-0.475852	6.35508	92.8934	1.18245e-45	1.27421e-44	8.3276e-46	5.40983e-09	ENSG00000241468	ATP5J2	ATP synthase, H+ transporting, mitochondrial Fo complex subunit F2	0.828419	-0.828419
-0.594726	-1.39873	-0.564372	6.15199	92.8891	1.18692e-45	1.27809e-44	8.35294e-46	5.40983e-09	ENSG00000171109	MFN1	mitofusin 1	0.86818	-0.86818
0.691091	1.6802	0.678684	4.02847	92.8591	1.21882e-45	1.31148e-44	8.57115e-46	5.40983e-09	ENSG00000151276	MAGI1	membrane associated guanylate kinase, WW and PDZ domain containing 1	1.04729	1.04729
-0.515298	-1.40853	-0.525429	4.64958	92.8224	1.25884e-45	1.35355e-44	8.84611e-46	5.40983e-09	ENSG00000086189	DIMT1	DIM1 dimethyladenosine transferase 1 homolog	0.853907	-0.853907
0.752487	1.92356	0.990269	2.93284	92.7582	1.33223e-45	1.43142e-44	9.35504e-46	5.40983e-09	ENSG00000176155	CCDC57	coiled-coil domain containing 57	1.3746	1.3746
0.661341	1.8997	0.880664	3.45337	92.7076	1.39301e-45	1.4956e-44	9.77446e-46	5.40983e-09	ENSG00000128881	TTBK2	tau tubulin kinase 2	1.2937	1.2937
-0.59694	-1.83698	-0.871812	6.73749	92.7068	1.39399e-45	1.4956e-44	9.77446e-46	5.40983e-09	ENSG00000221926	TRIM16	tripartite motif containing 16	1.27401	-1.27401
-2.67869	-7.44693	-2.78734	1.60461	92.6976	1.40531e-45	1.50664e-44	9.84664e-46	5.40983e-09	ENSG00000115009	CCL20	C-C motif chemokine ligand 20	4.52956	-4.52956
0.433856	1.07436	0.477723	8.17492	92.6628	1.44914e-45	1.5525e-44	1.01464e-45	5.40983e-09	ENSG00000137497	NUMA1	nuclear mitotic apparatus protein 1	0.705709	0.705709
-0.436039	-1.35496	-0.6591	5.04869	92.6353	1.48481e-45	1.58956e-44	1.03886e-45	5.40983e-09	ENSG00000181467	RAP2B	RAP2B, member of RAS oncogene family	0.953146	-0.953146
-3.82268	-9.89909	-3.73313	-0.361491	92.5889	1.54684e-45	1.65476e-44	1.08147e-45	5.40983e-09	ENSG00000143839	REN	renin	6.00037	-6.00037
1.24671	3.56909	1.27017	0.311488	92.5573	1.59067e-45	1.70041e-44	1.1113e-45	5.40983e-09	ENSG00000176971	FIBIN	fin bud initiation factor homolog (zebrafish)	2.1248	2.1248
0.404711	1.21598	0.422093	4.77972	92.5023	1.66974e-45	1.78364e-44	1.1657e-45	5.40983e-09	ENSG00000011638	TMEM159	transmembrane protein 159	0.718741	0.718741
-0.894868	-2.39164	-0.852817	6.53101	92.4982	1.67585e-45	1.78887e-44	1.16912e-45	5.40983e-09	ENSG00000133048	CHI3L1	chitinase 3 like 1	1.41542	-1.41542
-0.432062	-1.06842	-0.457759	10.1315	92.4699	1.71824e-45	1.83279e-44	1.19782e-45	5.40983e-09	ENSG00000196262	PPIA	peptidylprolyl isomerase A	0.68796	-0.68796
-1.68619	-5.1052	-1.75797	3.30893	92.3726	1.8725e-45	1.99589e-44	1.30441e-45	5.40983e-09	ENSG00000214456	PLIN5	perilipin 5	3.00847	-3.00847
-0.44748	-1.20677	-0.511867	8.86879	92.329	1.94604e-45	2.07278e-44	1.35466e-45	5.40983e-09	ENSG00000113712	CSNK1A1	casein kinase 1 alpha 1	0.779579	-0.779579
0.954108	1.99282	0.969684	3.5979	92.3091	1.98046e-45	2.10791e-44	1.37763e-45	5.40983e-09	ENSG00000008196	TFAP2B	transcription factor AP-2 beta	1.35088	1.35088
0.521076	1.62896	0.573093	4.01423	92.2906	2.01326e-45	2.14127e-44	1.39943e-45	5.40983e-09	ENSG00000213753	CENPBD1P1	CENPB DNA-binding domains containing 1 pseudogene 1	0.972368	0.972368
-1.22352	-3.31132	-1.18301	-0.0802634	92.2652	2.05897e-45	2.18831e-44	1.43017e-45	5.40983e-09	ENSG00000102174	PHEX	phosphate regulating endopeptidase homolog, X-linked	1.96402	-1.96402
-1.04889	-2.47319	-1.09189	6.85024	92.229	2.1258e-45	2.25771e-44	1.47552e-45	5.40983e-09	ENSG00000148154	UGCG	UDP-glucose ceramide glucosyltransferase	1.61012	-1.61012
-0.752566	-1.75032	-0.86122	4.70981	92.2215	2.14003e-45	2.27117e-44	1.48432e-45	5.40983e-09	ENSG00000135334	AKIRIN2	akirin 2	1.20805	-1.20805
0.648439	1.37967	0.330429	5.50165	92.2064	2.1687e-45	2.29995e-44	1.50313e-45	5.40983e-09	ENSG00000085433	WDR47	WD repeat domain 47	0.831693	0.831693
0.634467	1.96989	0.927297	4.79805	92.1735	2.23276e-45	2.36618e-44	1.54642e-45	5.40983e-09	ENSG00000033327	GAB2	GRB2 associated binding protein 2	1.36109	1.36109
0.832107	2.65156	0.780143	2.81249	92.0586	2.47164e-45	2.61745e-44	1.71063e-45	5.40983e-09	ENSG00000144668	ITGA9	integrin subunit alpha 9	1.46421	1.46421
0.396038	1.05434	0.393209	4.93592	92.0243	2.54777e-45	2.69613e-44	1.76205e-45	5.40983e-09	ENSG00000154945	ANKRD40	ankyrin repeat domain 40	0.637418	0.637418
-0.685231	-1.51987	-0.649128	6.48924	91.9613	2.69396e-45	2.84879e-44	1.86183e-45	5.40983e-09	ENSG00000108561	C1QBP	complement C1q binding protein	0.965461	-0.965461
1.20621	2.69156	1.40894	3.65879	91.9086	2.82273e-45	2.98281e-44	1.94941e-45	5.40983e-09	ENSG00000198039	ZNF273	zinc finger protein 273	1.91681	1.91681
-0.698376	-1.62474	-0.404719	6.63775	91.854	2.96238e-45	3.12814e-44	2.04439e-45	5.40983e-09	ENSG00000114023	FAM162A	family with sequence similarity 162 member A	0.948162	-0.948162
0.402799	0.925026	0.216137	2.8361	91.8407	2.99763e-45	3.16309e-44	2.06724e-45	5.40983e-09	ENSG00000170085	SIMC1	SUMO interacting motifs containing 1	0.543426	0.543426
-0.47304	-1.42614	-0.676354	6.60411	91.7985	3.11162e-45	3.28102e-44	2.14431e-45	5.40983e-09	ENSG00000105063	PPP6R1	protein phosphatase 6 regulatory subunit 1	0.987123	-0.987123
-0.341985	-1.17671	-0.398477	7.59409	91.7872	3.143e-45	3.31174e-44	2.16439e-45	5.40983e-09	ENSG00000105402	NAPA	NSF attachment protein alpha	0.695738	-0.695738
-0.551454	-1.46036	-0.661409	6.35295	91.7843	3.15098e-45	3.31777e-44	2.16833e-45	5.40983e-09	ENSG00000109182	CWH43	cell wall biogenesis 43 C-terminal homolog	0.975088	-0.975088
0.401301	1.25772	0.472236	5.44849	91.7796	3.1643e-45	3.32942e-44	2.17594e-45	5.40983e-09	ENSG00000215717	TMEM167B	transmembrane protein 167B	0.774542	0.774542
0.586277	2.03053	0.610693	3.21753	91.7305	3.30494e-45	3.4749e-44	2.27102e-45	5.40983e-09	ENSG00000136158	SPRY2	sprouty RTK signaling antagonist 2	1.14015	1.14015
-0.657188	-1.53399	-0.682602	7.06476	91.6903	3.42477e-45	3.59834e-44	2.35169e-45	5.40983e-09	ENSG00000118985	ELL2	elongation factor for RNA polymerase II 2	1.00185	-1.00185
-0.454514	-1.02512	-0.406655	4.4473	91.6662	3.4986e-45	3.67328e-44	2.40067e-45	5.40983e-09	ENSG00000133997	MED6	mediator complex subunit 6	0.6279	-0.6279
0.575774	1.35791	0.553115	2.47843	91.6596	3.51939e-45	3.69247e-44	2.41321e-45	5.40983e-09	ENSG00000185420	SMYD3	SET and MYND domain containing 3	0.847246	0.847246
0.551207	1.5288	0.699738	3.16199	91.6526	3.5413e-45	3.71281e-44	2.42651e-45	5.40983e-09	ENSG00000168734	PKIG	protein kinase (cAMP-dependent, catalytic) inhibitor gamma	1.03088	1.03088
-0.56394	-1.27503	-0.465558	5.64299	91.6458	3.56247e-45	3.73235e-44	2.43928e-45	5.40983e-09	ENSG00000116898	MRPS15	mitochondrial ribosomal protein S15	0.762908	-0.762908
-0.914477	-2.32314	-1.08288	4.96189	91.6125	3.66919e-45	3.84143e-44	2.51056e-45	5.40983e-09	ENSG00000137804	NUSAP1	nucleolar and spindle associated protein 1	1.56945	-1.56945
-0.806317	-2.46726	-1.14828	5.608	91.5619	3.83768e-45	4.01497e-44	2.62398e-45	5.40983e-09	ENSG00000166394	CYB5R2	cytochrome b5 reductase 2	1.6924	-1.6924
0.612068	1.73132	0.648521	5.14682	91.5514	3.8734e-45	4.04946e-44	2.64653e-45	5.40983e-09	ENSG00000178104	PDE4DIP	phosphodiesterase 4D interacting protein	1.05521	1.05521
-0.455764	-0.975824	-0.415507	7.39724	91.5345	3.93218e-45	4.108e-44	2.68478e-45	5.40983e-09	ENSG00000084623	EIF3I	eukaryotic translation initiation factor 3 subunit I	0.616278	-0.616278
-0.567774	-1.38132	-0.567565	5.3695	91.5127	4.00897e-45	4.18525e-44	2.73527e-45	5.40983e-09	ENSG00000090520	DNAJB11	DnaJ heat shock protein family (Hsp40) member B11	0.868688	-0.868688
0.579409	1.44009	0.667632	3.4995	91.4619	4.19374e-45	4.37505e-44	2.85931e-45	5.40983e-09	ENSG00000227372	TP73-AS1	TP73 antisense RNA 1	0.967949	0.967949
-0.610782	-1.56168	-0.766333	7.86021	91.4392	4.27891e-45	4.46073e-44	2.91531e-45	5.40983e-09	ENSG00000105993	DNAJB6	DnaJ heat shock protein family (Hsp40) member B6	1.08615	-1.08615
-0.653469	-1.44251	-0.645863	6.33009	91.4089	4.39563e-45	4.57917e-44	2.99271e-45	5.40983e-09	ENSG00000101166	PRELID3B	PRELI domain containing 3B	0.939442	-0.939442
0.978196	2.53697	0.834133	6.10968	91.4076	4.40058e-45	4.58108e-44	2.99396e-45	5.40983e-09	ENSG00000187193	MT1X	metallothionein 1X	1.44534	1.44534
-0.817332	-2.02509	-0.63356	3.57545	91.3829	4.49802e-45	4.67922e-44	3.0581e-45	5.40983e-09	ENSG00000127084	FGD3	FYVE, RhoGEF and PH domain containing 3	1.15832	-1.15832
0.485653	1.14472	0.494235	5.54739	91.3777	4.51902e-45	4.69774e-44	3.07021e-45	5.40983e-09	ENSG00000008256	CYTH3	cytohesin 3	0.736374	0.736374
0.39447	1.18526	0.417279	6.91628	91.2646	4.99637e-45	5.1903e-44	3.39212e-45	5.40983e-09	ENSG00000170275	CRTAP	cartilage associated protein	0.705229	0.705229
0.430869	0.962035	0.253134	5.64334	91.209	5.24891e-45	5.44879e-44	3.56106e-45	5.40983e-09	ENSG00000179409	GEMIN4	gem nuclear organelle associated protein 4	0.568712	0.568712
0.670424	1.70767	0.752221	3.85321	91.1907	5.33527e-45	5.53454e-44	3.6171e-45	5.40983e-09	ENSG00000149541	B3GAT3	beta-1,3-glucuronyltransferase 3	1.11921	1.11921
-0.65379	-2.07747	-1.0155	6.54959	91.1837	5.36837e-45	5.56496e-44	3.63698e-45	5.40983e-09	ENSG00000160888	IER2	immediate early response 2	1.46774	-1.46774
0.718767	2.14152	0.976814	2.0132	91.1815	5.37877e-45	5.57182e-44	3.64146e-45	5.40983e-09	ENSG00000120327	PCDHB14	protocadherin beta 14	1.4501	1.4501
-0.456028	-1.09546	-0.454002	6.0425	91.1387	5.58734e-45	5.7838e-44	3.78e-45	5.40983e-09	ENSG00000213593	TMX2	thioredoxin related transmembrane protein 2	0.691063	-0.691063
-0.997757	-2.71571	-1.03168	6.70391	91.0826	5.87258e-45	6.0748e-44	3.97018e-45	5.40983e-09	ENSG00000174013	FBXO45	F-box protein 45	1.66046	-1.66046
1.07442	2.48453	1.23887	2.9077	91.0264	6.17383e-45	6.38194e-44	4.17091e-45	5.40983e-09	ENSG00000167191	GPRC5B	G protein-coupled receptor class C group 5 member B	1.72679	1.72679
0.525549	1.35181	0.500329	3.05536	91.0136	6.24432e-45	6.45028e-44	4.21558e-45	5.40983e-09	ENSG00000131115	ZNF227	zinc finger protein 227	0.811317	0.811317
-0.462381	-1.29507	-0.494355	6.67154	90.9947	6.35019e-45	6.55503e-44	4.28404e-45	5.40983e-09	ENSG00000127080	IPPK	inositol-pentakisphosphate 2-kinase	0.795918	-0.795918
1.02614	2.57434	1.00714	3.64766	90.9874	6.39115e-45	6.5927e-44	4.30865e-45	5.40983e-09	ENSG00000110693	SOX6	SRY-box 6	1.58402	1.58402
-0.612203	-1.63264	-0.681867	3.24481	90.9714	6.48298e-45	6.68273e-44	4.3675e-45	5.40983e-09	ENSG00000007968	E2F2	E2F transcription factor 2	1.04514	-1.04514
0.395586	1.17767	0.457777	3.74022	90.964	6.52554e-45	6.7219e-44	4.3931e-45	5.40983e-09	ENSG00000124313	IQSEC2	IQ motif and Sec7 domain 2	0.734378	0.734378
-0.426579	-1.16525	-0.48239	7.05132	90.9226	6.77012e-45	6.96897e-44	4.55457e-45	5.40983e-09	ENSG00000184840	TMED9	transmembrane p24 trafficking protein 9	0.744242	-0.744242
-0.698514	-2.14929	-0.697583	4.58983	90.8288	7.35981e-45	7.57068e-44	4.94781e-45	5.40983e-09	ENSG00000135899	SP110	SP110 nuclear body protein	1.23468	-1.23468
-1.07906	-2.9119	-1.07629	4.20413	90.7628	7.80471e-45	8.02272e-44	5.24325e-45	5.40983e-09	ENSG00000151012	SLC7A11	solute carrier family 7 member 11	1.75516	-1.75516
0.928014	1.85298	0.721869	2.03314	90.753	7.87301e-45	8.08728e-44	5.28544e-45	5.40983e-09	ENSG00000111674	ENO2	enolase 2	1.15879	1.15879
-3.44827	-9.47454	-2.13401	-0.375383	90.75	7.89389e-45	8.10308e-44	5.29576e-45	5.40983e-09	ENSG00000187054	TMPRSS11A	transmembrane protease, serine 11A	5.29122	-5.29122
-0.4288	-1.46327	-0.538681	6.01356	90.7274	8.05433e-45	8.262e-44	5.39963e-45	5.40983e-09	ENSG00000006555	TTC22	tetratricopeptide repeat domain 22	0.898846	-0.898846
-0.608724	-2.38685	-0.844728	6.18364	90.6718	8.46319e-45	8.67536e-44	5.66978e-45	5.40983e-09	ENSG00000140464	PML	promyelocytic leukemia	1.45408	-1.45408
0.984906	1.97221	0.632963	4.64038	90.646	8.65995e-45	8.87088e-44	5.79756e-45	5.40983e-09	ENSG00000164684	ZNF704	zinc finger protein 704	1.21431	1.21431
-0.764426	-1.96028	-0.724778	2.83067	90.6329	8.76163e-45	8.96879e-44	5.86155e-45	5.40983e-09	ENSG00000145194	ECE2	endothelin converting enzyme 2	1.17552	-1.17552
0.779692	1.88402	0.711665	0.907067	90.6228	8.84077e-45	9.04351e-44	5.91038e-45	5.40983e-09	ENSG00000175449	RFESD	Rieske Fe-S domain containing	1.13439	1.13439
-1.02588	-2.9339	-0.948687	1.11715	90.5943	9.0674e-45	9.2689e-44	6.05768e-45	5.40983e-09	ENSG00000059377	TBXAS1	thromboxane A synthase 1	1.67074	-1.67074
0.349779	1.20905	0.352143	6.11462	90.5537	9.40132e-45	9.60357e-44	6.27641e-45	5.40983e-09	ENSG00000081760	AACS	acetoacetyl-CoA synthetase	0.669655	0.669655
-0.859615	-1.99341	-0.868127	4.86721	90.5259	9.63707e-45	9.83756e-44	6.42933e-45	5.40983e-09	ENSG00000140950	TLDC1	TBC/LysM-associated domain containing 1	1.28597	-1.28597
0.738015	1.88198	0.914109	3.26114	90.504	9.82754e-45	1.0025e-43	6.55187e-45	5.40983e-09	ENSG00000171130	ATP6V0E2	ATPase H+ transporting V0 subunit e2	1.30113	1.30113
0.547594	1.41337	0.657683	3.14645	90.4873	9.97415e-45	1.01676e-43	6.64501e-45	5.40983e-09	ENSG00000047230	CTPS2	CTP synthase 2	0.955374	0.955374
0.635953	1.52836	0.666132	3.80439	90.4222	1.05701e-44	1.07676e-43	7.03716e-45	5.40983e-09	ENSG00000102409	BEX4	brain expressed X-linked 4	0.990168	0.990168
-0.841141	-2.13826	-1.15104	6.64293	90.3588	1.11851e-44	1.13863e-43	7.44149e-45	5.40983e-09	ENSG00000128016	ZFP36	ZFP36 ring finger protein	1.56713	-1.56713
1.15259	2.55343	1.28764	0.676614	90.2766	1.20349e-44	1.22428e-43	8.00131e-45	5.40983e-09	ENSG00000196503	ARL9	ADP ribosylation factor like GTPase 9	1.7782	1.7782
-0.704037	-1.98957	-0.818	5.85402	90.2713	1.20918e-44	1.22922e-43	8.03359e-45	5.40983e-09	ENSG00000130204	TOMM40	translocase of outer mitochondrial membrane 40	1.27024	-1.27024
1.01318	2.30833	0.747308	1.36562	90.2357	1.24828e-44	1.26809e-43	8.28762e-45	5.40983e-09	ENSG00000196724	ZNF418	zinc finger protein 418	1.35881	1.35881
-0.397397	-1.26295	-0.591098	5.83037	90.1677	1.32625e-44	1.34637e-43	8.79919e-45	5.40983e-09	ENSG00000011009	LYPLA2	lysophospholipase II	0.871453	-0.871453
-0.858431	-1.947	-0.921674	5.75061	90.1661	1.3282e-44	1.34742e-43	8.80605e-45	5.40983e-09	ENSG00000152766	ANKRD22	ankyrin repeat domain 22	1.31148	-1.31148
-0.555383	-1.49863	-0.723227	6.04449	90.1582	1.33763e-44	1.35606e-43	8.8625e-45	5.40983e-09	ENSG00000164070	HSPA4L	heat shock protein family A (Hsp70) member 4 like	1.03767	-1.03767
-1.4135	-4.5575	-1.43496	1.08658	90.1548	1.34161e-44	1.35915e-43	8.88273e-45	5.40983e-09	ENSG00000126353	CCR7	C-C motif chemokine receptor 7	2.59406	-2.59406
-0.378335	-1.01837	-0.478335	5.92505	90.1354	1.36508e-44	1.38198e-43	9.03193e-45	5.40983e-09	ENSG00000100462	PRMT5	protein arginine methyltransferase 5	0.694565	-0.694565
0.881242	1.94511	0.84574	1.41941	90.1302	1.37141e-44	1.38743e-43	9.06757e-45	5.40983e-09	ENSG00000169946	ZFPM2	zinc finger protein, FOG family member 2	1.24679	1.24679
-2.28184	-7.17108	-2.47858	1.34385	90.1255	1.37715e-44	1.39228e-43	9.09927e-45	5.40983e-09	ENSG00000100453	GZMB	granzyme B	4.2474	-4.2474
0.458659	1.19294	0.468554	5.65142	90.0925	1.4184e-44	1.433e-43	9.36539e-45	5.40983e-09	ENSG00000179912	R3HDM2	R3H domain containing 2	0.738257	0.738257
-1.01848	-2.40896	-0.8376	2.48977	90.0798	1.43449e-44	1.44826e-43	9.4651e-45	5.40983e-09	ENSG00000051341	POLQ	DNA polymerase theta	1.41362	-1.41362
-1.08984	-3.89787	-1.12219	1.33298	90.072	1.44454e-44	1.45741e-43	9.52488e-45	5.40983e-09	ENSG00000160791	CCR5	C-C motif chemokine receptor 5 (gene/pseudogene)	2.15472	-2.15472
-0.748399	-2.65374	-1.13322	5.19467	90.0216	1.51101e-44	1.52343e-43	9.95639e-45	5.40983e-09	ENSG00000069399	BCL3	B-cell CLL/lymphoma 3	1.75894	-1.75894
0.534271	1.32415	0.565925	6.26842	90.0165	1.51796e-44	1.52939e-43	9.99534e-45	5.40983e-09	ENSG00000198728	LDB1	LIM domain binding 1	0.851712	0.851712
-0.447821	-1.04287	-0.395739	3.72015	89.9939	1.54893e-44	1.55952e-43	1.01923e-44	5.40983e-09	ENSG00000112473	SLC39A7	solute carrier family 39 member 7	0.627318	-0.627318
-0.460663	-1.16973	-0.579373	6.0064	89.9739	1.57676e-44	1.58646e-43	1.03683e-44	5.40983e-09	ENSG00000221914	PPP2R2A	protein phosphatase 2 regulatory subunit Balpha	0.81729	-0.81729
0.695813	1.78839	0.631772	6.34835	89.9542	1.60476e-44	1.61352e-43	1.05452e-44	5.40983e-09	ENSG00000172493	AFF1	AF4/FMR2 family member 1	1.04933	1.04933
-1.6894	-5.32928	-1.48462	2.08534	89.9441	1.61931e-44	1.62704e-43	1.06335e-44	5.40983e-09	ENSG00000112299	VNN1	vanin 1	2.87392	-2.87392
-0.65434	-1.51794	-0.771914	6.61683	89.9412	1.62349e-44	1.63014e-43	1.06538e-44	5.40983e-09	ENSG00000134001	EIF2S1	eukaryotic translation initiation factor 2 subunit alpha	1.06726	-1.06726
-0.506768	-1.26952	-0.538921	6.44797	89.9258	1.646e-44	1.65161e-43	1.07941e-44	5.40983e-09	ENSG00000164062	APEH	acylaminoacyl-peptide hydrolase	0.814568	-0.814568
1.29498	3.48508	1.47565	-0.151193	89.758	1.91223e-44	1.91744e-43	1.25315e-44	5.40983e-09	ENSG00000234338			2.24888	2.24888
-0.819291	-2.30295	-1.03985	3.31629	89.7049	2.00516e-44	2.00926e-43	1.31315e-44	5.40983e-09	ENSG00000129173	E2F8	E2F transcription factor 8	1.54341	-1.54341
-0.955228	-2.44916	-1.24277	6.81621	89.6468	2.11204e-44	2.11492e-43	1.3822e-44	5.40983e-09	ENSG00000172818	OVOL1	ovo like transcriptional repressor 1	1.73632	-1.73632
0.414	1.12623	0.337437	5.91713	89.5867	2.22869e-44	2.2302e-43	1.45755e-44	5.40983e-09	ENSG00000015171	ZMYND11	zinc finger MYND-type containing 11	0.624951	0.624951
0.702405	1.67652	0.827545	5.15862	89.5369	2.33026e-44	2.33026e-43	1.52294e-44	5.40983e-09	ENSG00000105426	PTPRS	protein tyrosine phosphatase, receptor type S	1.16223	1.16223
-0.43399	-1.05842	-0.416686	5.69656	89.5248	2.35573e-44	2.35414e-43	1.53854e-44	5.40983e-09	ENSG00000205250	E2F4	E2F transcription factor 4	0.651345	-0.651345
0.755035	1.62984	0.693275	4.16238	89.3707	2.70419e-44	2.70052e-43	1.76492e-44	5.40983e-09	ENSG00000140044	JDP2	Jun dimerization protein 2	1.02977	1.02977
0.670446	1.59757	0.64908	1.99259	89.3354	2.79095e-44	2.78527e-43	1.82031e-44	5.40983e-09	ENSG00000253368	TRNP1	TMF1-regulated nuclear protein 1	0.996602	0.996602
-1.11695	-2.82086	-1.11495	3.50646	89.3176	2.83569e-44	2.828e-43	1.84824e-44	5.40983e-09	ENSG00000175832	ETV4	ETS variant 4	1.74595	-1.74595
0.724007	1.90432	0.640738	3.70875	89.2856	2.91828e-44	2.9084e-43	1.90078e-44	5.40983e-09	ENSG00000046653	GPM6B	glycoprotein M6B	1.09473	1.09473
-0.434718	-1.18771	-0.528573	7.72562	89.2472	3.02042e-44	3.00816e-43	1.96598e-44	5.40983e-09	ENSG00000163468	CCT3	chaperonin containing TCP1 subunit 3	0.787875	-0.787875
-0.912445	-2.41896	-0.718799	4.80929	89.1779	3.21382e-44	3.19861e-43	2.09045e-44	5.40983e-09	ENSG00000197943	PLCG2	phospholipase C gamma 2	1.35112	-1.35112
-1.31702	-3.89668	-1.99331	8.96763	89.1416	3.32003e-44	3.30209e-43	2.15808e-44	5.40983e-09	ENSG00000125780	TGM3	transglutaminase 3	2.80845	-2.80845
1.1888	2.58972	1.02777	0.398508	89.1372	3.33309e-44	3.31283e-43	2.1651e-44	5.40983e-09	ENSG00000121753	ADGRB2	adhesion G protein-coupled receptor B2	1.59135	1.59135
-0.627324	-2.02005	-1.02769	4.40747	89.1188	3.38872e-44	3.36585e-43	2.19975e-44	5.40983e-09	ENSG00000177051	FBXO46	F-box protein 46	1.4605	-1.4605
1.58331	3.79585	1.58262	3.22566	89.0989	3.44963e-44	3.42404e-43	2.23778e-44	5.40983e-09	ENSG00000204866	IGFL2	IGF like family member 2	2.40158	2.40158
0.724363	1.7832	0.626833	5.72263	89.0597	3.57303e-44	3.54414e-43	2.31627e-44	5.40983e-09	ENSG00000172292	CERS6	ceramide synthase 6	1.04137	1.04137
-0.583606	-1.44795	-0.54996	4.84779	89.0586	3.57659e-44	3.54528e-43	2.31702e-44	5.40983e-09	ENSG00000138442	WDR12	WD repeat domain 12	0.876782	-0.876782
-1.12336	-2.65123	-1.03769	2.28301	88.9832	3.82694e-44	3.79089e-43	2.47753e-44	5.40983e-09	ENSG00000143228	NUF2	NUF2, NDC80 kinetochore complex component	1.6208	-1.6208
-1.20937	-3.14053	-1.37955	3.60776	88.9698	3.87312e-44	3.83405e-43	2.50574e-44	5.40983e-09	ENSG00000182372	CLN8	ceroid-lipofuscinosis, neuronal 8	2.05912	-2.05912
0.811842	1.95497	0.742331	4.99111	88.9577	3.91549e-44	3.87338e-43	2.53145e-44	5.40983e-09	ENSG00000104870	FCGRT	Fc fragment of IgG receptor and transporter	1.17973	1.17973
1.08956	2.7409	1.21787	1.80204	88.9199	4.05053e-44	4.00429e-43	2.617e-44	5.40983e-09	ENSG00000108381	ASPA	aspartoacylase	1.80252	1.80252
-0.770475	-2.14167	-0.980273	6.18716	88.9109	4.08324e-44	4.03392e-43	2.63636e-44	5.40983e-09	ENSG00000125775	SDCBP2	syndecan binding protein 2	1.44444	-1.44444
0.766643	1.95234	0.663274	3.65091	88.8932	4.14872e-44	4.09585e-43	2.67684e-44	5.40983e-09	ENSG00000155974	GRIP1	glutamate receptor interacting protein 1	1.12489	1.12489
0.684314	1.62049	0.537326	6.57684	88.837	4.36309e-44	4.30461e-43	2.81327e-44	5.40983e-09	ENSG00000223573	TINCR	tissue differentiation-inducing non-protein coding RNA	0.944426	0.944426
1.39186	3.59839	1.51605	3.15827	88.6099	5.35026e-44	5.27501e-43	3.44748e-44	5.40983e-09	ENSG00000154529	CNTNAP3B	contactin associated protein-like 3B	2.30702	2.30702
-0.466029	-1.45672	-0.619539	3.44322	88.6086	5.35662e-44	5.27774e-43	3.44927e-44	5.40983e-09	ENSG00000125843	AP5S1	adaptor related protein complex 5 sigma 1 subunit	0.9545	-0.9545
-0.503707	-1.31806	-0.471967	6.99992	88.5649	5.57116e-44	5.48545e-43	3.58501e-44	5.40983e-09	ENSG00000100902	PSMA6	proteasome subunit alpha 6	0.779894	-0.779894
0.469106	1.08429	0.451974	4.27011	88.5119	5.84265e-44	5.74891e-43	3.7572e-44	5.40983e-09	ENSG00000090097	PCBP4	poly(rC) binding protein 4	0.683179	0.683179
0.910793	2.00911	0.973649	6.11477	88.4957	5.92833e-44	5.82932e-43	3.80975e-44	5.40983e-09	ENSG00000008710	PKD1	polycystin 1, transient receptor potential channel interacting	1.36714	1.36714
-1.80221	-4.13385	-1.30293	0.179057	88.3579	6.71059e-44	6.59412e-43	4.30958e-44	5.40983e-09	ENSG00000145700	ANKRD31	ankyrin repeat domain 31	2.42435	-2.42435
0.792009	2.03064	0.804968	2.55228	88.3018	7.05757e-44	6.93044e-43	4.52939e-44	5.40983e-09	ENSG00000172456	FGGY	FGGY carbohydrate kinase domain containing	1.26069	1.26069
-0.501204	-1.4477	-0.675551	4.98614	88.2231	7.57583e-44	7.43442e-43	4.85876e-44	5.40983e-09	ENSG00000175792	RUVBL1	RuvB like AAA ATPase 1	0.989855	-0.989855
-0.607663	-2.02881	-0.784338	5.30594	88.2091	7.67199e-44	7.52376e-43	4.91715e-44	5.40983e-09	ENSG00000262814	MRPL12	mitochondrial ribosomal protein L12	1.27382	-1.27382
-1.15423	-2.45057	-1.11271	2.88352	88.1821	7.86069e-44	7.70369e-43	5.03474e-44	5.40983e-09	ENSG00000137877	SPTBN5	spectrin beta, non-erythrocytic 5	1.60103	-1.60103
-0.44472	-1.14576	-0.590946	6.47774	88.1684	7.95764e-44	7.79351e-43	5.09345e-44	5.40983e-09	ENSG00000112062	MAPK14	mitogen-activated protein kinase 14	0.820213	-0.820213
-2.43773	-6.53774	-2.97892	-0.342301	88.1341	8.20747e-44	8.03284e-43	5.24986e-44	5.40983e-09	ENSG00000078725	BRINP1	BMP/retinoic acid inducible neural specific 1	4.38458	-4.38458
-0.884097	-3.20059	-1.03316	6.18947	88.1313	8.228e-44	8.04235e-43	5.25607e-44	5.40983e-09	ENSG00000185885	IFITM1	interferon induced transmembrane protein 1	1.85969	-1.85969
0.280549	0.86112	0.310661	5.5292	88.1313	8.22811e-44	8.04235e-43	5.25607e-44	5.40983e-09	ENSG00000173757	STAT5B	signal transducer and activator of transcription 5B	0.519306	0.519306
-0.758435	-2.26733	-0.981791	5.29568	88.0985	8.47481e-44	8.27798e-43	5.41007e-44	5.40983e-09	ENSG00000111912	NCOA7	nuclear receptor coactivator 7	1.49412	-1.49412
-0.392249	-1.00361	-0.423822	7.25389	88.0589	8.78278e-44	8.57311e-43	5.60296e-44	5.40983e-09	ENSG00000143621	ILF2	interleukin enhancer binding factor 2	0.643561	-0.643561
-1.1223	-3.30695	-1.41009	6.61454	88.037	8.95759e-44	8.73795e-43	5.71069e-44	5.40983e-09	ENSG00000100292	HMOX1	heme oxygenase 1	2.15921	-2.15921
-1.08211	-2.85278	-1.14176	3.08248	88.0319	8.9985e-44	8.77204e-43	5.73297e-44	5.40983e-09	ENSG00000137812	KNL1	kinetochore scaffold 1	1.78474	-1.78474
1.3227	3.49904	1.55003	2.447	88.0303	9.0119e-44	8.7793e-43	5.73771e-44	5.40983e-09	ENSG00000100033	PRODH	proline dehydrogenase 1	2.30855	2.30855
0.577917	1.41096	0.507414	5.9708	88.015	9.13671e-44	8.895e-43	5.81333e-44	5.40983e-09	ENSG00000091622	PITPNM3	PITPNM family member 3	0.83073	0.83073
0.584722	1.63748	0.707249	7.31317	88.0066	9.20601e-44	8.95654e-43	5.85355e-44	5.40983e-09	ENSG00000123066	MED13L	mediator complex subunit 13 like	1.07157	1.07157
0.687432	1.4421	0.731977	3.96179	88.0041	9.22732e-44	8.97134e-43	5.86322e-44	5.40983e-09	ENSG00000110011	DNAJC4	DnaJ heat shock protein family (Hsp40) member C4	1.00207	1.00207
-1.33932	-3.07524	-1.40969	0.911704	87.9676	9.53507e-44	9.26444e-43	6.05477e-44	5.40983e-09	ENSG00000248483	POU5F2	POU domain class 5, transcription factor 2	2.0376	-2.0376
-0.626819	-1.50758	-0.559239	4.55977	87.9663	9.54684e-44	9.26976e-43	6.05825e-44	5.40983e-09	ENSG00000278615	C11orf98	chromosome 11 open reading frame 98	0.899139	-0.899139
-0.337024	-0.783619	-0.411686	5.61907	87.948	9.7051e-44	9.41721e-43	6.15461e-44	5.40983e-09	ENSG00000108788	MLX	MLX, MAX dimerization protein	0.561557	-0.561557
-0.793033	-1.69753	-0.591782	5.04713	87.8725	1.03885e-43	1.00737e-42	6.58366e-44	5.40983e-09	ENSG00000143977	SNRPG	small nuclear ribonucleoprotein polypeptide G	1.02557	-1.02557
0.371661	1.065	0.475273	4.26286	87.8447	1.06521e-43	1.03225e-42	6.74629e-44	5.40983e-09	ENSG00000198382	UVRAG	UV radiation resistance associated	0.710484	0.710484
0.658965	1.97397	0.811413	1.94925	87.8012	1.10787e-43	1.07288e-42	7.01183e-44	5.40983e-09	ENSG00000108387	SEPT4	septin 4	1.26662	1.26662
0.718456	1.84763	0.769953	4.68212	87.7785	1.13074e-43	1.09431e-42	7.15187e-44	5.40983e-09	ENSG00000124374	PAIP2B	poly(A) binding protein interacting protein 2B	1.17721	1.17721
-1.20082	-3.61899	-1.31368	3.59133	87.777	1.13229e-43	1.09509e-42	7.15695e-44	5.40983e-09	ENSG00000128340	RAC2	ras-related C3 botulinum toxin substrate 2 (rho family, small GTP binding protein Rac2)	2.18531	-2.18531
-0.641198	-1.83417	-0.648771	8.01927	87.6876	1.22734e-43	1.18624e-42	7.75267e-44	5.40983e-09	ENSG00000139514	SLC7A1	solute carrier family 7 member 1	1.0887	-1.0887
0.639215	1.61323	0.561588	4.65732	87.6847	1.23057e-43	1.18859e-42	7.768e-44	5.40983e-09	ENSG00000126217	MCF2L	MCF.2 cell line derived transforming sequence like	0.938071	0.938071
-0.556716	-1.33784	-0.610509	6.53618	87.6712	1.24565e-43	1.20236e-42	7.85802e-44	5.40983e-09	ENSG00000167085	PHB	prohibitin	0.888487	-0.888487
0.789704	1.75756	0.817396	2.37828	87.6344	1.28775e-43	1.24218e-42	8.11828e-44	5.40983e-09	ENSG00000154309	DISP1	dispatched RND transporter family member 1	1.16987	1.16987
1.30527	3.15819	1.2659	0.183212	87.6224	1.30174e-43	1.25486e-42	8.20111e-44	5.40983e-09	ENSG00000172508	CARNS1	carnosine synthase 1	1.95976	1.95976
-1.26715	-2.99944	-1.13713	2.78192	87.57	1.36482e-43	1.3148e-42	8.59285e-44	5.40983e-09	ENSG00000072571	HMMR	hyaluronan mediated motility receptor	1.80505	-1.80505
1.0177	2.97665	1.1561	3.95538	87.5666	1.36897e-43	1.31793e-42	8.61336e-44	5.40983e-09	ENSG00000128849	CGNL1	cingulin like 1	1.85251	1.85251
-1.19507	-2.89659	-1.05703	2.60883	87.5589	1.37846e-43	1.32621e-42	8.66742e-44	5.40983e-09	ENSG00000100526	CDKN3	cyclin dependent kinase inhibitor 3	1.71535	-1.71535
1.32415	3.77563	1.7442	3.2219	87.5319	1.41256e-43	1.35813e-42	8.87605e-44	5.40983e-09	ENSG00000168490	PHYHIP	phytanoyl-CoA 2-hydroxylase interacting protein	2.56477	2.56477
-0.734423	-1.90977	-0.854992	6.61834	87.5206	1.42706e-43	1.37117e-42	8.96127e-44	5.40983e-09	ENSG00000131724	IL13RA1	interleukin 13 receptor subunit alpha 1	1.26509	-1.26509
1.75681	4.14624	1.33197	0.992915	87.4973	1.45738e-43	1.39939e-42	9.14568e-44	5.40983e-09	ENSG00000151224	MAT1A	methionine adenosyltransferase 1A	2.41206	2.41206
-0.934264	-3.10736	-1.13243	1.29149	87.4889	1.46839e-43	1.40904e-42	9.20876e-44	5.40983e-09	ENSG00000130234	ACE2	angiotensin I converting enzyme 2	1.89576	-1.89576
0.611125	1.94901	0.611777	1.96158	87.4684	1.4959e-43	1.43451e-42	9.37523e-44	5.40983e-09	ENSG00000188227	ZNF793	zinc finger protein 793	1.10677	1.10677
-2.36327	-6.9353	-3.15186	4.5	87.4649	1.50058e-43	1.43806e-42	9.39844e-44	5.40983e-09	ENSG00000151006	PRSS53	protease, serine 53	4.68116	-4.68116
0.437415	1.58499	0.653196	7.8119	87.4425	1.53121e-43	1.46646e-42	9.58402e-44	5.40983e-09	ENSG00000115306	SPTBN1	spectrin beta, non-erythrocytic 1	1.03337	1.03337
-0.559092	-1.27965	-0.529622	4.53104	87.3495	1.66554e-43	1.59407e-42	1.0418e-43	5.40983e-09	ENSG00000181924	COA4	cytochrome c oxidase assembly factor 4 homolog	0.802368	-0.802368
0.530712	1.40436	0.643779	4.18615	87.3245	1.70347e-43	1.62931e-42	1.06483e-43	5.40983e-09	ENSG00000173715	C11orf80	chromosome 11 open reading frame 80	0.943768	0.943768
0.534088	1.63174	0.684768	5.92028	87.3029	1.73704e-43	1.66034e-42	1.08511e-43	5.40983e-09	ENSG00000105971	CAV2	caveolin 2	1.0599	1.0599
-0.606172	-1.95323	-0.761185	5.90756	87.2901	1.75736e-43	1.67868e-42	1.0971e-43	5.40983e-09	ENSG00000142634	EFHD2	EF-hand domain family member D2	1.22772	-1.22772
-0.367059	-1.20901	-0.47672	6.33935	87.278	1.77659e-43	1.69594e-42	1.10838e-43	5.40983e-09	ENSG00000149923	PPP4C	protein phosphatase 4 catalytic subunit	0.765681	-0.765681
-0.445249	-1.10576	-0.448397	6.24211	87.2675	1.79359e-43	1.71106e-42	1.11826e-43	5.40983e-09	ENSG00000165283	STOML2	stomatin like 2	0.692191	-0.692191
-0.461892	-1.10239	-0.476944	8.27467	87.2455	1.82964e-43	1.74432e-42	1.14e-43	5.40983e-09	ENSG00000156711	MAPK13	mitogen-activated protein kinase 13	0.710876	-0.710876
0.792975	2.83181	1.38885	0.402625	87.1684	1.96173e-43	1.86904e-42	1.22151e-43	5.40983e-09	ENSG00000145103	ILDR1	immunoglobulin like domain containing receptor 1	2.02043	2.02043
0.404294	1.05203	0.43588	4.39587	87.1643	1.96901e-43	1.87476e-42	1.22525e-43	5.40983e-09	ENSG00000187189	TSPYL4	TSPY like 4	0.669076	0.669076
1.6117	4.58205	1.39175	0.879939	87.1124	2.06354e-43	1.9635e-42	1.28324e-43	5.40983e-09	ENSG00000166426	CRABP1	cellular retinoic acid binding protein 1	2.5364	2.5364
0.535137	1.41094	0.458608	4.73459	87.1025	2.08221e-43	1.97998e-42	1.29401e-43	5.40983e-09	ENSG00000072840	EVC	EvC ciliary complex subunit 1	0.799813	0.799813
0.831395	1.89547	0.970934	3.0391	87.0815	2.122e-43	2.01652e-42	1.31789e-43	5.40983e-09	ENSG00000185015	CA13	carbonic anhydrase 13	1.33593	1.33593
1.03367	2.72393	1.14898	4.62618	87.078	2.1288e-43	2.02167e-42	1.32126e-43	5.40983e-09	ENSG00000196369	SRGAP2B	SLIT-ROBO Rho GTPase activating protein 2B	1.75072	1.75072
-0.372442	-1.16135	-0.52943	6.28431	87.0373	2.20864e-43	2.09615e-42	1.36994e-43	5.40983e-09	ENSG00000132388	UBE2G1	ubiquitin conjugating enzyme E2 G1	0.788996	-0.788996
0.384545	1.14276	0.340869	3.78314	87.0166	2.25042e-43	2.13442e-42	1.39495e-43	5.40983e-09	ENSG00000178764	ZHX2	zinc fingers and homeoboxes 2	0.630484	0.630484
-1.30436	-4.29596	-1.59792	1.47708	86.9948	2.29528e-43	2.17557e-42	1.42184e-43	5.40983e-09	ENSG00000155307	SAMSN1	SAM domain, SH3 domain and nuclear localization signals 1	2.64448	-2.64448
-1.32623	-4.74853	-1.31784	5.4527	86.9517	2.38664e-43	2.26071e-42	1.47749e-43	5.40983e-09	ENSG00000119917	IFIT3	interferon induced protein with tetratricopeptide repeats 3	2.5861	-2.5861
-0.848179	-3.28499	-1.25079	5.73785	86.8931	2.5166e-43	2.38228e-42	1.55694e-43	5.40983e-09	ENSG00000117228	GBP1	guanylate binding protein 1	2.06953	-2.06953
-0.578677	-1.32506	-0.65881	5.29243	86.8327	2.65801e-43	2.51452e-42	1.64336e-43	5.40983e-09	ENSG00000143319	ISG20L2	interferon stimulated exonuclease gene 20 like 2	0.918499	-0.918499
-0.762091	-1.94396	-0.985405	5.04726	86.7971	2.74522e-43	2.59535e-42	1.69619e-43	5.40983e-09	ENSG00000110218	PANX1	pannexin 1	1.37671	-1.37671
-0.466011	-1.19067	-0.555194	6.115	86.7945	2.75159e-43	2.5997e-42	1.69903e-43	5.40983e-09	ENSG00000033050	ABCF2	ATP binding cassette subfamily F member 2	0.804975	-0.804975
-0.786643	-2.10593	-0.868049	2.39272	86.7867	2.77111e-43	2.61647e-42	1.70999e-43	5.40983e-09	ENSG00000065600	TMEM206	transmembrane protein 206	1.33949	-1.33949
-0.426967	-1.04687	-0.513198	5.30647	86.78	2.78788e-43	2.63062e-42	1.71924e-43	5.40983e-09	ENSG00000160785	SLC25A44	solute carrier family 25 member 44	0.724818	-0.724818
-0.822472	-1.76853	-0.689799	3.63403	86.7744	2.80218e-43	2.64241e-42	1.72695e-43	5.40983e-09	ENSG00000146733	PSPH	phosphoserine phosphatase	1.0846	-1.0846
1.13054	3.41328	1.20528	1.54898	86.7618	2.83443e-43	2.67111e-42	1.74571e-43	5.40983e-09	ENSG00000139364	TMEM132B	transmembrane protein 132B	2.03466	2.03466
-1.68065	-4.87323	-1.71025	0.577244	86.7254	2.92935e-43	2.7588e-42	1.80301e-43	5.40983e-09	ENSG00000134460	IL2RA	interleukin 2 receptor subunit alpha	2.88566	-2.88566
-1.03931	-2.34951	-1.26195	6.9587	86.7115	2.96642e-43	2.79193e-42	1.82466e-43	5.40983e-09	ENSG00000112245	PTP4A1	protein tyrosine phosphatase type IVA, member 1	1.70089	-1.70089
-0.739191	-2.12188	-0.721565	2.87436	86.6965	3.00693e-43	2.82825e-42	1.8484e-43	5.40983e-09	ENSG00000156398	SFXN2	sideroflexin 2	1.23691	-1.23691
-0.558844	-1.56647	-0.596294	5.38143	86.6762	3.06295e-43	2.8791e-42	1.88163e-43	5.40983e-09	ENSG00000137752	CASP1	caspase 1	0.961472	-0.961472
-0.697844	-1.98882	-0.8862	5.4857	86.6422	3.1587e-43	2.9672e-42	1.93921e-43	5.40983e-09	ENSG00000116991	SIPA1L2	signal induced proliferation associated 1 like 2	1.3251	-1.3251
-0.714181	-1.61572	-0.729814	5.46606	86.6406	3.16331e-43	2.96963e-42	1.9408e-43	5.40983e-09	ENSG00000148834	GSTO1	glutathione S-transferase omega 1	1.06023	-1.06023
-0.411908	-1.07202	-0.505632	6.02243	86.6276	3.20095e-43	3.00188e-42	1.96188e-43	5.40983e-09	ENSG00000182180	MRPS16	mitochondrial ribosomal protein S16	0.730588	-0.730588
0.816465	2.29863	1.24659	3.07165	86.6273	3.20173e-43	3.00188e-42	1.96188e-43	5.40983e-09	ENSG00000078401	EDN1	endothelin 1	1.70635	1.70635
0.910352	2.44028	1.19829	1.03783	86.6113	3.24845e-43	3.04374e-42	1.98923e-43	5.40983e-09	ENSG00000177694	NAALADL2	N-acetylated alpha-linked acidic dipeptidase like 2	1.70507	1.70507
0.845635	1.82954	0.667393	4.13283	86.5993	3.28402e-43	3.07511e-42	2.00974e-43	5.40983e-09	ENSG00000108846	ABCC3	ATP binding cassette subfamily C member 3	1.1073	1.1073
0.577517	1.43082	0.749395	3.64233	86.575	3.35727e-43	3.1417e-42	2.05326e-43	5.40983e-09	ENSG00000176834	VSIG10	V-set and immunoglobulin domain containing 10	1.02972	1.02972
-0.430626	-1.17376	-0.44834	7.9906	86.5635	3.39227e-43	3.17244e-42	2.07335e-43	5.40983e-09	ENSG00000175166	PSMD2	proteasome 26S subunit, non-ATPase 2	0.719704	-0.719704
1.00114	2.78338	1.4626	3.0792	86.5428	3.45655e-43	3.2305e-42	2.1113e-43	5.40983e-09	ENSG00000131781	FMO5	flavin containing monooxygenase 5	2.02696	2.02696
1.30716	2.8047	1.41197	1.00293	86.5324	3.48946e-43	3.25919e-42	2.13004e-43	5.40983e-09	ENSG00000174599	TRAM1L1	translocation associated membrane protein 1-like 1	1.94456	1.94456
-0.392541	-0.905167	-0.425643	6.27725	86.5105	3.55941e-43	3.32241e-42	2.17136e-43	5.40983e-09	ENSG00000165006	UBAP1	ubiquitin associated protein 1	0.608526	-0.608526
0.422463	0.934315	0.364117	6.45115	86.4379	3.80176e-43	3.54638e-42	2.31774e-43	5.40983e-09	ENSG00000144579	CTDSP1	CTD small phosphatase 1	0.569897	0.569897
-0.318519	-0.806325	-0.312759	6.09713	86.4204	3.86245e-43	3.60071e-42	2.35324e-43	5.40983e-09	ENSG00000078668	VDAC3	voltage dependent anion channel 3	0.494475	-0.494475
0.594165	1.51704	0.669214	6.36676	86.4146	3.88278e-43	3.61738e-42	2.36414e-43	5.40983e-09	ENSG00000109670	FBXW7	F-box and WD repeat domain containing 7	0.995266	0.995266
-0.435388	-0.980782	-0.378352	5.19702	86.4047	3.91798e-43	3.64786e-42	2.38406e-43	5.40983e-09	ENSG00000124541	RRP36	ribosomal RNA processing 36	0.59493	-0.59493
-0.553382	-1.36547	-0.48437	5.51286	86.3923	3.96228e-43	3.68677e-42	2.40949e-43	5.40983e-09	ENSG00000184076	UQCR10	ubiquinol-cytochrome c reductase, complex III subunit X	0.799686	-0.799686
-0.88505	-2.16604	-0.891088	3.01236	86.3882	3.97685e-43	3.69799e-42	2.41682e-43	5.40983e-09	ENSG00000119969	HELLS	helicase, lymphoid-specific	1.36391	-1.36391
0.746261	1.82196	0.799065	5.30268	86.363	4.06895e-43	3.78125e-42	2.47124e-43	5.40983e-09	ENSG00000106003	LFNG	LFNG O-fucosylpeptide 3-beta-N-acetylglucosaminyltransferase	1.18626	1.18626
0.525739	1.30917	0.558759	4.52502	86.3404	4.15347e-43	3.85735e-42	2.52097e-43	5.40983e-09	ENSG00000171105	INSR	insulin receptor	0.84188	0.84188
-1.12149	-2.62973	-1.1157	1.4918	86.3339	4.17802e-43	3.8777e-42	2.53427e-43	5.40983e-09	ENSG00000109674	NEIL3	nei like DNA glycosylase 3	1.67507	-1.67507
-0.702925	-1.87187	-0.854115	7.55326	86.296	4.32394e-43	4.01061e-42	2.62113e-43	5.40983e-09	ENSG00000058063	ATP11B	ATPase phospholipid transporting 11B (putative)	1.25552	-1.25552
0.437951	1.36994	0.552434	3.91552	86.2625	4.45781e-43	4.13217e-42	2.70058e-43	5.40983e-09	ENSG00000170949	ZNF160	zinc finger protein 160	0.873722	0.873722
0.555583	1.65121	0.65207	3.95463	86.2603	4.46641e-43	4.13754e-42	2.70409e-43	5.40983e-09	ENSG00000274349	ZNF658	zinc finger protein 658	1.03763	1.03763
-0.756596	-1.5957	-0.647028	5.56545	86.2596	4.46937e-43	4.13768e-42	2.70418e-43	5.40983e-09	ENSG00000144867	SRPRB	SRP receptor beta subunit	0.991668	-0.991668
1.05867	2.87931	1.00368	2.73747	86.24	4.54984e-43	4.20954e-42	2.75114e-43	5.40983e-09	ENSG00000113494	PRLR	prolactin receptor	1.68881	1.68881
0.585842	1.58078	0.544182	3.64121	86.222	4.6245e-43	4.27592e-42	2.79453e-43	5.40983e-09	ENSG00000079482	OPHN1	oligophrenin 1	0.920985	0.920985
1.10997	2.68298	1.1255	1.69213	86.1093	5.12326e-43	4.73411e-42	3.09398e-43	5.40983e-09	ENSG00000256660	CLEC12B	C-type lectin domain family 12 member B	1.70444	1.70444
-1.25664	-3.53328	-1.26591	1.80247	86.0986	5.17295e-43	4.77702e-42	3.12202e-43	5.40983e-09	ENSG00000169508	GPR183	G protein-coupled receptor 183	2.10654	-2.10654
0.968627	1.94677	0.648924	5.6991	86.0879	5.22384e-43	4.821e-42	3.15076e-43	5.40983e-09	ENSG00000084636	COL16A1	collagen type XVI alpha 1 chain	1.19866	1.19866
-0.598752	-1.15392	-0.317795	5.36557	86.0311	5.50027e-43	5.07293e-42	3.31541e-43	5.40983e-09	ENSG00000198015	MRPL42	mitochondrial ribosomal protein L42	0.720136	-0.720136
0.684654	1.64981	0.562525	6.33258	85.9962	5.67769e-43	5.23328e-42	3.42021e-43	5.40983e-09	ENSG00000107679	PLEKHA1	pleckstrin homology domain containing A1	0.960668	0.960668
0.86704	2.36301	0.796217	4.08643	85.9531	5.90476e-43	5.43918e-42	3.55478e-43	5.40983e-09	ENSG00000003137	CYP26B1	cytochrome P450 family 26 subfamily B member 1	1.36446	1.36446
-0.353626	-0.919246	-0.381024	5.79499	85.9485	5.92926e-43	5.45834e-42	3.56729e-43	5.40983e-09	ENSG00000168256	NKIRAS2	NFKB inhibitor interacting Ras like 2	0.584696	-0.584696
0.424597	1.06123	0.423182	8.47885	85.9471	5.93702e-43	5.46206e-42	3.56973e-43	5.40983e-09	ENSG00000100129	EIF3L	eukaryotic translation initiation factor 3 subunit L	0.659081	0.659081
-0.564902	-1.28864	-0.669381	4.58422	85.9345	6.00529e-43	5.52141e-42	3.60852e-43	5.40983e-09	ENSG00000135297	MTO1	mitochondrial tRNA translation optimization 1	0.915663	-0.915663
0.5061	1.1929	0.47101	4.80585	85.9001	6.19583e-43	5.69305e-42	3.72069e-43	5.40983e-09	ENSG00000112624	GLTSCR1L	GLTSCR1 like	0.732421	0.732421
0.87496	2.19478	0.89305	3.23418	85.8484	6.49427e-43	5.96355e-42	3.89747e-43	5.40983e-09	ENSG00000100154	TTC28	tetratricopeptide repeat domain 28	1.37776	1.37776
-0.580623	-1.16995	-0.578732	7.05782	85.8166	6.68523e-43	6.13507e-42	4.00958e-43	5.40983e-09	ENSG00000124783	SSR1	signal sequence receptor subunit 1	0.797222	-0.797222
0.403244	1.30655	0.574618	2.43547	85.7462	7.12737e-43	6.53676e-42	4.2721e-43	5.40983e-09	ENSG00000276291	FRG1HP	FSHD region gene 1 family member H, pseudogene	0.873551	0.873551
-1.53296	-3.91496	-0.905996	2.21462	85.7429	7.14868e-43	6.55221e-42	4.2822e-43	5.40983e-09	ENSG00000070526	ST6GALNAC1	ST6 N-acetylgalactosaminide alpha-2,6-sialyltransferase 1	2.22478	-2.22478
-2.61538	-6.74247	-3.07173	-1.0267	85.715	7.33258e-43	6.71659e-42	4.38962e-43	5.40983e-09	ENSG00000165091	TMC1	transmembrane channel like 1	4.50492	-4.50492
0.381092	1.31473	0.557559	2.87445	85.6887	7.51016e-43	6.87497e-42	4.49314e-43	5.40983e-09	ENSG00000160961	ZNF333	zinc finger protein 333	0.866667	0.866667
1.34555	2.92076	1.63131	4.33105	85.6604	7.70604e-43	7.0499e-42	4.60746e-43	5.40983e-09	ENSG00000158477	CD1A	CD1a molecule	2.1553	2.1553
-1.78571	-5.47267	-2.3426	0.913809	85.6266	7.94676e-43	7.26561e-42	4.74844e-43	5.40983e-09	ENSG00000153976	HS3ST3A1	heparan sulfate-glucosamine 3-sulfotransferase 3A1	3.59216	-3.59216
-1.06743	-3.06804	-1.33537	2.37491	85.6234	7.97023e-43	7.28254e-42	4.7595e-43	5.40983e-09	ENSG00000105928	DFNA5	DFNA5, deafness associated tumor suppressor	2.02047	-2.02047
0.561665	1.41339	0.497686	6.42171	85.6204	7.99179e-43	7.29771e-42	4.76942e-43	5.40983e-09	ENSG00000198729	PPP1R14C	protein phosphatase 1 regulatory inhibitor subunit 14C	0.826095	0.826095
-0.872558	-1.92243	-0.795781	7.38855	85.6168	8.01836e-43	7.31744e-42	4.78231e-43	5.40983e-09	ENSG00000104549	SQLE	squalene epoxidase	1.20016	-1.20016
-0.536885	-1.781	-0.82475	4.34545	85.5826	8.27218e-43	7.54439e-42	4.93063e-43	5.40983e-09	ENSG00000135439	AGAP2	ArfGAP with GTPase domain, ankyrin repeat and PH domain 2	1.22577	-1.22577
0.666802	1.7762	0.526706	4.58043	85.5569	8.46818e-43	7.71837e-42	5.04434e-43	5.40983e-09	ENSG00000175274	TP53I11	tumor protein p53 inducible protein 11	0.990581	0.990581
1.38772	2.59306	1.06038	0.792459	85.5534	8.49457e-43	7.73763e-42	5.05693e-43	5.40983e-09	ENSG00000007174	DNAH9	dynein axonemal heavy chain 9	1.66658	1.66658
-0.781558	-2.82555	-1.19865	3.17616	85.5361	8.62958e-43	7.85574e-42	5.13412e-43	5.40983e-09	ENSG00000140511	HAPLN3	hyaluronan and proteoglycan link protein 3	1.86903	-1.86903
0.768008	2.35004	1.05226	6.66253	85.4965	8.94666e-43	8.13936e-42	5.31948e-43	5.40983e-09	ENSG00000131620	ANO1	anoctamin 1	1.57908	1.57908
1.02592	2.20489	0.900585	1.3041	85.4954	8.95563e-43	8.14248e-42	5.32152e-43	5.40983e-09	ENSG00000169783	LINGO1	leucine rich repeat and Ig domain containing 1	1.36917	1.36917
-0.610673	-1.53571	-0.701925	10.6711	85.4032	9.7409e-43	8.85099e-42	5.78456e-43	5.40983e-09	ENSG00000111640	GAPDH	glyceraldehyde-3-phosphate dehydrogenase	1.02544	-1.02544
-0.978511	-2.23105	-0.975355	2.22871	85.4	9.76953e-43	8.87152e-42	5.79798e-43	5.40983e-09	ENSG00000163507	KIAA1524	KIAA1524	1.43955	-1.43955
-0.482347	-1.11695	-0.409108	4.79753	85.399	9.7785e-43	8.8742e-42	5.79973e-43	5.40983e-09	ENSG00000162928	PEX13	peroxisomal biogenesis factor 13	0.665378	-0.665378
-0.578846	-1.4124	-0.328132	4.99102	85.3178	1.05298e-42	9.55016e-42	6.24151e-43	5.40983e-09	ENSG00000155287	SLC25A28	solute carrier family 25 member 28	0.813712	-0.813712
-0.470061	-1.42284	-0.588414	6.77879	85.3112	1.05926e-42	9.60119e-42	6.27486e-43	5.40983e-09	ENSG00000120549	KIAA1217	KIAA1217	0.916596	-0.916596
0.74488	1.58531	0.409197	2.75938	85.299	1.07113e-42	9.70282e-42	6.34128e-43	5.40983e-09	ENSG00000120696	KBTBD7	kelch repeat and BTB domain containing 7	0.953807	0.953807
0.504374	1.14621	0.401869	3.91269	85.2845	1.08544e-42	9.8264e-42	6.42204e-43	5.40983e-09	ENSG00000102226	USP11	ubiquitin specific peptidase 11	0.680484	0.680484
0.771784	2.72908	1.17429	-0.459985	85.2383	1.13216e-42	1.0243e-41	6.69431e-43	5.40983e-09	ENSG00000184515	BEX5	brain expressed X-linked 5	1.8156	1.8156
0.575942	1.67006	0.588779	1.95438	85.1454	1.23228e-42	1.1142e-41	7.28185e-43	5.40983e-09	ENSG00000227124	ZNF717	zinc finger protein 717	0.991042	0.991042
0.735421	1.58995	0.705729	4.76375	85.1407	1.23756e-42	1.11828e-41	7.30853e-43	5.40983e-09	ENSG00000184481	FOXO4	forkhead box O4	1.0281	1.0281
-0.413469	-0.888813	-0.353208	7.04927	85.1283	1.25167e-42	1.13035e-41	7.38738e-43	5.40983e-09	ENSG00000004455	AK2	adenylate kinase 2	0.547592	-0.547592
-0.880308	-2.58781	-0.808623	1.65283	85.1258	1.25447e-42	1.13217e-41	7.39931e-43	5.40983e-09	ENSG00000100290	BIK	BCL2 interacting killer	1.45533	-1.45533
-0.365922	-1.08554	-0.507734	6.89407	85.1186	1.26275e-42	1.13895e-41	7.44362e-43	5.40983e-09	ENSG00000065000	AP3D1	adaptor related protein complex 3 delta 1 subunit	0.744788	-0.744788
1.54751	3.68812	1.70013	2.18835	85.0898	1.29641e-42	1.1686e-41	7.63736e-43	5.40983e-09	ENSG00000259171			2.46084	2.46084
-0.428221	-1.20378	-0.460357	6.42388	85.0881	1.2984e-42	1.16967e-41	7.64439e-43	5.40983e-09	ENSG00000169021	UQCRFS1	ubiquinol-cytochrome c reductase, Rieske iron-sulfur polypeptide 1	0.740745	-0.740745
0.6823	1.73979	0.723836	2.70135	85.0585	1.33393e-42	1.20094e-41	7.84875e-43	5.40983e-09	ENSG00000198919	DZIP3	DAZ interacting zinc finger protein 3	1.10662	1.10662
-0.987073	-2.10746	-0.953905	2.73099	85.0573	1.33547e-42	1.2016e-41	7.85304e-43	5.40983e-09	ENSG00000203760	CENPW	centromere protein W	1.37538	-1.37538
-0.353109	-1.02712	-0.437495	6.37014	85.0546	1.33874e-42	1.2038e-41	7.86745e-43	5.40983e-09	ENSG00000170445	HARS	histidyl-tRNA synthetase	0.669522	-0.669522
1.19612	3.89739	1.45426	2.04897	85.0235	1.3773e-42	1.23772e-41	8.08913e-43	5.40983e-09	ENSG00000112379	ARFGEF3	ARFGEF family member 3	2.40069	2.40069
-0.665802	-1.63233	-0.549434	4.67974	84.9806	1.43233e-42	1.28639e-41	8.40719e-43	5.40983e-09	ENSG00000138074	SLC5A6	solute carrier family 5 member 6	0.944583	-0.944583
-0.736929	-1.4612	-0.535521	4.74753	84.8877	1.55907e-42	1.39936e-41	9.14554e-43	5.40983e-09	ENSG00000111261	MANSC1	MANSC domain containing 1	0.909602	-0.909602
-1.12062	-2.75587	-1.46186	5.99217	84.8762	1.57562e-42	1.41335e-41	9.23697e-43	5.40983e-09	ENSG00000163235	TGFA	transforming growth factor alpha	1.99662	-1.99662
1.00324	2.69887	1.33282	3.69026	84.8129	1.66936e-42	1.49653e-41	9.78057e-43	5.40983e-09	ENSG00000143416	SELENBP1	selenium binding protein 1	1.89234	1.89234
0.842162	2.06452	0.67554	0.226165	84.7958	1.69566e-42	1.51918e-41	9.9286e-43	5.40983e-09	ENSG00000186446	ZNF501	zinc finger protein 501	1.18979	1.18979
0.688894	2.19303	0.757967	0.901932	84.791	1.70325e-42	1.52505e-41	9.96694e-43	5.40983e-09	ENSG00000081853	PCDHGA2	protocadherin gamma subfamily A, 2	1.30037	1.30037
-1.27147	-4.22485	-1.33824	2.03273	84.7836	1.71475e-42	1.53441e-41	1.00282e-42	5.40983e-09	ENSG00000077984	CST7	cystatin F	2.41745	-2.41745
0.422231	1.31346	0.455951	3.49278	84.7697	1.73671e-42	1.55313e-41	1.01504e-42	5.40983e-09	ENSG00000198093	ZNF649	zinc finger protein 649	0.778822	0.778822
-0.416685	-1.09746	-0.46842	6.50514	84.7667	1.74144e-42	1.5564e-41	1.01719e-42	5.40983e-09	ENSG00000114354	TFG	TRK-fused gene	0.709688	-0.709688
0.371391	0.862992	0.398244	4.37286	84.759	1.75371e-42	1.56642e-41	1.02374e-42	5.40983e-09	ENSG00000016864	GLT8D1	glycosyltransferase 8 domain containing 1	0.574636	0.574636
0.651867	1.59549	0.680907	6.49654	84.7439	1.77806e-42	1.58721e-41	1.03732e-42	5.40983e-09	ENSG00000106780	MEGF9	multiple EGF like domains 9	1.02413	1.02413
0.691493	1.9144	0.797183	2.43572	84.7173	1.82183e-42	1.62529e-41	1.06221e-42	5.40983e-09	ENSG00000166402	TUB	tubby bipartite transcription factor	1.22795	1.22795
-1.35798	-4.27786	-1.71009	0.229205	84.7152	1.8254e-42	1.6275e-41	1.06365e-42	5.40983e-09	ENSG00000027869	SH2D2A	SH2 domain containing 2A	2.71802	-2.71802
0.552437	1.33575	0.403202	6.37048	84.6443	1.94768e-42	1.73547e-41	1.13421e-42	5.40983e-09	ENSG00000186522	SEPT10	septin 10	0.768423	0.768423
-2.55051	-6.51804	-2.62106	-0.777645	84.6362	1.96219e-42	1.74733e-41	1.14197e-42	5.40983e-09	ENSG00000214856	KRT16P1	keratin 16 pseudogene 1	4.07481	-4.07481
1.22522	2.39674	1.16324	-0.0373527	84.6115	2.00689e-42	1.78606e-41	1.16728e-42	5.40983e-09	ENSG00000099338	CATSPERG	cation channel sperm associated auxiliary subunit gamma	1.60959	1.60959
-0.259718	-0.901301	-0.355587	5.93263	84.5959	2.03575e-42	1.81065e-41	1.18335e-42	5.40983e-09	ENSG00000101158	NELFCD	negative elongation factor complex member C/D	0.573243	-0.573243
1.14286	2.61209	0.999177	7.86801	84.5374	2.14781e-42	1.90916e-41	1.24773e-42	5.40983e-09	ENSG00000080166	DCT	dopachrome tautomerase	1.57769	1.57769
-2.29127	-6.64918	-2.05796	0.734753	84.5196	2.18297e-42	1.93925e-41	1.26739e-42	5.40983e-09	ENSG00000205639	MFSD2B	major facilitator superfamily domain containing 2B	3.71888	-3.71888
0.627624	2.04392	0.934222	1.66793	84.5085	2.20534e-42	1.95794e-41	1.27961e-42	5.40983e-09	ENSG00000183044	ABAT	4-aminobutyrate aminotransferase	1.3951	1.3951
1.13156	2.82767	1.08952	8.03066	84.4881	2.24695e-42	1.99368e-41	1.30297e-42	5.40983e-09	ENSG00000136155	SCEL	sciellin	1.72589	1.72589
-0.643596	-1.86046	-0.576448	4.48566	84.483	2.25737e-42	2.00172e-41	1.30822e-42	5.40983e-09	ENSG00000104611	SH2D4A	SH2 domain containing 4A	1.04064	-1.04064
0.485066	1.10584	0.31221	2.23723	84.4485	2.32977e-42	2.06468e-41	1.34937e-42	5.40983e-09	ENSG00000197016	ZNF470	zinc finger protein 470	0.648421	0.648421
-0.374066	-1.03857	-0.344822	4.86957	84.4398	2.34839e-42	2.07992e-41	1.35933e-42	5.40983e-09	ENSG00000169241	SLC50A1	solute carrier family 50 member 1	0.596777	-0.596777
0.782333	1.65715	0.705197	2.14659	84.4306	2.36837e-42	2.09636e-41	1.37007e-42	5.40983e-09	ENSG00000103485	QPRT	quinolinate phosphoribosyltransferase	1.04569	1.04569
-1.24712	-2.91352	-0.942977	1.14634	84.4281	2.37369e-42	2.09944e-41	1.37209e-42	5.40983e-09	ENSG00000169684	CHRNA5	cholinergic receptor nicotinic alpha 5 subunit	1.7013	-1.7013
0.633786	1.60016	0.30549	2.70616	84.4276	2.3747e-42	2.09944e-41	1.37209e-42	5.40983e-09	ENSG00000165572	KBTBD6	kelch repeat and BTB domain containing 6	0.923651	0.923651
0.60095	1.5619	0.41708	1.86795	84.3963	2.44385e-42	2.15927e-41	1.41119e-42	5.40983e-09	ENSG00000186017	ZNF566	zinc finger protein 566	0.877006	0.877006
0.663057	1.49019	0.465792	5.41697	84.3946	2.44766e-42	2.16134e-41	1.41254e-42	5.40983e-09	ENSG00000276045	ORAI1	ORAI calcium release-activated calcium modulator 1	0.879659	0.879659
0.606282	1.40602	0.52883	1.70967	84.3828	2.47427e-42	2.18353e-41	1.42704e-42	5.40983e-09	ENSG00000159882	ZNF230	zinc finger protein 230	0.843453	0.843453
-0.471688	-0.970524	-0.373365	3.36846	84.3761	2.4894e-42	2.19556e-41	1.43491e-42	5.40983e-09	ENSG00000197798	FAM118B	family with sequence similarity 118 member B	0.600497	-0.600497
0.699649	1.72388	0.886745	7.37639	84.3244	2.61016e-42	2.30069e-41	1.50362e-42	5.40983e-09	ENSG00000138162	TACC2	transforming acidic coiled-coil containing protein 2	1.22719	1.22719
0.853495	2.21072	0.805215	-0.17234	84.3005	2.66784e-42	2.35013e-41	1.53593e-42	5.40983e-09	ENSG00000171357	LURAP1	leucine rich adaptor protein 1	1.31746	1.31746
-0.367776	-0.953395	-0.376664	6.86428	84.2943	2.68314e-42	2.36219e-41	1.54381e-42	5.40983e-09	ENSG00000241685	ARPC1A	actin related protein 2/3 complex subunit 1A	0.591556	-0.591556
-0.587247	-1.43496	-0.547236	5.85617	84.2829	2.71121e-42	2.38474e-41	1.55854e-42	5.40983e-09	ENSG00000147044	CASK	calcium/calmodulin dependent serine protein kinase	0.869215	-0.869215
0.750703	1.67189	0.62079	2.98519	84.2826	2.71199e-42	2.38474e-41	1.55854e-42	5.40983e-09	ENSG00000178922	HYI	hydroxypyruvate isomerase (putative)	1.0071	1.0071
-0.741373	-2.16169	-0.991103	4.17211	84.276	2.72857e-42	2.39788e-41	1.56714e-42	5.40983e-09	ENSG00000176890	TYMS	thymidylate synthetase	1.4652	-1.4652
-0.461315	-1.1688	-0.405008	5.4862	84.272	2.73854e-42	2.40521e-41	1.57192e-42	5.40983e-09	ENSG00000111726	CMAS	cytidine monophosphate N-acetylneuraminic acid synthetase	0.678455	-0.678455
0.650936	1.61898	0.658545	5.60305	84.2538	2.78443e-42	2.44406e-41	1.59731e-42	5.40983e-09	ENSG00000188706	ZDHHC9	zinc finger DHHC-type containing 9	1.01523	1.01523
-0.952142	-2.60115	-1.11315	5.99163	84.2324	2.83973e-42	2.49111e-41	1.62806e-42	5.40983e-09	ENSG00000131747	TOP2A	topoisomerase (DNA) II alpha	1.69019	-1.69019
-1.23733	-3.16996	-1.08414	5.63017	84.1738	2.99626e-42	2.62685e-41	1.71678e-42	5.40983e-09	ENSG00000185215	TNFAIP2	TNF alpha induced protein 2	1.83098	-1.83098
-4.48763	-12.7339	-5.70333	1.08861	84.1629	3.02633e-42	2.65164e-41	1.73298e-42	5.40983e-09	ENSG00000163739	CXCL1	C-X-C motif chemokine ligand 1	8.50426	-8.50426
-0.775795	-1.92546	-0.903275	3.30682	84.1206	3.14609e-42	2.75493e-41	1.80048e-42	5.40983e-09	ENSG00000104356	POP1	POP1 homolog, ribonuclease P/MRP subunit	1.30244	-1.30244
0.851127	1.61999	0.668298	2.46939	84.0637	3.31461e-42	2.90077e-41	1.8958e-42	5.40983e-09	ENSG00000095397	WHRN	whirlin	1.03658	1.03658
-0.635598	-1.36213	-0.574174	3.9234	84.063	3.31685e-42	2.90101e-41	1.89596e-42	5.40983e-09	ENSG00000168393	DTYMK	deoxythymidylate kinase	0.856004	-0.856004
-0.73474	-1.86135	-0.870529	5.40755	84.0404	3.3863e-42	2.96e-41	1.9345e-42	5.40983e-09	ENSG00000163694	RBM47	RNA binding motif protein 47	1.25945	-1.25945
-0.844923	-1.89831	-0.977973	7.32624	84.0367	3.39766e-42	2.96816e-41	1.93984e-42	5.40983e-09	ENSG00000100644	HIF1A	hypoxia inducible factor 1 alpha subunit	1.34036	-1.34036
1.11747	3.21665	1.41733	0.982683	84.0227	3.44157e-42	3.00474e-41	1.96374e-42	5.40983e-09	ENSG00000170500	LONRF2	LON peptidase N-terminal domain and ring finger 2	2.13232	2.13232
0.96431	2.10025	0.938266	1.88653	83.997	3.52376e-42	3.07467e-41	2.00945e-42	5.40983e-09	ENSG00000169750	RAC3	ras-related C3 botulinum toxin substrate 3 (rho family, small GTP binding protein Rac3)	1.36403	1.36403
-0.342953	-0.900715	-0.370327	5.77289	83.9888	3.55035e-42	3.09604e-41	2.02342e-42	5.40983e-09	ENSG00000117118	SDHB	succinate dehydrogenase complex iron sulfur subunit B	0.571095	-0.571095
-0.342614	-1.01752	-0.418269	6.05126	83.9817	3.57347e-42	3.11435e-41	2.03539e-42	5.40983e-09	ENSG00000116221	MRPL37	mitochondrial ribosomal protein L37	0.652426	-0.652426
-1.46202	-4.28386	-1.71157	1.46924	83.972	3.60557e-42	3.14047e-41	2.05245e-42	5.40983e-09	ENSG00000185338	SOCS1	suppressor of cytokine signaling 1	2.70439	-2.70439
0.589316	1.06191	0.403487	5.13176	83.9709	3.609e-42	3.14161e-41	2.0532e-42	5.40983e-09	ENSG00000111276	CDKN1B	cyclin dependent kinase inhibitor 1B	0.686003	0.686003
1.00885	2.22569	1.06893	5.57421	83.9541	3.66528e-42	3.18871e-41	2.08398e-42	5.40983e-09	ENSG00000116990	MYCL	v-myc avian myelocytomatosis viral oncogene lung carcinoma derived homolog	1.50686	1.50686
-0.385564	-0.989952	-0.33854	5.98204	83.9203	3.78064e-42	3.28712e-41	2.1483e-42	5.40983e-09	ENSG00000060339	CCAR1	cell division cycle and apoptosis regulator 1	0.571917	-0.571917
-0.585687	-1.24517	-0.45348	6.00332	83.9184	3.78717e-42	3.29086e-41	2.15074e-42	5.40983e-09	ENSG00000154723	ATP5J	ATP synthase, H+ transporting, mitochondrial Fo complex subunit F6	0.757362	-0.757362
0.581641	1.4266	0.498441	6.47237	83.8918	3.88075e-42	3.37019e-41	2.20259e-42	5.40983e-09	ENSG00000005483	KMT2E	lysine methyltransferase 2E	0.832049	0.832049
1.08413	2.57612	0.872512	2.04425	83.8908	3.88422e-42	3.37121e-41	2.20325e-42	5.40983e-09	ENSG00000112182	BACH2	BTB domain and CNC homolog 2	1.50386	1.50386
-0.638606	-1.29848	-0.427287	4.08162	83.8643	3.97985e-42	3.45217e-41	2.25617e-42	5.40983e-09	ENSG00000166797	FAM96A	family with sequence similarity 96 member A	0.79569	-0.79569
-0.520224	-1.64321	-0.660573	6.45704	83.8572	4.00612e-42	3.47292e-41	2.26972e-42	5.40983e-09	ENSG00000002549	LAP3	leucine aminopeptidase 3	1.04721	-1.04721
-0.593526	-1.35184	-0.480727	3.61038	83.8435	4.05672e-42	3.51471e-41	2.29704e-42	5.40983e-09	ENSG00000254093	PINX1	PIN2/TERF1 interacting, telomerase inhibitor 1	0.803744	-0.803744
0.396287	1.01293	0.295739	4.1582	83.8419	4.06281e-42	3.51792e-41	2.29913e-42	5.40983e-09	ENSG00000187866	FAM122A	family with sequence similarity 122A	0.571751	0.571751
0.351038	1.09345	0.465139	5.0798	83.833	4.096e-42	3.54457e-41	2.31655e-42	5.40983e-09	ENSG00000152492	CCDC50	coiled-coil domain containing 50	0.716346	0.716346
-0.438902	-1.20901	-0.44812	5.71091	83.8261	4.122e-42	3.56497e-41	2.32989e-42	5.40983e-09	ENSG00000172432	GTPBP2	GTP binding protein 2	0.731219	-0.731219
-3.48702	-10.4774	-3.9066	1.31796	83.8131	4.17134e-42	3.60553e-41	2.35639e-42	5.40983e-09	ENSG00000204936	CD177	CD177 molecule	6.40701	-6.40701
0.673302	1.59321	0.488603	6.72481	83.803	4.21028e-42	3.63705e-41	2.37699e-42	5.40983e-09	ENSG00000143367	TUFT1	tuftelin 1	0.923638	0.923638
-0.675384	-1.93319	-0.725443	2.01369	83.7917	4.25436e-42	3.67298e-41	2.40047e-42	5.40983e-09	ENSG00000106526	ACTR3C	ARP3 actin-related protein 3 homolog C	1.1806	-1.1806
0.359913	0.952319	0.370204	5.39938	83.7777	4.30933e-42	3.71825e-41	2.43006e-42	5.40983e-09	ENSG00000163785	RYK	receptor-like tyrosine kinase	0.587319	0.587319
0.953749	2.52005	0.699425	2.74813	83.7681	4.34726e-42	3.74878e-41	2.45002e-42	5.40983e-09	ENSG00000163995	ABLIM2	actin binding LIM protein family member 2	1.40668	1.40668
0.764021	1.24214	0.483494	1.34298	83.7373	4.47219e-42	3.85426e-41	2.51895e-42	5.40983e-09	ENSG00000256806			0.836531	0.836531
-0.394206	-1.29386	-0.5784	5.5652	83.7303	4.50081e-42	3.87665e-41	2.53358e-42	5.40983e-09	ENSG00000113300	CNOT6	CCR4-NOT transcription complex subunit 6	0.873339	-0.873339
-0.595819	-1.63433	-0.590357	4.55893	83.7295	4.50416e-42	3.87726e-41	2.53398e-42	5.40983e-09	ENSG00000051128	HOMER3	homer scaffolding protein 3	0.975818	-0.975818
0.624076	1.44455	0.329997	4.99443	83.7094	4.58842e-42	3.94749e-41	2.57988e-42	5.40983e-09	ENSG00000104228	TRIM35	tripartite motif containing 35	0.847172	0.847172
0.429263	1.03576	0.344906	6.35218	83.7045	4.60879e-42	3.96269e-41	2.58982e-42	5.40983e-09	ENSG00000142784	WDTC1	WD and tetratricopeptide repeats 1	0.600805	0.600805
-1.7245	-3.9119	-1.06836	0.292641	83.7038	4.61178e-42	3.96296e-41	2.58999e-42	5.40983e-09	ENSG00000125657	TNFSF9	tumor necrosis factor superfamily member 9	2.29835	-2.29835
0.431844	1.08182	0.359509	4.53757	83.7025	4.61746e-42	3.96552e-41	2.59166e-42	5.40983e-09	ENSG00000276293	PIP4K2B	phosphatidylinositol-5-phosphate 4-kinase type 2 beta	0.621608	0.621608
0.756692	1.43622	0.473557	4.90231	83.701	4.62395e-42	3.96878e-41	2.5938e-42	5.40983e-09	ENSG00000169925	BRD3	bromodomain containing 3	0.903104	0.903104
0.368829	0.890863	0.256712	5.81344	83.6811	4.70928e-42	4.03966e-41	2.64012e-42	5.40983e-09	ENSG00000114416	FXR1	FMR1 autosomal homolog 1	0.512133	0.512133
0.731131	1.73369	0.778156	0.414773	83.6694	4.75987e-42	4.08068e-41	2.66693e-42	5.40983e-09	ENSG00000234062			1.13948	1.13948
-0.470452	-1.18954	-0.395404	4.73043	83.6663	4.77343e-42	4.08886e-41	2.67227e-42	5.40983e-09	ENSG00000131876	SNRPA1	small nuclear ribonucleoprotein polypeptide A'	0.68222	-0.68222
0.603458	1.49005	0.547702	1.49556	83.666	4.77496e-42	4.08886e-41	2.67227e-42	5.40983e-09	ENSG00000153896	ZNF599	zinc finger protein 599	0.887317	0.887317
-0.41988	-1.33731	-0.347584	6.08505	83.6064	5.0434e-42	4.31621e-41	2.82086e-42	5.40983e-09	ENSG00000125149	C16orf70	chromosome 16 open reading frame 70	0.718532	-0.718532
-0.460828	-1.16247	-0.423757	4.98286	83.5891	5.12426e-42	4.38286e-41	2.86442e-42	5.40983e-09	ENSG00000034693	PEX3	peroxisomal biogenesis factor 3	0.691071	-0.691071
-0.98088	-2.31629	-0.817992	3.92005	83.5746	5.19312e-42	4.43918e-41	2.90123e-42	5.40983e-09	ENSG00000108242	CYP2C18	cytochrome P450 family 2 subfamily C member 18	1.36363	-1.36363
1.04878	2.40092	1.10193	1.59691	83.4989	5.56735e-42	4.75632e-41	3.10849e-42	5.40983e-09	ENSG00000185483	ROR1	receptor tyrosine kinase like orphan receptor 1	1.59137	1.59137
1.19626	3.04736	1.61102	4.13906	83.4958	5.58305e-42	4.76697e-41	3.11545e-42	5.40983e-09	ENSG00000169083	AR	androgen receptor	2.21049	2.21049
-1.21014	-3.71331	-1.93041	2.09828	83.49	5.61304e-42	4.78979e-41	3.13037e-42	5.40983e-09	ENSG00000181649	PHLDA2	pleckstrin homology like domain family A member 2	2.70816	-2.70816
0.625418	1.84205	0.668116	3.20573	83.4869	5.62905e-42	4.80067e-41	3.13748e-42	5.40983e-09	ENSG00000167766	ZNF83	zinc finger protein 83	1.10956	1.10956
0.798706	2.06681	0.66553	2.06005	83.4838	5.64534e-42	4.81178e-41	3.14474e-42	5.40983e-09	ENSG00000105866	SP4	Sp4 transcription factor	1.17268	1.17268
0.794818	1.60437	0.694814	6.9343	83.4807	5.66123e-42	4.82154e-41	3.15111e-42	5.40983e-09	ENSG00000196498	NCOR2	nuclear receptor corepressor 2	1.02321	1.02321
0.600391	1.69968	0.567239	4.27861	83.4803	5.66334e-42	4.82154e-41	3.15111e-42	5.40983e-09	ENSG00000135272	MDFIC	MyoD family inhibitor domain containing	0.980906	0.980906
0.65773	1.61325	0.567919	6.14596	83.4158	6.00966e-42	5.11342e-41	3.34188e-42	5.40983e-09	ENSG00000137145	DENND4C	DENN domain containing 4C	0.942888	0.942888
0.347183	1.09173	0.468391	4.94113	83.4022	6.08496e-42	5.1745e-41	3.3818e-42	5.40983e-09	ENSG00000018189	RUFY3	RUN and FYVE domain containing 3	0.718923	0.718923
-0.901389	-1.97478	-0.844033	5.49702	83.3978	6.10998e-42	5.19278e-41	3.39374e-42	5.40983e-09	ENSG00000117114	ADGRL2	adhesion G protein-coupled receptor L2	1.25311	-1.25311
0.656362	1.74586	0.622257	6.60844	83.3421	6.43091e-42	5.46238e-41	3.56994e-42	5.40983e-09	ENSG00000115365	LANCL1	LanC like 1	1.0325	1.0325
-0.896786	-2.06508	-1.11417	7.67256	83.3362	6.46618e-42	5.48917e-41	3.58744e-42	5.40983e-09	ENSG00000136689	IL1RN	interleukin 1 receptor antagonist	1.50168	-1.50168
-0.394596	-1.08388	-0.417967	5.16986	83.3226	6.54766e-42	5.55513e-41	3.63055e-42	5.40983e-09	ENSG00000172765	TMCC1	transmembrane and coiled-coil domain family 1	0.668234	-0.668234
-0.339024	-0.883217	-0.503285	4.88974	83.2668	6.89218e-42	5.84406e-41	3.81939e-42	5.40983e-09	ENSG00000148925	BTBD10	BTB domain containing 10	0.670786	-0.670786
-0.536407	-1.35595	-0.590949	3.94456	83.2443	7.03671e-42	5.96005e-41	3.89519e-42	5.40983e-09	ENSG00000171421	MRPL36	mitochondrial ribosomal protein L36	0.882992	-0.882992
-2.06385	-5.86049	-2.35151	1.06786	83.2442	7.03707e-42	5.96005e-41	3.89519e-42	5.40983e-09	ENSG00000171051	FPR1	formyl peptide receptor 1	3.69721	-3.69721
0.876403	1.90151	0.803302	1.10869	83.2352	7.09577e-42	6.00631e-41	3.92542e-42	5.40983e-09	ENSG00000115266	APC2	APC2, WNT signaling pathway regulator	1.19776	1.19776
-0.727919	-2.25279	-0.669233	3.79331	83.2343	7.10205e-42	6.00817e-41	3.92664e-42	5.40983e-09	ENSG00000088836	SLC4A11	solute carrier family 4 member 11	1.24567	-1.24567
0.719665	2.09516	0.885043	5.25677	83.1981	7.34229e-42	6.20784e-41	4.05713e-42	5.40983e-09	ENSG00000182534	MXRA7	matrix remodeling associated 7	1.35996	1.35996
0.479002	1.02573	0.405812	3.53632	83.1971	7.34917e-42	6.21009e-41	4.0586e-42	5.40983e-09	ENSG00000100246	DNAL4	dynein axonemal light chain 4	0.631713	0.631713
-0.659723	-1.61543	-0.733315	5.03722	83.1599	7.60537e-42	6.4229e-41	4.19768e-42	5.40983e-09	ENSG00000080608	PUM3	pumilio RNA binding family member 3	1.07182	-1.07182
-0.397906	-1.06105	-0.397173	4.93442	83.1018	8.0234e-42	6.77204e-41	4.42587e-42	5.40983e-09	ENSG00000162959	MEMO1	mediator of cell motility 1	0.642741	-0.642741
-0.767358	-1.76198	-0.556235	5.81893	83.0638	8.30902e-42	7.0091e-41	4.5808e-42	5.40983e-09	ENSG00000173915	USMG5	up-regulated during skeletal muscle growth 5 homolog (mouse)	1.03305	-1.03305
-0.45461	-1.14221	-0.439102	6.92714	83.0396	8.4965e-42	7.16314e-41	4.68147e-42	5.40983e-09	ENSG00000101182	PSMA7	proteasome subunit alpha 7	0.696771	-0.696771
0.658374	1.91409	0.762338	6.81002	83.0282	8.58642e-42	7.23456e-41	4.72814e-42	5.40983e-09	ENSG00000105974	CAV1	caveolin 1	1.2056	1.2056
-0.491904	-1.20637	-0.542461	5.71489	83.0276	8.59104e-42	7.23456e-41	4.72814e-42	5.40983e-09	ENSG00000106803	SEC61B	Sec61 translocon beta subunit	0.796438	-0.796438
1.39405	3.16963	1.00597	-0.472012	83.0114	8.71996e-42	7.33893e-41	4.79635e-42	5.40983e-09	ENSG00000215861			1.86496	1.86496
-1.16289	-2.9044	-0.907031	1.12388	83.0005	8.80785e-42	7.40527e-41	4.83971e-42	5.40983e-09	ENSG00000241322	CDRT1	CMT1A duplicated region transcript 1	1.65708	-1.65708
-0.734888	-1.63227	-0.700996	8.00291	83.0004	8.80885e-42	7.40527e-41	4.83971e-42	5.40983e-09	ENSG00000066322	ELOVL1	ELOVL fatty acid elongase 1	1.04009	-1.04009
1.32117	3.54654	1.31068	-0.238308	82.9915	8.88137e-42	7.46197e-41	4.87677e-42	5.40983e-09	ENSG00000109832	DDX25	DEAD-box helicase 25	2.13641	2.13641
1.01029	2.22225	0.505678	4.16846	82.9825	8.95544e-42	7.51992e-41	4.91464e-42	5.40983e-09	ENSG00000131435	PDLIM4	PDZ and LIM domain 4	1.32616	1.32616
0.950463	2.32479	0.994092	3.60386	82.9423	9.29305e-42	7.79895e-41	5.097e-42	5.40983e-09	ENSG00000146233	CYP39A1	cytochrome P450 family 39 subfamily A member 1	1.4937	1.4937
-0.353139	-0.89057	-0.371233	6.49301	82.9308	9.3923e-42	7.87442e-41	5.14633e-42	5.40983e-09	ENSG00000111786	SRSF9	serine and arginine rich splicing factor 9	0.566392	-0.566392
0.582939	1.59045	0.558401	2.47767	82.9307	9.39367e-42	7.87442e-41	5.14633e-42	5.40983e-09	ENSG00000197619	ZNF615	zinc finger protein 615	0.936324	0.936324
0.582597	1.38898	0.582765	5.31225	82.8995	9.66694e-42	8.09888e-41	5.29302e-42	5.40983e-09	ENSG00000171206	TRIM8	tripartite motif containing 8	0.881157	0.881157
0.574635	1.38752	0.464126	6.55409	82.8834	9.81158e-42	8.21538e-41	5.36916e-42	5.40983e-09	ENSG00000135924	DNAJB2	DnaJ heat shock protein family (Hsp40) member B2	0.805184	0.805184
-0.362034	-0.947232	-0.29638	4.5985	82.8815	9.8291e-42	8.22537e-41	5.37569e-42	5.40983e-09	ENSG00000146416	AIG1	androgen induced 1	0.533662	-0.533662
0.796142	3.05091	1.04689	-0.455595	82.8663	9.96794e-42	8.33683e-41	5.44853e-42	5.40983e-09	ENSG00000262576	PCDHGA4	protocadherin gamma subfamily A, 4	1.8296	1.8296
0.437374	1.42907	0.814936	3.46533	82.8604	1.00225e-41	8.37772e-41	5.47526e-42	5.40983e-09	ENSG00000083123	BCKDHB	branched chain keto acid dehydrogenase E1 subunit beta	1.10403	1.10403
0.867797	2.18842	0.658063	4.20139	82.8572	1.00515e-41	8.39719e-41	5.48798e-42	5.40983e-09	ENSG00000143653	SCCPDH	saccharopine dehydrogenase (putative)	1.24191	1.24191
0.609683	1.9497	1.0079	1.97642	82.8194	1.04084e-41	8.69039e-41	5.6796e-42	5.40983e-09	ENSG00000219626	FAM228B	family with sequence similarity 228 member B	1.42164	1.42164
-0.582843	-1.33649	-0.534663	4.76914	82.7963	1.06327e-41	8.87264e-41	5.79871e-42	5.40983e-09	ENSG00000172172	MRPL13	mitochondrial ribosomal protein L13	0.823517	-0.823517
-1.0999	-2.96112	-1.12844	1.25349	82.7629	1.09655e-41	9.14515e-41	5.97681e-42	5.40983e-09	ENSG00000158402	CDC25C	cell division cycle 25C	1.81135	-1.81135
0.757746	1.87873	0.805481	5.39085	82.7516	1.10804e-41	9.2358e-41	6.03605e-42	5.40983e-09	ENSG00000091592	NLRP1	NLR family pyrin domain containing 1	1.21048	1.21048
-0.46998	-1.21727	-0.360653	4.53925	82.7404	1.11952e-41	9.3262e-41	6.09514e-42	5.40983e-09	ENSG00000146477	SLC22A3	solute carrier family 22 member 3	0.684607	-0.684607
-1.07536	-3.94172	-1.16525	6.04601	82.7392	1.12073e-41	9.33094e-41	6.09824e-42	5.40983e-09	ENSG00000132274	TRIM22	tripartite motif containing 22	2.20749	-2.20749
-1.44092	-5.54771	-1.69807	4.0632	82.6627	1.20268e-41	1.00076e-40	6.54044e-42	5.40983e-09	ENSG00000133106	EPSTI1	epithelial stromal interaction 1	3.16485	-3.16485
-0.397154	-1.48037	-0.656139	6.12306	82.6582	1.20777e-41	1.00442e-40	6.56441e-42	5.40983e-09	ENSG00000198858	R3HDM4	R3H domain containing 4	1.00358	-1.00358
0.582307	1.72167	0.5054	2.56202	82.642	1.22593e-41	1.01895e-40	6.65936e-42	5.40983e-09	ENSG00000245680	ZNF585B	zinc finger protein 585B	0.942928	0.942928
-0.966158	-2.68979	-1.08031	4.17071	82.5844	1.29292e-41	1.07402e-40	7.01929e-42	5.40983e-09	ENSG00000255398	HCAR3	hydroxycarboxylic acid receptor 3	1.69463	-1.69463
-1.52426	-5.24999	-2.01123	-0.690034	82.5607	1.3215e-41	1.09715e-40	7.17041e-42	5.40983e-09	ENSG00000113763	UNC5A	unc-5 netrin receptor A	3.28957	-3.28957
-0.484729	-1.53752	-0.476697	3.60035	82.5124	1.38176e-41	1.14654e-40	7.49319e-42	5.40983e-09	ENSG00000133619	KRBA1	KRAB-A domain containing 1	0.867971	-0.867971
0.494538	1.02113	0.3402	5.92448	82.4756	1.4295e-41	1.18548e-40	7.74771e-42	5.40983e-09	ENSG00000169375	SIN3A	SIN3 transcription regulator family member A	0.622627	0.622627
-1.11409	-2.85644	-1.07901	4.6036	82.4627	1.44668e-41	1.19905e-40	7.83637e-42	5.40983e-09	ENSG00000130558	OLFM1	olfactomedin 1	1.73106	-1.73106
1.61319	3.25104	1.49759	0.0983099	82.4399	1.47745e-41	1.22387e-40	7.99858e-42	5.40983e-09	ENSG00000160868	CYP3A4	cytochrome P450 family 3 subfamily A member 4	2.12759	2.12759
-0.380843	-0.962285	-0.444323	5.99336	82.4096	1.5194e-41	1.25791e-40	8.22104e-42	5.40983e-09	ENSG00000100348	TXN2	thioredoxin 2	0.646405	-0.646405
0.539941	1.34013	0.531654	5.65319	82.3871	1.5513e-41	1.2836e-40	8.38894e-42	5.40983e-09	ENSG00000133059	DSTYK	dual serine/threonine and tyrosine protein kinase	0.829498	0.829498
2.96226	6.52425	3.15691	-0.145839	82.3809	1.56025e-41	1.29028e-40	8.43259e-42	5.40983e-09	ENSG00000263639	MSMB	microseminoprotein beta	4.43497	4.43497
0.437189	1.15684	0.505374	3.183	82.3106	1.66498e-41	1.37611e-40	8.99355e-42	5.40983e-09	ENSG00000151413	NUBPL	nucleotide binding protein like	0.757635	0.757635
0.93841	2.60819	1.40081	0.0441014	82.3046	1.67416e-41	1.38292e-40	9.03806e-42	5.40983e-09	ENSG00000169562	GJB1	gap junction protein beta 1	1.92335	1.92335
-2.70191	-5.83543	-2.59395	-0.8491	82.3019	1.6784e-41	1.38565e-40	9.0559e-42	5.40983e-09	ENSG00000081041	CXCL2	C-X-C motif chemokine ligand 2	3.77588	-3.77588
1.21146	3.34811	1.36371	2.57989	82.2582	1.74753e-41	1.44191e-40	9.42358e-42	5.40983e-09	ENSG00000172348	RCAN2	regulator of calcineurin 2	2.12302	2.12302
0.497915	1.28478	0.485065	4.48005	82.2027	1.83962e-41	1.51704e-40	9.9146e-42	5.40983e-09	ENSG00000126775	ATG14	autophagy related 14	0.778919	0.778919
0.296237	1.06567	0.459399	3.90509	82.1984	1.84699e-41	1.52227e-40	9.94878e-42	5.40983e-09	ENSG00000101190	TCFL5	transcription factor like 5	0.710484	0.710484
0.289046	0.704616	0.175346	3.82968	82.1741	1.88888e-41	1.55592e-40	1.01687e-41	5.40983e-09	ENSG00000106459	NRF1	nuclear respiratory factor 1	0.404853	0.404853
-1.84422	-5.76792	-1.82924	0.864456	82.1678	1.90006e-41	1.56426e-40	1.02232e-41	5.40983e-09	ENSG00000131203	IDO1	indoleamine 2,3-dioxygenase 1	3.28442	-3.28442
0.599018	2.07736	1.0311	0.555068	82.1622	1.90992e-41	1.5715e-40	1.02705e-41	5.40983e-09	ENSG00000133460	SLC2A11	solute carrier family 2 member 11	1.48905	1.48905
-0.464441	-1.2005	-0.468332	5.94371	82.1164	1.99243e-41	1.63847e-40	1.07082e-41	5.40983e-09	ENSG00000091164	TXNL1	thioredoxin like 1	0.739932	-0.739932
-0.575402	-1.43442	-0.753545	2.4677	82.1128	1.99912e-41	1.64305e-40	1.07381e-41	5.40983e-09	ENSG00000186312	CA5BP1	carbonic anhydrase 5B pseudogene 1	1.03469	-1.03469
0.437639	1.15402	0.586942	2.55921	82.1095	2.0053e-41	1.64721e-40	1.07653e-41	5.40983e-09	ENSG00000166529	ZSCAN21	zinc finger and SCAN domain containing 21	0.821254	0.821254
-0.635215	-1.83203	-0.659059	4.82333	82.1032	2.01705e-41	1.65593e-40	1.08224e-41	5.40983e-09	ENSG00000165929	TC2N	tandem C2 domains, nuclear	1.09706	-1.09706
-0.454539	-1.16074	-0.491358	5.91825	82.0831	2.05479e-41	1.68598e-40	1.10187e-41	5.40983e-09	ENSG00000076685	NT5C2	5'-nucleotidase, cytosolic II	0.745113	-0.745113
-0.579842	-2.18501	-0.896721	4.60945	82.062	2.09539e-41	1.71739e-40	1.1224e-41	5.40983e-09	ENSG00000155380	SLC16A1	solute carrier family 16 member 1	1.42538	-1.42538
0.341208	0.654509	0.234437	5.99671	82.062	2.09541e-41	1.71739e-40	1.1224e-41	5.40983e-09	ENSG00000183495	EP400	E1A binding protein p400	0.411509	0.411509
0.28577	0.864668	0.285012	7.88355	82.04	2.13842e-41	1.75167e-40	1.1448e-41	5.40983e-09	ENSG00000111540	RAB5B	RAB5B, member RAS oncogene family	0.499408	0.499408
-3.29824	-9.07668	-4.6167	-0.262826	82.0047	2.20944e-41	1.80884e-40	1.18217e-41	5.40983e-09	ENSG00000167941	SOST	sclerostin	6.48313	-6.48313
-0.776054	-1.57154	-0.6081	5.76283	81.9958	2.22784e-41	1.82289e-40	1.19135e-41	5.40983e-09	ENSG00000133641	C12orf29	chromosome 12 open reading frame 29	0.977731	-0.977731
0.696871	1.82103	0.542491	6.31017	81.9744	2.27236e-41	1.85828e-40	1.21448e-41	5.40983e-09	ENSG00000171444	MCC	mutated in colorectal cancers	1.02168	1.02168
0.744282	1.85112	0.769764	3.65199	81.9584	2.30619e-41	1.8849e-40	1.23188e-41	5.40983e-09	ENSG00000142494	SLC47A1	solute carrier family 47 member 1	1.17413	1.17413
1.11014	2.45021	1.09625	4.41105	81.9517	2.32068e-41	1.89569e-40	1.23893e-41	5.40983e-09	ENSG00000150672	DLG2	discs large MAGUK scaffold protein 2	1.59505	1.59505
0.563537	1.28073	0.366081	3.07218	81.929	2.36994e-41	1.93486e-40	1.26453e-41	5.40983e-09	ENSG00000081665	ZNF506	zinc finger protein 506	0.751808	0.751808
0.504086	1.44169	0.463458	3.26356	81.9251	2.37857e-41	1.94083e-40	1.26843e-41	5.40983e-09	ENSG00000242193			0.818831	0.818831
1.15176	3.43837	1.47459	0.539408	81.9205	2.38865e-41	1.94797e-40	1.2731e-41	5.40983e-09	ENSG00000114547	ROPN1B	rhophilin associated tail protein 1B	2.2542	2.2542
-0.48159	-0.976266	-0.387334	3.94439	81.9017	2.43067e-41	1.98115e-40	1.29478e-41	5.40983e-09	ENSG00000075188	NUP37	nucleoporin 37	0.609587	-0.609587
-1.15872	-4.83105	-1.19165	3.48969	81.899	2.43663e-41	1.9849e-40	1.29723e-41	5.40983e-09	ENSG00000121966	CXCR4	C-X-C motif chemokine receptor 4	2.58479	-2.58479
-1.0841	-4.39114	-1.49704	0.494384	81.8806	2.47851e-41	2.0179e-40	1.3188e-41	5.40983e-09	ENSG00000173762	CD7	CD7 molecule	2.63571	-2.63571
-0.464158	-1.4082	-0.579266	3.19855	81.8241	2.61164e-41	2.12511e-40	1.38887e-41	5.40983e-09	ENSG00000079462	PAFAH1B3	platelet activating factor acetylhydrolase 1b catalytic subunit 3	0.904885	-0.904885
0.650564	1.71175	0.915783	4.58469	81.8219	2.61696e-41	2.12827e-40	1.39093e-41	5.40983e-09	ENSG00000139112	GABARAPL1	GABA type A receptor associated protein like 1	1.25378	1.25378
0.837129	2.7853	0.970349	0.131352	81.8115	2.64233e-41	2.14771e-40	1.40364e-41	5.40983e-09	ENSG00000173947	PIFO	primary cilia formation	1.66384	1.66384
0.611788	1.71308	0.561272	2.01409	81.79	2.69549e-41	2.18971e-40	1.43109e-41	5.40983e-09	ENSG00000171827	ZNF570	zinc finger protein 570	0.979264	0.979264
1.06509	2.29713	1.13704	1.07954	81.7813	2.71727e-41	2.20619e-40	1.44186e-41	5.40983e-09	ENSG00000154342	WNT3A	Wnt family member 3A	1.57815	1.57815
0.502703	1.15024	0.456717	5.52972	81.7772	2.72776e-41	2.21349e-40	1.44662e-41	5.40983e-09	ENSG00000133812	SBF2	SET binding factor 2	0.705848	0.705848
-0.879595	-2.57648	-1.09319	3.30054	81.7484	2.80159e-41	2.27214e-40	1.48496e-41	5.40983e-09	ENSG00000127564	PKMYT1	protein kinase, membrane associated tyrosine/threonine 1	1.6771	-1.6771
0.339265	1.01382	0.416502	4.89617	81.7232	2.86774e-41	2.32452e-40	1.51919e-41	5.40983e-09	ENSG00000198909	MAP3K3	mitogen-activated protein kinase kinase kinase 3	0.650206	0.650206
-0.975802	-2.14288	-0.901602	1.52347	81.7094	2.90458e-41	2.35308e-40	1.53785e-41	5.40983e-09	ENSG00000102384	CENPI	centromere protein I	1.34883	-1.34883
0.54782	1.49031	0.522587	3.74816	81.7043	2.91836e-41	2.36294e-40	1.5443e-41	5.40983e-09	ENSG00000163069	SGCB	sarcoglycan beta	0.876591	0.876591
1.30323	2.55589	1.16935	-0.698413	81.6504	3.06795e-41	2.4827e-40	1.62257e-41	5.40983e-09	ENSG00000176428	VPS37D	VPS37D, ESCRT-I subunit	1.66639	1.66639
-0.351369	-0.971241	-0.351509	4.41793	81.6033	3.20483e-41	2.59204e-40	1.69402e-41	5.40983e-09	ENSG00000215251	FASTKD5	FAST kinase domains 5	0.580884	-0.580884
-0.37726	-0.981515	-0.314654	6.98143	81.499	3.53044e-41	2.85382e-40	1.86512e-41	5.40983e-09	ENSG00000165629	ATP5C1	ATP synthase, H+ transporting, mitochondrial F1 complex, gamma polypeptide 1	0.555821	-0.555821
-1.30037	-3.72149	-1.20155	-0.684107	81.4526	3.68562e-41	2.97762e-40	1.94603e-41	5.40983e-09	ENSG00000188095	MESP2	mesoderm posterior bHLH transcription factor 2	2.11795	-2.11795
0.473321	1.16236	0.460188	4.98942	81.4449	3.71232e-41	2.99755e-40	1.95905e-41	5.40983e-09	ENSG00000155254	MARVELD1	MARVEL domain containing 1	0.717898	0.717898
-1.29333	-3.24152	-1.27704	7.36088	81.3861	3.92063e-41	3.16402e-40	2.06784e-41	5.40983e-09	ENSG00000143153	ATP1B1	ATPase Na+/K+ transporting subunit beta 1	2.00139	-2.00139
1.49363	3.31692	1.13585	1.05063	81.3844	3.92661e-41	3.16711e-40	2.06986e-41	5.40983e-09	ENSG00000166415	WDR72	WD repeat domain 72	1.97728	1.97728
0.991478	2.66395	0.951627	0.141011	81.3702	3.97869e-41	3.20736e-40	2.09617e-41	5.40983e-09	ENSG00000185250	PPIL6	peptidylprolyl isomerase like 6	1.5788	1.5788
0.993099	1.86912	0.743654	5.00164	81.3637	4.003e-41	3.22519e-40	2.10782e-41	5.40983e-09	ENSG00000185668	POU3F1	POU class 3 homeobox 1	1.19425	1.19425
-0.752742	-1.91924	-0.710015	1.35749	81.3465	4.0671e-41	3.27504e-40	2.1404e-41	5.40983e-09	ENSG00000186792	HYAL3	hyaluronoglucosaminidase 3	1.15053	-1.15053
-0.600605	-1.47855	-0.4683	3.74875	81.341	4.08794e-41	3.29002e-40	2.15019e-41	5.40983e-09	ENSG00000172817	CYP7B1	cytochrome P450 family 7 subfamily B member 1	0.848194	-0.848194
0.713858	1.48811	0.614441	4.30582	81.34	4.092e-41	3.29149e-40	2.15115e-41	5.40983e-09	ENSG00000119326	CTNNAL1	catenin alpha like 1	0.931187	0.931187
-0.351303	-0.88566	-0.456237	6.92108	81.3351	4.11071e-41	3.30474e-40	2.15981e-41	5.40983e-09	ENSG00000101150	TPD52L2	tumor protein D52 like 2	0.63234	-0.63234
-0.877565	-2.5226	-0.621634	4.2508	81.2917	4.27961e-41	3.43864e-40	2.24732e-41	5.40983e-09	ENSG00000108932	SLC16A6	solute carrier family 16 member 6	1.38307	-1.38307
-0.459153	-1.44002	-0.50256	7.08534	81.2908	4.28328e-41	3.43971e-40	2.24802e-41	5.40983e-09	ENSG00000163931	TKT	transketolase	0.856602	-0.856602
0.714058	1.43326	0.724399	3.26091	81.2775	4.33658e-41	3.48061e-40	2.27475e-41	5.40983e-09	ENSG00000166313	APBB1	amyloid beta precursor protein binding family B member 1	0.988428	0.988428
0.810824	2.59372	1.20633	2.09863	81.2456	4.46664e-41	3.58305e-40	2.3417e-41	5.40983e-09	ENSG00000148541	FAM13C	family with sequence similarity 13 member C	1.78454	1.78454
-0.704313	-1.70236	-0.685279	2.18556	81.2396	4.49166e-41	3.60116e-40	2.35354e-41	5.40983e-09	ENSG00000198331	HYLS1	HYLS1, centriolar and ciliogenesis associated	1.05857	-1.05857
0.86191	2.29383	1.01496	1.6951	81.2365	4.50491e-41	3.60981e-40	2.35919e-41	5.40983e-09	ENSG00000177363	LRRN4CL	LRRN4 C-terminal like	1.51331	1.51331
-0.458383	-1.22964	-0.474993	3.72906	81.2242	4.5567e-41	3.64933e-40	2.38502e-41	5.40983e-09	ENSG00000132964	CDK8	cyclin dependent kinase 8	0.756993	-0.756993
0.755289	1.97074	0.769146	3.82578	81.1791	4.75147e-41	3.80324e-40	2.48561e-41	5.40983e-09	ENSG00000198315	ZKSCAN8	zinc finger with KRAB and SCAN domains 8	1.2161	1.2161
-0.433329	-1.07461	-0.423398	4.72258	81.1418	4.91896e-41	3.93517e-40	2.57183e-41	5.40983e-09	ENSG00000156709	AIFM1	apoptosis inducing factor, mitochondria associated 1	0.662772	-0.662772
1.80838	4.58884	1.30856	4.03887	81.13	4.97315e-41	3.97636e-40	2.59875e-41	5.40983e-09	ENSG00000213927	CCL27	C-C motif chemokine ligand 27	2.59511	2.59511
-1.1125	-2.82337	-1.24913	3.94507	81.1239	5.00167e-41	3.99699e-40	2.61223e-41	5.40983e-09	ENSG00000078237	TIGAR	TP53 induced glycolysis regulatory phosphatase	1.8541	-1.8541
-0.648621	-2.28568	-0.774025	4.28857	81.1116	5.05896e-41	4.04058e-40	2.64072e-41	5.40983e-09	ENSG00000132109	TRIM21	tripartite motif containing 21	1.35399	-1.35399
-0.642515	-1.58042	-0.651797	4.8401	81.0751	5.23391e-41	4.17804e-40	2.73056e-41	5.40983e-09	ENSG00000048162	NOP16	NOP16 nucleolar protein	0.996983	-0.996983
0.435962	1.27491	0.546602	6.38466	81.0249	5.48395e-41	4.37527e-40	2.85946e-41	5.40983e-09	ENSG00000138688	KIAA1109	KIAA1109	0.834249	0.834249
0.966173	2.38124	0.967924	2.45951	81.0211	5.50314e-41	4.38821e-40	2.86791e-41	5.40983e-09	ENSG00000123096	SSPN	sarcospan	1.49125	1.49125
-0.588359	-1.39835	-0.731245	5.86391	80.9958	5.63435e-41	4.4904e-40	2.9347e-41	5.40983e-09	ENSG00000103966	EHD4	EH domain containing 4	1.00152	-1.00152
0.607174	1.34966	0.61644	6.20322	80.9895	5.66725e-41	4.51417e-40	2.95023e-41	5.40983e-09	ENSG00000162144	CYB561A3	cytochrome b561 family member A3	0.88931	0.88931
-0.505484	-1.43414	-0.516419	6.7318	80.9744	5.74733e-41	4.57549e-40	2.99031e-41	5.40983e-09	ENSG00000166855	CLPX	caseinolytic mitochondrial matrix peptidase chaperone subunit	0.857842	-0.857842
-1.51268	-4.47573	-1.46404	1.99163	80.9657	5.7944e-41	4.61047e-40	3.01317e-41	5.40983e-09	ENSG00000090104	RGS1	regulator of G-protein signaling 1	2.57065	-2.57065
-0.461287	-1.30452	-0.599236	9.72801	80.9519	5.86913e-41	4.66609e-40	3.04952e-41	5.40983e-09	ENSG00000067225	PKM	pyruvate kinase, muscle	0.882836	-0.882836
2.01958	3.92997	1.79688	-0.101227	80.9516	5.87065e-41	4.66609e-40	3.04952e-41	5.40983e-09	ENSG00000167653	PSCA	prostate stem cell antigen	2.56373	2.56373
0.793167	2.04873	0.729907	1.95918	80.9497	5.88123e-41	4.67198e-40	3.05337e-41	5.40983e-09	ENSG00000205189	ZBTB10	zinc finger and BTB domain containing 10	1.20762	1.20762
0.57697	1.29409	0.590367	3.44344	80.9464	5.89906e-41	4.68361e-40	3.06097e-41	5.40983e-09	ENSG00000144504	ANKMY1	ankyrin repeat and MYND domain containing 1	0.852995	0.852995
0.888242	1.6553	0.558259	1.03151	80.9417	5.92478e-41	4.7015e-40	3.07266e-41	5.40983e-09	ENSG00000233622	CYP2T1P	cytochrome P450 family 2 subfamily T member 1, pseudogene	1.04895	1.04895
1.17023	2.49211	1.04312	1.8111	80.9363	5.95501e-41	4.72294e-40	3.08667e-41	5.40983e-09	ENSG00000067191	CACNB1	calcium voltage-gated channel auxiliary subunit beta 1	1.56198	1.56198
-0.261202	-1.11414	-0.576289	6.65566	80.9242	6.02224e-41	4.77369e-40	3.11984e-41	5.40983e-09	ENSG00000151929	BAG3	BCL2 associated athanogene 3	0.826928	-0.826928
0.98083	2.70592	0.974002	3.08989	80.906	6.12504e-41	4.85256e-40	3.17139e-41	5.40983e-09	ENSG00000206538	VGLL3	vestigial like family member 3	1.61383	1.61383
-0.843024	-1.57963	-0.656195	3.35214	80.8915	6.20838e-41	4.91594e-40	3.21281e-41	5.40983e-09	ENSG00000006634	DBF4	DBF4 zinc finger	1.01666	-1.01666
0.614382	1.31397	0.298483	4.30438	80.845	6.48266e-41	5.13036e-40	3.35295e-41	5.40983e-09	ENSG00000175182	FAM131A	family with sequence similarity 131 member A	0.791937	0.791937
-0.630733	-1.62155	-0.737825	4.51516	80.8384	6.52267e-41	5.15925e-40	3.37183e-41	5.40983e-09	ENSG00000162695	SLC30A7	solute carrier family 30 member 7	1.08241	-1.08241
-0.278409	-0.82192	-0.396959	6.23233	80.8336	6.55175e-41	5.17947e-40	3.38504e-41	5.40983e-09	ENSG00000111737	RAB35	RAB35, member RAS oncogene family	0.573639	-0.573639
0.56445	1.45546	0.588722	5.28737	80.8247	6.60647e-41	5.21993e-40	3.41148e-41	5.40983e-09	ENSG00000152484	USP12	ubiquitin specific peptidase 12	0.913461	0.913461
0.777531	2.16673	1.08921	4.99094	80.7555	7.04588e-41	5.56413e-40	3.63644e-41	5.40983e-09	ENSG00000019144	PHLDB1	pleckstrin homology like domain family B member 1	1.53901	1.53901
0.726043	1.71565	0.935741	5.55775	80.7269	7.23621e-41	5.71137e-40	3.73266e-41	5.40983e-09	ENSG00000134698	AGO4	argonaute 4, RISC catalytic component	1.25871	1.25871
0.588348	1.68777	0.714712	4.83525	80.6944	7.45875e-41	5.88386e-40	3.84539e-41	5.40983e-09	ENSG00000102349	KLF8	Kruppel like factor 8	1.09551	1.09551
1.14658	2.76081	1.42143	-0.143435	80.6711	7.62203e-41	6.00944e-40	3.92747e-41	5.40983e-09	ENSG00000276231	PIK3R6	phosphoinositide-3-kinase regulatory subunit 6	1.96212	1.96212
0.380035	1.02785	0.35504	4.78968	80.6329	7.89805e-41	6.22373e-40	4.06752e-41	5.40983e-09	ENSG00000062598	ELMO2	engulfment and cell motility 2	0.599943	0.599943
0.927782	2.20242	0.688197	2.56078	80.6271	7.94064e-41	6.25394e-40	4.08726e-41	5.40983e-09	ENSG00000137960	GIPC2	GIPC PDZ domain containing family member 2	1.27662	1.27662
0.550019	1.64798	0.593132	5.95343	80.6227	7.97371e-41	6.27663e-40	4.10209e-41	5.40983e-09	ENSG00000118058	KMT2A	lysine methyltransferase 2A	0.990571	0.990571
-3.1619	-8.26742	-2.71109	5.75666	80.607	8.09066e-41	6.36529e-40	4.16003e-41	5.40983e-09	ENSG00000012223	LTF	lactotransferrin	4.70223	-4.70223
-0.339903	-0.968398	-0.412362	5.02767	80.5939	8.19047e-41	6.44037e-40	4.2091e-41	5.40983e-09	ENSG00000175110	MRPS22	mitochondrial ribosomal protein S22	0.630005	-0.630005
2.1451	3.7623	1.91201	2.80132	80.5876	8.23885e-41	6.47495e-40	4.2317e-41	5.40983e-09	ENSG00000106819	ASPN	asporin	2.58096	2.58096
-0.640818	-1.37667	-0.594957	4.03373	80.5837	8.26858e-41	6.49485e-40	4.24471e-41	5.40983e-09	ENSG00000120539	MASTL	microtubule associated serine/threonine kinase like	0.876746	-0.876746
-0.636498	-1.27234	-0.389211	5.08612	80.5749	8.3367e-41	6.54487e-40	4.2774e-41	5.40983e-09	ENSG00000119013	NDUFB3	NADH:ubiquinone oxidoreductase subunit B3	0.783101	-0.783101
-0.742627	-1.88228	-0.509843	5.45124	80.5065	8.88513e-41	6.9717e-40	4.55635e-41	5.40983e-09	ENSG00000112294	ALDH5A1	aldehyde dehydrogenase 5 family member A1	1.06517	-1.06517
-1.00685	-2.39896	-1.05895	5.32302	80.5007	8.93348e-41	7.0059e-40	4.57871e-41	5.40983e-09	ENSG00000165997	ARL5B	ADP ribosylation factor like GTPase 5B	1.56339	-1.56339
0.263419	0.752763	0.221469	6.41054	80.4967	8.96675e-41	7.02825e-40	4.59331e-41	5.40983e-09	ENSG00000253719	ATXN7L3B	ataxin 7 like 3B	0.412014	0.412014
-0.986652	-3.06329	-1.05753	1.63487	80.4718	9.17777e-41	7.18983e-40	4.69891e-41	5.40983e-09	ENSG00000105639	JAK3	Janus kinase 3	1.81143	-1.81143
0.97133	2.24959	0.859297	6.65199	80.4618	9.2633e-41	7.25297e-40	4.74018e-41	5.40983e-09	ENSG00000101825	MXRA5	matrix remodeling associated 5	1.35681	1.35681
0.35837	1.13623	0.372937	5.37059	80.4173	9.65576e-41	7.55623e-40	4.93837e-41	5.40983e-09	ENSG00000147133	TAF1	TATA-box binding protein associated factor 1	0.657801	0.657801
-1.56781	-5.01025	-1.66892	0.849799	80.3734	1.00597e-40	7.86819e-40	5.14225e-41	5.40983e-09	ENSG00000104951	IL4I1	interleukin 4 induced 1	2.92204	-2.92204
1.16173	3.12801	1.68331	2.94935	80.3337	1.04393e-40	8.16073e-40	5.33344e-41	5.40983e-09	ENSG00000164309	CMYA5	cardiomyopathy associated 5	2.30337	2.30337
-1.09196	-2.9705	-1.061	4.29926	80.2883	1.08901e-40	8.50861e-40	5.5608e-41	5.40983e-09	ENSG00000066279	ASPM	abnormal spindle microtubule assembly	1.7626	-1.7626
0.576682	1.45017	0.735669	2.64245	80.2797	1.09779e-40	8.57264e-40	5.60265e-41	5.40983e-09	ENSG00000155016	CYP2U1	cytochrome P450 family 2 subfamily U member 1	1.02613	1.02613
-1.18994	-2.70579	-1.08667	2.83573	80.2695	1.1083e-40	8.65017e-40	5.65332e-41	5.40983e-09	ENSG00000166803	KIAA0101	KIAA0101	1.66896	-1.66896
0.888108	1.7189	0.829545	4.0475	80.2579	1.12038e-40	8.7398e-40	5.7119e-41	5.40983e-09	ENSG00000171045	TSNARE1	t-SNARE domain containing 1	1.14909	1.14909
0.712563	1.70233	0.659863	2.95587	80.25	1.12865e-40	8.79965e-40	5.75101e-41	5.40983e-09	ENSG00000239697	TNFSF12	tumor necrosis factor superfamily member 12	1.03703	1.03703
0.620376	1.83215	0.964176	5.6386	80.2389	1.14044e-40	8.88683e-40	5.80799e-41	5.40983e-09	ENSG00000108924	HLF	HLF, PAR bZIP transcription factor	1.34169	1.34169
0.362125	0.94111	0.401557	3.98742	80.1914	1.19216e-40	9.28494e-40	6.06817e-41	5.40983e-09	ENSG00000204084	INPP5B	inositol polyphosphate-5-phosphatase B	0.607692	0.607692
0.447359	0.996365	0.416685	3.51837	80.1548	1.23357e-40	9.60238e-40	6.27564e-41	5.40983e-09	ENSG00000137720	C11orf1	chromosome 11 open reading frame 1	0.626192	0.626192
-2.08327	-5.07675	-2.24073	-0.0665533	80.1402	1.25049e-40	9.72895e-40	6.35835e-41	5.40983e-09	ENSG00000103313	MEFV	Mediterranean fever	3.31607	-3.31607
0.466477	1.21912	0.40855	6.48974	80.1361	1.25534e-40	9.76156e-40	6.37966e-41	5.40983e-09	ENSG00000106261	ZKSCAN1	zinc finger with KRAB and SCAN domains 1	0.699041	0.699041
-0.636281	-1.33369	-0.593216	5.9362	80.1222	1.27174e-40	9.88385e-40	6.45959e-41	5.40983e-09	ENSG00000100528	CNIH1	cornichon family AMPA receptor auxiliary protein 1	0.860199	-0.860199
-0.52747	-1.65138	-0.765264	4.21734	80.1132	1.28238e-40	9.96125e-40	6.51017e-41	5.40983e-09	ENSG00000167797	CDK2AP2	cyclin dependent kinase 2 associated protein 2	1.13213	-1.13213
0.278081	0.750745	0.267444	5.51128	80.1121	1.28373e-40	9.96648e-40	6.51359e-41	5.40983e-09	ENSG00000143486	EIF2D	eukaryotic translation initiation factor 2D	0.444563	0.444563
0.347275	0.83802	0.248137	6.54652	80.1081	1.28858e-40	9.9989e-40	6.53478e-41	5.40983e-09	ENSG00000101161	PRPF6	pre-mRNA processing factor 6	0.482133	0.482133
-0.666857	-1.73065	-0.481429	11.1506	80.1055	1.29167e-40	1.00176e-39	6.54698e-41	5.40983e-09	ENSG00000188508	KRTDAP	keratinocyte differentiation associated protein	0.971598	-0.971598
0.336563	1.12618	0.495161	5.72081	80.0845	1.3173e-40	1.0211e-39	6.67339e-41	5.40983e-09	ENSG00000131507	NDFIP1	Nedd4 family interacting protein 1	0.754658	0.754658
0.730997	2.63192	0.749491	1.4001	80.0404	1.37259e-40	1.0634e-39	6.94983e-41	5.40983e-09	ENSG00000253953	PCDHGB4	protocadherin gamma subfamily B, 4	1.44917	1.44917
0.507057	1.37888	0.516065	8.01085	80.0109	1.41103e-40	1.0926e-39	7.14071e-41	5.40983e-09	ENSG00000197694	SPTAN1	spectrin alpha, non-erythrocytic 1	0.836853	0.836853
-0.574514	-1.43473	-0.627639	5.59592	80.0054	1.41827e-40	1.09763e-39	7.17358e-41	5.40983e-09	ENSG00000099901	RANBP1	RAN binding protein 1	0.935028	-0.935028
-0.809712	-2.46805	-1.19105	4.59446	79.9956	1.43126e-40	1.1071e-39	7.23548e-41	5.40983e-09	ENSG00000103888	CEMIP	cell migration inducing hyaluronan binding protein	1.72608	-1.72608
-1.18805	-3.55867	-1.11345	2.93488	79.9756	1.45827e-40	1.1274e-39	7.36812e-41	5.40983e-09	ENSG00000137462	TLR2	toll like receptor 2	2.00617	-2.00617
0.31748	0.782681	0.357532	5.7324	79.9212	1.5344e-40	1.18563e-39	7.7487e-41	5.40983e-09	ENSG00000121057	AKAP1	A-kinase anchoring protein 1	0.521429	0.521429
-0.595358	-1.21581	-0.689724	3.6527	79.9028	1.56094e-40	1.20551e-39	7.87861e-41	5.40983e-09	ENSG00000196505	GDAP2	ganglioside induced differentiation associated protein 2	0.89987	-0.89987
-0.364205	-1.56548	-0.758614	5.15524	79.8952	1.57208e-40	1.21348e-39	7.93069e-41	5.40983e-09	ENSG00000099364	FBXL19	F-box and leucine rich repeat protein 19	1.1218	-1.1218
1.17179	2.29122	1.02879	1.5139	79.893	1.57534e-40	1.21536e-39	7.94297e-41	5.40983e-09	ENSG00000163704	PRRT3	proline rich transmembrane protein 3	1.48476	1.48476
0.66384	1.53967	0.640367	9.05311	79.8831	1.58998e-40	1.22601e-39	8.01257e-41	5.40983e-09	ENSG00000151914	DST	dystonin	0.969338	0.969338
-0.811277	-2.48754	-0.982691	8.92765	79.8718	1.60683e-40	1.23835e-39	8.09325e-41	5.40983e-09	ENSG00000188505	NCCRP1	non-specific cytotoxic cell receptor protein 1 homolog (zebrafish)	1.56767	-1.56767
-0.578918	-1.34077	-0.520507	2.66414	79.8636	1.61929e-40	1.2473e-39	8.15175e-41	5.40983e-09	ENSG00000102743	SLC25A15	solute carrier family 25 member 15	0.814508	-0.814508
0.834206	1.88935	0.851087	5.34073	79.8531	1.63527e-40	1.25895e-39	8.22788e-41	5.40983e-09	ENSG00000183779	ZNF703	zinc finger protein 703	1.23809	1.23809
0.939197	3.04499	1.33785	-0.464559	79.8495	1.64078e-40	1.26253e-39	8.25128e-41	5.40983e-09	ENSG00000174332	GLIS1	GLIS family zinc finger 1	2.0349	2.0349
-0.523135	-1.86812	-0.623028	6.12318	79.8285	1.67331e-40	1.28689e-39	8.41046e-41	5.40983e-09	ENSG00000103490	PYCARD	PYD and CARD domain containing	1.10017	-1.10017
0.516872	1.21026	0.606794	2.94724	79.7858	1.74134e-40	1.33851e-39	8.74785e-41	5.40983e-09	ENSG00000100802	C14orf93	chromosome 14 open reading frame 93	0.84485	0.84485
0.70435	1.70881	0.867603	3.40246	79.7751	1.75893e-40	1.35133e-39	8.83162e-41	5.40983e-09	ENSG00000138639	ARHGAP24	Rho GTPase activating protein 24	1.20565	1.20565
-0.664264	-1.97478	-0.603753	5.58481	79.768	1.77068e-40	1.35964e-39	8.88596e-41	5.40983e-09	ENSG00000050344	NFE2L3	nuclear factor, erythroid 2 like 3	1.10124	-1.10124
0.521676	1.27263	0.501337	5.26953	79.7565	1.78988e-40	1.37367e-39	8.97762e-41	5.40983e-09	ENSG00000198420	TCAF1	TRPM8 channel associated factor 1	0.783447	0.783447
-0.826857	-2.16027	-0.906564	4.64872	79.734	1.82791e-40	1.40213e-39	9.16362e-41	5.40983e-09	ENSG00000138160	KIF11	kinesin family member 11	1.38359	-1.38359
-0.961102	-3.2414	-1.24347	5.3474	79.7181	1.8552e-40	1.42232e-39	9.29556e-41	5.40983e-09	ENSG00000078081	LAMP3	lysosomal associated membrane protein 3	2.0291	-2.0291
-0.49536	-1.23715	-0.445495	6.17934	79.6998	1.88732e-40	1.4462e-39	9.45161e-41	5.40983e-09	ENSG00000117410	ATP6V0B	ATPase H+ transporting V0 subunit b	0.730309	-0.730309
1.22178	2.01639	0.613526	1.30756	79.6526	1.9725e-40	1.51068e-39	9.87303e-41	5.40983e-09	ENSG00000156042	CFAP70	cilia and flagella associated protein 70	1.34042	1.34042
-0.890566	-2.20405	-0.922692	1.7651	79.6434	1.98961e-40	1.52299e-39	9.95347e-41	5.40983e-09	ENSG00000138346	DNA2	DNA replication helicase/nuclease 2	1.40216	-1.40216
0.620635	1.61323	0.713564	7.28836	79.6337	2.00774e-40	1.53607e-39	1.0039e-40	5.40983e-09	ENSG00000174564	IL20RB	interleukin 20 receptor subunit beta	1.06173	1.06173
1.66717	2.83721	0.47407	1.92615	79.631	2.01285e-40	1.53918e-39	1.00593e-40	5.40983e-09	ENSG00000175164	ABO	ABO blood group (transferase A, alpha 1-3-N-acetylgalactosaminyltransferase; transferase B, alpha 1-3-galactosyltransferase)	1.881	1.881
-0.60834	-1.67148	-0.693519	6.84245	79.6299	2.01489e-40	1.53994e-39	1.00642e-40	5.40983e-09	ENSG00000205476	CCDC85C	coiled-coil domain containing 85C	1.06939	-1.06939
0.659525	1.51501	0.661744	2.59045	79.6242	2.0257e-40	1.54739e-39	1.0113e-40	5.40983e-09	ENSG00000136059	VILL	villin like	0.977886	0.977886
0.768415	1.51627	0.757173	6.54704	79.6064	2.05975e-40	1.57259e-39	1.02777e-40	5.40983e-09	ENSG00000186918	ZNF395	zinc finger protein 395	1.03626	1.03626
-2.35756	-8.9093	-3.5488	0.15806	79.6022	2.0678e-40	1.57792e-39	1.03125e-40	5.40983e-09	ENSG00000166948	TGM6	transglutaminase 6	5.72767	-5.72767
-2.52889	-7.10849	-3.11082	1.27095	79.5912	2.0891e-40	1.59334e-39	1.04133e-40	5.40983e-09	ENSG00000168062	BATF2	basic leucine zipper ATF-like transcription factor 2	4.68556	-4.68556
-0.97917	-2.68891	-0.864858	2.9138	79.5818	2.1076e-40	1.60662e-39	1.05001e-40	5.40983e-09	ENSG00000198223	CSF2RA	colony stimulating factor 2 receptor alpha subunit	1.52119	-1.52119
0.611475	1.27815	0.583377	6.16584	79.5769	2.11735e-40	1.61322e-39	1.05432e-40	5.40983e-09	ENSG00000010322	NISCH	nischarin	0.835899	0.835899
-1.07447	-2.53015	-1.35247	0.150577	79.5667	2.13775e-40	1.62792e-39	1.06392e-40	5.40983e-09	ENSG00000269374			1.83383	-1.83383
-0.709686	-1.73449	-0.876425	5.52018	79.5549	2.16138e-40	1.64506e-39	1.07513e-40	5.40983e-09	ENSG00000177054	ZDHHC13	zinc finger DHHC-type containing 13	1.22128	-1.22128
0.29914	1.20726	0.597317	3.3221	79.535	2.20208e-40	1.67517e-39	1.09481e-40	5.40983e-09	ENSG00000150477	KIAA1328	KIAA1328	0.871867	0.871867
0.51647	1.1782	0.486743	5.13815	79.5048	2.26522e-40	1.72232e-39	1.12562e-40	5.40983e-09	ENSG00000107745	MICU1	mitochondrial calcium uptake 1	0.737771	0.737771
0.532091	1.59377	0.86619	1.87396	79.5014	2.2725e-40	1.72696e-39	1.12865e-40	5.40983e-09	ENSG00000140876	NUDT7	nudix hydrolase 7	1.19016	1.19016
0.408567	1.32004	0.607548	3.17889	79.4896	2.29776e-40	1.74525e-39	1.14061e-40	5.40983e-09	ENSG00000100360	IFT27	intraflagellar transport 27	0.903806	0.903806
-0.677144	-1.40056	-0.616513	3.78141	79.4816	2.31499e-40	1.75743e-39	1.14857e-40	5.40983e-09	ENSG00000141378	PTRH2	peptidyl-tRNA hydrolase 2	0.896945	-0.896945
0.942462	2.38754	1.08153	2.71519	79.4636	2.35436e-40	1.7864e-39	1.1675e-40	5.40983e-09	ENSG00000072163	LIMS2	LIM zinc finger domain containing 2	1.58763	1.58763
1.09564	2.52593	1.28535	3.52684	79.4484	2.38799e-40	1.81098e-39	1.18357e-40	5.40983e-09	ENSG00000137070	IL11RA	interleukin 11 receptor subunit alpha	1.77552	1.77552
-0.807955	-2.44076	-0.929293	1.55498	79.4259	2.43901e-40	1.84872e-39	1.20823e-40	5.40983e-09	ENSG00000161888	SPC24	SPC24, NDC80 kinetochore complex component	1.50852	-1.50852
-0.666403	-1.2449	-0.546552	2.40604	79.3758	2.55608e-40	1.93647e-39	1.26558e-40	5.40983e-09	ENSG00000120334	CENPL	centromere protein L	0.809869	-0.809869
-0.435566	-1.02139	-0.562892	6.60792	79.3638	2.58512e-40	1.95745e-39	1.27929e-40	5.40983e-09	ENSG00000166847	DCTN5	dynactin subunit 5	0.75342	-0.75342
-1.39951	-3.8608	-1.29843	-0.235421	79.3628	2.58746e-40	1.95822e-39	1.2798e-40	5.40983e-09	ENSG00000174527	MYO1H	myosin IH	2.23016	-2.23016
0.333394	0.936359	0.353784	6.55118	79.341	2.6409e-40	1.99764e-39	1.30556e-40	5.40983e-09	ENSG00000181555	SETD2	SET domain containing 2	0.572722	0.572722
0.542266	1.2544	0.582997	8.14824	79.2005	3.01275e-40	2.27774e-39	1.48862e-40	5.40983e-09	ENSG00000058668	ATP2B4	ATPase plasma membrane Ca2+ transporting 4	0.83814	0.83814
-1.40555	-4.29749	-1.34439	3.19416	79.1991	3.01671e-40	2.27957e-39	1.48981e-40	5.40983e-09	ENSG00000184979	USP18	ubiquitin specific peptidase 18	2.42726	-2.42726
-0.569741	-1.33397	-0.618313	4.19114	79.1852	3.0563e-40	2.3083e-39	1.50859e-40	5.40983e-09	ENSG00000137692	DCUN1D5	defective in cullin neddylation 1 domain containing 5	0.891116	-0.891116
1.0364	2.10441	0.959422	2.20886	79.1496	3.15992e-40	2.38533e-39	1.55894e-40	5.40983e-09	ENSG00000228960	OR2A9P	olfactory receptor family 2 subfamily A member 9 pseudogene	1.37056	1.37056
-0.581884	-1.47532	-0.750343	5.54846	79.1368	3.19812e-40	2.41293e-39	1.57697e-40	5.40983e-09	ENSG00000247077	PGAM5	PGAM family member 5, mitochondrial serine/threonine protein phosphatase	1.04622	-1.04622
-1.24554	-3.89764	-1.43982	8.19701	79.084	3.36045e-40	2.53411e-39	1.65617e-40	5.40983e-09	ENSG00000084110	HAL	histidine ammonia-lyase	2.38123	-2.38123
-0.699221	-2.23174	-1.04827	5.47677	79.0717	3.39937e-40	2.56214e-39	1.67449e-40	5.40983e-09	ENSG00000130429	ARPC1B	actin related protein 2/3 complex subunit 1B	1.5434	-1.5434
-0.936891	-2.13133	-0.953089	4.21113	79.0556	3.45127e-40	2.59993e-39	1.69918e-40	5.40983e-09	ENSG00000152413	HOMER1	homer scaffolding protein 1	1.39179	-1.39179
-1.40765	-3.82058	-1.252	1.86504	79.0228	3.55909e-40	2.67979e-39	1.75137e-40	5.40983e-09	ENSG00000109158	GABRA4	gamma-aminobutyric acid type A receptor alpha4 subunit	2.1771	-2.1771
-0.620283	-1.31891	-0.46141	1.93181	79.0114	3.59732e-40	2.70719e-39	1.76928e-40	5.40983e-09	ENSG00000135537	LACE1	lactation elevated 1	0.798808	-0.798808
0.458362	1.17328	0.409431	2.83614	79.0032	3.62512e-40	2.72671e-39	1.78204e-40	5.40983e-09	ENSG00000155893	PXYLP1	2-phosphoxylose phosphatase 1	0.684105	0.684105
0.53599	1.26489	0.616425	3.13146	78.9838	3.69182e-40	2.77547e-39	1.8139e-40	5.40983e-09	ENSG00000168778	TCTN2	tectonic family member 2	0.869581	0.869581
-0.621246	-1.5028	-0.508887	4.94736	78.9637	3.76222e-40	2.82695e-39	1.84755e-40	5.40983e-09	ENSG00000065615	CYB5R4	cytochrome b5 reductase 4	0.873272	-0.873272
-0.935285	-2.8337	-1.13328	5.19249	78.9538	3.79742e-40	2.85194e-39	1.86389e-40	5.40983e-09	ENSG00000146072	TNFRSF21	TNF receptor superfamily member 21	1.79499	-1.79499
1.26769	2.55614	0.966996	1.894	78.9128	3.94634e-40	2.96227e-39	1.93599e-40	5.40983e-09	ENSG00000185133	INPP5J	inositol polyphosphate-5-phosphatase J	1.58765	1.58765
-0.820917	-2.41291	-0.728105	5.21052	78.9017	3.98765e-40	2.99175e-39	1.95526e-40	5.40983e-09	ENSG00000103222	ABCC1	ATP binding cassette subfamily C member 1	1.33642	-1.33642
1.23732	2.90639	1.27908	1.37278	78.8943	4.01565e-40	3.01122e-39	1.96798e-40	5.40983e-09	ENSG00000259417	LINC01314	long intergenic non-protein coding RNA 1314	1.88815	1.88815
-0.976525	-3.51701	-0.969907	3.18033	78.8763	4.08375e-40	3.06073e-39	2.00034e-40	5.40983e-09	ENSG00000148798	INA	internexin neuronal intermediate filament protein alpha	1.91146	-1.91146
1.42624	3.9671	1.5923	0.940203	78.8588	4.1517e-40	3.11008e-39	2.03259e-40	5.40983e-09	ENSG00000172927	MYEOV	myeloma overexpressed	2.49836	2.49836
2.37814	5.90619	2.61345	3.23929	78.8525	4.17616e-40	3.12681e-39	2.04352e-40	5.40983e-09	ENSG00000125571	IL37	interleukin 37	3.87056	3.87056
-0.613565	-1.54927	-0.632106	5.33846	78.8245	4.28742e-40	3.20848e-39	2.0969e-40	5.40983e-09	ENSG00000204178	TMEM57	transmembrane protein 57	0.974567	-0.974567
-0.665489	-1.49603	-0.497992	4.88332	78.811	4.34229e-40	3.24789e-39	2.12266e-40	5.40983e-09	ENSG00000119705	SLIRP	SRA stem-loop interacting RNA binding protein	0.886225	-0.886225
0.667557	1.84325	0.567957	5.49728	78.784	4.45371e-40	3.32954e-39	2.17602e-40	5.40983e-09	ENSG00000205978	NYNRIN	NYN domain and retroviral integrase containing	1.02475	1.02475
-1.50216	-4.00688	-1.39857	1.70767	78.7778	4.48004e-40	3.34752e-39	2.18777e-40	5.40983e-09	ENSG00000152213	ARL11	ADP ribosylation factor like GTPase 11	2.34689	-2.34689
-0.539076	-1.24759	-0.485319	5.85294	78.7552	4.57602e-40	3.4175e-39	2.23351e-40	5.40983e-09	ENSG00000197006	METTL9	methyltransferase like 9	0.758621	-0.758621
0.281413	0.912563	0.404899	5.21571	78.7345	4.66594e-40	3.48289e-39	2.27624e-40	5.40983e-09	ENSG00000160305	DIP2A	disco interacting protein 2 homolog A	0.612994	0.612994
0.485421	1.38541	0.674018	3.172	78.7052	4.79631e-40	3.57839e-39	2.33866e-40	5.40983e-09	ENSG00000235194	PPP1R3E	protein phosphatase 1 regulatory subunit 3E	0.968172	0.968172
-0.34906	-0.902145	-0.318763	8.25466	78.6983	4.82746e-40	3.59981e-39	2.35265e-40	5.40983e-09	ENSG00000143420	ENSA	endosulfine alpha	0.529702	-0.529702
0.434407	1.05255	0.437071	3.72477	78.6696	4.95943e-40	3.69634e-39	2.41574e-40	5.40983e-09	ENSG00000139835	GRTP1	growth hormone regulated TBC protein 1	0.665284	0.665284
-0.577116	-1.46283	-0.600276	4.15506	78.6606	5.00165e-40	3.72592e-39	2.43508e-40	5.40983e-09	ENSG00000174442	ZWILCH	zwilch kinetochore protein	0.923283	-0.923283
0.382847	1.11229	0.38374	4.96879	78.6575	5.01623e-40	3.7349e-39	2.44094e-40	5.40983e-09	ENSG00000085998	POMGNT1	protein O-linked mannose N-acetylglucosaminyltransferase 1 (beta 1,2-)	0.65351	0.65351
-0.681668	-1.58769	-0.617363	5.36488	78.6505	5.0494e-40	3.75769e-39	2.45584e-40	5.40983e-09	ENSG00000182782	HCAR2	hydroxycarboxylic acid receptor 2	0.965936	-0.965936
1.16446	2.21073	1.03208	1.64355	78.6392	5.10323e-40	3.79584e-39	2.48077e-40	5.40983e-09	ENSG00000060709	RIMBP2	RIMS binding protein 2	1.45698	1.45698
0.476146	1.62303	0.798769	2.47949	78.6248	5.17293e-40	3.84573e-39	2.51338e-40	5.40983e-09	ENSG00000132122	SPATA6	spermatogenesis associated 6	1.15664	1.15664
0.968365	2.18355	1.07389	2.69447	78.6007	5.29125e-40	3.93171e-39	2.56957e-40	5.40983e-09	ENSG00000134775	FHOD3	formin homology 2 domain containing 3	1.50183	1.50183
-2.1978	-8.58114	-2.92281	1.48305	78.5492	5.55389e-40	4.12478e-39	2.69575e-40	5.40983e-09	ENSG00000130487	KLHDC7B	kelch domain containing 7B	5.13556	-5.13556
0.663383	1.64867	0.654051	3.46179	78.5478	5.56143e-40	4.1283e-39	2.69805e-40	5.40983e-09	ENSG00000166086	JAM3	junctional adhesion molecule 3	1.02061	1.02061
-0.628911	-1.89228	-0.805957	5.57999	78.5265	5.67394e-40	4.2097e-39	2.75125e-40	5.40983e-09	ENSG00000116649	SRM	spermidine synthase	1.23697	-1.23697
-0.439841	-1.34159	-0.436321	7.31179	78.5199	5.70919e-40	4.23372e-39	2.76695e-40	5.40983e-09	ENSG00000175634	RPS6KB2	ribosomal protein S6 kinase B2	0.770768	-0.770768
0.397325	1.03066	0.371805	4.91451	78.504	5.79499e-40	4.29518e-39	2.80711e-40	5.40983e-09	ENSG00000075914	EXOSC7	exosome component 7	0.611457	0.611457
0.495225	1.38784	0.531495	4.34291	78.4679	5.99515e-40	4.4413e-39	2.90261e-40	5.40983e-09	ENSG00000032219	ARID4A	AT-rich interaction domain 4A	0.85435	0.85435
0.738155	1.48026	0.636044	3.72942	78.4536	6.07645e-40	4.49926e-39	2.94049e-40	5.40983e-09	ENSG00000130304	SLC27A1	solute carrier family 27 member 1	0.942883	0.942883
-0.863958	-2.80889	-1.13336	2.6592	78.4526	6.08249e-40	4.50147e-39	2.94193e-40	5.40983e-09	ENSG00000101276	SLC52A3	solute carrier family 52 member 3	1.79756	-1.79756
-0.270832	-0.824206	-0.336755	6.52658	78.3807	6.50809e-40	4.81403e-39	3.14621e-40	5.40983e-09	ENSG00000140740	UQCRC2	ubiquinol-cytochrome c reductase core protein II	0.527945	-0.527945
0.742339	2.34593	0.91137	0.348031	78.3744	6.5467e-40	4.84016e-39	3.16328e-40	5.40983e-09	ENSG00000178222	RNF212	ring finger protein 212	1.46995	1.46995
-0.381617	-1.0078	-0.462923	6.14283	78.3647	6.6067e-40	4.88206e-39	3.19067e-40	5.40983e-09	ENSG00000180957	PITPNB	phosphatidylinositol transfer protein beta	0.677886	-0.677886
-0.899637	-2.45576	-1.15396	1.71165	78.3464	6.72168e-40	4.96454e-39	3.24457e-40	5.40983e-09	ENSG00000152056	AP1S3	adaptor related protein complex 1 sigma 3 subunit	1.67737	-1.67737
0.616782	1.65873	0.47694	3.28545	78.3118	6.94425e-40	5.12635e-39	3.35032e-40	5.40983e-09	ENSG00000101695	RNF125	ring finger protein 125	0.921103	0.921103
-0.490612	-0.963536	-0.395103	5.00743	78.279	7.16203e-40	5.28447e-39	3.45366e-40	5.40983e-09	ENSG00000115364	MRPL19	mitochondrial ribosomal protein L19	0.610394	-0.610394
-2.49771	-8.63071	-3.49678	4.17449	78.2465	7.38444e-40	5.44584e-39	3.55913e-40	5.40983e-09	ENSG00000187608	ISG15	ISG15 ubiquitin-like modifier	5.56033	-5.56033
0.589858	1.25593	0.544264	5.12119	78.2365	7.45467e-40	5.49243e-39	3.58958e-40	5.40983e-09	ENSG00000070731	ST6GALNAC2	ST6 N-acetylgalactosaminide alpha-2,6-sialyltransferase 2	0.800175	0.800175
-0.784751	-1.87073	-0.787467	2.79933	78.2364	7.45508e-40	5.49243e-39	3.58958e-40	5.40983e-09	ENSG00000271121	NUDT4P2	nudix hydrolase 4 pseudogene 2	1.18881	-1.18881
0.933887	2.62089	1.06757	2.19772	78.2303	7.49862e-40	5.52174e-39	3.60873e-40	5.40983e-09	ENSG00000139946	PELI2	pellino E3 ubiquitin protein ligase family member 2	1.66432	1.66432
[truncated: 12,721 more rows]

## Sheet: Blood, Adalimumab
DrugA_coeft1	DrugA_coeft2	DrugA_coeft3	AveExpr	F	P.Value	adj.P.Val	q.value	lfdr	EnsemblID	GeneSymbol	Description	fit_range	signed_fit_range
-0.28646	-0.36381	-0.914044	7.58508	14.4074	8.01842e-09	0.000115417	7.39251e-05	0.000193062	ENSG00000110931	CAMKK2	calcium/calmodulin dependent protein kinase kinase 2	0.948644	-0.948644
-0.680219	-1.05632	-1.97828	5.42073	12.8349	6.17191e-08	0.000444192	0.000284507	0.000325021	ENSG00000134755	DSC2	desmocollin 2	2.00025	-2.00025
-0.325794	-0.812372	-1.35137	3.49798	11.7818	2.45025e-07	0.000558616	0.000357796	0.000480722	ENSG00000137312	FLOT1	flotillin 1	1.3502	-1.3502
-0.900833	-0.845623	-1.34337	5.26302	11.7081	2.69916e-07	0.000558616	0.000357796	0.000501892	ENSG00000112299	VNN1	vanin 1	1.3469	-1.3469
0.165916	-1.44692	-1.81614	4.08905	11.6604	2.87393e-07	0.000558616	0.000357796	0.000516641	ENSG00000184319	RPL23AP82	ribosomal protein L23a pseudogene 82	2.00221	2.00221
-0.25353	-0.31221	-1.58448	3.5124	11.6104	3.06909e-07	0.000558616	0.000357796	0.000532993	ENSG00000161944	ASGR2	asialoglycoprotein receptor 2	1.72145	-1.72145
-0.79563	-0.684805	-1.26986	8.46424	11.5211	3.45174e-07	0.000558616	0.000357796	0.000564653	ENSG00000113916	BCL6	B-cell CLL/lymphoma 6	1.28934	-1.28934
-0.340972	-0.971971	-1.53145	3.67379	11.4383	3.84897e-07	0.000558616	0.000357796	0.000596873	ENSG00000139890	REM2	RRAD and GEM like GTPase 2	1.52696	-1.52696
-0.729197	-0.694389	-1.56265	7.13854	11.415	3.96892e-07	0.000558616	0.000357796	0.000606466	ENSG00000182885	ADGRG3	adhesion G protein-coupled receptor G3	1.60954	-1.60954
1.50766	0.66097	0.636218	2.19398	11.3758	4.17945e-07	0.000558616	0.000357796	0.000623146	ENSG00000242076	IGKV1-33	immunoglobulin kappa variable 1-33	1.09379	1.09379
0.613825	1.29824	1.15231	4.29699	11.3597	4.26898e-07	0.000558616	0.000357796	0.00063018	ENSG00000124772	CPNE5	copine 5	1.29462	1.29462
1.79755	1.2388	1.40738	4.53141	11.1736	5.45512e-07	0.000654342	0.000419109	0.000720088	ENSG00000211896	IGHG1	immunoglobulin heavy constant gamma 1 (G1m marker)	1.538	1.538
-1.00525	-0.37183	-1.21494	4.5991	10.947	7.35683e-07	0.000814571	0.000521736	0.000852414	ENSG00000183019	MCEMP1	mast cell expressed membrane protein 1	1.29116	-1.29116
0.153645	-1.22395	-2.42872	1.4465	10.7587	9.43486e-07	0.000970038	0.000621313	0.000983004	ENSG00000162069	BICDL2	BICD family like cargo adaptor 2	2.48367	2.48367
-0.00555257	-1.3907	-2.42481	1.80424	10.4179	1.48098e-06	0.00128302	0.000821779	0.00127343	ENSG00000260596	DUX4	double homeobox 4	2.43451	-2.43451
-0.573621	-3.55163	-1.89163	2.49461	10.3996	1.51738e-06	0.00128302	0.000821779	0.00129126	ENSG00000161040	FBXL13	F-box and leucine rich repeat protein 13	2.72541	-2.72541
-0.493015	-0.979736	-1.7108	5.36973	10.3634	1.59191e-06	0.00128302	0.000821779	0.00132721	ENSG00000181409	AATK	apoptosis associated tyrosine kinase	1.71714	-1.71714
-0.502413	-0.727047	-1.38863	4.55536	10.3139	1.69982e-06	0.00128302	0.000821779	0.001378	ENSG00000197208	SLC22A4	solute carrier family 22 member 4	1.40701	-1.40701
-1.00285	-0.854949	-1.26498	3.76202	10.2805	1.7768e-06	0.00128302	0.000821779	0.00141338	ENSG00000167434	CA4	carbonic anhydrase 4	1.26358	-1.26358
0.932699	0.738913	0.658534	4.1454	10.247	1.85733e-06	0.00128302	0.000821779	0.0014497	ENSG00000269404	SPIB	Spi-B transcription factor	0.764282	0.764282
-0.582519	-1.39291	-1.6143	5.13946	10.2412	1.87185e-06	0.00128302	0.000821779	0.00145618	ENSG00000115594	IL1R1	interleukin 1 receptor type 1	1.70028	-1.70028
-0.982522	-0.875717	-1.62549	8.03508	10.1741	2.04586e-06	0.00133855	0.000857347	0.0015322	ENSG00000162551	ALPL	alkaline phosphatase, liver/bone/kidney	1.64989	-1.64989
0.823795	0.64487	0.849205	3.97985	10.0878	2.29409e-06	0.0014357	0.000919573	0.00163608	ENSG00000095585	BLNK	B-cell linker	0.842913	0.842913
-0.349204	-0.497333	-1.23211	5.52954	10.0008	2.57508e-06	0.0015444	0.000989196	0.00174818	ENSG00000170525	PFKFB3	6-phosphofructo-2-kinase/fructose-2,6-biphosphatase 3	1.27699	-1.27699
-0.396839	-0.496894	-0.939715	8.46374	9.87746	3.03326e-06	0.00167977	0.0010759	0.00192074	ENSG00000198053	SIRPA	signal regulatory protein alpha	0.952339	-0.952339
-0.598692	-0.615462	-0.843796	8.06685	9.8726	3.05291e-06	0.00167977	0.0010759	0.0019279	ENSG00000127507	ADGRE2	adhesion G protein-coupled receptor E2	0.837636	-0.837636
-0.541615	-0.96132	-1.23981	6.37657	9.82598	3.24804e-06	0.00167977	0.0010759	0.00199797	ENSG00000165801	ARHGEF40	Rho guanine nucleotide exchange factor 40	1.25005	-1.25005
-0.535494	-0.406244	-0.839508	7.27754	9.82146	3.26758e-06	0.00167977	0.0010759	0.0020049	ENSG00000101474	APMAP	adipocyte plasma membrane associated protein	0.860638	-0.860638
-0.393108	-0.399574	-0.973111	7.51009	9.72238	3.72763e-06	0.001817	0.0011638	0.00216339	ENSG00000171223	JUNB	JunB proto-oncogene, AP-1 transcription factor subunit	1.00814	-1.00814
-0.377338	-2.62025	-3.55029	0.0658516	9.7105	3.787e-06	0.001817	0.0011638	0.00218326	ENSG00000172967	XKR3	XK related 3	3.72185	-3.72185
-0.348925	-0.0272967	-0.32562	7.20121	9.66586	4.01861e-06	0.00186593	0.00119514	0.00225961	ENSG00000183255	PTTG1IP	pituitary tumor-transforming 1 interacting protein	0.373823	-0.373823
-0.523851	-0.837262	-1.23072	4.65692	9.63323	4.19691e-06	0.00188782	0.00120916	0.00231719	ENSG00000167536	DHRS13	dehydrogenase/reductase 13	1.22423	-1.22423
-0.409066	-0.476799	-0.896937	6.78992	9.54114	4.74403e-06	0.00206926	0.00132537	0.00248804	ENSG00000198223	CSF2RA	colony stimulating factor 2 receptor alpha subunit	0.909098	-0.909098
-1.15571	-0.363889	-1.19769	5.16146	9.47131	5.20623e-06	0.00214751	0.00137549	0.0026263	ENSG00000183762	KREMEN1	kringle containing transmembrane protein 1	1.27757	-1.27757
-0.719419	-0.510468	-1.21137	9.83326	9.46907	5.22182e-06	0.00214751	0.00137549	0.00263088	ENSG00000103569	AQP9	aquaporin 9	1.25545	-1.25545
-0.680569	-0.707884	-1.65372	5.07106	9.41103	5.64141e-06	0.00225562	0.00144473	0.00275204	ENSG00000148926	ADM	adrenomedullin	1.70753	-1.70753
-0.405675	-0.22247	-0.807043	5.21657	9.38828	5.81499e-06	0.00226219	0.00144894	0.0028011	ENSG00000198355	PIM3	Pim-3 proto-oncogene, serine/threonine kinase	0.860206	-0.860206
-0.771636	-1.33086	-1.2793	4.92485	9.34237	6.18173e-06	0.00234157	0.00149979	0.00290284	ENSG00000106714	CNTNAP3	contactin associated protein-like 3	1.38141	-1.38141
-0.475189	-0.58852	-1.18846	8.53536	9.22805	7.19923e-06	0.00259256	0.00166054	0.00317308	ENSG00000059804	SLC2A3	solute carrier family 2 member 3	1.21099	-1.21099
-0.310311	-0.595201	-1.00791	7.75812	9.21665	7.30953e-06	0.00259256	0.00166054	0.00320141	ENSG00000151651	ADAM8	ADAM metallopeptidase domain 8	1.00943	-1.00943
-0.301535	-0.561543	-1.08273	7.28455	9.20898	7.38467e-06	0.00259256	0.00166054	0.00322061	ENSG00000196189	SEMA4A	semaphorin 4A	1.09635	-1.09635
-0.40932	-0.866091	-0.928248	6.92368	9.14442	8.04856e-06	0.00274182	0.00175615	0.00338696	ENSG00000170832	USP32	ubiquitin specific peptidase 32	0.989823	-0.989823
-0.572742	-0.56236	-1.05963	6.64422	9.12074	8.30695e-06	0.00274182	0.00175615	0.00345019	ENSG00000062282	DGAT2	diacylglycerol O-acyltransferase 2	1.07578	-1.07578
-0.369064	-0.567019	-0.830134	6.49092	9.09947	8.54598e-06	0.00274182	0.00175615	0.00350796	ENSG00000102580	DNAJC3	DnaJ heat shock protein family (Hsp40) member C3	0.825652	-0.825652
-0.286906	-0.622633	-1.07217	5.70264	9.09721	8.57176e-06	0.00274182	0.00175615	0.00351416	ENSG00000136026	CKAP4	cytoskeleton associated protein 4	1.07448	-1.07448
1.34517	0.827566	0.895603	3.71996	9.07466	8.83362e-06	0.00276416	0.00177045	0.00357662	ENSG00000251546	IGKV1D-39	immunoglobulin kappa variable 1D-39	1.08186	1.08186
-0.302958	-0.680266	-0.990149	7.299	9.0505	9.12301e-06	0.00278781	0.0017856	0.00364477	ENSG00000135838	NPL	N-acetylneuraminate pyruvate lyase	0.98809	-0.98809
-0.509739	-0.676069	-1.20251	9.1539	9.03638	9.29656e-06	0.00278781	0.0017856	0.00368522	ENSG00000008516	MMP25	matrix metallopeptidase 25	1.21197	-1.21197
-0.457695	-0.578128	-0.819254	7.85358	8.97973	1.00267e-05	0.00294539	0.00188654	0.00385208	ENSG00000155744	FAM126B	family with sequence similarity 126 member B	0.81403	-0.81403
-0.400678	-0.203915	-0.824578	6.66055	8.92224	1.08267e-05	0.00311678	0.00199631	0.00402924	ENSG00000141526	SLC16A3	solute carrier family 16 member 3	0.88406	-0.88406
-0.428632	-0.294753	-0.708632	8.68452	8.80363	1.26852e-05	0.00355627	0.00227781	0.00442103	ENSG00000101336	HCK	HCK proto-oncogene, Src family tyrosine kinase	0.735299	-0.735299
-1.58132	-1.51205	-1.33266	1.74163	8.79412	1.28474e-05	0.00355627	0.00227781	0.00445405	ENSG00000184611	KCNH7	potassium voltage-gated channel subfamily H member 7	1.4346	-1.4346
-0.334663	-2.91896	-2.9288	0.099815	8.72859	1.40233e-05	0.00380852	0.00243937	0.00468833	ENSG00000226839	MTND6P11	mitochondrially encoded NADH:ubiquinone oxidoreductase core subunit 6 pseudogene 11	3.34873	-3.34873
-0.342459	-0.294698	-0.804076	6.85344	8.66434	1.52809e-05	0.00401341	0.00257061	0.00492981	ENSG00000106348	IMPDH1	inosine monophosphate dehydrogenase 1	0.840745	-0.840745
-0.572536	-0.757634	-1.0245	7.00885	8.65949	1.53804e-05	0.00401341	0.00257061	0.00494854	ENSG00000196663	TECPR2	tectonin beta-propeller repeat containing 2	1.01697	-1.01697
-0.347279	-0.84613	-0.921809	6.18776	8.64821	1.56142e-05	0.00401341	0.00257061	0.00499236	ENSG00000139112	GABARAPL1	GABA type A receptor associated protein like 1	0.987424	-0.987424
-0.454742	-0.266625	-0.870809	9.61024	8.63388	1.59162e-05	0.00401925	0.00257434	0.00504852	ENSG00000197249	SERPINA1	serpin family A member 1	0.922515	-0.922515
-0.612853	-0.711417	-1.12358	4.95962	8.61324	1.63617e-05	0.00406052	0.00260078	0.00513056	ENSG00000120306	CYSTM1	cysteine rich transmembrane module containing 1	1.12364	-1.12364
-0.448377	-0.433644	-1.08553	7.34757	8.59574	1.6749e-05	0.00408619	0.00261722	0.00520108	ENSG00000181274	FRAT2	frequently rearranged in advanced T-cell lymphomas 2	1.12725	-1.12725
-0.660581	-0.750118	-1.19616	2.99191	8.58116	1.70788e-05	0.00409721	0.00262428	0.00526058	ENSG00000125744	RTN2	reticulon 2	1.19725	-1.19725
-0.409298	-0.516384	-0.591566	6.59167	8.52876	1.8319e-05	0.00432268	0.0027687	0.00547988	ENSG00000087157	PGS1	phosphatidylglycerophosphate synthase 1	0.593314	-0.593314
-0.219318	-0.884494	-1.11432	6.58592	8.49831	1.90808e-05	0.00442982	0.00283731	0.00561132	ENSG00000120318	ARAP3	ArfGAP with RhoGAP domain, ankyrin repeat and PH domain 3	1.17482	-1.17482
-0.308508	-0.65084	-0.836472	6.65429	8.47593	1.96608e-05	0.00446019	0.00285677	0.00570985	ENSG00000120709	FAM53C	family with sequence similarity 53 member C	0.853511	-0.853511
-0.522444	-0.931825	-1.44999	3.02662	8.46948	1.98313e-05	0.00446019	0.00285677	0.00573855	ENSG00000145491	ROPN1L	rhophilin associated tail protein 1 like	1.44494	-1.44494
-0.41717	-0.499867	-0.881217	8.20687	8.43544	2.07555e-05	0.00459622	0.0029439	0.00589225	ENSG00000114626	ABTB1	ankyrin repeat and BTB domain containing 1	0.888256	-0.888256
-0.865108	-1.35364	-1.46133	5.4384	8.42132	2.11517e-05	0.00461298	0.00295463	0.00595718	ENSG00000154529	CNTNAP3B	contactin associated protein-like 3B	1.51855	-1.51855
-0.39857	-0.504257	-0.812602	6.21148	8.37581	2.24802e-05	0.00467154	0.00299214	0.00617093	ENSG00000142405	NLRP12	NLR family pyrin domain containing 12	0.813184	-0.813184
-0.0526687	-0.244215	-1.08428	5.2944	8.3667	2.27561e-05	0.00467154	0.00299214	0.00621459	ENSG00000105722	ERF	ETS2 repressor factor	1.17461	-1.17461
-0.663129	-1.11254	-1.58465	3.13282	8.36175	2.29072e-05	0.00467154	0.00299214	0.00623839	ENSG00000230257	NFE4	nuclear factor, erythroid 4	1.57605	-1.57605
-0.362736	-0.69761	-1.42949	5.42374	8.34973	2.32789e-05	0.00467154	0.00299214	0.00629663	ENSG00000159339	PADI4	peptidyl arginine deiminase 4	1.45564	-1.45564
0.849542	0.394941	0.578682	3.85631	8.34758	2.33461e-05	0.00467154	0.00299214	0.00630711	ENSG00000035720	STAP1	signal transducing adaptor family member 1	0.706551	0.706551
-0.500225	-0.504876	-0.799202	5.90437	8.34488	2.34308e-05	0.00467154	0.00299214	0.0063203	ENSG00000157557	ETS2	ETS proto-oncogene 2, transcription factor	0.800459	-0.800459
0.206401	0.483533	0.618704	8.13886	8.3366	2.3692e-05	0.00467154	0.00299214	0.00636084	ENSG00000096384	HSP90AB1	heat shock protein 90 alpha family class B member 1	0.63566	0.63566
0.112013	-0.702621	-1.99244	1.87422	8.30937	2.45716e-05	0.00469125	0.00300476	0.00649584	ENSG00000168528	SERINC2	serine incorporator 2	2.10993	2.10993
-0.488449	-0.716976	-1.21787	3.0076	8.30937	2.45719e-05	0.00469125	0.00300476	0.00649589	ENSG00000174132	FAM174A	family with sequence similarity 174 member A	1.22204	-1.22204
-0.32783	-1.34256	-2.94317	2.40475	8.29129	2.51739e-05	0.00469125	0.00300476	0.00658698	ENSG00000167034	NKX3-1	NK3 homeobox 1	3.01441	-3.01441
-0.410342	-1.41881	-1.34671	3.29353	8.28578	2.53604e-05	0.00469125	0.00300476	0.00661498	ENSG00000214688	C10orf105	chromosome 10 open reading frame 105	1.52648	-1.52648
-0.438444	-0.493175	-1.0274	8.78421	8.27828	2.56166e-05	0.00469125	0.00300476	0.00665329	ENSG00000100504	PYGL	phosphorylase, glycogen, liver	1.05037	-1.05037
-0.45752	-0.45556	-1.01643	7.04004	8.27447	2.57474e-05	0.00469125	0.00300476	0.00667279	ENSG00000151948	GLT1D1	glycosyltransferase 1 domain containing 1	1.04591	-1.04591
-0.51842	-0.629321	-1.10901	7.10225	8.26183	2.6187e-05	0.00471169	0.00301786	0.00673795	ENSG00000173281	PPP1R3B	protein phosphatase 1 regulatory subunit 3B	1.11771	-1.11771
-1.39748	0.139273	-1.08616	1.22419	8.21421	2.7912e-05	0.00496007	0.00317694	0.0069887	ENSG00000125170	DOK4	docking protein 4	1.40913	-1.40913
-0.145982	-0.710895	-0.852793	6.7544	8.16501	2.98143e-05	0.00523351	0.00335208	0.00725666	ENSG00000181220	ZNF746	zinc finger protein 746	0.915333	-0.915333
-0.0545825	-1.28021	-1.69361	3.1327	8.14277	3.07159e-05	0.0053268	0.00341184	0.00738072	ENSG00000138829	FBN2	fibrillin 2	1.80721	-1.80721
-0.67957	-0.704327	-1.09206	8.74062	8.0939	3.27956e-05	0.00561975	0.00359947	0.00766017	ENSG00000236438	FAM157A	family with sequence similarity 157 member A	1.09191	-1.09191
1.05439	1.28214	0.833678	5.60849	8.06313	3.41765e-05	0.00577459	0.00369865	0.00784085	ENSG00000211898	IGHD	immunoglobulin heavy constant delta	1.03419	1.03419
1.70863	0.39596	0.429152	3.10773	8.05607	3.45015e-05	0.00577459	0.00369865	0.00788284	ENSG00000211644	IGLV1-51	immunoglobulin lambda variable 1-51	1.18425	1.18425
0.691331	0.961446	1.16754	4.6174	8.01171	3.66159e-05	0.00605805	0.0038802	0.00815123	ENSG00000132185	FCRLA	Fc receptor like A	1.16851	1.16851
-0.398465	-0.406042	-0.925198	9.10805	7.96531	3.89668e-05	0.00634014	0.00406088	0.00844047	ENSG00000146094	DOK3	docking protein 3	0.95349	-0.95349
-0.269164	-1.19068	-2.16379	2.84355	7.96082	3.92019e-05	0.00634014	0.00406088	0.0084689	ENSG00000157168	NRG1	neuregulin 1	2.17302	-2.17302
-0.531033	-0.579954	-0.779653	4.39845	7.93099	4.08024e-05	0.00652567	0.00417971	0.00866011	ENSG00000004660	CAMKK1	calcium/calmodulin dependent protein kinase kinase 1	0.773328	-0.773328
-0.52831	-1.04838	-1.61661	3.07509	7.89258	4.29593e-05	0.00674825	0.00432228	0.00891171	ENSG00000181016	LSMEM1	leucine rich single-pass membrane protein 1	1.61036	-1.61036
0.437001	1.05738	1.17526	5.54498	7.8896	4.31318e-05	0.00674825	0.00432228	0.00893154	ENSG00000153064	BANK1	B-cell scaffold protein with ankyrin repeats 1	1.25188	1.25188
-0.425972	-0.400349	-1.02586	6.74104	7.84748	4.56394e-05	0.00706381	0.0045244	0.00921531	ENSG00000069399	BCL3	B-cell CLL/lymphoma 3	1.06733	-1.06733
-0.967316	-0.48291	-1.27606	5.03892	7.83668	4.63059e-05	0.00709071	0.00454162	0.00928935	ENSG00000008438	PGLYRP1	peptidoglycan recognition protein 1	1.33639	-1.33639
-0.419282	-1.72117	-1.90717	2.81904	7.80196	4.85141e-05	0.00735065	0.00470812	0.00953079	ENSG00000189337	KAZN	kazrin, periplakin interacting protein	2.08082	-2.08082
1.34162	0.777482	0.81659	2.33413	7.77878	5.00474e-05	0.00750398	0.00480633	0.00969509	ENSG00000241351	IGKV3-11	immunoglobulin kappa variable 3-11	1.04977	1.04977
-0.465209	-0.532515	-0.748193	7.11469	7.75499	5.16709e-05	0.00758667	0.00485929	0.00986622	ENSG00000154845	PPP4R1	protein phosphatase 4 regulatory subunit 1	0.743285	-0.743285
-0.228873	-0.418903	-0.715518	9.68955	7.75139	5.19211e-05	0.00758667	0.00485929	0.00989235	ENSG00000140575	IQGAP1	IQ motif containing GTPase activating protein 1	0.717256	-0.717256
-0.547086	-0.415001	-0.716282	7.32945	7.74169	5.26021e-05	0.00758667	0.00485929	0.00996313	ENSG00000113749	HRH2	histamine receptor H2	0.724547	-0.724547
-0.303076	-0.819288	-0.99718	10.1095	7.7402	5.27072e-05	0.00758667	0.00485929	0.00997401	ENSG00000137642	SORL1	sortilin related receptor 1	1.04423	-1.04423
-0.315583	-0.71243	-1.15625	6.91011	7.72065	5.41086e-05	0.00771128	0.0049391	0.010118	ENSG00000124588	NQO2	NAD(P)H quinone dehydrogenase 2	1.15398	-1.15398
-0.652145	-0.561254	-1.21193	8.56767	7.69202	5.6229e-05	0.00787294	0.00504265	0.0103324	ENSG00000176788	BASP1	brain abundant membrane attached signal protein 1	1.24503	-1.24503
-0.56073	-0.655467	-0.964139	6.51698	7.68528	5.67401e-05	0.00787294	0.00504265	0.0103834	ENSG00000170956	CEACAM3	carcinoembryonic antigen related cell adhesion molecule 3	0.959894	-0.959894
-0.309467	-0.375	-0.692134	9.29933	7.6834	5.68838e-05	0.00787294	0.00504265	0.0103977	ENSG00000101265	RASSF2	Ras association domain family member 2	0.700174	-0.700174
-0.284889	-0.456935	-0.841786	7.45746	7.65049	5.9454e-05	0.00815029	0.00522029	0.0106505	ENSG00000184014	DENND5A	DENN domain containing 5A	0.849751	-0.849751
-0.679587	-0.113376	-0.656327	6.54633	7.63197	6.09509e-05	0.00827668	0.00530124	0.0107951	ENSG00000072401	UBE2D1	ubiquitin conjugating enzyme E2 D1	0.732119	-0.732119
-0.463993	-0.454243	-1.02727	6.17173	7.617	6.21884e-05	0.00831091	0.00532317	0.0109133	ENSG00000165030	NFIL3	nuclear factor, interleukin 3 regulated	1.05832	-1.05832
-0.763031	-0.491505	-1.98837	2.89716	7.61498	6.23578e-05	0.00831091	0.00532317	0.0109294	ENSG00000125780	TGM3	transglutaminase 3	2.1315	-2.1315
-0.437918	-0.290056	-0.597356	8.00878	7.60354	6.33235e-05	0.00836218	0.00535601	0.0110207	ENSG00000125735	TNFSF14	tumor necrosis factor superfamily member 14	0.613254	-0.613254
-0.387502	-0.474068	-0.88542	7.22864	7.54953	6.80877e-05	0.00875622	0.00560839	0.0114611	ENSG00000163694	RBM47	RNA binding motif protein 47	0.896538	-0.896538
-0.195533	-0.584087	-0.824541	7.74938	7.54547	6.84605e-05	0.00875622	0.00560839	0.0114949	ENSG00000186635	ARAP1	ArfGAP with RhoGAP domain, ankyrin repeat and PH domain 1	0.837652	-0.837652
-0.253378	-0.729565	-0.751339	5.94821	7.54252	6.87316e-05	0.00875622	0.00560839	0.0115194	ENSG00000188315	C3orf62	chromosome 3 open reading frame 62	0.824538	-0.824538
-0.338714	-0.527669	-1.08047	6.77468	7.54243	6.87407e-05	0.00875622	0.00560839	0.0115202	ENSG00000196923	PDLIM7	PDZ and LIM domain 7	1.10108	-1.10108
0.744973	0.739965	0.54549	4.97404	7.5334	6.95794e-05	0.00878532	0.00562703	0.0115958	ENSG00000159958	TNFRSF13C	TNF receptor superfamily member 13C	0.661826	0.661826
-0.342068	-0.321587	-0.777959	8.46403	7.52679	7.01996e-05	0.00878655	0.00562782	0.0116514	ENSG00000133318	RTN3	reticulon 3	0.805882	-0.805882
-0.562653	-0.872119	-1.07423	6.42188	7.5135	7.14648e-05	0.0088678	0.00567986	0.011764	ENSG00000084110	HAL	histidine ammonia-lyase	1.08245	-1.08245
-0.502073	-0.413388	-0.928279	10.2089	7.49917	7.28536e-05	0.00896286	0.00574074	0.0118865	ENSG00000143226	FCGR2A	Fc fragment of IgG receptor IIa	0.956946	-0.956946
-0.711739	-0.508087	-0.746139	4.05988	7.47582	7.51757e-05	0.00917016	0.00587352	0.0120888	ENSG00000214456	PLIN5	perilipin 5	0.7467	-0.7467
-0.268633	-0.471177	-0.454046	7.02905	7.46752	7.60191e-05	0.00919512	0.00588951	0.0121615	ENSG00000080815	PSEN1	presenilin 1	0.490706	-0.490706
0.619055	-0.0635771	-0.107558	5.10014	7.43728	7.91717e-05	0.00949664	0.00608263	0.0124298	ENSG00000133789	SWAP70	SWAP switching B-cell complex 70kDa subunit	0.478736	0.478736
0.639622	0.66718	1.16744	4.56711	7.41913	8.11261e-05	0.00963942	0.00617408	0.0125936	ENSG00000241978	AKAP2	A-kinase anchoring protein 2	1.17763	1.17763
-0.125921	-0.466406	-0.571139	9.10342	7.41388	8.17013e-05	0.00963942	0.00617408	0.0126414	ENSG00000166888	STAT6	signal transducer and activator of transcription 6	0.604812	-0.604812
-0.850018	-0.345982	-0.817509	2.03562	7.38514	8.49187e-05	0.00993756	0.00636504	0.0129061	ENSG00000220343			0.867975	-0.867975
0.476951	-0.0844105	0.306637	5.87413	7.37889	8.5635e-05	0.00994056	0.00636697	0.0129644	ENSG00000162298	SYVN1	synoviolin 1	0.45222	0.45222
-0.677776	-0.325205	-0.698351	5.29277	7.37187	8.64469e-05	0.00995453	0.00637592	0.0130301	ENSG00000187554	TLR5	toll like receptor 5	0.723067	-0.723067
-0.471631	-0.424477	-0.776712	7.4079	7.35701	8.81916e-05	0.0100215	0.00641884	0.0131705	ENSG00000173597	SULT1B1	sulfotransferase family 1B member 1	0.787446	-0.787446
-0.347157	-1.4554	-1.98242	3.64755	7.35238	8.8742e-05	0.0100215	0.00641884	0.0132145	ENSG00000123610	TNFAIP6	TNF alpha induced protein 6	2.05306	-2.05306
-0.361283	-0.231793	-0.780618	9.0816	7.34924	8.91176e-05	0.0100215	0.00641884	0.0132444	ENSG00000076662	ICAM3	intercellular adhesion molecule 3	0.828209	-0.828209
-0.296752	-0.31063	-0.628365	6.05439	7.33027	9.14193e-05	0.0101101	0.00647553	0.0134267	ENSG00000148411	NACC2	NACC family member 2	0.641144	-0.641144
-0.257845	-0.895167	-1.29529	8.66277	7.32281	9.23404e-05	0.0101101	0.00647553	0.013499	ENSG00000166825	ANPEP	alanyl aminopeptidase, membrane	1.3156	-1.3156
-0.250751	-0.430542	-0.658531	7.25752	7.31741	9.30129e-05	0.0101101	0.00647553	0.0135516	ENSG00000068323	TFE3	transcription factor binding to IGHM enhancer 3	0.65588	-0.65588
-0.388476	-0.674489	-1.07682	5.83226	7.31671	9.31016e-05	0.0101101	0.00647553	0.0135586	ENSG00000035664	DAPK2	death associated protein kinase 2	1.0748	-1.0748
1.14023	0.87567	0.580397	3.9924	7.31419	9.34166e-05	0.0101101	0.00647553	0.0135831	ENSG00000211666	IGLV2-14	immunoglobulin lambda variable 2-14	0.880764	0.880764
-0.60902	-0.406378	-0.950923	8.80581	7.2888	9.66618e-05	0.0103832	0.00665048	0.0138341	ENSG00000115271	GCA	grancalcin	0.985043	-0.985043
-0.269198	-0.795255	-1.21611	6.28288	7.27053	9.90652e-05	0.0105625	0.00676535	0.0140175	ENSG00000057704	TMCC3	transmembrane and coiled-coil domain family 3	1.2146	-1.2146
-1.34074	-0.345581	-1.19043	5.81303	7.26126	0.000100307	0.0106163	0.00679981	0.0141115	ENSG00000124102	PI3	peptidase inhibitor 3	1.3346	-1.3346
0.470193	0.836879	0.89177	5.27915	7.24648	0.000102322	0.0107505	0.00688573	0.0142628	ENSG00000110777	POU2AF1	POU class 2 associating factor 1	0.940156	0.940156
0.809662	0.618921	1.01625	3.73609	7.23728	0.000103595	0.0107631	0.00689381	0.0143578	ENSG00000132704	FCRL2	Fc receptor like 2	1.02404	1.02404
-0.380692	-0.527982	-1.00054	9.36722	7.23483	0.000103937	0.0107631	0.00689381	0.0143832	ENSG00000197405	C5AR1	complement C5a receptor 1	1.01341	-1.01341
-0.482668	-0.522256	-1.10412	8.92236	7.2177	0.000106359	0.0109353	0.00700408	0.0145622	ENSG00000018280	SLC11A1	solute carrier family 11 member 1	1.13051	-1.13051
-0.35647	0.361906	-0.845612	3.34404	7.20795	0.000107762	0.0110009	0.00704614	0.0146651	ENSG00000165886	UBTD1	ubiquitin domain containing 1	1.04427	-1.04427
-0.418011	-0.381614	-1.04324	4.87224	7.19136	0.000110194	0.01117	0.0071544	0.014842	ENSG00000110080	ST3GAL4	ST3 beta-galactoside alpha-2,3-sialyltransferase 4	1.09074	-1.09074
-0.621836	-0.674193	-1.04626	5.74365	7.16761	0.000113772	0.0113795	0.00728864	0.0150993	ENSG00000115590	IL1R2	interleukin 1 receptor type 2	1.04574	-1.04574
0.292362	-1.32128	-2.06059	2.97894	7.16714	0.000113843	0.0113795	0.00728864	0.0151044	ENSG00000110628	SLC22A18	solute carrier family 22 member 18	2.16932	2.16932
-0.661319	-0.588494	-0.809677	6.23784	7.15077	0.000116378	0.0115374	0.00738976	0.0152846	ENSG00000072952	MRVI1	murine retrovirus integration site 1 homolog	0.804731	-0.804731
-0.46098	-0.234553	-0.92474	7.0871	7.14665	0.000117025	0.0115374	0.00738976	0.0153303	ENSG00000173110	HSPA6	heat shock protein family A (Hsp70) member 6	0.990185	-0.990185
1.91819	0.455683	0.365741	1.19797	7.13334	0.000119139	0.0116659	0.00747206	0.0154789	ENSG00000224373	IGHV4-59	immunoglobulin heavy variable 4-59	1.293	1.293
0.813633	0.29589	0.703481	6.63665	7.11852	0.000121538	0.0118096	0.0075641	0.0156462	ENSG00000239264	TXNDC5	thioredoxin domain containing 5	0.779064	0.779064
-0.541659	-0.445667	-0.661008	7.17436	7.1142	0.000122248	0.0118096	0.0075641	0.0156954	ENSG00000197852	FAM212B	family with sequence similarity 212 member B	0.660663	-0.660663
-0.171679	-0.890162	-1.43731	3.20816	7.1078	0.000123304	0.0118323	0.0075786	0.0157685	ENSG00000256061	DYX1C1	dyslexia susceptibility 1 candidate 1	1.44009	-1.44009
-0.260697	-0.443763	-0.995721	6.5077	7.09344	0.000125709	0.0119831	0.00767523	0.0159339	ENSG00000109743	BST1	bone marrow stromal cell antigen 1	1.0228	-1.0228
-0.359564	-0.578468	-0.864244	8.60129	7.08087	0.000127853	0.0121073	0.0077548	0.0160802	ENSG00000136040	PLXNC1	plexin C1	0.860122	-0.860122
-0.461795	-1.1419	-1.84808	3.34683	7.03909	0.000135247	0.0127238	0.00814963	0.0165774	ENSG00000118520	ARG1	arginase 1	1.84361	-1.84361
0.0148199	-0.890669	-1.32044	3.76092	7.03135	0.000136662	0.0127735	0.00818146	0.0166713	ENSG00000165046	LETM2	leucine zipper and EF-hand containing transmembrane protein 2	1.37833	1.37833
1.65525	1.16496	1.04368	0.369252	7.01922	0.000138912	0.0129	0.00826247	0.0168197	ENSG00000241755	IGKV1-9	immunoglobulin kappa variable 1-9	1.3007	1.3007
-0.564377	-0.63109	-0.974353	7.52343	7.0074	0.00014114	0.0129514	0.00829545	0.0169658	ENSG00000182541	LIMK2	LIM domain kinase 2	0.973272	-0.973272
-0.557607	-0.061525	-1.1074	6.92493	7.00673	0.000141266	0.0129514	0.00829545	0.0169741	ENSG00000126262	FFAR2	free fatty acid receptor 2	1.23605	-1.23605
-0.369748	-0.554954	-0.714923	6.62446	6.97818	0.0001468	0.0133736	0.00856587	0.017333	ENSG00000175029	CTBP2	C-terminal binding protein 2	0.712709	-0.712709
-0.867885	-0.253384	-0.795314	5.38821	6.971	0.000148225	0.0133843	0.00857273	0.0174245	ENSG00000135083	CCNJL	cyclin J like	0.875663	-0.875663
-0.729586	-1.14512	-2.01665	3.05913	6.96824	0.000148777	0.0133843	0.00857273	0.0174599	ENSG00000257017	HP	haptoglobin	2.02838	-2.02838
-0.22325	-0.33729	-0.597139	9.26772	6.93427	0.000155737	0.0137874	0.00883091	0.0179017	ENSG00000089159	PXN	paxillin	0.601025	-0.601025
-0.86393	-0.674381	-1.21456	6.80085	6.93246	0.000156117	0.0137874	0.00883091	0.0179256	ENSG00000163421	PROK2	prokineticin 2	1.23201	-1.23201
-0.249181	-0.0529443	-0.633103	5.9023	6.92494	0.000157706	0.0137874	0.00883091	0.0180253	ENSG00000173171	MTX1	metaxin 1	0.702941	-0.702941
-0.431695	-0.399392	-0.783855	6.99546	6.91744	0.000159306	0.0137874	0.00883091	0.0181253	ENSG00000134830	C5AR2	complement component 5a receptor 2	0.798845	-0.798845
-0.310624	-0.416437	-0.807657	6.46993	6.91601	0.000159612	0.0137874	0.00883091	0.0181444	ENSG00000011422	PLAUR	plasminogen activator, urokinase receptor	0.819804	-0.819804
-0.392362	-0.266246	-0.660149	7.95646	6.91247	0.000160375	0.0137874	0.00883091	0.0181919	ENSG00000132589	FLOT2	flotillin 2	0.686547	-0.686547
-0.189576	-0.382584	-0.702387	6.43682	6.91061	0.000160777	0.0137874	0.00883091	0.0182169	ENSG00000124788	ATXN1	ataxin 1	0.707928	-0.707928
-0.411592	-0.427511	-0.810465	9.78916	6.90995	0.000160921	0.0137874	0.00883091	0.0182259	ENSG00000137575	SDCBP	syndecan binding protein	0.822795	-0.822795
0.157408	0.704274	0.739068	5.25068	6.8743	0.000168831	0.0143328	0.00918022	0.0187131	ENSG00000164062	APEH	acylaminoacyl-peptide hydrolase	0.821082	0.821082
-0.529842	-1.70416	-1.54675	2.00244	6.87234	0.000169277	0.0143328	0.00918022	0.0187404	ENSG00000137261	KIAA0319	KIAA0319	1.77146	-1.77146
-0.250208	-0.477233	-0.937702	5.81544	6.86136	0.000171799	0.0144613	0.00926249	0.0188938	ENSG00000173638	SLC19A1	solute carrier family 19 member 1	0.951132	-0.951132
-0.395544	-0.259082	-0.839917	6.55446	6.83445	0.000178137	0.014884	0.00953324	0.0192758	ENSG00000181444	ZNF467	zinc finger protein 467	0.888994	-0.888994
-0.629355	-0.40972	-1.12473	6.51373	6.83132	0.000178889	0.014884	0.00953324	0.0193207	ENSG00000171236	LRG1	leucine rich alpha-2-glycoprotein 1	1.17808	-1.17808
1.15618	0.256548	0.392725	2.92023	6.8214	0.000181294	0.0149974	0.00960588	0.0194642	ENSG00000170476	MZB1	marginal zone B and B1 cell specific protein	0.838525	0.838525
-0.764714	-0.42445	-1.00619	4.05908	6.7827	0.000190993	0.0155903	0.00998565	0.0200359	ENSG00000225873	LINC00694	long intergenic non-protein coding RNA 694	1.04513	-1.04513
-0.854588	-1.63814	-1.95706	2.15474	6.77672	0.000192538	0.0155903	0.00998565	0.020126	ENSG00000188056	TREML4	triggering receptor expressed on myeloid cells like 4	2.01825	-2.01825
-0.431372	-0.299001	-0.606581	8.38421	6.77646	0.000192603	0.0155903	0.00998565	0.0201299	ENSG00000067182	TNFRSF1A	TNF receptor superfamily member 1A	0.621704	-0.621704
-0.221444	-0.453812	-0.751484	8.79653	6.77427	0.000193173	0.0155903	0.00998565	0.020163	ENSG00000177663	IL17RA	interleukin 17 receptor A	0.751198	-0.751198
-0.236117	-0.179126	-0.560938	9.48043	6.77157	0.000193877	0.0155903	0.00998565	0.020204	ENSG00000141480	ARRB2	arrestin beta 2	0.592238	-0.592238
0.442524	0.780331	1.16521	3.62126	6.75675	0.000197784	0.0157625	0.0100959	0.0204302	ENSG00000125245	GPR18	G protein-coupled receptor 18	1.15965	1.15965
-0.215401	-0.650415	-0.849095	10.3803	6.75451	0.000198382	0.0157625	0.0100959	0.0204647	ENSG00000142347	MYO1F	myosin IF	0.878537	-0.878537
-0.301886	-0.562203	-0.630107	6.52503	6.74772	0.000200206	0.0157625	0.0100959	0.0205696	ENSG00000005238	FAM214B	family with sequence similarity 214 member B	0.658399	-0.658399
1.51655	0.149297	0.293281	1.69837	6.747	0.000200398	0.0157625	0.0100959	0.0205807	ENSG00000130702	LAMA5	laminin subunit alpha 5	1.05326	1.05326
-0.65332	-0.265603	-0.697995	5.87361	6.73888	0.000202602	0.0158082	0.0101252	0.0207071	ENSG00000111052	LIN7A	lin-7 homolog A, crumbs cell polarity complex component	0.732491	-0.732491
0.260315	-2.24369	-2.89967	1.45863	6.73455	0.000203787	0.0158082	0.0101252	0.0207748	ENSG00000225476	MTCO3P5	mitochondrially encoded cytochrome c oxidase III pseudogene 5	3.17123	3.17123
-0.322789	0.00396121	-0.400108	5.31642	6.73196	0.0002045	0.0158082	0.0101252	0.0208155	ENSG00000143570	SLC39A1	solute carrier family 39 member 1	0.452481	-0.452481
-0.198846	-0.333192	-0.767707	9.10451	6.72476	0.000206492	0.0158082	0.0101252	0.0209289	ENSG00000123329	ARHGAP9	Rho GTPase activating protein 9	0.790481	-0.790481
0.344237	0.360046	0.461885	8.00889	6.72282	0.000207031	0.0158082	0.0101252	0.0209596	ENSG00000166598	HSP90B1	heat shock protein 90 beta family member 1	0.457477	0.457477
-0.314505	-0.726491	-0.675038	5.78985	6.7209	0.000207569	0.0158082	0.0101252	0.0209901	ENSG00000166046	TCP11L2	t-complex 11 like 2	0.753082	-0.753082
-0.2939	-1.89428	-1.2732	2.16602	6.70839	0.000211094	0.0159488	0.0102152	0.0211896	ENSG00000091262	ABCC6	ATP binding cassette subfamily C member 6	1.66454	-1.66454
-0.284286	-0.466535	-0.831438	7.67094	6.70188	0.000212955	0.0159488	0.0102152	0.0212945	ENSG00000171777	RASGRP4	RAS guanyl releasing protein 4	0.836848	-0.836848
-0.728346	-1.59544	-2.34524	0.118886	6.69916	0.000213737	0.0159488	0.0102152	0.0213384	ENSG00000224067			2.33767	-2.33767
-0.464063	-0.165494	-0.67074	7.91861	6.69704	0.000214348	0.0159488	0.0102152	0.0213727	ENSG00000172216	CEBPB	CCAAT/enhancer binding protein beta	0.720118	-0.720118
-0.423475	-0.594641	-1.11992	3.17164	6.69369	0.000215316	0.0159488	0.0102152	0.021427	ENSG00000244617	ASPRV1	aspartic peptidase, retroviral-like 1	1.13364	-1.13364
-0.180975	-0.495381	-1.23076	6.57648	6.69112	0.000216063	0.0159488	0.0102152	0.0214688	ENSG00000113368	LMNB1	lamin B1	1.27582	-1.27582
-0.182546	-0.306137	-0.523781	6.87762	6.65893	0.000225636	0.0165705	0.0106134	0.0220009	ENSG00000170876	TMEM43	transmembrane protein 43	0.525392	-0.525392
0.417539	0.592335	0.297416	5.15887	6.64935	0.000228569	0.0167006	0.0106968	0.0221623	ENSG00000182199	SHMT2	serine hydroxymethyltransferase 2	0.430873	0.430873
-0.717002	-0.476869	-0.733264	8.53303	6.64523	0.000229839	0.0167086	0.0107019	0.022232	ENSG00000127954	STEAP4	STEAP4 metalloreductase	0.737306	-0.737306
1.19192	0.94063	0.901096	4.17859	6.63174	0.000234053	0.0169295	0.0108434	0.0224625	ENSG00000254709	IGLL5	immunoglobulin lambda like polypeptide 5	0.999526	0.999526
-0.246859	-0.465438	-0.73104	6.38476	6.62612	0.000235835	0.0169622	0.0108644	0.0225594	ENSG00000217128	FNIP1	folliculin interacting protein 1	0.728717	-0.728717
-0.221043	-0.819389	-0.995808	7.68497	6.62226	0.000237061	0.0169622	0.0108644	0.0226261	ENSG00000148400	NOTCH1	notch 1	1.05658	-1.05658
2.00056	0.325232	-0.658338	0.906358	6.6192	0.000238042	0.0169622	0.0108644	0.0226793	ENSG00000211659	IGLV3-25	immunoglobulin lambda variable 3-25	1.83014	1.83014
-0.50232	-0.452143	-1.05274	10.5894	6.60309	0.000243266	0.0171951	0.0110136	0.0229615	ENSG00000180871	CXCR2	C-X-C motif chemokine receptor 2	1.08759	-1.08759
-0.324286	-0.224394	-0.588319	8.80577	6.60177	0.000243699	0.0171951	0.0110136	0.0229848	ENSG00000104763	ASAH1	N-acylsphingosine amidohydrolase 1	0.614109	-0.614109
-0.392118	-0.398118	-0.6508	8.28008	6.59484	0.000245985	0.0172419	0.0110435	0.0231076	ENSG00000005893	LAMP2	lysosomal associated membrane protein 2	0.653292	-0.653292
-0.681755	-2.07394	-2.48804	1.56448	6.59053	0.000247415	0.0172419	0.0110435	0.0231842	ENSG00000185736	ADARB2	adenosine deaminase, RNA specific B2 (inactive)	2.62868	-2.62868
-0.647488	-0.615707	-1.29014	4.19647	6.58731	0.000248493	0.0172419	0.0110435	0.0232419	ENSG00000165181	C9orf84	chromosome 9 open reading frame 84	1.3211	-1.3211
-0.546778	-0.632988	-1.14048	5.00478	6.57728	0.000251871	0.0172419	0.0110435	0.023422	ENSG00000113303	BTNL8	butyrophilin like 8	1.15195	-1.15195
0.452	-0.766385	-1.00081	5.13023	6.57467	0.00025276	0.0172419	0.0110435	0.0234693	ENSG00000185880	TRIM69	tripartite motif containing 69	1.16161	1.16161
-0.541126	-0.500795	-1.15551	5.43755	6.57379	0.000253058	0.0172419	0.0110435	0.0234852	ENSG00000255398	HCAR3	hydroxycarboxylic acid receptor 3	1.19273	-1.19273
-0.184412	-0.113425	-0.37268	7.52521	6.57212	0.000253628	0.0172419	0.0110435	0.0235154	ENSG00000065135	GNAI3	G protein subunit alpha i3	0.394863	-0.394863
-0.23063	-0.215448	-0.477365	9.88238	6.56937	0.000254572	0.0172419	0.0110435	0.0235656	ENSG00000160255	ITGB2	integrin subunit beta 2	0.491143	-0.491143
-0.269585	-0.591112	-0.848957	8.82743	6.56508	0.000256047	0.0172419	0.0110435	0.0236437	ENSG00000072110	ACTN1	actinin alpha 1	0.847878	-0.847878
0.208358	0.414145	0.337009	7.50431	6.56423	0.00025634	0.0172419	0.0110435	0.0236592	ENSG00000152234	ATP5A1	ATP synthase, H+ transporting, mitochondrial F1 complex, alpha subunit 1, cardiac muscle	0.38676	0.38676
-0.553632	-0.709461	-1.03493	7.00937	6.54356	0.000263579	0.0176463	0.0113025	0.0240406	ENSG00000268903			1.02938	-1.02938
0.382313	0.781205	0.332574	3.55344	6.53488	0.000266681	0.0177174	0.0113481	0.024203	ENSG00000139579	NABP2	nucleic acid binding protein 2	0.495016	0.495016
-0.186289	-0.526782	-0.833033	8.0604	6.5337	0.000267103	0.0177174	0.0113481	0.0242251	ENSG00000169896	ITGAM	integrin subunit alpha M	0.830586	-0.830586
0.566813	0.693872	0.465453	3.55334	6.51984	0.000272141	0.0178277	0.0114187	0.0244875	ENSG00000101017	CD40	CD40 molecule	0.562839	0.562839
-0.370763	-0.00729184	-0.298416	9.01878	6.51981	0.000272149	0.0178277	0.0114187	0.0244879	ENSG00000000938	FGR	FGR proto-oncogene, Src family tyrosine kinase	0.369704	-0.369704
-0.376783	-0.422513	-0.577827	6.68408	6.51891	0.000272482	0.0178277	0.0114187	0.0245052	ENSG00000100485	SOS2	SOS Ras/Rho guanine nucleotide exchange factor 2	0.573482	-0.573482
-0.292043	-1.12612	-1.5698	6.24472	6.50767	0.000276639	0.0179747	0.0115129	0.0247204	ENSG00000198734	F5	coagulation factor V	1.61311	-1.61311
-0.497399	-0.282057	-0.970263	6.05438	6.5061	0.000277226	0.0179747	0.0115129	0.0247508	ENSG00000169891	REPS2	RALBP1 associated Eps domain containing 2	1.03101	-1.03101
-0.330874	-0.244897	-0.732894	5.56026	6.50045	0.000279343	0.0180308	0.0115488	0.0248599	ENSG00000158156	XKR8	XK related 8	0.77156	-0.77156
-0.197751	-0.307622	-0.623104	7.0055	6.48194	0.0002864	0.018389	0.0117782	0.025222	ENSG00000197930	ERO1A	endoplasmic reticulum oxidoreductase 1 alpha	0.634365	-0.634365
-0.533243	-0.161667	-0.765767	9.31953	6.47923	0.000287447	0.018389	0.0117782	0.0252755	ENSG00000171051	FPR1	formyl peptide receptor 1	0.828009	-0.828009
-0.270475	-0.302238	-0.590406	8.2347	6.47138	0.000290501	0.0185021	0.0118507	0.0254311	ENSG00000156052	GNAQ	G protein subunit alpha q	0.600455	-0.600455
-0.35019	-0.285498	-0.595457	8.35642	6.43996	0.000303069	0.0189623	0.0121454	0.0260665	ENSG00000118564	FBXL5	F-box and leucine rich repeat protein 5	0.610365	-0.610365
-0.285112	-0.446141	-0.697178	9.40579	6.43879	0.000303546	0.0189623	0.0121454	0.0260905	ENSG00000185650	ZFP36L1	ZFP36 ring finger protein like 1	0.695353	-0.695353
1.16955	0.958462	0.964415	2.7932	6.43705	0.00030426	0.0189623	0.0121454	0.0261263	ENSG00000239951	IGKV3-20	immunoglobulin kappa variable 3-20	1.0204	1.0204
-0.527698	-0.340464	-1.00857	9.22852	6.43441	0.000305343	0.0189623	0.0121454	0.0261806	ENSG00000163464	CXCR1	C-X-C motif chemokine receptor 1	1.06168	-1.06168
-0.25041	-0.185099	-0.584266	7.91069	6.43439	0.000305349	0.0189623	0.0121454	0.0261809	ENSG00000110719	TCIRG1	T-cell immune regulator 1, ATPase H+ transporting V0 subunit a3	0.617215	-0.617215
-0.845611	-0.061807	-0.408088	5.27193	6.43371	0.000305631	0.0189623	0.0121454	0.0261951	ENSG00000178726	THBD	thrombomodulin	0.685925	-0.685925
-0.684656	-0.579852	-1.1697	9.39963	6.41753	0.000312366	0.019297	0.0123598	0.0265314	ENSG00000151726	ACSL1	acyl-CoA synthetase long-chain family member 1	1.19561	-1.19561
-0.306159	-0.384728	-0.769956	9.27638	6.41088	0.000315179	0.0193876	0.0124178	0.0266713	ENSG00000116701	NCF2	neutrophil cytosolic factor 2	0.783855	-0.783855
-0.608495	0.0236744	-0.405085	6.4222	6.40128	0.000319284	0.0195565	0.012526	0.0268747	ENSG00000112195	TREML2	triggering receptor expressed on myeloid cells like 2	0.56469	-0.56469
-0.735888	-0.653555	-1.00213	5.51992	6.37771	0.000329591	0.0201023	0.0128756	0.027382	ENSG00000233013	FAM157B	family with sequence similarity 157 member B	1.00288	-1.00288
-0.300636	-0.27752	-0.535567	6.975	6.36092	0.000337136	0.0204757	0.0131147	0.0277504	ENSG00000100612	DHRS7	dehydrogenase/reductase 7	0.545105	-0.545105
0.577435	-0.5842	-1.92243	0.437441	6.349	0.000342594	0.0206991	0.0132579	0.0280154	ENSG00000081138	CDH7	cadherin 7	2.19043	2.19043
0.232749	0.482552	0.304617	6.13951	6.34639	0.000343802	0.0206991	0.0132579	0.0280738	ENSG00000159202	UBE2Z	ubiquitin conjugating enzyme E2 Z	0.382656	0.382656
-0.301746	-0.39923	-0.704286	8.91606	6.34353	0.000345129	0.0206991	0.0132579	0.028138	ENSG00000169403	PTAFR	platelet activating factor receptor	0.709363	-0.709363
-0.500041	-0.48566	-0.728848	9.21931	6.33984	0.000346849	0.020716	0.0132686	0.0282211	ENSG00000135842	FAM129A	family with sequence similarity 129 member A	0.727657	-0.727657
-0.109989	-0.443489	-0.805255	7.48288	6.32896	0.000351976	0.0209353	0.0134091	0.028468	ENSG00000167261	DPEP2	dipeptidase 2	0.808805	-0.808805
-0.303795	-0.441144	-0.619166	8.68389	6.31751	0.000357448	0.0211075	0.0135194	0.0287304	ENSG00000160796	NBEAL2	neurobeachin like 2	0.615192	-0.615192
-0.241757	-0.709003	-0.68494	3.64177	6.31677	0.000357804	0.0211075	0.0135194	0.0287475	ENSG00000263874	LINC00672	long intergenic non-protein coding RNA 672	0.766274	-0.766274
-0.238185	-0.527698	-0.574638	7.89804	6.31152	0.000360348	0.0211708	0.01356	0.028869	ENSG00000132334	PTPRE	protein tyrosine phosphatase, receptor type E	0.612086	-0.612086
0.273826	0.532828	0.664602	4.73987	6.30617	0.000362957	0.0212189	0.0135908	0.0289935	ENSG00000120942	UBIAD1	UbiA prenyltransferase domain containing 1	0.679309	0.679309
1.58026	0.0752364	-0.375131	0.72548	6.30196	0.00036502	0.0212189	0.0135908	0.0290917	ENSG00000100285	NEFH	neurofilament heavy polypeptide	1.31352	1.31352
0.561935	-1.1599	-1.98181	1.23984	6.3008	0.000365589	0.0212189	0.0135908	0.0291187	ENSG00000154099	DNAAF1	dynein axonemal assembly factor 1	2.16502	2.16502
0.612171	0.580343	0.761423	3.5799	6.29414	0.000368888	0.0212657	0.0136208	0.0292754	ENSG00000158481	CD1C	CD1c molecule	0.754703	0.754703
-0.285244	-0.199053	-0.715025	4.86869	6.29321	0.00036935	0.0212657	0.0136208	0.0292973	ENSG00000118508	RAB32	RAB32, member RAS oncogene family	0.761422	-0.761422
-0.283116	-0.475216	-0.621955	7.66692	6.27209	0.000380017	0.0217156	0.0139089	0.0298009	ENSG00000166987	MBD6	methyl-CpG binding domain protein 6	0.622605	-0.622605
0.961814	0.43221	0.470086	2.19203	6.27177	0.000380181	0.0217156	0.0139089	0.0298086	ENSG00000168081	PNOC	prepronociceptin	0.720465	0.720465
-0.55526	-0.459098	-0.128773	6.74552	6.26327	0.000384566	0.0218792	0.0140137	0.0300144	ENSG00000126822	PLEKHG3	pleckstrin homology and RhoGEF domain containing G3	0.434767	-0.434767
-0.1397	-0.193878	-0.45045	8.67709	6.25994	0.000386296	0.0218911	0.0140213	0.0300955	ENSG00000180353	HCLS1	hematopoietic cell-specific Lyn substrate 1	0.464365	-0.464365
1.05676	0.605294	0.833834	7.91312	6.25641	0.000388138	0.0219016	0.0140281	0.0301816	ENSG00000211592	IGKC	immunoglobulin kappa constant	0.922556	0.922556
-0.339017	-0.310698	-0.604055	6.80459	6.25376	0.000389525	0.0219016	0.0140281	0.0302464	ENSG00000120889	TNFRSF10B	TNF receptor superfamily member 10b	0.615213	-0.615213
-0.344274	0.022379	-0.657412	5.59717	6.23526	0.00039936	0.0223673	0.0143263	0.0307042	ENSG00000091106	NLRC4	NLR family CARD domain containing 4	0.747579	-0.747579
0.367982	0.686646	0.33236	4.65133	6.2204	0.000407441	0.0227314	0.0145596	0.0310779	ENSG00000204316	MRPL38	mitochondrial ribosomal protein L38	0.459639	0.459639
-0.441625	-0.383704	-0.723722	11.939	6.21379	0.000411089	0.0227849	0.0145938	0.0312459	ENSG00000119535	CSF3R	colony stimulating factor 3 receptor	0.735742	-0.735742
0.69209	-1.54278	-0.892997	1.89273	6.2124	0.000411862	0.0227849	0.0145938	0.0312815	ENSG00000167723	TRPV3	transient receptor potential cation channel subfamily V member 3	1.39395	1.39395
-0.426202	-0.560534	-1.03925	10.6729	6.21009	0.000413148	0.0227849	0.0145938	0.0313406	ENSG00000112096	SOD2	superoxide dismutase 2, mitochondrial	1.05106	-1.05106
-0.226285	-0.417491	-0.548063	8.80703	6.20187	0.000417747	0.0229506	0.0146999	0.0315516	ENSG00000129353	SLC44A2	solute carrier family 44 member 2	0.551951	-0.551951
-0.469893	-0.460361	-0.698552	8.33502	6.18586	0.000426867	0.023219	0.0148719	0.0319681	ENSG00000122786	CALD1	caldesmon 1	0.697857	-0.697857
-0.312231	-0.231056	-0.823824	9.13234	6.18538	0.000427141	0.023219	0.0148719	0.0319805	ENSG00000066336	SPI1	Spi-1 proto-oncogene	0.876872	-0.876872
-0.520166	-0.590916	-1.00994	5.939	6.18481	0.000427473	0.023219	0.0148719	0.0319956	ENSG00000182782	HCAR2	hydroxycarboxylic acid receptor 2	1.01602	-1.01602
0.424823	0.198071	0.41833	6.1027	6.18021	0.000430131	0.0232756	0.0149081	0.0321165	ENSG00000143799	PARP1	poly(ADP-ribose) polymerase 1	0.436673	0.436673
-0.284701	-0.326995	-0.542007	7.20845	6.1769	0.000432051	0.0232919	0.0149185	0.0322037	ENSG00000129292	PHF20L1	PHD finger protein 20-like 1	0.543969	-0.543969
-0.384339	-0.391828	-0.429453	8.0672	6.16058	0.000441665	0.0237214	0.0151936	0.0326386	ENSG00000100030	MAPK1	mitogen-activated protein kinase 1	0.425894	-0.425894
-0.300186	-0.0899293	-0.293538	6.77723	6.1463	0.000450254	0.0240393	0.0153972	0.0330251	ENSG00000150977	RILPL2	Rab interacting lysosomal protein like 2	0.317405	-0.317405
-0.321659	-0.256468	-0.721379	9.09963	6.14519	0.000450924	0.0240393	0.0153972	0.0330551	ENSG00000177156	TALDO1	transaldolase 1	0.756101	-0.756101
-0.0943907	-0.686882	-0.833582	6.54337	6.13554	0.000456831	0.0242643	0.0155414	0.0333196	ENSG00000079277	MKNK1	MAP kinase interacting serine/threonine kinase 1	0.89962	-0.89962
-0.320157	-0.679174	-0.920264	9.67947	6.11809	0.000467708	0.0247507	0.0158529	0.0338041	ENSG00000140678	ITGAX	integrin subunit alpha X	0.928418	-0.928418
-0.526283	-0.638356	-0.940379	6.86336	6.11273	0.000471102	0.0248117	0.015892	0.0339547	ENSG00000140563	MCTP2	multiple C2 and transmembrane domain containing 2	0.936078	-0.936078
-0.538305	-0.463033	-1.1028	6.9372	6.11083	0.000472309	0.0248117	0.015892	0.0340082	ENSG00000158825	CDA	cytidine deaminase	1.1416	-1.1416
-0.33347	-0.216762	-0.43138	7.39082	6.09935	0.000479675	0.0250011	0.0160133	0.0343337	ENSG00000089351	GRAMD1A	GRAM domain containing 1A	0.441903	-0.441903
-0.355418	-0.413621	-0.784214	8.31378	6.09747	0.000480891	0.0250011	0.0160133	0.0343873	ENSG00000196352	CD55	CD55 molecule (Cromer blood group)	0.795373	-0.795373
-0.114785	-2.43806	-1.42076	0.994011	6.09536	0.000482263	0.0250011	0.0160133	0.0344478	ENSG00000095637	SORBS1	sorbin and SH3 domain containing 1	2.01309	-2.01309
0.285846	0.218823	0.501243	6.11899	6.09444	0.000482862	0.0250011	0.0160133	0.0344741	ENSG00000094916	CBX5	chromobox 5	0.517806	0.517806
-0.145269	-1.06382	-1.70892	2.83841	6.0767	0.000494548	0.0255144	0.0163421	0.0349869	ENSG00000129295	LRRC6	leucine rich repeat containing 6	1.72387	-1.72387
-0.62601	-0.3753	-0.89562	6.92571	6.07346	0.000496719	0.0255349	0.0163552	0.0350819	ENSG00000115828	QPCT	glutaminyl-peptide cyclotransferase	0.929987	-0.929987
-0.421176	-0.639268	-1.29004	5.12345	6.06798	0.000500398	0.0255453	0.0163619	0.0352424	ENSG00000108244	KRT23	keratin 23	1.31305	-1.31305
-0.346979	-0.865412	-1.36154	3.17998	6.06744	0.000500768	0.0255453	0.0163619	0.0352586	ENSG00000151715	TMEM45B	transmembrane protein 45B	1.35712	-1.35712
-0.353772	-0.207662	-0.689489	7.22136	6.06525	0.000502246	0.0255453	0.0163619	0.035323	ENSG00000085514	PILRA	paired immunoglobin like type 2 receptor alpha	0.73111	-0.73111
-0.322544	-0.568566	-1.13961	5.62992	6.05573	0.000508734	0.0256968	0.0164589	0.0356051	ENSG00000138061	CYP1B1	cytochrome P450 family 1 subfamily B member 1	1.15846	-1.15846
-0.102223	-0.702054	-0.845247	6.99958	6.05543	0.00050894	0.0256968	0.0164589	0.035614	ENSG00000277053	GTF2IP1	general transcription factor IIi pseudogene 1	0.913218	-0.913218
-0.257131	-1.30139	-2.50427	0.87244	6.05304	0.000510581	0.0256968	0.0164589	0.0356852	ENSG00000224288	MTCYBP11	mitochondrially encoded cytochrome b pseudogene 11	2.52914	-2.52914
-0.78286	-0.470883	-0.821681	2.24822	6.05036	0.000512434	0.0257003	0.0164611	0.0357655	ENSG00000182218	HHIPL1	HHIP like 1	0.834852	-0.834852
-0.339994	-0.616956	-0.875819	8.81439	6.04308	0.000517484	0.0258113	0.0165323	0.035984	ENSG00000204160	ZDHHC18	zinc finger DHHC-type containing 18	0.871901	-0.871901
0.621274	-1.36114	-2.14636	3.80686	6.0414	0.000518658	0.0258113	0.0165323	0.0360347	ENSG00000175164	ABO	ABO blood group (transferase A, alpha 1-3-N-acetylgalactosaminyltransferase; transferase B, alpha 1-3-galactosyltransferase)	2.33803	2.33803
-0.323641	-0.260288	-0.896037	7.3893	6.03945	0.000520029	0.0258113	0.0165323	0.0360938	ENSG00000277443	MARCKS	myristoylated alanine rich protein kinase C substrate	0.951675	-0.951675
0.452391	0.175376	0.230413	4.93589	6.02609	0.000529481	0.0261035	0.0167194	0.0365008	ENSG00000090861	AARS	alanyl-tRNA synthetase	0.346222	0.346222
0.550156	-0.144386	0.465206	5.07428	6.026	0.000529541	0.0261035	0.0167194	0.0365033	ENSG00000137265	IRF4	interferon regulatory factor 4	0.601629	0.601629
-0.23004	-0.369105	-0.797479	7.66161	6.01809	0.000535223	0.026289	0.0168382	0.0367469	ENSG00000142657	PGD	phosphogluconate dehydrogenase	0.816515	-0.816515
-0.221699	-0.000853594	-0.453794	6.58947	6.01569	0.000536958	0.026289	0.0168382	0.0368212	ENSG00000160888	IER2	immediate early response 2	0.512296	-0.512296
-0.301183	-0.293393	-0.682731	9.773	6.01112	0.000540278	0.0263619	0.0168849	0.0369631	ENSG00000003402	CFLAR	CASP8 and FADD like apoptosis regulator	0.704972	-0.704972
-0.399994	-0.512174	-0.751652	7.49802	6.00573	0.000544218	0.0264644	0.0169506	0.0371312	ENSG00000064547	LPAR2	lysophosphatidic acid receptor 2	0.747778	-0.747778
-0.577017	-0.0734691	-0.985371	4.56654	5.99261	0.000553936	0.0268463	0.0171952	0.0375445	ENSG00000184557	SOCS3	suppressor of cytokine signaling 3	1.09524	-1.09524
-0.385227	-0.626887	-0.838166	6.5727	5.97741	0.000565408	0.0273103	0.0174924	0.0380298	ENSG00000006652	IFRD1	interferon related developmental regulator 1	0.835294	-0.835294
0.197228	0.490989	0.464884	6.45168	5.96699	0.000573407	0.0276041	0.0176805	0.0383667	ENSG00000146223	RPL7L1	ribosomal protein L7 like 1	0.518317	0.518317
-0.194578	-0.606887	-0.805949	8.21515	5.96303	0.000576473	0.0276592	0.0177158	0.0384955	ENSG00000260916	CCPG1	cell cycle progression 1	0.831603	-0.831603
0.684418	0.660019	0.661402	8.77742	5.95638	0.000581668	0.0277362	0.0177651	0.0387132	ENSG00000211899	IGHM	immunoglobulin heavy constant mu	0.661231	0.661231
0.284315	0.280977	0.215426	5.3765	5.95431	0.000583299	0.0277362	0.0177651	0.0387815	ENSG00000084652	TXLNA	taxilin alpha	0.253757	0.253757
-0.159285	0.789567	0.474915	5.07999	5.95359	0.000583859	0.0277362	0.0177651	0.0388049	ENSG00000106635	BCL7B	BCL tumor suppressor 7B	0.695722	-0.695722
1.43866	1.3957	2.05107	1.67752	5.94642	0.000589539	0.027823	0.0178207	0.0390421	ENSG00000211892	IGHG4	immunoglobulin heavy constant gamma 4 (G4m marker)	2.04501	2.04501
-0.359924	0.128632	-0.381133	6.17951	5.9464	0.000589552	0.027823	0.0178207	0.0390427	ENSG00000177674	AGTRAP	angiotensin II receptor associated protein	0.461885	-0.461885
-0.248969	-0.0823502	-1.20502	2.21081	5.94183	0.000593193	0.0278588	0.0178437	0.0391944	ENSG00000139832	RAB20	RAB20, member RAS oncogene family	1.34627	-1.34627
-0.596304	-0.88654	-1.09046	5.1131	5.9406	0.000594181	0.0278588	0.0178437	0.0392356	ENSG00000111261	MANSC1	MANSC domain containing 1	1.09517	-1.09517
-0.268287	-0.397361	-0.489399	7.65355	5.92479	0.000606982	0.0283074	0.018131	0.0397669	ENSG00000084676	NCOA1	nuclear receptor coactivator 1	0.491208	-0.491208
-0.207964	-0.535062	-0.653094	8.97263	5.92394	0.000607683	0.0283074	0.018131	0.0397959	ENSG00000160712	IL6R	interleukin 6 receptor	0.681797	-0.681797
-0.259334	-1.23673	-1.26805	8.84589	5.91734	0.000613112	0.0284335	0.0182117	0.0400202	ENSG00000197081	IGF2R	insulin like growth factor 2 receptor	1.42109	-1.42109
-0.320207	-0.68096	-1.36801	7.84717	5.91586	0.00061434	0.0284335	0.0182117	0.0400708	ENSG00000135636	DYSF	dysferlin	1.38999	-1.38999
-0.264865	-0.425601	-0.796563	7.65212	5.909	0.000620051	0.0285778	0.0183042	0.0403061	ENSG00000160410	SHKBP1	SH3KBP1 binding protein 1	0.805196	-0.805196
-0.171946	-0.421644	-0.853745	7.39304	5.90735	0.00062143	0.0285778	0.0183042	0.0403628	ENSG00000111802	TDP2	tyrosyl-DNA phosphodiesterase 2	0.867769	-0.867769
-0.308575	-0.233424	-0.580209	7.46489	5.90184	0.000626062	0.0286992	0.0183819	0.040553	ENSG00000035862	TIMP2	TIMP metallopeptidase inhibitor 2	0.603028	-0.603028
0.142284	0.434536	0.505829	9.94494	5.8939	0.000632806	0.0289162	0.0185209	0.0408293	ENSG00000109971	HSPA8	heat shock protein family A (Hsp70) member 8	0.538626	0.538626
-0.983811	-2.22662	-2.68009	4.7607	5.88491	0.000640522	0.0291762	0.0186875	0.0411444	ENSG00000229644	NAMPTP1	nicotinamide phosphoribosyltransferase pseudogene 1	2.7881	-2.7881
-0.618714	-0.446909	-1.35456	3.12728	5.88165	0.000643351	0.0292016	0.0187037	0.0412597	ENSG00000086288	NME8	NME/NM23 family member 8	1.42731	-1.42731
-0.2916	-0.494093	-0.89704	8.13321	5.87761	0.000646865	0.0292016	0.0187037	0.0414027	ENSG00000101236	RNF24	ring finger protein 24	0.90408	-0.90408
-0.312641	-0.102842	-0.434049	9.50732	5.87726	0.000647166	0.0292016	0.0187037	0.041415	ENSG00000142634	EFHD2	EF-hand domain family member D2	0.467023	-0.467023
-0.659396	-0.456762	-1.02945	3.94699	5.87438	0.000649689	0.0292238	0.018718	0.0415174	ENSG00000174885	NLRP6	NLR family pyrin domain containing 6	1.06305	-1.06305
-0.317294	-0.243834	-0.730348	8.21982	5.86684	0.000656331	0.0294306	0.0188504	0.0417868	ENSG00000167552	TUBA1A	tubulin alpha 1a	0.768814	-0.768814
-0.644215	-0.0581465	-0.569936	6.79957	5.85937	0.000662975	0.0295677	0.0189382	0.0420555	ENSG00000077984	CST7	cystatin F	0.664836	-0.664836
-0.23671	-0.569806	-0.779425	8.17902	5.85638	0.000665648	0.0295677	0.0189382	0.0421633	ENSG00000133961	NUMB	NUMB, endocytic adaptor protein	0.789935	-0.789935
0.443392	0.490488	0.574208	3.24059	5.85583	0.000666147	0.0295677	0.0189382	0.0421835	ENSG00000025772	TOMM34	translocase of outer mitochondrial membrane 34	0.56949	0.56949
-0.319898	-0.646148	-0.82386	6.94859	5.85421	0.000667605	0.0295677	0.0189382	0.0422423	ENSG00000096063	SRPK1	SRSF protein kinase 1	0.839932	-0.839932
-0.264132	-0.0834201	-0.523226	7.29212	5.83716	0.000683127	0.0300329	0.0192362	0.0428658	ENSG00000059377	TBXAS1	thromboxane A synthase 1	0.57139	-0.57139
-1.31379	-0.696655	-1.16181	2.43063	5.83683	0.000683438	0.0300329	0.0192362	0.0428783	ENSG00000229314	ORM1	orosomucoid 1	1.23172	-1.23172
-0.659209	-0.643906	-0.981575	4.19721	5.83582	0.000684367	0.0300329	0.0192362	0.0429154	ENSG00000167676	PLIN4	perilipin 4	0.980923	-0.980923
-0.234631	-0.33337	-0.731381	7.00606	5.82778	0.000691831	0.0302681	0.0193868	0.0432137	ENSG00000104870	FCGRT	Fc fragment of IgG receptor and transporter	0.75019	-0.75019
-0.628322	-0.140153	-0.754414	5.90334	5.82486	0.000694559	0.0302954	0.0194043	0.0433225	ENSG00000186205	MARC1	mitochondrial amidoxime reducing component 1	0.820744	-0.820744
-0.783734	-0.580025	-1.32763	6.13352	5.81259	0.000706153	0.030708	0.0196686	0.0437835	ENSG00000100985	MMP9	matrix metallopeptidase 9	1.3718	-1.3718
-0.267671	-0.5196	-0.72228	7.55098	5.80858	0.000709975	0.0307812	0.0197155	0.043935	ENSG00000165071	TMEM71	transmembrane protein 71	0.721315	-0.721315
0.413916	-1.18626	-2.48851	3.54293	5.80283	0.000715508	0.0308371	0.0197513	0.0441539	ENSG00000187627	RGPD1	RANBP2-like and GRIP domain containing 1	2.63382	2.63382
0.0185504	-2.62538	-1.18835	1.89358	5.80279	0.000715548	0.0308371	0.0197513	0.0441555	ENSG00000143858	SYT2	synaptotagmin 2	1.9209	1.9209
-0.425697	-0.443985	-0.822125	9.12066	5.80017	0.000718075	0.0308537	0.0197619	0.0442553	ENSG00000100368	CSF2RB	colony stimulating factor 2 receptor beta common subunit	0.832985	-0.832985
-0.306998	-0.272008	-0.653689	9.30533	5.7968	0.000721344	0.0309018	0.0197928	0.0443843	ENSG00000163162	RNF149	ring finger protein 149	0.677037	-0.677037
-0.160525	-0.748783	-0.97634	8.50812	5.78215	0.000735742	0.0314251	0.0201279	0.0449505	ENSG00000132510	KDM6B	lysine demethylase 6B	1.02476	-1.02476
-0.178825	-0.30771	-0.760951	5.59546	5.7793	0.000738577	0.0314529	0.0201457	0.0450616	ENSG00000090339	ICAM1	intercellular adhesion molecule 1	0.788402	-0.788402
-0.643847	0.0337531	-0.419567	7.74048	5.77602	0.000741853	0.0314992	0.0201754	0.0451898	ENSG00000123700	KCNJ2	potassium voltage-gated channel subfamily J member 2	0.5945	-0.5945
-0.488914	-0.809127	-0.68748	4.85131	5.76969	0.000748209	0.0315251	0.0201919	0.0454381	ENSG00000047578	KIAA0556	KIAA0556	0.765233	-0.765233
-0.369945	-0.461047	-0.852529	7.11673	5.76634	0.0007516	0.0315251	0.0201919	0.0455703	ENSG00000148572	NRBF2	nuclear receptor binding factor 2	0.862377	-0.862377
-0.184255	-0.869746	-0.896416	3.77612	5.76534	0.000752619	0.0315251	0.0201919	0.04561	ENSG00000223878			1.00277	-1.00277
-0.29426	-0.485768	-0.534955	6.32	5.76399	0.000753985	0.0315251	0.0201919	0.0456632	ENSG00000197818	SLC9A8	solute carrier family 9 member A8	0.55593	-0.55593
1.6786	0.137928	0.611801	2.61676	5.76241	0.000755595	0.0315251	0.0201919	0.0457259	ENSG00000211897	IGHG3	immunoglobulin heavy constant gamma 3 (G3m marker)	1.27382	1.27382
-0.400359	-0.153696	-0.46627	4.8935	5.76144	0.000756585	0.0315251	0.0201919	0.0457644	ENSG00000091436		Mitogen-activated protein kinase kinase kinase MLT	0.493503	-0.493503
1.18715	0.0875197	-1.31525	0.561265	5.76026	0.000757793	0.0315251	0.0201919	0.0458114	ENSG00000239483	RPS15AP16	ribosomal protein S15a pseudogene 16	1.94825	1.94825
-0.183128	-0.368286	-0.813955	6.25954	5.74741	0.00077104	0.0318321	0.0203886	0.046325	ENSG00000102882	MAPK3	mitogen-activated protein kinase 3	0.834638	-0.834638
-0.387666	-0.0521896	-0.464698	6.25537	5.74725	0.000771208	0.0318321	0.0203886	0.0463315	ENSG00000214212	C19orf38	chromosome 19 open reading frame 38	0.512869	-0.512869
-0.323012	-0.133318	-0.756841	5.88713	5.74667	0.000771808	0.0318321	0.0203886	0.0463547	ENSG00000160883	HK3	hexokinase 3	0.82369	-0.82369
-0.208033	-0.389098	-0.907589	7.63571	5.74301	0.000775629	0.0318983	0.020431	0.0465023	ENSG00000144118	RALB	RAS like proto-oncogene B	0.935378	-0.935378
1.54263	1.12507	0.178335	0.727887	5.73509	0.00078396	0.0321491	0.0205916	0.0468234	ENSG00000211663	IGLV3-19	immunoglobulin lambda variable 3-19	1.15483	1.15483
0.20882	1.04101	0.127608	2.8533	5.73208	0.000787147	0.0321881	0.0206166	0.046946	ENSG00000167130	DOLPP1	dolichyldiphosphatase 1	0.600545	0.600545
-0.588057	-1.97845	-2.37614	0.874477	5.72964	0.00078974	0.0322026	0.0206259	0.0470456	ENSG00000232772	MTND4P22	mitochondrially encoded NADH:ubiquinone oxidoreductase core subunit 4 pseudogene 22	2.51992	-2.51992
-0.180666	-0.228197	-0.511818	7.62623	5.71639	0.000803985	0.0326908	0.0209386	0.047591	ENSG00000069974	RAB27A	RAB27A, member RAS oncogene family	0.52623	-0.52623
0.338916	-0.132391	0.292526	6.04823	5.71087	0.000809983	0.032842	0.0210354	0.0478198	ENSG00000119596	YLPM1	YLP motif containing 1	0.385662	0.385662
-0.533048	-0.565602	-0.886554	6.90076	5.70209	0.000819642	0.0330931	0.0211963	0.0481871	ENSG00000124731	TREM1	triggering receptor expressed on myeloid cells 1	0.886856	-0.886856
-0.373794	-0.406919	-0.452305	7.31203	5.70106	0.000820776	0.0330931	0.0211963	0.0482301	ENSG00000116337	AMPD2	adenosine monophosphate deaminase 2	0.449736	-0.449736
-0.0434491	-1.16093	-1.08226	4.90449	5.69602	0.00082637	0.0331049	0.0212038	0.0484421	ENSG00000225190	PLEKHM1	pleckstrin homology and RUN domain containing M1	1.28121	-1.28121
-0.391399	-0.642701	-0.891948	7.71776	5.69597	0.000826432	0.0331049	0.0212038	0.0484444	ENSG00000145819	ARHGAP26	Rho GTPase activating protein 26	0.887282	-0.887282
0.03363	0.571698	0.847623	6.29964	5.69459	0.000827967	0.0331049	0.0212038	0.0485025	ENSG00000239713	APOBEC3G	apolipoprotein B mRNA editing enzyme catalytic subunit 3G	0.877722	0.877722
0.869786	0.669846	0.465054	5.42647	5.68648	0.000837077	0.0333528	0.0213626	0.0488466	ENSG00000196092	PAX5	paired box 5	0.674968	0.674968
1.16783	0.536443	0.893797	2.12918	5.68372	0.000840202	0.0333528	0.0213626	0.0489643	ENSG00000244437	IGKV3-15	immunoglobulin kappa variable 3-15	1.02526	1.02526
-0.695809	-0.753153	-1.53222	2.32911	5.68291	0.000841118	0.0333528	0.0213626	0.0489988	ENSG00000115507	OTX1	orthodenticle homeobox 1	1.56362	-1.56362
0.74661	-0.396071	-0.170761	5.0543	5.67938	0.000845135	0.03342	0.0214056	0.0491499	ENSG00000154124	OTULIN	OTU deubiquitinase with linear linkage specificity	0.605279	0.605279
0.397532	0.44965	0.71538	4.54618	5.67286	0.0008526	0.0335703	0.0215019	0.04943	ENSG00000160791	CCR5	C-C motif chemokine receptor 5 (gene/pseudogene)	0.715943	0.715943
-0.911788	-1.5264	-1.45852	6.17149	5.67044	0.000855385	0.0335703	0.0215019	0.0495344	ENSG00000257335	MGAM	maltase-glucoamylase	1.57309	-1.57309
-0.501599	-0.0504681	-0.545377	7.21241	5.66975	0.000856176	0.0335703	0.0215019	0.049564	ENSG00000221869	CEBPD	CCAAT/enhancer binding protein delta	0.604636	-0.604636
-0.331854	-0.503699	-0.562159	7.33752	5.66668	0.000859738	0.0335703	0.0215019	0.0496972	ENSG00000169967	MAP3K2	mitogen-activated protein kinase kinase kinase 2	0.577981	-0.577981
-1.57386	-0.148288	-1.07017	0.395262	5.66593	0.000860606	0.0335703	0.0215019	0.0497296	ENSG00000124233	SEMG1	semenogelin I	1.42468	-1.42468
-0.491628	-0.900716	-0.941388	3.84153	5.66393	0.00086293	0.0335703	0.0215019	0.0498164	ENSG00000154997	SEPT14	septin 14	0.999673	-0.999673
-0.408813	-0.751798	-1.3326	2.95158	5.65301	0.000875726	0.0339763	0.0217619	0.0502929	ENSG00000167874	TMEM88	transmembrane protein 88	1.33975	-1.33975
-0.367884	-0.735705	-1.03881	4.80041	5.65071	0.000878448	0.0339903	0.0217709	0.0503939	ENSG00000233750	CICP27	capicua transcriptional repressor pseudogene 27	1.03654	-1.03654
1.29452	0.905315	0.994599	1.38667	5.63733	0.000894448	0.0345166	0.022108	0.0509859	ENSG00000211653	IGLV1-40	immunoglobulin lambda variable 1-40	1.09646	1.09646
-0.703656	-0.728481	-1.11538	10.8695	5.63392	0.000898579	0.0345833	0.0221507	0.0511381	ENSG00000105835	NAMPT	nicotinamide phosphoribosyltransferase	1.11432	-1.11432
1.36271	0.558661	0.692794	2.81561	5.63109	0.000902008	0.0346117	0.0221689	0.0512643	ENSG00000278196	IGLV2-8	immunoglobulin lambda variable 2-8	1.03788	1.03788
-0.180546	-0.518138	-0.738982	8.66952	5.62935	0.000904127	0.0346117	0.0221689	0.0513422	ENSG00000156675	RAB11FIP1	RAB11 family interacting protein 1	0.747876	-0.747876
-0.465794	-0.56795	-0.661067	3.85965	5.62301	0.000911894	0.0348165	0.0223001	0.0516272	ENSG00000159882	ZNF230	zinc finger protein 230	0.659045	-0.659045
-0.0985362	-2.1099	-2.95423	3.45604	5.61618	0.000920333	0.0349751	0.0224017	0.0519359	ENSG00000163993	S100P	S100 calcium binding protein P	3.10592	-3.10592
-0.393754	-0.582807	-0.963751	9.82926	5.61168	0.000925935	0.0349751	0.0224017	0.0521403	ENSG00000059728	MXD1	MAX dimerization protein 1	0.965083	-0.965083
0.270647	-1.50998	-1.4755	1.36292	5.61029	0.000927677	0.0349751	0.0224017	0.0522037	ENSG00000165186	PTCHD1	patched domain containing 1	1.77348	1.77348
-0.63035	-1.10651	-1.43445	2.0328	5.60972	0.00092839	0.0349751	0.0224017	0.0522297	ENSG00000223401			1.44355	-1.44355
-0.296788	-0.141207	-0.638908	5.52979	5.60912	0.000929136	0.0349751	0.0224017	0.0522569	ENSG00000163754	GYG1	glycogenin 1	0.688747	-0.688747
-0.0825489	-0.48906	-0.674305	8.2737	5.60793	0.000930627	0.0349751	0.0224017	0.0523111	ENSG00000078618	NRDC	nardilysin convertase	0.701905	-0.701905
-0.14914	-0.271865	-0.540094	7.56291	5.58582	0.0009588	0.0359221	0.0230083	0.0533307	ENSG00000172932	ANKRD13D	ankyrin repeat domain 13D	0.548498	-0.548498
0.212145	0.247526	0.634044	7.542	5.58426	0.000960818	0.0359221	0.0230083	0.0534033	ENSG00000073849	ST6GAL1	ST6 beta-galactoside alpha-2,6-sialyltransferase 1	0.6592	0.6592
-0.353813	-0.195721	-0.38513	6.78032	5.57895	0.000967727	0.0360867	0.0231137	0.0536515	ENSG00000100906	NFKBIA	NFKB inhibitor alpha	0.395163	-0.395163
-0.190739	-0.38834	-0.849588	9.10557	5.57676	0.000970591	0.0361	0.0231222	0.0537542	ENSG00000159840	ZYX	zyxin	0.87033	-0.87033
-0.168982	-0.474944	-0.657652	9.28145	5.57391	0.000974334	0.0361458	0.0231515	0.0538883	ENSG00000123146	ADGRE5	adhesion G protein-coupled receptor E5	0.669365	-0.669365
0.745307	0.931678	0.672796	2.7098	5.5656	0.000985304	0.0364588	0.023352	0.0542801	ENSG00000170456	DENND5B	DENN domain containing 5B	0.769913	0.769913
0.507506	0.68976	0.648075	4.53752	5.55933	0.00099368	0.0366239	0.0234578	0.0545782	ENSG00000136573	BLK	BLK proto-oncogene, Src family tyrosine kinase	0.686561	0.686561
-0.161796	-0.852891	-0.864088	4.13097	5.55845	0.000994856	0.0366239	0.0234578	0.0546199	ENSG00000065665	SEC61A2	Sec61 translocon alpha 2 subunit	0.974593	-0.974593
-0.496148	-0.277901	-0.538523	6.409	5.55316	0.00100198	0.0367639	0.0235474	0.0548725	ENSG00000117151	CTBS	chitobiase	0.551841	-0.551841
1.60635	0.0732578	-0.260528	1.07642	5.55023	0.00100596	0.0367639	0.0235474	0.0550133	ENSG00000100473	COCH	cochlin	1.23165	1.23165
0.758865	0.458418	0.225771	2.70611	5.5497	0.00100668	0.0367639	0.0235474	0.0550388	ENSG00000005448	WDR54	WD repeat domain 54	0.530516	0.530516
0.28009	0.462161	0.333555	6.24588	5.54691	0.00101046	0.0367639	0.0235474	0.0551726	ENSG00000140750	ARHGAP17	Rho GTPase activating protein 17	0.390208	0.390208
0.400777	0.187684	0.524135	4.42745	5.5462	0.00101143	0.0367639	0.0235474	0.0552068	ENSG00000130348	QRSL1	glutaminyl-tRNA synthase (glutamine-hydrolyzing)-like 1	0.55108	0.55108
0.374818	0.484773	0.354861	3.96451	5.53292	0.00102971	0.0373343	0.0239128	0.0558501	ENSG00000197162	ZNF785	zinc finger protein 785	0.401033	0.401033
-0.362367	-0.161289	-0.845351	9.79153	5.52834	0.00103609	0.0374711	0.0240004	0.0560735	ENSG00000163191	S100A11	S100 calcium binding protein A11	0.917151	-0.917151
-0.425679	-0.693389	-0.706465	8.25134	5.51631	0.00105304	0.0379885	0.0243318	0.0566644	ENSG00000131389	SLC6A6	solute carrier family 6 member 6	0.747442	-0.747442
-0.200985	-0.310954	-0.686346	7.94511	5.50808	0.0010648	0.0383167	0.024542	0.0570723	ENSG00000172354	GNB2	G protein subunit beta 2	0.704136	-0.704136
-0.197571	-1.22286	-1.23984	3.15493	5.50622	0.00106747	0.0383171	0.0245422	0.0571648	ENSG00000141096	DPEP3	dipeptidase 3	1.40371	-1.40371
-0.339336	-0.276966	-0.516631	6.82419	5.50348	0.00107142	0.0383181	0.0245429	0.0573014	ENSG00000160785	SLC25A44	solute carrier family 25 member 44	0.525118	-0.525118
0.861242	0.0115731	0.345449	3.95515	5.50224	0.00107322	0.0383181	0.0245429	0.0573634	ENSG00000254206	NPIPB11	nuclear pore complex interacting protein family member B11	0.678791	0.678791
-0.818966	-0.527176	-2.28845	-0.0264632	5.50067	0.00107548	0.0383181	0.0245429	0.0574416	ENSG00000214439	FAM185BP	family with sequence similarity 185 member B, pseudogene	2.4622	-2.4622
-0.17337	-0.450712	-0.456887	6.81288	5.49819	0.00107909	0.0383516	0.0245643	0.0575658	ENSG00000148660	CAMK2G	calcium/calmodulin dependent protein kinase II gamma	0.500882	-0.500882
-0.2797	-0.239326	-0.451843	8.28245	5.49577	0.00108263	0.0383686	0.0245753	0.0576877	ENSG00000182831	C16orf72	chromosome 16 open reading frame 72	0.45946	-0.45946
-0.478158	-0.444952	-1.25528	7.41397	5.49284	0.00108691	0.0383686	0.0245753	0.0578347	ENSG00000117115	PADI2	peptidyl arginine deiminase 2	1.31528	-1.31528
-0.564018	-0.455767	-0.831998	5.72169	5.49239	0.00108756	0.0383686	0.0245753	0.0578573	ENSG00000128594	LRRC4	leucine rich repeat containing 4	0.844423	-0.844423
-0.0891666	-0.443797	-0.677723	9.21017	5.48289	0.00110159	0.0387507	0.02482	0.0583375	ENSG00000184922	FMNL1	formin like 1	0.686661	-0.686661
-0.55189	0.119658	-0.112561	5.77706	5.48073	0.0011048	0.0387507	0.02482	0.0584472	ENSG00000173083	HPSE	heparanase	0.418163	-0.418163
-0.268666	-0.333612	-0.689865	8.53991	5.47805	0.0011088	0.0387507	0.02482	0.0585836	ENSG00000008130	NADK	NAD kinase	0.704431	-0.704431
-0.185517	-0.874113	-0.921289	6.93876	5.47781	0.00110916	0.0387507	0.02482	0.0585959	ENSG00000123636	BAZ2B	bromodomain adjacent to zinc finger domain 2B	1.02385	-1.02385
0.183176	0.487258	0.618349	6.16347	5.47095	0.00111948	0.0390163	0.0249901	0.0589465	ENSG00000101361	NOP56	NOP56 ribonucleoprotein	0.64056	0.64056
-0.741659	-0.933738	-1.40762	5.64763	5.4691	0.00112227	0.0390191	0.0249919	0.0590412	ENSG00000138772	ANXA3	annexin A3	1.40275	-1.40275
0.365053	0.221834	0.397083	4.8551	5.46367	0.00113052	0.0392077	0.0251127	0.0593206	ENSG00000130340	SNX9	sorting nexin 9	0.404115	0.404115
1.43312	0.892304	0.446162	0.681425	5.46196	0.00113314	0.0392077	0.0251127	0.059409	ENSG00000240505	TNFRSF13B	TNF receptor superfamily member 13B	1.01221	1.01221
-0.126334	-0.445083	-0.655059	6.77746	5.45165	0.001149	0.0396611	0.0254031	0.0599429	ENSG00000169220	RGS14	regulator of G-protein signaling 14	0.663151	-0.663151
-0.0479829	-1.35027	-0.915469	3.54626	5.44092	0.00116575	0.0401431	0.0257118	0.0605037	ENSG00000165115	KIF27	kinesin family member 27	1.21914	-1.21914
0.290724	0.114478	0.24031	6.21838	5.42472	0.0011915	0.0408515	0.0261655	0.0613589	ENSG00000009954	BAZ1B	bromodomain adjacent to zinc finger domain 1B	0.269679	0.269679
-0.150303	-0.508826	-1.24773	6.61867	5.42277	0.00119464	0.0408515	0.0261655	0.0614626	ENSG00000197321	SVIL	supervillin	1.29213	-1.29213
-0.363213	-0.345107	-0.597792	6.34433	5.42126	0.00119708	0.0408515	0.0261655	0.0615433	ENSG00000161921	CXCL16	C-X-C motif chemokine ligand 16	0.603139	-0.603139
-0.274693	-0.594792	-0.759285	8.58951	5.42043	0.00119842	0.0408515	0.0261655	0.0615875	ENSG00000105339	DENND3	DENN domain containing 3	0.777119	-0.777119
1.40424	-0.150716	1.13574	0.749348	5.41913	0.00120051	0.0408515	0.0261655	0.0616565	ENSG00000074219	TEAD2	TEA domain transcription factor 2	1.44705	1.44705
-0.180938	-0.329904	-0.778487	6.13453	5.40732	0.00121979	0.0413814	0.0265049	0.0622897	ENSG00000087074	PPP1R15A	protein phosphatase 1 regulatory subunit 15A	0.803191	-0.803191
-0.434282	-0.173579	-0.218327	6.09459	5.40564	0.00122256	0.0413814	0.0265049	0.0623802	ENSG00000162702	ZNF281	zinc finger protein 281	0.330409	-0.330409
-0.206352	-0.802237	-1.06128	5.33424	5.40094	0.00123033	0.0413814	0.0265049	0.062634	ENSG00000163803	PLB1	phospholipase B1	1.10435	-1.10435
-0.253829	-0.121116	-0.807293	3.173	5.39841	0.00123454	0.0413814	0.0265049	0.062771	ENSG00000158887	MPZ	myelin protein zero	0.884163	-0.884163
-0.718041	-0.507094	-0.871254	5.31624	5.39818	0.00123493	0.0413814	0.0265049	0.0627836	ENSG00000134873	CLDN10	claudin 10	0.881934	-0.881934
-0.302339	-0.0966907	-0.740973	4.46801	5.39698	0.00123693	0.0413814	0.0265049	0.0628486	ENSG00000144655	CSRNP1	cysteine and serine rich nuclear protein 1	0.814394	-0.814394
-0.244357	-0.25577	-0.610312	9.61958	5.39651	0.00123771	0.0413814	0.0265049	0.0628742	ENSG00000160593	JAML	junction adhesion molecule like	0.6312	-0.6312
-0.219678	-0.148854	-0.507794	7.67299	5.39569	0.00123908	0.0413814	0.0265049	0.0629188	ENSG00000021355	SERPINB1	serpin family B member 1	0.539121	-0.539121
0.606226	0.31915	0.735649	3.53621	5.38672	0.00125416	0.041788	0.0267653	0.0634074	ENSG00000070950	RAD18	RAD18, E3 ubiquitin protein ligase	0.76307	0.76307
1.90332	0.663647	-0.235125	1.75974	5.37517	0.00127385	0.0421743	0.0270128	0.0640414	ENSG00000211662	IGLV3-21	immunoglobulin lambda variable 3-21	1.41225	1.41225
-0.324046	-0.327785	-0.696735	7.66871	5.37256	0.00127834	0.0421743	0.0270128	0.0641855	ENSG00000196209	SIRPB2	signal regulatory protein beta 2	0.714019	-0.714019
-0.546495	-0.38865	-0.863137	6.16957	5.37185	0.00127957	0.0421743	0.0270128	0.0642249	ENSG00000188897			0.890091	-0.890091
-0.403844	-0.163594	-0.510962	6.01588	5.37147	0.00128021	0.0421743	0.0270128	0.0642455	ENSG00000129450	SIGLEC9	sialic acid binding Ig like lectin 9	0.541306	-0.541306
-0.244005	-0.211165	-0.529418	8.04479	5.37121	0.00128067	0.0421743	0.0270128	0.0642602	ENSG00000130775	THEMIS2	thymocyte selection associated family member 2	0.55013	-0.55013
-0.241492	-0.268605	-0.363376	6.12986	5.36967	0.00128334	0.0421743	0.0270128	0.0643455	ENSG00000060971	ACAA1	acetyl-CoA acyltransferase 1	0.360503	-0.360503
0.105126	0.549238	0.782781	6.86417	5.36412	0.00129298	0.0423943	0.0271537	0.0646533	ENSG00000162739	SLAMF6	SLAM family member 6	0.80641	0.80641
-0.10978	-1.02326	-1.08919	4.29425	5.3498	0.00131819	0.0430197	0.0275543	0.0654533	ENSG00000178935	ZNF552	zinc finger protein 552	1.22455	-1.22455
-0.35129	-1.18088	-2.08875	1.10528	5.34648	0.0013241	0.0430197	0.0275543	0.06564	ENSG00000224852	MTND5P24	mitochondrially encoded NADH:ubiquinone oxidoreductase core subunit 5 pseudogene 24	2.09415	-2.09415
-0.203906	-0.0250188	-0.822517	3.75517	5.34362	0.00132922	0.0430197	0.0275543	0.0658011	ENSG00000102032	RENBP	renin binding protein	0.92579	-0.92579
0.392326	0.565309	0.0779136	4.3357	5.3435	0.00132944	0.0430197	0.0275543	0.065808	ENSG00000138375	SMARCAL1	SWI/SNF related, matrix associated, actin dependent regulator of chromatin, subfamily a like 1	0.403271	0.403271
-0.402179	0.0410175	-0.334218	4.51919	5.34313	0.00133009	0.0430197	0.0275543	0.0658286	ENSG00000102393	GLA	galactosidase alpha	0.419755	-0.419755
0.540396	0.947891	1.01847	7.62501	5.34248	0.00133127	0.0430197	0.0275543	0.0658655	ENSG00000156738	MS4A1	membrane spanning 4-domains A1	1.07023	1.07023
0.320447	0.652664	0.406051	4.11137	5.34153	0.00133297	0.0430197	0.0275543	0.0659191	ENSG00000117174	ZNHIT6	zinc finger HIT-type containing 6	0.511924	0.511924
-0.503613	-0.903165	-1.22133	4.87453	5.33247	0.00134936	0.0434512	0.0278307	0.0664326	ENSG00000187775	DNAH17	dynein axonemal heavy chain 17	1.22021	-1.22021
-0.237069	0.0116137	-0.415331	7.38758	5.33013	0.00135363	0.0434913	0.0278563	0.0665658	ENSG00000166925	TSC22D4	TSC22 domain family member 4	0.471576	-0.471576
-0.148529	-0.311112	-0.447589	8.90621	5.3224	0.0013678	0.0438282	0.0280721	0.0670067	ENSG00000124831	LRRFIP1	LRR binding FLII interacting protein 1	0.446406	-0.446406
-0.303067	-0.671727	-0.819535	7.37473	5.3211	0.0013702	0.0438282	0.0280721	0.0670813	ENSG00000012779	ALOX5	arachidonate 5-lipoxygenase	0.848792	-0.848792
-0.422377	-0.359213	-0.609759	6.54479	5.31045	0.00139003	0.0443637	0.0284151	0.0676939	ENSG00000157350	ST3GAL2	ST3 beta-galactoside alpha-2,3-sialyltransferase 2	0.615077	-0.615077
0.493368	0.638544	0.806415	5.2581	5.29897	0.00141172	0.0449564	0.0287947	0.0683593	ENSG00000083454	P2RX5	purinergic receptor P2X 5	0.801056	0.801056
0.192467	0.362782	0.344797	7.25042	5.29236	0.00142435	0.0452585	0.0289882	0.0687444	ENSG00000065427	KARS	lysyl-tRNA synthetase	0.376372	0.376372
[truncated: 13,941 more rows]

## Sheet: Blood, Ustekinumab
DrugU_coeft1	DrugU_coeft2	DrugU_coeft3	AveExpr	F	P.Value	adj.P.Val	q.value	lfdr	EnsemblID	GeneSymbol	Description	fit_range	signed_fit_range
[truncated: 14,394 more rows]

[truncated: 2 more sheets: Nonlesional, Adalimumab, Nonlesional, Ustekinumab]
