# Supplementary material for: Transcriptomic profiling and machine learning uncover gene signatures of psoriasis endotypes and disease severity
Source: Commun Med (Lond). 2026 Jan 21;6:65. doi: 10.1038/s43856-025-01325-4 (PMC12852803; doi:10.1038/s43856-025-01325-4)
Supplement: Supplementary file 10 — Supplementary Data 7 [file 43856_2025_1325_MOESM10_ESM.xlsx]

## Sheet: S100A9_Lesional
Sample_id	expr	Patient_id	Time	Tissue	Cohort	Drug	PASI
1001-0105	14.2852	P.1001	1w	Lesional	Discovery	Adalimumab	15
1001-1205	14.2778	P.1001	12w	Lesional	Discovery	Adalimumab	6.6
1001-0005	15.3793	P.1001	0w	Lesional	Discovery	Adalimumab	17.2
1002-0005	15.444	P.1002	0w	Lesional	Discovery	Adalimumab	15.4
1002-0105	11.5518	P.1002	1w	Lesional	Discovery	Adalimumab	11.5
1003-0105	14.1344	P.1003	1w	Lesional	Discovery	Adalimumab	9.3
1003-0005	14.4716	P.1003	0w	Lesional	Discovery	Adalimumab	12.8
1004-1205	11.967	P.1004	12w	Lesional	Discovery	Adalimumab	3.7
1004-0005	13.3106	P.1004	0w	Lesional	Discovery	Adalimumab	18.1
1004-0105	12.8427	P.1004	1w	Lesional	Discovery	Adalimumab	11.4
1005-0005	14.4896	P.1005	0w	Lesional	Discovery	Adalimumab	18.3
1005-0105	11.8146	P.1005	1w	Lesional	Discovery	Adalimumab	18.3
1006-0105	14.1552	P.1006	1w	Lesional	Discovery	Ustekinumab	21.8
1006-1205	12.0537	P.1006	12w	Lesional	Discovery	Ustekinumab	6.1
1006-0005	14.0373	P.1006	0w	Lesional	Discovery	Ustekinumab	20
1008-0105	12.3542	P.1008	1w	Lesional	Discovery	Ustekinumab	9
1008-1205	12.7991	P.1008	12w	Lesional	Discovery	Ustekinumab	2.4
1008-0005	13.9563	P.1008	0w	Lesional	Discovery	Ustekinumab	13
1009-0005	13.9391	P.1009	0w	Lesional	Discovery	Ustekinumab	26.2
1009-0105	14.2509	P.1009	1w	Lesional	Discovery	Ustekinumab	22.5
1013-0105	12.9218	P.1013	1w	Lesional	Discovery	Adalimumab	6.8
1013-0005	13.9998	P.1013	0w	Lesional	Discovery	Adalimumab	11.6
1014-0105	13.9238	P.1014	1w	Lesional	Discovery	Ustekinumab	9.6
1014-1205	13.9876	P.1014	12w	Lesional	Discovery	Ustekinumab	3.8
1014-0005	14.8288	P.1014	0w	Lesional	Discovery	Ustekinumab	11.4
138001-0105	13.3311	P.138001	1w	Lesional	Discovery	Adalimumab	22.3
138001-0005	13.9232	P.138001	0w	Lesional	Discovery	Adalimumab	26.6
138001-1205	6.25803	P.138001	12w	Lesional	Discovery	Adalimumab	0
138002-1205	5.97983	P.138002	12w	Lesional	Discovery	Adalimumab	4.7
138002-0105	13.7945	P.138002	1w	Lesional	Discovery	Adalimumab	8.7
138002-0005	12.9765	P.138002	0w	Lesional	Discovery	Adalimumab	8.7
138003-0105	12.8894	P.138003	1w	Lesional	Discovery	Adalimumab	8.5
138003-0005	14.1547	P.138003	0w	Lesional	Discovery	Adalimumab	15.3
138003-1205	5.3505	P.138003	12w	Lesional	Discovery	Adalimumab	2.9
138004-0105	13.584	P.138004	1w	Lesional	Discovery	Adalimumab	20.1
138004-1205	13.835	P.138004	12w	Lesional	Discovery	Adalimumab	17.3
138004-0005	13.6312	P.138004	0w	Lesional	Discovery	Adalimumab	20.2
23002-0105	12.9011	P.23002	1w	Lesional	Discovery	Adalimumab	10.3
23002-0005	13.1673	P.23002	0w	Lesional	Discovery	Adalimumab	12.9
23003-0105	15.0698	P.23003	1w	Lesional	Discovery	Ustekinumab	9.1
23003-1205	13.7456	P.23003	12w	Lesional	Discovery	Ustekinumab	6.3
23003-0005	14.0933	P.23003	0w	Lesional	Discovery	Ustekinumab	13.9
23005-0105	14.115	P.23005	1w	Lesional	Discovery	Adalimumab	10.4
23005-0005	13.9185	P.23005	0w	Lesional	Discovery	Adalimumab	13.1
23006-0005	14.5863	P.23006	0w	Lesional	Discovery	Adalimumab	18.5
23006-0105	13.7056	P.23006	1w	Lesional	Discovery	Adalimumab	18
23007-1205	12.466	P.23007	12w	Lesional	Discovery	Adalimumab	1.8
23007-0105	13.3357	P.23007	1w	Lesional	Discovery	Adalimumab	11.5
23007-0005	14.4984	P.23007	0w	Lesional	Discovery	Adalimumab	12.2
23009-0005	13.6824	P.23009	0w	Lesional	Discovery	Adalimumab	15.4
23009-0105	13.0469	P.23009	1w	Lesional	Discovery	Adalimumab	11.8
23012-0105	13.4005	P.23012	1w	Lesional	Discovery	Adalimumab	9.6
23012-0005	14.0037	P.23012	0w	Lesional	Discovery	Adalimumab	10.5
23012-1206	14.0536	P.23012	12w	Lesional	Discovery	Adalimumab	3.5
5002-0105	13.3236	P.5002	1w	Lesional	Discovery	Adalimumab	11.2
5002-1205	13.341	P.5002	12w	Lesional	Discovery	Adalimumab	3.3
5002-0005	13.8056	P.5002	0w	Lesional	Discovery	Adalimumab	13.4
5003-0005	13.8014	P.5003	0w	Lesional	Discovery	Ustekinumab	19.2
5003-1205	12.9882	P.5003	12w	Lesional	Discovery	Ustekinumab	4.7
5003-0105	14.2597	P.5003	1w	Lesional	Discovery	Ustekinumab	19.5
5004-0005	13.9025	P.5004	0w	Lesional	Discovery	Ustekinumab	11.4
5004-1205	9.43479	P.5004	12w	Lesional	Discovery	Ustekinumab	1.8
5004-0105	13.8631	P.5004	1w	Lesional	Discovery	Ustekinumab	9.7
5006-0005	13.5273	P.5006	0w	Lesional	Discovery	Ustekinumab	19.5
5006-0105	13.7045	P.5006	1w	Lesional	Discovery	Ustekinumab	19.5
5006-1205	11.8449	P.5006	12w	Lesional	Discovery	Ustekinumab	3.5
5007-0105	13.9362	P.5007	1w	Lesional	Discovery	Ustekinumab	11
5007-0005	13.9854	P.5007	0w	Lesional	Discovery	Ustekinumab	11
5007-1205	13.4229	P.5007	12w	Lesional	Discovery	Ustekinumab	3.3
5008-0105	13.3581	P.5008	1w	Lesional	Discovery	Adalimumab	29.9
5008-1205	13.9686	P.5008	12w	Lesional	Discovery	Adalimumab	32.7
5008-0005	13.7805	P.5008	0w	Lesional	Discovery	Adalimumab	31.2
5009-0005	13.6803	P.5009	0w	Lesional	Discovery	Adalimumab	23.5
5009-1205	13.1355	P.5009	12w	Lesional	Discovery	Adalimumab	6.1
5009-0105	13.1259	P.5009	1w	Lesional	Discovery	Adalimumab	19.7
5010-0105	13.506	P.5010	1w	Lesional	Discovery	Ustekinumab	8.4
5010-1205	13.2035	P.5010	12w	Lesional	Discovery	Ustekinumab	7.1
5010-0005	13.7729	P.5010	0w	Lesional	Discovery	Ustekinumab	11.1
5011-0105	14.1707	P.5011	1w	Lesional	Discovery	Ustekinumab	16
5011-1205	5.83944	P.5011	12w	Lesional	Discovery	Ustekinumab	0.8
5011-0005	14.2521	P.5011	0w	Lesional	Discovery	Ustekinumab	15.8
5012-0005	13.3497	P.5012	0w	Lesional	Discovery	Ustekinumab	11.8
5012-0105	11.8747	P.5012	1w	Lesional	Discovery	Ustekinumab	12
5012-1205	5.39656	P.5012	12w	Lesional	Discovery	Ustekinumab	0.6
5013-0005	13.3893	P.5013	0w	Lesional	Discovery	Ustekinumab	10.8
5013-0105	14.0807	P.5013	1w	Lesional	Discovery	Ustekinumab	11.4
5013-1205	10.7209	P.5013	12w	Lesional	Discovery	Ustekinumab	6
5014-0005	13.7561	P.5014	0w	Lesional	Discovery	Ustekinumab	34.4
5014-1205	13.0423	P.5014	12w	Lesional	Discovery	Ustekinumab	2.4
5014-0105	14.048	P.5014	1w	Lesional	Discovery	Ustekinumab	31.4
5015-0005	14.2657	P.5015	0w	Lesional	Discovery	Ustekinumab	25.4
5015-0105	14.4576	P.5015	1w	Lesional	Discovery	Ustekinumab	26.8
5015-1205	6.15167	P.5015	12w	Lesional	Discovery	Ustekinumab	6.6
5016-0005	14.1485	P.5016	0w	Lesional	Discovery	Ustekinumab	23.8
5016-1205	13.2743	P.5016	12w	Lesional	Discovery	Ustekinumab	1.8
5016-0105	13.9521	P.5016	1w	Lesional	Discovery	Ustekinumab	25.5
5017-0005	13.8455	P.5017	0w	Lesional	Discovery	Ustekinumab	16.9
5017-0105	13.6878	P.5017	1w	Lesional	Discovery	Ustekinumab	14.5
5017-1205	13.0109	P.5017	12w	Lesional	Discovery	Ustekinumab	1.2
5018-1205	11.5264	P.5018	12w	Lesional	Discovery	Adalimumab	0.3
5018-0105	13.0853	P.5018	1w	Lesional	Discovery	Adalimumab	13.5
5018-0005	13.3997	P.5018	0w	Lesional	Discovery	Adalimumab	20.7
5019-0105	13.7465	P.5019	1w	Lesional	Discovery	Adalimumab	11.5
5019-0005	14.4794	P.5019	0w	Lesional	Discovery	Adalimumab	14.4
5019-1205	12.7774	P.5019	12w	Lesional	Discovery	Adalimumab	2.1
5020-0005	13.4314	P.5020	0w	Lesional	Discovery	Ustekinumab	8
5020-0105	13.0642	P.5020	1w	Lesional	Discovery	Ustekinumab	8
5020-1205	10.0711	P.5020	12w	Lesional	Discovery	Ustekinumab	2.4
5021-0105	13.9482	P.5021	1w	Lesional	Discovery	Ustekinumab	29
5021-1205	13.8302	P.5021	12w	Lesional	Discovery	Ustekinumab	17.6
5021-0005	13.9983	P.5021	0w	Lesional	Discovery	Ustekinumab	29
5022-0105	13.2967	P.5022	1w	Lesional	Discovery	Ustekinumab	5.4
5022-0005	13.9009	P.5022	0w	Lesional	Discovery	Ustekinumab	8.9
5022-1205	11.0815	P.5022	12w	Lesional	Discovery	Ustekinumab	4.8
5023-0005	13.9696	P.5023	0w	Lesional	Discovery	Ustekinumab	20
5023-1205	10.8604	P.5023	12w	Lesional	Discovery	Ustekinumab	8
5023-0105	13.5105	P.5023	1w	Lesional	Discovery	Ustekinumab	20
5024-0105	14.2817	P.5024	1w	Lesional	Discovery	Adalimumab	14.2
5024-0005	14.2367	P.5024	0w	Lesional	Discovery	Adalimumab	14.2
5024-1205	13.7821	P.5024	12w	Lesional	Discovery	Adalimumab	7.8
5025-0005	13.7318	P.5025	0w	Lesional	Discovery	Ustekinumab	11
5025-1205	13.2648	P.5025	12w	Lesional	Discovery	Ustekinumab	4.3
5025-0105	13.7255	P.5025	1w	Lesional	Discovery	Ustekinumab	9.5
60001-1205	9.30041	P.60001	12w	Lesional	Discovery	Ustekinumab	3.9
60001-0105	14.1006	P.60001	1w	Lesional	Discovery	Ustekinumab	14.8
60001-0005	13.8774	P.60001	0w	Lesional	Discovery	Ustekinumab	14.8
60005-0005	14.5898	P.60005	0w	Lesional	Discovery	Adalimumab	11
60005-1205	5.15568	P.60005	12w	Lesional	Discovery	Adalimumab	0
60005-0105	14.6369	P.60005	1w	Lesional	Discovery	Adalimumab	12.8
6001-0105	13.6758	P.6001	1w	Lesional	Discovery	Ustekinumab	6.2
6001-0005	13.6328	P.6001	0w	Lesional	Discovery	Ustekinumab	8.2
6001-1205	8.52165	P.6001	12w	Lesional	Discovery	Ustekinumab	2.6
6002-1205	13.1753	P.6002	12w	Lesional	Discovery	Ustekinumab	1.8
6002-0105	13.5861	P.6002	1w	Lesional	Discovery	Ustekinumab	9.7
6002-0005	13.7711	P.6002	0w	Lesional	Discovery	Ustekinumab	13.7
6003-0005	13.8355	P.6003	0w	Lesional	Discovery	Ustekinumab	14.5
6003-0105	14.1071	P.6003	1w	Lesional	Discovery	Ustekinumab	11
6003-1205	12.7957	P.6003	12w	Lesional	Discovery	Ustekinumab	17
6004-0105	14.0238	P.6004	1w	Lesional	Discovery	Adalimumab	10.6
6004-1205	4.96096	P.6004	12w	Lesional	Discovery	Adalimumab	1
6004-0005	13.7493	P.6004	0w	Lesional	Discovery	Adalimumab	14.4
6005-0005	13.4404	P.6005	0w	Lesional	Discovery	Ustekinumab	23.4
6005-1205	3.39793	P.6005	12w	Lesional	Discovery	Ustekinumab	1.2
6005-0105	11.5712	P.6005	1w	Lesional	Discovery	Ustekinumab	13.7
6006-0005	13.7308	P.6006	0w	Lesional	Discovery	Ustekinumab	6.8
6006-0105	13.5123	P.6006	1w	Lesional	Discovery	Ustekinumab	5.8
6006-1205	11.9743	P.6006	12w	Lesional	Discovery	Ustekinumab	2.9
6007-1205	6.49415	P.6007	12w	Lesional	Discovery	Ustekinumab	2.6
6007-0105	13.3954	P.6007	1w	Lesional	Discovery	Ustekinumab	10.1
6007-0005	13.8122	P.6007	0w	Lesional	Discovery	Ustekinumab	10.1
6008-1205	5.14704	P.6008	12w	Lesional	Discovery	Ustekinumab	0.9
6008-0005	13.9441	P.6008	0w	Lesional	Discovery	Ustekinumab	10.4
6008-0105	13.8398	P.6008	1w	Lesional	Discovery	Ustekinumab	10.1
6010-1205	5.41667	P.6010	12w	Lesional	Discovery	Adalimumab	19.2
6010-0005	13.6637	P.6010	0w	Lesional	Discovery	Adalimumab	23.8
6010-0105	13.6385	P.6010	1w	Lesional	Discovery	Adalimumab	23.8
6012-1205	6.92718	P.6012	12w	Lesional	Discovery	Adalimumab	1.1
6012-0105	13.8008	P.6012	1w	Lesional	Discovery	Adalimumab	11.5
6012-0005	13.5322	P.6012	0w	Lesional	Discovery	Adalimumab	12.6
6013-0005	13.4166	P.6013	0w	Lesional	Discovery	Adalimumab	11.8
6013-0105	13.2638	P.6013	1w	Lesional	Discovery	Adalimumab	11.4
6013-1205	5.354	P.6013	12w	Lesional	Discovery	Adalimumab	4.2
6014-0005	13.8915	P.6014	0w	Lesional	Discovery	Ustekinumab	10.6
6014-1205	6.04986	P.6014	12w	Lesional	Discovery	Ustekinumab	2.2
6014-0105	13.6915	P.6014	1w	Lesional	Discovery	Ustekinumab	9.6
6016-0105	12.3393	P.6016	1w	Lesional	Discovery	Adalimumab	5.6
6016-1205	3.43049	P.6016	12w	Lesional	Discovery	Adalimumab	0.7
6016-0005	14.2137	P.6016	0w	Lesional	Discovery	Adalimumab	6.9
6017-0105	13.5669	P.6017	1w	Lesional	Discovery	Adalimumab	11.4
6017-0005	13.2386	P.6017	0w	Lesional	Discovery	Adalimumab	13.6
6017-1205	6.6889	P.6017	12w	Lesional	Discovery	Adalimumab	0
6018-0105	13.4013	P.6018	1w	Lesional	Discovery	Adalimumab	6.6
6018-1205	5.90961	P.6018	12w	Lesional	Discovery	Adalimumab	4.6
6018-0005	13.8419	P.6018	0w	Lesional	Discovery	Adalimumab	11.6
6019-0005	14.686	P.6019	0w	Lesional	Discovery	Ustekinumab	18
6019-0105	13.662	P.6019	1w	Lesional	Discovery	Ustekinumab	17.7
6019-1205	12.2388	P.6019	12w	Lesional	Discovery	Ustekinumab	10
6020-0005	13.2885	P.6020	0w	Lesional	Discovery	Ustekinumab	7.2
6020-0105	12.6566	P.6020	1w	Lesional	Discovery	Ustekinumab	6.6
6020-1205	4.79577	P.6020	12w	Lesional	Discovery	Ustekinumab	2.8
6021-1205	11.6754	P.6021	12w	Lesional	Discovery	Adalimumab	8.2
6021-0105	14.1935	P.6021	1w	Lesional	Discovery	Adalimumab	12.6
6021-0005	14.0653	P.6021	0w	Lesional	Discovery	Adalimumab	16.7
6022-0005	13.795	P.6022	0w	Lesional	Discovery	Adalimumab	13.5
6022-0105	13.7689	P.6022	1w	Lesional	Discovery	Adalimumab	13.1
6022-1205	8.57422	P.6022	12w	Lesional	Discovery	Adalimumab	3.4
6023-0005	12.1899	P.6023	0w	Lesional	Discovery	Adalimumab	10.8
6023-1205	3.12177	P.6023	12w	Lesional	Discovery	Adalimumab	1.2
6023-0105	13.6815	P.6023	1w	Lesional	Discovery	Adalimumab	10.8
6024-0105	14.1362	P.6024	1w	Lesional	Discovery	Adalimumab	8.4
6024-1205	3.82671	P.6024	12w	Lesional	Discovery	Adalimumab	2.5
6024-0005	14.0296	P.6024	0w	Lesional	Discovery	Adalimumab	8.4
6025-0005	12.9673	P.6025	0w	Lesional	Discovery	Ustekinumab	16.4
6025-0105	12.9038	P.6025	1w	Lesional	Discovery	Ustekinumab	13.7
6025-1205	4.11539	P.6025	12w	Lesional	Discovery	Ustekinumab	0.3
6026-0105	12.665	P.6026	1w	Lesional	Discovery	Adalimumab	6.6
6026-0005	12.1734	P.6026	0w	Lesional	Discovery	Adalimumab	7.6
6026-1205	4.17858	P.6026	12w	Lesional	Discovery	Adalimumab	0
6028-0105	11.0593	P.6028	1w	Lesional	Discovery	Ustekinumab	18.3
6028-1205	5.81594	P.6028	12w	Lesional	Discovery	Ustekinumab	2.2
6028-0005	13.6972	P.6028	0w	Lesional	Discovery	Ustekinumab	18.3
6029-0105	13.8623	P.6029	1w	Lesional	Discovery	Ustekinumab	23
6029-0005	14.1797	P.6029	0w	Lesional	Discovery	Ustekinumab	23
6029-1205	6.6632	P.6029	12w	Lesional	Discovery	Ustekinumab	0
6030-0005	14.065	P.6030	0w	Lesional	Discovery	Ustekinumab	28.2
6030-1205	13.1612	P.6030	12w	Lesional	Discovery	Ustekinumab	6.9
6030-0105	13.5299	P.6030	1w	Lesional	Discovery	Ustekinumab	26
6031-0105	14.0533	P.6031	1w	Lesional	Discovery	Ustekinumab	21.8
6031-0005	14.1772	P.6031	0w	Lesional	Discovery	Ustekinumab	21.8
6031-1205	4.04012	P.6031	12w	Lesional	Discovery	Ustekinumab	2.3
6032-0005	14.1512	P.6032	0w	Lesional	Discovery	Ustekinumab	15.4
6032-1205	5.69874	P.6032	12w	Lesional	Discovery	Ustekinumab	1.2
6032-0105	13.9063	P.6032	1w	Lesional	Discovery	Ustekinumab	15.4
6033-1205	5.06973	P.6033	12w	Lesional	Discovery	Ustekinumab	0.3
6033-0105	13.2601	P.6033	1w	Lesional	Discovery	Ustekinumab	10.6
6033-0005	13.9851	P.6033	0w	Lesional	Discovery	Ustekinumab	10.6
6034-0005	13.6369	P.6034	0w	Lesional	Discovery	Adalimumab	10.6
6034-0105	13.2255	P.6034	1w	Lesional	Discovery	Adalimumab	8.9
6034-1205	13.6739	P.6034	12w	Lesional	Discovery	Adalimumab	6.3
6035-0105	12.7468	P.6035	1w	Lesional	Discovery	Adalimumab	6.4
6035-1205	7.73026	P.6035	12w	Lesional	Discovery	Adalimumab	2.7
6035-0005	13.859	P.6035	0w	Lesional	Discovery	Adalimumab	10
6036-0005	13.9675	P.6036	0w	Lesional	Discovery	Adalimumab	11.5
6036-1205	6.59624	P.6036	12w	Lesional	Discovery	Adalimumab	1.2
6036-0105	12.7178	P.6036	1w	Lesional	Discovery	Adalimumab	11.2
6038-0005	12.7872	P.6038	0w	Lesional	Discovery	Adalimumab	13.3
6038-1205	5.83654	P.6038	12w	Lesional	Discovery	Adalimumab	0
6038-0105	13.9756	P.6038	1w	Lesional	Discovery	Adalimumab	12.2
6039-0105	13.5922	P.6039	1w	Lesional	Discovery	Ustekinumab	19.6
6039-1205	7.15246	P.6039	12w	Lesional	Discovery	Ustekinumab	1.2
6039-0005	13.9195	P.6039	0w	Lesional	Discovery	Ustekinumab	19.6
6040-0105	13.3745	P.6040	1w	Lesional	Discovery	Adalimumab	10.2
6040-1205	5.08856	P.6040	12w	Lesional	Discovery	Adalimumab	2.4
6040-0005	13.8015	P.6040	0w	Lesional	Discovery	Adalimumab	10.2
6041-0006	13.9255	P.6041	0w	Lesional	Discovery	Adalimumab	10.3
6041-0105	12.7027	P.6041	1w	Lesional	Discovery	Adalimumab	10.6
6041-1205	7.3924	P.6041	12w	Lesional	Discovery	Adalimumab	0.6
1015-1205	14.6175	P.1015	12w	Lesional	Replication	Adalimumab	8.4
1015-0105	13.9583	P.1015	1w	Lesional	Replication	Adalimumab	8.4
1015-0005	14.7361	P.1015	0w	Lesional	Replication	Adalimumab	12.5
1016-1205	10.7219	P.1016	12w	Lesional	Replication	Ustekinumab	1.8
1016-0105	13.4333	P.1016	1w	Lesional	Replication	Ustekinumab	12.3
1016-0005	13.741	P.1016	0w	Lesional	Replication	Ustekinumab	17.1
1021-1205	12.1174	P.1021	12w	Lesional	Replication	Adalimumab	4.7
1021-0105	12.7957	P.1021	1w	Lesional	Replication	Adalimumab	14.3
1021-0005	13.4853	P.1021	0w	Lesional	Replication	Adalimumab	15.6
1022-0005	13.6819	P.1022	0w	Lesional	Replication	Adalimumab	35.4
1022-1205	6.27267	P.1022	12w	Lesional	Replication	Adalimumab	1.2
1022-0105	13.2688	P.1022	1w	Lesional	Replication	Adalimumab	33.9
1024-0105	14.0583	P.1024	1w	Lesional	Replication	Ustekinumab	7.5
1024-1205	13.4212	P.1024	12w	Lesional	Replication	Ustekinumab	3.1
1024-0005	13.2124	P.1024	0w	Lesional	Replication	Ustekinumab	10
1025-0105	13.3942	P.1025	1w	Lesional	Replication	Ustekinumab	31.5
1025-0005	14.0943	P.1025	0w	Lesional	Replication	Ustekinumab	34.5
1025-1205	5.49572	P.1025	12w	Lesional	Replication	Ustekinumab	1.5
1026-0005	13.5889	P.1026	0w	Lesional	Replication	Ustekinumab	23.2
1026-0105	13.2071	P.1026	1w	Lesional	Replication	Ustekinumab	23.2
1026-1205	6.00045	P.1026	12w	Lesional	Replication	Ustekinumab	0
1027-1205	4.75357	P.1027	12w	Lesional	Replication	Adalimumab	0.9
1027-0105	12.6815	P.1027	1w	Lesional	Replication	Adalimumab	14.4
1027-0005	11.8224	P.1027	0w	Lesional	Replication	Adalimumab	15.9
1028-0105	7.34961	P.1028	1w	Lesional	Replication	Adalimumab	8.4
1028-1205	2.49854	P.1028	12w	Lesional	Replication	Adalimumab	4.9
1028-0005	13.1322	P.1028	0w	Lesional	Replication	Adalimumab	15.8
1029-0105	13.1734	P.1029	1w	Lesional	Replication	Ustekinumab	14.6
1029-0005	13.3141	P.1029	0w	Lesional	Replication	Ustekinumab	15.9
1029-1205	13.0743	P.1029	12w	Lesional	Replication	Ustekinumab	5.2
1032-1205	12.1703	P.1032	12w	Lesional	Replication	Adalimumab	0.5
1032-0005	13.9225	P.1032	0w	Lesional	Replication	Adalimumab	10.3
1032-0105	13.1413	P.1032	1w	Lesional	Replication	Adalimumab	7.8
124001-0105	12.7674	P.124001	1w	Lesional	Replication	Adalimumab	8
124001-0005	13.1855	P.124001	0w	Lesional	Replication	Adalimumab	12
124001-1205	4.12487	P.124001	12w	Lesional	Replication	Adalimumab	0
124003-0005	13.8843	P.124003	0w	Lesional	Replication	Adalimumab	13.2
124003-1205	5.27088	P.124003	12w	Lesional	Replication	Adalimumab	3.3
138005-0105	13.7321	P.138005	1w	Lesional	Replication	Adalimumab	22.8
138005-0005	13.9978	P.138005	0w	Lesional	Replication	Adalimumab	31.2
138005-1205	14.1697	P.138005	12w	Lesional	Replication	Adalimumab	5.2
23011-0005	13.8838	P.23011	0w	Lesional	Replication	Adalimumab	14.1
23011-0105	13.9242	P.23011	1w	Lesional	Replication	Adalimumab	14.1
42001-1205	4.82796	P.42001	12w	Lesional	Replication	Adalimumab	6.6
42001-0005	13.8039	P.42001	0w	Lesional	Replication	Adalimumab	19.2
42001-0105	13.6488	P.42001	1w	Lesional	Replication	Adalimumab	15.8
42005-1205	3.0857	P.42005	12w	Lesional	Replication	Adalimumab	5.8
42005-0105	10.5734	P.42005	1w	Lesional	Replication	Adalimumab	8.4
42005-0005	13.8989	P.42005	0w	Lesional	Replication	Adalimumab	7.8
43001-0105	11.8942	P.43001	1w	Lesional	Replication	Adalimumab	5.1
43001-0005	13.7668	P.43001	0w	Lesional	Replication	Adalimumab	9.8
43001-1205	12.1828	P.43001	12w	Lesional	Replication	Adalimumab	1.2
43003-1205	13.6446	P.43003	12w	Lesional	Replication	Adalimumab	14.1
43003-0105	13.6887	P.43003	1w	Lesional	Replication	Adalimumab	18.2
43003-0005	13.7549	P.43003	0w	Lesional	Replication	Adalimumab	19
43004-0005	13.516	P.43004	0w	Lesional	Replication	Adalimumab	10
43004-0105	13.6992	P.43004	1w	Lesional	Replication	Adalimumab	10
43004-1205	7.05124	P.43004	12w	Lesional	Replication	Adalimumab	0.9
43005-0005	13.2121	P.43005	0w	Lesional	Replication	Adalimumab	12.4
43005-0105	13.4207	P.43005	1w	Lesional	Replication	Adalimumab	10.8
43005-1205	7.0171	P.43005	12w	Lesional	Replication	Adalimumab	2.5
5026-0005	12.6132	P.5026	0w	Lesional	Replication	Ustekinumab	12
5026-0105	13.3972	P.5026	1w	Lesional	Replication	Ustekinumab	10.9
5026-1205	6.97112	P.5026	12w	Lesional	Replication	Ustekinumab	9.3
5028-0105	14.4046	P.5028	1w	Lesional	Replication	Ustekinumab	24.8
5028-1205	8.51981	P.5028	12w	Lesional	Replication	Ustekinumab	1.2
5028-0005	13.6556	P.5028	0w	Lesional	Replication	Ustekinumab	29.6
5031-0105	13.1488	P.5031	1w	Lesional	Replication	Adalimumab	15.1
5031-1206	13.4482	P.5031	12w	Lesional	Replication	Adalimumab	21.3
5031-0005	13.7238	P.5031	0w	Lesional	Replication	Adalimumab	16.6
5032-1205	9.18208	P.5032	12w	Lesional	Replication	Ustekinumab	0.6
5032-0005	13.4732	P.5032	0w	Lesional	Replication	Ustekinumab	6.6
5032-0105	13.7081	P.5032	1w	Lesional	Replication	Ustekinumab	5.8
5033-0105	12.7014	P.5033	1w	Lesional	Replication	Ustekinumab	7.2
5033-0006	13.3748	P.5033	0w	Lesional	Replication	Ustekinumab	13
5033-1205	7.91018	P.5033	12w	Lesional	Replication	Ustekinumab	0.4
5034-0105	13.4179	P.5034	1w	Lesional	Replication	Ustekinumab	11.1
5034-1205	12.6513	P.5034	12w	Lesional	Replication	Ustekinumab	1.8
5034-0005	14.1595	P.5034	0w	Lesional	Replication	Ustekinumab	11.1
5035-1205	11.3936	P.5035	12w	Lesional	Replication	Ustekinumab	4.3
5035-0105	12.9056	P.5035	1w	Lesional	Replication	Ustekinumab	16
5035-0005	13.2485	P.5035	0w	Lesional	Replication	Ustekinumab	19.3
5036-0105	13.0439	P.5036	1w	Lesional	Replication	Adalimumab	7.8
5036-1205	5.1416	P.5036	12w	Lesional	Replication	Adalimumab	10.6
5036-0005	13.5843	P.5036	0w	Lesional	Replication	Adalimumab	10.1
5038-0105	12.7656	P.5038	1w	Lesional	Replication	Ustekinumab	17.5
5038-1205	4.68754	P.5038	12w	Lesional	Replication	Ustekinumab	2
5038-0005	13.3114	P.5038	0w	Lesional	Replication	Ustekinumab	17.8
5039-1205	2.07442	P.5039	12w	Lesional	Replication	Adalimumab	1
5039-0005	13.1263	P.5039	0w	Lesional	Replication	Adalimumab	20.4
5039-0105	8.2967	P.5039	1w	Lesional	Replication	Adalimumab	18.9
5040-1205	13.0852	P.5040	12w	Lesional	Replication	Ustekinumab	8.6
5040-0105	14.0057	P.5040	1w	Lesional	Replication	Ustekinumab	21.5
5040-0005	12.8546	P.5040	0w	Lesional	Replication	Ustekinumab	21.5
5041-0005	13.3362	P.5041	0w	Lesional	Replication	Ustekinumab	26.3
5041-0105	13.5669	P.5041	1w	Lesional	Replication	Ustekinumab	20.8
5041-1205	9.63778	P.5041	12w	Lesional	Replication	Ustekinumab	17.7
5042-0005	13.3986	P.5042	0w	Lesional	Replication	Ustekinumab	31.9
5042-1205	4.54242	P.5042	12w	Lesional	Replication	Ustekinumab	3.4
5042-0105	12.9215	P.5042	1w	Lesional	Replication	Ustekinumab	28.3
5044-0005	13.0375	P.5044	0w	Lesional	Replication	Ustekinumab	23.5
5044-0105	13.4684	P.5044	1w	Lesional	Replication	Ustekinumab	19.7
5044-1205	6.48762	P.5044	12w	Lesional	Replication	Ustekinumab	3.3
5045-0005	13.6345	P.5045	0w	Lesional	Replication	Ustekinumab	25
5045-0105	12.3314	P.5045	1w	Lesional	Replication	Ustekinumab	22.3
5045-1205	12.2618	P.5045	12w	Lesional	Replication	Ustekinumab	11.4
5046-1205	5.95695	P.5046	12w	Lesional	Replication	Ustekinumab	0.7
5046-0005	12.6914	P.5046	0w	Lesional	Replication	Ustekinumab	20
5046-0105	13.4672	P.5046	1w	Lesional	Replication	Ustekinumab	17.4
60006-0105	12.332	P.60006	1w	Lesional	Replication	Adalimumab	7
60006-1205	3.9405	P.60006	12w	Lesional	Replication	Adalimumab	0.3
60006-0005	12.8216	P.60006	0w	Lesional	Replication	Adalimumab	7
60008-0005	13.5402	P.60008	0w	Lesional	Replication	Adalimumab	30.2
60008-0105	13.6718	P.60008	1w	Lesional	Replication	Adalimumab	29
60013-0005	13.8124	P.60013	0w	Lesional	Replication	Adalimumab	27
60013-1205	13.6093	P.60013	12w	Lesional	Replication	Adalimumab	9.5
60013-0105	13.5524	P.60013	1w	Lesional	Replication	Adalimumab	17
60019-0005	13.6211	P.60019	0w	Lesional	Replication	Adalimumab	9.9
60019-0105	13.7203	P.60019	1w	Lesional	Replication	Adalimumab	9.1
6011-0005	13.1771	P.6011	0w	Lesional	Replication	Ustekinumab	12.2
6011-0105	12.4661	P.6011	1w	Lesional	Replication	Ustekinumab	11.9
6011-1205	3.8123	P.6011	12w	Lesional	Replication	Ustekinumab	2.3
6042-0105	14.0806	P.6042	1w	Lesional	Replication	Ustekinumab	5.6
6042-0005	13.6401	P.6042	0w	Lesional	Replication	Ustekinumab	5.9
6043-0105	14.181	P.6043	1w	Lesional	Replication	Ustekinumab	4.9
6043-0005	13.9197	P.6043	0w	Lesional	Replication	Ustekinumab	4.9
6043-1205	13.1968	P.6043	12w	Lesional	Replication	Ustekinumab	4.8
6044-0005	9.14101	P.6044	0w	Lesional	Replication	Ustekinumab	5.8
6044-0105	12.5699	P.6044	1w	Lesional	Replication	Ustekinumab	5.8
6044-1205	12.7654	P.6044	12w	Lesional	Replication	Ustekinumab	5.7
6045-0005	14.3334	P.6045	0w	Lesional	Replication	Ustekinumab	12.9
6045-0105	13.9867	P.6045	1w	Lesional	Replication	Ustekinumab	12.9
6045-1205	12.5836	P.6045	12w	Lesional	Replication	Ustekinumab	5.4
6046-0005	12.0254	P.6046	0w	Lesional	Replication	Ustekinumab	16.9
6046-0105	12.4635	P.6046	1w	Lesional	Replication	Ustekinumab	16.9
6046-1205	2.12186	P.6046	12w	Lesional	Replication	Ustekinumab	0.9
6047-0005	13.7535	P.6047	0w	Lesional	Replication	Adalimumab	12.4
6047-1205	6.1409	P.6047	12w	Lesional	Replication	Adalimumab	1.5
6047-0105	12.2114	P.6047	1w	Lesional	Replication	Adalimumab	12.4
6049-1206	11.9574	P.6049	12w	Lesional	Replication	Ustekinumab	3.1
6049-0105	13.3665	P.6049	1w	Lesional	Replication	Ustekinumab	9.2
6049-0005	13.675	P.6049	0w	Lesional	Replication	Ustekinumab	9.2
6050-0005	13.2157	P.6050	0w	Lesional	Replication	Ustekinumab	11.1
6050-0105	12.1565	P.6050	1w	Lesional	Replication	Ustekinumab	11.1
6050-1205	3.9989	P.6050	12w	Lesional	Replication	Ustekinumab	0
6051-0005	13.37	P.6051	0w	Lesional	Replication	Ustekinumab	9.8
6051-1205	3.01371	P.6051	12w	Lesional	Replication	Ustekinumab	1.8
6051-0105	13.1575	P.6051	1w	Lesional	Replication	Ustekinumab	9.8
6052-1205	11.8987	P.6052	12w	Lesional	Replication	Ustekinumab	2.7
6052-0005	13.3924	P.6052	0w	Lesional	Replication	Ustekinumab	8.9
6052-0105	13.4662	P.6052	1w	Lesional	Replication	Ustekinumab	8.6
6056-0005	14.1156	P.6056	0w	Lesional	Replication	Adalimumab	20.7
6056-0105	12.7028	P.6056	1w	Lesional	Replication	Adalimumab	11
6056-1205	5.09751	P.6056	12w	Lesional	Replication	Adalimumab	2.6
6059-0005	13.6925	P.6059	0w	Lesional	Replication	Adalimumab	19.5
6059-0105	13.6086	P.6059	1w	Lesional	Replication	Adalimumab	13.3
6061-0005	13.7718	P.6061	0w	Lesional	Replication	Adalimumab	18.9
6061-0105	13.2526	P.6061	1w	Lesional	Replication	Adalimumab	11.5
6061-1205	12.2861	P.6061	12w	Lesional	Replication	Adalimumab	2.7
6063-0005	13.1815	P.6063	0w	Lesional	Replication	Adalimumab	12
6063-0105	12.8022	P.6063	1w	Lesional	Replication	Adalimumab	13.2
6063-1205	4.88256	P.6063	12w	Lesional	Replication	Adalimumab	3
6071-0005	13.8146	P.6071	0w	Lesional	Replication	Adalimumab	10.1
6071-0105	13.4542	P.6071	1w	Lesional	Replication	Adalimumab	8.9
6071-1205	5.43043	P.6071	12w	Lesional	Replication	Adalimumab	1.8

## Sheet: CARHSP1_Lesional
Sample_id	expr	Patient_id	Time	Tissue	Cohort	Drug	PASI
1001-0105	7.43739	P.1001	1w	Lesional	Discovery	Adalimumab	15
1001-1205	7.51607	P.1001	12w	Lesional	Discovery	Adalimumab	6.6
1001-0005	8.57248	P.1001	0w	Lesional	Discovery	Adalimumab	17.2
1002-0005	7.68052	P.1002	0w	Lesional	Discovery	Adalimumab	15.4
1002-0105	4.88269	P.1002	1w	Lesional	Discovery	Adalimumab	11.5
1003-0105	7.09964	P.1003	1w	Lesional	Discovery	Adalimumab	9.3
1003-0005	7.55723	P.1003	0w	Lesional	Discovery	Adalimumab	12.8
1004-1205	5.23695	P.1004	12w	Lesional	Discovery	Adalimumab	3.7
1004-0005	5.86551	P.1004	0w	Lesional	Discovery	Adalimumab	18.1
1004-0105	6.12707	P.1004	1w	Lesional	Discovery	Adalimumab	11.4
1005-0005	7.17855	P.1005	0w	Lesional	Discovery	Adalimumab	18.3
1005-0105	5.64039	P.1005	1w	Lesional	Discovery	Adalimumab	18.3
1006-0105	7.49463	P.1006	1w	Lesional	Discovery	Ustekinumab	21.8
1006-1205	5.88892	P.1006	12w	Lesional	Discovery	Ustekinumab	6.1
1006-0005	7.1714	P.1006	0w	Lesional	Discovery	Ustekinumab	20
1008-0105	6.29757	P.1008	1w	Lesional	Discovery	Ustekinumab	9
1008-1205	6.27391	P.1008	12w	Lesional	Discovery	Ustekinumab	2.4
1008-0005	7.61617	P.1008	0w	Lesional	Discovery	Ustekinumab	13
1009-0005	7.6458	P.1009	0w	Lesional	Discovery	Ustekinumab	26.2
1009-0105	7.9311	P.1009	1w	Lesional	Discovery	Ustekinumab	22.5
1013-0105	5.1339	P.1013	1w	Lesional	Discovery	Adalimumab	6.8
1013-0005	6.81501	P.1013	0w	Lesional	Discovery	Adalimumab	11.6
1014-0105	7.55883	P.1014	1w	Lesional	Discovery	Ustekinumab	9.6
1014-1205	6.54095	P.1014	12w	Lesional	Discovery	Ustekinumab	3.8
1014-0005	8.27811	P.1014	0w	Lesional	Discovery	Ustekinumab	11.4
138001-0105	7.03977	P.138001	1w	Lesional	Discovery	Adalimumab	22.3
138001-0005	7.51284	P.138001	0w	Lesional	Discovery	Adalimumab	26.6
138001-1205	4.36766	P.138001	12w	Lesional	Discovery	Adalimumab	0
138002-1205	4.35692	P.138002	12w	Lesional	Discovery	Adalimumab	4.7
138002-0105	7.45603	P.138002	1w	Lesional	Discovery	Adalimumab	8.7
138002-0005	6.70441	P.138002	0w	Lesional	Discovery	Adalimumab	8.7
138003-0105	6.32363	P.138003	1w	Lesional	Discovery	Adalimumab	8.5
138003-0005	7.7374	P.138003	0w	Lesional	Discovery	Adalimumab	15.3
138003-1205	4.30114	P.138003	12w	Lesional	Discovery	Adalimumab	2.9
138004-0105	6.66144	P.138004	1w	Lesional	Discovery	Adalimumab	20.1
138004-1205	6.80238	P.138004	12w	Lesional	Discovery	Adalimumab	17.3
138004-0005	6.55277	P.138004	0w	Lesional	Discovery	Adalimumab	20.2
23002-0105	5.90227	P.23002	1w	Lesional	Discovery	Adalimumab	10.3
23002-0005	5.98573	P.23002	0w	Lesional	Discovery	Adalimumab	12.9
23003-0105	8.22073	P.23003	1w	Lesional	Discovery	Ustekinumab	9.1
23003-1205	6.98014	P.23003	12w	Lesional	Discovery	Ustekinumab	6.3
23003-0005	7.53794	P.23003	0w	Lesional	Discovery	Ustekinumab	13.9
23005-0105	7.151	P.23005	1w	Lesional	Discovery	Adalimumab	10.4
23005-0005	7.3011	P.23005	0w	Lesional	Discovery	Adalimumab	13.1
23006-0005	7.77144	P.23006	0w	Lesional	Discovery	Adalimumab	18.5
23006-0105	6.80554	P.23006	1w	Lesional	Discovery	Adalimumab	18
23007-1205	5.36122	P.23007	12w	Lesional	Discovery	Adalimumab	1.8
23007-0105	6.35293	P.23007	1w	Lesional	Discovery	Adalimumab	11.5
23007-0005	7.45985	P.23007	0w	Lesional	Discovery	Adalimumab	12.2
23009-0005	6.41339	P.23009	0w	Lesional	Discovery	Adalimumab	15.4
23009-0105	5.5838	P.23009	1w	Lesional	Discovery	Adalimumab	11.8
23012-0105	5.64503	P.23012	1w	Lesional	Discovery	Adalimumab	9.6
23012-0005	6.45506	P.23012	0w	Lesional	Discovery	Adalimumab	10.5
23012-1206	6.56435	P.23012	12w	Lesional	Discovery	Adalimumab	3.5
5002-0105	5.82388	P.5002	1w	Lesional	Discovery	Adalimumab	11.2
5002-1205	5.80354	P.5002	12w	Lesional	Discovery	Adalimumab	3.3
5002-0005	6.58439	P.5002	0w	Lesional	Discovery	Adalimumab	13.4
5003-0005	7.31248	P.5003	0w	Lesional	Discovery	Ustekinumab	19.2
5003-1205	5.7611	P.5003	12w	Lesional	Discovery	Ustekinumab	4.7
5003-0105	7.85807	P.5003	1w	Lesional	Discovery	Ustekinumab	19.5
5004-0005	7.17674	P.5004	0w	Lesional	Discovery	Ustekinumab	11.4
5004-1205	4.17036	P.5004	12w	Lesional	Discovery	Ustekinumab	1.8
5004-0105	7.04904	P.5004	1w	Lesional	Discovery	Ustekinumab	9.7
5006-0005	6.63392	P.5006	0w	Lesional	Discovery	Ustekinumab	19.5
5006-0105	6.32224	P.5006	1w	Lesional	Discovery	Ustekinumab	19.5
5006-1205	4.96735	P.5006	12w	Lesional	Discovery	Ustekinumab	3.5
5007-0105	7.26131	P.5007	1w	Lesional	Discovery	Ustekinumab	11
5007-0005	7.303	P.5007	0w	Lesional	Discovery	Ustekinumab	11
5007-1205	6.3621	P.5007	12w	Lesional	Discovery	Ustekinumab	3.3
5008-0105	6.77356	P.5008	1w	Lesional	Discovery	Adalimumab	29.9
5008-1205	7.6763	P.5008	12w	Lesional	Discovery	Adalimumab	32.7
5008-0005	7.64366	P.5008	0w	Lesional	Discovery	Adalimumab	31.2
5009-0005	7.29022	P.5009	0w	Lesional	Discovery	Adalimumab	23.5
5009-1205	5.90585	P.5009	12w	Lesional	Discovery	Adalimumab	6.1
5009-0105	6.58717	P.5009	1w	Lesional	Discovery	Adalimumab	19.7
5010-0105	6.6796	P.5010	1w	Lesional	Discovery	Ustekinumab	8.4
5010-1205	6.56037	P.5010	12w	Lesional	Discovery	Ustekinumab	7.1
5010-0005	7.25638	P.5010	0w	Lesional	Discovery	Ustekinumab	11.1
5011-0105	7.1676	P.5011	1w	Lesional	Discovery	Ustekinumab	16
5011-1205	4.32744	P.5011	12w	Lesional	Discovery	Ustekinumab	0.8
5011-0005	7.97885	P.5011	0w	Lesional	Discovery	Ustekinumab	15.8
5012-0005	6.11712	P.5012	0w	Lesional	Discovery	Ustekinumab	11.8
5012-0105	4.92825	P.5012	1w	Lesional	Discovery	Ustekinumab	12
5012-1205	4.54924	P.5012	12w	Lesional	Discovery	Ustekinumab	0.6
5013-0005	6.80453	P.5013	0w	Lesional	Discovery	Ustekinumab	10.8
5013-0105	7.4338	P.5013	1w	Lesional	Discovery	Ustekinumab	11.4
5013-1205	4.71745	P.5013	12w	Lesional	Discovery	Ustekinumab	6
5014-0005	7.32881	P.5014	0w	Lesional	Discovery	Ustekinumab	34.4
5014-1205	5.6527	P.5014	12w	Lesional	Discovery	Ustekinumab	2.4
5014-0105	7.58937	P.5014	1w	Lesional	Discovery	Ustekinumab	31.4
5015-0005	7.68155	P.5015	0w	Lesional	Discovery	Ustekinumab	25.4
5015-0105	7.68158	P.5015	1w	Lesional	Discovery	Ustekinumab	26.8
5015-1205	4.29035	P.5015	12w	Lesional	Discovery	Ustekinumab	6.6
5016-0005	7.28918	P.5016	0w	Lesional	Discovery	Ustekinumab	23.8
5016-1205	6.41697	P.5016	12w	Lesional	Discovery	Ustekinumab	1.8
5016-0105	6.796	P.5016	1w	Lesional	Discovery	Ustekinumab	25.5
5017-0005	7.00974	P.5017	0w	Lesional	Discovery	Ustekinumab	16.9
5017-0105	6.76575	P.5017	1w	Lesional	Discovery	Ustekinumab	14.5
5017-1205	5.79638	P.5017	12w	Lesional	Discovery	Ustekinumab	1.2
5018-1205	5.13825	P.5018	12w	Lesional	Discovery	Adalimumab	0.3
5018-0105	6.18654	P.5018	1w	Lesional	Discovery	Adalimumab	13.5
5018-0005	6.50283	P.5018	0w	Lesional	Discovery	Adalimumab	20.7
5019-0105	6.61177	P.5019	1w	Lesional	Discovery	Adalimumab	11.5
5019-0005	7.75567	P.5019	0w	Lesional	Discovery	Adalimumab	14.4
5019-1205	5.94546	P.5019	12w	Lesional	Discovery	Adalimumab	2.1
5020-0005	7.16271	P.5020	0w	Lesional	Discovery	Ustekinumab	8
5020-0105	6.23314	P.5020	1w	Lesional	Discovery	Ustekinumab	8
5020-1205	4.60218	P.5020	12w	Lesional	Discovery	Ustekinumab	2.4
5021-0105	7.91756	P.5021	1w	Lesional	Discovery	Ustekinumab	29
5021-1205	7.34911	P.5021	12w	Lesional	Discovery	Ustekinumab	17.6
5021-0005	7.9912	P.5021	0w	Lesional	Discovery	Ustekinumab	29
5022-0105	6.49376	P.5022	1w	Lesional	Discovery	Ustekinumab	5.4
5022-0005	7.41469	P.5022	0w	Lesional	Discovery	Ustekinumab	8.9
5022-1205	4.99704	P.5022	12w	Lesional	Discovery	Ustekinumab	4.8
5023-0005	7.56653	P.5023	0w	Lesional	Discovery	Ustekinumab	20
5023-1205	4.92529	P.5023	12w	Lesional	Discovery	Ustekinumab	8
5023-0105	7.17008	P.5023	1w	Lesional	Discovery	Ustekinumab	20
5024-0105	7.73446	P.5024	1w	Lesional	Discovery	Adalimumab	14.2
5024-0005	7.92946	P.5024	0w	Lesional	Discovery	Adalimumab	14.2
5024-1205	7.07917	P.5024	12w	Lesional	Discovery	Adalimumab	7.8
5025-0005	7.34338	P.5025	0w	Lesional	Discovery	Ustekinumab	11
5025-1205	6.52976	P.5025	12w	Lesional	Discovery	Ustekinumab	4.3
5025-0105	7.21774	P.5025	1w	Lesional	Discovery	Ustekinumab	9.5
60001-1205	4.4355	P.60001	12w	Lesional	Discovery	Ustekinumab	3.9
60001-0105	7.59335	P.60001	1w	Lesional	Discovery	Ustekinumab	14.8
60001-0005	7.24789	P.60001	0w	Lesional	Discovery	Ustekinumab	14.8
60005-0005	7.87304	P.60005	0w	Lesional	Discovery	Adalimumab	11
60005-1205	4.33971	P.60005	12w	Lesional	Discovery	Adalimumab	0
60005-0105	7.87095	P.60005	1w	Lesional	Discovery	Adalimumab	12.8
6001-0105	7.04784	P.6001	1w	Lesional	Discovery	Ustekinumab	6.2
6001-0005	7.62646	P.6001	0w	Lesional	Discovery	Ustekinumab	8.2
6001-1205	4.50888	P.6001	12w	Lesional	Discovery	Ustekinumab	2.6
6002-1205	5.91563	P.6002	12w	Lesional	Discovery	Ustekinumab	1.8
6002-0105	6.9721	P.6002	1w	Lesional	Discovery	Ustekinumab	9.7
6002-0005	7.0441	P.6002	0w	Lesional	Discovery	Ustekinumab	13.7
6003-0005	6.85202	P.6003	0w	Lesional	Discovery	Ustekinumab	14.5
6003-0105	6.68419	P.6003	1w	Lesional	Discovery	Ustekinumab	11
6003-1205	5.84585	P.6003	12w	Lesional	Discovery	Ustekinumab	17
6004-0105	7.50891	P.6004	1w	Lesional	Discovery	Adalimumab	10.6
6004-1205	4.18581	P.6004	12w	Lesional	Discovery	Adalimumab	1
6004-0005	7.28316	P.6004	0w	Lesional	Discovery	Adalimumab	14.4
6005-0005	6.60469	P.6005	0w	Lesional	Discovery	Ustekinumab	23.4
6005-1205	4.50679	P.6005	12w	Lesional	Discovery	Ustekinumab	1.2
6005-0105	5.18869	P.6005	1w	Lesional	Discovery	Ustekinumab	13.7
6006-0005	7.20971	P.6006	0w	Lesional	Discovery	Ustekinumab	6.8
6006-0105	7.14198	P.6006	1w	Lesional	Discovery	Ustekinumab	5.8
6006-1205	5.68308	P.6006	12w	Lesional	Discovery	Ustekinumab	2.9
6007-1205	4.2708	P.6007	12w	Lesional	Discovery	Ustekinumab	2.6
6007-0105	6.47376	P.6007	1w	Lesional	Discovery	Ustekinumab	10.1
6007-0005	7.36062	P.6007	0w	Lesional	Discovery	Ustekinumab	10.1
6008-1205	4.47185	P.6008	12w	Lesional	Discovery	Ustekinumab	0.9
6008-0005	7.4674	P.6008	0w	Lesional	Discovery	Ustekinumab	10.4
6008-0105	7.53348	P.6008	1w	Lesional	Discovery	Ustekinumab	10.1
6010-1205	4.22024	P.6010	12w	Lesional	Discovery	Adalimumab	19.2
6010-0005	7.53363	P.6010	0w	Lesional	Discovery	Adalimumab	23.8
6010-0105	7.29019	P.6010	1w	Lesional	Discovery	Adalimumab	23.8
6012-1205	4.07803	P.6012	12w	Lesional	Discovery	Adalimumab	1.1
6012-0105	7.26907	P.6012	1w	Lesional	Discovery	Adalimumab	11.5
6012-0005	7.17524	P.6012	0w	Lesional	Discovery	Adalimumab	12.6
6013-0005	6.39873	P.6013	0w	Lesional	Discovery	Adalimumab	11.8
6013-0105	6.27492	P.6013	1w	Lesional	Discovery	Adalimumab	11.4
6013-1205	4.37897	P.6013	12w	Lesional	Discovery	Adalimumab	4.2
6014-0005	7.37759	P.6014	0w	Lesional	Discovery	Ustekinumab	10.6
6014-1205	4.56043	P.6014	12w	Lesional	Discovery	Ustekinumab	2.2
6014-0105	6.99789	P.6014	1w	Lesional	Discovery	Ustekinumab	9.6
6016-0105	6.30148	P.6016	1w	Lesional	Discovery	Adalimumab	5.6
6016-1205	4.082	P.6016	12w	Lesional	Discovery	Adalimumab	0.7
6016-0005	6.78568	P.6016	0w	Lesional	Discovery	Adalimumab	6.9
6017-0105	7.16826	P.6017	1w	Lesional	Discovery	Adalimumab	11.4
6017-0005	7.31407	P.6017	0w	Lesional	Discovery	Adalimumab	13.6
6017-1205	4.56271	P.6017	12w	Lesional	Discovery	Adalimumab	0
6018-0105	6.72304	P.6018	1w	Lesional	Discovery	Adalimumab	6.6
6018-1205	4.61309	P.6018	12w	Lesional	Discovery	Adalimumab	4.6
6018-0005	7.27103	P.6018	0w	Lesional	Discovery	Adalimumab	11.6
6019-0005	7.89679	P.6019	0w	Lesional	Discovery	Ustekinumab	18
6019-0105	6.55213	P.6019	1w	Lesional	Discovery	Ustekinumab	17.7
6019-1205	5.55142	P.6019	12w	Lesional	Discovery	Ustekinumab	10
6020-0005	6.34351	P.6020	0w	Lesional	Discovery	Ustekinumab	7.2
6020-0105	5.72349	P.6020	1w	Lesional	Discovery	Ustekinumab	6.6
6020-1205	4.34571	P.6020	12w	Lesional	Discovery	Ustekinumab	2.8
6021-1205	5.36448	P.6021	12w	Lesional	Discovery	Adalimumab	8.2
6021-0105	7.66739	P.6021	1w	Lesional	Discovery	Adalimumab	12.6
6021-0005	7.54191	P.6021	0w	Lesional	Discovery	Adalimumab	16.7
6022-0005	6.77847	P.6022	0w	Lesional	Discovery	Adalimumab	13.5
6022-0105	6.61047	P.6022	1w	Lesional	Discovery	Adalimumab	13.1
6022-1205	4.435	P.6022	12w	Lesional	Discovery	Adalimumab	3.4
6023-0005	4.9243	P.6023	0w	Lesional	Discovery	Adalimumab	10.8
6023-1205	3.76729	P.6023	12w	Lesional	Discovery	Adalimumab	1.2
6023-0105	7.37971	P.6023	1w	Lesional	Discovery	Adalimumab	10.8
6024-0105	7.43562	P.6024	1w	Lesional	Discovery	Adalimumab	8.4
6024-1205	4.71727	P.6024	12w	Lesional	Discovery	Adalimumab	2.5
6024-0005	7.01482	P.6024	0w	Lesional	Discovery	Adalimumab	8.4
6025-0005	5.70226	P.6025	0w	Lesional	Discovery	Ustekinumab	16.4
6025-0105	5.71336	P.6025	1w	Lesional	Discovery	Ustekinumab	13.7
6025-1205	4.25893	P.6025	12w	Lesional	Discovery	Ustekinumab	0.3
6026-0105	5.93864	P.6026	1w	Lesional	Discovery	Adalimumab	6.6
6026-0005	5.48251	P.6026	0w	Lesional	Discovery	Adalimumab	7.6
6026-1205	4.44871	P.6026	12w	Lesional	Discovery	Adalimumab	0
6028-0105	4.8091	P.6028	1w	Lesional	Discovery	Ustekinumab	18.3
6028-1205	4.622	P.6028	12w	Lesional	Discovery	Ustekinumab	2.2
6028-0005	6.16841	P.6028	0w	Lesional	Discovery	Ustekinumab	18.3
6029-0105	7.96548	P.6029	1w	Lesional	Discovery	Ustekinumab	23
6029-0005	8.15543	P.6029	0w	Lesional	Discovery	Ustekinumab	23
6029-1205	4.66016	P.6029	12w	Lesional	Discovery	Ustekinumab	0
6030-0005	7.16571	P.6030	0w	Lesional	Discovery	Ustekinumab	28.2
6030-1205	5.86379	P.6030	12w	Lesional	Discovery	Ustekinumab	6.9
6030-0105	6.96606	P.6030	1w	Lesional	Discovery	Ustekinumab	26
6031-0105	7.40244	P.6031	1w	Lesional	Discovery	Ustekinumab	21.8
6031-0005	7.81485	P.6031	0w	Lesional	Discovery	Ustekinumab	21.8
6031-1205	4.34685	P.6031	12w	Lesional	Discovery	Ustekinumab	2.3
6032-0005	7.82153	P.6032	0w	Lesional	Discovery	Ustekinumab	15.4
6032-1205	4.05271	P.6032	12w	Lesional	Discovery	Ustekinumab	1.2
6032-0105	7.183	P.6032	1w	Lesional	Discovery	Ustekinumab	15.4
6033-1205	4.73059	P.6033	12w	Lesional	Discovery	Ustekinumab	0.3
6033-0105	5.84828	P.6033	1w	Lesional	Discovery	Ustekinumab	10.6
6033-0005	7.50202	P.6033	0w	Lesional	Discovery	Ustekinumab	10.6
6034-0005	6.91427	P.6034	0w	Lesional	Discovery	Adalimumab	10.6
6034-0105	6.37256	P.6034	1w	Lesional	Discovery	Adalimumab	8.9
6034-1205	6.73152	P.6034	12w	Lesional	Discovery	Adalimumab	6.3
6035-0105	5.83069	P.6035	1w	Lesional	Discovery	Adalimumab	6.4
6035-1205	4.39806	P.6035	12w	Lesional	Discovery	Adalimumab	2.7
6035-0005	7.05359	P.6035	0w	Lesional	Discovery	Adalimumab	10
6036-0005	7.47764	P.6036	0w	Lesional	Discovery	Adalimumab	11.5
6036-1205	4.26397	P.6036	12w	Lesional	Discovery	Adalimumab	1.2
6036-0105	6.14205	P.6036	1w	Lesional	Discovery	Adalimumab	11.2
6038-0005	5.87759	P.6038	0w	Lesional	Discovery	Adalimumab	13.3
6038-1205	4.45616	P.6038	12w	Lesional	Discovery	Adalimumab	0
6038-0105	7.52436	P.6038	1w	Lesional	Discovery	Adalimumab	12.2
6039-0105	6.40052	P.6039	1w	Lesional	Discovery	Ustekinumab	19.6
6039-1205	4.35713	P.6039	12w	Lesional	Discovery	Ustekinumab	1.2
6039-0005	7.7618	P.6039	0w	Lesional	Discovery	Ustekinumab	19.6
6040-0105	6.70936	P.6040	1w	Lesional	Discovery	Adalimumab	10.2
6040-1205	4.40202	P.6040	12w	Lesional	Discovery	Adalimumab	2.4
6040-0005	6.88871	P.6040	0w	Lesional	Discovery	Adalimumab	10.2
6041-0006	6.26172	P.6041	0w	Lesional	Discovery	Adalimumab	10.3
6041-0105	5.80396	P.6041	1w	Lesional	Discovery	Adalimumab	10.6
6041-1205	4.6084	P.6041	12w	Lesional	Discovery	Adalimumab	0.6
1015-1205	7.9359	P.1015	12w	Lesional	Replication	Adalimumab	8.4
1015-0105	7.80436	P.1015	1w	Lesional	Replication	Adalimumab	8.4
1015-0005	8.43575	P.1015	0w	Lesional	Replication	Adalimumab	12.5
1016-1205	5.17227	P.1016	12w	Lesional	Replication	Ustekinumab	1.8
1016-0105	6.8218	P.1016	1w	Lesional	Replication	Ustekinumab	12.3
1016-0005	6.84686	P.1016	0w	Lesional	Replication	Ustekinumab	17.1
1021-1205	5.17406	P.1021	12w	Lesional	Replication	Adalimumab	4.7
1021-0105	6.86106	P.1021	1w	Lesional	Replication	Adalimumab	14.3
1021-0005	7.25984	P.1021	0w	Lesional	Replication	Adalimumab	15.6
1022-0005	7.80908	P.1022	0w	Lesional	Replication	Adalimumab	35.4
1022-1205	4.48275	P.1022	12w	Lesional	Replication	Adalimumab	1.2
1022-0105	7.02557	P.1022	1w	Lesional	Replication	Adalimumab	33.9
1024-0105	7.208	P.1024	1w	Lesional	Replication	Ustekinumab	7.5
1024-1205	6.81208	P.1024	12w	Lesional	Replication	Ustekinumab	3.1
1024-0005	6.9905	P.1024	0w	Lesional	Replication	Ustekinumab	10
1025-0105	7.60443	P.1025	1w	Lesional	Replication	Ustekinumab	31.5
1025-0005	8.10786	P.1025	0w	Lesional	Replication	Ustekinumab	34.5
1025-1205	4.44929	P.1025	12w	Lesional	Replication	Ustekinumab	1.5
1026-0005	7.82528	P.1026	0w	Lesional	Replication	Ustekinumab	23.2
1026-0105	7.17354	P.1026	1w	Lesional	Replication	Ustekinumab	23.2
1026-1205	4.70684	P.1026	12w	Lesional	Replication	Ustekinumab	0
1027-1205	4.22449	P.1027	12w	Lesional	Replication	Adalimumab	0.9
1027-0105	6.48518	P.1027	1w	Lesional	Replication	Adalimumab	14.4
1027-0005	5.29572	P.1027	0w	Lesional	Replication	Adalimumab	15.9
1028-0105	4.33701	P.1028	1w	Lesional	Replication	Adalimumab	8.4
1028-1205	4.39375	P.1028	12w	Lesional	Replication	Adalimumab	4.9
1028-0005	6.46986	P.1028	0w	Lesional	Replication	Adalimumab	15.8
1029-0105	6.89765	P.1029	1w	Lesional	Replication	Ustekinumab	14.6
1029-0005	7.13292	P.1029	0w	Lesional	Replication	Ustekinumab	15.9
1029-1205	6.35261	P.1029	12w	Lesional	Replication	Ustekinumab	5.2
1032-1205	6.0974	P.1032	12w	Lesional	Replication	Adalimumab	0.5
1032-0005	7.89686	P.1032	0w	Lesional	Replication	Adalimumab	10.3
1032-0105	6.98932	P.1032	1w	Lesional	Replication	Adalimumab	7.8
124001-0105	6.39192	P.124001	1w	Lesional	Replication	Adalimumab	8
124001-0005	6.89632	P.124001	0w	Lesional	Replication	Adalimumab	12
124001-1205	4.29632	P.124001	12w	Lesional	Replication	Adalimumab	0
124003-0005	7.82086	P.124003	0w	Lesional	Replication	Adalimumab	13.2
124003-1205	4.09769	P.124003	12w	Lesional	Replication	Adalimumab	3.3
138005-0105	7.42647	P.138005	1w	Lesional	Replication	Adalimumab	22.8
138005-0005	7.54038	P.138005	0w	Lesional	Replication	Adalimumab	31.2
138005-1205	7.87294	P.138005	12w	Lesional	Replication	Adalimumab	5.2
23011-0005	7.7539	P.23011	0w	Lesional	Replication	Adalimumab	14.1
23011-0105	7.93995	P.23011	1w	Lesional	Replication	Adalimumab	14.1
42001-1205	4.17106	P.42001	12w	Lesional	Replication	Adalimumab	6.6
42001-0005	7.63376	P.42001	0w	Lesional	Replication	Adalimumab	19.2
42001-0105	7.42125	P.42001	1w	Lesional	Replication	Adalimumab	15.8
42005-1205	4.21465	P.42005	12w	Lesional	Replication	Adalimumab	5.8
42005-0105	4.80948	P.42005	1w	Lesional	Replication	Adalimumab	8.4
42005-0005	6.84527	P.42005	0w	Lesional	Replication	Adalimumab	7.8
43001-0105	5.90054	P.43001	1w	Lesional	Replication	Adalimumab	5.1
43001-0005	7.5866	P.43001	0w	Lesional	Replication	Adalimumab	9.8
43001-1205	5.68119	P.43001	12w	Lesional	Replication	Adalimumab	1.2
43003-1205	7.22887	P.43003	12w	Lesional	Replication	Adalimumab	14.1
43003-0105	7.40571	P.43003	1w	Lesional	Replication	Adalimumab	18.2
43003-0005	7.47553	P.43003	0w	Lesional	Replication	Adalimumab	19
43004-0005	7.46067	P.43004	0w	Lesional	Replication	Adalimumab	10
43004-0105	7.65471	P.43004	1w	Lesional	Replication	Adalimumab	10
43004-1205	4.61256	P.43004	12w	Lesional	Replication	Adalimumab	0.9
43005-0005	7.02049	P.43005	0w	Lesional	Replication	Adalimumab	12.4
43005-0105	7.25027	P.43005	1w	Lesional	Replication	Adalimumab	10.8
43005-1205	4.23206	P.43005	12w	Lesional	Replication	Adalimumab	2.5
5026-0005	6.78242	P.5026	0w	Lesional	Replication	Ustekinumab	12
5026-0105	7.03451	P.5026	1w	Lesional	Replication	Ustekinumab	10.9
5026-1205	4.66546	P.5026	12w	Lesional	Replication	Ustekinumab	9.3
5028-0105	8.4539	P.5028	1w	Lesional	Replication	Ustekinumab	24.8
5028-1205	4.56773	P.5028	12w	Lesional	Replication	Ustekinumab	1.2
5028-0005	7.8502	P.5028	0w	Lesional	Replication	Ustekinumab	29.6
5031-0105	6.70228	P.5031	1w	Lesional	Replication	Adalimumab	15.1
5031-1206	6.92034	P.5031	12w	Lesional	Replication	Adalimumab	21.3
5031-0005	6.97069	P.5031	0w	Lesional	Replication	Adalimumab	16.6
5032-1205	4.50879	P.5032	12w	Lesional	Replication	Ustekinumab	0.6
5032-0005	7.38809	P.5032	0w	Lesional	Replication	Ustekinumab	6.6
5032-0105	7.33644	P.5032	1w	Lesional	Replication	Ustekinumab	5.8
5033-0105	7.00293	P.5033	1w	Lesional	Replication	Ustekinumab	7.2
5033-0006	7.15133	P.5033	0w	Lesional	Replication	Ustekinumab	13
5033-1205	4.39241	P.5033	12w	Lesional	Replication	Ustekinumab	0.4
5034-0105	7.36858	P.5034	1w	Lesional	Replication	Ustekinumab	11.1
5034-1205	6.25311	P.5034	12w	Lesional	Replication	Ustekinumab	1.8
5034-0005	7.63572	P.5034	0w	Lesional	Replication	Ustekinumab	11.1
5035-1205	5.4623	P.5035	12w	Lesional	Replication	Ustekinumab	4.3
5035-0105	6.34852	P.5035	1w	Lesional	Replication	Ustekinumab	16
5035-0005	6.74096	P.5035	0w	Lesional	Replication	Ustekinumab	19.3
5036-0105	5.99289	P.5036	1w	Lesional	Replication	Adalimumab	7.8
5036-1205	4.78971	P.5036	12w	Lesional	Replication	Adalimumab	10.6
5036-0005	7.49739	P.5036	0w	Lesional	Replication	Adalimumab	10.1
5038-0105	6.8312	P.5038	1w	Lesional	Replication	Ustekinumab	17.5
5038-1205	4.3816	P.5038	12w	Lesional	Replication	Ustekinumab	2
5038-0005	7.68012	P.5038	0w	Lesional	Replication	Ustekinumab	17.8
5039-1205	4.3171	P.5039	12w	Lesional	Replication	Adalimumab	1
5039-0005	6.61601	P.5039	0w	Lesional	Replication	Adalimumab	20.4
5039-0105	4.6498	P.5039	1w	Lesional	Replication	Adalimumab	18.9
5040-1205	6.37078	P.5040	12w	Lesional	Replication	Ustekinumab	8.6
5040-0105	7.78119	P.5040	1w	Lesional	Replication	Ustekinumab	21.5
5040-0005	6.6644	P.5040	0w	Lesional	Replication	Ustekinumab	21.5
5041-0005	7.03887	P.5041	0w	Lesional	Replication	Ustekinumab	26.3
5041-0105	7.17084	P.5041	1w	Lesional	Replication	Ustekinumab	20.8
5041-1205	4.83167	P.5041	12w	Lesional	Replication	Ustekinumab	17.7
5042-0005	6.51341	P.5042	0w	Lesional	Replication	Ustekinumab	31.9
5042-1205	4.3149	P.5042	12w	Lesional	Replication	Ustekinumab	3.4
5042-0105	5.75393	P.5042	1w	Lesional	Replication	Ustekinumab	28.3
5044-0005	6.89084	P.5044	0w	Lesional	Replication	Ustekinumab	23.5
5044-0105	7.62466	P.5044	1w	Lesional	Replication	Ustekinumab	19.7
5044-1205	4.51657	P.5044	12w	Lesional	Replication	Ustekinumab	3.3
5045-0005	7.24129	P.5045	0w	Lesional	Replication	Ustekinumab	25
5045-0105	5.45029	P.5045	1w	Lesional	Replication	Ustekinumab	22.3
5045-1205	5.49088	P.5045	12w	Lesional	Replication	Ustekinumab	11.4
5046-1205	4.48577	P.5046	12w	Lesional	Replication	Ustekinumab	0.7
5046-0005	6.5312	P.5046	0w	Lesional	Replication	Ustekinumab	20
5046-0105	7.66931	P.5046	1w	Lesional	Replication	Ustekinumab	17.4
60006-0105	6.01209	P.60006	1w	Lesional	Replication	Adalimumab	7
60006-1205	4.22993	P.60006	12w	Lesional	Replication	Adalimumab	0.3
60006-0005	6.46614	P.60006	0w	Lesional	Replication	Adalimumab	7
60008-0005	7.33949	P.60008	0w	Lesional	Replication	Adalimumab	30.2
60008-0105	7.31138	P.60008	1w	Lesional	Replication	Adalimumab	29
60013-0005	8.12139	P.60013	0w	Lesional	Replication	Adalimumab	27
60013-1205	8.06298	P.60013	12w	Lesional	Replication	Adalimumab	9.5
60013-0105	7.95802	P.60013	1w	Lesional	Replication	Adalimumab	17
60019-0005	7.7031	P.60019	0w	Lesional	Replication	Adalimumab	9.9
60019-0105	7.8018	P.60019	1w	Lesional	Replication	Adalimumab	9.1
6011-0005	7.21173	P.6011	0w	Lesional	Replication	Ustekinumab	12.2
6011-0105	6.30842	P.6011	1w	Lesional	Replication	Ustekinumab	11.9
6011-1205	4.49978	P.6011	12w	Lesional	Replication	Ustekinumab	2.3
6042-0105	8.20819	P.6042	1w	Lesional	Replication	Ustekinumab	5.6
6042-0005	7.98101	P.6042	0w	Lesional	Replication	Ustekinumab	5.9
6043-0105	7.22765	P.6043	1w	Lesional	Replication	Ustekinumab	4.9
6043-0005	6.93124	P.6043	0w	Lesional	Replication	Ustekinumab	4.9
6043-1205	6.01628	P.6043	12w	Lesional	Replication	Ustekinumab	4.8
6044-0005	4.65443	P.6044	0w	Lesional	Replication	Ustekinumab	5.8
6044-0105	5.72912	P.6044	1w	Lesional	Replication	Ustekinumab	5.8
6044-1205	5.70299	P.6044	12w	Lesional	Replication	Ustekinumab	5.7
6045-0005	8.45143	P.6045	0w	Lesional	Replication	Ustekinumab	12.9
6045-0105	7.67988	P.6045	1w	Lesional	Replication	Ustekinumab	12.9
6045-1205	6.04369	P.6045	12w	Lesional	Replication	Ustekinumab	5.4
6046-0005	5.30322	P.6046	0w	Lesional	Replication	Ustekinumab	16.9
6046-0105	5.80252	P.6046	1w	Lesional	Replication	Ustekinumab	16.9
6046-1205	4.09126	P.6046	12w	Lesional	Replication	Ustekinumab	0.9
6047-0005	7.72445	P.6047	0w	Lesional	Replication	Adalimumab	12.4
6047-1205	4.46145	P.6047	12w	Lesional	Replication	Adalimumab	1.5
6047-0105	6.53443	P.6047	1w	Lesional	Replication	Adalimumab	12.4
6049-1206	4.61528	P.6049	12w	Lesional	Replication	Ustekinumab	3.1
6049-0105	6.61638	P.6049	1w	Lesional	Replication	Ustekinumab	9.2
6049-0005	7.02642	P.6049	0w	Lesional	Replication	Ustekinumab	9.2
6050-0005	7.20161	P.6050	0w	Lesional	Replication	Ustekinumab	11.1
6050-0105	5.80512	P.6050	1w	Lesional	Replication	Ustekinumab	11.1
6050-1205	4.84851	P.6050	12w	Lesional	Replication	Ustekinumab	0
6051-0005	7.06313	P.6051	0w	Lesional	Replication	Ustekinumab	9.8
6051-1205	4.04341	P.6051	12w	Lesional	Replication	Ustekinumab	1.8
6051-0105	6.88674	P.6051	1w	Lesional	Replication	Ustekinumab	9.8
6052-1205	5.2647	P.6052	12w	Lesional	Replication	Ustekinumab	2.7
6052-0005	6.76569	P.6052	0w	Lesional	Replication	Ustekinumab	8.9
6052-0105	6.79018	P.6052	1w	Lesional	Replication	Ustekinumab	8.6
6056-0005	7.71195	P.6056	0w	Lesional	Replication	Adalimumab	20.7
6056-0105	5.57878	P.6056	1w	Lesional	Replication	Adalimumab	11
6056-1205	4.27733	P.6056	12w	Lesional	Replication	Adalimumab	2.6
6059-0005	7.67268	P.6059	0w	Lesional	Replication	Adalimumab	19.5
6059-0105	7.23991	P.6059	1w	Lesional	Replication	Adalimumab	13.3
6061-0005	7.73707	P.6061	0w	Lesional	Replication	Adalimumab	18.9
6061-0105	7.20157	P.6061	1w	Lesional	Replication	Adalimumab	11.5
6061-1205	5.08895	P.6061	12w	Lesional	Replication	Adalimumab	2.7
6063-0005	7.15006	P.6063	0w	Lesional	Replication	Adalimumab	12
6063-0105	6.13696	P.6063	1w	Lesional	Replication	Adalimumab	13.2
6063-1205	4.26756	P.6063	12w	Lesional	Replication	Adalimumab	3
6071-0005	7.87408	P.6071	0w	Lesional	Replication	Adalimumab	10.1
6071-0105	7.0682	P.6071	1w	Lesional	Replication	Adalimumab	8.9
6071-1205	4.64876	P.6071	12w	Lesional	Replication	Adalimumab	1.8

## Sheet: KLK13_Lesional
Sample_id	expr	Patient_id	Time	Tissue	Cohort	Drug	PASI
1001-0105	8.07106	P.1001	1w	Lesional	Discovery	Adalimumab	15
1001-1205	7.85906	P.1001	12w	Lesional	Discovery	Adalimumab	6.6
1001-0005	8.113	P.1001	0w	Lesional	Discovery	Adalimumab	17.2
1002-0005	8.45106	P.1002	0w	Lesional	Discovery	Adalimumab	15.4
1002-0105	5.19265	P.1002	1w	Lesional	Discovery	Adalimumab	11.5
1003-0105	8.05979	P.1003	1w	Lesional	Discovery	Adalimumab	9.3
1003-0005	8.34269	P.1003	0w	Lesional	Discovery	Adalimumab	12.8
1004-1205	5.07957	P.1004	12w	Lesional	Discovery	Adalimumab	3.7
1004-0005	7.17902	P.1004	0w	Lesional	Discovery	Adalimumab	18.1
1004-0105	6.41816	P.1004	1w	Lesional	Discovery	Adalimumab	11.4
1005-0005	8.48683	P.1005	0w	Lesional	Discovery	Adalimumab	18.3
1005-0105	6.62713	P.1005	1w	Lesional	Discovery	Adalimumab	18.3
1006-0105	7.447	P.1006	1w	Lesional	Discovery	Ustekinumab	21.8
1006-1205	4.45586	P.1006	12w	Lesional	Discovery	Ustekinumab	6.1
1006-0005	6.9568	P.1006	0w	Lesional	Discovery	Ustekinumab	20
1008-0105	6.18833	P.1008	1w	Lesional	Discovery	Ustekinumab	9
1008-1205	6.6252	P.1008	12w	Lesional	Discovery	Ustekinumab	2.4
1008-0005	7.79769	P.1008	0w	Lesional	Discovery	Ustekinumab	13
1009-0005	8.81498	P.1009	0w	Lesional	Discovery	Ustekinumab	26.2
1009-0105	8.8455	P.1009	1w	Lesional	Discovery	Ustekinumab	22.5
1013-0105	5.81973	P.1013	1w	Lesional	Discovery	Adalimumab	6.8
1013-0005	7.60919	P.1013	0w	Lesional	Discovery	Adalimumab	11.6
1014-0105	8.13634	P.1014	1w	Lesional	Discovery	Ustekinumab	9.6
1014-1205	7.28515	P.1014	12w	Lesional	Discovery	Ustekinumab	3.8
1014-0005	8.95634	P.1014	0w	Lesional	Discovery	Ustekinumab	11.4
138001-0105	6.99843	P.138001	1w	Lesional	Discovery	Adalimumab	22.3
138001-0005	7.91617	P.138001	0w	Lesional	Discovery	Adalimumab	26.6
138001-1205	3.62541	P.138001	12w	Lesional	Discovery	Adalimumab	0
138002-1205	4.13562	P.138002	12w	Lesional	Discovery	Adalimumab	4.7
138002-0105	7.01506	P.138002	1w	Lesional	Discovery	Adalimumab	8.7
138002-0005	6.83888	P.138002	0w	Lesional	Discovery	Adalimumab	8.7
138003-0105	6.75679	P.138003	1w	Lesional	Discovery	Adalimumab	8.5
138003-0005	7.79609	P.138003	0w	Lesional	Discovery	Adalimumab	15.3
138003-1205	4.05658	P.138003	12w	Lesional	Discovery	Adalimumab	2.9
138004-0105	6.95279	P.138004	1w	Lesional	Discovery	Adalimumab	20.1
138004-1205	7.25485	P.138004	12w	Lesional	Discovery	Adalimumab	17.3
138004-0005	7.14816	P.138004	0w	Lesional	Discovery	Adalimumab	20.2
23002-0105	6.42096	P.23002	1w	Lesional	Discovery	Adalimumab	10.3
23002-0005	6.58091	P.23002	0w	Lesional	Discovery	Adalimumab	12.9
23003-0105	9.528	P.23003	1w	Lesional	Discovery	Ustekinumab	9.1
23003-1205	7.59314	P.23003	12w	Lesional	Discovery	Ustekinumab	6.3
23003-0005	8.67843	P.23003	0w	Lesional	Discovery	Ustekinumab	13.9
23005-0105	7.15049	P.23005	1w	Lesional	Discovery	Adalimumab	10.4
23005-0005	7.80276	P.23005	0w	Lesional	Discovery	Adalimumab	13.1
23006-0005	8.4696	P.23006	0w	Lesional	Discovery	Adalimumab	18.5
23006-0105	7.34725	P.23006	1w	Lesional	Discovery	Adalimumab	18
23007-1205	5.16533	P.23007	12w	Lesional	Discovery	Adalimumab	1.8
23007-0105	6.75464	P.23007	1w	Lesional	Discovery	Adalimumab	11.5
23007-0005	8.34585	P.23007	0w	Lesional	Discovery	Adalimumab	12.2
23009-0005	6.7895	P.23009	0w	Lesional	Discovery	Adalimumab	15.4
23009-0105	5.93082	P.23009	1w	Lesional	Discovery	Adalimumab	11.8
23012-0105	7.16773	P.23012	1w	Lesional	Discovery	Adalimumab	9.6
23012-0005	8.07949	P.23012	0w	Lesional	Discovery	Adalimumab	10.5
23012-1206	8.13636	P.23012	12w	Lesional	Discovery	Adalimumab	3.5
5002-0105	6.48441	P.5002	1w	Lesional	Discovery	Adalimumab	11.2
5002-1205	6.64852	P.5002	12w	Lesional	Discovery	Adalimumab	3.3
5002-0005	6.95966	P.5002	0w	Lesional	Discovery	Adalimumab	13.4
5003-0005	8.57175	P.5003	0w	Lesional	Discovery	Ustekinumab	19.2
5003-1205	6.67407	P.5003	12w	Lesional	Discovery	Ustekinumab	4.7
5003-0105	8.77908	P.5003	1w	Lesional	Discovery	Ustekinumab	19.5
5004-0005	7.58748	P.5004	0w	Lesional	Discovery	Ustekinumab	11.4
5004-1205	3.91009	P.5004	12w	Lesional	Discovery	Ustekinumab	1.8
5004-0105	7.57945	P.5004	1w	Lesional	Discovery	Ustekinumab	9.7
5006-0005	8.33941	P.5006	0w	Lesional	Discovery	Ustekinumab	19.5
5006-0105	7.73711	P.5006	1w	Lesional	Discovery	Ustekinumab	19.5
5006-1205	6.29312	P.5006	12w	Lesional	Discovery	Ustekinumab	3.5
5007-0105	8.45231	P.5007	1w	Lesional	Discovery	Ustekinumab	11
5007-0005	8.36315	P.5007	0w	Lesional	Discovery	Ustekinumab	11
5007-1205	7.00068	P.5007	12w	Lesional	Discovery	Ustekinumab	3.3
5008-0105	7.33548	P.5008	1w	Lesional	Discovery	Adalimumab	29.9
5008-1205	8.1417	P.5008	12w	Lesional	Discovery	Adalimumab	32.7
5008-0005	8.57242	P.5008	0w	Lesional	Discovery	Adalimumab	31.2
5009-0005	7.82761	P.5009	0w	Lesional	Discovery	Adalimumab	23.5
5009-1205	7.3513	P.5009	12w	Lesional	Discovery	Adalimumab	6.1
5009-0105	6.16054	P.5009	1w	Lesional	Discovery	Adalimumab	19.7
5010-0105	7.50691	P.5010	1w	Lesional	Discovery	Ustekinumab	8.4
5010-1205	6.83349	P.5010	12w	Lesional	Discovery	Ustekinumab	7.1
5010-0005	7.30633	P.5010	0w	Lesional	Discovery	Ustekinumab	11.1
5011-0105	8.27331	P.5011	1w	Lesional	Discovery	Ustekinumab	16
5011-1205	3.59005	P.5011	12w	Lesional	Discovery	Ustekinumab	0.8
5011-0005	9.14528	P.5011	0w	Lesional	Discovery	Ustekinumab	15.8
5012-0005	8.06381	P.5012	0w	Lesional	Discovery	Ustekinumab	11.8
5012-0105	6.78924	P.5012	1w	Lesional	Discovery	Ustekinumab	12
5012-1205	4.58806	P.5012	12w	Lesional	Discovery	Ustekinumab	0.6
5013-0005	7.63763	P.5013	0w	Lesional	Discovery	Ustekinumab	10.8
5013-0105	8.32849	P.5013	1w	Lesional	Discovery	Ustekinumab	11.4
5013-1205	5.10752	P.5013	12w	Lesional	Discovery	Ustekinumab	6
5014-0005	8.12288	P.5014	0w	Lesional	Discovery	Ustekinumab	34.4
5014-1205	6.76407	P.5014	12w	Lesional	Discovery	Ustekinumab	2.4
5014-0105	8.69016	P.5014	1w	Lesional	Discovery	Ustekinumab	31.4
5015-0005	8.15268	P.5015	0w	Lesional	Discovery	Ustekinumab	25.4
5015-0105	8.46266	P.5015	1w	Lesional	Discovery	Ustekinumab	26.8
5015-1205	3.85353	P.5015	12w	Lesional	Discovery	Ustekinumab	6.6
5016-0005	8.5962	P.5016	0w	Lesional	Discovery	Ustekinumab	23.8
5016-1205	7.28789	P.5016	12w	Lesional	Discovery	Ustekinumab	1.8
5016-0105	8.01472	P.5016	1w	Lesional	Discovery	Ustekinumab	25.5
5017-0005	7.55843	P.5017	0w	Lesional	Discovery	Ustekinumab	16.9
5017-0105	7.48157	P.5017	1w	Lesional	Discovery	Ustekinumab	14.5
5017-1205	6.39008	P.5017	12w	Lesional	Discovery	Ustekinumab	1.2
5018-1205	5.59713	P.5018	12w	Lesional	Discovery	Adalimumab	0.3
5018-0105	7.53378	P.5018	1w	Lesional	Discovery	Adalimumab	13.5
5018-0005	7.81669	P.5018	0w	Lesional	Discovery	Adalimumab	20.7
5019-0105	7.67818	P.5019	1w	Lesional	Discovery	Adalimumab	11.5
5019-0005	8.94867	P.5019	0w	Lesional	Discovery	Adalimumab	14.4
5019-1205	7.16272	P.5019	12w	Lesional	Discovery	Adalimumab	2.1
5020-0005	7.8839	P.5020	0w	Lesional	Discovery	Ustekinumab	8
5020-0105	6.73404	P.5020	1w	Lesional	Discovery	Ustekinumab	8
5020-1205	4.2528	P.5020	12w	Lesional	Discovery	Ustekinumab	2.4
5021-0105	8.5792	P.5021	1w	Lesional	Discovery	Ustekinumab	29
5021-1205	7.9438	P.5021	12w	Lesional	Discovery	Ustekinumab	17.6
5021-0005	8.65974	P.5021	0w	Lesional	Discovery	Ustekinumab	29
5022-0105	7.18123	P.5022	1w	Lesional	Discovery	Ustekinumab	5.4
5022-0005	7.82577	P.5022	0w	Lesional	Discovery	Ustekinumab	8.9
5022-1205	5.44676	P.5022	12w	Lesional	Discovery	Ustekinumab	4.8
5023-0005	8.5736	P.5023	0w	Lesional	Discovery	Ustekinumab	20
5023-1205	5.62778	P.5023	12w	Lesional	Discovery	Ustekinumab	8
5023-0105	7.73951	P.5023	1w	Lesional	Discovery	Ustekinumab	20
5024-0105	7.91681	P.5024	1w	Lesional	Discovery	Adalimumab	14.2
5024-0005	8.16544	P.5024	0w	Lesional	Discovery	Adalimumab	14.2
5024-1205	7.22636	P.5024	12w	Lesional	Discovery	Adalimumab	7.8
5025-0005	7.90796	P.5025	0w	Lesional	Discovery	Ustekinumab	11
5025-1205	7.18518	P.5025	12w	Lesional	Discovery	Ustekinumab	4.3
5025-0105	7.83892	P.5025	1w	Lesional	Discovery	Ustekinumab	9.5
60001-1205	4.12305	P.60001	12w	Lesional	Discovery	Ustekinumab	3.9
60001-0105	7.66327	P.60001	1w	Lesional	Discovery	Ustekinumab	14.8
60001-0005	7.37413	P.60001	0w	Lesional	Discovery	Ustekinumab	14.8
60005-0005	8.83119	P.60005	0w	Lesional	Discovery	Adalimumab	11
60005-1205	4.50505	P.60005	12w	Lesional	Discovery	Adalimumab	0
60005-0105	9.03905	P.60005	1w	Lesional	Discovery	Adalimumab	12.8
6001-0105	7.06635	P.6001	1w	Lesional	Discovery	Ustekinumab	6.2
6001-0005	7.78897	P.6001	0w	Lesional	Discovery	Ustekinumab	8.2
6001-1205	4.22591	P.6001	12w	Lesional	Discovery	Ustekinumab	2.6
6002-1205	7.14567	P.6002	12w	Lesional	Discovery	Ustekinumab	1.8
6002-0105	7.65077	P.6002	1w	Lesional	Discovery	Ustekinumab	9.7
6002-0005	8.21141	P.6002	0w	Lesional	Discovery	Ustekinumab	13.7
6003-0005	7.76313	P.6003	0w	Lesional	Discovery	Ustekinumab	14.5
6003-0105	7.41035	P.6003	1w	Lesional	Discovery	Ustekinumab	11
6003-1205	6.08704	P.6003	12w	Lesional	Discovery	Ustekinumab	17
6004-0105	8.58746	P.6004	1w	Lesional	Discovery	Adalimumab	10.6
6004-1205	3.31758	P.6004	12w	Lesional	Discovery	Adalimumab	1
6004-0005	8.08852	P.6004	0w	Lesional	Discovery	Adalimumab	14.4
6005-0005	7.02562	P.6005	0w	Lesional	Discovery	Ustekinumab	23.4
6005-1205	3.75805	P.6005	12w	Lesional	Discovery	Ustekinumab	1.2
6005-0105	5.59694	P.6005	1w	Lesional	Discovery	Ustekinumab	13.7
6006-0005	7.704	P.6006	0w	Lesional	Discovery	Ustekinumab	6.8
6006-0105	6.57847	P.6006	1w	Lesional	Discovery	Ustekinumab	5.8
6006-1205	4.68339	P.6006	12w	Lesional	Discovery	Ustekinumab	2.9
6007-1205	3.73746	P.6007	12w	Lesional	Discovery	Ustekinumab	2.6
6007-0105	7.12844	P.6007	1w	Lesional	Discovery	Ustekinumab	10.1
6007-0005	7.0043	P.6007	0w	Lesional	Discovery	Ustekinumab	10.1
6008-1205	3.53799	P.6008	12w	Lesional	Discovery	Ustekinumab	0.9
6008-0005	8.56166	P.6008	0w	Lesional	Discovery	Ustekinumab	10.4
6008-0105	8.20806	P.6008	1w	Lesional	Discovery	Ustekinumab	10.1
6010-1205	3.92557	P.6010	12w	Lesional	Discovery	Adalimumab	19.2
6010-0005	8.0213	P.6010	0w	Lesional	Discovery	Adalimumab	23.8
6010-0105	7.75909	P.6010	1w	Lesional	Discovery	Adalimumab	23.8
6012-1205	3.83607	P.6012	12w	Lesional	Discovery	Adalimumab	1.1
6012-0105	8.14116	P.6012	1w	Lesional	Discovery	Adalimumab	11.5
6012-0005	8.34746	P.6012	0w	Lesional	Discovery	Adalimumab	12.6
6013-0005	6.78417	P.6013	0w	Lesional	Discovery	Adalimumab	11.8
6013-0105	6.63105	P.6013	1w	Lesional	Discovery	Adalimumab	11.4
6013-1205	3.47576	P.6013	12w	Lesional	Discovery	Adalimumab	4.2
6014-0005	8.10431	P.6014	0w	Lesional	Discovery	Ustekinumab	10.6
6014-1205	4.00875	P.6014	12w	Lesional	Discovery	Ustekinumab	2.2
6014-0105	6.45495	P.6014	1w	Lesional	Discovery	Ustekinumab	9.6
6016-0105	6.91045	P.6016	1w	Lesional	Discovery	Adalimumab	5.6
6016-1205	3.23317	P.6016	12w	Lesional	Discovery	Adalimumab	0.7
6016-0005	7.03023	P.6016	0w	Lesional	Discovery	Adalimumab	6.9
6017-0105	8.02289	P.6017	1w	Lesional	Discovery	Adalimumab	11.4
6017-0005	8.13091	P.6017	0w	Lesional	Discovery	Adalimumab	13.6
6017-1205	3.37373	P.6017	12w	Lesional	Discovery	Adalimumab	0
6018-0105	6.89261	P.6018	1w	Lesional	Discovery	Adalimumab	6.6
6018-1205	3.90153	P.6018	12w	Lesional	Discovery	Adalimumab	4.6
6018-0005	7.98888	P.6018	0w	Lesional	Discovery	Adalimumab	11.6
6019-0005	8.25999	P.6019	0w	Lesional	Discovery	Ustekinumab	18
6019-0105	6.04452	P.6019	1w	Lesional	Discovery	Ustekinumab	17.7
6019-1205	4.79628	P.6019	12w	Lesional	Discovery	Ustekinumab	10
6020-0005	7.04416	P.6020	0w	Lesional	Discovery	Ustekinumab	7.2
6020-0105	6.23265	P.6020	1w	Lesional	Discovery	Ustekinumab	6.6
6020-1205	4.01571	P.6020	12w	Lesional	Discovery	Ustekinumab	2.8
6021-1205	5.98055	P.6021	12w	Lesional	Discovery	Adalimumab	8.2
6021-0105	8.34274	P.6021	1w	Lesional	Discovery	Adalimumab	12.6
6021-0005	7.7716	P.6021	0w	Lesional	Discovery	Adalimumab	16.7
6022-0005	8.18512	P.6022	0w	Lesional	Discovery	Adalimumab	13.5
6022-0105	7.75105	P.6022	1w	Lesional	Discovery	Adalimumab	13.1
6022-1205	4.26491	P.6022	12w	Lesional	Discovery	Adalimumab	3.4
6023-0005	5.41645	P.6023	0w	Lesional	Discovery	Adalimumab	10.8
6023-1205	3.15812	P.6023	12w	Lesional	Discovery	Adalimumab	1.2
6023-0105	8.3863	P.6023	1w	Lesional	Discovery	Adalimumab	10.8
6024-0105	8.21189	P.6024	1w	Lesional	Discovery	Adalimumab	8.4
6024-1205	3.89287	P.6024	12w	Lesional	Discovery	Adalimumab	2.5
6024-0005	8.0568	P.6024	0w	Lesional	Discovery	Adalimumab	8.4
6025-0005	6.4823	P.6025	0w	Lesional	Discovery	Ustekinumab	16.4
6025-0105	6.28035	P.6025	1w	Lesional	Discovery	Ustekinumab	13.7
6025-1205	3.37168	P.6025	12w	Lesional	Discovery	Ustekinumab	0.3
6026-0105	5.95725	P.6026	1w	Lesional	Discovery	Adalimumab	6.6
6026-0005	5.8128	P.6026	0w	Lesional	Discovery	Adalimumab	7.6
6026-1205	4.18579	P.6026	12w	Lesional	Discovery	Adalimumab	0
6028-0105	4.0447	P.6028	1w	Lesional	Discovery	Ustekinumab	18.3
6028-1205	4.23516	P.6028	12w	Lesional	Discovery	Ustekinumab	2.2
6028-0005	6.85946	P.6028	0w	Lesional	Discovery	Ustekinumab	18.3
6029-0105	9.18613	P.6029	1w	Lesional	Discovery	Ustekinumab	23
6029-0005	9.53207	P.6029	0w	Lesional	Discovery	Ustekinumab	23
6029-1205	4.24081	P.6029	12w	Lesional	Discovery	Ustekinumab	0
6030-0005	7.91089	P.6030	0w	Lesional	Discovery	Ustekinumab	28.2
6030-1205	5.80445	P.6030	12w	Lesional	Discovery	Ustekinumab	6.9
6030-0105	7.144	P.6030	1w	Lesional	Discovery	Ustekinumab	26
6031-0105	7.27376	P.6031	1w	Lesional	Discovery	Ustekinumab	21.8
6031-0005	7.76858	P.6031	0w	Lesional	Discovery	Ustekinumab	21.8
6031-1205	3.3551	P.6031	12w	Lesional	Discovery	Ustekinumab	2.3
6032-0005	8.36671	P.6032	0w	Lesional	Discovery	Ustekinumab	15.4
6032-1205	3.60766	P.6032	12w	Lesional	Discovery	Ustekinumab	1.2
6032-0105	7.39939	P.6032	1w	Lesional	Discovery	Ustekinumab	15.4
6033-1205	3.87627	P.6033	12w	Lesional	Discovery	Ustekinumab	0.3
6033-0105	6.23204	P.6033	1w	Lesional	Discovery	Ustekinumab	10.6
6033-0005	8.20678	P.6033	0w	Lesional	Discovery	Ustekinumab	10.6
6034-0005	7.89981	P.6034	0w	Lesional	Discovery	Adalimumab	10.6
6034-0105	7.27437	P.6034	1w	Lesional	Discovery	Adalimumab	8.9
6034-1205	7.41334	P.6034	12w	Lesional	Discovery	Adalimumab	6.3
6035-0105	5.12557	P.6035	1w	Lesional	Discovery	Adalimumab	6.4
6035-1205	3.93438	P.6035	12w	Lesional	Discovery	Adalimumab	2.7
6035-0005	7.3613	P.6035	0w	Lesional	Discovery	Adalimumab	10
6036-0005	7.42361	P.6036	0w	Lesional	Discovery	Adalimumab	11.5
6036-1205	3.88968	P.6036	12w	Lesional	Discovery	Adalimumab	1.2
6036-0105	5.34921	P.6036	1w	Lesional	Discovery	Adalimumab	11.2
6038-0005	6.54569	P.6038	0w	Lesional	Discovery	Adalimumab	13.3
6038-1205	3.9197	P.6038	12w	Lesional	Discovery	Adalimumab	0
6038-0105	8.4892	P.6038	1w	Lesional	Discovery	Adalimumab	12.2
6039-0105	6.99743	P.6039	1w	Lesional	Discovery	Ustekinumab	19.6
6039-1205	3.6735	P.6039	12w	Lesional	Discovery	Ustekinumab	1.2
6039-0005	7.50588	P.6039	0w	Lesional	Discovery	Ustekinumab	19.6
6040-0105	7.01452	P.6040	1w	Lesional	Discovery	Adalimumab	10.2
6040-1205	4.31544	P.6040	12w	Lesional	Discovery	Adalimumab	2.4
6040-0005	7.22361	P.6040	0w	Lesional	Discovery	Adalimumab	10.2
6041-0006	7.07362	P.6041	0w	Lesional	Discovery	Adalimumab	10.3
6041-0105	6.61432	P.6041	1w	Lesional	Discovery	Adalimumab	10.6
6041-1205	3.31701	P.6041	12w	Lesional	Discovery	Adalimumab	0.6
1015-1205	9.17369	P.1015	12w	Lesional	Replication	Adalimumab	8.4
1015-0105	8.82786	P.1015	1w	Lesional	Replication	Adalimumab	8.4
1015-0005	9.77246	P.1015	0w	Lesional	Replication	Adalimumab	12.5
1016-1205	5.41743	P.1016	12w	Lesional	Replication	Ustekinumab	1.8
1016-0105	8.02039	P.1016	1w	Lesional	Replication	Ustekinumab	12.3
1016-0005	7.9261	P.1016	0w	Lesional	Replication	Ustekinumab	17.1
1021-1205	6.87577	P.1021	12w	Lesional	Replication	Adalimumab	4.7
1021-0105	8.50243	P.1021	1w	Lesional	Replication	Adalimumab	14.3
1021-0005	8.67201	P.1021	0w	Lesional	Replication	Adalimumab	15.6
1022-0005	8.71065	P.1022	0w	Lesional	Replication	Adalimumab	35.4
1022-1205	4.38506	P.1022	12w	Lesional	Replication	Adalimumab	1.2
1022-0105	7.58583	P.1022	1w	Lesional	Replication	Adalimumab	33.9
1024-0105	9.42282	P.1024	1w	Lesional	Replication	Ustekinumab	7.5
1024-1205	9.0058	P.1024	12w	Lesional	Replication	Ustekinumab	3.1
1024-0005	9.49	P.1024	0w	Lesional	Replication	Ustekinumab	10
1025-0105	8.20529	P.1025	1w	Lesional	Replication	Ustekinumab	31.5
1025-0005	9.51353	P.1025	0w	Lesional	Replication	Ustekinumab	34.5
1025-1205	4.20732	P.1025	12w	Lesional	Replication	Ustekinumab	1.5
1026-0005	9.31313	P.1026	0w	Lesional	Replication	Ustekinumab	23.2
1026-0105	8.84062	P.1026	1w	Lesional	Replication	Ustekinumab	23.2
1026-1205	3.98734	P.1026	12w	Lesional	Replication	Ustekinumab	0
1027-1205	4.61447	P.1027	12w	Lesional	Replication	Adalimumab	0.9
1027-0105	7.59907	P.1027	1w	Lesional	Replication	Adalimumab	14.4
1027-0005	6.76507	P.1027	0w	Lesional	Replication	Adalimumab	15.9
1028-0105	4.40844	P.1028	1w	Lesional	Replication	Adalimumab	8.4
1028-1205	3.30408	P.1028	12w	Lesional	Replication	Adalimumab	4.9
1028-0005	7.71174	P.1028	0w	Lesional	Replication	Adalimumab	15.8
1029-0105	7.48278	P.1029	1w	Lesional	Replication	Ustekinumab	14.6
1029-0005	7.38129	P.1029	0w	Lesional	Replication	Ustekinumab	15.9
1029-1205	7.14692	P.1029	12w	Lesional	Replication	Ustekinumab	5.2
1032-1205	6.90581	P.1032	12w	Lesional	Replication	Adalimumab	0.5
1032-0005	9.16986	P.1032	0w	Lesional	Replication	Adalimumab	10.3
1032-0105	7.99763	P.1032	1w	Lesional	Replication	Adalimumab	7.8
124001-0105	7.60381	P.124001	1w	Lesional	Replication	Adalimumab	8
124001-0005	7.80553	P.124001	0w	Lesional	Replication	Adalimumab	12
124001-1205	4.57785	P.124001	12w	Lesional	Replication	Adalimumab	0
124003-0005	8.90043	P.124003	0w	Lesional	Replication	Adalimumab	13.2
124003-1205	4.2776	P.124003	12w	Lesional	Replication	Adalimumab	3.3
138005-0105	8.50908	P.138005	1w	Lesional	Replication	Adalimumab	22.8
138005-0005	8.92757	P.138005	0w	Lesional	Replication	Adalimumab	31.2
138005-1205	8.84417	P.138005	12w	Lesional	Replication	Adalimumab	5.2
23011-0005	8.24837	P.23011	0w	Lesional	Replication	Adalimumab	14.1
23011-0105	8.1773	P.23011	1w	Lesional	Replication	Adalimumab	14.1
42001-1205	4.17301	P.42001	12w	Lesional	Replication	Adalimumab	6.6
42001-0005	8.83472	P.42001	0w	Lesional	Replication	Adalimumab	19.2
42001-0105	8.60573	P.42001	1w	Lesional	Replication	Adalimumab	15.8
42005-1205	4.84922	P.42005	12w	Lesional	Replication	Adalimumab	5.8
42005-0105	5.68331	P.42005	1w	Lesional	Replication	Adalimumab	8.4
42005-0005	8.7002	P.42005	0w	Lesional	Replication	Adalimumab	7.8
43001-0105	6.9792	P.43001	1w	Lesional	Replication	Adalimumab	5.1
43001-0005	9.08084	P.43001	0w	Lesional	Replication	Adalimumab	9.8
43001-1205	7.03098	P.43001	12w	Lesional	Replication	Adalimumab	1.2
43003-1205	7.64174	P.43003	12w	Lesional	Replication	Adalimumab	14.1
43003-0105	7.84351	P.43003	1w	Lesional	Replication	Adalimumab	18.2
43003-0005	8.00771	P.43003	0w	Lesional	Replication	Adalimumab	19
43004-0005	8.51997	P.43004	0w	Lesional	Replication	Adalimumab	10
43004-0105	8.6441	P.43004	1w	Lesional	Replication	Adalimumab	10
43004-1205	3.58867	P.43004	12w	Lesional	Replication	Adalimumab	0.9
43005-0005	7.96841	P.43005	0w	Lesional	Replication	Adalimumab	12.4
43005-0105	8.4815	P.43005	1w	Lesional	Replication	Adalimumab	10.8
43005-1205	4.23941	P.43005	12w	Lesional	Replication	Adalimumab	2.5
5026-0005	7.03549	P.5026	0w	Lesional	Replication	Ustekinumab	12
5026-0105	7.62137	P.5026	1w	Lesional	Replication	Ustekinumab	10.9
5026-1205	4.12243	P.5026	12w	Lesional	Replication	Ustekinumab	9.3
5028-0105	9.00639	P.5028	1w	Lesional	Replication	Ustekinumab	24.8
5028-1205	4.70507	P.5028	12w	Lesional	Replication	Ustekinumab	1.2
5028-0005	7.45774	P.5028	0w	Lesional	Replication	Ustekinumab	29.6
5031-0105	7.84829	P.5031	1w	Lesional	Replication	Adalimumab	15.1
5031-1206	8.00714	P.5031	12w	Lesional	Replication	Adalimumab	21.3
5031-0005	8.10202	P.5031	0w	Lesional	Replication	Adalimumab	16.6
5032-1205	3.91491	P.5032	12w	Lesional	Replication	Ustekinumab	0.6
5032-0005	8.73281	P.5032	0w	Lesional	Replication	Ustekinumab	6.6
5032-0105	8.00431	P.5032	1w	Lesional	Replication	Ustekinumab	5.8
5033-0105	7.69019	P.5033	1w	Lesional	Replication	Ustekinumab	7.2
5033-0006	7.35619	P.5033	0w	Lesional	Replication	Ustekinumab	13
5033-1205	4.00566	P.5033	12w	Lesional	Replication	Ustekinumab	0.4
5034-0105	8.91784	P.5034	1w	Lesional	Replication	Ustekinumab	11.1
5034-1205	7.44408	P.5034	12w	Lesional	Replication	Ustekinumab	1.8
5034-0005	8.83635	P.5034	0w	Lesional	Replication	Ustekinumab	11.1
5035-1205	5.20669	P.5035	12w	Lesional	Replication	Ustekinumab	4.3
5035-0105	7.03478	P.5035	1w	Lesional	Replication	Ustekinumab	16
5035-0005	7.09641	P.5035	0w	Lesional	Replication	Ustekinumab	19.3
5036-0105	7.61802	P.5036	1w	Lesional	Replication	Adalimumab	7.8
5036-1205	4.47196	P.5036	12w	Lesional	Replication	Adalimumab	10.6
5036-0005	8.91665	P.5036	0w	Lesional	Replication	Adalimumab	10.1
5038-0105	7.38858	P.5038	1w	Lesional	Replication	Ustekinumab	17.5
5038-1205	3.41694	P.5038	12w	Lesional	Replication	Ustekinumab	2
5038-0005	8.65138	P.5038	0w	Lesional	Replication	Ustekinumab	17.8
5039-1205	4.07413	P.5039	12w	Lesional	Replication	Adalimumab	1
5039-0005	8.24845	P.5039	0w	Lesional	Replication	Adalimumab	20.4
5039-0105	5.70203	P.5039	1w	Lesional	Replication	Adalimumab	18.9
5040-1205	7.31546	P.5040	12w	Lesional	Replication	Ustekinumab	8.6
5040-0105	9.2459	P.5040	1w	Lesional	Replication	Ustekinumab	21.5
5040-0005	7.83984	P.5040	0w	Lesional	Replication	Ustekinumab	21.5
5041-0005	8.16676	P.5041	0w	Lesional	Replication	Ustekinumab	26.3
5041-0105	8.0792	P.5041	1w	Lesional	Replication	Ustekinumab	20.8
5041-1205	5.50399	P.5041	12w	Lesional	Replication	Ustekinumab	17.7
5042-0005	6.68511	P.5042	0w	Lesional	Replication	Ustekinumab	31.9
5042-1205	4.57096	P.5042	12w	Lesional	Replication	Ustekinumab	3.4
5042-0105	6.53016	P.5042	1w	Lesional	Replication	Ustekinumab	28.3
5044-0005	7.29287	P.5044	0w	Lesional	Replication	Ustekinumab	23.5
5044-0105	8.75578	P.5044	1w	Lesional	Replication	Ustekinumab	19.7
5044-1205	3.57169	P.5044	12w	Lesional	Replication	Ustekinumab	3.3
5045-0005	9.01436	P.5045	0w	Lesional	Replication	Ustekinumab	25
5045-0105	6.97535	P.5045	1w	Lesional	Replication	Ustekinumab	22.3
5045-1205	7.2749	P.5045	12w	Lesional	Replication	Ustekinumab	11.4
5046-1205	3.87941	P.5046	12w	Lesional	Replication	Ustekinumab	0.7
5046-0005	6.60328	P.5046	0w	Lesional	Replication	Ustekinumab	20
5046-0105	7.65798	P.5046	1w	Lesional	Replication	Ustekinumab	17.4
60006-0105	6.30319	P.60006	1w	Lesional	Replication	Adalimumab	7
60006-1205	4.88089	P.60006	12w	Lesional	Replication	Adalimumab	0.3
60006-0005	6.72468	P.60006	0w	Lesional	Replication	Adalimumab	7
60008-0005	7.887	P.60008	0w	Lesional	Replication	Adalimumab	30.2
60008-0105	7.94592	P.60008	1w	Lesional	Replication	Adalimumab	29
60013-0005	8.98524	P.60013	0w	Lesional	Replication	Adalimumab	27
60013-1205	8.6362	P.60013	12w	Lesional	Replication	Adalimumab	9.5
60013-0105	8.67033	P.60013	1w	Lesional	Replication	Adalimumab	17
60019-0005	9.19394	P.60019	0w	Lesional	Replication	Adalimumab	9.9
60019-0105	8.04398	P.60019	1w	Lesional	Replication	Adalimumab	9.1
6011-0005	8.41067	P.6011	0w	Lesional	Replication	Ustekinumab	12.2
6011-0105	7.22261	P.6011	1w	Lesional	Replication	Ustekinumab	11.9
6011-1205	3.94277	P.6011	12w	Lesional	Replication	Ustekinumab	2.3
6042-0105	9.62557	P.6042	1w	Lesional	Replication	Ustekinumab	5.6
6042-0005	9.13666	P.6042	0w	Lesional	Replication	Ustekinumab	5.9
6043-0105	8.73526	P.6043	1w	Lesional	Replication	Ustekinumab	4.9
6043-0005	8.46861	P.6043	0w	Lesional	Replication	Ustekinumab	4.9
6043-1205	7.61538	P.6043	12w	Lesional	Replication	Ustekinumab	4.8
6044-0005	4.81766	P.6044	0w	Lesional	Replication	Ustekinumab	5.8
6044-0105	6.71032	P.6044	1w	Lesional	Replication	Ustekinumab	5.8
6044-1205	7.40772	P.6044	12w	Lesional	Replication	Ustekinumab	5.7
6045-0005	8.55958	P.6045	0w	Lesional	Replication	Ustekinumab	12.9
6045-0105	8.9383	P.6045	1w	Lesional	Replication	Ustekinumab	12.9
6045-1205	4.95456	P.6045	12w	Lesional	Replication	Ustekinumab	5.4
6046-0005	6.84049	P.6046	0w	Lesional	Replication	Ustekinumab	16.9
6046-0105	6.97421	P.6046	1w	Lesional	Replication	Ustekinumab	16.9
6046-1205	3.73594	P.6046	12w	Lesional	Replication	Ustekinumab	0.9
6047-0005	7.93151	P.6047	0w	Lesional	Replication	Adalimumab	12.4
6047-1205	3.64151	P.6047	12w	Lesional	Replication	Adalimumab	1.5
6047-0105	6.15102	P.6047	1w	Lesional	Replication	Adalimumab	12.4
6049-1206	5.86508	P.6049	12w	Lesional	Replication	Ustekinumab	3.1
6049-0105	8.11288	P.6049	1w	Lesional	Replication	Ustekinumab	9.2
6049-0005	9.09021	P.6049	0w	Lesional	Replication	Ustekinumab	9.2
6050-0005	8.80854	P.6050	0w	Lesional	Replication	Ustekinumab	11.1
6050-0105	6.38591	P.6050	1w	Lesional	Replication	Ustekinumab	11.1
6050-1205	3.7597	P.6050	12w	Lesional	Replication	Ustekinumab	0
6051-0005	6.7292	P.6051	0w	Lesional	Replication	Ustekinumab	9.8
6051-1205	4.15061	P.6051	12w	Lesional	Replication	Ustekinumab	1.8
6051-0105	7.38029	P.6051	1w	Lesional	Replication	Ustekinumab	9.8
6052-1205	5.9855	P.6052	12w	Lesional	Replication	Ustekinumab	2.7
6052-0005	7.01711	P.6052	0w	Lesional	Replication	Ustekinumab	8.9
6052-0105	7.07683	P.6052	1w	Lesional	Replication	Ustekinumab	8.6
6056-0005	8.85012	P.6056	0w	Lesional	Replication	Adalimumab	20.7
6056-0105	6.92339	P.6056	1w	Lesional	Replication	Adalimumab	11
6056-1205	3.8834	P.6056	12w	Lesional	Replication	Adalimumab	2.6
6059-0005	8.13061	P.6059	0w	Lesional	Replication	Adalimumab	19.5
6059-0105	7.97696	P.6059	1w	Lesional	Replication	Adalimumab	13.3
6061-0005	8.28042	P.6061	0w	Lesional	Replication	Adalimumab	18.9
6061-0105	7.93402	P.6061	1w	Lesional	Replication	Adalimumab	11.5
6061-1205	8.16798	P.6061	12w	Lesional	Replication	Adalimumab	2.7
6063-0005	7.92469	P.6063	0w	Lesional	Replication	Adalimumab	12
6063-0105	6.59113	P.6063	1w	Lesional	Replication	Adalimumab	13.2
6063-1205	5.14438	P.6063	12w	Lesional	Replication	Adalimumab	3
6071-0005	8.684	P.6071	0w	Lesional	Replication	Adalimumab	10.1
6071-0105	7.82482	P.6071	1w	Lesional	Replication	Adalimumab	8.9
6071-1205	4.22721	P.6071	12w	Lesional	Replication	Adalimumab	1.8

## Sheet: GJB2_Lesional
Sample_id	expr	Patient_id	Time	Tissue	Cohort	Drug	PASI
1001-0105	12.0356	P.1001	1w	Lesional	Discovery	Adalimumab	15
1001-1205	11.8507	P.1001	12w	Lesional	Discovery	Adalimumab	6.6
1001-0005	12.0507	P.1001	0w	Lesional	Discovery	Adalimumab	17.2
1002-0005	11.2955	P.1002	0w	Lesional	Discovery	Adalimumab	15.4
1002-0105	7.77204	P.1002	1w	Lesional	Discovery	Adalimumab	11.5
1003-0105	11.016	P.1003	1w	Lesional	Discovery	Adalimumab	9.3
1003-0005	11.3214	P.1003	0w	Lesional	Discovery	Adalimumab	12.8
1004-1205	9.09875	P.1004	12w	Lesional	Discovery	Adalimumab	3.7
1004-0005	10.1012	P.1004	0w	Lesional	Discovery	Adalimumab	18.1
1004-0105	10.1765	P.1004	1w	Lesional	Discovery	Adalimumab	11.4
1005-0005	11.3522	P.1005	0w	Lesional	Discovery	Adalimumab	18.3
1005-0105	9.64453	P.1005	1w	Lesional	Discovery	Adalimumab	18.3
1006-0105	11.2811	P.1006	1w	Lesional	Discovery	Ustekinumab	21.8
1006-1205	7.85198	P.1006	12w	Lesional	Discovery	Ustekinumab	6.1
1006-0005	11.1082	P.1006	0w	Lesional	Discovery	Ustekinumab	20
1008-0105	9.46063	P.1008	1w	Lesional	Discovery	Ustekinumab	9
1008-1205	9.62508	P.1008	12w	Lesional	Discovery	Ustekinumab	2.4
1008-0005	10.9644	P.1008	0w	Lesional	Discovery	Ustekinumab	13
1009-0005	11.7733	P.1009	0w	Lesional	Discovery	Ustekinumab	26.2
1009-0105	11.9609	P.1009	1w	Lesional	Discovery	Ustekinumab	22.5
1013-0105	9.35182	P.1013	1w	Lesional	Discovery	Adalimumab	6.8
1013-0005	10.6785	P.1013	0w	Lesional	Discovery	Adalimumab	11.6
1014-0105	11.5265	P.1014	1w	Lesional	Discovery	Ustekinumab	9.6
1014-1205	10.9867	P.1014	12w	Lesional	Discovery	Ustekinumab	3.8
1014-0005	11.8354	P.1014	0w	Lesional	Discovery	Ustekinumab	11.4
138001-0105	10.7906	P.138001	1w	Lesional	Discovery	Adalimumab	22.3
138001-0005	11.4306	P.138001	0w	Lesional	Discovery	Adalimumab	26.6
138001-1205	5.1133	P.138001	12w	Lesional	Discovery	Adalimumab	0
138002-1205	7.31625	P.138002	12w	Lesional	Discovery	Adalimumab	4.7
138002-0105	10.949	P.138002	1w	Lesional	Discovery	Adalimumab	8.7
138002-0005	10.4142	P.138002	0w	Lesional	Discovery	Adalimumab	8.7
138003-0105	10.2795	P.138003	1w	Lesional	Discovery	Adalimumab	8.5
138003-0005	11.3507	P.138003	0w	Lesional	Discovery	Adalimumab	15.3
138003-1205	6.17858	P.138003	12w	Lesional	Discovery	Adalimumab	2.9
138004-0105	10.7631	P.138004	1w	Lesional	Discovery	Adalimumab	20.1
138004-1205	11.0938	P.138004	12w	Lesional	Discovery	Adalimumab	17.3
138004-0005	10.964	P.138004	0w	Lesional	Discovery	Adalimumab	20.2
23002-0105	9.8296	P.23002	1w	Lesional	Discovery	Adalimumab	10.3
23002-0005	9.91966	P.23002	0w	Lesional	Discovery	Adalimumab	12.9
23003-0105	11.8666	P.23003	1w	Lesional	Discovery	Ustekinumab	9.1
23003-1205	9.96684	P.23003	12w	Lesional	Discovery	Ustekinumab	6.3
23003-0005	11.6027	P.23003	0w	Lesional	Discovery	Ustekinumab	13.9
23005-0105	10.5269	P.23005	1w	Lesional	Discovery	Adalimumab	10.4
23005-0005	11.6576	P.23005	0w	Lesional	Discovery	Adalimumab	13.1
23006-0005	12.0043	P.23006	0w	Lesional	Discovery	Adalimumab	18.5
23006-0105	11.3378	P.23006	1w	Lesional	Discovery	Adalimumab	18
23007-1205	9.88108	P.23007	12w	Lesional	Discovery	Adalimumab	1.8
23007-0105	10.2286	P.23007	1w	Lesional	Discovery	Adalimumab	11.5
23007-0005	11.9636	P.23007	0w	Lesional	Discovery	Adalimumab	12.2
23009-0005	10.3561	P.23009	0w	Lesional	Discovery	Adalimumab	15.4
23009-0105	9.70097	P.23009	1w	Lesional	Discovery	Adalimumab	11.8
23012-0105	9.61427	P.23012	1w	Lesional	Discovery	Adalimumab	9.6
23012-0005	9.94902	P.23012	0w	Lesional	Discovery	Adalimumab	10.5
23012-1206	10.4803	P.23012	12w	Lesional	Discovery	Adalimumab	3.5
5002-0105	10.0392	P.5002	1w	Lesional	Discovery	Adalimumab	11.2
5002-1205	10.0551	P.5002	12w	Lesional	Discovery	Adalimumab	3.3
5002-0005	10.8945	P.5002	0w	Lesional	Discovery	Adalimumab	13.4
5003-0005	11.9635	P.5003	0w	Lesional	Discovery	Ustekinumab	19.2
5003-1205	9.79706	P.5003	12w	Lesional	Discovery	Ustekinumab	4.7
5003-0105	11.8345	P.5003	1w	Lesional	Discovery	Ustekinumab	19.5
5004-0005	11.9083	P.5004	0w	Lesional	Discovery	Ustekinumab	11.4
5004-1205	7.09908	P.5004	12w	Lesional	Discovery	Ustekinumab	1.8
5004-0105	11.4785	P.5004	1w	Lesional	Discovery	Ustekinumab	9.7
5006-0005	10.712	P.5006	0w	Lesional	Discovery	Ustekinumab	19.5
5006-0105	10.6925	P.5006	1w	Lesional	Discovery	Ustekinumab	19.5
5006-1205	8.57157	P.5006	12w	Lesional	Discovery	Ustekinumab	3.5
5007-0105	11.6058	P.5007	1w	Lesional	Discovery	Ustekinumab	11
5007-0005	11.402	P.5007	0w	Lesional	Discovery	Ustekinumab	11
5007-1205	10.01	P.5007	12w	Lesional	Discovery	Ustekinumab	3.3
5008-0105	11.0903	P.5008	1w	Lesional	Discovery	Adalimumab	29.9
5008-1205	11.4713	P.5008	12w	Lesional	Discovery	Adalimumab	32.7
5008-0005	11.5987	P.5008	0w	Lesional	Discovery	Adalimumab	31.2
5009-0005	11.3628	P.5009	0w	Lesional	Discovery	Adalimumab	23.5
5009-1205	10.4768	P.5009	12w	Lesional	Discovery	Adalimumab	6.1
5009-0105	10.5433	P.5009	1w	Lesional	Discovery	Adalimumab	19.7
5010-0105	11.4197	P.5010	1w	Lesional	Discovery	Ustekinumab	8.4
5010-1205	10.1363	P.5010	12w	Lesional	Discovery	Ustekinumab	7.1
5010-0005	11.2315	P.5010	0w	Lesional	Discovery	Ustekinumab	11.1
5011-0105	11.0616	P.5011	1w	Lesional	Discovery	Ustekinumab	16
5011-1205	6.57943	P.5011	12w	Lesional	Discovery	Ustekinumab	0.8
5011-0005	11.8755	P.5011	0w	Lesional	Discovery	Ustekinumab	15.8
5012-0005	9.76303	P.5012	0w	Lesional	Discovery	Ustekinumab	11.8
5012-0105	8.23768	P.5012	1w	Lesional	Discovery	Ustekinumab	12
5012-1205	5.90674	P.5012	12w	Lesional	Discovery	Ustekinumab	0.6
5013-0005	11.0868	P.5013	0w	Lesional	Discovery	Ustekinumab	10.8
5013-0105	11.0784	P.5013	1w	Lesional	Discovery	Ustekinumab	11.4
5013-1205	8.27375	P.5013	12w	Lesional	Discovery	Ustekinumab	6
5014-0005	11.9538	P.5014	0w	Lesional	Discovery	Ustekinumab	34.4
5014-1205	9.8589	P.5014	12w	Lesional	Discovery	Ustekinumab	2.4
5014-0105	11.7253	P.5014	1w	Lesional	Discovery	Ustekinumab	31.4
5015-0005	11.3374	P.5015	0w	Lesional	Discovery	Ustekinumab	25.4
5015-0105	11.5471	P.5015	1w	Lesional	Discovery	Ustekinumab	26.8
5015-1205	6.92768	P.5015	12w	Lesional	Discovery	Ustekinumab	6.6
5016-0005	11.7261	P.5016	0w	Lesional	Discovery	Ustekinumab	23.8
5016-1205	10.2691	P.5016	12w	Lesional	Discovery	Ustekinumab	1.8
5016-0105	10.9241	P.5016	1w	Lesional	Discovery	Ustekinumab	25.5
5017-0005	10.9178	P.5017	0w	Lesional	Discovery	Ustekinumab	16.9
5017-0105	10.7837	P.5017	1w	Lesional	Discovery	Ustekinumab	14.5
5017-1205	9.77951	P.5017	12w	Lesional	Discovery	Ustekinumab	1.2
5018-1205	9.10792	P.5018	12w	Lesional	Discovery	Adalimumab	0.3
5018-0105	10.0383	P.5018	1w	Lesional	Discovery	Adalimumab	13.5
5018-0005	11.0142	P.5018	0w	Lesional	Discovery	Adalimumab	20.7
5019-0105	10.7431	P.5019	1w	Lesional	Discovery	Adalimumab	11.5
5019-0005	11.8505	P.5019	0w	Lesional	Discovery	Adalimumab	14.4
5019-1205	9.92985	P.5019	12w	Lesional	Discovery	Adalimumab	2.1
5020-0005	11.1084	P.5020	0w	Lesional	Discovery	Ustekinumab	8
5020-0105	10.7024	P.5020	1w	Lesional	Discovery	Ustekinumab	8
5020-1205	7.43224	P.5020	12w	Lesional	Discovery	Ustekinumab	2.4
5021-0105	12.3694	P.5021	1w	Lesional	Discovery	Ustekinumab	29
5021-1205	11.9752	P.5021	12w	Lesional	Discovery	Ustekinumab	17.6
5021-0005	12.2188	P.5021	0w	Lesional	Discovery	Ustekinumab	29
5022-0105	10.9052	P.5022	1w	Lesional	Discovery	Ustekinumab	5.4
5022-0005	11.1807	P.5022	0w	Lesional	Discovery	Ustekinumab	8.9
5022-1205	8.18022	P.5022	12w	Lesional	Discovery	Ustekinumab	4.8
5023-0005	11.8163	P.5023	0w	Lesional	Discovery	Ustekinumab	20
5023-1205	8.76098	P.5023	12w	Lesional	Discovery	Ustekinumab	8
5023-0105	11.5941	P.5023	1w	Lesional	Discovery	Ustekinumab	20
5024-0105	12.215	P.5024	1w	Lesional	Discovery	Adalimumab	14.2
5024-0005	11.8258	P.5024	0w	Lesional	Discovery	Adalimumab	14.2
5024-1205	10.8883	P.5024	12w	Lesional	Discovery	Adalimumab	7.8
5025-0005	11.0626	P.5025	0w	Lesional	Discovery	Ustekinumab	11
5025-1205	10.263	P.5025	12w	Lesional	Discovery	Ustekinumab	4.3
5025-0105	11.0533	P.5025	1w	Lesional	Discovery	Ustekinumab	9.5
60001-1205	7.15192	P.60001	12w	Lesional	Discovery	Ustekinumab	3.9
60001-0105	11.7682	P.60001	1w	Lesional	Discovery	Ustekinumab	14.8
60001-0005	11.7151	P.60001	0w	Lesional	Discovery	Ustekinumab	14.8
60005-0005	11.8167	P.60005	0w	Lesional	Discovery	Adalimumab	11
60005-1205	6.13793	P.60005	12w	Lesional	Discovery	Adalimumab	0
60005-0105	11.6408	P.60005	1w	Lesional	Discovery	Adalimumab	12.8
6001-0105	11.4451	P.6001	1w	Lesional	Discovery	Ustekinumab	6.2
6001-0005	11.7115	P.6001	0w	Lesional	Discovery	Ustekinumab	8.2
6001-1205	6.83147	P.6001	12w	Lesional	Discovery	Ustekinumab	2.6
6002-1205	10.4056	P.6002	12w	Lesional	Discovery	Ustekinumab	1.8
6002-0105	11.6878	P.6002	1w	Lesional	Discovery	Ustekinumab	9.7
6002-0005	11.7708	P.6002	0w	Lesional	Discovery	Ustekinumab	13.7
6003-0005	11.1843	P.6003	0w	Lesional	Discovery	Ustekinumab	14.5
6003-0105	10.4911	P.6003	1w	Lesional	Discovery	Ustekinumab	11
6003-1205	9.65147	P.6003	12w	Lesional	Discovery	Ustekinumab	17
6004-0105	11.9104	P.6004	1w	Lesional	Discovery	Adalimumab	10.6
6004-1205	7.14605	P.6004	12w	Lesional	Discovery	Adalimumab	1
6004-0005	11.9528	P.6004	0w	Lesional	Discovery	Adalimumab	14.4
6005-0005	10.7215	P.6005	0w	Lesional	Discovery	Ustekinumab	23.4
6005-1205	5.82994	P.6005	12w	Lesional	Discovery	Ustekinumab	1.2
6005-0105	8.49143	P.6005	1w	Lesional	Discovery	Ustekinumab	13.7
6006-0005	11.5775	P.6006	0w	Lesional	Discovery	Ustekinumab	6.8
6006-0105	11.0795	P.6006	1w	Lesional	Discovery	Ustekinumab	5.8
6006-1205	8.83583	P.6006	12w	Lesional	Discovery	Ustekinumab	2.9
6007-1205	6.51226	P.6007	12w	Lesional	Discovery	Ustekinumab	2.6
6007-0105	11.2213	P.6007	1w	Lesional	Discovery	Ustekinumab	10.1
6007-0005	10.4585	P.6007	0w	Lesional	Discovery	Ustekinumab	10.1
6008-1205	7.84751	P.6008	12w	Lesional	Discovery	Ustekinumab	0.9
6008-0005	12.1477	P.6008	0w	Lesional	Discovery	Ustekinumab	10.4
6008-0105	12.1152	P.6008	1w	Lesional	Discovery	Ustekinumab	10.1
6010-1205	7.29704	P.6010	12w	Lesional	Discovery	Adalimumab	19.2
6010-0005	11.8895	P.6010	0w	Lesional	Discovery	Adalimumab	23.8
6010-0105	11.1569	P.6010	1w	Lesional	Discovery	Adalimumab	23.8
6012-1205	7.63191	P.6012	12w	Lesional	Discovery	Adalimumab	1.1
6012-0105	11.2671	P.6012	1w	Lesional	Discovery	Adalimumab	11.5
6012-0005	11.3902	P.6012	0w	Lesional	Discovery	Adalimumab	12.6
6013-0005	11.0689	P.6013	0w	Lesional	Discovery	Adalimumab	11.8
6013-0105	10.8702	P.6013	1w	Lesional	Discovery	Adalimumab	11.4
6013-1205	6.86657	P.6013	12w	Lesional	Discovery	Adalimumab	4.2
6014-0005	11.7813	P.6014	0w	Lesional	Discovery	Ustekinumab	10.6
6014-1205	7.27005	P.6014	12w	Lesional	Discovery	Ustekinumab	2.2
6014-0105	11.1245	P.6014	1w	Lesional	Discovery	Ustekinumab	9.6
6016-0105	9.97285	P.6016	1w	Lesional	Discovery	Adalimumab	5.6
6016-1205	6.23106	P.6016	12w	Lesional	Discovery	Adalimumab	0.7
6016-0005	10.4994	P.6016	0w	Lesional	Discovery	Adalimumab	6.9
6017-0105	11.1714	P.6017	1w	Lesional	Discovery	Adalimumab	11.4
6017-0005	10.8672	P.6017	0w	Lesional	Discovery	Adalimumab	13.6
6017-1205	6.85998	P.6017	12w	Lesional	Discovery	Adalimumab	0
6018-0105	10.9893	P.6018	1w	Lesional	Discovery	Adalimumab	6.6
6018-1205	6.17629	P.6018	12w	Lesional	Discovery	Adalimumab	4.6
6018-0005	11.6625	P.6018	0w	Lesional	Discovery	Adalimumab	11.6
6019-0005	11.7372	P.6019	0w	Lesional	Discovery	Ustekinumab	18
6019-0105	10.6737	P.6019	1w	Lesional	Discovery	Ustekinumab	17.7
6019-1205	8.79738	P.6019	12w	Lesional	Discovery	Ustekinumab	10
6020-0005	10.1946	P.6020	0w	Lesional	Discovery	Ustekinumab	7.2
6020-0105	10.0003	P.6020	1w	Lesional	Discovery	Ustekinumab	6.6
6020-1205	6.58574	P.6020	12w	Lesional	Discovery	Ustekinumab	2.8
6021-1205	9.01896	P.6021	12w	Lesional	Discovery	Adalimumab	8.2
6021-0105	11.5588	P.6021	1w	Lesional	Discovery	Adalimumab	12.6
6021-0005	10.8109	P.6021	0w	Lesional	Discovery	Adalimumab	16.7
6022-0005	11.2211	P.6022	0w	Lesional	Discovery	Adalimumab	13.5
6022-0105	11.1892	P.6022	1w	Lesional	Discovery	Adalimumab	13.1
6022-1205	7.25309	P.6022	12w	Lesional	Discovery	Adalimumab	3.4
6023-0005	8.77167	P.6023	0w	Lesional	Discovery	Adalimumab	10.8
6023-1205	7.2807	P.6023	12w	Lesional	Discovery	Adalimumab	1.2
6023-0105	11.6082	P.6023	1w	Lesional	Discovery	Adalimumab	10.8
6024-0105	11.2817	P.6024	1w	Lesional	Discovery	Adalimumab	8.4
6024-1205	6.30268	P.6024	12w	Lesional	Discovery	Adalimumab	2.5
6024-0005	10.7064	P.6024	0w	Lesional	Discovery	Adalimumab	8.4
6025-0005	9.71358	P.6025	0w	Lesional	Discovery	Ustekinumab	16.4
6025-0105	9.61236	P.6025	1w	Lesional	Discovery	Ustekinumab	13.7
6025-1205	8.07669	P.6025	12w	Lesional	Discovery	Ustekinumab	0.3
6026-0105	9.19533	P.6026	1w	Lesional	Discovery	Adalimumab	6.6
6026-0005	9.01733	P.6026	0w	Lesional	Discovery	Adalimumab	7.6
6026-1205	6.00845	P.6026	12w	Lesional	Discovery	Adalimumab	0
6028-0105	7.90487	P.6028	1w	Lesional	Discovery	Ustekinumab	18.3
6028-1205	5.70865	P.6028	12w	Lesional	Discovery	Ustekinumab	2.2
6028-0005	10.7782	P.6028	0w	Lesional	Discovery	Ustekinumab	18.3
6029-0105	11.7384	P.6029	1w	Lesional	Discovery	Ustekinumab	23
6029-0005	11.8655	P.6029	0w	Lesional	Discovery	Ustekinumab	23
6029-1205	6.61965	P.6029	12w	Lesional	Discovery	Ustekinumab	0
6030-0005	11.356	P.6030	0w	Lesional	Discovery	Ustekinumab	28.2
6030-1205	10.5869	P.6030	12w	Lesional	Discovery	Ustekinumab	6.9
6030-0105	11.1637	P.6030	1w	Lesional	Discovery	Ustekinumab	26
6031-0105	11.6288	P.6031	1w	Lesional	Discovery	Ustekinumab	21.8
6031-0005	11.7287	P.6031	0w	Lesional	Discovery	Ustekinumab	21.8
6031-1205	6.13373	P.6031	12w	Lesional	Discovery	Ustekinumab	2.3
6032-0005	12.1784	P.6032	0w	Lesional	Discovery	Ustekinumab	15.4
6032-1205	6.19666	P.6032	12w	Lesional	Discovery	Ustekinumab	1.2
6032-0105	11.6816	P.6032	1w	Lesional	Discovery	Ustekinumab	15.4
6033-1205	5.33702	P.6033	12w	Lesional	Discovery	Ustekinumab	0.3
6033-0105	10.5779	P.6033	1w	Lesional	Discovery	Ustekinumab	10.6
6033-0005	11.1671	P.6033	0w	Lesional	Discovery	Ustekinumab	10.6
6034-0005	11.6243	P.6034	0w	Lesional	Discovery	Adalimumab	10.6
6034-0105	10.6645	P.6034	1w	Lesional	Discovery	Adalimumab	8.9
6034-1205	11.0478	P.6034	12w	Lesional	Discovery	Adalimumab	6.3
6035-0105	9.50158	P.6035	1w	Lesional	Discovery	Adalimumab	6.4
6035-1205	7.6273	P.6035	12w	Lesional	Discovery	Adalimumab	2.7
6035-0005	10.6823	P.6035	0w	Lesional	Discovery	Adalimumab	10
6036-0005	12.1243	P.6036	0w	Lesional	Discovery	Adalimumab	11.5
6036-1205	6.27559	P.6036	12w	Lesional	Discovery	Adalimumab	1.2
6036-0105	10.7047	P.6036	1w	Lesional	Discovery	Adalimumab	11.2
6038-0005	9.5725	P.6038	0w	Lesional	Discovery	Adalimumab	13.3
6038-1205	6.44506	P.6038	12w	Lesional	Discovery	Adalimumab	0
6038-0105	11.3645	P.6038	1w	Lesional	Discovery	Adalimumab	12.2
6039-0105	9.9762	P.6039	1w	Lesional	Discovery	Ustekinumab	19.6
6039-1205	6.72094	P.6039	12w	Lesional	Discovery	Ustekinumab	1.2
6039-0005	10.9227	P.6039	0w	Lesional	Discovery	Ustekinumab	19.6
6040-0105	10.6614	P.6040	1w	Lesional	Discovery	Adalimumab	10.2
6040-1205	6.14409	P.6040	12w	Lesional	Discovery	Adalimumab	2.4
6040-0005	10.917	P.6040	0w	Lesional	Discovery	Adalimumab	10.2
6041-0006	10.987	P.6041	0w	Lesional	Discovery	Adalimumab	10.3
6041-0105	9.31863	P.6041	1w	Lesional	Discovery	Adalimumab	10.6
6041-1205	7.25272	P.6041	12w	Lesional	Discovery	Adalimumab	0.6
1015-1205	12.325	P.1015	12w	Lesional	Replication	Adalimumab	8.4
1015-0105	11.5429	P.1015	1w	Lesional	Replication	Adalimumab	8.4
1015-0005	12.2841	P.1015	0w	Lesional	Replication	Adalimumab	12.5
1016-1205	8.0393	P.1016	12w	Lesional	Replication	Ustekinumab	1.8
1016-0105	10.3216	P.1016	1w	Lesional	Replication	Ustekinumab	12.3
1016-0005	10.2944	P.1016	0w	Lesional	Replication	Ustekinumab	17.1
1021-1205	9.3709	P.1021	12w	Lesional	Replication	Adalimumab	4.7
1021-0105	11.1424	P.1021	1w	Lesional	Replication	Adalimumab	14.3
1021-0005	11.6159	P.1021	0w	Lesional	Replication	Adalimumab	15.6
1022-0005	11.5185	P.1022	0w	Lesional	Replication	Adalimumab	35.4
1022-1205	6.45111	P.1022	12w	Lesional	Replication	Adalimumab	1.2
1022-0105	10.542	P.1022	1w	Lesional	Replication	Adalimumab	33.9
1024-0105	12.3897	P.1024	1w	Lesional	Replication	Ustekinumab	7.5
1024-1205	11.7528	P.1024	12w	Lesional	Replication	Ustekinumab	3.1
1024-0005	12.2182	P.1024	0w	Lesional	Replication	Ustekinumab	10
1025-0105	11.7368	P.1025	1w	Lesional	Replication	Ustekinumab	31.5
1025-0005	12.448	P.1025	0w	Lesional	Replication	Ustekinumab	34.5
1025-1205	6.73415	P.1025	12w	Lesional	Replication	Ustekinumab	1.5
1026-0005	12.0242	P.1026	0w	Lesional	Replication	Ustekinumab	23.2
1026-0105	11.715	P.1026	1w	Lesional	Replication	Ustekinumab	23.2
1026-1205	6.32346	P.1026	12w	Lesional	Replication	Ustekinumab	0
1027-1205	6.88006	P.1027	12w	Lesional	Replication	Adalimumab	0.9
1027-0105	10.9382	P.1027	1w	Lesional	Replication	Adalimumab	14.4
1027-0005	9.21375	P.1027	0w	Lesional	Replication	Adalimumab	15.9
1028-0105	7.12973	P.1028	1w	Lesional	Replication	Adalimumab	8.4
1028-1205	6.32105	P.1028	12w	Lesional	Replication	Adalimumab	4.9
1028-0005	10.767	P.1028	0w	Lesional	Replication	Adalimumab	15.8
1029-0105	10.8107	P.1029	1w	Lesional	Replication	Ustekinumab	14.6
1029-0005	11.0869	P.1029	0w	Lesional	Replication	Ustekinumab	15.9
1029-1205	10.447	P.1029	12w	Lesional	Replication	Ustekinumab	5.2
1032-1205	9.75714	P.1032	12w	Lesional	Replication	Adalimumab	0.5
1032-0005	12.018	P.1032	0w	Lesional	Replication	Adalimumab	10.3
1032-0105	10.9126	P.1032	1w	Lesional	Replication	Adalimumab	7.8
124001-0105	10.8198	P.124001	1w	Lesional	Replication	Adalimumab	8
124001-0005	11.2169	P.124001	0w	Lesional	Replication	Adalimumab	12
124001-1205	6.79781	P.124001	12w	Lesional	Replication	Adalimumab	0
124003-0005	12.4577	P.124003	0w	Lesional	Replication	Adalimumab	13.2
124003-1205	6.96296	P.124003	12w	Lesional	Replication	Adalimumab	3.3
138005-0105	11.3917	P.138005	1w	Lesional	Replication	Adalimumab	22.8
138005-0005	11.9571	P.138005	0w	Lesional	Replication	Adalimumab	31.2
138005-1205	11.9276	P.138005	12w	Lesional	Replication	Adalimumab	5.2
23011-0005	12.0006	P.23011	0w	Lesional	Replication	Adalimumab	14.1
23011-0105	12.1028	P.23011	1w	Lesional	Replication	Adalimumab	14.1
42001-1205	7.07929	P.42001	12w	Lesional	Replication	Adalimumab	6.6
42001-0005	12.2727	P.42001	0w	Lesional	Replication	Adalimumab	19.2
42001-0105	11.921	P.42001	1w	Lesional	Replication	Adalimumab	15.8
42005-1205	6.7549	P.42005	12w	Lesional	Replication	Adalimumab	5.8
42005-0105	8.61782	P.42005	1w	Lesional	Replication	Adalimumab	8.4
42005-0005	11.6984	P.42005	0w	Lesional	Replication	Adalimumab	7.8
43001-0105	9.95853	P.43001	1w	Lesional	Replication	Adalimumab	5.1
43001-0005	11.2624	P.43001	0w	Lesional	Replication	Adalimumab	9.8
43001-1205	9.44765	P.43001	12w	Lesional	Replication	Adalimumab	1.2
43003-1205	11.6078	P.43003	12w	Lesional	Replication	Adalimumab	14.1
43003-0105	11.5388	P.43003	1w	Lesional	Replication	Adalimumab	18.2
43003-0005	11.637	P.43003	0w	Lesional	Replication	Adalimumab	19
43004-0005	11.616	P.43004	0w	Lesional	Replication	Adalimumab	10
43004-0105	11.7406	P.43004	1w	Lesional	Replication	Adalimumab	10
43004-1205	6.9833	P.43004	12w	Lesional	Replication	Adalimumab	0.9
43005-0005	10.8984	P.43005	0w	Lesional	Replication	Adalimumab	12.4
43005-0105	11.8562	P.43005	1w	Lesional	Replication	Adalimumab	10.8
43005-1205	7.63553	P.43005	12w	Lesional	Replication	Adalimumab	2.5
5026-0005	10.7735	P.5026	0w	Lesional	Replication	Ustekinumab	12
5026-0105	11.423	P.5026	1w	Lesional	Replication	Ustekinumab	10.9
5026-1205	7.71237	P.5026	12w	Lesional	Replication	Ustekinumab	9.3
5028-0105	12.3702	P.5028	1w	Lesional	Replication	Ustekinumab	24.8
5028-1205	8.14933	P.5028	12w	Lesional	Replication	Ustekinumab	1.2
5028-0005	11.5227	P.5028	0w	Lesional	Replication	Ustekinumab	29.6
5031-0105	11.5374	P.5031	1w	Lesional	Replication	Adalimumab	15.1
5031-1206	11.4872	P.5031	12w	Lesional	Replication	Adalimumab	21.3
5031-0005	11.8604	P.5031	0w	Lesional	Replication	Adalimumab	16.6
5032-1205	7.8392	P.5032	12w	Lesional	Replication	Ustekinumab	0.6
5032-0005	12.1335	P.5032	0w	Lesional	Replication	Ustekinumab	6.6
5032-0105	11.9564	P.5032	1w	Lesional	Replication	Ustekinumab	5.8
5033-0105	11.4756	P.5033	1w	Lesional	Replication	Ustekinumab	7.2
5033-0006	11.0292	P.5033	0w	Lesional	Replication	Ustekinumab	13
5033-1205	6.76978	P.5033	12w	Lesional	Replication	Ustekinumab	0.4
5034-0105	11.9704	P.5034	1w	Lesional	Replication	Ustekinumab	11.1
5034-1205	10.736	P.5034	12w	Lesional	Replication	Ustekinumab	1.8
5034-0005	11.9197	P.5034	0w	Lesional	Replication	Ustekinumab	11.1
5035-1205	9.10478	P.5035	12w	Lesional	Replication	Ustekinumab	4.3
5035-0105	10.1286	P.5035	1w	Lesional	Replication	Ustekinumab	16
5035-0005	10.721	P.5035	0w	Lesional	Replication	Ustekinumab	19.3
5036-0105	9.61091	P.5036	1w	Lesional	Replication	Adalimumab	7.8
5036-1205	5.90135	P.5036	12w	Lesional	Replication	Adalimumab	10.6
5036-0005	11.4512	P.5036	0w	Lesional	Replication	Adalimumab	10.1
5038-0105	10.4645	P.5038	1w	Lesional	Replication	Ustekinumab	17.5
5038-1205	5.7362	P.5038	12w	Lesional	Replication	Ustekinumab	2
5038-0005	11.9136	P.5038	0w	Lesional	Replication	Ustekinumab	17.8
5039-1205	6.29906	P.5039	12w	Lesional	Replication	Adalimumab	1
5039-0005	10.8973	P.5039	0w	Lesional	Replication	Adalimumab	20.4
5039-0105	8.47327	P.5039	1w	Lesional	Replication	Adalimumab	18.9
5040-1205	10.3347	P.5040	12w	Lesional	Replication	Ustekinumab	8.6
5040-0105	12.2793	P.5040	1w	Lesional	Replication	Ustekinumab	21.5
5040-0005	11.1518	P.5040	0w	Lesional	Replication	Ustekinumab	21.5
5041-0005	11.9967	P.5041	0w	Lesional	Replication	Ustekinumab	26.3
5041-0105	11.7818	P.5041	1w	Lesional	Replication	Ustekinumab	20.8
5041-1205	8.48822	P.5041	12w	Lesional	Replication	Ustekinumab	17.7
5042-0005	10.0359	P.5042	0w	Lesional	Replication	Ustekinumab	31.9
5042-1205	6.79312	P.5042	12w	Lesional	Replication	Ustekinumab	3.4
5042-0105	9.11763	P.5042	1w	Lesional	Replication	Ustekinumab	28.3
5044-0005	10.9216	P.5044	0w	Lesional	Replication	Ustekinumab	23.5
5044-0105	11.6464	P.5044	1w	Lesional	Replication	Ustekinumab	19.7
5044-1205	6.53081	P.5044	12w	Lesional	Replication	Ustekinumab	3.3
5045-0005	11.9294	P.5045	0w	Lesional	Replication	Ustekinumab	25
5045-0105	10.1248	P.5045	1w	Lesional	Replication	Ustekinumab	22.3
5045-1205	9.9299	P.5045	12w	Lesional	Replication	Ustekinumab	11.4
5046-1205	4.87122	P.5046	12w	Lesional	Replication	Ustekinumab	0.7
5046-0005	10.6234	P.5046	0w	Lesional	Replication	Ustekinumab	20
5046-0105	11.4026	P.5046	1w	Lesional	Replication	Ustekinumab	17.4
60006-0105	10.0441	P.60006	1w	Lesional	Replication	Adalimumab	7
60006-1205	5.50233	P.60006	12w	Lesional	Replication	Adalimumab	0.3
60006-0005	10.2384	P.60006	0w	Lesional	Replication	Adalimumab	7
60008-0005	11.8665	P.60008	0w	Lesional	Replication	Adalimumab	30.2
60008-0105	11.7157	P.60008	1w	Lesional	Replication	Adalimumab	29
60013-0005	12.2714	P.60013	0w	Lesional	Replication	Adalimumab	27
60013-1205	11.9206	P.60013	12w	Lesional	Replication	Adalimumab	9.5
60013-0105	11.9281	P.60013	1w	Lesional	Replication	Adalimumab	17
60019-0005	12.1202	P.60019	0w	Lesional	Replication	Adalimumab	9.9
60019-0105	11.4866	P.60019	1w	Lesional	Replication	Adalimumab	9.1
6011-0005	11.804	P.6011	0w	Lesional	Replication	Ustekinumab	12.2
6011-0105	10.6166	P.6011	1w	Lesional	Replication	Ustekinumab	11.9
6011-1205	6.33451	P.6011	12w	Lesional	Replication	Ustekinumab	2.3
6042-0105	12.7703	P.6042	1w	Lesional	Replication	Ustekinumab	5.6
6042-0005	12.4252	P.6042	0w	Lesional	Replication	Ustekinumab	5.9
6043-0105	11.5409	P.6043	1w	Lesional	Replication	Ustekinumab	4.9
6043-0005	11.1611	P.6043	0w	Lesional	Replication	Ustekinumab	4.9
6043-1205	10.2682	P.6043	12w	Lesional	Replication	Ustekinumab	4.8
6044-0005	7.90136	P.6044	0w	Lesional	Replication	Ustekinumab	5.8
6044-0105	10.0492	P.6044	1w	Lesional	Replication	Ustekinumab	5.8
6044-1205	10.5562	P.6044	12w	Lesional	Replication	Ustekinumab	5.7
6045-0005	11.8324	P.6045	0w	Lesional	Replication	Ustekinumab	12.9
6045-0105	11.6033	P.6045	1w	Lesional	Replication	Ustekinumab	12.9
6045-1205	9.1483	P.6045	12w	Lesional	Replication	Ustekinumab	5.4
6046-0005	9.23094	P.6046	0w	Lesional	Replication	Ustekinumab	16.9
6046-0105	9.46888	P.6046	1w	Lesional	Replication	Ustekinumab	16.9
6046-1205	5.95001	P.6046	12w	Lesional	Replication	Ustekinumab	0.9
6047-0005	11.4979	P.6047	0w	Lesional	Replication	Adalimumab	12.4
6047-1205	5.99699	P.6047	12w	Lesional	Replication	Adalimumab	1.5
6047-0105	9.55911	P.6047	1w	Lesional	Replication	Adalimumab	12.4
6049-1206	8.58485	P.6049	12w	Lesional	Replication	Ustekinumab	3.1
6049-0105	11.4297	P.6049	1w	Lesional	Replication	Ustekinumab	9.2
6049-0005	11.8306	P.6049	0w	Lesional	Replication	Ustekinumab	9.2
6050-0005	11.2443	P.6050	0w	Lesional	Replication	Ustekinumab	11.1
6050-0105	8.73826	P.6050	1w	Lesional	Replication	Ustekinumab	11.1
6050-1205	4.16968	P.6050	12w	Lesional	Replication	Ustekinumab	0
6051-0005	11.3074	P.6051	0w	Lesional	Replication	Ustekinumab	9.8
6051-1205	6.31023	P.6051	12w	Lesional	Replication	Ustekinumab	1.8
6051-0105	10.6972	P.6051	1w	Lesional	Replication	Ustekinumab	9.8
6052-1205	8.92456	P.6052	12w	Lesional	Replication	Ustekinumab	2.7
6052-0005	10.8821	P.6052	0w	Lesional	Replication	Ustekinumab	8.9
6052-0105	10.8795	P.6052	1w	Lesional	Replication	Ustekinumab	8.6
6056-0005	11.8813	P.6056	0w	Lesional	Replication	Adalimumab	20.7
6056-0105	9.71899	P.6056	1w	Lesional	Replication	Adalimumab	11
6056-1205	6.56195	P.6056	12w	Lesional	Replication	Adalimumab	2.6
6059-0005	11.711	P.6059	0w	Lesional	Replication	Adalimumab	19.5
6059-0105	10.9688	P.6059	1w	Lesional	Replication	Adalimumab	13.3
6061-0005	11.9157	P.6061	0w	Lesional	Replication	Adalimumab	18.9
6061-0105	11.0685	P.6061	1w	Lesional	Replication	Adalimumab	11.5
6061-1205	9.97295	P.6061	12w	Lesional	Replication	Adalimumab	2.7
6063-0005	11.3101	P.6063	0w	Lesional	Replication	Adalimumab	12
6063-0105	10.616	P.6063	1w	Lesional	Replication	Adalimumab	13.2
6063-1205	7.35625	P.6063	12w	Lesional	Replication	Adalimumab	3
6071-0005	11.756	P.6071	0w	Lesional	Replication	Adalimumab	10.1
6071-0105	11.058	P.6071	1w	Lesional	Replication	Adalimumab	8.9
6071-1205	6.63883	P.6071	12w	Lesional	Replication	Adalimumab	1.8

## Sheet: BTC_Lesional
Sample_id	expr	Patient_id	Time	Tissue	Cohort	Drug	PASI
1001-0105	-0.845709	P.1001	1w	Lesional	Discovery	Adalimumab	15
1001-1205	-0.549604	P.1001	12w	Lesional	Discovery	Adalimumab	6.6
1001-0005	-0.271061	P.1001	0w	Lesional	Discovery	Adalimumab	17.2
1002-0005	0.575387	P.1002	0w	Lesional	Discovery	Adalimumab	15.4
1002-0105	4.09785	P.1002	1w	Lesional	Discovery	Adalimumab	11.5
1003-0105	-0.104312	P.1003	1w	Lesional	Discovery	Adalimumab	9.3
1003-0005	0.591412	P.1003	0w	Lesional	Discovery	Adalimumab	12.8
1004-1205	1.35915	P.1004	12w	Lesional	Discovery	Adalimumab	3.7
1004-0005	0.910132	P.1004	0w	Lesional	Discovery	Adalimumab	18.1
1004-0105	2.19611	P.1004	1w	Lesional	Discovery	Adalimumab	11.4
1005-0005	1.00935	P.1005	0w	Lesional	Discovery	Adalimumab	18.3
1005-0105	3.06543	P.1005	1w	Lesional	Discovery	Adalimumab	18.3
1006-0105	1.06363	P.1006	1w	Lesional	Discovery	Ustekinumab	21.8
1006-1205	2.10372	P.1006	12w	Lesional	Discovery	Ustekinumab	6.1
1006-0005	-0.0531408	P.1006	0w	Lesional	Discovery	Ustekinumab	20
1008-0105	1.20499	P.1008	1w	Lesional	Discovery	Ustekinumab	9
1008-1205	1.64377	P.1008	12w	Lesional	Discovery	Ustekinumab	2.4
1008-0005	0.280851	P.1008	0w	Lesional	Discovery	Ustekinumab	13
1009-0005	-0.947696	P.1009	0w	Lesional	Discovery	Ustekinumab	26.2
1009-0105	0.214867	P.1009	1w	Lesional	Discovery	Ustekinumab	22.5
1013-0105	1.89594	P.1013	1w	Lesional	Discovery	Adalimumab	6.8
1013-0005	-0.293233	P.1013	0w	Lesional	Discovery	Adalimumab	11.6
1014-0105	-0.667898	P.1014	1w	Lesional	Discovery	Ustekinumab	9.6
1014-1205	0.678659	P.1014	12w	Lesional	Discovery	Ustekinumab	3.8
1014-0005	-1.71858	P.1014	0w	Lesional	Discovery	Ustekinumab	11.4
138001-0105	-0.723414	P.138001	1w	Lesional	Discovery	Adalimumab	22.3
138001-0005	-0.727643	P.138001	0w	Lesional	Discovery	Adalimumab	26.6
138001-1205	4.16657	P.138001	12w	Lesional	Discovery	Adalimumab	0
138002-1205	4.67828	P.138002	12w	Lesional	Discovery	Adalimumab	4.7
138002-0105	-0.155091	P.138002	1w	Lesional	Discovery	Adalimumab	8.7
138002-0005	0.128365	P.138002	0w	Lesional	Discovery	Adalimumab	8.7
138003-0105	-0.741648	P.138003	1w	Lesional	Discovery	Adalimumab	8.5
138003-0005	-0.844336	P.138003	0w	Lesional	Discovery	Adalimumab	15.3
138003-1205	2.16053	P.138003	12w	Lesional	Discovery	Adalimumab	2.9
138004-0105	1.01859	P.138004	1w	Lesional	Discovery	Adalimumab	20.1
138004-1205	1.07706	P.138004	12w	Lesional	Discovery	Adalimumab	17.3
138004-0005	1.64261	P.138004	0w	Lesional	Discovery	Adalimumab	20.2
23002-0105	1.91447	P.23002	1w	Lesional	Discovery	Adalimumab	10.3
23002-0005	1.78486	P.23002	0w	Lesional	Discovery	Adalimumab	12.9
23003-0105	-1.57152	P.23003	1w	Lesional	Discovery	Ustekinumab	9.1
23003-1205	-0.470364	P.23003	12w	Lesional	Discovery	Ustekinumab	6.3
23003-0005	-0.204851	P.23003	0w	Lesional	Discovery	Ustekinumab	13.9
23005-0105	-0.461432	P.23005	1w	Lesional	Discovery	Adalimumab	10.4
23005-0005	-0.498506	P.23005	0w	Lesional	Discovery	Adalimumab	13.1
23006-0005	-1.0645	P.23006	0w	Lesional	Discovery	Adalimumab	18.5
23006-0105	-0.654694	P.23006	1w	Lesional	Discovery	Adalimumab	18
23007-1205	1.65497	P.23007	12w	Lesional	Discovery	Adalimumab	1.8
23007-0105	0.782645	P.23007	1w	Lesional	Discovery	Adalimumab	11.5
23007-0005	-0.0504317	P.23007	0w	Lesional	Discovery	Adalimumab	12.2
23009-0005	0.973875	P.23009	0w	Lesional	Discovery	Adalimumab	15.4
23009-0105	1.13268	P.23009	1w	Lesional	Discovery	Adalimumab	11.8
23012-0105	2.15722	P.23012	1w	Lesional	Discovery	Adalimumab	9.6
23012-0005	1.76575	P.23012	0w	Lesional	Discovery	Adalimumab	10.5
23012-1206	0.0192242	P.23012	12w	Lesional	Discovery	Adalimumab	3.5
5002-0105	1.70517	P.5002	1w	Lesional	Discovery	Adalimumab	11.2
5002-1205	2.12333	P.5002	12w	Lesional	Discovery	Adalimumab	3.3
5002-0005	1.26757	P.5002	0w	Lesional	Discovery	Adalimumab	13.4
5003-0005	-2.2601	P.5003	0w	Lesional	Discovery	Ustekinumab	19.2
5003-1205	2.67837	P.5003	12w	Lesional	Discovery	Ustekinumab	4.7
5003-0105	-0.241149	P.5003	1w	Lesional	Discovery	Ustekinumab	19.5
5004-0005	-0.135959	P.5004	0w	Lesional	Discovery	Ustekinumab	11.4
5004-1205	3.56223	P.5004	12w	Lesional	Discovery	Ustekinumab	1.8
5004-0105	-0.436349	P.5004	1w	Lesional	Discovery	Ustekinumab	9.7
5006-0005	-0.0772219	P.5006	0w	Lesional	Discovery	Ustekinumab	19.5
5006-0105	-1.72446	P.5006	1w	Lesional	Discovery	Ustekinumab	19.5
5006-1205	2.83437	P.5006	12w	Lesional	Discovery	Ustekinumab	3.5
5007-0105	-0.0257457	P.5007	1w	Lesional	Discovery	Ustekinumab	11
5007-0005	0.243743	P.5007	0w	Lesional	Discovery	Ustekinumab	11
5007-1205	1.7569	P.5007	12w	Lesional	Discovery	Ustekinumab	3.3
5008-0105	-0.626982	P.5008	1w	Lesional	Discovery	Adalimumab	29.9
5008-1205	-1.08107	P.5008	12w	Lesional	Discovery	Adalimumab	32.7
5008-0005	-1.18515	P.5008	0w	Lesional	Discovery	Adalimumab	31.2
5009-0005	-0.0547193	P.5009	0w	Lesional	Discovery	Adalimumab	23.5
5009-1205	2.21337	P.5009	12w	Lesional	Discovery	Adalimumab	6.1
5009-0105	-0.00634811	P.5009	1w	Lesional	Discovery	Adalimumab	19.7
5010-0105	-0.534331	P.5010	1w	Lesional	Discovery	Ustekinumab	8.4
5010-1205	0.556278	P.5010	12w	Lesional	Discovery	Ustekinumab	7.1
5010-0005	-1.13016	P.5010	0w	Lesional	Discovery	Ustekinumab	11.1
5011-0105	0.52673	P.5011	1w	Lesional	Discovery	Ustekinumab	16
5011-1205	5.63308	P.5011	12w	Lesional	Discovery	Ustekinumab	0.8
5011-0005	-3.59798	P.5011	0w	Lesional	Discovery	Ustekinumab	15.8
5012-0005	2.51012	P.5012	0w	Lesional	Discovery	Ustekinumab	11.8
5012-0105	4.36596	P.5012	1w	Lesional	Discovery	Ustekinumab	12
5012-1205	6.11195	P.5012	12w	Lesional	Discovery	Ustekinumab	0.6
5013-0005	0.688134	P.5013	0w	Lesional	Discovery	Ustekinumab	10.8
5013-0105	-0.0162273	P.5013	1w	Lesional	Discovery	Ustekinumab	11.4
5013-1205	4.23246	P.5013	12w	Lesional	Discovery	Ustekinumab	6
5014-0005	1.53787	P.5014	0w	Lesional	Discovery	Ustekinumab	34.4
5014-1205	3.35681	P.5014	12w	Lesional	Discovery	Ustekinumab	2.4
5014-0105	0.143956	P.5014	1w	Lesional	Discovery	Ustekinumab	31.4
5015-0005	0.745358	P.5015	0w	Lesional	Discovery	Ustekinumab	25.4
5015-0105	0.670631	P.5015	1w	Lesional	Discovery	Ustekinumab	26.8
5015-1205	4.92516	P.5015	12w	Lesional	Discovery	Ustekinumab	6.6
5016-0005	-1.29575	P.5016	0w	Lesional	Discovery	Ustekinumab	23.8
5016-1205	0.795836	P.5016	12w	Lesional	Discovery	Ustekinumab	1.8
5016-0105	-0.410524	P.5016	1w	Lesional	Discovery	Ustekinumab	25.5
5017-0005	-0.909793	P.5017	0w	Lesional	Discovery	Ustekinumab	16.9
5017-0105	0.324869	P.5017	1w	Lesional	Discovery	Ustekinumab	14.5
5017-1205	0.789139	P.5017	12w	Lesional	Discovery	Ustekinumab	1.2
5018-1205	3.49382	P.5018	12w	Lesional	Discovery	Adalimumab	0.3
5018-0105	1.60667	P.5018	1w	Lesional	Discovery	Adalimumab	13.5
5018-0005	0.667688	P.5018	0w	Lesional	Discovery	Adalimumab	20.7
5019-0105	0.938948	P.5019	1w	Lesional	Discovery	Adalimumab	11.5
5019-0005	-0.148671	P.5019	0w	Lesional	Discovery	Adalimumab	14.4
5019-1205	2.24205	P.5019	12w	Lesional	Discovery	Adalimumab	2.1
5020-0005	-0.494086	P.5020	0w	Lesional	Discovery	Ustekinumab	8
5020-0105	1.13203	P.5020	1w	Lesional	Discovery	Ustekinumab	8
5020-1205	3.48605	P.5020	12w	Lesional	Discovery	Ustekinumab	2.4
5021-0105	-0.368732	P.5021	1w	Lesional	Discovery	Ustekinumab	29
5021-1205	0.491814	P.5021	12w	Lesional	Discovery	Ustekinumab	17.6
5021-0005	-0.406712	P.5021	0w	Lesional	Discovery	Ustekinumab	29
5022-0105	0.786615	P.5022	1w	Lesional	Discovery	Ustekinumab	5.4
5022-0005	-1.06514	P.5022	0w	Lesional	Discovery	Ustekinumab	8.9
5022-1205	3.05222	P.5022	12w	Lesional	Discovery	Ustekinumab	4.8
5023-0005	1.13551	P.5023	0w	Lesional	Discovery	Ustekinumab	20
5023-1205	4.32443	P.5023	12w	Lesional	Discovery	Ustekinumab	8
5023-0105	2.2679	P.5023	1w	Lesional	Discovery	Ustekinumab	20
5024-0105	-0.485409	P.5024	1w	Lesional	Discovery	Adalimumab	14.2
5024-0005	-1.608	P.5024	0w	Lesional	Discovery	Adalimumab	14.2
5024-1205	-0.674251	P.5024	12w	Lesional	Discovery	Adalimumab	7.8
5025-0005	0.895497	P.5025	0w	Lesional	Discovery	Ustekinumab	11
5025-1205	2.05964	P.5025	12w	Lesional	Discovery	Ustekinumab	4.3
5025-0105	1.06998	P.5025	1w	Lesional	Discovery	Ustekinumab	9.5
60001-1205	3.87796	P.60001	12w	Lesional	Discovery	Ustekinumab	3.9
60001-0105	-0.0498439	P.60001	1w	Lesional	Discovery	Ustekinumab	14.8
60001-0005	0.503047	P.60001	0w	Lesional	Discovery	Ustekinumab	14.8
60005-0005	-1.34472	P.60005	0w	Lesional	Discovery	Adalimumab	11
60005-1205	4.6873	P.60005	12w	Lesional	Discovery	Adalimumab	0
60005-0105	-1.00252	P.60005	1w	Lesional	Discovery	Adalimumab	12.8
6001-0105	0.454102	P.6001	1w	Lesional	Discovery	Ustekinumab	6.2
6001-0005	-0.317086	P.6001	0w	Lesional	Discovery	Ustekinumab	8.2
6001-1205	3.00111	P.6001	12w	Lesional	Discovery	Ustekinumab	2.6
6002-1205	2.78863	P.6002	12w	Lesional	Discovery	Ustekinumab	1.8
6002-0105	0.694175	P.6002	1w	Lesional	Discovery	Ustekinumab	9.7
6002-0005	-0.352111	P.6002	0w	Lesional	Discovery	Ustekinumab	13.7
6003-0005	1.63651	P.6003	0w	Lesional	Discovery	Ustekinumab	14.5
6003-0105	1.87189	P.6003	1w	Lesional	Discovery	Ustekinumab	11
6003-1205	2.26114	P.6003	12w	Lesional	Discovery	Ustekinumab	17
6004-0105	-1.30813	P.6004	1w	Lesional	Discovery	Adalimumab	10.6
6004-1205	2.4258	P.6004	12w	Lesional	Discovery	Adalimumab	1
6004-0005	-0.52272	P.6004	0w	Lesional	Discovery	Adalimumab	14.4
6005-0005	1.0571	P.6005	0w	Lesional	Discovery	Ustekinumab	23.4
6005-1205	5.37439	P.6005	12w	Lesional	Discovery	Ustekinumab	1.2
6005-0105	3.30724	P.6005	1w	Lesional	Discovery	Ustekinumab	13.7
6006-0005	0.278615	P.6006	0w	Lesional	Discovery	Ustekinumab	6.8
6006-0105	-1.24011	P.6006	1w	Lesional	Discovery	Ustekinumab	5.8
6006-1205	2.25339	P.6006	12w	Lesional	Discovery	Ustekinumab	2.9
6007-1205	4.18544	P.6007	12w	Lesional	Discovery	Ustekinumab	2.6
6007-0105	1.48721	P.6007	1w	Lesional	Discovery	Ustekinumab	10.1
6007-0005	-0.2981	P.6007	0w	Lesional	Discovery	Ustekinumab	10.1
6008-1205	4.9007	P.6008	12w	Lesional	Discovery	Ustekinumab	0.9
6008-0005	0.711313	P.6008	0w	Lesional	Discovery	Ustekinumab	10.4
6008-0105	-0.00251163	P.6008	1w	Lesional	Discovery	Ustekinumab	10.1
6010-1205	5.35248	P.6010	12w	Lesional	Discovery	Adalimumab	19.2
6010-0005	0.504829	P.6010	0w	Lesional	Discovery	Adalimumab	23.8
6010-0105	-0.0362648	P.6010	1w	Lesional	Discovery	Adalimumab	23.8
6012-1205	4.62494	P.6012	12w	Lesional	Discovery	Adalimumab	1.1
6012-0105	0.899468	P.6012	1w	Lesional	Discovery	Adalimumab	11.5
6012-0005	0.271396	P.6012	0w	Lesional	Discovery	Adalimumab	12.6
6013-0005	-0.280407	P.6013	0w	Lesional	Discovery	Adalimumab	11.8
6013-0105	0.267063	P.6013	1w	Lesional	Discovery	Adalimumab	11.4
6013-1205	3.73884	P.6013	12w	Lesional	Discovery	Adalimumab	4.2
6014-0005	0.269901	P.6014	0w	Lesional	Discovery	Ustekinumab	10.6
6014-1205	4.77135	P.6014	12w	Lesional	Discovery	Ustekinumab	2.2
6014-0105	-0.368048	P.6014	1w	Lesional	Discovery	Ustekinumab	9.6
6016-0105	1.47247	P.6016	1w	Lesional	Discovery	Adalimumab	5.6
6016-1205	4.16084	P.6016	12w	Lesional	Discovery	Adalimumab	0.7
6016-0005	-0.724959	P.6016	0w	Lesional	Discovery	Adalimumab	6.9
6017-0105	-0.137749	P.6017	1w	Lesional	Discovery	Adalimumab	11.4
6017-0005	0.621219	P.6017	0w	Lesional	Discovery	Adalimumab	13.6
6017-1205	4.65335	P.6017	12w	Lesional	Discovery	Adalimumab	0
6018-0105	-0.0065303	P.6018	1w	Lesional	Discovery	Adalimumab	6.6
6018-1205	4.67199	P.6018	12w	Lesional	Discovery	Adalimumab	4.6
6018-0005	-0.754871	P.6018	0w	Lesional	Discovery	Adalimumab	11.6
6019-0005	0.119209	P.6019	0w	Lesional	Discovery	Ustekinumab	18
6019-0105	1.06282	P.6019	1w	Lesional	Discovery	Ustekinumab	17.7
6019-1205	0.711994	P.6019	12w	Lesional	Discovery	Ustekinumab	10
6020-0005	1.3494	P.6020	0w	Lesional	Discovery	Ustekinumab	7.2
6020-0105	2.27434	P.6020	1w	Lesional	Discovery	Ustekinumab	6.6
6020-1205	5.38055	P.6020	12w	Lesional	Discovery	Ustekinumab	2.8
6021-1205	3.57501	P.6021	12w	Lesional	Discovery	Adalimumab	8.2
6021-0105	-0.406227	P.6021	1w	Lesional	Discovery	Adalimumab	12.6
6021-0005	-0.402038	P.6021	0w	Lesional	Discovery	Adalimumab	16.7
6022-0005	1.13663	P.6022	0w	Lesional	Discovery	Adalimumab	13.5
6022-0105	0.590291	P.6022	1w	Lesional	Discovery	Adalimumab	13.1
6022-1205	4.2788	P.6022	12w	Lesional	Discovery	Adalimumab	3.4
6023-0005	2.4522	P.6023	0w	Lesional	Discovery	Adalimumab	10.8
6023-1205	5.14318	P.6023	12w	Lesional	Discovery	Adalimumab	1.2
6023-0105	0.107378	P.6023	1w	Lesional	Discovery	Adalimumab	10.8
6024-0105	-0.492272	P.6024	1w	Lesional	Discovery	Adalimumab	8.4
6024-1205	5.66704	P.6024	12w	Lesional	Discovery	Adalimumab	2.5
6024-0005	0.136338	P.6024	0w	Lesional	Discovery	Adalimumab	8.4
6025-0005	1.88633	P.6025	0w	Lesional	Discovery	Ustekinumab	16.4
6025-0105	2.20913	P.6025	1w	Lesional	Discovery	Ustekinumab	13.7
6025-1205	4.70132	P.6025	12w	Lesional	Discovery	Ustekinumab	0.3
6026-0105	1.17945	P.6026	1w	Lesional	Discovery	Adalimumab	6.6
6026-0005	2.33572	P.6026	0w	Lesional	Discovery	Adalimumab	7.6
6026-1205	5.18846	P.6026	12w	Lesional	Discovery	Adalimumab	0
6028-0105	2.02717	P.6028	1w	Lesional	Discovery	Ustekinumab	18.3
6028-1205	4.92836	P.6028	12w	Lesional	Discovery	Ustekinumab	2.2
6028-0005	0.800179	P.6028	0w	Lesional	Discovery	Ustekinumab	18.3
6029-0105	-0.777255	P.6029	1w	Lesional	Discovery	Ustekinumab	23
6029-0005	-2.831	P.6029	0w	Lesional	Discovery	Ustekinumab	23
6029-1205	4.96553	P.6029	12w	Lesional	Discovery	Ustekinumab	0
6030-0005	0.107975	P.6030	0w	Lesional	Discovery	Ustekinumab	28.2
6030-1205	0.867344	P.6030	12w	Lesional	Discovery	Ustekinumab	6.9
6030-0105	-2.00967	P.6030	1w	Lesional	Discovery	Ustekinumab	26
6031-0105	-0.463059	P.6031	1w	Lesional	Discovery	Ustekinumab	21.8
6031-0005	-0.713949	P.6031	0w	Lesional	Discovery	Ustekinumab	21.8
6031-1205	4.03253	P.6031	12w	Lesional	Discovery	Ustekinumab	2.3
6032-0005	-0.783315	P.6032	0w	Lesional	Discovery	Ustekinumab	15.4
6032-1205	4.30093	P.6032	12w	Lesional	Discovery	Ustekinumab	1.2
6032-0105	-0.431239	P.6032	1w	Lesional	Discovery	Ustekinumab	15.4
6033-1205	4.76521	P.6033	12w	Lesional	Discovery	Ustekinumab	0.3
6033-0105	2.24012	P.6033	1w	Lesional	Discovery	Ustekinumab	10.6
6033-0005	1.37043	P.6033	0w	Lesional	Discovery	Ustekinumab	10.6
6034-0005	-0.0199613	P.6034	0w	Lesional	Discovery	Adalimumab	10.6
6034-0105	0.768653	P.6034	1w	Lesional	Discovery	Adalimumab	8.9
6034-1205	0.536058	P.6034	12w	Lesional	Discovery	Adalimumab	6.3
6035-0105	1.2722	P.6035	1w	Lesional	Discovery	Adalimumab	6.4
6035-1205	5.44252	P.6035	12w	Lesional	Discovery	Adalimumab	2.7
6035-0005	0.914183	P.6035	0w	Lesional	Discovery	Adalimumab	10
6036-0005	-1.69932	P.6036	0w	Lesional	Discovery	Adalimumab	11.5
6036-1205	4.76463	P.6036	12w	Lesional	Discovery	Adalimumab	1.2
6036-0105	-0.309188	P.6036	1w	Lesional	Discovery	Adalimumab	11.2
6038-0005	1.60587	P.6038	0w	Lesional	Discovery	Adalimumab	13.3
6038-1205	6.13152	P.6038	12w	Lesional	Discovery	Adalimumab	0
6038-0105	0.445966	P.6038	1w	Lesional	Discovery	Adalimumab	12.2
6039-0105	-0.357365	P.6039	1w	Lesional	Discovery	Ustekinumab	19.6
6039-1205	4.00398	P.6039	12w	Lesional	Discovery	Ustekinumab	1.2
6039-0005	0.210471	P.6039	0w	Lesional	Discovery	Ustekinumab	19.6
6040-0105	-0.42231	P.6040	1w	Lesional	Discovery	Adalimumab	10.2
6040-1205	4.91367	P.6040	12w	Lesional	Discovery	Adalimumab	2.4
6040-0005	-1.83156	P.6040	0w	Lesional	Discovery	Adalimumab	10.2
6041-0006	2.13526	P.6041	0w	Lesional	Discovery	Adalimumab	10.3
6041-0105	3.39153	P.6041	1w	Lesional	Discovery	Adalimumab	10.6
6041-1205	2.97187	P.6041	12w	Lesional	Discovery	Adalimumab	0.6
1015-1205	0.175586	P.1015	12w	Lesional	Replication	Adalimumab	8.4
1015-0105	-0.447918	P.1015	1w	Lesional	Replication	Adalimumab	8.4
1015-0005	-1.57581	P.1015	0w	Lesional	Replication	Adalimumab	12.5
1016-1205	1.95905	P.1016	12w	Lesional	Replication	Ustekinumab	1.8
1016-0105	0.440493	P.1016	1w	Lesional	Replication	Ustekinumab	12.3
1016-0005	-0.132988	P.1016	0w	Lesional	Replication	Ustekinumab	17.1
1021-1205	3.05529	P.1021	12w	Lesional	Replication	Adalimumab	4.7
1021-0105	-0.428749	P.1021	1w	Lesional	Replication	Adalimumab	14.3
1021-0005	0.579447	P.1021	0w	Lesional	Replication	Adalimumab	15.6
1022-0005	0.878618	P.1022	0w	Lesional	Replication	Adalimumab	35.4
1022-1205	4.2938	P.1022	12w	Lesional	Replication	Adalimumab	1.2
1022-0105	1.76433	P.1022	1w	Lesional	Replication	Adalimumab	33.9
1024-0105	0.870392	P.1024	1w	Lesional	Replication	Ustekinumab	7.5
1024-1205	0.367825	P.1024	12w	Lesional	Replication	Ustekinumab	3.1
1024-0005	-1.02785	P.1024	0w	Lesional	Replication	Ustekinumab	10
1025-0105	-0.278838	P.1025	1w	Lesional	Replication	Ustekinumab	31.5
1025-0005	-1.30452	P.1025	0w	Lesional	Replication	Ustekinumab	34.5
1025-1205	5.0062	P.1025	12w	Lesional	Replication	Ustekinumab	1.5
1026-0005	-1.54589	P.1026	0w	Lesional	Replication	Ustekinumab	23.2
1026-0105	-0.670888	P.1026	1w	Lesional	Replication	Ustekinumab	23.2
1026-1205	4.3326	P.1026	12w	Lesional	Replication	Ustekinumab	0
1027-1205	5.68251	P.1027	12w	Lesional	Replication	Adalimumab	0.9
1027-0105	0.461054	P.1027	1w	Lesional	Replication	Adalimumab	14.4
1027-0005	1.24315	P.1027	0w	Lesional	Replication	Adalimumab	15.9
1028-0105	5.03257	P.1028	1w	Lesional	Replication	Adalimumab	8.4
1028-1205	5.65244	P.1028	12w	Lesional	Replication	Adalimumab	4.9
1028-0005	1.26127	P.1028	0w	Lesional	Replication	Adalimumab	15.8
1029-0105	0.591599	P.1029	1w	Lesional	Replication	Ustekinumab	14.6
1029-0005	0.884633	P.1029	0w	Lesional	Replication	Ustekinumab	15.9
1029-1205	1.10758	P.1029	12w	Lesional	Replication	Ustekinumab	5.2
1032-1205	2.11052	P.1032	12w	Lesional	Replication	Adalimumab	0.5
1032-0005	0.355022	P.1032	0w	Lesional	Replication	Adalimumab	10.3
1032-0105	0.853416	P.1032	1w	Lesional	Replication	Adalimumab	7.8
124001-0105	0.0608715	P.124001	1w	Lesional	Replication	Adalimumab	8
124001-0005	-0.0125038	P.124001	0w	Lesional	Replication	Adalimumab	12
124001-1205	5.06507	P.124001	12w	Lesional	Replication	Adalimumab	0
124003-0005	-0.112388	P.124003	0w	Lesional	Replication	Adalimumab	13.2
124003-1205	4.27394	P.124003	12w	Lesional	Replication	Adalimumab	3.3
138005-0105	1.07077	P.138005	1w	Lesional	Replication	Adalimumab	22.8
138005-0005	-0.123062	P.138005	0w	Lesional	Replication	Adalimumab	31.2
138005-1205	0.882808	P.138005	12w	Lesional	Replication	Adalimumab	5.2
23011-0005	-0.642388	P.23011	0w	Lesional	Replication	Adalimumab	14.1
23011-0105	-0.298165	P.23011	1w	Lesional	Replication	Adalimumab	14.1
42001-1205	6.24215	P.42001	12w	Lesional	Replication	Adalimumab	6.6
42001-0005	-0.0601282	P.42001	0w	Lesional	Replication	Adalimumab	19.2
42001-0105	-0.127887	P.42001	1w	Lesional	Replication	Adalimumab	15.8
42005-1205	6.03835	P.42005	12w	Lesional	Replication	Adalimumab	5.8
42005-0105	3.97934	P.42005	1w	Lesional	Replication	Adalimumab	8.4
42005-0005	-0.125033	P.42005	0w	Lesional	Replication	Adalimumab	7.8
43001-0105	2.60736	P.43001	1w	Lesional	Replication	Adalimumab	5.1
43001-0005	0.754231	P.43001	0w	Lesional	Replication	Adalimumab	9.8
43001-1205	2.97585	P.43001	12w	Lesional	Replication	Adalimumab	1.2
43003-1205	1.45736	P.43003	12w	Lesional	Replication	Adalimumab	14.1
43003-0105	0.66233	P.43003	1w	Lesional	Replication	Adalimumab	18.2
43003-0005	0.0760809	P.43003	0w	Lesional	Replication	Adalimumab	19
43004-0005	0.00658915	P.43004	0w	Lesional	Replication	Adalimumab	10
43004-0105	0.49608	P.43004	1w	Lesional	Replication	Adalimumab	10
43004-1205	4.82603	P.43004	12w	Lesional	Replication	Adalimumab	0.9
43005-0005	0.029838	P.43005	0w	Lesional	Replication	Adalimumab	12.4
43005-0105	-0.604429	P.43005	1w	Lesional	Replication	Adalimumab	10.8
43005-1205	4.82004	P.43005	12w	Lesional	Replication	Adalimumab	2.5
5026-0005	1.06458	P.5026	0w	Lesional	Replication	Ustekinumab	12
5026-0105	0.570973	P.5026	1w	Lesional	Replication	Ustekinumab	10.9
5026-1205	4.54838	P.5026	12w	Lesional	Replication	Ustekinumab	9.3
5028-0105	-0.728117	P.5028	1w	Lesional	Replication	Ustekinumab	24.8
5028-1205	4.35185	P.5028	12w	Lesional	Replication	Ustekinumab	1.2
5028-0005	0.0111502	P.5028	0w	Lesional	Replication	Ustekinumab	29.6
5031-0105	-0.174527	P.5031	1w	Lesional	Replication	Adalimumab	15.1
5031-1206	0.228824	P.5031	12w	Lesional	Replication	Adalimumab	21.3
5031-0005	0.599015	P.5031	0w	Lesional	Replication	Adalimumab	16.6
5032-1205	4.99212	P.5032	12w	Lesional	Replication	Ustekinumab	0.6
5032-0005	-0.59089	P.5032	0w	Lesional	Replication	Ustekinumab	6.6
5032-0105	0.559399	P.5032	1w	Lesional	Replication	Ustekinumab	5.8
5033-0105	-0.798315	P.5033	1w	Lesional	Replication	Ustekinumab	7.2
5033-0006	0.0628727	P.5033	0w	Lesional	Replication	Ustekinumab	13
5033-1205	4.01299	P.5033	12w	Lesional	Replication	Ustekinumab	0.4
5034-0105	-0.442077	P.5034	1w	Lesional	Replication	Ustekinumab	11.1
5034-1205	2.21235	P.5034	12w	Lesional	Replication	Ustekinumab	1.8
5034-0005	-0.0370845	P.5034	0w	Lesional	Replication	Ustekinumab	11.1
5035-1205	3.17947	P.5035	12w	Lesional	Replication	Ustekinumab	4.3
5035-0105	2.01006	P.5035	1w	Lesional	Replication	Ustekinumab	16
5035-0005	0.607166	P.5035	0w	Lesional	Replication	Ustekinumab	19.3
5036-0105	2.714	P.5036	1w	Lesional	Replication	Adalimumab	7.8
5036-1205	5.39833	P.5036	12w	Lesional	Replication	Adalimumab	10.6
5036-0005	1.0667	P.5036	0w	Lesional	Replication	Adalimumab	10.1
5038-0105	1.38385	P.5038	1w	Lesional	Replication	Ustekinumab	17.5
5038-1205	4.63989	P.5038	12w	Lesional	Replication	Ustekinumab	2
5038-0005	-0.298368	P.5038	0w	Lesional	Replication	Ustekinumab	17.8
5039-1205	5.93103	P.5039	12w	Lesional	Replication	Adalimumab	1
5039-0005	1.30402	P.5039	0w	Lesional	Replication	Adalimumab	20.4
5039-0105	3.37045	P.5039	1w	Lesional	Replication	Adalimumab	18.9
5040-1205	1.06743	P.5040	12w	Lesional	Replication	Ustekinumab	8.6
5040-0105	-1.27868	P.5040	1w	Lesional	Replication	Ustekinumab	21.5
5040-0005	-0.897091	P.5040	0w	Lesional	Replication	Ustekinumab	21.5
5041-0005	-0.5492	P.5041	0w	Lesional	Replication	Ustekinumab	26.3
5041-0105	0.696634	P.5041	1w	Lesional	Replication	Ustekinumab	20.8
5041-1205	3.36848	P.5041	12w	Lesional	Replication	Ustekinumab	17.7
5042-0005	0.83623	P.5042	0w	Lesional	Replication	Ustekinumab	31.9
5042-1205	5.72831	P.5042	12w	Lesional	Replication	Ustekinumab	3.4
5042-0105	1.49834	P.5042	1w	Lesional	Replication	Ustekinumab	28.3
5044-0005	-0.192154	P.5044	0w	Lesional	Replication	Ustekinumab	23.5
5044-0105	0.986347	P.5044	1w	Lesional	Replication	Ustekinumab	19.7
5044-1205	4.73085	P.5044	12w	Lesional	Replication	Ustekinumab	3.3
5045-0005	0.354463	P.5045	0w	Lesional	Replication	Ustekinumab	25
5045-0105	3.00051	P.5045	1w	Lesional	Replication	Ustekinumab	22.3
5045-1205	3.23513	P.5045	12w	Lesional	Replication	Ustekinumab	11.4
5046-1205	5.11897	P.5046	12w	Lesional	Replication	Ustekinumab	0.7
5046-0005	0.0377511	P.5046	0w	Lesional	Replication	Ustekinumab	20
5046-0105	-0.564973	P.5046	1w	Lesional	Replication	Ustekinumab	17.4
60006-0105	1.15598	P.60006	1w	Lesional	Replication	Adalimumab	7
60006-1205	5.45993	P.60006	12w	Lesional	Replication	Adalimumab	0.3
60006-0005	0.404089	P.60006	0w	Lesional	Replication	Adalimumab	7
60008-0005	-0.633405	P.60008	0w	Lesional	Replication	Adalimumab	30.2
60008-0105	0.25344	P.60008	1w	Lesional	Replication	Adalimumab	29
60013-0005	-1.10261	P.60013	0w	Lesional	Replication	Adalimumab	27
60013-1205	-1.50608	P.60013	12w	Lesional	Replication	Adalimumab	9.5
60013-0105	-0.537382	P.60013	1w	Lesional	Replication	Adalimumab	17
60019-0005	-2.14943	P.60019	0w	Lesional	Replication	Adalimumab	9.9
60019-0105	-0.940373	P.60019	1w	Lesional	Replication	Adalimumab	9.1
6011-0005	-1.27538	P.6011	0w	Lesional	Replication	Ustekinumab	12.2
6011-0105	0.890414	P.6011	1w	Lesional	Replication	Ustekinumab	11.9
6011-1205	4.34468	P.6011	12w	Lesional	Replication	Ustekinumab	2.3
6042-0105	0.699783	P.6042	1w	Lesional	Replication	Ustekinumab	5.6
6042-0005	-0.932176	P.6042	0w	Lesional	Replication	Ustekinumab	5.9
6043-0105	-0.461324	P.6043	1w	Lesional	Replication	Ustekinumab	4.9
6043-0005	-1.04085	P.6043	0w	Lesional	Replication	Ustekinumab	4.9
6043-1205	1.8964	P.6043	12w	Lesional	Replication	Ustekinumab	4.8
6044-0005	5.33806	P.6044	0w	Lesional	Replication	Ustekinumab	5.8
6044-0105	3.51712	P.6044	1w	Lesional	Replication	Ustekinumab	5.8
6044-1205	2.62906	P.6044	12w	Lesional	Replication	Ustekinumab	5.7
6045-0005	-0.30167	P.6045	0w	Lesional	Replication	Ustekinumab	12.9
6045-0105	-0.495068	P.6045	1w	Lesional	Replication	Ustekinumab	12.9
6045-1205	1.34282	P.6045	12w	Lesional	Replication	Ustekinumab	5.4
6046-0005	3.33345	P.6046	0w	Lesional	Replication	Ustekinumab	16.9
6046-0105	2.42601	P.6046	1w	Lesional	Replication	Ustekinumab	16.9
6046-1205	5.30629	P.6046	12w	Lesional	Replication	Ustekinumab	0.9
6047-0005	-0.740172	P.6047	0w	Lesional	Replication	Adalimumab	12.4
6047-1205	3.26462	P.6047	12w	Lesional	Replication	Adalimumab	1.5
6047-0105	0.0559498	P.6047	1w	Lesional	Replication	Adalimumab	12.4
6049-1206	3.32052	P.6049	12w	Lesional	Replication	Ustekinumab	3.1
6049-0105	0.168521	P.6049	1w	Lesional	Replication	Ustekinumab	9.2
6049-0005	-0.150439	P.6049	0w	Lesional	Replication	Ustekinumab	9.2
6050-0005	-0.173234	P.6050	0w	Lesional	Replication	Ustekinumab	11.1
6050-0105	1.45005	P.6050	1w	Lesional	Replication	Ustekinumab	11.1
6050-1205	2.20572	P.6050	12w	Lesional	Replication	Ustekinumab	0
6051-0005	-1.12164	P.6051	0w	Lesional	Replication	Ustekinumab	9.8
6051-1205	3.95285	P.6051	12w	Lesional	Replication	Ustekinumab	1.8
6051-0105	-0.884543	P.6051	1w	Lesional	Replication	Ustekinumab	9.8
6052-1205	3.64525	P.6052	12w	Lesional	Replication	Ustekinumab	2.7
6052-0005	1.20861	P.6052	0w	Lesional	Replication	Ustekinumab	8.9
6052-0105	0.585836	P.6052	1w	Lesional	Replication	Ustekinumab	8.6
6056-0005	-0.883567	P.6056	0w	Lesional	Replication	Adalimumab	20.7
6056-0105	2.7195	P.6056	1w	Lesional	Replication	Adalimumab	11
6056-1205	3.9429	P.6056	12w	Lesional	Replication	Adalimumab	2.6
6059-0005	-1.01775	P.6059	0w	Lesional	Replication	Adalimumab	19.5
6059-0105	0.891257	P.6059	1w	Lesional	Replication	Adalimumab	13.3
6061-0005	-0.692994	P.6061	0w	Lesional	Replication	Adalimumab	18.9
6061-0105	-0.233487	P.6061	1w	Lesional	Replication	Adalimumab	11.5
6061-1205	0.86277	P.6061	12w	Lesional	Replication	Adalimumab	2.7
6063-0005	-0.315976	P.6063	0w	Lesional	Replication	Adalimumab	12
6063-0105	0.17448	P.6063	1w	Lesional	Replication	Adalimumab	13.2
6063-1205	4.64801	P.6063	12w	Lesional	Replication	Adalimumab	3
6071-0005	-0.60799	P.6071	0w	Lesional	Replication	Adalimumab	10.1
6071-0105	-0.252425	P.6071	1w	Lesional	Replication	Adalimumab	8.9
6071-1205	4.21288	P.6071	12w	Lesional	Replication	Adalimumab	1.8

## Sheet: THRA_Lesional
Sample_id	expr	Patient_id	Time	Tissue	Cohort	Drug	PASI
1001-0105	4.13633	P.1001	1w	Lesional	Discovery	Adalimumab	15
1001-1205	4.40206	P.1001	12w	Lesional	Discovery	Adalimumab	6.6
1001-0005	4.19693	P.1001	0w	Lesional	Discovery	Adalimumab	17.2
1002-0005	4.36571	P.1002	0w	Lesional	Discovery	Adalimumab	15.4
1002-0105	5.13477	P.1002	1w	Lesional	Discovery	Adalimumab	11.5
1003-0105	4.84486	P.1003	1w	Lesional	Discovery	Adalimumab	9.3
1003-0005	4.29555	P.1003	0w	Lesional	Discovery	Adalimumab	12.8
1004-1205	5.11088	P.1004	12w	Lesional	Discovery	Adalimumab	3.7
1004-0005	4.86761	P.1004	0w	Lesional	Discovery	Adalimumab	18.1
1004-0105	4.95762	P.1004	1w	Lesional	Discovery	Adalimumab	11.4
1005-0005	4.73544	P.1005	0w	Lesional	Discovery	Adalimumab	18.3
1005-0105	5.27934	P.1005	1w	Lesional	Discovery	Adalimumab	18.3
1006-0105	4.62311	P.1006	1w	Lesional	Discovery	Ustekinumab	21.8
1006-1205	5.5438	P.1006	12w	Lesional	Discovery	Ustekinumab	6.1
1006-0005	4.71079	P.1006	0w	Lesional	Discovery	Ustekinumab	20
1008-0105	5.81906	P.1008	1w	Lesional	Discovery	Ustekinumab	9
1008-1205	5.37456	P.1008	12w	Lesional	Discovery	Ustekinumab	2.4
1008-0005	4.57196	P.1008	0w	Lesional	Discovery	Ustekinumab	13
1009-0005	4.40526	P.1009	0w	Lesional	Discovery	Ustekinumab	26.2
1009-0105	4.46505	P.1009	1w	Lesional	Discovery	Ustekinumab	22.5
1013-0105	4.86487	P.1013	1w	Lesional	Discovery	Adalimumab	6.8
1013-0005	5.13427	P.1013	0w	Lesional	Discovery	Adalimumab	11.6
1014-0105	4.44235	P.1014	1w	Lesional	Discovery	Ustekinumab	9.6
1014-1205	4.97714	P.1014	12w	Lesional	Discovery	Ustekinumab	3.8
1014-0005	4.29827	P.1014	0w	Lesional	Discovery	Ustekinumab	11.4
138001-0105	4.72212	P.138001	1w	Lesional	Discovery	Adalimumab	22.3
138001-0005	4.16014	P.138001	0w	Lesional	Discovery	Adalimumab	26.6
138001-1205	6.05772	P.138001	12w	Lesional	Discovery	Adalimumab	0
138002-1205	5.83861	P.138002	12w	Lesional	Discovery	Adalimumab	4.7
138002-0105	4.61586	P.138002	1w	Lesional	Discovery	Adalimumab	8.7
138002-0005	4.62634	P.138002	0w	Lesional	Discovery	Adalimumab	8.7
138003-0105	4.59432	P.138003	1w	Lesional	Discovery	Adalimumab	8.5
138003-0005	4.27702	P.138003	0w	Lesional	Discovery	Adalimumab	15.3
138003-1205	6.06047	P.138003	12w	Lesional	Discovery	Adalimumab	2.9
138004-0105	4.5913	P.138004	1w	Lesional	Discovery	Adalimumab	20.1
138004-1205	4.48969	P.138004	12w	Lesional	Discovery	Adalimumab	17.3
138004-0005	4.60956	P.138004	0w	Lesional	Discovery	Adalimumab	20.2
23002-0105	4.90524	P.23002	1w	Lesional	Discovery	Adalimumab	10.3
23002-0005	5.4599	P.23002	0w	Lesional	Discovery	Adalimumab	12.9
23003-0105	4.3865	P.23003	1w	Lesional	Discovery	Ustekinumab	9.1
23003-1205	5.1354	P.23003	12w	Lesional	Discovery	Ustekinumab	6.3
23003-0005	4.59994	P.23003	0w	Lesional	Discovery	Ustekinumab	13.9
23005-0105	4.83385	P.23005	1w	Lesional	Discovery	Adalimumab	10.4
23005-0005	4.72874	P.23005	0w	Lesional	Discovery	Adalimumab	13.1
23006-0005	4.12198	P.23006	0w	Lesional	Discovery	Adalimumab	18.5
23006-0105	4.72352	P.23006	1w	Lesional	Discovery	Adalimumab	18
23007-1205	5.38619	P.23007	12w	Lesional	Discovery	Adalimumab	1.8
23007-0105	5.08447	P.23007	1w	Lesional	Discovery	Adalimumab	11.5
23007-0005	4.21521	P.23007	0w	Lesional	Discovery	Adalimumab	12.2
23009-0005	5.13385	P.23009	0w	Lesional	Discovery	Adalimumab	15.4
23009-0105	5.20646	P.23009	1w	Lesional	Discovery	Adalimumab	11.8
23012-0105	5.19558	P.23012	1w	Lesional	Discovery	Adalimumab	9.6
23012-0005	5.33842	P.23012	0w	Lesional	Discovery	Adalimumab	10.5
23012-1206	4.7067	P.23012	12w	Lesional	Discovery	Adalimumab	3.5
5002-0105	5.26972	P.5002	1w	Lesional	Discovery	Adalimumab	11.2
5002-1205	5.35794	P.5002	12w	Lesional	Discovery	Adalimumab	3.3
5002-0005	4.96659	P.5002	0w	Lesional	Discovery	Adalimumab	13.4
5003-0005	4.25419	P.5003	0w	Lesional	Discovery	Ustekinumab	19.2
5003-1205	5.16657	P.5003	12w	Lesional	Discovery	Ustekinumab	4.7
5003-0105	4.20511	P.5003	1w	Lesional	Discovery	Ustekinumab	19.5
5004-0005	4.58576	P.5004	0w	Lesional	Discovery	Ustekinumab	11.4
5004-1205	5.67147	P.5004	12w	Lesional	Discovery	Ustekinumab	1.8
5004-0105	5.02746	P.5004	1w	Lesional	Discovery	Ustekinumab	9.7
5006-0005	4.64286	P.5006	0w	Lesional	Discovery	Ustekinumab	19.5
5006-0105	5.04862	P.5006	1w	Lesional	Discovery	Ustekinumab	19.5
5006-1205	5.68769	P.5006	12w	Lesional	Discovery	Ustekinumab	3.5
5007-0105	4.35218	P.5007	1w	Lesional	Discovery	Ustekinumab	11
5007-0005	4.54295	P.5007	0w	Lesional	Discovery	Ustekinumab	11
5007-1205	5.32811	P.5007	12w	Lesional	Discovery	Ustekinumab	3.3
5008-0105	4.2535	P.5008	1w	Lesional	Discovery	Adalimumab	29.9
5008-1205	4.30848	P.5008	12w	Lesional	Discovery	Adalimumab	32.7
5008-0005	4.2549	P.5008	0w	Lesional	Discovery	Adalimumab	31.2
5009-0005	4.20508	P.5009	0w	Lesional	Discovery	Adalimumab	23.5
5009-1205	5.07454	P.5009	12w	Lesional	Discovery	Adalimumab	6.1
5009-0105	5.16563	P.5009	1w	Lesional	Discovery	Adalimumab	19.7
5010-0105	4.39502	P.5010	1w	Lesional	Discovery	Ustekinumab	8.4
5010-1205	5.21347	P.5010	12w	Lesional	Discovery	Ustekinumab	7.1
5010-0005	4.63665	P.5010	0w	Lesional	Discovery	Ustekinumab	11.1
5011-0105	4.62916	P.5011	1w	Lesional	Discovery	Ustekinumab	16
5011-1205	5.6128	P.5011	12w	Lesional	Discovery	Ustekinumab	0.8
5011-0005	4.0799	P.5011	0w	Lesional	Discovery	Ustekinumab	15.8
5012-0005	4.78957	P.5012	0w	Lesional	Discovery	Ustekinumab	11.8
5012-0105	5.24712	P.5012	1w	Lesional	Discovery	Ustekinumab	12
5012-1205	5.7142	P.5012	12w	Lesional	Discovery	Ustekinumab	0.6
5013-0005	4.67674	P.5013	0w	Lesional	Discovery	Ustekinumab	10.8
5013-0105	4.91918	P.5013	1w	Lesional	Discovery	Ustekinumab	11.4
5013-1205	5.61903	P.5013	12w	Lesional	Discovery	Ustekinumab	6
5014-0005	3.81598	P.5014	0w	Lesional	Discovery	Ustekinumab	34.4
5014-1205	5.18461	P.5014	12w	Lesional	Discovery	Ustekinumab	2.4
5014-0105	4.23204	P.5014	1w	Lesional	Discovery	Ustekinumab	31.4
5015-0005	4.10039	P.5015	0w	Lesional	Discovery	Ustekinumab	25.4
5015-0105	4.24587	P.5015	1w	Lesional	Discovery	Ustekinumab	26.8
5015-1205	5.84587	P.5015	12w	Lesional	Discovery	Ustekinumab	6.6
5016-0005	4.31552	P.5016	0w	Lesional	Discovery	Ustekinumab	23.8
5016-1205	4.94197	P.5016	12w	Lesional	Discovery	Ustekinumab	1.8
5016-0105	5.00504	P.5016	1w	Lesional	Discovery	Ustekinumab	25.5
5017-0005	4.6302	P.5017	0w	Lesional	Discovery	Ustekinumab	16.9
5017-0105	4.5424	P.5017	1w	Lesional	Discovery	Ustekinumab	14.5
5017-1205	5.78694	P.5017	12w	Lesional	Discovery	Ustekinumab	1.2
5018-1205	5.8231	P.5018	12w	Lesional	Discovery	Adalimumab	0.3
5018-0105	5.12831	P.5018	1w	Lesional	Discovery	Adalimumab	13.5
5018-0005	4.93195	P.5018	0w	Lesional	Discovery	Adalimumab	20.7
5019-0105	5.36021	P.5019	1w	Lesional	Discovery	Adalimumab	11.5
5019-0005	4.15695	P.5019	0w	Lesional	Discovery	Adalimumab	14.4
5019-1205	5.54064	P.5019	12w	Lesional	Discovery	Adalimumab	2.1
5020-0005	4.42252	P.5020	0w	Lesional	Discovery	Ustekinumab	8
5020-0105	5.14833	P.5020	1w	Lesional	Discovery	Ustekinumab	8
5020-1205	5.75687	P.5020	12w	Lesional	Discovery	Ustekinumab	2.4
5021-0105	3.58324	P.5021	1w	Lesional	Discovery	Ustekinumab	29
5021-1205	4.09325	P.5021	12w	Lesional	Discovery	Ustekinumab	17.6
5021-0005	3.86548	P.5021	0w	Lesional	Discovery	Ustekinumab	29
5022-0105	4.37079	P.5022	1w	Lesional	Discovery	Ustekinumab	5.4
5022-0005	4.08144	P.5022	0w	Lesional	Discovery	Ustekinumab	8.9
5022-1205	5.66373	P.5022	12w	Lesional	Discovery	Ustekinumab	4.8
5023-0005	4.23103	P.5023	0w	Lesional	Discovery	Ustekinumab	20
5023-1205	5.52174	P.5023	12w	Lesional	Discovery	Ustekinumab	8
5023-0105	4.54089	P.5023	1w	Lesional	Discovery	Ustekinumab	20
5024-0105	4.27081	P.5024	1w	Lesional	Discovery	Adalimumab	14.2
5024-0005	4.16463	P.5024	0w	Lesional	Discovery	Adalimumab	14.2
5024-1205	5.27258	P.5024	12w	Lesional	Discovery	Adalimumab	7.8
5025-0005	4.38673	P.5025	0w	Lesional	Discovery	Ustekinumab	11
5025-1205	5.01604	P.5025	12w	Lesional	Discovery	Ustekinumab	4.3
5025-0105	4.44669	P.5025	1w	Lesional	Discovery	Ustekinumab	9.5
60001-1205	5.86131	P.60001	12w	Lesional	Discovery	Ustekinumab	3.9
60001-0105	4.4941	P.60001	1w	Lesional	Discovery	Ustekinumab	14.8
60001-0005	4.55747	P.60001	0w	Lesional	Discovery	Ustekinumab	14.8
60005-0005	4.70455	P.60005	0w	Lesional	Discovery	Adalimumab	11
60005-1205	5.78522	P.60005	12w	Lesional	Discovery	Adalimumab	0
60005-0105	4.45754	P.60005	1w	Lesional	Discovery	Adalimumab	12.8
6001-0105	4.47094	P.6001	1w	Lesional	Discovery	Ustekinumab	6.2
6001-0005	4.13729	P.6001	0w	Lesional	Discovery	Ustekinumab	8.2
6001-1205	5.91453	P.6001	12w	Lesional	Discovery	Ustekinumab	2.6
6002-1205	4.88258	P.6002	12w	Lesional	Discovery	Ustekinumab	1.8
6002-0105	4.13208	P.6002	1w	Lesional	Discovery	Ustekinumab	9.7
6002-0005	4.32973	P.6002	0w	Lesional	Discovery	Ustekinumab	13.7
6003-0005	4.46389	P.6003	0w	Lesional	Discovery	Ustekinumab	14.5
6003-0105	5.15708	P.6003	1w	Lesional	Discovery	Ustekinumab	11
6003-1205	5.52571	P.6003	12w	Lesional	Discovery	Ustekinumab	17
6004-0105	3.9369	P.6004	1w	Lesional	Discovery	Adalimumab	10.6
6004-1205	5.92754	P.6004	12w	Lesional	Discovery	Adalimumab	1
6004-0005	4.12397	P.6004	0w	Lesional	Discovery	Adalimumab	14.4
6005-0005	4.98298	P.6005	0w	Lesional	Discovery	Ustekinumab	23.4
6005-1205	6.4072	P.6005	12w	Lesional	Discovery	Ustekinumab	1.2
6005-0105	5.61839	P.6005	1w	Lesional	Discovery	Ustekinumab	13.7
6006-0005	4.07001	P.6006	0w	Lesional	Discovery	Ustekinumab	6.8
6006-0105	4.46391	P.6006	1w	Lesional	Discovery	Ustekinumab	5.8
6006-1205	5.40153	P.6006	12w	Lesional	Discovery	Ustekinumab	2.9
6007-1205	5.89666	P.6007	12w	Lesional	Discovery	Ustekinumab	2.6
6007-0105	4.87765	P.6007	1w	Lesional	Discovery	Ustekinumab	10.1
6007-0005	5.33297	P.6007	0w	Lesional	Discovery	Ustekinumab	10.1
6008-1205	5.8603	P.6008	12w	Lesional	Discovery	Ustekinumab	0.9
6008-0005	3.90214	P.6008	0w	Lesional	Discovery	Ustekinumab	10.4
6008-0105	3.9885	P.6008	1w	Lesional	Discovery	Ustekinumab	10.1
6010-1205	5.79191	P.6010	12w	Lesional	Discovery	Adalimumab	19.2
6010-0005	4.10392	P.6010	0w	Lesional	Discovery	Adalimumab	23.8
6010-0105	4.44217	P.6010	1w	Lesional	Discovery	Adalimumab	23.8
6012-1205	5.62516	P.6012	12w	Lesional	Discovery	Adalimumab	1.1
6012-0105	4.77985	P.6012	1w	Lesional	Discovery	Adalimumab	11.5
6012-0005	4.93275	P.6012	0w	Lesional	Discovery	Adalimumab	12.6
6013-0005	4.64383	P.6013	0w	Lesional	Discovery	Adalimumab	11.8
6013-0105	5.24612	P.6013	1w	Lesional	Discovery	Adalimumab	11.4
6013-1205	6.29011	P.6013	12w	Lesional	Discovery	Adalimumab	4.2
6014-0005	4.53949	P.6014	0w	Lesional	Discovery	Ustekinumab	10.6
6014-1205	5.62925	P.6014	12w	Lesional	Discovery	Ustekinumab	2.2
6014-0105	4.84687	P.6014	1w	Lesional	Discovery	Ustekinumab	9.6
6016-0105	5.1321	P.6016	1w	Lesional	Discovery	Adalimumab	5.6
6016-1205	5.7112	P.6016	12w	Lesional	Discovery	Adalimumab	0.7
6016-0005	4.74999	P.6016	0w	Lesional	Discovery	Adalimumab	6.9
6017-0105	4.56132	P.6017	1w	Lesional	Discovery	Adalimumab	11.4
6017-0005	4.75726	P.6017	0w	Lesional	Discovery	Adalimumab	13.6
6017-1205	6.20827	P.6017	12w	Lesional	Discovery	Adalimumab	0
6018-0105	4.81727	P.6018	1w	Lesional	Discovery	Adalimumab	6.6
6018-1205	6.28641	P.6018	12w	Lesional	Discovery	Adalimumab	4.6
6018-0005	4.64287	P.6018	0w	Lesional	Discovery	Adalimumab	11.6
6019-0005	4.08551	P.6019	0w	Lesional	Discovery	Ustekinumab	18
6019-0105	4.844	P.6019	1w	Lesional	Discovery	Ustekinumab	17.7
6019-1205	5.18195	P.6019	12w	Lesional	Discovery	Ustekinumab	10
6020-0005	5.22891	P.6020	0w	Lesional	Discovery	Ustekinumab	7.2
6020-0105	5.4461	P.6020	1w	Lesional	Discovery	Ustekinumab	6.6
6020-1205	6.18453	P.6020	12w	Lesional	Discovery	Ustekinumab	2.8
6021-1205	5.52034	P.6021	12w	Lesional	Discovery	Adalimumab	8.2
6021-0105	4.29378	P.6021	1w	Lesional	Discovery	Adalimumab	12.6
6021-0005	4.71041	P.6021	0w	Lesional	Discovery	Adalimumab	16.7
6022-0005	4.88159	P.6022	0w	Lesional	Discovery	Adalimumab	13.5
6022-0105	4.19061	P.6022	1w	Lesional	Discovery	Adalimumab	13.1
6022-1205	5.88155	P.6022	12w	Lesional	Discovery	Adalimumab	3.4
6023-0005	5.5756	P.6023	0w	Lesional	Discovery	Adalimumab	10.8
6023-1205	5.68854	P.6023	12w	Lesional	Discovery	Adalimumab	1.2
6023-0105	4.69435	P.6023	1w	Lesional	Discovery	Adalimumab	10.8
6024-0105	4.14464	P.6024	1w	Lesional	Discovery	Adalimumab	8.4
6024-1205	5.83128	P.6024	12w	Lesional	Discovery	Adalimumab	2.5
6024-0005	4.85612	P.6024	0w	Lesional	Discovery	Adalimumab	8.4
6025-0005	5.45129	P.6025	0w	Lesional	Discovery	Ustekinumab	16.4
6025-0105	5.72965	P.6025	1w	Lesional	Discovery	Ustekinumab	13.7
6025-1205	6.25998	P.6025	12w	Lesional	Discovery	Ustekinumab	0.3
6026-0105	5.91752	P.6026	1w	Lesional	Discovery	Adalimumab	6.6
6026-0005	5.79511	P.6026	0w	Lesional	Discovery	Adalimumab	7.6
6026-1205	6.15131	P.6026	12w	Lesional	Discovery	Adalimumab	0
6028-0105	5.81263	P.6028	1w	Lesional	Discovery	Ustekinumab	18.3
6028-1205	6.03803	P.6028	12w	Lesional	Discovery	Ustekinumab	2.2
6028-0005	4.9068	P.6028	0w	Lesional	Discovery	Ustekinumab	18.3
6029-0105	4.04699	P.6029	1w	Lesional	Discovery	Ustekinumab	23
6029-0005	4.08399	P.6029	0w	Lesional	Discovery	Ustekinumab	23
6029-1205	6.07166	P.6029	12w	Lesional	Discovery	Ustekinumab	0
6030-0005	4.71945	P.6030	0w	Lesional	Discovery	Ustekinumab	28.2
6030-1205	4.6836	P.6030	12w	Lesional	Discovery	Ustekinumab	6.9
6030-0105	5.13978	P.6030	1w	Lesional	Discovery	Ustekinumab	26
6031-0105	4.89667	P.6031	1w	Lesional	Discovery	Ustekinumab	21.8
6031-0005	4.4254	P.6031	0w	Lesional	Discovery	Ustekinumab	21.8
6031-1205	6.15642	P.6031	12w	Lesional	Discovery	Ustekinumab	2.3
6032-0005	4.08992	P.6032	0w	Lesional	Discovery	Ustekinumab	15.4
6032-1205	5.97173	P.6032	12w	Lesional	Discovery	Ustekinumab	1.2
6032-0105	4.43876	P.6032	1w	Lesional	Discovery	Ustekinumab	15.4
6033-1205	6.11358	P.6033	12w	Lesional	Discovery	Ustekinumab	0.3
6033-0105	5.01711	P.6033	1w	Lesional	Discovery	Ustekinumab	10.6
6033-0005	4.85064	P.6033	0w	Lesional	Discovery	Ustekinumab	10.6
6034-0005	3.99446	P.6034	0w	Lesional	Discovery	Adalimumab	10.6
6034-0105	4.74222	P.6034	1w	Lesional	Discovery	Adalimumab	8.9
6034-1205	4.71868	P.6034	12w	Lesional	Discovery	Adalimumab	6.3
6035-0105	5.30772	P.6035	1w	Lesional	Discovery	Adalimumab	6.4
6035-1205	5.77538	P.6035	12w	Lesional	Discovery	Adalimumab	2.7
6035-0005	4.87971	P.6035	0w	Lesional	Discovery	Adalimumab	10
6036-0005	3.66488	P.6036	0w	Lesional	Discovery	Adalimumab	11.5
6036-1205	5.71123	P.6036	12w	Lesional	Discovery	Adalimumab	1.2
6036-0105	4.62917	P.6036	1w	Lesional	Discovery	Adalimumab	11.2
6038-0005	5.85325	P.6038	0w	Lesional	Discovery	Adalimumab	13.3
6038-1205	5.73142	P.6038	12w	Lesional	Discovery	Adalimumab	0
6038-0105	4.87444	P.6038	1w	Lesional	Discovery	Adalimumab	12.2
6039-0105	5.08093	P.6039	1w	Lesional	Discovery	Ustekinumab	19.6
6039-1205	5.9384	P.6039	12w	Lesional	Discovery	Ustekinumab	1.2
6039-0005	4.92754	P.6039	0w	Lesional	Discovery	Ustekinumab	19.6
6040-0105	5.05319	P.6040	1w	Lesional	Discovery	Adalimumab	10.2
6040-1205	6.21921	P.6040	12w	Lesional	Discovery	Adalimumab	2.4
6040-0005	4.50145	P.6040	0w	Lesional	Discovery	Adalimumab	10.2
6041-0006	4.5084	P.6041	0w	Lesional	Discovery	Adalimumab	10.3
6041-0105	5.12593	P.6041	1w	Lesional	Discovery	Adalimumab	10.6
6041-1205	6.12327	P.6041	12w	Lesional	Discovery	Adalimumab	0.6
1015-1205	4.12293	P.1015	12w	Lesional	Replication	Adalimumab	8.4
1015-0105	5.28741	P.1015	1w	Lesional	Replication	Adalimumab	8.4
1015-0005	4.31436	P.1015	0w	Lesional	Replication	Adalimumab	12.5
1016-1205	5.60939	P.1016	12w	Lesional	Replication	Ustekinumab	1.8
1016-0105	4.86571	P.1016	1w	Lesional	Replication	Ustekinumab	12.3
1016-0005	4.87134	P.1016	0w	Lesional	Replication	Ustekinumab	17.1
1021-1205	5.25604	P.1021	12w	Lesional	Replication	Adalimumab	4.7
1021-0105	4.71745	P.1021	1w	Lesional	Replication	Adalimumab	14.3
1021-0005	4.52266	P.1021	0w	Lesional	Replication	Adalimumab	15.6
1022-0005	4.56078	P.1022	0w	Lesional	Replication	Adalimumab	35.4
1022-1205	6.05218	P.1022	12w	Lesional	Replication	Adalimumab	1.2
1022-0105	5.33651	P.1022	1w	Lesional	Replication	Adalimumab	33.9
1024-0105	4.76631	P.1024	1w	Lesional	Replication	Ustekinumab	7.5
1024-1205	4.93084	P.1024	12w	Lesional	Replication	Ustekinumab	3.1
1024-0005	4.85204	P.1024	0w	Lesional	Replication	Ustekinumab	10
1025-0105	4.95964	P.1025	1w	Lesional	Replication	Ustekinumab	31.5
1025-0005	4.54596	P.1025	0w	Lesional	Replication	Ustekinumab	34.5
1025-1205	6.22553	P.1025	12w	Lesional	Replication	Ustekinumab	1.5
1026-0005	4.65149	P.1026	0w	Lesional	Replication	Ustekinumab	23.2
1026-0105	4.6204	P.1026	1w	Lesional	Replication	Ustekinumab	23.2
1026-1205	6.33314	P.1026	12w	Lesional	Replication	Ustekinumab	0
1027-1205	5.95043	P.1027	12w	Lesional	Replication	Adalimumab	0.9
1027-0105	4.96049	P.1027	1w	Lesional	Replication	Adalimumab	14.4
1027-0005	5.33899	P.1027	0w	Lesional	Replication	Adalimumab	15.9
1028-0105	5.95965	P.1028	1w	Lesional	Replication	Adalimumab	8.4
1028-1205	6.12051	P.1028	12w	Lesional	Replication	Adalimumab	4.9
1028-0005	5.44438	P.1028	0w	Lesional	Replication	Adalimumab	15.8
1029-0105	4.84846	P.1029	1w	Lesional	Replication	Ustekinumab	14.6
1029-0005	4.68748	P.1029	0w	Lesional	Replication	Ustekinumab	15.9
1029-1205	5.40134	P.1029	12w	Lesional	Replication	Ustekinumab	5.2
1032-1205	5.40292	P.1032	12w	Lesional	Replication	Adalimumab	0.5
1032-0005	4.53486	P.1032	0w	Lesional	Replication	Adalimumab	10.3
1032-0105	4.95693	P.1032	1w	Lesional	Replication	Adalimumab	7.8
124001-0105	5.16886	P.124001	1w	Lesional	Replication	Adalimumab	8
124001-0005	4.96684	P.124001	0w	Lesional	Replication	Adalimumab	12
124001-1205	6.3516	P.124001	12w	Lesional	Replication	Adalimumab	0
124003-0005	4.58455	P.124003	0w	Lesional	Replication	Adalimumab	13.2
124003-1205	5.61885	P.124003	12w	Lesional	Replication	Adalimumab	3.3
138005-0105	5.10875	P.138005	1w	Lesional	Replication	Adalimumab	22.8
138005-0005	4.48843	P.138005	0w	Lesional	Replication	Adalimumab	31.2
138005-1205	4.89258	P.138005	12w	Lesional	Replication	Adalimumab	5.2
23011-0005	4.54218	P.23011	0w	Lesional	Replication	Adalimumab	14.1
23011-0105	4.74877	P.23011	1w	Lesional	Replication	Adalimumab	14.1
42001-1205	5.77726	P.42001	12w	Lesional	Replication	Adalimumab	6.6
42001-0005	4.27379	P.42001	0w	Lesional	Replication	Adalimumab	19.2
42001-0105	4.50809	P.42001	1w	Lesional	Replication	Adalimumab	15.8
42005-1205	5.70694	P.42005	12w	Lesional	Replication	Adalimumab	5.8
42005-0105	5.46575	P.42005	1w	Lesional	Replication	Adalimumab	8.4
42005-0005	4.2908	P.42005	0w	Lesional	Replication	Adalimumab	7.8
43001-0105	5.38798	P.43001	1w	Lesional	Replication	Adalimumab	5.1
43001-0005	5.0429	P.43001	0w	Lesional	Replication	Adalimumab	9.8
43001-1205	5.39124	P.43001	12w	Lesional	Replication	Adalimumab	1.2
43003-1205	4.47774	P.43003	12w	Lesional	Replication	Adalimumab	14.1
43003-0105	5.03535	P.43003	1w	Lesional	Replication	Adalimumab	18.2
43003-0005	4.75601	P.43003	0w	Lesional	Replication	Adalimumab	19
43004-0005	4.98352	P.43004	0w	Lesional	Replication	Adalimumab	10
43004-0105	4.68103	P.43004	1w	Lesional	Replication	Adalimumab	10
43004-1205	6.37829	P.43004	12w	Lesional	Replication	Adalimumab	0.9
43005-0005	4.82534	P.43005	0w	Lesional	Replication	Adalimumab	12.4
43005-0105	4.84456	P.43005	1w	Lesional	Replication	Adalimumab	10.8
43005-1205	5.86398	P.43005	12w	Lesional	Replication	Adalimumab	2.5
5026-0005	5.03634	P.5026	0w	Lesional	Replication	Ustekinumab	12
5026-0105	4.95969	P.5026	1w	Lesional	Replication	Ustekinumab	10.9
5026-1205	6.32706	P.5026	12w	Lesional	Replication	Ustekinumab	9.3
5028-0105	4.17582	P.5028	1w	Lesional	Replication	Ustekinumab	24.8
5028-1205	5.44372	P.5028	12w	Lesional	Replication	Ustekinumab	1.2
5028-0005	4.42397	P.5028	0w	Lesional	Replication	Ustekinumab	29.6
5031-0105	4.88445	P.5031	1w	Lesional	Replication	Adalimumab	15.1
5031-1206	5.14449	P.5031	12w	Lesional	Replication	Adalimumab	21.3
5031-0005	4.48689	P.5031	0w	Lesional	Replication	Adalimumab	16.6
5032-1205	5.92085	P.5032	12w	Lesional	Replication	Ustekinumab	0.6
5032-0005	3.55474	P.5032	0w	Lesional	Replication	Ustekinumab	6.6
5032-0105	4.31416	P.5032	1w	Lesional	Replication	Ustekinumab	5.8
5033-0105	4.48144	P.5033	1w	Lesional	Replication	Ustekinumab	7.2
5033-0006	4.6641	P.5033	0w	Lesional	Replication	Ustekinumab	13
5033-1205	5.66318	P.5033	12w	Lesional	Replication	Ustekinumab	0.4
5034-0105	4.50398	P.5034	1w	Lesional	Replication	Ustekinumab	11.1
5034-1205	5.21522	P.5034	12w	Lesional	Replication	Ustekinumab	1.8
5034-0005	4.28903	P.5034	0w	Lesional	Replication	Ustekinumab	11.1
5035-1205	5.27955	P.5035	12w	Lesional	Replication	Ustekinumab	4.3
5035-0105	4.92321	P.5035	1w	Lesional	Replication	Ustekinumab	16
5035-0005	4.43946	P.5035	0w	Lesional	Replication	Ustekinumab	19.3
5036-0105	5.19386	P.5036	1w	Lesional	Replication	Adalimumab	7.8
5036-1205	6.28137	P.5036	12w	Lesional	Replication	Adalimumab	10.6
5036-0005	4.82979	P.5036	0w	Lesional	Replication	Adalimumab	10.1
5038-0105	5.15621	P.5038	1w	Lesional	Replication	Ustekinumab	17.5
5038-1205	6.44223	P.5038	12w	Lesional	Replication	Ustekinumab	2
5038-0005	4.39564	P.5038	0w	Lesional	Replication	Ustekinumab	17.8
5039-1205	6.02656	P.5039	12w	Lesional	Replication	Adalimumab	1
5039-0005	4.72422	P.5039	0w	Lesional	Replication	Adalimumab	20.4
5039-0105	5.54944	P.5039	1w	Lesional	Replication	Adalimumab	18.9
5040-1205	4.80492	P.5040	12w	Lesional	Replication	Ustekinumab	8.6
5040-0105	3.61797	P.5040	1w	Lesional	Replication	Ustekinumab	21.5
5040-0005	3.78707	P.5040	0w	Lesional	Replication	Ustekinumab	21.5
5041-0005	4.64561	P.5041	0w	Lesional	Replication	Ustekinumab	26.3
5041-0105	4.49146	P.5041	1w	Lesional	Replication	Ustekinumab	20.8
5041-1205	5.90827	P.5041	12w	Lesional	Replication	Ustekinumab	17.7
5042-0005	5.22943	P.5042	0w	Lesional	Replication	Ustekinumab	31.9
5042-1205	6.42876	P.5042	12w	Lesional	Replication	Ustekinumab	3.4
5042-0105	5.59766	P.5042	1w	Lesional	Replication	Ustekinumab	28.3
5044-0005	4.39857	P.5044	0w	Lesional	Replication	Ustekinumab	23.5
5044-0105	4.38775	P.5044	1w	Lesional	Replication	Ustekinumab	19.7
5044-1205	5.89089	P.5044	12w	Lesional	Replication	Ustekinumab	3.3
5045-0005	4.34851	P.5045	0w	Lesional	Replication	Ustekinumab	25
5045-0105	5.05144	P.5045	1w	Lesional	Replication	Ustekinumab	22.3
5045-1205	5.1991	P.5045	12w	Lesional	Replication	Ustekinumab	11.4
5046-1205	6.10734	P.5046	12w	Lesional	Replication	Ustekinumab	0.7
5046-0005	5.08565	P.5046	0w	Lesional	Replication	Ustekinumab	20
5046-0105	4.88661	P.5046	1w	Lesional	Replication	Ustekinumab	17.4
60006-0105	5.31991	P.60006	1w	Lesional	Replication	Adalimumab	7
60006-1205	6.15541	P.60006	12w	Lesional	Replication	Adalimumab	0.3
60006-0005	5.2722	P.60006	0w	Lesional	Replication	Adalimumab	7
60008-0005	4.89734	P.60008	0w	Lesional	Replication	Adalimumab	30.2
60008-0105	4.81911	P.60008	1w	Lesional	Replication	Adalimumab	29
60013-0005	3.74767	P.60013	0w	Lesional	Replication	Adalimumab	27
60013-1205	4.64733	P.60013	12w	Lesional	Replication	Adalimumab	9.5
60013-0105	4.52233	P.60013	1w	Lesional	Replication	Adalimumab	17
60019-0005	4.54628	P.60019	0w	Lesional	Replication	Adalimumab	9.9
60019-0105	4.99265	P.60019	1w	Lesional	Replication	Adalimumab	9.1
6011-0005	4.42522	P.6011	0w	Lesional	Replication	Ustekinumab	12.2
6011-0105	5.13216	P.6011	1w	Lesional	Replication	Ustekinumab	11.9
6011-1205	6.37898	P.6011	12w	Lesional	Replication	Ustekinumab	2.3
6042-0105	4.12245	P.6042	1w	Lesional	Replication	Ustekinumab	5.6
6042-0005	4.59968	P.6042	0w	Lesional	Replication	Ustekinumab	5.9
6043-0105	4.89689	P.6043	1w	Lesional	Replication	Ustekinumab	4.9
6043-0005	5.12311	P.6043	0w	Lesional	Replication	Ustekinumab	4.9
6043-1205	5.31881	P.6043	12w	Lesional	Replication	Ustekinumab	4.8
6044-0005	5.68913	P.6044	0w	Lesional	Replication	Ustekinumab	5.8
6044-0105	5.20916	P.6044	1w	Lesional	Replication	Ustekinumab	5.8
6044-1205	5.04696	P.6044	12w	Lesional	Replication	Ustekinumab	5.7
6045-0005	4.90018	P.6045	0w	Lesional	Replication	Ustekinumab	12.9
6045-0105	4.29477	P.6045	1w	Lesional	Replication	Ustekinumab	12.9
6045-1205	5.6063	P.6045	12w	Lesional	Replication	Ustekinumab	5.4
6046-0005	5.53615	P.6046	0w	Lesional	Replication	Ustekinumab	16.9
6046-0105	5.33453	P.6046	1w	Lesional	Replication	Ustekinumab	16.9
6046-1205	5.8793	P.6046	12w	Lesional	Replication	Ustekinumab	0.9
6047-0005	4.39804	P.6047	0w	Lesional	Replication	Adalimumab	12.4
6047-1205	6.27486	P.6047	12w	Lesional	Replication	Adalimumab	1.5
6047-0105	5.41765	P.6047	1w	Lesional	Replication	Adalimumab	12.4
6049-1206	5.25249	P.6049	12w	Lesional	Replication	Ustekinumab	3.1
6049-0105	4.53741	P.6049	1w	Lesional	Replication	Ustekinumab	9.2
6049-0005	4.16075	P.6049	0w	Lesional	Replication	Ustekinumab	9.2
6050-0005	4.22239	P.6050	0w	Lesional	Replication	Ustekinumab	11.1
6050-0105	5.68055	P.6050	1w	Lesional	Replication	Ustekinumab	11.1
6050-1205	6.41019	P.6050	12w	Lesional	Replication	Ustekinumab	0
6051-0005	5.11102	P.6051	0w	Lesional	Replication	Ustekinumab	9.8
6051-1205	6.31121	P.6051	12w	Lesional	Replication	Ustekinumab	1.8
6051-0105	5.11283	P.6051	1w	Lesional	Replication	Ustekinumab	9.8
6052-1205	5.66356	P.6052	12w	Lesional	Replication	Ustekinumab	2.7
6052-0005	5.16668	P.6052	0w	Lesional	Replication	Ustekinumab	8.9
6052-0105	4.40561	P.6052	1w	Lesional	Replication	Ustekinumab	8.6
6056-0005	4.58108	P.6056	0w	Lesional	Replication	Adalimumab	20.7
6056-0105	5.27299	P.6056	1w	Lesional	Replication	Adalimumab	11
6056-1205	6.11031	P.6056	12w	Lesional	Replication	Adalimumab	2.6
6059-0005	4.80643	P.6059	0w	Lesional	Replication	Adalimumab	19.5
6059-0105	5.38116	P.6059	1w	Lesional	Replication	Adalimumab	13.3
6061-0005	4.83754	P.6061	0w	Lesional	Replication	Adalimumab	18.9
6061-0105	5.17946	P.6061	1w	Lesional	Replication	Adalimumab	11.5
6061-1205	5.59367	P.6061	12w	Lesional	Replication	Adalimumab	2.7
6063-0005	5.11989	P.6063	0w	Lesional	Replication	Adalimumab	12
6063-0105	5.24939	P.6063	1w	Lesional	Replication	Adalimumab	13.2
6063-1205	5.78024	P.6063	12w	Lesional	Replication	Adalimumab	3
6071-0005	4.8285	P.6071	0w	Lesional	Replication	Adalimumab	10.1
6071-0105	4.85693	P.6071	1w	Lesional	Replication	Adalimumab	8.9
6071-1205	6.55522	P.6071	12w	Lesional	Replication	Adalimumab	1.8

## Sheet: CRY2_Lesional
Sample_id	expr	Patient_id	Time	Tissue	Cohort	Drug	PASI
1001-0105	4.23025	P.1001	1w	Lesional	Discovery	Adalimumab	15
1001-1205	4.41844	P.1001	12w	Lesional	Discovery	Adalimumab	6.6
1001-0005	4.06967	P.1001	0w	Lesional	Discovery	Adalimumab	17.2
1002-0005	5.12005	P.1002	0w	Lesional	Discovery	Adalimumab	15.4
1002-0105	6.06632	P.1002	1w	Lesional	Discovery	Adalimumab	11.5
1003-0105	4.7385	P.1003	1w	Lesional	Discovery	Adalimumab	9.3
1003-0005	5.22566	P.1003	0w	Lesional	Discovery	Adalimumab	12.8
1004-1205	6.34101	P.1004	12w	Lesional	Discovery	Adalimumab	3.7
1004-0005	5.09076	P.1004	0w	Lesional	Discovery	Adalimumab	18.1
1004-0105	5.40569	P.1004	1w	Lesional	Discovery	Adalimumab	11.4
1005-0005	4.78421	P.1005	0w	Lesional	Discovery	Adalimumab	18.3
1005-0105	4.56097	P.1005	1w	Lesional	Discovery	Adalimumab	18.3
1006-0105	4.60942	P.1006	1w	Lesional	Discovery	Ustekinumab	21.8
1006-1205	5.89512	P.1006	12w	Lesional	Discovery	Ustekinumab	6.1
1006-0005	5.14747	P.1006	0w	Lesional	Discovery	Ustekinumab	20
1008-0105	5.31245	P.1008	1w	Lesional	Discovery	Ustekinumab	9
1008-1205	5.64167	P.1008	12w	Lesional	Discovery	Ustekinumab	2.4
1008-0005	4.41675	P.1008	0w	Lesional	Discovery	Ustekinumab	13
1009-0005	4.71012	P.1009	0w	Lesional	Discovery	Ustekinumab	26.2
1009-0105	4.88407	P.1009	1w	Lesional	Discovery	Ustekinumab	22.5
1013-0105	5.50947	P.1013	1w	Lesional	Discovery	Adalimumab	6.8
1013-0005	5.54036	P.1013	0w	Lesional	Discovery	Adalimumab	11.6
1014-0105	4.81562	P.1014	1w	Lesional	Discovery	Ustekinumab	9.6
1014-1205	5.17274	P.1014	12w	Lesional	Discovery	Ustekinumab	3.8
1014-0005	4.42851	P.1014	0w	Lesional	Discovery	Ustekinumab	11.4
138001-0105	5.05868	P.138001	1w	Lesional	Discovery	Adalimumab	22.3
138001-0005	4.83276	P.138001	0w	Lesional	Discovery	Adalimumab	26.6
138001-1205	6.85753	P.138001	12w	Lesional	Discovery	Adalimumab	0
138002-1205	6.19731	P.138002	12w	Lesional	Discovery	Adalimumab	4.7
138002-0105	4.9742	P.138002	1w	Lesional	Discovery	Adalimumab	8.7
138002-0005	5.05859	P.138002	0w	Lesional	Discovery	Adalimumab	8.7
138003-0105	4.84997	P.138003	1w	Lesional	Discovery	Adalimumab	8.5
138003-0005	4.2561	P.138003	0w	Lesional	Discovery	Adalimumab	15.3
138003-1205	6.38071	P.138003	12w	Lesional	Discovery	Adalimumab	2.9
138004-0105	5.32665	P.138004	1w	Lesional	Discovery	Adalimumab	20.1
138004-1205	5.26273	P.138004	12w	Lesional	Discovery	Adalimumab	17.3
138004-0005	4.80835	P.138004	0w	Lesional	Discovery	Adalimumab	20.2
23002-0105	5.30324	P.23002	1w	Lesional	Discovery	Adalimumab	10.3
23002-0005	6.13132	P.23002	0w	Lesional	Discovery	Adalimumab	12.9
23003-0105	4.59211	P.23003	1w	Lesional	Discovery	Ustekinumab	9.1
23003-1205	5.50373	P.23003	12w	Lesional	Discovery	Ustekinumab	6.3
23003-0005	4.79593	P.23003	0w	Lesional	Discovery	Ustekinumab	13.9
23005-0105	5.32479	P.23005	1w	Lesional	Discovery	Adalimumab	10.4
23005-0005	4.61094	P.23005	0w	Lesional	Discovery	Adalimumab	13.1
23006-0005	4.63681	P.23006	0w	Lesional	Discovery	Adalimumab	18.5
23006-0105	4.94546	P.23006	1w	Lesional	Discovery	Adalimumab	18
23007-1205	5.62292	P.23007	12w	Lesional	Discovery	Adalimumab	1.8
23007-0105	5.49813	P.23007	1w	Lesional	Discovery	Adalimumab	11.5
23007-0005	4.26819	P.23007	0w	Lesional	Discovery	Adalimumab	12.2
23009-0005	5.60728	P.23009	0w	Lesional	Discovery	Adalimumab	15.4
23009-0105	5.57407	P.23009	1w	Lesional	Discovery	Adalimumab	11.8
23012-0105	5.65513	P.23012	1w	Lesional	Discovery	Adalimumab	9.6
23012-0005	5.49703	P.23012	0w	Lesional	Discovery	Adalimumab	10.5
23012-1206	5.06296	P.23012	12w	Lesional	Discovery	Adalimumab	3.5
5002-0105	4.78803	P.5002	1w	Lesional	Discovery	Adalimumab	11.2
5002-1205	5.39442	P.5002	12w	Lesional	Discovery	Adalimumab	3.3
5002-0005	5.13011	P.5002	0w	Lesional	Discovery	Adalimumab	13.4
5003-0005	4.21316	P.5003	0w	Lesional	Discovery	Ustekinumab	19.2
5003-1205	5.55163	P.5003	12w	Lesional	Discovery	Ustekinumab	4.7
5003-0105	4.18713	P.5003	1w	Lesional	Discovery	Ustekinumab	19.5
5004-0005	4.26249	P.5004	0w	Lesional	Discovery	Ustekinumab	11.4
5004-1205	6.87429	P.5004	12w	Lesional	Discovery	Ustekinumab	1.8
5004-0105	4.63462	P.5004	1w	Lesional	Discovery	Ustekinumab	9.7
5006-0005	5.21425	P.5006	0w	Lesional	Discovery	Ustekinumab	19.5
5006-0105	5.13744	P.5006	1w	Lesional	Discovery	Ustekinumab	19.5
5006-1205	6.47456	P.5006	12w	Lesional	Discovery	Ustekinumab	3.5
5007-0105	4.58036	P.5007	1w	Lesional	Discovery	Ustekinumab	11
5007-0005	4.54446	P.5007	0w	Lesional	Discovery	Ustekinumab	11
5007-1205	5.67334	P.5007	12w	Lesional	Discovery	Ustekinumab	3.3
5008-0105	4.65738	P.5008	1w	Lesional	Discovery	Adalimumab	29.9
5008-1205	3.99968	P.5008	12w	Lesional	Discovery	Adalimumab	32.7
5008-0005	4.29569	P.5008	0w	Lesional	Discovery	Adalimumab	31.2
5009-0005	4.71829	P.5009	0w	Lesional	Discovery	Adalimumab	23.5
5009-1205	5.35617	P.5009	12w	Lesional	Discovery	Adalimumab	6.1
5009-0105	4.98777	P.5009	1w	Lesional	Discovery	Adalimumab	19.7
5010-0105	4.61764	P.5010	1w	Lesional	Discovery	Ustekinumab	8.4
5010-1205	5.67717	P.5010	12w	Lesional	Discovery	Ustekinumab	7.1
5010-0005	4.67926	P.5010	0w	Lesional	Discovery	Ustekinumab	11.1
5011-0105	5.09967	P.5011	1w	Lesional	Discovery	Ustekinumab	16
5011-1205	5.92674	P.5011	12w	Lesional	Discovery	Ustekinumab	0.8
5011-0005	4.22919	P.5011	0w	Lesional	Discovery	Ustekinumab	15.8
5012-0005	5.64707	P.5012	0w	Lesional	Discovery	Ustekinumab	11.8
5012-0105	6.32316	P.5012	1w	Lesional	Discovery	Ustekinumab	12
5012-1205	7.11459	P.5012	12w	Lesional	Discovery	Ustekinumab	0.6
5013-0005	5.155	P.5013	0w	Lesional	Discovery	Ustekinumab	10.8
5013-0105	4.61177	P.5013	1w	Lesional	Discovery	Ustekinumab	11.4
5013-1205	5.52962	P.5013	12w	Lesional	Discovery	Ustekinumab	6
5014-0005	4.30825	P.5014	0w	Lesional	Discovery	Ustekinumab	34.4
5014-1205	5.46665	P.5014	12w	Lesional	Discovery	Ustekinumab	2.4
5014-0105	4.25512	P.5014	1w	Lesional	Discovery	Ustekinumab	31.4
5015-0005	4.5837	P.5015	0w	Lesional	Discovery	Ustekinumab	25.4
5015-0105	4.62194	P.5015	1w	Lesional	Discovery	Ustekinumab	26.8
5015-1205	5.94794	P.5015	12w	Lesional	Discovery	Ustekinumab	6.6
5016-0005	4.40038	P.5016	0w	Lesional	Discovery	Ustekinumab	23.8
5016-1205	5.21322	P.5016	12w	Lesional	Discovery	Ustekinumab	1.8
5016-0105	4.90816	P.5016	1w	Lesional	Discovery	Ustekinumab	25.5
5017-0005	4.61712	P.5017	0w	Lesional	Discovery	Ustekinumab	16.9
5017-0105	4.98005	P.5017	1w	Lesional	Discovery	Ustekinumab	14.5
5017-1205	5.47073	P.5017	12w	Lesional	Discovery	Ustekinumab	1.2
5018-1205	5.72912	P.5018	12w	Lesional	Discovery	Adalimumab	0.3
5018-0105	5.30025	P.5018	1w	Lesional	Discovery	Adalimumab	13.5
5018-0005	5.15095	P.5018	0w	Lesional	Discovery	Adalimumab	20.7
5019-0105	4.94097	P.5019	1w	Lesional	Discovery	Adalimumab	11.5
5019-0005	4.37034	P.5019	0w	Lesional	Discovery	Adalimumab	14.4
5019-1205	5.29808	P.5019	12w	Lesional	Discovery	Adalimumab	2.1
5020-0005	4.6015	P.5020	0w	Lesional	Discovery	Ustekinumab	8
5020-0105	5.13322	P.5020	1w	Lesional	Discovery	Ustekinumab	8
5020-1205	6.36903	P.5020	12w	Lesional	Discovery	Ustekinumab	2.4
5021-0105	4.06157	P.5021	1w	Lesional	Discovery	Ustekinumab	29
5021-1205	4.5212	P.5021	12w	Lesional	Discovery	Ustekinumab	17.6
5021-0005	4.45921	P.5021	0w	Lesional	Discovery	Ustekinumab	29
5022-0105	4.79868	P.5022	1w	Lesional	Discovery	Ustekinumab	5.4
5022-0005	5.11744	P.5022	0w	Lesional	Discovery	Ustekinumab	8.9
5022-1205	6.30438	P.5022	12w	Lesional	Discovery	Ustekinumab	4.8
5023-0005	4.49986	P.5023	0w	Lesional	Discovery	Ustekinumab	20
5023-1205	6.05135	P.5023	12w	Lesional	Discovery	Ustekinumab	8
5023-0105	4.56898	P.5023	1w	Lesional	Discovery	Ustekinumab	20
5024-0105	4.23563	P.5024	1w	Lesional	Discovery	Adalimumab	14.2
5024-0005	4.32427	P.5024	0w	Lesional	Discovery	Adalimumab	14.2
5024-1205	5.27765	P.5024	12w	Lesional	Discovery	Adalimumab	7.8
5025-0005	4.73417	P.5025	0w	Lesional	Discovery	Ustekinumab	11
5025-1205	5.40204	P.5025	12w	Lesional	Discovery	Ustekinumab	4.3
5025-0105	4.57833	P.5025	1w	Lesional	Discovery	Ustekinumab	9.5
60001-1205	6.42953	P.60001	12w	Lesional	Discovery	Ustekinumab	3.9
60001-0105	4.39351	P.60001	1w	Lesional	Discovery	Ustekinumab	14.8
60001-0005	4.62873	P.60001	0w	Lesional	Discovery	Ustekinumab	14.8
60005-0005	4.77311	P.60005	0w	Lesional	Discovery	Adalimumab	11
60005-1205	7.18601	P.60005	12w	Lesional	Discovery	Adalimumab	0
60005-0105	3.99123	P.60005	1w	Lesional	Discovery	Adalimumab	12.8
6001-0105	4.63033	P.6001	1w	Lesional	Discovery	Ustekinumab	6.2
6001-0005	4.46286	P.6001	0w	Lesional	Discovery	Ustekinumab	8.2
6001-1205	6.79274	P.6001	12w	Lesional	Discovery	Ustekinumab	2.6
6002-1205	5.01349	P.6002	12w	Lesional	Discovery	Ustekinumab	1.8
6002-0105	4.26817	P.6002	1w	Lesional	Discovery	Ustekinumab	9.7
6002-0005	4.38721	P.6002	0w	Lesional	Discovery	Ustekinumab	13.7
6003-0005	4.51194	P.6003	0w	Lesional	Discovery	Ustekinumab	14.5
6003-0105	4.89606	P.6003	1w	Lesional	Discovery	Ustekinumab	11
6003-1205	5.67026	P.6003	12w	Lesional	Discovery	Ustekinumab	17
6004-0105	4.0869	P.6004	1w	Lesional	Discovery	Adalimumab	10.6
6004-1205	6.19544	P.6004	12w	Lesional	Discovery	Adalimumab	1
6004-0005	3.78373	P.6004	0w	Lesional	Discovery	Adalimumab	14.4
6005-0005	5.07635	P.6005	0w	Lesional	Discovery	Ustekinumab	23.4
6005-1205	6.73229	P.6005	12w	Lesional	Discovery	Ustekinumab	1.2
6005-0105	5.89874	P.6005	1w	Lesional	Discovery	Ustekinumab	13.7
6006-0005	4.77474	P.6006	0w	Lesional	Discovery	Ustekinumab	6.8
6006-0105	4.78128	P.6006	1w	Lesional	Discovery	Ustekinumab	5.8
6006-1205	5.94404	P.6006	12w	Lesional	Discovery	Ustekinumab	2.9
6007-1205	6.84334	P.6007	12w	Lesional	Discovery	Ustekinumab	2.6
6007-0105	4.99126	P.6007	1w	Lesional	Discovery	Ustekinumab	10.1
6007-0005	5.12365	P.6007	0w	Lesional	Discovery	Ustekinumab	10.1
6008-1205	6.67199	P.6008	12w	Lesional	Discovery	Ustekinumab	0.9
6008-0005	4.20471	P.6008	0w	Lesional	Discovery	Ustekinumab	10.4
6008-0105	4.46043	P.6008	1w	Lesional	Discovery	Ustekinumab	10.1
6010-1205	6.01325	P.6010	12w	Lesional	Discovery	Adalimumab	19.2
6010-0005	3.6943	P.6010	0w	Lesional	Discovery	Adalimumab	23.8
6010-0105	4.17822	P.6010	1w	Lesional	Discovery	Adalimumab	23.8
6012-1205	6.16342	P.6012	12w	Lesional	Discovery	Adalimumab	1.1
6012-0105	4.86273	P.6012	1w	Lesional	Discovery	Adalimumab	11.5
6012-0005	5.16781	P.6012	0w	Lesional	Discovery	Adalimumab	12.6
6013-0005	4.80701	P.6013	0w	Lesional	Discovery	Adalimumab	11.8
6013-0105	5.11856	P.6013	1w	Lesional	Discovery	Adalimumab	11.4
6013-1205	6.7752	P.6013	12w	Lesional	Discovery	Adalimumab	4.2
6014-0005	4.21741	P.6014	0w	Lesional	Discovery	Ustekinumab	10.6
6014-1205	6.25041	P.6014	12w	Lesional	Discovery	Ustekinumab	2.2
6014-0105	4.47083	P.6014	1w	Lesional	Discovery	Ustekinumab	9.6
6016-0105	4.63363	P.6016	1w	Lesional	Discovery	Adalimumab	5.6
6016-1205	6.02169	P.6016	12w	Lesional	Discovery	Adalimumab	0.7
6016-0005	4.52101	P.6016	0w	Lesional	Discovery	Adalimumab	6.9
6017-0105	4.83463	P.6017	1w	Lesional	Discovery	Adalimumab	11.4
6017-0005	4.62352	P.6017	0w	Lesional	Discovery	Adalimumab	13.6
6017-1205	6.74818	P.6017	12w	Lesional	Discovery	Adalimumab	0
6018-0105	4.86094	P.6018	1w	Lesional	Discovery	Adalimumab	6.6
6018-1205	6.83206	P.6018	12w	Lesional	Discovery	Adalimumab	4.6
6018-0005	4.67275	P.6018	0w	Lesional	Discovery	Adalimumab	11.6
6019-0005	4.6129	P.6019	0w	Lesional	Discovery	Ustekinumab	18
6019-0105	5.09273	P.6019	1w	Lesional	Discovery	Ustekinumab	17.7
6019-1205	4.99875	P.6019	12w	Lesional	Discovery	Ustekinumab	10
6020-0005	5.46047	P.6020	0w	Lesional	Discovery	Ustekinumab	7.2
6020-0105	5.47157	P.6020	1w	Lesional	Discovery	Ustekinumab	6.6
6020-1205	6.80525	P.6020	12w	Lesional	Discovery	Ustekinumab	2.8
6021-1205	6.06422	P.6021	12w	Lesional	Discovery	Adalimumab	8.2
6021-0105	4.32783	P.6021	1w	Lesional	Discovery	Adalimumab	12.6
6021-0005	4.54039	P.6021	0w	Lesional	Discovery	Adalimumab	16.7
6022-0005	5.34844	P.6022	0w	Lesional	Discovery	Adalimumab	13.5
6022-0105	4.52799	P.6022	1w	Lesional	Discovery	Adalimumab	13.1
6022-1205	6.75618	P.6022	12w	Lesional	Discovery	Adalimumab	3.4
6023-0005	6.09515	P.6023	0w	Lesional	Discovery	Adalimumab	10.8
6023-1205	6.21875	P.6023	12w	Lesional	Discovery	Adalimumab	1.2
6023-0105	4.73872	P.6023	1w	Lesional	Discovery	Adalimumab	10.8
6024-0105	4.37562	P.6024	1w	Lesional	Discovery	Adalimumab	8.4
6024-1205	6.7974	P.6024	12w	Lesional	Discovery	Adalimumab	2.5
6024-0005	4.94256	P.6024	0w	Lesional	Discovery	Adalimumab	8.4
6025-0005	6.10963	P.6025	0w	Lesional	Discovery	Ustekinumab	16.4
6025-0105	5.82801	P.6025	1w	Lesional	Discovery	Ustekinumab	13.7
6025-1205	6.48642	P.6025	12w	Lesional	Discovery	Ustekinumab	0.3
6026-0105	5.60297	P.6026	1w	Lesional	Discovery	Adalimumab	6.6
6026-0005	6.38932	P.6026	0w	Lesional	Discovery	Adalimumab	7.6
6026-1205	7.03794	P.6026	12w	Lesional	Discovery	Adalimumab	0
6028-0105	6.0199	P.6028	1w	Lesional	Discovery	Ustekinumab	18.3
6028-1205	7.19096	P.6028	12w	Lesional	Discovery	Ustekinumab	2.2
6028-0005	5.35218	P.6028	0w	Lesional	Discovery	Ustekinumab	18.3
6029-0105	4.21217	P.6029	1w	Lesional	Discovery	Ustekinumab	23
6029-0005	4.12557	P.6029	0w	Lesional	Discovery	Ustekinumab	23
6029-1205	6.42092	P.6029	12w	Lesional	Discovery	Ustekinumab	0
6030-0005	5.02497	P.6030	0w	Lesional	Discovery	Ustekinumab	28.2
6030-1205	4.97767	P.6030	12w	Lesional	Discovery	Ustekinumab	6.9
6030-0105	5.15953	P.6030	1w	Lesional	Discovery	Ustekinumab	26
6031-0105	4.75251	P.6031	1w	Lesional	Discovery	Ustekinumab	21.8
6031-0005	4.53194	P.6031	0w	Lesional	Discovery	Ustekinumab	21.8
6031-1205	6.28925	P.6031	12w	Lesional	Discovery	Ustekinumab	2.3
6032-0005	4.26304	P.6032	0w	Lesional	Discovery	Ustekinumab	15.4
6032-1205	6.91356	P.6032	12w	Lesional	Discovery	Ustekinumab	1.2
6032-0105	4.66962	P.6032	1w	Lesional	Discovery	Ustekinumab	15.4
6033-1205	6.46625	P.6033	12w	Lesional	Discovery	Ustekinumab	0.3
6033-0105	4.7228	P.6033	1w	Lesional	Discovery	Ustekinumab	10.6
6033-0005	5.16474	P.6033	0w	Lesional	Discovery	Ustekinumab	10.6
6034-0005	4.55834	P.6034	0w	Lesional	Discovery	Adalimumab	10.6
6034-0105	5.57487	P.6034	1w	Lesional	Discovery	Adalimumab	8.9
6034-1205	5.22251	P.6034	12w	Lesional	Discovery	Adalimumab	6.3
6035-0105	5.21614	P.6035	1w	Lesional	Discovery	Adalimumab	6.4
6035-1205	6.53769	P.6035	12w	Lesional	Discovery	Adalimumab	2.7
6035-0005	4.97707	P.6035	0w	Lesional	Discovery	Adalimumab	10
6036-0005	4.07961	P.6036	0w	Lesional	Discovery	Adalimumab	11.5
6036-1205	6.70751	P.6036	12w	Lesional	Discovery	Adalimumab	1.2
6036-0105	4.34744	P.6036	1w	Lesional	Discovery	Adalimumab	11.2
6038-0005	5.62436	P.6038	0w	Lesional	Discovery	Adalimumab	13.3
6038-1205	6.3046	P.6038	12w	Lesional	Discovery	Adalimumab	0
6038-0105	4.67463	P.6038	1w	Lesional	Discovery	Adalimumab	12.2
6039-0105	5.19474	P.6039	1w	Lesional	Discovery	Ustekinumab	19.6
6039-1205	6.73406	P.6039	12w	Lesional	Discovery	Ustekinumab	1.2
6039-0005	4.7585	P.6039	0w	Lesional	Discovery	Ustekinumab	19.6
6040-0105	5.05056	P.6040	1w	Lesional	Discovery	Adalimumab	10.2
6040-1205	6.8187	P.6040	12w	Lesional	Discovery	Adalimumab	2.4
6040-0005	4.72135	P.6040	0w	Lesional	Discovery	Adalimumab	10.2
6041-0006	4.8723	P.6041	0w	Lesional	Discovery	Adalimumab	10.3
6041-0105	5.85156	P.6041	1w	Lesional	Discovery	Adalimumab	10.6
6041-1205	6.55794	P.6041	12w	Lesional	Discovery	Adalimumab	0.6
1015-1205	4.30403	P.1015	12w	Lesional	Replication	Adalimumab	8.4
1015-0105	5.0747	P.1015	1w	Lesional	Replication	Adalimumab	8.4
1015-0005	4.31936	P.1015	0w	Lesional	Replication	Adalimumab	12.5
1016-1205	6.64657	P.1016	12w	Lesional	Replication	Ustekinumab	1.8
1016-0105	5.59311	P.1016	1w	Lesional	Replication	Ustekinumab	12.3
1016-0005	5.13685	P.1016	0w	Lesional	Replication	Ustekinumab	17.1
1021-1205	5.95694	P.1021	12w	Lesional	Replication	Adalimumab	4.7
1021-0105	4.97171	P.1021	1w	Lesional	Replication	Adalimumab	14.3
1021-0005	4.33003	P.1021	0w	Lesional	Replication	Adalimumab	15.6
1022-0005	4.82907	P.1022	0w	Lesional	Replication	Adalimumab	35.4
1022-1205	6.64346	P.1022	12w	Lesional	Replication	Adalimumab	1.2
1022-0105	5.18118	P.1022	1w	Lesional	Replication	Adalimumab	33.9
1024-0105	4.60199	P.1024	1w	Lesional	Replication	Ustekinumab	7.5
1024-1205	5.27316	P.1024	12w	Lesional	Replication	Ustekinumab	3.1
1024-0005	4.5336	P.1024	0w	Lesional	Replication	Ustekinumab	10
1025-0105	4.53103	P.1025	1w	Lesional	Replication	Ustekinumab	31.5
1025-0005	3.73636	P.1025	0w	Lesional	Replication	Ustekinumab	34.5
1025-1205	6.98933	P.1025	12w	Lesional	Replication	Ustekinumab	1.5
1026-0005	4.50345	P.1026	0w	Lesional	Replication	Ustekinumab	23.2
1026-0105	4.65341	P.1026	1w	Lesional	Replication	Ustekinumab	23.2
1026-1205	7.01622	P.1026	12w	Lesional	Replication	Ustekinumab	0
1027-1205	6.79662	P.1027	12w	Lesional	Replication	Adalimumab	0.9
1027-0105	4.94625	P.1027	1w	Lesional	Replication	Adalimumab	14.4
1027-0005	5.65391	P.1027	0w	Lesional	Replication	Adalimumab	15.9
1028-0105	6.6968	P.1028	1w	Lesional	Replication	Adalimumab	8.4
1028-1205	7.10111	P.1028	12w	Lesional	Replication	Adalimumab	4.9
1028-0005	5.19278	P.1028	0w	Lesional	Replication	Adalimumab	15.8
1029-0105	5.06984	P.1029	1w	Lesional	Replication	Ustekinumab	14.6
1029-0005	4.90976	P.1029	0w	Lesional	Replication	Ustekinumab	15.9
1029-1205	5.80553	P.1029	12w	Lesional	Replication	Ustekinumab	5.2
1032-1205	5.99019	P.1032	12w	Lesional	Replication	Adalimumab	0.5
1032-0005	4.69959	P.1032	0w	Lesional	Replication	Adalimumab	10.3
1032-0105	5.13627	P.1032	1w	Lesional	Replication	Adalimumab	7.8
124001-0105	4.40494	P.124001	1w	Lesional	Replication	Adalimumab	8
124001-0005	4.23046	P.124001	0w	Lesional	Replication	Adalimumab	12
124001-1205	6.67724	P.124001	12w	Lesional	Replication	Adalimumab	0
124003-0005	4.40177	P.124003	0w	Lesional	Replication	Adalimumab	13.2
124003-1205	6.61202	P.124003	12w	Lesional	Replication	Adalimumab	3.3
138005-0105	5.06662	P.138005	1w	Lesional	Replication	Adalimumab	22.8
138005-0005	4.67915	P.138005	0w	Lesional	Replication	Adalimumab	31.2
138005-1205	4.77576	P.138005	12w	Lesional	Replication	Adalimumab	5.2
23011-0005	5.00379	P.23011	0w	Lesional	Replication	Adalimumab	14.1
23011-0105	4.76282	P.23011	1w	Lesional	Replication	Adalimumab	14.1
42001-1205	6.6165	P.42001	12w	Lesional	Replication	Adalimumab	6.6
42001-0005	4.08486	P.42001	0w	Lesional	Replication	Adalimumab	19.2
42001-0105	4.53545	P.42001	1w	Lesional	Replication	Adalimumab	15.8
42005-1205	7.23472	P.42005	12w	Lesional	Replication	Adalimumab	5.8
42005-0105	6.34426	P.42005	1w	Lesional	Replication	Adalimumab	8.4
42005-0005	4.58382	P.42005	0w	Lesional	Replication	Adalimumab	7.8
43001-0105	5.08964	P.43001	1w	Lesional	Replication	Adalimumab	5.1
43001-0005	4.93582	P.43001	0w	Lesional	Replication	Adalimumab	9.8
43001-1205	5.9438	P.43001	12w	Lesional	Replication	Adalimumab	1.2
43003-1205	4.71577	P.43003	12w	Lesional	Replication	Adalimumab	14.1
43003-0105	5.00411	P.43003	1w	Lesional	Replication	Adalimumab	18.2
43003-0005	4.53592	P.43003	0w	Lesional	Replication	Adalimumab	19
43004-0005	5.01536	P.43004	0w	Lesional	Replication	Adalimumab	10
43004-0105	4.69526	P.43004	1w	Lesional	Replication	Adalimumab	10
43004-1205	6.97859	P.43004	12w	Lesional	Replication	Adalimumab	0.9
43005-0005	4.98913	P.43005	0w	Lesional	Replication	Adalimumab	12.4
43005-0105	4.31229	P.43005	1w	Lesional	Replication	Adalimumab	10.8
43005-1205	6.49313	P.43005	12w	Lesional	Replication	Adalimumab	2.5
5026-0005	5.11628	P.5026	0w	Lesional	Replication	Ustekinumab	12
5026-0105	5.28237	P.5026	1w	Lesional	Replication	Ustekinumab	10.9
5026-1205	6.69441	P.5026	12w	Lesional	Replication	Ustekinumab	9.3
5028-0105	4.28425	P.5028	1w	Lesional	Replication	Ustekinumab	24.8
5028-1205	5.97146	P.5028	12w	Lesional	Replication	Ustekinumab	1.2
5028-0005	4.70443	P.5028	0w	Lesional	Replication	Ustekinumab	29.6
5031-0105	4.68662	P.5031	1w	Lesional	Replication	Adalimumab	15.1
5031-1206	4.67063	P.5031	12w	Lesional	Replication	Adalimumab	21.3
5031-0005	4.16552	P.5031	0w	Lesional	Replication	Adalimumab	16.6
5032-1205	5.9918	P.5032	12w	Lesional	Replication	Ustekinumab	0.6
5032-0005	4.25151	P.5032	0w	Lesional	Replication	Ustekinumab	6.6
5032-0105	4.42293	P.5032	1w	Lesional	Replication	Ustekinumab	5.8
5033-0105	4.95405	P.5033	1w	Lesional	Replication	Ustekinumab	7.2
5033-0006	4.34223	P.5033	0w	Lesional	Replication	Ustekinumab	13
5033-1205	6.45279	P.5033	12w	Lesional	Replication	Ustekinumab	0.4
5034-0105	4.64728	P.5034	1w	Lesional	Replication	Ustekinumab	11.1
5034-1205	5.16625	P.5034	12w	Lesional	Replication	Ustekinumab	1.8
5034-0005	4.72268	P.5034	0w	Lesional	Replication	Ustekinumab	11.1
5035-1205	5.90434	P.5035	12w	Lesional	Replication	Ustekinumab	4.3
5035-0105	5.24136	P.5035	1w	Lesional	Replication	Ustekinumab	16
5035-0005	5.23729	P.5035	0w	Lesional	Replication	Ustekinumab	19.3
5036-0105	5.94728	P.5036	1w	Lesional	Replication	Adalimumab	7.8
5036-1205	6.83702	P.5036	12w	Lesional	Replication	Adalimumab	10.6
5036-0005	5.2853	P.5036	0w	Lesional	Replication	Adalimumab	10.1
5038-0105	5.06942	P.5038	1w	Lesional	Replication	Ustekinumab	17.5
5038-1205	6.89374	P.5038	12w	Lesional	Replication	Ustekinumab	2
5038-0005	4.45768	P.5038	0w	Lesional	Replication	Ustekinumab	17.8
5039-1205	6.85671	P.5039	12w	Lesional	Replication	Adalimumab	1
5039-0005	4.93206	P.5039	0w	Lesional	Replication	Adalimumab	20.4
5039-0105	6.30931	P.5039	1w	Lesional	Replication	Adalimumab	18.9
5040-1205	4.80607	P.5040	12w	Lesional	Replication	Ustekinumab	8.6
5040-0105	4.07323	P.5040	1w	Lesional	Replication	Ustekinumab	21.5
5040-0005	3.8098	P.5040	0w	Lesional	Replication	Ustekinumab	21.5
5041-0005	4.55822	P.5041	0w	Lesional	Replication	Ustekinumab	26.3
5041-0105	4.56415	P.5041	1w	Lesional	Replication	Ustekinumab	20.8
5041-1205	6.37317	P.5041	12w	Lesional	Replication	Ustekinumab	17.7
5042-0005	5.7321	P.5042	0w	Lesional	Replication	Ustekinumab	31.9
5042-1205	6.95893	P.5042	12w	Lesional	Replication	Ustekinumab	3.4
5042-0105	6.27143	P.5042	1w	Lesional	Replication	Ustekinumab	28.3
5044-0005	4.85111	P.5044	0w	Lesional	Replication	Ustekinumab	23.5
5044-0105	4.53053	P.5044	1w	Lesional	Replication	Ustekinumab	19.7
5044-1205	6.12974	P.5044	12w	Lesional	Replication	Ustekinumab	3.3
5045-0005	4.7092	P.5045	0w	Lesional	Replication	Ustekinumab	25
5045-0105	5.83072	P.5045	1w	Lesional	Replication	Ustekinumab	22.3
5045-1205	6.06063	P.5045	12w	Lesional	Replication	Ustekinumab	11.4
5046-1205	6.96372	P.5046	12w	Lesional	Replication	Ustekinumab	0.7
5046-0005	5.10128	P.5046	0w	Lesional	Replication	Ustekinumab	20
5046-0105	4.60556	P.5046	1w	Lesional	Replication	Ustekinumab	17.4
60006-0105	5.35209	P.60006	1w	Lesional	Replication	Adalimumab	7
60006-1205	7.31621	P.60006	12w	Lesional	Replication	Adalimumab	0.3
60006-0005	5.2563	P.60006	0w	Lesional	Replication	Adalimumab	7
60008-0005	4.69942	P.60008	0w	Lesional	Replication	Adalimumab	30.2
60008-0105	4.20713	P.60008	1w	Lesional	Replication	Adalimumab	29
60013-0005	4.20487	P.60013	0w	Lesional	Replication	Adalimumab	27
60013-1205	4.05012	P.60013	12w	Lesional	Replication	Adalimumab	9.5
60013-0105	4.31062	P.60013	1w	Lesional	Replication	Adalimumab	17
60019-0005	4.2081	P.60019	0w	Lesional	Replication	Adalimumab	9.9
60019-0105	4.44652	P.60019	1w	Lesional	Replication	Adalimumab	9.1
6011-0005	4.87483	P.6011	0w	Lesional	Replication	Ustekinumab	12.2
6011-0105	5.54068	P.6011	1w	Lesional	Replication	Ustekinumab	11.9
6011-1205	7.32236	P.6011	12w	Lesional	Replication	Ustekinumab	2.3
6042-0105	4.75868	P.6042	1w	Lesional	Replication	Ustekinumab	5.6
6042-0005	4.61626	P.6042	0w	Lesional	Replication	Ustekinumab	5.9
6043-0105	4.56146	P.6043	1w	Lesional	Replication	Ustekinumab	4.9
6043-0005	4.71337	P.6043	0w	Lesional	Replication	Ustekinumab	4.9
6043-1205	5.14595	P.6043	12w	Lesional	Replication	Ustekinumab	4.8
6044-0005	5.98644	P.6044	0w	Lesional	Replication	Ustekinumab	5.8
6044-0105	5.74992	P.6044	1w	Lesional	Replication	Ustekinumab	5.8
6044-1205	5.58886	P.6044	12w	Lesional	Replication	Ustekinumab	5.7
6045-0005	4.81211	P.6045	0w	Lesional	Replication	Ustekinumab	12.9
6045-0105	4.565	P.6045	1w	Lesional	Replication	Ustekinumab	12.9
6045-1205	5.57499	P.6045	12w	Lesional	Replication	Ustekinumab	5.4
6046-0005	5.45636	P.6046	0w	Lesional	Replication	Ustekinumab	16.9
6046-0105	5.08769	P.6046	1w	Lesional	Replication	Ustekinumab	16.9
6046-1205	6.98371	P.6046	12w	Lesional	Replication	Ustekinumab	0.9
6047-0005	4.58415	P.6047	0w	Lesional	Replication	Adalimumab	12.4
6047-1205	6.93948	P.6047	12w	Lesional	Replication	Adalimumab	1.5
6047-0105	5.35069	P.6047	1w	Lesional	Replication	Adalimumab	12.4
6049-1206	6.09296	P.6049	12w	Lesional	Replication	Ustekinumab	3.1
6049-0105	4.34496	P.6049	1w	Lesional	Replication	Ustekinumab	9.2
6049-0005	4.529	P.6049	0w	Lesional	Replication	Ustekinumab	9.2
6050-0005	4.41317	P.6050	0w	Lesional	Replication	Ustekinumab	11.1
6050-0105	5.45308	P.6050	1w	Lesional	Replication	Ustekinumab	11.1
6050-1205	6.63678	P.6050	12w	Lesional	Replication	Ustekinumab	0
6051-0005	4.82159	P.6051	0w	Lesional	Replication	Ustekinumab	9.8
6051-1205	7.02447	P.6051	12w	Lesional	Replication	Ustekinumab	1.8
6051-0105	5.31672	P.6051	1w	Lesional	Replication	Ustekinumab	9.8
6052-1205	6.42303	P.6052	12w	Lesional	Replication	Ustekinumab	2.7
6052-0005	5.5104	P.6052	0w	Lesional	Replication	Ustekinumab	8.9
6052-0105	4.43806	P.6052	1w	Lesional	Replication	Ustekinumab	8.6
6056-0005	4.72362	P.6056	0w	Lesional	Replication	Adalimumab	20.7
6056-0105	5.33659	P.6056	1w	Lesional	Replication	Adalimumab	11
6056-1205	6.9382	P.6056	12w	Lesional	Replication	Adalimumab	2.6
6059-0005	4.11795	P.6059	0w	Lesional	Replication	Adalimumab	19.5
6059-0105	4.78046	P.6059	1w	Lesional	Replication	Adalimumab	13.3
6061-0005	4.62065	P.6061	0w	Lesional	Replication	Adalimumab	18.9
6061-0105	5.0483	P.6061	1w	Lesional	Replication	Adalimumab	11.5
6061-1205	5.63325	P.6061	12w	Lesional	Replication	Adalimumab	2.7
6063-0005	5.1866	P.6063	0w	Lesional	Replication	Adalimumab	12
6063-0105	5.18283	P.6063	1w	Lesional	Replication	Adalimumab	13.2
6063-1205	6.68917	P.6063	12w	Lesional	Replication	Adalimumab	3
6071-0005	4.33464	P.6071	0w	Lesional	Replication	Adalimumab	10.1
6071-0105	4.85123	P.6071	1w	Lesional	Replication	Adalimumab	8.9
6071-1205	6.86275	P.6071	12w	Lesional	Replication	Adalimumab	1.8

## Sheet: RORC_Lesional
Sample_id	expr	Patient_id	Time	Tissue	Cohort	Drug	PASI
1001-0105	1.67466	P.1001	1w	Lesional	Discovery	Adalimumab	15
1001-1205	1.32791	P.1001	12w	Lesional	Discovery	Adalimumab	6.6
1001-0005	1.67067	P.1001	0w	Lesional	Discovery	Adalimumab	17.2
1002-0005	2.44065	P.1002	0w	Lesional	Discovery	Adalimumab	15.4
1002-0105	5.0624	P.1002	1w	Lesional	Discovery	Adalimumab	11.5
1003-0105	2.29105	P.1003	1w	Lesional	Discovery	Adalimumab	9.3
1003-0005	2.42801	P.1003	0w	Lesional	Discovery	Adalimumab	12.8
1004-1205	3.59763	P.1004	12w	Lesional	Discovery	Adalimumab	3.7
1004-0005	2.35573	P.1004	0w	Lesional	Discovery	Adalimumab	18.1
1004-0105	3.50104	P.1004	1w	Lesional	Discovery	Adalimumab	11.4
1005-0005	1.3587	P.1005	0w	Lesional	Discovery	Adalimumab	18.3
1005-0105	2.72171	P.1005	1w	Lesional	Discovery	Adalimumab	18.3
1006-0105	2.25416	P.1006	1w	Lesional	Discovery	Ustekinumab	21.8
1006-1205	3.80278	P.1006	12w	Lesional	Discovery	Ustekinumab	6.1
1006-0005	0.810177	P.1006	0w	Lesional	Discovery	Ustekinumab	20
1008-0105	2.28047	P.1008	1w	Lesional	Discovery	Ustekinumab	9
1008-1205	3.17199	P.1008	12w	Lesional	Discovery	Ustekinumab	2.4
1008-0005	1.81831	P.1008	0w	Lesional	Discovery	Ustekinumab	13
1009-0005	1.37487	P.1009	0w	Lesional	Discovery	Ustekinumab	26.2
1009-0105	1.28878	P.1009	1w	Lesional	Discovery	Ustekinumab	22.5
1013-0105	2.89239	P.1013	1w	Lesional	Discovery	Adalimumab	6.8
1013-0005	2.33915	P.1013	0w	Lesional	Discovery	Adalimumab	11.6
1014-0105	1.91211	P.1014	1w	Lesional	Discovery	Ustekinumab	9.6
1014-1205	2.61654	P.1014	12w	Lesional	Discovery	Ustekinumab	3.8
1014-0005	1.7355	P.1014	0w	Lesional	Discovery	Ustekinumab	11.4
138001-0105	2.8425	P.138001	1w	Lesional	Discovery	Adalimumab	22.3
138001-0005	1.40698	P.138001	0w	Lesional	Discovery	Adalimumab	26.6
138001-1205	5.55547	P.138001	12w	Lesional	Discovery	Adalimumab	0
138002-1205	4.78983	P.138002	12w	Lesional	Discovery	Adalimumab	4.7
138002-0105	2.33805	P.138002	1w	Lesional	Discovery	Adalimumab	8.7
138002-0005	2.67728	P.138002	0w	Lesional	Discovery	Adalimumab	8.7
138003-0105	4.0952	P.138003	1w	Lesional	Discovery	Adalimumab	8.5
138003-0005	2.83216	P.138003	0w	Lesional	Discovery	Adalimumab	15.3
138003-1205	4.90869	P.138003	12w	Lesional	Discovery	Adalimumab	2.9
138004-0105	2.58085	P.138004	1w	Lesional	Discovery	Adalimumab	20.1
138004-1205	2.78392	P.138004	12w	Lesional	Discovery	Adalimumab	17.3
138004-0005	3.03532	P.138004	0w	Lesional	Discovery	Adalimumab	20.2
23002-0105	3.4337	P.23002	1w	Lesional	Discovery	Adalimumab	10.3
23002-0005	3.83484	P.23002	0w	Lesional	Discovery	Adalimumab	12.9
23003-0105	1.76718	P.23003	1w	Lesional	Discovery	Ustekinumab	9.1
23003-1205	3.49558	P.23003	12w	Lesional	Discovery	Ustekinumab	6.3
23003-0005	2.17826	P.23003	0w	Lesional	Discovery	Ustekinumab	13.9
23005-0105	2.76045	P.23005	1w	Lesional	Discovery	Adalimumab	10.4
23005-0005	3.1416	P.23005	0w	Lesional	Discovery	Adalimumab	13.1
23006-0005	1.63706	P.23006	0w	Lesional	Discovery	Adalimumab	18.5
23006-0105	1.38622	P.23006	1w	Lesional	Discovery	Adalimumab	18
23007-1205	4.42671	P.23007	12w	Lesional	Discovery	Adalimumab	1.8
23007-0105	3.12828	P.23007	1w	Lesional	Discovery	Adalimumab	11.5
23007-0005	1.6075	P.23007	0w	Lesional	Discovery	Adalimumab	12.2
23009-0005	2.85234	P.23009	0w	Lesional	Discovery	Adalimumab	15.4
23009-0105	3.20229	P.23009	1w	Lesional	Discovery	Adalimumab	11.8
23012-0105	3.69997	P.23012	1w	Lesional	Discovery	Adalimumab	9.6
23012-0005	3.66036	P.23012	0w	Lesional	Discovery	Adalimumab	10.5
23012-1206	2.86849	P.23012	12w	Lesional	Discovery	Adalimumab	3.5
5002-0105	2.67312	P.5002	1w	Lesional	Discovery	Adalimumab	11.2
5002-1205	3.59399	P.5002	12w	Lesional	Discovery	Adalimumab	3.3
5002-0005	2.91263	P.5002	0w	Lesional	Discovery	Adalimumab	13.4
5003-0005	1.65419	P.5003	0w	Lesional	Discovery	Ustekinumab	19.2
5003-1205	3.8399	P.5003	12w	Lesional	Discovery	Ustekinumab	4.7
5003-0105	2.17887	P.5003	1w	Lesional	Discovery	Ustekinumab	19.5
5004-0005	1.85084	P.5004	0w	Lesional	Discovery	Ustekinumab	11.4
5004-1205	4.70845	P.5004	12w	Lesional	Discovery	Ustekinumab	1.8
5004-0105	2.7683	P.5004	1w	Lesional	Discovery	Ustekinumab	9.7
5006-0005	3.07717	P.5006	0w	Lesional	Discovery	Ustekinumab	19.5
5006-0105	3.0872	P.5006	1w	Lesional	Discovery	Ustekinumab	19.5
5006-1205	4.91739	P.5006	12w	Lesional	Discovery	Ustekinumab	3.5
5007-0105	2.19306	P.5007	1w	Lesional	Discovery	Ustekinumab	11
5007-0005	2.2225	P.5007	0w	Lesional	Discovery	Ustekinumab	11
5007-1205	3.95976	P.5007	12w	Lesional	Discovery	Ustekinumab	3.3
5008-0105	1.76429	P.5008	1w	Lesional	Discovery	Adalimumab	29.9
5008-1205	1.61917	P.5008	12w	Lesional	Discovery	Adalimumab	32.7
5008-0005	1.74957	P.5008	0w	Lesional	Discovery	Adalimumab	31.2
5009-0005	2.45732	P.5009	0w	Lesional	Discovery	Adalimumab	23.5
5009-1205	3.58057	P.5009	12w	Lesional	Discovery	Adalimumab	6.1
5009-0105	2.77745	P.5009	1w	Lesional	Discovery	Adalimumab	19.7
5010-0105	1.40104	P.5010	1w	Lesional	Discovery	Ustekinumab	8.4
5010-1205	3.75749	P.5010	12w	Lesional	Discovery	Ustekinumab	7.1
5010-0005	2.51297	P.5010	0w	Lesional	Discovery	Ustekinumab	11.1
5011-0105	2.86373	P.5011	1w	Lesional	Discovery	Ustekinumab	16
5011-1205	4.67843	P.5011	12w	Lesional	Discovery	Ustekinumab	0.8
5011-0005	2.02496	P.5011	0w	Lesional	Discovery	Ustekinumab	15.8
5012-0005	3.38717	P.5012	0w	Lesional	Discovery	Ustekinumab	11.8
5012-0105	4.41979	P.5012	1w	Lesional	Discovery	Ustekinumab	12
5012-1205	5.54272	P.5012	12w	Lesional	Discovery	Ustekinumab	0.6
5013-0005	3.0014	P.5013	0w	Lesional	Discovery	Ustekinumab	10.8
5013-0105	2.8176	P.5013	1w	Lesional	Discovery	Ustekinumab	11.4
5013-1205	4.16736	P.5013	12w	Lesional	Discovery	Ustekinumab	6
5014-0005	0.709962	P.5014	0w	Lesional	Discovery	Ustekinumab	34.4
5014-1205	2.31968	P.5014	12w	Lesional	Discovery	Ustekinumab	2.4
5014-0105	0.861328	P.5014	1w	Lesional	Discovery	Ustekinumab	31.4
5015-0005	2.19092	P.5015	0w	Lesional	Discovery	Ustekinumab	25.4
5015-0105	1.74578	P.5015	1w	Lesional	Discovery	Ustekinumab	26.8
5015-1205	5.05513	P.5015	12w	Lesional	Discovery	Ustekinumab	6.6
5016-0005	2.46888	P.5016	0w	Lesional	Discovery	Ustekinumab	23.8
5016-1205	3.94902	P.5016	12w	Lesional	Discovery	Ustekinumab	1.8
5016-0105	3.17249	P.5016	1w	Lesional	Discovery	Ustekinumab	25.5
5017-0005	1.91457	P.5017	0w	Lesional	Discovery	Ustekinumab	16.9
5017-0105	1.82161	P.5017	1w	Lesional	Discovery	Ustekinumab	14.5
5017-1205	3.07467	P.5017	12w	Lesional	Discovery	Ustekinumab	1.2
5018-1205	4.35018	P.5018	12w	Lesional	Discovery	Adalimumab	0.3
5018-0105	3.69791	P.5018	1w	Lesional	Discovery	Adalimumab	13.5
5018-0005	2.38355	P.5018	0w	Lesional	Discovery	Adalimumab	20.7
5019-0105	3.51763	P.5019	1w	Lesional	Discovery	Adalimumab	11.5
5019-0005	1.30471	P.5019	0w	Lesional	Discovery	Adalimumab	14.4
5019-1205	3.71877	P.5019	12w	Lesional	Discovery	Adalimumab	2.1
5020-0005	2.65286	P.5020	0w	Lesional	Discovery	Ustekinumab	8
5020-0105	3.47742	P.5020	1w	Lesional	Discovery	Ustekinumab	8
5020-1205	4.54703	P.5020	12w	Lesional	Discovery	Ustekinumab	2.4
5021-0105	1.08849	P.5021	1w	Lesional	Discovery	Ustekinumab	29
5021-1205	0.98243	P.5021	12w	Lesional	Discovery	Ustekinumab	17.6
5021-0005	2.07047	P.5021	0w	Lesional	Discovery	Ustekinumab	29
5022-0105	2.64577	P.5022	1w	Lesional	Discovery	Ustekinumab	5.4
5022-0005	2.48043	P.5022	0w	Lesional	Discovery	Ustekinumab	8.9
5022-1205	4.20096	P.5022	12w	Lesional	Discovery	Ustekinumab	4.8
5023-0005	1.99342	P.5023	0w	Lesional	Discovery	Ustekinumab	20
5023-1205	4.3842	P.5023	12w	Lesional	Discovery	Ustekinumab	8
5023-0105	2.42086	P.5023	1w	Lesional	Discovery	Ustekinumab	20
5024-0105	2.25016	P.5024	1w	Lesional	Discovery	Adalimumab	14.2
5024-0005	1.60512	P.5024	0w	Lesional	Discovery	Adalimumab	14.2
5024-1205	3.57951	P.5024	12w	Lesional	Discovery	Adalimumab	7.8
5025-0005	1.95365	P.5025	0w	Lesional	Discovery	Ustekinumab	11
5025-1205	3.26749	P.5025	12w	Lesional	Discovery	Ustekinumab	4.3
5025-0105	2.69103	P.5025	1w	Lesional	Discovery	Ustekinumab	9.5
60001-1205	4.72066	P.60001	12w	Lesional	Discovery	Ustekinumab	3.9
60001-0105	2.08209	P.60001	1w	Lesional	Discovery	Ustekinumab	14.8
60001-0005	2.51868	P.60001	0w	Lesional	Discovery	Ustekinumab	14.8
60005-0005	1.53981	P.60005	0w	Lesional	Discovery	Adalimumab	11
60005-1205	5.42865	P.60005	12w	Lesional	Discovery	Adalimumab	0
60005-0105	1.34716	P.60005	1w	Lesional	Discovery	Adalimumab	12.8
6001-0105	1.65745	P.6001	1w	Lesional	Discovery	Ustekinumab	6.2
6001-0005	0.843383	P.6001	0w	Lesional	Discovery	Ustekinumab	8.2
6001-1205	5.01072	P.6001	12w	Lesional	Discovery	Ustekinumab	2.6
6002-1205	3.22039	P.6002	12w	Lesional	Discovery	Ustekinumab	1.8
6002-0105	2.28692	P.6002	1w	Lesional	Discovery	Ustekinumab	9.7
6002-0005	1.30634	P.6002	0w	Lesional	Discovery	Ustekinumab	13.7
6003-0005	2.42606	P.6003	0w	Lesional	Discovery	Ustekinumab	14.5
6003-0105	3.05338	P.6003	1w	Lesional	Discovery	Ustekinumab	11
6003-1205	4.06892	P.6003	12w	Lesional	Discovery	Ustekinumab	17
6004-0105	1.34441	P.6004	1w	Lesional	Discovery	Adalimumab	10.6
6004-1205	5.0312	P.6004	12w	Lesional	Discovery	Adalimumab	1
6004-0005	1.37414	P.6004	0w	Lesional	Discovery	Adalimumab	14.4
6005-0005	2.36058	P.6005	0w	Lesional	Discovery	Ustekinumab	23.4
6005-1205	5.43123	P.6005	12w	Lesional	Discovery	Ustekinumab	1.2
6005-0105	3.43323	P.6005	1w	Lesional	Discovery	Ustekinumab	13.7
6006-0005	2.19474	P.6006	0w	Lesional	Discovery	Ustekinumab	6.8
6006-0105	2.31441	P.6006	1w	Lesional	Discovery	Ustekinumab	5.8
6006-1205	3.86648	P.6006	12w	Lesional	Discovery	Ustekinumab	2.9
6007-1205	4.96746	P.6007	12w	Lesional	Discovery	Ustekinumab	2.6
6007-0105	2.45773	P.6007	1w	Lesional	Discovery	Ustekinumab	10.1
6007-0005	1.86964	P.6007	0w	Lesional	Discovery	Ustekinumab	10.1
6008-1205	4.82941	P.6008	12w	Lesional	Discovery	Ustekinumab	0.9
6008-0005	1.85101	P.6008	0w	Lesional	Discovery	Ustekinumab	10.4
6008-0105	2.22684	P.6008	1w	Lesional	Discovery	Ustekinumab	10.1
6010-1205	5.13577	P.6010	12w	Lesional	Discovery	Adalimumab	19.2
6010-0005	1.18638	P.6010	0w	Lesional	Discovery	Adalimumab	23.8
6010-0105	1.6773	P.6010	1w	Lesional	Discovery	Adalimumab	23.8
6012-1205	4.62419	P.6012	12w	Lesional	Discovery	Adalimumab	1.1
6012-0105	2.87696	P.6012	1w	Lesional	Discovery	Adalimumab	11.5
6012-0005	2.47909	P.6012	0w	Lesional	Discovery	Adalimumab	12.6
6013-0005	2.55837	P.6013	0w	Lesional	Discovery	Adalimumab	11.8
6013-0105	3.13531	P.6013	1w	Lesional	Discovery	Adalimumab	11.4
6013-1205	5.13145	P.6013	12w	Lesional	Discovery	Adalimumab	4.2
6014-0005	2.60271	P.6014	0w	Lesional	Discovery	Ustekinumab	10.6
6014-1205	4.91212	P.6014	12w	Lesional	Discovery	Ustekinumab	2.2
6014-0105	2.50038	P.6014	1w	Lesional	Discovery	Ustekinumab	9.6
6016-0105	3.50694	P.6016	1w	Lesional	Discovery	Adalimumab	5.6
6016-1205	5.38303	P.6016	12w	Lesional	Discovery	Adalimumab	0.7
6016-0005	3.29661	P.6016	0w	Lesional	Discovery	Adalimumab	6.9
6017-0105	2.74794	P.6017	1w	Lesional	Discovery	Adalimumab	11.4
6017-0005	2.57763	P.6017	0w	Lesional	Discovery	Adalimumab	13.6
6017-1205	5.48958	P.6017	12w	Lesional	Discovery	Adalimumab	0
6018-0105	1.84391	P.6018	1w	Lesional	Discovery	Adalimumab	6.6
6018-1205	5.52133	P.6018	12w	Lesional	Discovery	Adalimumab	4.6
6018-0005	2.617	P.6018	0w	Lesional	Discovery	Adalimumab	11.6
6019-0005	1.53111	P.6019	0w	Lesional	Discovery	Ustekinumab	18
6019-0105	2.67116	P.6019	1w	Lesional	Discovery	Ustekinumab	17.7
6019-1205	2.97644	P.6019	12w	Lesional	Discovery	Ustekinumab	10
6020-0005	3.91242	P.6020	0w	Lesional	Discovery	Ustekinumab	7.2
6020-0105	4.59814	P.6020	1w	Lesional	Discovery	Ustekinumab	6.6
6020-1205	5.69716	P.6020	12w	Lesional	Discovery	Ustekinumab	2.8
6021-1205	4.20531	P.6021	12w	Lesional	Discovery	Adalimumab	8.2
6021-0105	0.911505	P.6021	1w	Lesional	Discovery	Adalimumab	12.6
6021-0005	2.12312	P.6021	0w	Lesional	Discovery	Adalimumab	16.7
6022-0005	3.09925	P.6022	0w	Lesional	Discovery	Adalimumab	13.5
6022-0105	2.3021	P.6022	1w	Lesional	Discovery	Adalimumab	13.1
6022-1205	4.81893	P.6022	12w	Lesional	Discovery	Adalimumab	3.4
6023-0005	4.44599	P.6023	0w	Lesional	Discovery	Adalimumab	10.8
6023-1205	5.1544	P.6023	12w	Lesional	Discovery	Adalimumab	1.2
6023-0105	2.55986	P.6023	1w	Lesional	Discovery	Adalimumab	10.8
6024-0105	1.88218	P.6024	1w	Lesional	Discovery	Adalimumab	8.4
6024-1205	5.45115	P.6024	12w	Lesional	Discovery	Adalimumab	2.5
6024-0005	3.0126	P.6024	0w	Lesional	Discovery	Adalimumab	8.4
6025-0005	3.40818	P.6025	0w	Lesional	Discovery	Ustekinumab	16.4
6025-0105	4.18598	P.6025	1w	Lesional	Discovery	Ustekinumab	13.7
6025-1205	5.2639	P.6025	12w	Lesional	Discovery	Ustekinumab	0.3
6026-0105	4.61696	P.6026	1w	Lesional	Discovery	Adalimumab	6.6
6026-0005	4.91739	P.6026	0w	Lesional	Discovery	Adalimumab	7.6
6026-1205	5.79215	P.6026	12w	Lesional	Discovery	Adalimumab	0
6028-0105	4.10749	P.6028	1w	Lesional	Discovery	Ustekinumab	18.3
6028-1205	5.22256	P.6028	12w	Lesional	Discovery	Ustekinumab	2.2
6028-0005	2.77061	P.6028	0w	Lesional	Discovery	Ustekinumab	18.3
6029-0105	1.36508	P.6029	1w	Lesional	Discovery	Ustekinumab	23
6029-0005	0.769496	P.6029	0w	Lesional	Discovery	Ustekinumab	23
6029-1205	5.42106	P.6029	12w	Lesional	Discovery	Ustekinumab	0
6030-0005	3.65871	P.6030	0w	Lesional	Discovery	Ustekinumab	28.2
6030-1205	2.55337	P.6030	12w	Lesional	Discovery	Ustekinumab	6.9
6030-0105	2.98288	P.6030	1w	Lesional	Discovery	Ustekinumab	26
6031-0105	2.59326	P.6031	1w	Lesional	Discovery	Ustekinumab	21.8
6031-0005	1.27137	P.6031	0w	Lesional	Discovery	Ustekinumab	21.8
6031-1205	5.09777	P.6031	12w	Lesional	Discovery	Ustekinumab	2.3
6032-0005	1.76293	P.6032	0w	Lesional	Discovery	Ustekinumab	15.4
6032-1205	5.14396	P.6032	12w	Lesional	Discovery	Ustekinumab	1.2
6032-0105	1.00386	P.6032	1w	Lesional	Discovery	Ustekinumab	15.4
6033-1205	5.16862	P.6033	12w	Lesional	Discovery	Ustekinumab	0.3
6033-0105	2.31854	P.6033	1w	Lesional	Discovery	Ustekinumab	10.6
6033-0005	2.35972	P.6033	0w	Lesional	Discovery	Ustekinumab	10.6
6034-0005	1.65481	P.6034	0w	Lesional	Discovery	Adalimumab	10.6
6034-0105	3.50566	P.6034	1w	Lesional	Discovery	Adalimumab	8.9
6034-1205	2.23832	P.6034	12w	Lesional	Discovery	Adalimumab	6.3
6035-0105	3.24104	P.6035	1w	Lesional	Discovery	Adalimumab	6.4
6035-1205	4.89229	P.6035	12w	Lesional	Discovery	Adalimumab	2.7
6035-0005	2.81024	P.6035	0w	Lesional	Discovery	Adalimumab	10
6036-0005	0.998266	P.6036	0w	Lesional	Discovery	Adalimumab	11.5
6036-1205	4.9486	P.6036	12w	Lesional	Discovery	Adalimumab	1.2
6036-0105	1.96927	P.6036	1w	Lesional	Discovery	Adalimumab	11.2
6038-0005	5.02698	P.6038	0w	Lesional	Discovery	Adalimumab	13.3
6038-1205	4.86189	P.6038	12w	Lesional	Discovery	Adalimumab	0
6038-0105	3.19966	P.6038	1w	Lesional	Discovery	Adalimumab	12.2
6039-0105	3.00083	P.6039	1w	Lesional	Discovery	Ustekinumab	19.6
6039-1205	4.95336	P.6039	12w	Lesional	Discovery	Ustekinumab	1.2
6039-0005	3.15771	P.6039	0w	Lesional	Discovery	Ustekinumab	19.6
6040-0105	3.54726	P.6040	1w	Lesional	Discovery	Adalimumab	10.2
6040-1205	5.81794	P.6040	12w	Lesional	Discovery	Adalimumab	2.4
6040-0005	1.46215	P.6040	0w	Lesional	Discovery	Adalimumab	10.2
6041-0006	1.86694	P.6041	0w	Lesional	Discovery	Adalimumab	10.3
6041-0105	3.65247	P.6041	1w	Lesional	Discovery	Adalimumab	10.6
6041-1205	4.10788	P.6041	12w	Lesional	Discovery	Adalimumab	0.6
1015-1205	1.69857	P.1015	12w	Lesional	Replication	Adalimumab	8.4
1015-0105	2.96532	P.1015	1w	Lesional	Replication	Adalimumab	8.4
1015-0005	2.51036	P.1015	0w	Lesional	Replication	Adalimumab	12.5
1016-1205	4.77327	P.1016	12w	Lesional	Replication	Ustekinumab	1.8
1016-0105	3.019	P.1016	1w	Lesional	Replication	Ustekinumab	12.3
1016-0005	2.59467	P.1016	0w	Lesional	Replication	Ustekinumab	17.1
1021-1205	3.40149	P.1021	12w	Lesional	Replication	Adalimumab	4.7
1021-0105	1.60906	P.1021	1w	Lesional	Replication	Adalimumab	14.3
1021-0005	1.55293	P.1021	0w	Lesional	Replication	Adalimumab	15.6
1022-0005	1.14259	P.1022	0w	Lesional	Replication	Adalimumab	35.4
1022-1205	4.21212	P.1022	12w	Lesional	Replication	Adalimumab	1.2
1022-0105	1.72688	P.1022	1w	Lesional	Replication	Adalimumab	33.9
1024-0105	1.46469	P.1024	1w	Lesional	Replication	Ustekinumab	7.5
1024-1205	2.48883	P.1024	12w	Lesional	Replication	Ustekinumab	3.1
1024-0005	1.10764	P.1024	0w	Lesional	Replication	Ustekinumab	10
1025-0105	2.48031	P.1025	1w	Lesional	Replication	Ustekinumab	31.5
1025-0005	1.56427	P.1025	0w	Lesional	Replication	Ustekinumab	34.5
1025-1205	4.87932	P.1025	12w	Lesional	Replication	Ustekinumab	1.5
1026-0005	1.15262	P.1026	0w	Lesional	Replication	Ustekinumab	23.2
1026-0105	0.902731	P.1026	1w	Lesional	Replication	Ustekinumab	23.2
1026-1205	4.82416	P.1026	12w	Lesional	Replication	Ustekinumab	0
1027-1205	4.92582	P.1027	12w	Lesional	Replication	Adalimumab	0.9
1027-0105	1.79613	P.1027	1w	Lesional	Replication	Adalimumab	14.4
1027-0005	3.26358	P.1027	0w	Lesional	Replication	Adalimumab	15.9
1028-0105	4.94669	P.1028	1w	Lesional	Replication	Adalimumab	8.4
1028-1205	5.35649	P.1028	12w	Lesional	Replication	Adalimumab	4.9
1028-0005	3.28772	P.1028	0w	Lesional	Replication	Adalimumab	15.8
1029-0105	1.70627	P.1029	1w	Lesional	Replication	Ustekinumab	14.6
1029-0005	1.48641	P.1029	0w	Lesional	Replication	Ustekinumab	15.9
1029-1205	2.88241	P.1029	12w	Lesional	Replication	Ustekinumab	5.2
1032-1205	3.43632	P.1032	12w	Lesional	Replication	Adalimumab	0.5
1032-0005	1.84724	P.1032	0w	Lesional	Replication	Adalimumab	10.3
1032-0105	3.0276	P.1032	1w	Lesional	Replication	Adalimumab	7.8
124001-0105	1.45165	P.124001	1w	Lesional	Replication	Adalimumab	8
124001-0005	1.40923	P.124001	0w	Lesional	Replication	Adalimumab	12
124001-1205	4.87817	P.124001	12w	Lesional	Replication	Adalimumab	0
124003-0005	1.07462	P.124003	0w	Lesional	Replication	Adalimumab	13.2
124003-1205	4.8509	P.124003	12w	Lesional	Replication	Adalimumab	3.3
138005-0105	3.91286	P.138005	1w	Lesional	Replication	Adalimumab	22.8
138005-0005	3.32783	P.138005	0w	Lesional	Replication	Adalimumab	31.2
138005-1205	3.06327	P.138005	12w	Lesional	Replication	Adalimumab	5.2
23011-0005	2.6502	P.23011	0w	Lesional	Replication	Adalimumab	14.1
23011-0105	2.57529	P.23011	1w	Lesional	Replication	Adalimumab	14.1
42001-1205	3.88085	P.42001	12w	Lesional	Replication	Adalimumab	6.6
42001-0005	1.32216	P.42001	0w	Lesional	Replication	Adalimumab	19.2
42001-0105	1.29815	P.42001	1w	Lesional	Replication	Adalimumab	15.8
42005-1205	5.14917	P.42005	12w	Lesional	Replication	Adalimumab	5.8
42005-0105	3.75709	P.42005	1w	Lesional	Replication	Adalimumab	8.4
42005-0005	0.503331	P.42005	0w	Lesional	Replication	Adalimumab	7.8
43001-0105	2.94718	P.43001	1w	Lesional	Replication	Adalimumab	5.1
43001-0005	2.10831	P.43001	0w	Lesional	Replication	Adalimumab	9.8
43001-1205	3.35856	P.43001	12w	Lesional	Replication	Adalimumab	1.2
43003-1205	2.60652	P.43003	12w	Lesional	Replication	Adalimumab	14.1
43003-0105	2.1514	P.43003	1w	Lesional	Replication	Adalimumab	18.2
43003-0005	1.55727	P.43003	0w	Lesional	Replication	Adalimumab	19
43004-0005	2.44487	P.43004	0w	Lesional	Replication	Adalimumab	10
43004-0105	1.93365	P.43004	1w	Lesional	Replication	Adalimumab	10
43004-1205	4.67553	P.43004	12w	Lesional	Replication	Adalimumab	0.9
43005-0005	2.28094	P.43005	0w	Lesional	Replication	Adalimumab	12.4
43005-0105	1.0493	P.43005	1w	Lesional	Replication	Adalimumab	10.8
43005-1205	5.01393	P.43005	12w	Lesional	Replication	Adalimumab	2.5
5026-0005	3.05301	P.5026	0w	Lesional	Replication	Ustekinumab	12
5026-0105	3.19915	P.5026	1w	Lesional	Replication	Ustekinumab	10.9
5026-1205	5.17318	P.5026	12w	Lesional	Replication	Ustekinumab	9.3
5028-0105	1.85388	P.5028	1w	Lesional	Replication	Ustekinumab	24.8
5028-1205	4.0923	P.5028	12w	Lesional	Replication	Ustekinumab	1.2
5028-0005	2.10408	P.5028	0w	Lesional	Replication	Ustekinumab	29.6
5031-0105	2.10493	P.5031	1w	Lesional	Replication	Adalimumab	15.1
5031-1206	2.44307	P.5031	12w	Lesional	Replication	Adalimumab	21.3
5031-0005	1.51527	P.5031	0w	Lesional	Replication	Adalimumab	16.6
5032-1205	4.21645	P.5032	12w	Lesional	Replication	Ustekinumab	0.6
5032-0005	1.247	P.5032	0w	Lesional	Replication	Ustekinumab	6.6
5032-0105	1.78218	P.5032	1w	Lesional	Replication	Ustekinumab	5.8
5033-0105	3.15763	P.5033	1w	Lesional	Replication	Ustekinumab	7.2
5033-0006	2.22822	P.5033	0w	Lesional	Replication	Ustekinumab	13
5033-1205	4.78071	P.5033	12w	Lesional	Replication	Ustekinumab	0.4
5034-0105	2.74407	P.5034	1w	Lesional	Replication	Ustekinumab	11.1
5034-1205	3.42678	P.5034	12w	Lesional	Replication	Ustekinumab	1.8
5034-0005	3.2423	P.5034	0w	Lesional	Replication	Ustekinumab	11.1
5035-1205	4.6789	P.5035	12w	Lesional	Replication	Ustekinumab	4.3
5035-0105	3.68285	P.5035	1w	Lesional	Replication	Ustekinumab	16
5035-0005	3.35446	P.5035	0w	Lesional	Replication	Ustekinumab	19.3
5036-0105	4.16091	P.5036	1w	Lesional	Replication	Adalimumab	7.8
5036-1205	5.80217	P.5036	12w	Lesional	Replication	Adalimumab	10.6
5036-0005	3.27917	P.5036	0w	Lesional	Replication	Adalimumab	10.1
5038-0105	2.65136	P.5038	1w	Lesional	Replication	Ustekinumab	17.5
5038-1205	4.63441	P.5038	12w	Lesional	Replication	Ustekinumab	2
5038-0005	1.94733	P.5038	0w	Lesional	Replication	Ustekinumab	17.8
5039-1205	4.64959	P.5039	12w	Lesional	Replication	Adalimumab	1
5039-0005	2.56252	P.5039	0w	Lesional	Replication	Adalimumab	20.4
5039-0105	5.19121	P.5039	1w	Lesional	Replication	Adalimumab	18.9
5040-1205	2.68094	P.5040	12w	Lesional	Replication	Ustekinumab	8.6
5040-0105	1.59959	P.5040	1w	Lesional	Replication	Ustekinumab	21.5
5040-0005	1.79699	P.5040	0w	Lesional	Replication	Ustekinumab	21.5
5041-0005	2.09622	P.5041	0w	Lesional	Replication	Ustekinumab	26.3
5041-0105	1.67343	P.5041	1w	Lesional	Replication	Ustekinumab	20.8
5041-1205	4.19198	P.5041	12w	Lesional	Replication	Ustekinumab	17.7
5042-0005	3.9898	P.5042	0w	Lesional	Replication	Ustekinumab	31.9
5042-1205	5.87385	P.5042	12w	Lesional	Replication	Ustekinumab	3.4
5042-0105	3.93427	P.5042	1w	Lesional	Replication	Ustekinumab	28.3
5044-0005	2.16836	P.5044	0w	Lesional	Replication	Ustekinumab	23.5
5044-0105	2.47269	P.5044	1w	Lesional	Replication	Ustekinumab	19.7
5044-1205	4.41618	P.5044	12w	Lesional	Replication	Ustekinumab	3.3
5045-0005	2.20881	P.5045	0w	Lesional	Replication	Ustekinumab	25
5045-0105	3.4632	P.5045	1w	Lesional	Replication	Ustekinumab	22.3
5045-1205	3.70604	P.5045	12w	Lesional	Replication	Ustekinumab	11.4
5046-1205	5.40261	P.5046	12w	Lesional	Replication	Ustekinumab	0.7
5046-0005	2.92375	P.5046	0w	Lesional	Replication	Ustekinumab	20
5046-0105	1.87901	P.5046	1w	Lesional	Replication	Ustekinumab	17.4
60006-0105	3.84245	P.60006	1w	Lesional	Replication	Adalimumab	7
60006-1205	5.58299	P.60006	12w	Lesional	Replication	Adalimumab	0.3
60006-0005	3.02329	P.60006	0w	Lesional	Replication	Adalimumab	7
60008-0005	0.573684	P.60008	0w	Lesional	Replication	Adalimumab	30.2
60008-0105	2.2502	P.60008	1w	Lesional	Replication	Adalimumab	29
60013-0005	0.48654	P.60013	0w	Lesional	Replication	Adalimumab	27
60013-1205	0.288585	P.60013	12w	Lesional	Replication	Adalimumab	9.5
60013-0105	0.659357	P.60013	1w	Lesional	Replication	Adalimumab	17
60019-0005	1.75281	P.60019	0w	Lesional	Replication	Adalimumab	9.9
60019-0105	1.80523	P.60019	1w	Lesional	Replication	Adalimumab	9.1
6011-0005	2.49167	P.6011	0w	Lesional	Replication	Ustekinumab	12.2
6011-0105	3.94418	P.6011	1w	Lesional	Replication	Ustekinumab	11.9
6011-1205	5.16029	P.6011	12w	Lesional	Replication	Ustekinumab	2.3
6042-0105	2.61926	P.6042	1w	Lesional	Replication	Ustekinumab	5.6
6042-0005	1.03684	P.6042	0w	Lesional	Replication	Ustekinumab	5.9
6043-0105	2.50917	P.6043	1w	Lesional	Replication	Ustekinumab	4.9
6043-0005	1.93894	P.6043	0w	Lesional	Replication	Ustekinumab	4.9
6043-1205	3.11725	P.6043	12w	Lesional	Replication	Ustekinumab	4.8
6044-0005	4.75275	P.6044	0w	Lesional	Replication	Ustekinumab	5.8
6044-0105	3.59941	P.6044	1w	Lesional	Replication	Ustekinumab	5.8
6044-1205	2.92992	P.6044	12w	Lesional	Replication	Ustekinumab	5.7
6045-0005	2.41859	P.6045	0w	Lesional	Replication	Ustekinumab	12.9
6045-0105	2.08983	P.6045	1w	Lesional	Replication	Ustekinumab	12.9
6045-1205	2.67865	P.6045	12w	Lesional	Replication	Ustekinumab	5.4
6046-0005	3.83331	P.6046	0w	Lesional	Replication	Ustekinumab	16.9
6046-0105	3.8185	P.6046	1w	Lesional	Replication	Ustekinumab	16.9
6046-1205	4.99975	P.6046	12w	Lesional	Replication	Ustekinumab	0.9
6047-0005	1.329	P.6047	0w	Lesional	Replication	Adalimumab	12.4
6047-1205	4.655	P.6047	12w	Lesional	Replication	Adalimumab	1.5
6047-0105	2.09976	P.6047	1w	Lesional	Replication	Adalimumab	12.4
6049-1206	4.6427	P.6049	12w	Lesional	Replication	Ustekinumab	3.1
6049-0105	2.02934	P.6049	1w	Lesional	Replication	Ustekinumab	9.2
6049-0005	2.48707	P.6049	0w	Lesional	Replication	Ustekinumab	9.2
6050-0005	1.731	P.6050	0w	Lesional	Replication	Ustekinumab	11.1
6050-0105	3.68104	P.6050	1w	Lesional	Replication	Ustekinumab	11.1
6050-1205	5.36786	P.6050	12w	Lesional	Replication	Ustekinumab	0
6051-0005	2.31777	P.6051	0w	Lesional	Replication	Ustekinumab	9.8
6051-1205	5.61978	P.6051	12w	Lesional	Replication	Ustekinumab	1.8
6051-0105	2.74737	P.6051	1w	Lesional	Replication	Ustekinumab	9.8
6052-1205	4.26296	P.6052	12w	Lesional	Replication	Ustekinumab	2.7
6052-0005	3.19516	P.6052	0w	Lesional	Replication	Ustekinumab	8.9
6052-0105	2.19607	P.6052	1w	Lesional	Replication	Ustekinumab	8.6
6056-0005	1.88222	P.6056	0w	Lesional	Replication	Adalimumab	20.7
6056-0105	4.00697	P.6056	1w	Lesional	Replication	Adalimumab	11
6056-1205	5.35263	P.6056	12w	Lesional	Replication	Adalimumab	2.6
6059-0005	1.3845	P.6059	0w	Lesional	Replication	Adalimumab	19.5
6059-0105	1.84791	P.6059	1w	Lesional	Replication	Adalimumab	13.3
6061-0005	1.98366	P.6061	0w	Lesional	Replication	Adalimumab	18.9
6061-0105	1.68657	P.6061	1w	Lesional	Replication	Adalimumab	11.5
6061-1205	4.03178	P.6061	12w	Lesional	Replication	Adalimumab	2.7
6063-0005	2.91338	P.6063	0w	Lesional	Replication	Adalimumab	12
6063-0105	2.80137	P.6063	1w	Lesional	Replication	Adalimumab	13.2
6063-1205	5.04376	P.6063	12w	Lesional	Replication	Adalimumab	3
6071-0005	1.48431	P.6071	0w	Lesional	Replication	Adalimumab	10.1
6071-0105	2.65462	P.6071	1w	Lesional	Replication	Adalimumab	8.9
6071-1205	4.97277	P.6071	12w	Lesional	Replication	Adalimumab	1.8

## Sheet: DNER_Lesional
Sample_id	expr	Patient_id	Time	Tissue	Cohort	Drug	PASI
1001-0105	0.997109	P.1001	1w	Lesional	Discovery	Adalimumab	15
1001-1205	0.213871	P.1001	12w	Lesional	Discovery	Adalimumab	6.6
1001-0005	1.4748	P.1001	0w	Lesional	Discovery	Adalimumab	17.2
1002-0005	1.95698	P.1002	0w	Lesional	Discovery	Adalimumab	15.4
1002-0105	4.33661	P.1002	1w	Lesional	Discovery	Adalimumab	11.5
1003-0105	2.53824	P.1003	1w	Lesional	Discovery	Adalimumab	9.3
1003-0005	2.0128	P.1003	0w	Lesional	Discovery	Adalimumab	12.8
1004-1205	2.2353	P.1004	12w	Lesional	Discovery	Adalimumab	3.7
1004-0005	3.46385	P.1004	0w	Lesional	Discovery	Adalimumab	18.1
1004-0105	2.48769	P.1004	1w	Lesional	Discovery	Adalimumab	11.4
1005-0005	3.34544	P.1005	0w	Lesional	Discovery	Adalimumab	18.3
1005-0105	3.16863	P.1005	1w	Lesional	Discovery	Adalimumab	18.3
1006-0105	3.42081	P.1006	1w	Lesional	Discovery	Ustekinumab	21.8
1006-1205	3.0524	P.1006	12w	Lesional	Discovery	Ustekinumab	6.1
1006-0005	3.73952	P.1006	0w	Lesional	Discovery	Ustekinumab	20
1008-0105	3.63242	P.1008	1w	Lesional	Discovery	Ustekinumab	9
1008-1205	1.50163	P.1008	12w	Lesional	Discovery	Ustekinumab	2.4
1008-0005	1.35113	P.1008	0w	Lesional	Discovery	Ustekinumab	13
1009-0005	1.75024	P.1009	0w	Lesional	Discovery	Ustekinumab	26.2
1009-0105	0.600168	P.1009	1w	Lesional	Discovery	Ustekinumab	22.5
1013-0105	2.26912	P.1013	1w	Lesional	Discovery	Adalimumab	6.8
1013-0005	1.82038	P.1013	0w	Lesional	Discovery	Adalimumab	11.6
1014-0105	4.07615	P.1014	1w	Lesional	Discovery	Ustekinumab	9.6
1014-1205	4.00006	P.1014	12w	Lesional	Discovery	Ustekinumab	3.8
1014-0005	4.07267	P.1014	0w	Lesional	Discovery	Ustekinumab	11.4
138001-0105	2.91068	P.138001	1w	Lesional	Discovery	Adalimumab	22.3
138001-0005	1.21745	P.138001	0w	Lesional	Discovery	Adalimumab	26.6
138001-1205	1.6989	P.138001	12w	Lesional	Discovery	Adalimumab	0
138002-1205	3.84138	P.138002	12w	Lesional	Discovery	Adalimumab	4.7
138002-0105	3.87012	P.138002	1w	Lesional	Discovery	Adalimumab	8.7
138002-0005	3.86155	P.138002	0w	Lesional	Discovery	Adalimumab	8.7
138003-0105	3.76693	P.138003	1w	Lesional	Discovery	Adalimumab	8.5
138003-0005	3.06873	P.138003	0w	Lesional	Discovery	Adalimumab	15.3
138003-1205	1.56852	P.138003	12w	Lesional	Discovery	Adalimumab	2.9
138004-0105	1.63338	P.138004	1w	Lesional	Discovery	Adalimumab	20.1
138004-1205	2.80264	P.138004	12w	Lesional	Discovery	Adalimumab	17.3
138004-0005	2.54931	P.138004	0w	Lesional	Discovery	Adalimumab	20.2
23002-0105	2.63995	P.23002	1w	Lesional	Discovery	Adalimumab	10.3
23002-0005	3.48622	P.23002	0w	Lesional	Discovery	Adalimumab	12.9
23003-0105	2.18581	P.23003	1w	Lesional	Discovery	Ustekinumab	9.1
23003-1205	2.25641	P.23003	12w	Lesional	Discovery	Ustekinumab	6.3
23003-0005	3.09882	P.23003	0w	Lesional	Discovery	Ustekinumab	13.9
23005-0105	2.26008	P.23005	1w	Lesional	Discovery	Adalimumab	10.4
23005-0005	3.72604	P.23005	0w	Lesional	Discovery	Adalimumab	13.1
23006-0005	3.11264	P.23006	0w	Lesional	Discovery	Adalimumab	18.5
23006-0105	3.14758	P.23006	1w	Lesional	Discovery	Adalimumab	18
23007-1205	0.654275	P.23007	12w	Lesional	Discovery	Adalimumab	1.8
23007-0105	1.52753	P.23007	1w	Lesional	Discovery	Adalimumab	11.5
23007-0005	0.262055	P.23007	0w	Lesional	Discovery	Adalimumab	12.2
23009-0005	3.90471	P.23009	0w	Lesional	Discovery	Adalimumab	15.4
23009-0105	4.19595	P.23009	1w	Lesional	Discovery	Adalimumab	11.8
23012-0105	2.35818	P.23012	1w	Lesional	Discovery	Adalimumab	9.6
23012-0005	1.45261	P.23012	0w	Lesional	Discovery	Adalimumab	10.5
23012-1206	1.25791	P.23012	12w	Lesional	Discovery	Adalimumab	3.5
5002-0105	2.6387	P.5002	1w	Lesional	Discovery	Adalimumab	11.2
5002-1205	1.41344	P.5002	12w	Lesional	Discovery	Adalimumab	3.3
5002-0005	2.93779	P.5002	0w	Lesional	Discovery	Adalimumab	13.4
5003-0005	2.23432	P.5003	0w	Lesional	Discovery	Ustekinumab	19.2
5003-1205	3.22888	P.5003	12w	Lesional	Discovery	Ustekinumab	4.7
5003-0105	3.0887	P.5003	1w	Lesional	Discovery	Ustekinumab	19.5
5004-0005	1.82784	P.5004	0w	Lesional	Discovery	Ustekinumab	11.4
5004-1205	1.58402	P.5004	12w	Lesional	Discovery	Ustekinumab	1.8
5004-0105	1.52323	P.5004	1w	Lesional	Discovery	Ustekinumab	9.7
5006-0005	2.33694	P.5006	0w	Lesional	Discovery	Ustekinumab	19.5
5006-0105	1.51196	P.5006	1w	Lesional	Discovery	Ustekinumab	19.5
5006-1205	3.20857	P.5006	12w	Lesional	Discovery	Ustekinumab	3.5
5007-0105	4.02433	P.5007	1w	Lesional	Discovery	Ustekinumab	11
5007-0005	4.47176	P.5007	0w	Lesional	Discovery	Ustekinumab	11
5007-1205	4.7768	P.5007	12w	Lesional	Discovery	Ustekinumab	3.3
5008-0105	2.8189	P.5008	1w	Lesional	Discovery	Adalimumab	29.9
5008-1205	2.31788	P.5008	12w	Lesional	Discovery	Adalimumab	32.7
5008-0005	2.82288	P.5008	0w	Lesional	Discovery	Adalimumab	31.2
5009-0005	1.57685	P.5009	0w	Lesional	Discovery	Adalimumab	23.5
5009-1205	1.8204	P.5009	12w	Lesional	Discovery	Adalimumab	6.1
5009-0105	3.61129	P.5009	1w	Lesional	Discovery	Adalimumab	19.7
5010-0105	3.01754	P.5010	1w	Lesional	Discovery	Ustekinumab	8.4
5010-1205	3.43464	P.5010	12w	Lesional	Discovery	Ustekinumab	7.1
5010-0005	4.46574	P.5010	0w	Lesional	Discovery	Ustekinumab	11.1
5011-0105	1.43282	P.5011	1w	Lesional	Discovery	Ustekinumab	16
5011-1205	3.89378	P.5011	12w	Lesional	Discovery	Ustekinumab	0.8
5011-0005	3.20488	P.5011	0w	Lesional	Discovery	Ustekinumab	15.8
5012-0005	2.79239	P.5012	0w	Lesional	Discovery	Ustekinumab	11.8
5012-0105	3.68669	P.5012	1w	Lesional	Discovery	Ustekinumab	12
5012-1205	2.63029	P.5012	12w	Lesional	Discovery	Ustekinumab	0.6
5013-0005	3.36924	P.5013	0w	Lesional	Discovery	Ustekinumab	10.8
5013-0105	3.25674	P.5013	1w	Lesional	Discovery	Ustekinumab	11.4
5013-1205	4.27441	P.5013	12w	Lesional	Discovery	Ustekinumab	6
5014-0005	2.91221	P.5014	0w	Lesional	Discovery	Ustekinumab	34.4
5014-1205	2.93327	P.5014	12w	Lesional	Discovery	Ustekinumab	2.4
5014-0105	2.19458	P.5014	1w	Lesional	Discovery	Ustekinumab	31.4
5015-0005	3.01601	P.5015	0w	Lesional	Discovery	Ustekinumab	25.4
5015-0105	2.33963	P.5015	1w	Lesional	Discovery	Ustekinumab	26.8
5015-1205	4.71781	P.5015	12w	Lesional	Discovery	Ustekinumab	6.6
5016-0005	2.50841	P.5016	0w	Lesional	Discovery	Ustekinumab	23.8
5016-1205	2.20827	P.5016	12w	Lesional	Discovery	Ustekinumab	1.8
5016-0105	0.970614	P.5016	1w	Lesional	Discovery	Ustekinumab	25.5
5017-0005	1.83254	P.5017	0w	Lesional	Discovery	Ustekinumab	16.9
5017-0105	1.96721	P.5017	1w	Lesional	Discovery	Ustekinumab	14.5
5017-1205	2.94671	P.5017	12w	Lesional	Discovery	Ustekinumab	1.2
5018-1205	3.57381	P.5018	12w	Lesional	Discovery	Adalimumab	0.3
5018-0105	1.42373	P.5018	1w	Lesional	Discovery	Adalimumab	13.5
5018-0005	2.22609	P.5018	0w	Lesional	Discovery	Adalimumab	20.7
5019-0105	1.30433	P.5019	1w	Lesional	Discovery	Adalimumab	11.5
5019-0005	2.03277	P.5019	0w	Lesional	Discovery	Adalimumab	14.4
5019-1205	2.12653	P.5019	12w	Lesional	Discovery	Adalimumab	2.1
5020-0005	2.07127	P.5020	0w	Lesional	Discovery	Ustekinumab	8
5020-0105	1.74099	P.5020	1w	Lesional	Discovery	Ustekinumab	8
5020-1205	2.99501	P.5020	12w	Lesional	Discovery	Ustekinumab	2.4
5021-0105	2.03196	P.5021	1w	Lesional	Discovery	Ustekinumab	29
5021-1205	1.74529	P.5021	12w	Lesional	Discovery	Ustekinumab	17.6
5021-0005	3.33525	P.5021	0w	Lesional	Discovery	Ustekinumab	29
5022-0105	2.1356	P.5022	1w	Lesional	Discovery	Ustekinumab	5.4
5022-0005	2.3994	P.5022	0w	Lesional	Discovery	Ustekinumab	8.9
5022-1205	2.18743	P.5022	12w	Lesional	Discovery	Ustekinumab	4.8
5023-0005	2.31643	P.5023	0w	Lesional	Discovery	Ustekinumab	20
5023-1205	2.33623	P.5023	12w	Lesional	Discovery	Ustekinumab	8
5023-0105	2.88781	P.5023	1w	Lesional	Discovery	Ustekinumab	20
5024-0105	2.31502	P.5024	1w	Lesional	Discovery	Adalimumab	14.2
5024-0005	1.77093	P.5024	0w	Lesional	Discovery	Adalimumab	14.2
5024-1205	1.46566	P.5024	12w	Lesional	Discovery	Adalimumab	7.8
5025-0005	3.21727	P.5025	0w	Lesional	Discovery	Ustekinumab	11
5025-1205	3.62299	P.5025	12w	Lesional	Discovery	Ustekinumab	4.3
5025-0105	3.37254	P.5025	1w	Lesional	Discovery	Ustekinumab	9.5
60001-1205	4.0315	P.60001	12w	Lesional	Discovery	Ustekinumab	3.9
60001-0105	2.94554	P.60001	1w	Lesional	Discovery	Ustekinumab	14.8
60001-0005	2.65772	P.60001	0w	Lesional	Discovery	Ustekinumab	14.8
60005-0005	2.19745	P.60005	0w	Lesional	Discovery	Adalimumab	11
60005-1205	1.98143	P.60005	12w	Lesional	Discovery	Adalimumab	0
60005-0105	1.35175	P.60005	1w	Lesional	Discovery	Adalimumab	12.8
6001-0105	1.17284	P.6001	1w	Lesional	Discovery	Ustekinumab	6.2
6001-0005	2.71921	P.6001	0w	Lesional	Discovery	Ustekinumab	8.2
6001-1205	2.92679	P.6001	12w	Lesional	Discovery	Ustekinumab	2.6
6002-1205	2.38651	P.6002	12w	Lesional	Discovery	Ustekinumab	1.8
6002-0105	2.8758	P.6002	1w	Lesional	Discovery	Ustekinumab	9.7
6002-0005	0.908446	P.6002	0w	Lesional	Discovery	Ustekinumab	13.7
6003-0005	2.98945	P.6003	0w	Lesional	Discovery	Ustekinumab	14.5
6003-0105	1.62969	P.6003	1w	Lesional	Discovery	Ustekinumab	11
6003-1205	2.43883	P.6003	12w	Lesional	Discovery	Ustekinumab	17
6004-0105	2.15645	P.6004	1w	Lesional	Discovery	Adalimumab	10.6
6004-1205	6.20004	P.6004	12w	Lesional	Discovery	Adalimumab	1
6004-0005	2.52452	P.6004	0w	Lesional	Discovery	Adalimumab	14.4
6005-0005	3.19747	P.6005	0w	Lesional	Discovery	Ustekinumab	23.4
6005-1205	4.07887	P.6005	12w	Lesional	Discovery	Ustekinumab	1.2
6005-0105	3.33733	P.6005	1w	Lesional	Discovery	Ustekinumab	13.7
6006-0005	2.17157	P.6006	0w	Lesional	Discovery	Ustekinumab	6.8
6006-0105	1.76255	P.6006	1w	Lesional	Discovery	Ustekinumab	5.8
6006-1205	2.67284	P.6006	12w	Lesional	Discovery	Ustekinumab	2.9
6007-1205	2.59956	P.6007	12w	Lesional	Discovery	Ustekinumab	2.6
6007-0105	1.02139	P.6007	1w	Lesional	Discovery	Ustekinumab	10.1
6007-0005	0.543849	P.6007	0w	Lesional	Discovery	Ustekinumab	10.1
6008-1205	3.83716	P.6008	12w	Lesional	Discovery	Ustekinumab	0.9
6008-0005	3.40537	P.6008	0w	Lesional	Discovery	Ustekinumab	10.4
6008-0105	1.68161	P.6008	1w	Lesional	Discovery	Ustekinumab	10.1
6010-1205	2.35679	P.6010	12w	Lesional	Discovery	Adalimumab	19.2
6010-0005	2.41002	P.6010	0w	Lesional	Discovery	Adalimumab	23.8
6010-0105	1.58233	P.6010	1w	Lesional	Discovery	Adalimumab	23.8
6012-1205	5.09894	P.6012	12w	Lesional	Discovery	Adalimumab	1.1
6012-0105	3.40167	P.6012	1w	Lesional	Discovery	Adalimumab	11.5
6012-0005	3.50416	P.6012	0w	Lesional	Discovery	Adalimumab	12.6
6013-0005	3.26048	P.6013	0w	Lesional	Discovery	Adalimumab	11.8
6013-0105	3.0436	P.6013	1w	Lesional	Discovery	Adalimumab	11.4
6013-1205	3.08588	P.6013	12w	Lesional	Discovery	Adalimumab	4.2
6014-0005	3.26544	P.6014	0w	Lesional	Discovery	Ustekinumab	10.6
6014-1205	5.02755	P.6014	12w	Lesional	Discovery	Ustekinumab	2.2
6014-0105	4.01194	P.6014	1w	Lesional	Discovery	Ustekinumab	9.6
6016-0105	3.53815	P.6016	1w	Lesional	Discovery	Adalimumab	5.6
6016-1205	5.18887	P.6016	12w	Lesional	Discovery	Adalimumab	0.7
6016-0005	1.93115	P.6016	0w	Lesional	Discovery	Adalimumab	6.9
6017-0105	2.4914	P.6017	1w	Lesional	Discovery	Adalimumab	11.4
6017-0005	2.96467	P.6017	0w	Lesional	Discovery	Adalimumab	13.6
6017-1205	4.70064	P.6017	12w	Lesional	Discovery	Adalimumab	0
6018-0105	3.09494	P.6018	1w	Lesional	Discovery	Adalimumab	6.6
6018-1205	4.40826	P.6018	12w	Lesional	Discovery	Adalimumab	4.6
6018-0005	3.11371	P.6018	0w	Lesional	Discovery	Adalimumab	11.6
6019-0005	2.85141	P.6019	0w	Lesional	Discovery	Ustekinumab	18
6019-0105	3.78723	P.6019	1w	Lesional	Discovery	Ustekinumab	17.7
6019-1205	3.27182	P.6019	12w	Lesional	Discovery	Ustekinumab	10
6020-0005	2.61084	P.6020	0w	Lesional	Discovery	Ustekinumab	7.2
6020-0105	3.41701	P.6020	1w	Lesional	Discovery	Ustekinumab	6.6
6020-1205	4.12603	P.6020	12w	Lesional	Discovery	Ustekinumab	2.8
6021-1205	4.0858	P.6021	12w	Lesional	Discovery	Adalimumab	8.2
6021-0105	1.17286	P.6021	1w	Lesional	Discovery	Adalimumab	12.6
6021-0005	2.72572	P.6021	0w	Lesional	Discovery	Adalimumab	16.7
6022-0005	3.79387	P.6022	0w	Lesional	Discovery	Adalimumab	13.5
6022-0105	3.34123	P.6022	1w	Lesional	Discovery	Adalimumab	13.1
6022-1205	4.33386	P.6022	12w	Lesional	Discovery	Adalimumab	3.4
6023-0005	3.15776	P.6023	0w	Lesional	Discovery	Adalimumab	10.8
6023-1205	5.36267	P.6023	12w	Lesional	Discovery	Adalimumab	1.2
6023-0105	2.80823	P.6023	1w	Lesional	Discovery	Adalimumab	10.8
6024-0105	1.35662	P.6024	1w	Lesional	Discovery	Adalimumab	8.4
6024-1205	4.61547	P.6024	12w	Lesional	Discovery	Adalimumab	2.5
6024-0005	1.97109	P.6024	0w	Lesional	Discovery	Adalimumab	8.4
6025-0005	3.42417	P.6025	0w	Lesional	Discovery	Ustekinumab	16.4
6025-0105	2.66558	P.6025	1w	Lesional	Discovery	Ustekinumab	13.7
6025-1205	4.45867	P.6025	12w	Lesional	Discovery	Ustekinumab	0.3
6026-0105	0.29854	P.6026	1w	Lesional	Discovery	Adalimumab	6.6
6026-0005	3.9354	P.6026	0w	Lesional	Discovery	Adalimumab	7.6
6026-1205	3.74647	P.6026	12w	Lesional	Discovery	Adalimumab	0
6028-0105	4.22866	P.6028	1w	Lesional	Discovery	Ustekinumab	18.3
6028-1205	1.74906	P.6028	12w	Lesional	Discovery	Ustekinumab	2.2
6028-0005	2.81817	P.6028	0w	Lesional	Discovery	Ustekinumab	18.3
6029-0105	1.19022	P.6029	1w	Lesional	Discovery	Ustekinumab	23
6029-0005	1.14655	P.6029	0w	Lesional	Discovery	Ustekinumab	23
6029-1205	2.77391	P.6029	12w	Lesional	Discovery	Ustekinumab	0
6030-0005	2.63424	P.6030	0w	Lesional	Discovery	Ustekinumab	28.2
6030-1205	2.07925	P.6030	12w	Lesional	Discovery	Ustekinumab	6.9
6030-0105	1.51156	P.6030	1w	Lesional	Discovery	Ustekinumab	26
6031-0105	2.72919	P.6031	1w	Lesional	Discovery	Ustekinumab	21.8
6031-0005	1.74664	P.6031	0w	Lesional	Discovery	Ustekinumab	21.8
6031-1205	4.5243	P.6031	12w	Lesional	Discovery	Ustekinumab	2.3
6032-0005	1.10259	P.6032	0w	Lesional	Discovery	Ustekinumab	15.4
6032-1205	3.2068	P.6032	12w	Lesional	Discovery	Ustekinumab	1.2
6032-0105	2.24163	P.6032	1w	Lesional	Discovery	Ustekinumab	15.4
6033-1205	3.03648	P.6033	12w	Lesional	Discovery	Ustekinumab	0.3
6033-0105	4.51739	P.6033	1w	Lesional	Discovery	Ustekinumab	10.6
6033-0005	2.91383	P.6033	0w	Lesional	Discovery	Ustekinumab	10.6
6034-0005	2.01208	P.6034	0w	Lesional	Discovery	Adalimumab	10.6
6034-0105	2.37084	P.6034	1w	Lesional	Discovery	Adalimumab	8.9
6034-1205	3.39501	P.6034	12w	Lesional	Discovery	Adalimumab	6.3
6035-0105	2.1029	P.6035	1w	Lesional	Discovery	Adalimumab	6.4
6035-1205	3.24261	P.6035	12w	Lesional	Discovery	Adalimumab	2.7
6035-0005	2.1113	P.6035	0w	Lesional	Discovery	Adalimumab	10
6036-0005	0.778519	P.6036	0w	Lesional	Discovery	Adalimumab	11.5
6036-1205	-0.723699	P.6036	12w	Lesional	Discovery	Adalimumab	1.2
6036-0105	1.16659	P.6036	1w	Lesional	Discovery	Adalimumab	11.2
6038-0005	3.7972	P.6038	0w	Lesional	Discovery	Adalimumab	13.3
6038-1205	3.89604	P.6038	12w	Lesional	Discovery	Adalimumab	0
6038-0105	3.11001	P.6038	1w	Lesional	Discovery	Adalimumab	12.2
6039-0105	0.256908	P.6039	1w	Lesional	Discovery	Ustekinumab	19.6
6039-1205	1.44188	P.6039	12w	Lesional	Discovery	Ustekinumab	1.2
6039-0005	1.91017	P.6039	0w	Lesional	Discovery	Ustekinumab	19.6
6040-0105	3.8619	P.6040	1w	Lesional	Discovery	Adalimumab	10.2
6040-1205	5.04881	P.6040	12w	Lesional	Discovery	Adalimumab	2.4
6040-0005	2.71787	P.6040	0w	Lesional	Discovery	Adalimumab	10.2
6041-0006	3.83444	P.6041	0w	Lesional	Discovery	Adalimumab	10.3
6041-0105	3.04086	P.6041	1w	Lesional	Discovery	Adalimumab	10.6
6041-1205	6.07882	P.6041	12w	Lesional	Discovery	Adalimumab	0.6
1015-1205	1.64557	P.1015	12w	Lesional	Replication	Adalimumab	8.4
1015-0105	3.00463	P.1015	1w	Lesional	Replication	Adalimumab	8.4
1015-0005	2.64961	P.1015	0w	Lesional	Replication	Adalimumab	12.5
1016-1205	2.61527	P.1016	12w	Lesional	Replication	Ustekinumab	1.8
1016-0105	2.06281	P.1016	1w	Lesional	Replication	Ustekinumab	12.3
1016-0005	1.815	P.1016	0w	Lesional	Replication	Ustekinumab	17.1
1021-1205	2.16954	P.1021	12w	Lesional	Replication	Adalimumab	4.7
1021-0105	2.16071	P.1021	1w	Lesional	Replication	Adalimumab	14.3
1021-0005	2.83017	P.1021	0w	Lesional	Replication	Adalimumab	15.6
1022-0005	2.84358	P.1022	0w	Lesional	Replication	Adalimumab	35.4
1022-1205	2.19795	P.1022	12w	Lesional	Replication	Adalimumab	1.2
1022-0105	2.31872	P.1022	1w	Lesional	Replication	Adalimumab	33.9
1024-0105	2.86513	P.1024	1w	Lesional	Replication	Ustekinumab	7.5
1024-1205	1.79734	P.1024	12w	Lesional	Replication	Ustekinumab	3.1
1024-0005	3.48998	P.1024	0w	Lesional	Replication	Ustekinumab	10
1025-0105	2.01762	P.1025	1w	Lesional	Replication	Ustekinumab	31.5
1025-0005	2.59052	P.1025	0w	Lesional	Replication	Ustekinumab	34.5
1025-1205	4.46194	P.1025	12w	Lesional	Replication	Ustekinumab	1.5
1026-0005	1.51884	P.1026	0w	Lesional	Replication	Ustekinumab	23.2
1026-0105	1.03666	P.1026	1w	Lesional	Replication	Ustekinumab	23.2
1026-1205	2.55469	P.1026	12w	Lesional	Replication	Ustekinumab	0
1027-1205	3.20004	P.1027	12w	Lesional	Replication	Adalimumab	0.9
1027-0105	2.76505	P.1027	1w	Lesional	Replication	Adalimumab	14.4
1027-0005	2.30004	P.1027	0w	Lesional	Replication	Adalimumab	15.9
1028-0105	0.925217	P.1028	1w	Lesional	Replication	Adalimumab	8.4
1028-1205	5.62896	P.1028	12w	Lesional	Replication	Adalimumab	4.9
1028-0005	3.54348	P.1028	0w	Lesional	Replication	Adalimumab	15.8
1029-0105	1.11544	P.1029	1w	Lesional	Replication	Ustekinumab	14.6
1029-0005	1.29907	P.1029	0w	Lesional	Replication	Ustekinumab	15.9
1029-1205	1.76362	P.1029	12w	Lesional	Replication	Ustekinumab	5.2
1032-1205	4.34235	P.1032	12w	Lesional	Replication	Adalimumab	0.5
1032-0005	3.84643	P.1032	0w	Lesional	Replication	Adalimumab	10.3
1032-0105	3.80128	P.1032	1w	Lesional	Replication	Adalimumab	7.8
124001-0105	3.65635	P.124001	1w	Lesional	Replication	Adalimumab	8
124001-0005	4.11895	P.124001	0w	Lesional	Replication	Adalimumab	12
124001-1205	5.11639	P.124001	12w	Lesional	Replication	Adalimumab	0
124003-0005	3.19784	P.124003	0w	Lesional	Replication	Adalimumab	13.2
124003-1205	3.64637	P.124003	12w	Lesional	Replication	Adalimumab	3.3
138005-0105	0.0331933	P.138005	1w	Lesional	Replication	Adalimumab	22.8
138005-0005	1.34769	P.138005	0w	Lesional	Replication	Adalimumab	31.2
138005-1205	2.41471	P.138005	12w	Lesional	Replication	Adalimumab	5.2
23011-0005	1.48877	P.23011	0w	Lesional	Replication	Adalimumab	14.1
23011-0105	3.54922	P.23011	1w	Lesional	Replication	Adalimumab	14.1
42001-1205	3.76156	P.42001	12w	Lesional	Replication	Adalimumab	6.6
42001-0005	2.80687	P.42001	0w	Lesional	Replication	Adalimumab	19.2
42001-0105	2.14446	P.42001	1w	Lesional	Replication	Adalimumab	15.8
42005-1205	-0.0586899	P.42005	12w	Lesional	Replication	Adalimumab	5.8
42005-0105	2.25252	P.42005	1w	Lesional	Replication	Adalimumab	8.4
42005-0005	0.444748	P.42005	0w	Lesional	Replication	Adalimumab	7.8
43001-0105	1.97331	P.43001	1w	Lesional	Replication	Adalimumab	5.1
43001-0005	2.09035	P.43001	0w	Lesional	Replication	Adalimumab	9.8
43001-1205	3.4672	P.43001	12w	Lesional	Replication	Adalimumab	1.2
43003-1205	1.38288	P.43003	12w	Lesional	Replication	Adalimumab	14.1
43003-0105	1.43642	P.43003	1w	Lesional	Replication	Adalimumab	18.2
43003-0005	2.56892	P.43003	0w	Lesional	Replication	Adalimumab	19
43004-0005	3.61493	P.43004	0w	Lesional	Replication	Adalimumab	10
43004-0105	3.32789	P.43004	1w	Lesional	Replication	Adalimumab	10
43004-1205	5.67991	P.43004	12w	Lesional	Replication	Adalimumab	0.9
43005-0005	3.44737	P.43005	0w	Lesional	Replication	Adalimumab	12.4
43005-0105	2.29571	P.43005	1w	Lesional	Replication	Adalimumab	10.8
43005-1205	4.23172	P.43005	12w	Lesional	Replication	Adalimumab	2.5
5026-0005	3.24872	P.5026	0w	Lesional	Replication	Ustekinumab	12
5026-0105	-0.22811	P.5026	1w	Lesional	Replication	Ustekinumab	10.9
5026-1205	3.44312	P.5026	12w	Lesional	Replication	Ustekinumab	9.3
5028-0105	2.94361	P.5028	1w	Lesional	Replication	Ustekinumab	24.8
5028-1205	3.79845	P.5028	12w	Lesional	Replication	Ustekinumab	1.2
5028-0005	2.62409	P.5028	0w	Lesional	Replication	Ustekinumab	29.6
5031-0105	-0.611129	P.5031	1w	Lesional	Replication	Adalimumab	15.1
5031-1206	1.69499	P.5031	12w	Lesional	Replication	Adalimumab	21.3
5031-0005	-0.290067	P.5031	0w	Lesional	Replication	Adalimumab	16.6
5032-1205	3.4791	P.5032	12w	Lesional	Replication	Ustekinumab	0.6
5032-0005	2.09186	P.5032	0w	Lesional	Replication	Ustekinumab	6.6
5032-0105	2.22126	P.5032	1w	Lesional	Replication	Ustekinumab	5.8
5033-0105	2.9939	P.5033	1w	Lesional	Replication	Ustekinumab	7.2
5033-0006	2.77311	P.5033	0w	Lesional	Replication	Ustekinumab	13
5033-1205	3.42147	P.5033	12w	Lesional	Replication	Ustekinumab	0.4
5034-0105	4.2756	P.5034	1w	Lesional	Replication	Ustekinumab	11.1
5034-1205	4.63022	P.5034	12w	Lesional	Replication	Ustekinumab	1.8
5034-0005	3.22804	P.5034	0w	Lesional	Replication	Ustekinumab	11.1
5035-1205	3.52323	P.5035	12w	Lesional	Replication	Ustekinumab	4.3
5035-0105	2.9134	P.5035	1w	Lesional	Replication	Ustekinumab	16
5035-0005	4.1279	P.5035	0w	Lesional	Replication	Ustekinumab	19.3
5036-0105	2.35477	P.5036	1w	Lesional	Replication	Adalimumab	7.8
5036-1205	3.92317	P.5036	12w	Lesional	Replication	Adalimumab	10.6
5036-0005	3.10577	P.5036	0w	Lesional	Replication	Adalimumab	10.1
5038-0105	3.4747	P.5038	1w	Lesional	Replication	Ustekinumab	17.5
5038-1205	5.75542	P.5038	12w	Lesional	Replication	Ustekinumab	2
5038-0005	3.42915	P.5038	0w	Lesional	Replication	Ustekinumab	17.8
5039-1205	4.77749	P.5039	12w	Lesional	Replication	Adalimumab	1
5039-0005	2.19671	P.5039	0w	Lesional	Replication	Adalimumab	20.4
5039-0105	2.26415	P.5039	1w	Lesional	Replication	Adalimumab	18.9
5040-1205	2.71248	P.5040	12w	Lesional	Replication	Ustekinumab	8.6
5040-0105	3.01247	P.5040	1w	Lesional	Replication	Ustekinumab	21.5
5040-0005	3.98974	P.5040	0w	Lesional	Replication	Ustekinumab	21.5
5041-0005	3.10804	P.5041	0w	Lesional	Replication	Ustekinumab	26.3
5041-0105	2.51743	P.5041	1w	Lesional	Replication	Ustekinumab	20.8
5041-1205	1.45672	P.5041	12w	Lesional	Replication	Ustekinumab	17.7
5042-0005	2.1474	P.5042	0w	Lesional	Replication	Ustekinumab	31.9
5042-1205	3.05545	P.5042	12w	Lesional	Replication	Ustekinumab	3.4
5042-0105	1.68947	P.5042	1w	Lesional	Replication	Ustekinumab	28.3
5044-0005	3.47262	P.5044	0w	Lesional	Replication	Ustekinumab	23.5
5044-0105	2.55052	P.5044	1w	Lesional	Replication	Ustekinumab	19.7
5044-1205	4.4139	P.5044	12w	Lesional	Replication	Ustekinumab	3.3
5045-0005	3.13203	P.5045	0w	Lesional	Replication	Ustekinumab	25
5045-0105	3.1606	P.5045	1w	Lesional	Replication	Ustekinumab	22.3
5045-1205	2.66473	P.5045	12w	Lesional	Replication	Ustekinumab	11.4
5046-1205	1.74726	P.5046	12w	Lesional	Replication	Ustekinumab	0.7
5046-0005	1.83539	P.5046	0w	Lesional	Replication	Ustekinumab	20
5046-0105	1.58444	P.5046	1w	Lesional	Replication	Ustekinumab	17.4
60006-0105	5.68131	P.60006	1w	Lesional	Replication	Adalimumab	7
60006-1205	4.05617	P.60006	12w	Lesional	Replication	Adalimumab	0.3
60006-0005	5.15774	P.60006	0w	Lesional	Replication	Adalimumab	7
60008-0005	0.892289	P.60008	0w	Lesional	Replication	Adalimumab	30.2
60008-0105	1.73421	P.60008	1w	Lesional	Replication	Adalimumab	29
60013-0005	2.65748	P.60013	0w	Lesional	Replication	Adalimumab	27
60013-1205	2.75934	P.60013	12w	Lesional	Replication	Adalimumab	9.5
60013-0105	3.7726	P.60013	1w	Lesional	Replication	Adalimumab	17
60019-0005	3.17458	P.60019	0w	Lesional	Replication	Adalimumab	9.9
60019-0105	3.4835	P.60019	1w	Lesional	Replication	Adalimumab	9.1
6011-0005	2.42419	P.6011	0w	Lesional	Replication	Ustekinumab	12.2
6011-0105	0.944628	P.6011	1w	Lesional	Replication	Ustekinumab	11.9
6011-1205	1.13715	P.6011	12w	Lesional	Replication	Ustekinumab	2.3
6042-0105	2.4673	P.6042	1w	Lesional	Replication	Ustekinumab	5.6
6042-0005	2.30638	P.6042	0w	Lesional	Replication	Ustekinumab	5.9
6043-0105	2.65115	P.6043	1w	Lesional	Replication	Ustekinumab	4.9
6043-0005	3.06347	P.6043	0w	Lesional	Replication	Ustekinumab	4.9
6043-1205	3.63692	P.6043	12w	Lesional	Replication	Ustekinumab	4.8
6044-0005	1.70463	P.6044	0w	Lesional	Replication	Ustekinumab	5.8
6044-0105	0.178226	P.6044	1w	Lesional	Replication	Ustekinumab	5.8
6044-1205	2.03225	P.6044	12w	Lesional	Replication	Ustekinumab	5.7
6045-0005	3.03364	P.6045	0w	Lesional	Replication	Ustekinumab	12.9
6045-0105	1.42571	P.6045	1w	Lesional	Replication	Ustekinumab	12.9
6045-1205	3.56189	P.6045	12w	Lesional	Replication	Ustekinumab	5.4
6046-0005	3.98	P.6046	0w	Lesional	Replication	Ustekinumab	16.9
6046-0105	2.568	P.6046	1w	Lesional	Replication	Ustekinumab	16.9
6046-1205	4.74253	P.6046	12w	Lesional	Replication	Ustekinumab	0.9
6047-0005	2.86469	P.6047	0w	Lesional	Replication	Adalimumab	12.4
6047-1205	4.82489	P.6047	12w	Lesional	Replication	Adalimumab	1.5
6047-0105	3.05751	P.6047	1w	Lesional	Replication	Adalimumab	12.4
6049-1206	3.19632	P.6049	12w	Lesional	Replication	Ustekinumab	3.1
6049-0105	3.6484	P.6049	1w	Lesional	Replication	Ustekinumab	9.2
6049-0005	3.39371	P.6049	0w	Lesional	Replication	Ustekinumab	9.2
6050-0005	2.26469	P.6050	0w	Lesional	Replication	Ustekinumab	11.1
6050-0105	2.62839	P.6050	1w	Lesional	Replication	Ustekinumab	11.1
6050-1205	4.57448	P.6050	12w	Lesional	Replication	Ustekinumab	0
6051-0005	1.9723	P.6051	0w	Lesional	Replication	Ustekinumab	9.8
6051-1205	4.90236	P.6051	12w	Lesional	Replication	Ustekinumab	1.8
6051-0105	1.04822	P.6051	1w	Lesional	Replication	Ustekinumab	9.8
6052-1205	3.38487	P.6052	12w	Lesional	Replication	Ustekinumab	2.7
6052-0005	3.53515	P.6052	0w	Lesional	Replication	Ustekinumab	8.9
6052-0105	2.90038	P.6052	1w	Lesional	Replication	Ustekinumab	8.6
6056-0005	0.430991	P.6056	0w	Lesional	Replication	Adalimumab	20.7
6056-0105	2.72879	P.6056	1w	Lesional	Replication	Adalimumab	11
6056-1205	5.33566	P.6056	12w	Lesional	Replication	Adalimumab	2.6
6059-0005	3.19434	P.6059	0w	Lesional	Replication	Adalimumab	19.5
6059-0105	2.80831	P.6059	1w	Lesional	Replication	Adalimumab	13.3
6061-0005	1.51094	P.6061	0w	Lesional	Replication	Adalimumab	18.9
6061-0105	2.4371	P.6061	1w	Lesional	Replication	Adalimumab	11.5
6061-1205	3.4623	P.6061	12w	Lesional	Replication	Adalimumab	2.7
6063-0005	2.43035	P.6063	0w	Lesional	Replication	Adalimumab	12
6063-0105	3.63811	P.6063	1w	Lesional	Replication	Adalimumab	13.2
6063-1205	2.97372	P.6063	12w	Lesional	Replication	Adalimumab	3
6071-0005	0.652187	P.6071	0w	Lesional	Replication	Adalimumab	10.1
6071-0105	-0.912563	P.6071	1w	Lesional	Replication	Adalimumab	8.9
6071-1205	1.12418	P.6071	12w	Lesional	Replication	Adalimumab	1.8

## Sheet: PDE9A_Lesional
Sample_id	expr	Patient_id	Time	Tissue	Cohort	Drug	PASI
1001-0105	0.369533	P.1001	1w	Lesional	Discovery	Adalimumab	15
1001-1205	0.430665	P.1001	12w	Lesional	Discovery	Adalimumab	6.6
1001-0005	1.29599	P.1001	0w	Lesional	Discovery	Adalimumab	17.2
1002-0005	0.627055	P.1002	0w	Lesional	Discovery	Adalimumab	15.4
1002-0105	2.56838	P.1002	1w	Lesional	Discovery	Adalimumab	11.5
1003-0105	1.41738	P.1003	1w	Lesional	Discovery	Adalimumab	9.3
1003-0005	-0.262911	P.1003	0w	Lesional	Discovery	Adalimumab	12.8
1004-1205	1.17836	P.1004	12w	Lesional	Discovery	Adalimumab	3.7
1004-0005	0.405452	P.1004	0w	Lesional	Discovery	Adalimumab	18.1
1004-0105	1.37806	P.1004	1w	Lesional	Discovery	Adalimumab	11.4
1005-0005	1.99158	P.1005	0w	Lesional	Discovery	Adalimumab	18.3
1005-0105	1.21068	P.1005	1w	Lesional	Discovery	Adalimumab	18.3
1006-0105	1.8778	P.1006	1w	Lesional	Discovery	Ustekinumab	21.8
1006-1205	1.90486	P.1006	12w	Lesional	Discovery	Ustekinumab	6.1
1006-0005	1.72282	P.1006	0w	Lesional	Discovery	Ustekinumab	20
1008-0105	2.15845	P.1008	1w	Lesional	Discovery	Ustekinumab	9
1008-1205	0.852633	P.1008	12w	Lesional	Discovery	Ustekinumab	2.4
1008-0005	-0.281284	P.1008	0w	Lesional	Discovery	Ustekinumab	13
1009-0005	-0.0968998	P.1009	0w	Lesional	Discovery	Ustekinumab	26.2
1009-0105	0.974201	P.1009	1w	Lesional	Discovery	Ustekinumab	22.5
1013-0105	1.16581	P.1013	1w	Lesional	Discovery	Adalimumab	6.8
1013-0005	1.44207	P.1013	0w	Lesional	Discovery	Adalimumab	11.6
1014-0105	1.98542	P.1014	1w	Lesional	Discovery	Ustekinumab	9.6
1014-1205	2.47314	P.1014	12w	Lesional	Discovery	Ustekinumab	3.8
1014-0005	2.34037	P.1014	0w	Lesional	Discovery	Ustekinumab	11.4
138001-0105	0.962448	P.138001	1w	Lesional	Discovery	Adalimumab	22.3
138001-0005	-0.724677	P.138001	0w	Lesional	Discovery	Adalimumab	26.6
138001-1205	0.0406391	P.138001	12w	Lesional	Discovery	Adalimumab	0
138002-1205	1.9942	P.138002	12w	Lesional	Discovery	Adalimumab	4.7
138002-0105	2.57206	P.138002	1w	Lesional	Discovery	Adalimumab	8.7
138002-0005	1.15726	P.138002	0w	Lesional	Discovery	Adalimumab	8.7
138003-0105	2.10637	P.138003	1w	Lesional	Discovery	Adalimumab	8.5
138003-0005	1.35323	P.138003	0w	Lesional	Discovery	Adalimumab	15.3
138003-1205	0.124987	P.138003	12w	Lesional	Discovery	Adalimumab	2.9
138004-0105	0.150999	P.138004	1w	Lesional	Discovery	Adalimumab	20.1
138004-1205	1.1381	P.138004	12w	Lesional	Discovery	Adalimumab	17.3
138004-0005	1.04145	P.138004	0w	Lesional	Discovery	Adalimumab	20.2
23002-0105	0.908563	P.23002	1w	Lesional	Discovery	Adalimumab	10.3
23002-0005	1.57301	P.23002	0w	Lesional	Discovery	Adalimumab	12.9
23003-0105	0.562734	P.23003	1w	Lesional	Discovery	Ustekinumab	9.1
23003-1205	1.75086	P.23003	12w	Lesional	Discovery	Ustekinumab	6.3
23003-0005	1.20403	P.23003	0w	Lesional	Discovery	Ustekinumab	13.9
23005-0105	1.17055	P.23005	1w	Lesional	Discovery	Adalimumab	10.4
23005-0005	1.74229	P.23005	0w	Lesional	Discovery	Adalimumab	13.1
23006-0005	1.38435	P.23006	0w	Lesional	Discovery	Adalimumab	18.5
23006-0105	1.32965	P.23006	1w	Lesional	Discovery	Adalimumab	18
23007-1205	-0.371068	P.23007	12w	Lesional	Discovery	Adalimumab	1.8
23007-0105	0.689759	P.23007	1w	Lesional	Discovery	Adalimumab	11.5
23007-0005	-1.77367	P.23007	0w	Lesional	Discovery	Adalimumab	12.2
23009-0005	2.06671	P.23009	0w	Lesional	Discovery	Adalimumab	15.4
23009-0105	2.8152	P.23009	1w	Lesional	Discovery	Adalimumab	11.8
23012-0105	0.694802	P.23012	1w	Lesional	Discovery	Adalimumab	9.6
23012-0005	0.550086	P.23012	0w	Lesional	Discovery	Adalimumab	10.5
23012-1206	-0.384397	P.23012	12w	Lesional	Discovery	Adalimumab	3.5
5002-0105	1.27079	P.5002	1w	Lesional	Discovery	Adalimumab	11.2
5002-1205	-0.269394	P.5002	12w	Lesional	Discovery	Adalimumab	3.3
5002-0005	1.01895	P.5002	0w	Lesional	Discovery	Adalimumab	13.4
5003-0005	0.192584	P.5003	0w	Lesional	Discovery	Ustekinumab	19.2
5003-1205	1.1835	P.5003	12w	Lesional	Discovery	Ustekinumab	4.7
5003-0105	1.24168	P.5003	1w	Lesional	Discovery	Ustekinumab	19.5
5004-0005	0.273381	P.5004	0w	Lesional	Discovery	Ustekinumab	11.4
5004-1205	0.492409	P.5004	12w	Lesional	Discovery	Ustekinumab	1.8
5004-0105	0.481074	P.5004	1w	Lesional	Discovery	Ustekinumab	9.7
5006-0005	0.693654	P.5006	0w	Lesional	Discovery	Ustekinumab	19.5
5006-0105	0.861353	P.5006	1w	Lesional	Discovery	Ustekinumab	19.5
5006-1205	0.946622	P.5006	12w	Lesional	Discovery	Ustekinumab	3.5
5007-0105	2.25458	P.5007	1w	Lesional	Discovery	Ustekinumab	11
5007-0005	2.25095	P.5007	0w	Lesional	Discovery	Ustekinumab	11
5007-1205	2.46694	P.5007	12w	Lesional	Discovery	Ustekinumab	3.3
5008-0105	1.16634	P.5008	1w	Lesional	Discovery	Adalimumab	29.9
5008-1205	0.34261	P.5008	12w	Lesional	Discovery	Adalimumab	32.7
5008-0005	0.979109	P.5008	0w	Lesional	Discovery	Adalimumab	31.2
5009-0005	-0.380544	P.5009	0w	Lesional	Discovery	Adalimumab	23.5
5009-1205	0.574214	P.5009	12w	Lesional	Discovery	Adalimumab	6.1
5009-0105	1.62438	P.5009	1w	Lesional	Discovery	Adalimumab	19.7
5010-0105	0.569838	P.5010	1w	Lesional	Discovery	Ustekinumab	8.4
5010-1205	0.933241	P.5010	12w	Lesional	Discovery	Ustekinumab	7.1
5010-0005	2.00395	P.5010	0w	Lesional	Discovery	Ustekinumab	11.1
5011-0105	-0.105126	P.5011	1w	Lesional	Discovery	Ustekinumab	16
5011-1205	1.36481	P.5011	12w	Lesional	Discovery	Ustekinumab	0.8
5011-0005	0.996574	P.5011	0w	Lesional	Discovery	Ustekinumab	15.8
5012-0005	-0.476703	P.5012	0w	Lesional	Discovery	Ustekinumab	11.8
5012-0105	0.918195	P.5012	1w	Lesional	Discovery	Ustekinumab	12
5012-1205	0.909842	P.5012	12w	Lesional	Discovery	Ustekinumab	0.6
5013-0005	1.11403	P.5013	0w	Lesional	Discovery	Ustekinumab	10.8
5013-0105	1.42949	P.5013	1w	Lesional	Discovery	Ustekinumab	11.4
5013-1205	2.00276	P.5013	12w	Lesional	Discovery	Ustekinumab	6
5014-0005	0.719793	P.5014	0w	Lesional	Discovery	Ustekinumab	34.4
5014-1205	0.943746	P.5014	12w	Lesional	Discovery	Ustekinumab	2.4
5014-0105	0.519889	P.5014	1w	Lesional	Discovery	Ustekinumab	31.4
5015-0005	0.779277	P.5015	0w	Lesional	Discovery	Ustekinumab	25.4
5015-0105	0.551642	P.5015	1w	Lesional	Discovery	Ustekinumab	26.8
5015-1205	2.82441	P.5015	12w	Lesional	Discovery	Ustekinumab	6.6
5016-0005	1.64826	P.5016	0w	Lesional	Discovery	Ustekinumab	23.8
5016-1205	1.42442	P.5016	12w	Lesional	Discovery	Ustekinumab	1.8
5016-0105	0.0613968	P.5016	1w	Lesional	Discovery	Ustekinumab	25.5
5017-0005	0.495751	P.5017	0w	Lesional	Discovery	Ustekinumab	16.9
5017-0105	0.434838	P.5017	1w	Lesional	Discovery	Ustekinumab	14.5
5017-1205	0.527409	P.5017	12w	Lesional	Discovery	Ustekinumab	1.2
5018-1205	1.48138	P.5018	12w	Lesional	Discovery	Adalimumab	0.3
5018-0105	0.614482	P.5018	1w	Lesional	Discovery	Adalimumab	13.5
5018-0005	0.736898	P.5018	0w	Lesional	Discovery	Adalimumab	20.7
5019-0105	0.486152	P.5019	1w	Lesional	Discovery	Adalimumab	11.5
5019-0005	0.468999	P.5019	0w	Lesional	Discovery	Adalimumab	14.4
5019-1205	0.983262	P.5019	12w	Lesional	Discovery	Adalimumab	2.1
5020-0005	0.533338	P.5020	0w	Lesional	Discovery	Ustekinumab	8
5020-0105	0.75629	P.5020	1w	Lesional	Discovery	Ustekinumab	8
5020-1205	1.48446	P.5020	12w	Lesional	Discovery	Ustekinumab	2.4
5021-0105	0.336391	P.5021	1w	Lesional	Discovery	Ustekinumab	29
5021-1205	0.0329275	P.5021	12w	Lesional	Discovery	Ustekinumab	17.6
5021-0005	0.967139	P.5021	0w	Lesional	Discovery	Ustekinumab	29
5022-0105	0.811662	P.5022	1w	Lesional	Discovery	Ustekinumab	5.4
5022-0005	0.49003	P.5022	0w	Lesional	Discovery	Ustekinumab	8.9
5022-1205	1.03478	P.5022	12w	Lesional	Discovery	Ustekinumab	4.8
5023-0005	1.57483	P.5023	0w	Lesional	Discovery	Ustekinumab	20
5023-1205	1.32002	P.5023	12w	Lesional	Discovery	Ustekinumab	8
5023-0105	1.65304	P.5023	1w	Lesional	Discovery	Ustekinumab	20
5024-0105	0.254098	P.5024	1w	Lesional	Discovery	Adalimumab	14.2
5024-0005	-0.0662154	P.5024	0w	Lesional	Discovery	Adalimumab	14.2
5024-1205	-0.315039	P.5024	12w	Lesional	Discovery	Adalimumab	7.8
5025-0005	1.2534	P.5025	0w	Lesional	Discovery	Ustekinumab	11
5025-1205	1.51089	P.5025	12w	Lesional	Discovery	Ustekinumab	4.3
5025-0105	1.42412	P.5025	1w	Lesional	Discovery	Ustekinumab	9.5
60001-1205	2.03689	P.60001	12w	Lesional	Discovery	Ustekinumab	3.9
60001-0105	1.01169	P.60001	1w	Lesional	Discovery	Ustekinumab	14.8
60001-0005	0.462877	P.60001	0w	Lesional	Discovery	Ustekinumab	14.8
60005-0005	-0.0263187	P.60005	0w	Lesional	Discovery	Adalimumab	11
60005-1205	0.0698124	P.60005	12w	Lesional	Discovery	Adalimumab	0
60005-0105	-1.58045	P.60005	1w	Lesional	Discovery	Adalimumab	12.8
6001-0105	0.156782	P.6001	1w	Lesional	Discovery	Ustekinumab	6.2
6001-0005	0.327124	P.6001	0w	Lesional	Discovery	Ustekinumab	8.2
6001-1205	1.50332	P.6001	12w	Lesional	Discovery	Ustekinumab	2.6
6002-1205	1.52946	P.6002	12w	Lesional	Discovery	Ustekinumab	1.8
6002-0105	1.62221	P.6002	1w	Lesional	Discovery	Ustekinumab	9.7
6002-0005	-0.019808	P.6002	0w	Lesional	Discovery	Ustekinumab	13.7
6003-0005	1.66782	P.6003	0w	Lesional	Discovery	Ustekinumab	14.5
6003-0105	0.235225	P.6003	1w	Lesional	Discovery	Ustekinumab	11
6003-1205	1.35658	P.6003	12w	Lesional	Discovery	Ustekinumab	17
6004-0105	0.584008	P.6004	1w	Lesional	Discovery	Adalimumab	10.6
6004-1205	3.70658	P.6004	12w	Lesional	Discovery	Adalimumab	1
6004-0005	0.157084	P.6004	0w	Lesional	Discovery	Adalimumab	14.4
6005-0005	1.22637	P.6005	0w	Lesional	Discovery	Ustekinumab	23.4
6005-1205	2.40594	P.6005	12w	Lesional	Discovery	Ustekinumab	1.2
6005-0105	1.74023	P.6005	1w	Lesional	Discovery	Ustekinumab	13.7
6006-0005	0.372145	P.6006	0w	Lesional	Discovery	Ustekinumab	6.8
6006-0105	-0.0959265	P.6006	1w	Lesional	Discovery	Ustekinumab	5.8
6006-1205	0.885681	P.6006	12w	Lesional	Discovery	Ustekinumab	2.9
6007-1205	1.3802	P.6007	12w	Lesional	Discovery	Ustekinumab	2.6
6007-0105	-0.121209	P.6007	1w	Lesional	Discovery	Ustekinumab	10.1
6007-0005	1.68851	P.6007	0w	Lesional	Discovery	Ustekinumab	10.1
6008-1205	1.70574	P.6008	12w	Lesional	Discovery	Ustekinumab	0.9
6008-0005	1.41914	P.6008	0w	Lesional	Discovery	Ustekinumab	10.4
6008-0105	0.229475	P.6008	1w	Lesional	Discovery	Ustekinumab	10.1
6010-1205	1.51851	P.6010	12w	Lesional	Discovery	Adalimumab	19.2
6010-0005	0.515604	P.6010	0w	Lesional	Discovery	Adalimumab	23.8
6010-0105	0.18065	P.6010	1w	Lesional	Discovery	Adalimumab	23.8
6012-1205	2.90823	P.6012	12w	Lesional	Discovery	Adalimumab	1.1
6012-0105	1.53228	P.6012	1w	Lesional	Discovery	Adalimumab	11.5
6012-0005	1.18487	P.6012	0w	Lesional	Discovery	Adalimumab	12.6
6013-0005	1.05801	P.6013	0w	Lesional	Discovery	Adalimumab	11.8
6013-0105	1.02646	P.6013	1w	Lesional	Discovery	Adalimumab	11.4
6013-1205	1.45531	P.6013	12w	Lesional	Discovery	Adalimumab	4.2
6014-0005	1.0801	P.6014	0w	Lesional	Discovery	Ustekinumab	10.6
6014-1205	2.99981	P.6014	12w	Lesional	Discovery	Ustekinumab	2.2
6014-0105	1.90586	P.6014	1w	Lesional	Discovery	Ustekinumab	9.6
6016-0105	1.91041	P.6016	1w	Lesional	Discovery	Adalimumab	5.6
6016-1205	2.61398	P.6016	12w	Lesional	Discovery	Adalimumab	0.7
6016-0005	0.900236	P.6016	0w	Lesional	Discovery	Adalimumab	6.9
6017-0105	1.04574	P.6017	1w	Lesional	Discovery	Adalimumab	11.4
6017-0005	0.673319	P.6017	0w	Lesional	Discovery	Adalimumab	13.6
6017-1205	2.84058	P.6017	12w	Lesional	Discovery	Adalimumab	0
6018-0105	1.03399	P.6018	1w	Lesional	Discovery	Adalimumab	6.6
6018-1205	2.67861	P.6018	12w	Lesional	Discovery	Adalimumab	4.6
6018-0005	1.21398	P.6018	0w	Lesional	Discovery	Adalimumab	11.6
6019-0005	2.12529	P.6019	0w	Lesional	Discovery	Ustekinumab	18
6019-0105	2.47661	P.6019	1w	Lesional	Discovery	Ustekinumab	17.7
6019-1205	1.79502	P.6019	12w	Lesional	Discovery	Ustekinumab	10
6020-0005	1.13352	P.6020	0w	Lesional	Discovery	Ustekinumab	7.2
6020-0105	1.40084	P.6020	1w	Lesional	Discovery	Ustekinumab	6.6
6020-1205	2.08691	P.6020	12w	Lesional	Discovery	Ustekinumab	2.8
6021-1205	2.02726	P.6021	12w	Lesional	Discovery	Adalimumab	8.2
6021-0105	0.854968	P.6021	1w	Lesional	Discovery	Adalimumab	12.6
6021-0005	0.199466	P.6021	0w	Lesional	Discovery	Adalimumab	16.7
6022-0005	1.02448	P.6022	0w	Lesional	Discovery	Adalimumab	13.5
6022-0105	0.862695	P.6022	1w	Lesional	Discovery	Adalimumab	13.1
6022-1205	2.4373	P.6022	12w	Lesional	Discovery	Adalimumab	3.4
6023-0005	1.63466	P.6023	0w	Lesional	Discovery	Adalimumab	10.8
6023-1205	3.13872	P.6023	12w	Lesional	Discovery	Adalimumab	1.2
6023-0105	1.07633	P.6023	1w	Lesional	Discovery	Adalimumab	10.8
6024-0105	-0.391869	P.6024	1w	Lesional	Discovery	Adalimumab	8.4
6024-1205	2.77764	P.6024	12w	Lesional	Discovery	Adalimumab	2.5
6024-0005	0.0502738	P.6024	0w	Lesional	Discovery	Adalimumab	8.4
6025-0005	2.1249	P.6025	0w	Lesional	Discovery	Ustekinumab	16.4
6025-0105	1.69184	P.6025	1w	Lesional	Discovery	Ustekinumab	13.7
6025-1205	2.83868	P.6025	12w	Lesional	Discovery	Ustekinumab	0.3
6026-0105	-0.120962	P.6026	1w	Lesional	Discovery	Adalimumab	6.6
6026-0005	1.81916	P.6026	0w	Lesional	Discovery	Adalimumab	7.6
6026-1205	0.906694	P.6026	12w	Lesional	Discovery	Adalimumab	0
6028-0105	2.4956	P.6028	1w	Lesional	Discovery	Ustekinumab	18.3
6028-1205	1.38	P.6028	12w	Lesional	Discovery	Ustekinumab	2.2
6028-0005	1.34548	P.6028	0w	Lesional	Discovery	Ustekinumab	18.3
6029-0105	-0.715966	P.6029	1w	Lesional	Discovery	Ustekinumab	23
6029-0005	-0.354373	P.6029	0w	Lesional	Discovery	Ustekinumab	23
6029-1205	1.18415	P.6029	12w	Lesional	Discovery	Ustekinumab	0
6030-0005	1.47902	P.6030	0w	Lesional	Discovery	Ustekinumab	28.2
6030-1205	1.55519	P.6030	12w	Lesional	Discovery	Ustekinumab	6.9
6030-0105	1.7886	P.6030	1w	Lesional	Discovery	Ustekinumab	26
6031-0105	1.12086	P.6031	1w	Lesional	Discovery	Ustekinumab	21.8
6031-0005	-0.0995085	P.6031	0w	Lesional	Discovery	Ustekinumab	21.8
6031-1205	2.69268	P.6031	12w	Lesional	Discovery	Ustekinumab	2.3
6032-0005	0.474715	P.6032	0w	Lesional	Discovery	Ustekinumab	15.4
6032-1205	1.91088	P.6032	12w	Lesional	Discovery	Ustekinumab	1.2
6032-0105	1.3733	P.6032	1w	Lesional	Discovery	Ustekinumab	15.4
6033-1205	1.04508	P.6033	12w	Lesional	Discovery	Ustekinumab	0.3
6033-0105	2.48475	P.6033	1w	Lesional	Discovery	Ustekinumab	10.6
6033-0005	0.290296	P.6033	0w	Lesional	Discovery	Ustekinumab	10.6
6034-0005	-0.273992	P.6034	0w	Lesional	Discovery	Adalimumab	10.6
6034-0105	0.608808	P.6034	1w	Lesional	Discovery	Adalimumab	8.9
6034-1205	-0.399747	P.6034	12w	Lesional	Discovery	Adalimumab	6.3
6035-0105	0.703328	P.6035	1w	Lesional	Discovery	Adalimumab	6.4
6035-1205	1.22135	P.6035	12w	Lesional	Discovery	Adalimumab	2.7
6035-0005	0.806825	P.6035	0w	Lesional	Discovery	Adalimumab	10
6036-0005	-0.508512	P.6036	0w	Lesional	Discovery	Adalimumab	11.5
6036-1205	-0.105858	P.6036	12w	Lesional	Discovery	Adalimumab	1.2
6036-0105	0.127664	P.6036	1w	Lesional	Discovery	Adalimumab	11.2
6038-0005	1.49534	P.6038	0w	Lesional	Discovery	Adalimumab	13.3
6038-1205	1.89855	P.6038	12w	Lesional	Discovery	Adalimumab	0
6038-0105	0.794589	P.6038	1w	Lesional	Discovery	Adalimumab	12.2
6039-0105	-1.12712	P.6039	1w	Lesional	Discovery	Ustekinumab	19.6
6039-1205	1.42126	P.6039	12w	Lesional	Discovery	Ustekinumab	1.2
6039-0005	-0.968744	P.6039	0w	Lesional	Discovery	Ustekinumab	19.6
6040-0105	1.81821	P.6040	1w	Lesional	Discovery	Adalimumab	10.2
6040-1205	2.48463	P.6040	12w	Lesional	Discovery	Adalimumab	2.4
6040-0005	0.739683	P.6040	0w	Lesional	Discovery	Adalimumab	10.2
6041-0006	1.60198	P.6041	0w	Lesional	Discovery	Adalimumab	10.3
6041-0105	0.725609	P.6041	1w	Lesional	Discovery	Adalimumab	10.6
6041-1205	3.99001	P.6041	12w	Lesional	Discovery	Adalimumab	0.6
1015-1205	-0.534403	P.1015	12w	Lesional	Replication	Adalimumab	8.4
1015-0105	1.15053	P.1015	1w	Lesional	Replication	Adalimumab	8.4
1015-0005	0.74479	P.1015	0w	Lesional	Replication	Adalimumab	12.5
1016-1205	1.32769	P.1016	12w	Lesional	Replication	Ustekinumab	1.8
1016-0105	0.426511	P.1016	1w	Lesional	Replication	Ustekinumab	12.3
1016-0005	0.650824	P.1016	0w	Lesional	Replication	Ustekinumab	17.1
1021-1205	0.311353	P.1021	12w	Lesional	Replication	Adalimumab	4.7
1021-0105	0.79244	P.1021	1w	Lesional	Replication	Adalimumab	14.3
1021-0005	0.686767	P.1021	0w	Lesional	Replication	Adalimumab	15.6
1022-0005	0.872415	P.1022	0w	Lesional	Replication	Adalimumab	35.4
1022-1205	1.46614	P.1022	12w	Lesional	Replication	Adalimumab	1.2
1022-0105	0.322834	P.1022	1w	Lesional	Replication	Adalimumab	33.9
1024-0105	0.723528	P.1024	1w	Lesional	Replication	Ustekinumab	7.5
1024-1205	0.0683624	P.1024	12w	Lesional	Replication	Ustekinumab	3.1
1024-0005	1.73814	P.1024	0w	Lesional	Replication	Ustekinumab	10
1025-0105	0.488902	P.1025	1w	Lesional	Replication	Ustekinumab	31.5
1025-0005	0.405348	P.1025	0w	Lesional	Replication	Ustekinumab	34.5
1025-1205	2.42676	P.1025	12w	Lesional	Replication	Ustekinumab	1.5
1026-0005	0.297931	P.1026	0w	Lesional	Replication	Ustekinumab	23.2
1026-0105	0.420656	P.1026	1w	Lesional	Replication	Ustekinumab	23.2
1026-1205	1.9008	P.1026	12w	Lesional	Replication	Ustekinumab	0
1027-1205	1.76075	P.1027	12w	Lesional	Replication	Adalimumab	0.9
1027-0105	1.35034	P.1027	1w	Lesional	Replication	Adalimumab	14.4
1027-0005	1.12696	P.1027	0w	Lesional	Replication	Adalimumab	15.9
1028-0105	0.268488	P.1028	1w	Lesional	Replication	Adalimumab	8.4
1028-1205	2.89731	P.1028	12w	Lesional	Replication	Adalimumab	4.9
1028-0005	0.910313	P.1028	0w	Lesional	Replication	Adalimumab	15.8
1029-0105	-0.548041	P.1029	1w	Lesional	Replication	Ustekinumab	14.6
1029-0005	-0.685133	P.1029	0w	Lesional	Replication	Ustekinumab	15.9
1029-1205	-0.0747302	P.1029	12w	Lesional	Replication	Ustekinumab	5.2
1032-1205	2.3037	P.1032	12w	Lesional	Replication	Adalimumab	0.5
1032-0005	1.73485	P.1032	0w	Lesional	Replication	Adalimumab	10.3
1032-0105	1.559	P.1032	1w	Lesional	Replication	Adalimumab	7.8
124001-0105	0.973624	P.124001	1w	Lesional	Replication	Adalimumab	8
124001-0005	1.16792	P.124001	0w	Lesional	Replication	Adalimumab	12
124001-1205	2.26503	P.124001	12w	Lesional	Replication	Adalimumab	0
124003-0005	-0.207233	P.124003	0w	Lesional	Replication	Adalimumab	13.2
124003-1205	0.832841	P.124003	12w	Lesional	Replication	Adalimumab	3.3
138005-0105	-0.448378	P.138005	1w	Lesional	Replication	Adalimumab	22.8
138005-0005	0.145355	P.138005	0w	Lesional	Replication	Adalimumab	31.2
138005-1205	0.671202	P.138005	12w	Lesional	Replication	Adalimumab	5.2
23011-0005	-1.17996	P.23011	0w	Lesional	Replication	Adalimumab	14.1
23011-0105	1.6638	P.23011	1w	Lesional	Replication	Adalimumab	14.1
42001-1205	1.07188	P.42001	12w	Lesional	Replication	Adalimumab	6.6
42001-0005	0.806398	P.42001	0w	Lesional	Replication	Adalimumab	19.2
42001-0105	0.17347	P.42001	1w	Lesional	Replication	Adalimumab	15.8
42005-1205	-0.632259	P.42005	12w	Lesional	Replication	Adalimumab	5.8
42005-0105	0.486982	P.42005	1w	Lesional	Replication	Adalimumab	8.4
42005-0005	-1.0217	P.42005	0w	Lesional	Replication	Adalimumab	7.8
43001-0105	0.86538	P.43001	1w	Lesional	Replication	Adalimumab	5.1
43001-0005	0.181597	P.43001	0w	Lesional	Replication	Adalimumab	9.8
43001-1205	1.64616	P.43001	12w	Lesional	Replication	Adalimumab	1.2
43003-1205	-0.77955	P.43003	12w	Lesional	Replication	Adalimumab	14.1
43003-0105	-0.349978	P.43003	1w	Lesional	Replication	Adalimumab	18.2
43003-0005	0.488206	P.43003	0w	Lesional	Replication	Adalimumab	19
43004-0005	1.29687	P.43004	0w	Lesional	Replication	Adalimumab	10
43004-0105	0.824638	P.43004	1w	Lesional	Replication	Adalimumab	10
43004-1205	3.48167	P.43004	12w	Lesional	Replication	Adalimumab	0.9
43005-0005	1.1481	P.43005	0w	Lesional	Replication	Adalimumab	12.4
43005-0105	0.873407	P.43005	1w	Lesional	Replication	Adalimumab	10.8
43005-1205	1.95359	P.43005	12w	Lesional	Replication	Adalimumab	2.5
5026-0005	1.16103	P.5026	0w	Lesional	Replication	Ustekinumab	12
5026-0105	-0.619004	P.5026	1w	Lesional	Replication	Ustekinumab	10.9
5026-1205	1.44213	P.5026	12w	Lesional	Replication	Ustekinumab	9.3
5028-0105	1.52189	P.5028	1w	Lesional	Replication	Ustekinumab	24.8
5028-1205	2.08993	P.5028	12w	Lesional	Replication	Ustekinumab	1.2
5028-0005	0.195279	P.5028	0w	Lesional	Replication	Ustekinumab	29.6
5031-0105	-0.301811	P.5031	1w	Lesional	Replication	Adalimumab	15.1
5031-1206	0.982946	P.5031	12w	Lesional	Replication	Adalimumab	21.3
5031-0005	-0.562905	P.5031	0w	Lesional	Replication	Adalimumab	16.6
5032-1205	1.76358	P.5032	12w	Lesional	Replication	Ustekinumab	0.6
5032-0005	0.569458	P.5032	0w	Lesional	Replication	Ustekinumab	6.6
5032-0105	1.36803	P.5032	1w	Lesional	Replication	Ustekinumab	5.8
5033-0105	0.631974	P.5033	1w	Lesional	Replication	Ustekinumab	7.2
5033-0006	0.157744	P.5033	0w	Lesional	Replication	Ustekinumab	13
5033-1205	1.10728	P.5033	12w	Lesional	Replication	Ustekinumab	0.4
5034-0105	2.39559	P.5034	1w	Lesional	Replication	Ustekinumab	11.1
5034-1205	2.53396	P.5034	12w	Lesional	Replication	Ustekinumab	1.8
5034-0005	1.01733	P.5034	0w	Lesional	Replication	Ustekinumab	11.1
5035-1205	0.964024	P.5035	12w	Lesional	Replication	Ustekinumab	4.3
5035-0105	1.11114	P.5035	1w	Lesional	Replication	Ustekinumab	16
5035-0005	1.00692	P.5035	0w	Lesional	Replication	Ustekinumab	19.3
5036-0105	0.317484	P.5036	1w	Lesional	Replication	Adalimumab	7.8
5036-1205	2.1036	P.5036	12w	Lesional	Replication	Adalimumab	10.6
5036-0005	1.25667	P.5036	0w	Lesional	Replication	Adalimumab	10.1
5038-0105	1.29321	P.5038	1w	Lesional	Replication	Ustekinumab	17.5
5038-1205	2.82416	P.5038	12w	Lesional	Replication	Ustekinumab	2
5038-0005	0.955345	P.5038	0w	Lesional	Replication	Ustekinumab	17.8
5039-1205	2.73886	P.5039	12w	Lesional	Replication	Adalimumab	1
5039-0005	0.871042	P.5039	0w	Lesional	Replication	Adalimumab	20.4
5039-0105	0.662457	P.5039	1w	Lesional	Replication	Adalimumab	18.9
5040-1205	0.0923787	P.5040	12w	Lesional	Replication	Ustekinumab	8.6
5040-0105	0.142378	P.5040	1w	Lesional	Replication	Ustekinumab	21.5
5040-0005	1.41471	P.5040	0w	Lesional	Replication	Ustekinumab	21.5
5041-0005	1.24413	P.5041	0w	Lesional	Replication	Ustekinumab	26.3
5041-0105	0.859735	P.5041	1w	Lesional	Replication	Ustekinumab	20.8
5041-1205	0.254672	P.5041	12w	Lesional	Replication	Ustekinumab	17.7
5042-0005	0.123251	P.5042	0w	Lesional	Replication	Ustekinumab	31.9
5042-1205	1.3217	P.5042	12w	Lesional	Replication	Ustekinumab	3.4
5042-0105	-0.202024	P.5042	1w	Lesional	Replication	Ustekinumab	28.3
5044-0005	0.440008	P.5044	0w	Lesional	Replication	Ustekinumab	23.5
5044-0105	0.0501584	P.5044	1w	Lesional	Replication	Ustekinumab	19.7
5044-1205	2.05568	P.5044	12w	Lesional	Replication	Ustekinumab	3.3
5045-0005	0.223282	P.5045	0w	Lesional	Replication	Ustekinumab	25
5045-0105	0.94332	P.5045	1w	Lesional	Replication	Ustekinumab	22.3
5045-1205	0.757298	P.5045	12w	Lesional	Replication	Ustekinumab	11.4
5046-1205	0.513013	P.5046	12w	Lesional	Replication	Ustekinumab	0.7
5046-0005	-1.41807	P.5046	0w	Lesional	Replication	Ustekinumab	20
5046-0105	-0.179114	P.5046	1w	Lesional	Replication	Ustekinumab	17.4
60006-0105	3.0065	P.60006	1w	Lesional	Replication	Adalimumab	7
60006-1205	1.09991	P.60006	12w	Lesional	Replication	Adalimumab	0.3
60006-0005	2.31378	P.60006	0w	Lesional	Replication	Adalimumab	7
60008-0005	-0.505767	P.60008	0w	Lesional	Replication	Adalimumab	30.2
60008-0105	-0.494442	P.60008	1w	Lesional	Replication	Adalimumab	29
60013-0005	-0.634572	P.60013	0w	Lesional	Replication	Adalimumab	27
60013-1205	0.562549	P.60013	12w	Lesional	Replication	Adalimumab	9.5
60013-0105	1.58445	P.60013	1w	Lesional	Replication	Adalimumab	17
60019-0005	0.791677	P.60019	0w	Lesional	Replication	Adalimumab	9.9
60019-0105	1.16342	P.60019	1w	Lesional	Replication	Adalimumab	9.1
6011-0005	0.109881	P.6011	0w	Lesional	Replication	Ustekinumab	12.2
6011-0105	-0.318306	P.6011	1w	Lesional	Replication	Ustekinumab	11.9
6011-1205	1.67757	P.6011	12w	Lesional	Replication	Ustekinumab	2.3
6042-0105	-1.64473	P.6042	1w	Lesional	Replication	Ustekinumab	5.6
6042-0005	-0.324033	P.6042	0w	Lesional	Replication	Ustekinumab	5.9
6043-0105	0.76837	P.6043	1w	Lesional	Replication	Ustekinumab	4.9
6043-0005	0.979108	P.6043	0w	Lesional	Replication	Ustekinumab	4.9
6043-1205	1.90848	P.6043	12w	Lesional	Replication	Ustekinumab	4.8
6044-0005	0.0115063	P.6044	0w	Lesional	Replication	Ustekinumab	5.8
6044-0105	0.094597	P.6044	1w	Lesional	Replication	Ustekinumab	5.8
6044-1205	0.38896	P.6044	12w	Lesional	Replication	Ustekinumab	5.7
6045-0005	1.57862	P.6045	0w	Lesional	Replication	Ustekinumab	12.9
6045-0105	0.739036	P.6045	1w	Lesional	Replication	Ustekinumab	12.9
6045-1205	2.41852	P.6045	12w	Lesional	Replication	Ustekinumab	5.4
6046-0005	1.18565	P.6046	0w	Lesional	Replication	Ustekinumab	16.9
6046-0105	0.908007	P.6046	1w	Lesional	Replication	Ustekinumab	16.9
6046-1205	2.5268	P.6046	12w	Lesional	Replication	Ustekinumab	0.9
6047-0005	0.975196	P.6047	0w	Lesional	Replication	Adalimumab	12.4
6047-1205	2.59985	P.6047	12w	Lesional	Replication	Adalimumab	1.5
6047-0105	1.76147	P.6047	1w	Lesional	Replication	Adalimumab	12.4
6049-1206	1.2988	P.6049	12w	Lesional	Replication	Ustekinumab	3.1
6049-0105	1.67509	P.6049	1w	Lesional	Replication	Ustekinumab	9.2
6049-0005	1.08348	P.6049	0w	Lesional	Replication	Ustekinumab	9.2
6050-0005	0.589304	P.6050	0w	Lesional	Replication	Ustekinumab	11.1
6050-0105	1.47385	P.6050	1w	Lesional	Replication	Ustekinumab	11.1
6050-1205	2.64351	P.6050	12w	Lesional	Replication	Ustekinumab	0
6051-0005	-0.378779	P.6051	0w	Lesional	Replication	Ustekinumab	9.8
6051-1205	2.60477	P.6051	12w	Lesional	Replication	Ustekinumab	1.8
6051-0105	0.185926	P.6051	1w	Lesional	Replication	Ustekinumab	9.8
6052-1205	1.39691	P.6052	12w	Lesional	Replication	Ustekinumab	2.7
6052-0005	1.56964	P.6052	0w	Lesional	Replication	Ustekinumab	8.9
6052-0105	0.335559	P.6052	1w	Lesional	Replication	Ustekinumab	8.6
6056-0005	-1.74396	P.6056	0w	Lesional	Replication	Adalimumab	20.7
6056-0105	0.857826	P.6056	1w	Lesional	Replication	Adalimumab	11
6056-1205	3.10309	P.6056	12w	Lesional	Replication	Adalimumab	2.6
6059-0005	1.25551	P.6059	0w	Lesional	Replication	Adalimumab	19.5
6059-0105	1.18506	P.6059	1w	Lesional	Replication	Adalimumab	13.3
6061-0005	-0.318772	P.6061	0w	Lesional	Replication	Adalimumab	18.9
6061-0105	0.525681	P.6061	1w	Lesional	Replication	Adalimumab	11.5
6061-1205	1.43833	P.6061	12w	Lesional	Replication	Adalimumab	2.7
6063-0005	0.626041	P.6063	0w	Lesional	Replication	Adalimumab	12
6063-0105	1.70026	P.6063	1w	Lesional	Replication	Adalimumab	13.2
6063-1205	0.250132	P.6063	12w	Lesional	Replication	Adalimumab	3
6071-0005	-0.42969	P.6071	0w	Lesional	Replication	Adalimumab	10.1
6071-0105	-0.314095	P.6071	1w	Lesional	Replication	Adalimumab	8.9
6071-1205	0.89933	P.6071	12w	Lesional	Replication	Adalimumab	1.8

[truncated: 3 more sheets: GNG7_Lesional, SCGB1D2_Lesional, MMP7_Lesional]
