# Supplementary material for: Transcriptomic profiling and machine learning uncover gene signatures of psoriasis endotypes and disease severity
Source: Commun Med (Lond). 2026 Jan 21;6:65. doi: 10.1038/s43856-025-01325-4 (PMC12852803; doi:10.1038/s43856-025-01325-4)
Supplement: Supplementary file 11 — Supplementary Data 8 [file 43856_2025_1325_MOESM11_ESM.xlsx]

## Sheet: Blood_Metascape_anno
Gene	original_id	A_assoc_all_BL_splinedf3	R-HSA-6798695 Neutrophil degranulation	M5890 HALLMARK TNFA SIGNALING VIA NF	M5932 HALLMARK INFLAMMATORY RESPONSE	M5947 HALLMARK IL2 STAT5 SIGNALING	WP2865 IL1 and megakaryocytes in obes	M28 PID IL4 2PATHWAY	WP5115 Network map of SARS CoV 2 sign	M3008 NABA ECM GLYCOPROTEINS	WP2406 Cardiac progenitor differentia	WP24 Peptide GPCRs	WP5283 Chronic hyperglycemia impairme	M5909 HALLMARK MYOGENESIS	M5897 HALLMARK IL6 JAK STAT3 SIGNALI	hsa04910 Insulin signaling pathway	R-HSA-425366 Transport of bile salts and or	R-HSA-6809371 Formation of the cornified env	R-HSA-196854 Metabolism of vitamins and cof	M5934 HALLMARK XENOBIOTIC METABOLISM	WP3925 Amino acid metabolism	M5913 HALLMARK INTERFERON GAMMA RESP	TotalEvidenceCount
2077	ENSG00000105722	1	0	0	0	0	0	0	0	0	0	0	0	0	0	0	0	0	0	0	0	0	1
7059	ENSG00000169231	1	0	0	0	0	0	0	0	1	0	0	0	0	0	0	0	0	0	0	0	0	1
84649	ENSG00000062282	1	0	0	0	0	0	0	0	0	0	0	0	0	0	0	0	0	0	0	0	0	1
433	ENSG00000161944	1	0	0	0	0	0	0	0	0	0	0	0	0	0	0	0	0	0	0	0	0	1
10135	ENSG00000105835	1	0	1	1	0	0	0	0	0	0	0	0	0	0	0	0	0	1	0	0	1	1
55701	ENSG00000165801	1	0	0	0	0	0	0	0	0	0	1	0	0	0	0	0	0	0	0	0	0	1
83999	ENSG00000183762	1	0	0	0	0	0	0	0	0	0	0	0	0	0	0	0	0	0	0	0	0	1
7053	ENSG00000125780	1	0	0	0	0	0	0	0	0	0	0	1	0	0	0	0	0	0	0	0	0	1
158401	ENSG00000165181	1	0	0	0	0	0	0	0	0	0	0	0	0	0	0	0	0	0	0	0	0	1
6484	ENSG00000110080	1	0	0	0	1	0	0	0	0	0	0	0	0	0	0	0	0	0	0	0	0	1
144423	ENSG00000151948	1	0	0	0	0	0	0	0	0	0	0	0	0	0	0	0	0	0	0	0	0	1
7850	ENSG00000115590	1	0	0	0	1	0	1	1	0	0	0	0	0	1	0	0	0	0	0	0	0	1
3539	ENSG00000211679	1	0	0	0	0	0	0	0	0	0	0	0	0	0	0	0	0	0	0	0	0	1
8632	ENSG00000187775	1	0	0	0	0	0	0	0	0	0	0	0	0	0	0	0	0	0	0	0	0	1
23462	ENSG00000164683	1	0	0	0	0	0	0	0	0	0	0	0	0	0	0	0	0	0	0	0	0	1
6840	ENSG00000197321	1	0	0	0	0	0	0	0	0	0	0	0	1	0	0	0	0	0	0	0	0	1
2201	ENSG00000138829	1	0	0	0	0	0	0	0	1	0	0	1	0	0	0	0	0	0	0	0	0	1
115361	ENSG00000162654	1	0	0	0	1	0	0	0	0	0	0	0	0	0	0	0	0	0	0	0	1	1
9895	ENSG00000196663	1	0	0	0	0	0	0	0	0	0	0	0	0	0	0	0	0	0	0	0	0	1
646309	ENSG00000229644	1	0	0	0	0	0	0	0	0	0	0	0	0	0	0	0	0	0	0	0	0	1
4851	ENSG00000148400	1	0	0	0	0	0	0	0	0	1	0	0	1	0	0	0	0	0	0	0	0	1
8843	ENSG00000255398	1	0	0	0	0	0	0	0	0	0	1	0	0	0	0	0	0	0	0	0	0	1
6515	ENSG00000059804	1	1	1	0	1	0	0	0	0	0	0	1	0	1	0	0	0	1	0	0	0	1
368	ENSG00000091262	1	0	0	0	0	0	0	0	0	0	0	0	0	0	0	0	0	0	0	0	0	1
6280	ENSG00000163220	1	1	0	0	0	1	0	0	0	0	0	1	0	0	0	0	0	0	0	0	0	1
92162	ENSG00000167874	1	0	0	0	0	0	0	0	0	0	0	0	0	0	0	0	0	0	0	0	0	1
4916	ENSG00000140538	1	0	0	0	0	0	0	0	0	0	0	0	0	0	0	0	0	0	0	0	0	1
79660	ENSG00000173281	1	0	0	0	0	0	0	0	0	0	0	0	0	0	1	0	0	0	0	0	0	1
3500	ENSG00000211896	1	0	0	0	0	0	1	0	0	0	0	0	0	0	0	0	0	0	0	0	0	1
10970	ENSG00000136026	1	1	0	0	1	0	0	0	0	0	0	0	0	0	0	0	0	0	0	0	0	1
57699	ENSG00000124772	1	0	0	0	0	0	0	0	0	0	0	0	0	0	0	0	0	0	0	0	0	1
9021	ENSG00000184557	1	0	1	0	0	0	1	0	0	1	0	0	0	1	1	0	0	0	0	0	1	1
25984	ENSG00000108244	1	0	0	0	0	0	0	0	0	0	0	0	0	0	0	0	1	0	0	0	0	1
6653	ENSG00000137642	1	0	0	0	0	0	0	0	0	0	0	0	0	0	0	0	0	0	0	0	0	1
64218	ENSG00000196189	1	0	0	0	0	0	0	0	0	0	0	1	0	0	0	0	0	0	0	0	0	1
2153	ENSG00000198734	1	0	0	0	0	0	0	0	0	0	0	0	0	0	0	0	0	0	0	0	0	1
3579	ENSG00000180871	1	1	0	0	0	1	0	1	0	0	1	0	0	1	0	0	0	0	0	0	0	1
147015	ENSG00000167536	1	0	0	0	0	0	0	0	0	0	0	0	0	0	0	0	0	0	0	0	0	1
55582	ENSG00000165115	1	0	0	0	0	0	0	0	0	0	0	0	0	0	0	0	0	0	0	0	0	1
604	ENSG00000113916	1	0	1	0	0	0	1	0	0	0	0	0	0	0	0	0	0	0	0	0	0	1
8463	ENSG00000074219	1	0	0	0	0	0	0	0	0	0	0	0	0	0	0	0	0	0	0	0	0	1
6253	ENSG00000125744	1	0	0	0	0	0	0	0	0	0	0	0	0	0	0	0	0	0	0	0	0	1
55024	ENSG00000153064	1	0	0	0	0	0	0	0	0	0	0	0	0	0	0	0	0	0	0	0	1	1
23401	ENSG00000181274	1	0	0	0	0	0	0	0	0	0	0	0	0	0	0	0	0	0	0	0	0	1
7130	ENSG00000123610	1	1	1	1	0	0	0	0	1	0	0	0	0	0	0	0	0	0	0	0	1	1
2867	ENSG00000126262	1	0	0	1	0	0	0	0	0	0	1	0	0	0	0	0	0	0	0	0	0	1
1545	ENSG00000138061	1	0	0	0	0	0	0	0	0	0	0	0	0	0	0	0	0	0	0	1	0	1
3460	ENSG00000159128	1	0	1	1	0	0	0	0	0	0	0	0	0	1	0	0	0	0	0	0	0	1
290	ENSG00000166825	1	1	0	0	0	0	0	0	0	1	0	0	0	1	0	0	0	0	0	0	0	1
445329	ENSG00000213648	1	0	0	0	0	0	0	0	0	0	0	0	0	0	0	0	0	0	0	0	0	1
9185	ENSG00000169891	1	0	0	0	0	0	0	0	0	0	0	0	0	0	0	0	0	0	0	0	0	1
9537	ENSG00000175274	1	0	0	0	0	0	0	0	0	0	0	0	0	0	0	0	0	0	0	0	0	1
10321	ENSG00000096006	1	1	0	0	0	0	0	0	0	0	0	0	0	0	0	0	0	0	0	0	0	1
101	ENSG00000151651	1	1	0	0	0	0	0	0	0	0	0	1	0	0	0	0	0	0	0	0	0	1
3911	ENSG00000130702	1	0	0	1	0	0	1	0	1	0	0	1	0	1	0	0	0	0	0	0	0	1
3034	ENSG00000084110	1	0	0	0	0	0	0	0	0	0	0	0	0	0	0	0	0	0	0	1	0	1
84824	ENSG00000132185	1	0	0	0	0	0	0	0	0	0	0	0	0	0	0	0	0	0	0	0	0	1
728577	ENSG00000154529	1	0	0	0	0	0	0	0	0	0	0	0	0	0	0	0	0	0	0	0	0	1
4783	ENSG00000165030	1	0	1	0	1	0	0	0	0	0	0	0	0	0	0	0	0	0	0	0	0	1
3577	ENSG00000163464	1	1	0	0	0	0	0	1	0	0	1	0	0	1	0	0	0	0	0	0	0	1
3240	ENSG00000257017	1	1	0	0	0	0	0	1	0	0	0	0	0	0	0	0	0	0	0	0	0	1
10580	ENSG00000095637	1	0	0	0	0	0	0	0	0	0	0	0	1	0	1	0	0	0	0	0	0	1
120224	ENSG00000151715	1	0	0	0	0	0	0	0	0	0	0	0	0	0	0	0	0	0	0	0	0	1
54784	ENSG00000160993	1	0	0	0	0	0	0	0	0	0	0	0	0	0	0	0	0	0	0	0	0	1
101928079	ENSG00000224081	1	0	0	0	0	0	0	0	0	0	0	0	0	0	0	0	0	0	0	0	0	1
23604	ENSG00000035664	1	0	0	0	0	0	0	0	0	0	0	0	1	0	0	0	0	0	0	0	0	1
602	ENSG00000069399	1	0	1	0	0	0	1	0	0	1	0	0	0	0	0	0	0	0	0	0	0	1
23135	ENSG00000132510	1	0	1	0	0	0	0	0	0	0	0	0	0	0	0	0	0	0	0	0	0	1
762	ENSG00000167434	1	0	0	0	0	0	0	0	0	0	0	0	0	0	0	0	0	0	0	0	0	1
64386	ENSG00000008516	1	1	0	0	0	0	0	1	0	0	0	1	0	0	0	0	0	0	0	0	0	1
79937	ENSG00000106714	1	0	0	0	0	0	0	0	0	0	0	0	0	0	0	0	0	0	0	0	0	1
23639	ENSG00000129295	1	0	0	0	0	0	0	0	0	0	0	0	0	0	0	0	0	0	0	0	0	1
5002	ENSG00000110628	1	0	0	0	0	0	0	0	0	0	0	0	0	0	0	1	0	0	0	0	0	1
5990	ENSG00000087903	1	0	0	0	0	0	0	0	0	0	0	0	0	0	0	0	0	0	0	0	0	1
3726	ENSG00000171223	1	0	1	0	0	0	1	1	0	0	0	0	0	1	0	0	0	0	0	0	0	1
116844	ENSG00000171236	1	1	0	0	0	0	0	1	1	0	0	0	0	0	0	0	0	0	0	0	0	1
683	ENSG00000109743	1	1	0	0	0	0	0	0	0	0	0	0	0	0	0	0	0	1	0	0	0	1
6556	ENSG00000018280	1	1	0	0	0	1	0	0	0	0	0	0	0	0	0	1	0	0	0	0	0	1
146439	ENSG00000162069	1	0	0	0	0	0	0	0	0	0	0	0	0	0	0	0	0	0	0	0	0	1
105	ENSG00000185736	1	0	0	0	0	0	0	0	0	0	0	0	0	0	0	0	0	0	0	0	0	1
8876	ENSG00000112299	1	1	0	0	0	0	0	0	0	0	0	0	0	0	0	0	0	1	1	0	0	1
347735	ENSG00000168528	1	0	0	0	0	0	0	0	0	0	0	0	0	0	0	0	0	0	0	0	0	1
80019	ENSG00000165886	1	0	0	0	0	0	0	0	0	0	0	0	0	0	0	0	0	0	0	0	0	1
64411	ENSG00000120318	1	0	0	0	0	0	0	0	0	0	0	0	0	0	0	0	0	0	0	0	0	1
57333	ENSG00000142552	1	0	0	0	0	0	0	0	0	0	0	0	0	0	0	0	0	0	0	0	0	1
28	ENSG00000175164	1	0	0	0	0	0	0	0	0	0	0	0	0	0	0	0	0	0	0	0	0	1
4001	ENSG00000113368	1	0	0	0	0	0	1	0	0	0	0	0	0	0	0	0	0	0	0	0	0	1
101060376	ENSG00000274512	1	0	0	0	0	0	0	0	0	0	0	0	0	0	0	0	0	0	0	0	0	1
3554	ENSG00000115594	1	0	0	1	0	1	1	0	0	0	0	0	0	1	0	0	0	0	1	0	0	1
3482	ENSG00000197081	1	1	0	0	1	0	0	0	0	0	0	0	0	0	0	0	0	0	0	0	0	1
4744	ENSG00000100285	1	0	0	0	0	0	0	0	0	0	0	0	0	0	0	0	0	0	0	0	0	1
151056	ENSG00000163803	1	0	0	0	0	0	0	0	0	0	0	0	0	0	0	0	0	1	0	0	0	1
978	ENSG00000158825	1	1	0	0	0	0	0	0	0	0	0	0	0	0	0	0	0	0	1	0	0	1
10211	ENSG00000137312	1	0	0	0	0	0	0	0	0	0	0	0	0	0	1	0	0	0	0	0	0	1
151516	ENSG00000244617	1	0	0	0	0	0	0	0	0	0	0	0	0	0	0	0	0	0	0	0	0	1
1824	ENSG00000134755	1	0	0	0	0	0	0	0	0	0	0	0	0	0	0	0	1	0	0	0	0	1
5836	ENSG00000100504	1	1	0	0	0	0	0	0	0	0	0	0	0	0	1	0	0	0	0	0	0	1
5266	ENSG00000124102	1	0	0	0	0	1	0	0	0	0	0	1	0	0	0	0	1	0	0	0	0	1
400966	ENSG00000187627	1	0	0	0	0	0	0	0	0	0	0	0	0	0	0	0	0	0	0	0	0	1
383	ENSG00000118520	1	1	0	0	0	0	1	0	0	0	0	0	0	1	0	0	0	0	1	1	0	1
57126	ENSG00000204936	1	1	0	0	0	0	0	0	0	0	0	0	0	0	0	0	0	0	0	0	0	1
643866	ENSG00000139899	1	0	0	0	0	0	0	0	0	0	0	1	0	0	0	0	0	0	0	0	0	1
728	ENSG00000197405	1	1	0	1	0	0	0	0	0	0	1	0	0	0	0	0	0	0	0	0	0	1
345757	ENSG00000174132	1	0	0	0	0	0	0	0	0	0	0	0	0	0	0	0	0	0	0	0	0	1
29994	ENSG00000123636	1	0	0	0	0	0	0	0	0	0	0	0	0	0	0	0	0	0	0	0	0	1
54682	ENSG00000111261	1	0	0	0	0	0	0	0	0	0	0	0	0	0	0	0	0	0	0	0	0	1
55647	ENSG00000139832	1	0	0	0	0	0	0	0	0	0	0	0	0	0	0	0	0	0	0	0	0	1
100420257	ENSG00000233750	1	0	0	0	0	0	0	0	0	0	0	0	0	0	0	0	0	0	0	0	0	1
6583	ENSG00000197208	1	0	0	0	0	0	0	0	0	0	0	0	0	0	0	1	0	0	0	0	0	1
366	ENSG00000103569	1	0	0	1	0	0	0	0	0	0	0	0	0	0	0	0	0	0	1	0	0	1
338442	ENSG00000182782	1	0	0	0	0	0	0	0	0	0	1	0	0	0	0	0	0	0	0	0	0	1
84418	ENSG00000120306	1	1	0	0	0	0	0	0	0	0	0	0	0	0	0	0	0	0	0	0	0	1
9260	ENSG00000196923	1	0	0	0	0	0	0	0	0	0	0	0	1	0	0	0	0	0	0	0	0	1
79818	ENSG00000178935	1	0	0	0	0	0	0	0	0	0	0	0	0	0	0	0	0	0	0	0	0	1
137994	ENSG00000165046	1	0	0	0	0	0	0	0	0	0	0	0	0	0	0	0	0	0	0	0	0	1
9658	ENSG00000101493	1	0	0	0	0	0	0	0	0	0	0	0	0	0	0	0	0	0	0	0	0	1
222487	ENSG00000182885	1	1	0	0	0	0	0	0	0	0	0	0	0	0	0	0	0	0	0	0	0	1
133	ENSG00000148926	1	0	1	1	0	0	0	0	0	0	1	0	0	0	0	0	0	0	0	0	0	1
9957	ENSG00000002587	1	0	1	0	0	0	0	0	0	0	0	0	0	0	0	0	0	0	0	0	0	1
10409	ENSG00000176788	1	0	0	0	0	0	0	0	0	0	0	0	0	0	0	0	0	0	0	0	0	1
140803	ENSG00000119121	1	0	0	0	0	0	0	0	0	0	0	0	0	0	0	0	0	0	0	0	0	1
3084	ENSG00000157168	1	0	0	0	0	0	0	0	0	1	0	1	0	0	0	0	0	0	0	0	0	1
4824	ENSG00000167034	1	0	0	0	0	0	0	0	0	0	0	0	0	0	0	0	0	0	0	0	0	1
158801	ENSG00000233382	1	0	0	0	0	0	0	0	0	0	0	0	0	0	0	0	0	0	0	0	0	1
9625	ENSG00000181409	1	0	0	0	0	0	0	0	0	0	0	0	0	0	0	0	0	0	0	0	0	1
162514	ENSG00000167723	1	0	0	0	0	0	0	0	0	0	0	0	0	0	0	0	0	0	0	0	0	1
2180	ENSG00000151726	1	0	0	0	0	0	0	0	0	0	0	0	1	0	0	0	0	0	0	0	0	1
57458	ENSG00000057704	1	0	0	0	0	0	0	0	0	0	0	0	0	0	0	0	0	0	0	0	0	1
1690	ENSG00000100473	1	0	0	0	1	0	0	0	1	0	0	0	0	0	0	0	0	0	0	0	0	1
11240	ENSG00000117115	1	1	0	0	0	0	0	0	0	0	0	0	0	0	0	0	0	0	0	0	0	1
161253	ENSG00000139890	1	0	0	0	0	0	0	0	0	0	0	0	0	0	0	0	0	0	0	0	0	1
140691	ENSG00000185880	1	0	0	0	0	0	0	0	0	0	0	0	0	0	0	0	0	0	0	0	0	1
8291	ENSG00000135636	1	0	0	0	0	0	0	0	0	0	0	0	0	0	0	0	0	0	0	0	0	1
55715	ENSG00000125170	1	0	0	0	0	0	0	0	0	0	0	0	0	0	0	0	0	0	0	0	0	1
5013	ENSG00000115507	1	0	0	0	0	0	0	0	0	0	0	0	0	0	0	0	0	0	0	0	0	1
306	ENSG00000138772	1	0	0	0	0	0	0	0	0	0	0	1	0	0	0	0	0	0	0	0	0	1
4318	ENSG00000100985	1	1	0	0	0	1	1	0	0	0	0	1	0	0	0	0	0	0	0	0	0	1
2321	ENSG00000102755	1	0	0	0	0	0	0	0	0	0	0	0	0	0	0	0	0	0	0	0	0	1
5209	ENSG00000170525	1	0	1	0	0	0	0	0	0	0	0	0	0	0	0	0	0	0	0	0	0	1
161582	ENSG00000256061	1	0	0	0	0	0	0	0	0	0	0	0	0	0	0	0	0	0	0	0	0	1
249	ENSG00000162551	1	0	0	0	0	0	0	0	0	0	0	0	0	0	0	0	0	1	0	0	0	1
8639	ENSG00000131471	1	0	0	0	0	0	0	0	0	0	0	0	0	0	0	0	0	0	0	1	0	1
4835	ENSG00000124588	1	0	0	0	0	0	0	0	0	0	0	0	0	0	0	0	0	0	0	1	0	1
9842	ENSG00000225190	1	0	0	0	0	0	0	0	0	0	0	0	0	0	0	0	0	0	0	0	0	1
6286	ENSG00000163993	1	1	0	0	0	0	0	0	0	0	0	1	0	0	0	0	0	0	0	0	0	1
23254	ENSG00000189337	1	0	0	0	0	0	0	0	0	0	0	0	0	0	0	0	1	0	0	0	0	1
9856	ENSG00000137261	1	0	0	0	0	0	0	0	0	0	0	0	0	0	0	0	0	0	0	0	0	1

## Sheet: Blood_Metascape_groups
GroupID	Category	Term	Description	LogP	Log(q-value)	Genes	Symbols	InTerm_InList
1_Summary	Reactome Gene Sets	R-HSA-6798695	Neutrophil degranulation	-13.0709	-9.21909	101,290,383,683,728,978,3240,3482,3577,3579,4318,5836,6280,6286,6515,6556,7130,8876,10321,10970,11240,57126,64386,84418,116844,222487	ADAM8,ANPEP,ARG1,BST1,C5AR1,CDA,HP,IGF2R,CXCR1,CXCR2,MMP9,PYGL,S100A9,S100P,SLC2A3,SLC11A1,TNFAIP6,VNN1,CRISP3,CKAP4,PADI2,CD177,MMP25,CYSTM1,LRG1,ADGRG3	26/-
1_Member	Reactome Gene Sets	R-HSA-6798695	Neutrophil degranulation	-13.0709	-9.21909	101,290,383,683,728,978,3240,3482,3577,3579,4318,5836,6280,6286,6515,6556,7130,8876,10321,10970,11240,57126,64386,84418,116844,222487	ADAM8,ANPEP,ARG1,BST1,C5AR1,CDA,HP,IGF2R,CXCR1,CXCR2,MMP9,PYGL,S100A9,S100P,SLC2A3,SLC11A1,TNFAIP6,VNN1,CRISP3,CKAP4,PADI2,CD177,MMP25,CYSTM1,LRG1,ADGRG3	26/432
2_Summary	Hallmark Gene Sets	M5890	HALLMARK TNFA SIGNALING VIA NFKB	-5.58289	-2.03211	602,604,3460,3726,4783,5209,6515,7130,9021,10135,23135,133,9957	BCL3,BCL6,IFNGR2,JUNB,NFIL3,PFKFB3,SLC2A3,TNFAIP6,SOCS3,NAMPT,KDM6B,ADM,HS3ST1	13/-
2_Member	Hallmark Gene Sets	M5890	HALLMARK TNFA SIGNALING VIA NFKB	-5.58289	-2.03211	602,604,3460,3726,4783,5209,6515,7130,9021,10135,23135	BCL3,BCL6,IFNGR2,JUNB,NFIL3,PFKFB3,SLC2A3,TNFAIP6,SOCS3,NAMPT,KDM6B	11/190
2_Member	Hallmark Gene Sets	M5891	HALLMARK HYPOXIA	-1.44384	0	133,4783,5209,6515,9957	ADM,NFIL3,PFKFB3,SLC2A3,HS3ST1	5/186
3_Summary	Hallmark Gene Sets	M5932	HALLMARK INFLAMMATORY RESPONSE	-3.40719	-0.0471296	133,366,728,2867,3460,3554,7130,10135,3911	ADM,AQP9,C5AR1,FFAR2,IFNGR2,IL1R1,TNFAIP6,NAMPT,LAMA5	9/-
3_Member	Hallmark Gene Sets	M5932	HALLMARK INFLAMMATORY RESPONSE	-3.40719	-0.0471296	133,366,728,2867,3460,3554,7130,10135	ADM,AQP9,C5AR1,FFAR2,IFNGR2,IL1R1,TNFAIP6,NAMPT	8/180
3_Member	WikiPathways	WP2806	Complement system	-1.55531	0	133,728,3911	ADM,C5AR1,LAMA5	3/67
4_Summary	Hallmark Gene Sets	M5947	HALLMARK IL2 STAT5 SIGNALING	-3.29688	-0.0471296	1690,3482,4783,6484,6515,7850,10970,115361	COCH,IGF2R,NFIL3,ST3GAL4,SLC2A3,IL1R2,CKAP4,GBP4	8/-
4_Member	Hallmark Gene Sets	M5947	HALLMARK IL2 STAT5 SIGNALING	-3.29688	-0.0471296	1690,3482,4783,6484,6515,7850,10970,115361	COCH,IGF2R,NFIL3,ST3GAL4,SLC2A3,IL1R2,CKAP4,GBP4	8/187
5_Summary	WikiPathways	WP2865	IL1 and megakaryocytes in obesity	-2.97041	0	3554,4318,6280,5266,6556,3579	IL1R1,MMP9,S100A9,PI3,SLC11A1,CXCR2	6/-
5_Member	WikiPathways	WP2865	IL1 and megakaryocytes in obesity	-2.97041	0	3554,4318,6280	IL1R1,MMP9,S100A9	3/21
5_Member	Reactome Gene Sets	R-HSA-6803157	Antimicrobial peptides	-2.28702	0	5266,6280,6556	PI3,S100A9,SLC11A1	3/36
5_Member	WikiPathways	WP5055	Burn wound healing	-1.57216	0	3579,4318,6280	CXCR2,MMP9,S100A9	3/66
6_Summary	Canonical Pathways	M28	PID IL4 2PATHWAY	-2.84613	0	383,604,3500,9021,3726,3911,4318,602,3554,4001,7850	ARG1,BCL6,IGHG1,SOCS3,JUNB,LAMA5,MMP9,BCL3,IL1R1,LMNB1,IL1R2	11/-
6_Member	Canonical Pathways	M28	PID IL4 2PATHWAY	-2.84613	0	383,604,3500,9021	ARG1,BCL6,IGHG1,SOCS3	4/50
6_Member	Reactome Gene Sets	R-HSA-6785807	Interleukin-4 and Interleukin-13 signaling	-2.62182	0	604,3726,3911,4318,9021	BCL6,JUNB,LAMA5,MMP9,SOCS3	5/95
6_Member	Canonical Pathways	M166	PID ATF2 PATHWAY	-1.82328	0	383,3726,9021	ARG1,JUNB,SOCS3	3/53
6_Member	KEGG Pathway	hsa04668	TNF signaling pathway	-1.69414	0	602,3726,4318,9021	BCL3,JUNB,MMP9,SOCS3	4/106
6_Member	Reactome Gene Sets	R-HSA-449147	Signaling by Interleukins	-1.31066	0	604,3554,3726,3911,4001,4318,7850,9021	BCL6,IL1R1,JUNB,LAMA5,LMNB1,MMP9,IL1R2,SOCS3	8/411
7_Summary	WikiPathways	WP5115	Network map of SARS CoV 2 signaling pathway	-2.7217	0	3240,3577,3579,3726,7850,64386,116844	HP,CXCR1,CXCR2,JUNB,IL1R2,MMP25,LRG1	7/-
7_Member	WikiPathways	WP5115	Network map of SARS CoV 2 signaling pathway	-2.7217	0	3240,3577,3579,3726,7850,64386,116844	HP,CXCR1,CXCR2,JUNB,IL1R2,MMP25,LRG1	7/179
8_Summary	Canonical Pathways	M3008	NABA ECM GLYCOPROTEINS	-2.44816	0	1690,2201,3911,7059,7130,116844	COCH,FBN2,LAMA5,THBS3,TNFAIP6,LRG1	6/-
8_Member	Canonical Pathways	M3008	NABA ECM GLYCOPROTEINS	-2.44816	0	1690,2201,3911,7059,7130,116844	COCH,FBN2,LAMA5,THBS3,TNFAIP6,LRG1	6/150
8_Member	Canonical Pathways	M5884	NABA CORE MATRISOME	-1.77319	0	1690,2201,3911,7059,7130,116844	COCH,FBN2,LAMA5,THBS3,TNFAIP6,LRG1	6/209
9_Summary	WikiPathways	WP2406	Cardiac progenitor differentiation	-2.35755	0	290,3084,4851,602,9021	ANPEP,NRG1,NOTCH1,BCL3,SOCS3	5/-
9_Member	WikiPathways	WP2406	Cardiac progenitor differentiation	-2.35755	0	290,3084,4851	ANPEP,NRG1,NOTCH1	3/34
9_Member	WikiPathways	WP2864	Apoptosis related network due to altered Notch3 in ovarian cancer	-1.86827	0	602,3084,9021	BCL3,NRG1,SOCS3	3/51
10_Summary	WikiPathways	WP24	Peptide GPCRs	-2.35755	0	728,3577,3579,2867,8843,338442,133,55701	C5AR1,CXCR1,CXCR2,FFAR2,HCAR3,HCAR2,ADM,ARHGEF40	8/-
10_Member	WikiPathways	WP24	Peptide GPCRs	-2.35755	0	728,3577,3579	C5AR1,CXCR1,CXCR2	3/34
10_Member	Reactome Gene Sets	R-HSA-373076	Class A/1 (Rhodopsin-like receptors)	-2.29851	0	728,2867,3577,3579,8843,338442	C5AR1,FFAR2,CXCR1,CXCR2,HCAR3,HCAR2	6/161
10_Member	Reactome Gene Sets	R-HSA-500792	GPCR ligand binding	-2.21759	0	133,728,2867,3577,3579,8843,338442	ADM,C5AR1,FFAR2,CXCR1,CXCR2,HCAR3,HCAR2	7/221
10_Member	WikiPathways	WP455	GPCRs class A rhodopsin like	-1.64174	0	2867,3577,3579,8843	FFAR2,CXCR1,CXCR2,HCAR3	4/110
10_Member	Reactome Gene Sets	R-HSA-388396	GPCR downstream signalling	-1.44394	0	133,728,2867,3577,3579,8843,55701,338442	ADM,C5AR1,FFAR2,CXCR1,CXCR2,HCAR3,ARHGEF40,HCAR2	8/386
10_Member	Reactome Gene Sets	R-HSA-418594	G alpha (i) signalling events	-1.3778	0	728,3577,3579,8843,338442	C5AR1,CXCR1,CXCR2,HCAR3,HCAR2	5/194
11_Summary	WikiPathways	WP5283	Chronic hyperglycemia impairment of neuron function	-2.28702	0	4318,6515,64386,101,2201,3911,306,3084,5266,6280,6286,7053,64218,643866	MMP9,SLC2A3,MMP25,ADAM8,FBN2,LAMA5,ANXA3,NRG1,PI3,S100A9,S100P,TGM3,SEMA4A,CBLN3	14/-
11_Member	WikiPathways	WP5283	Chronic hyperglycemia impairment of neuron function	-2.28702	0	4318,6515,64386	MMP9,SLC2A3,MMP25	3/36
11_Member	Reactome Gene Sets	R-HSA-1474228	Degradation of the extracellular matrix	-2.23472	0	101,2201,3911,4318,64386	ADAM8,FBN2,LAMA5,MMP9,MMP25	5/117
11_Member	Canonical Pathways	M5885	NABA MATRISOME ASSOCIATED	-2.06507	0	101,306,3084,4318,5266,6280,6286,7053,64218,64386,643866	ADAM8,ANXA3,NRG1,MMP9,PI3,S100A9,S100P,TGM3,SEMA4A,MMP25,CBLN3	11/489
11_Member	Canonical Pathways	M3468	NABA ECM REGULATORS	-1.61763	0	101,4318,5266,7053,64386	ADAM8,MMP9,PI3,TGM3,MMP25	5/167
12_Summary	Hallmark Gene Sets	M5909	HALLMARK MYOGENESIS	-2.22226	0	2180,4851,6840,9260,10580,23604	ACSL1,NOTCH1,SVIL,PDLIM7,SORBS1,DAPK2	6/-
12_Member	Hallmark Gene Sets	M5909	HALLMARK MYOGENESIS	-2.22226	0	2180,4851,6840,9260,10580,23604	ACSL1,NOTCH1,SVIL,PDLIM7,SORBS1,DAPK2	6/167
13_Summary	Hallmark Gene Sets	M5897	HALLMARK IL6 JAK STAT3 SIGNALING	-2.20528	0	3460,3554,7850,9021,6515,383,3911,3726,290,3577,3579	IFNGR2,IL1R1,IL1R2,SOCS3,SLC2A3,ARG1,LAMA5,JUNB,ANPEP,CXCR1,CXCR2	11/-
13_Member	Hallmark Gene Sets	M5897	HALLMARK IL6 JAK STAT3 SIGNALING	-2.20528	0	3460,3554,7850,9021	IFNGR2,IL1R1,IL1R2,SOCS3	4/75
13_Member	WikiPathways	WP5083	Neuroinflammation and glutamatergic signaling	-2.17389	0	3460,3554,6515,7850,9021	IFNGR2,IL1R1,SLC2A3,IL1R2,SOCS3	5/121
13_Member	KEGG Pathway	hsa05146	Amoebiasis	-1.99865	0	383,3554,3911,7850	ARG1,IL1R1,LAMA5,IL1R2	4/86
13_Member	KEGG Pathway	hsa04380	Osteoclast differentiation	-1.56749	0	3460,3554,3726,9021	IFNGR2,IL1R1,JUNB,SOCS3	4/116
13_Member	KEGG Pathway	hsa04640	Hematopoietic cell lineage	-1.4452	0	290,3554,7850	ANPEP,IL1R1,IL1R2	3/74
13_Member	KEGG Pathway	hsa04060	Cytokine-cytokine receptor interaction	-1.42696	0	3460,3554,3577,3579,7850	IFNGR2,IL1R1,CXCR1,CXCR2,IL1R2	5/188
14_Summary	KEGG Pathway	hsa04910	Insulin signaling pathway	-2.10127	0	5836,9021,10211,10580,79660	PYGL,SOCS3,FLOT1,SORBS1,PPP1R3B	5/-
14_Member	KEGG Pathway	hsa04910	Insulin signaling pathway	-2.10127	0	5836,9021,10211,10580,79660	PYGL,SOCS3,FLOT1,SORBS1,PPP1R3B	5/126
15_Summary	Reactome Gene Sets	R-HSA-425366	Transport of bile salts and organic acids, metal ions and amine compounds	-1.69932	0	5002,6556,6583	SLC22A18,SLC11A1,SLC22A4	3/-
15_Member	Reactome Gene Sets	R-HSA-425366	Transport of bile salts and organic acids, metal ions and amine compounds	-1.69932	0	5002,6556,6583	SLC22A18,SLC11A1,SLC22A4	3/59
16_Summary	Reactome Gene Sets	R-HSA-6809371	Formation of the cornified envelope	-1.57952	0	1824,5266,23254,25984	DSC2,PI3,KAZN,KRT23	4/-
16_Member	Reactome Gene Sets	R-HSA-6809371	Formation of the cornified envelope	-1.57952	0	1824,5266,23254,25984	DSC2,PI3,KAZN,KRT23	4/115
17_Summary	Reactome Gene Sets	R-HSA-196854	Metabolism of vitamins and cofactors	-1.55996	0	683,6515,8876,10135,151056,249	BST1,SLC2A3,VNN1,NAMPT,PLB1,ALPL	6/-
17_Member	Reactome Gene Sets	R-HSA-196854	Metabolism of vitamins and cofactors	-1.55996	0	683,6515,8876,10135,151056	BST1,SLC2A3,VNN1,NAMPT,PLB1	5/173
17_Member	Reactome Gene Sets	R-HSA-196849	Metabolism of water-soluble vitamins and cofactors	-1.53217	0	683,6515,8876,10135	BST1,SLC2A3,VNN1,NAMPT	4/119
17_Member	Reactome Gene Sets	R-HSA-163125	Post-translational modification: synthesis of GPI-anchored proteins	-1.46014	0	249,683,8876	ALPL,BST1,VNN1	3/73
18_Summary	Hallmark Gene Sets	M5934	HALLMARK XENOBIOTIC METABOLISM	-1.55996	0	366,383,978,3554,8876	AQP9,ARG1,CDA,IL1R1,VNN1	5/-
18_Member	Hallmark Gene Sets	M5934	HALLMARK XENOBIOTIC METABOLISM	-1.55996	0	366,383,978,3554,8876	AQP9,ARG1,CDA,IL1R1,VNN1	5/173
19_Summary	WikiPathways	WP3925	Amino acid metabolism	-1.3878	0	383,3034,8639,1545,4835	ARG1,HAL,AOC3,CYP1B1,NQO2	5/-
19_Member	WikiPathways	WP3925	Amino acid metabolism	-1.3878	0	383,3034,8639	ARG1,HAL,AOC3	3/78
19_Member	Reactome Gene Sets	R-HSA-211945	Phase I - Functionalization of compounds	-1.32091	0	1545,4835,8639	CYP1B1,NQO2,AOC3	3/83
20_Summary	Hallmark Gene Sets	M5913	HALLMARK INTERFERON GAMMA RESPONSE	-1.38584	0	7130,9021,10135,55024,115361	TNFAIP6,SOCS3,NAMPT,BANK1,GBP4	5/-
20_Member	Hallmark Gene Sets	M5913	HALLMARK INTERFERON GAMMA RESPONSE	-1.38584	0	7130,9021,10135,55024,115361	TNFAIP6,SOCS3,NAMPT,BANK1,GBP4	5/193

## Sheet: Blood_Metascape_data
X_MEMBER_A_assoc_all_BL_splinedf3	X_LogP_A_assoc_all_BL_splinedf3	GO	X_PATTERN_	X_RANK_	GiniIndex	Category	CategoryID	Description	PARENT_GO	LogP	Enrichment	Z.score	X.TotalGeneInLibrary	X.GeneInGO	X.GeneInHitList	X.GeneInGOAndHitList	X.InGO	STDV..InGO	GeneID	Hits	Log.q.value.	EvidenceCutoff	GROUP_ID	FirstInGroupByEnrichment	FirstInGroupByLogP	BestLogPInGroup	BestEnrichmentInGroup	URL
1	-13.0709	R-HSA-6798695	M1	1	0	Reactome Gene Sets	6	Neutrophil degranulation		-13.0709	6.15527	10.8035	15034	432	147	26	17.6871	3.14705	101|290|383|683|728|978|3240|3482|3577|3579|4318|5836|6280|6286|6515|6556|7130|8876|10321|10970|11240|57126|64386|84418|116844|222487	ADAM8|ANPEP|ARG1|BST1|C5AR1|CDA|HP|IGF2R|CXCR1|CXCR2|MMP9|PYGL|S100A9|S100P|SLC2A3|SLC11A1|TNFAIP6|VNN1|CRISP3|CKAP4|PADI2|CD177|MMP25|CYSTM1|LRG1|ADGRG3	-9.21909	0	1	1	1	-13.0709	6.15527
1	-5.58289	M5890	M1	1	0	Hallmark Gene Sets	23	HALLMARK TNFA SIGNALING VIA NFKB		-5.58289	5.92102	6.78319	15034	190	147	11	7.48299	2.17015	602|604|3460|3726|4783|5209|6515|7130|9021|10135|23135	BCL3|BCL6|IFNGR2|JUNB|NFIL3|PFKFB3|SLC2A3|TNFAIP6|SOCS3|NAMPT|KDM6B	-2.03211	0	2	1	1	-5.58289	5.92102
1	-1.44384	M5891	M1	1	0	Hallmark Gene Sets	23	HALLMARK HYPOXIA		-1.44384	2.74925	2.38535	15034	186	147	5	3.40136	1.49504	133|4783|5209|6515|9957	ADM|NFIL3|PFKFB3|SLC2A3|HS3ST1	0	0	2	0	0	-5.58289	5.92102
1	-3.40719	M5932	M1	1	0	Hallmark Gene Sets	23	HALLMARK INFLAMMATORY RESPONSE		-3.40719	4.54543	4.75511	15034	180	147	8	5.44218	1.87101	133|366|728|2867|3460|3554|7130|10135	ADM|AQP9|C5AR1|FFAR2|IFNGR2|IL1R1|TNFAIP6|NAMPT	-0.0471296	0	3	1	1	-3.40719	4.57935
1	-1.55531	WP2806	M1	1	0	WikiPathways	27	Complement system		-1.55531	4.57935	2.91778	15034	67	147	3	2.04082	1.16618	133|728|3911	ADM|C5AR1|LAMA5	0	0	3	0	0	-3.40719	4.57935
1	-3.29688	M5947	M1	1	0	Hallmark Gene Sets	23	HALLMARK IL2 STAT5 SIGNALING		-3.29688	4.37528	4.61518	15034	187	147	8	5.44218	1.87101	1690|3482|4783|6484|6515|7850|10970|115361	COCH|IGF2R|NFIL3|ST3GAL4|SLC2A3|IL1R2|CKAP4|GBP4	-0.0471296	0	4	1	1	-3.29688	4.37528
1	-2.97041	WP2865	M1	1	0	WikiPathways	27	IL1 and megakaryocytes in obesity		-2.97041	14.6103	6.20185	15034	21	147	3	2.04082	1.16618	3554|4318|6280	IL1R1|MMP9|S100A9	0	0	5	1	1	-2.97041	14.6103
1	-2.28702	R-HSA-6803157	M1	1	0	Reactome Gene Sets	6	Antimicrobial peptides		-2.28702	8.52268	4.4904	15034	36	147	3	2.04082	1.16618	5266|6280|6556	PI3|S100A9|SLC11A1	0	0	5	0	0	-2.97041	14.6103
1	-1.57216	WP5055	M1	1	0	WikiPathways	27	Burn wound healing		-1.57216	4.64873	2.95196	15034	66	147	3	2.04082	1.16618	3579|4318|6280	CXCR2|MMP9|S100A9	0	0	5	0	0	-2.97041	14.6103
1	-2.84613	M28	M1	1	0	Canonical Pathways	11	PID IL4 2PATHWAY		-2.84613	8.18177	5.05453	15034	50	147	4	2.72109	1.34191	383|604|3500|9021	ARG1|BCL6|IGHG1|SOCS3	0	0	6	1	1	-2.84613	8.18177
1	-2.62182	R-HSA-6785807	M1	1	0	Reactome Gene Sets	6	Interleukin-4 and Interleukin-13 signaling		-2.62182	5.38274	4.25819	15034	95	147	5	3.40136	1.49504	604|3726|3911|4318|9021	BCL6|JUNB|LAMA5|MMP9|SOCS3	0	0	6	0	0	-2.84613	8.18177
1	-1.82328	M166	M1	1	0	Canonical Pathways	11	PID ATF2 PATHWAY		-1.82328	5.78899	3.47048	15034	53	147	3	2.04082	1.16618	383|3726|9021	ARG1|JUNB|SOCS3	0	0	6	0	0	-2.84613	8.18177
1	-1.69414	hsa04668	M1	1	0	KEGG Pathway	24	TNF signaling pathway		-1.69414	3.85932	2.93558	15034	106	147	4	2.72109	1.34191	602|3726|4318|9021	BCL3|JUNB|MMP9|SOCS3	0	0	6	0	0	-2.84613	8.18177
1	-1.31066	R-HSA-449147	M1	1	0	Reactome Gene Sets	6	Signaling by Interleukins		-1.31066	1.9907	2.02359	15034	411	147	8	5.44218	1.87101	604|3554|3726|3911|4001|4318|7850|9021	BCL6|IL1R1|JUNB|LAMA5|LMNB1|MMP9|IL1R2|SOCS3	0	0	6	0	0	-2.84613	8.18177
1	-2.7217	WP5115	M1	1	0	WikiPathways	27	Network map of SARS CoV 2 signaling pathway		-2.7217	3.99947	4.01155	15034	179	147	7	4.7619	1.75646	3240|3577|3579|3726|7850|64386|116844	HP|CXCR1|CXCR2|JUNB|IL1R2|MMP25|LRG1	0	0	7	1	1	-2.7217	3.99947
1	-2.44816	M3008	M1	1	0	Canonical Pathways	11	NABA ECM GLYCOPROTEINS		-2.44816	4.09088	3.78048	15034	150	147	6	4.08163	1.63196	1690|2201|3911|7059|7130|116844	COCH|FBN2|LAMA5|THBS3|TNFAIP6|LRG1	0	0	8	1	1	-2.44816	4.09088
1	-1.77319	M5884	M1	1	0	Canonical Pathways	11	NABA CORE MATRISOME		-1.77319	2.93604	2.80071	15034	209	147	6	4.08163	1.63196	1690|2201|3911|7059|7130|116844	COCH|FBN2|LAMA5|THBS3|TNFAIP6|LRG1	0	0	8	0	0	-2.44816	4.09088
1	-2.35755	WP2406	M1	1	0	WikiPathways	27	Cardiac progenitor differentiation		-2.35755	9.02401	4.65439	15034	34	147	3	2.04082	1.16618	290|3084|4851	ANPEP|NRG1|NOTCH1	0	0	9	1	1	-2.35755	9.02401
1	-1.86827	WP2864	M1	1	0	WikiPathways	27	Apoptosis related network due to altered Notch3 in ovarian cancer		-1.86827	6.01601	3.56551	15034	51	147	3	2.04082	1.16618	602|3084|9021	BCL3|NRG1|SOCS3	0	0	9	0	0	-2.35755	9.02401
1	-2.35755	WP24	M1	1	0	WikiPathways	27	Peptide GPCRs		-2.35755	9.02401	4.65439	15034	34	147	3	2.04082	1.16618	728|3577|3579	C5AR1|CXCR1|CXCR2	0	0	10	1	1	-2.35755	9.02401
1	-2.29851	R-HSA-373076	M1	1	0	Reactome Gene Sets	6	Class A/1 (Rhodopsin-like receptors)		-2.29851	3.81138	3.56379	15034	161	147	6	4.08163	1.63196	728|2867|3577|3579|8843|338442	C5AR1|FFAR2|CXCR1|CXCR2|HCAR3|HCAR2	0	0	10	0	0	-2.35755	9.02401
1	-2.21759	R-HSA-500792	M1	1	0	Reactome Gene Sets	6	GPCR ligand binding		-2.21759	3.23939	3.33259	15034	221	147	7	4.7619	1.75646	133|728|2867|3577|3579|8843|338442	ADM|C5AR1|FFAR2|CXCR1|CXCR2|HCAR3|HCAR2	0	0	10	0	0	-2.35755	9.02401
1	-1.64174	WP455	M1	1	0	WikiPathways	27	GPCRs class A rhodopsin like		-1.64174	3.71899	2.84406	15034	110	147	4	2.72109	1.34191	2867|3577|3579|8843	FFAR2|CXCR1|CXCR2|HCAR3	0	0	10	0	0	-2.35755	9.02401
1	-1.44394	R-HSA-388396	M1	1	0	Reactome Gene Sets	6	GPCR downstream signalling		-1.44394	2.11963	2.2144	15034	386	147	8	5.44218	1.87101	133|728|2867|3577|3579|8843|55701|338442	ADM|C5AR1|FFAR2|CXCR1|CXCR2|HCAR3|ARHGEF40|HCAR2	0	0	10	0	0	-2.35755	9.02401
1	-1.3778	R-HSA-418594	M1	1	0	Reactome Gene Sets	6	G alpha (i) signalling events		-1.3778	2.63588	2.27884	15034	194	147	5	3.40136	1.49504	728|3577|3579|8843|338442	C5AR1|CXCR1|CXCR2|HCAR3|HCAR2	0	0	10	0	0	-2.35755	9.02401
1	-2.28702	WP5283	M1	1	0	WikiPathways	27	Chronic hyperglycemia impairment of neuron function		-2.28702	8.52268	4.4904	15034	36	147	3	2.04082	1.16618	4318|6515|64386	MMP9|SLC2A3|MMP25	0	0	11	1	1	-2.28702	8.52268
1	-2.23472	R-HSA-1474228	M1	1	0	Reactome Gene Sets	6	Degradation of the extracellular matrix		-2.23472	4.3706	3.63695	15034	117	147	5	3.40136	1.49504	101|2201|3911|4318|64386	ADAM8|FBN2|LAMA5|MMP9|MMP25	0	0	11	0	0	-2.28702	8.52268
1	-2.06507	M5885	M1	1	0	Canonical Pathways	11	NABA MATRISOME ASSOCIATED		-2.06507	2.3006	2.90549	15034	489	147	11	7.48299	2.17015	101|306|3084|4318|5266|6280|6286|7053|64218|64386|643866	ADAM8|ANXA3|NRG1|MMP9|PI3|S100A9|S100P|TGM3|SEMA4A|MMP25|CBLN3	0	0	11	0	0	-2.28702	8.52268
1	-1.61763	M3468	M1	1	0	Canonical Pathways	11	NABA ECM REGULATORS		-1.61763	3.06204	2.66269	15034	167	147	5	3.40136	1.49504	101|4318|5266|7053|64386	ADAM8|MMP9|PI3|TGM3|MMP25	0	0	11	0	0	-2.28702	8.52268
1	-2.22226	M5909	M1	1	0	Hallmark Gene Sets	23	HALLMARK MYOGENESIS		-2.22226	3.67445	3.45349	15034	167	147	6	4.08163	1.63196	2180|4851|6840|9260|10580|23604	ACSL1|NOTCH1|SVIL|PDLIM7|SORBS1|DAPK2	0	0	12	1	1	-2.22226	3.67445
1	-2.20528	M5897	M1	1	0	Hallmark Gene Sets	23	HALLMARK IL6 JAK STAT3 SIGNALING		-2.20528	5.45451	3.84289	15034	75	147	4	2.72109	1.34191	3460|3554|7850|9021	IFNGR2|IL1R1|IL1R2|SOCS3	0	0	13	1	1	-2.20528	5.45451
1	-2.17389	WP5083	M1	1	0	WikiPathways	27	Neuroinflammation and glutamatergic signaling		-2.17389	4.22612	3.54053	15034	121	147	5	3.40136	1.49504	3460|3554|6515|7850|9021	IFNGR2|IL1R1|SLC2A3|IL1R2|SOCS3	0	0	13	0	0	-2.20528	5.45451
1	-1.99865	hsa05146	M1	1	0	KEGG Pathway	24	Amoebiasis		-1.99865	4.75684	3.47183	15034	86	147	4	2.72109	1.34191	383|3554|3911|7850	ARG1|IL1R1|LAMA5|IL1R2	0	0	13	0	0	-2.20528	5.45451
1	-1.56749	hsa04380	M1	1	0	KEGG Pathway	24	Osteoclast differentiation		-1.56749	3.52662	2.71452	15034	116	147	4	2.72109	1.34191	3460|3554|3726|9021	IFNGR2|IL1R1|JUNB|SOCS3	0	0	13	0	0	-2.20528	5.45451
1	-1.4452	hsa04640	M1	1	0	KEGG Pathway	24	Hematopoietic cell lineage		-1.4452	4.14617	2.69594	15034	74	147	3	2.04082	1.16618	290|3554|7850	ANPEP|IL1R1|IL1R2	0	0	13	0	0	-2.20528	5.45451
1	-1.42696	hsa04060	M1	1	0	KEGG Pathway	24	Cytokine-cytokine receptor interaction		-1.42696	2.72	2.3582	15034	188	147	5	3.40136	1.49504	3460|3554|3577|3579|7850	IFNGR2|IL1R1|CXCR1|CXCR2|IL1R2	0	0	13	0	0	-2.20528	5.45451
1	-2.10127	hsa04910	M1	1	0	KEGG Pathway	24	Insulin signaling pathway		-2.10127	4.05842	3.42571	15034	126	147	5	3.40136	1.49504	5836|9021|10211|10580|79660	PYGL|SOCS3|FLOT1|SORBS1|PPP1R3B	0	0	14	1	1	-2.10127	4.05842
1	-1.69932	R-HSA-425366	M1	1	0	Reactome Gene Sets	6	Transport of bile salts and organic acids, metal ions and amine compounds		-1.69932	5.20028	3.21217	15034	59	147	3	2.04082	1.16618	5002|6556|6583	SLC22A18|SLC11A1|SLC22A4	0	0	15	1	1	-1.69932	5.20028
1	-1.57952	R-HSA-6809371	M1	1	0	Reactome Gene Sets	6	Formation of the cornified envelope		-1.57952	3.55729	2.7355	15034	115	147	4	2.72109	1.34191	1824|5266|23254|25984	DSC2|PI3|KAZN|KRT23	0	0	16	1	1	-1.57952	3.55729
1	-1.55996	R-HSA-196854	M1	1	0	Reactome Gene Sets	6	Metabolism of vitamins and cofactors		-1.55996	2.95584	2.57105	15034	173	147	5	3.40136	1.49504	683|6515|8876|10135|151056	BST1|SLC2A3|VNN1|NAMPT|PLB1	0	0	17	1	1	-1.55996	4.20296
1	-1.53217	R-HSA-196849	M1	1	0	Reactome Gene Sets	6	Metabolism of water-soluble vitamins and cofactors		-1.53217	3.43772	2.65291	15034	119	147	4	2.72109	1.34191	683|6515|8876|10135	BST1|SLC2A3|VNN1|NAMPT	0	0	17	0	0	-1.55996	4.20296
1	-1.46014	R-HSA-163125	M1	1	0	Reactome Gene Sets	6	Post-translational modification: synthesis of GPI-anchored proteins		-1.46014	4.20296	2.72591	15034	73	147	3	2.04082	1.16618	249|683|8876	ALPL|BST1|VNN1	0	0	17	0	0	-1.55996	4.20296
1	-1.55996	M5934	M1	1	0	Hallmark Gene Sets	23	HALLMARK XENOBIOTIC METABOLISM		-1.55996	2.95584	2.57105	15034	173	147	5	3.40136	1.49504	366|383|978|3554|8876	AQP9|ARG1|CDA|IL1R1|VNN1	0	0	18	1	1	-1.55996	2.95584
1	-1.3878	WP3925	M1	1	0	WikiPathways	27	Amino acid metabolism		-1.3878	3.93354	2.58113	15034	78	147	3	2.04082	1.16618	383|3034|8639	ARG1|HAL|AOC3	0	0	19	1	1	-1.3878	3.93354
1	-1.32091	R-HSA-211945	M1	1	0	Reactome Gene Sets	6	Phase I - Functionalization of compounds		-1.32091	3.69658	2.44791	15034	83	147	3	2.04082	1.16618	1545|4835|8639	CYP1B1|NQO2|AOC3	0	0	19	0	0	-1.3878	3.93354
1	-1.38584	M5913	M1	1	0	Hallmark Gene Sets	23	HALLMARK INTERFERON GAMMA RESPONSE		-1.38584	2.64954	2.29185	15034	193	147	5	3.40136	1.49504	7130|9021|10135|55024|115361	TNFAIP6|SOCS3|NAMPT|BANK1|GBP4	0	0	20	1	1	-1.38584	2.64954

## Sheet: Nonlesional_Metascape_anno
Gene	original_id	A_assoc_all_NL_splinedf3	U_assoc_all_NL_splinedf3	R-HSA-6809371 Formation of the cornified env	R-HSA-6803157 Antimicrobial peptides	M5890 HALLMARK TNFA SIGNALING VIA NF	R-HSA-373076 Class A/1 (Rhodopsin-like rece	hsa00040 Pentose and glucuronate interc	M5932 HALLMARK INFLAMMATORY RESPONSE	R-HSA-6783783 Interleukin-10 signaling	hsa04625 C-type lectin receptor signali	R-HSA-877300 Interferon gamma signaling	WP5417 Cell lineage map for neuronal	M5906 HALLMARK ESTROGEN RESPONSE EAR	M3468 NABA ECM REGULATORS	WP5115 Network map of SARS CoV 2 sign	R-HSA-163125 Post-translational modificatio	hsa04725 Cholinergic synapse	hsa04064 NF-kappa B signaling pathway	TotalEvidenceCount
84648	ENSG00000163202	1	1	1	0	0	0	0	0	0	0	0	0	0	0	0	0	0	0	2
338324	ENSG00000184330	1	1	0	1	0	0	0	0	0	0	0	0	0	0	0	0	0	0	2
1132	ENSG00000180720	1	1	0	0	0	1	0	0	0	0	0	0	0	0	0	0	1	0	2
137797	ENSG00000197353	1	1	0	0	0	0	0	0	0	0	0	0	0	0	0	1	0	0	2
416	ENSG00000062096	1	1	0	0	0	0	0	0	0	0	0	0	0	0	0	0	0	0	2
6700	ENSG00000241794	1	1	1	0	0	0	0	0	0	0	0	0	0	0	0	0	0	0	2
6690	ENSG00000164266	1	1	0	0	0	0	0	0	0	0	0	0	0	0	0	0	0	0	2
26287	ENSG00000165887	1	1	0	0	0	0	0	0	0	0	0	0	0	0	0	0	0	0	2
6704	ENSG00000203785	1	1	1	0	0	0	0	0	0	0	0	0	0	0	0	0	0	0	2
9021	ENSG00000184557	1	1	0	0	1	0	0	0	1	0	1	0	0	0	0	0	0	0	2
1117	ENSG00000064886	1	1	0	0	0	0	0	0	0	0	0	0	0	0	0	0	0	0	2
6701	ENSG00000196805	1	1	1	0	0	0	0	0	0	0	0	0	0	0	0	0	0	0	2
6703	ENSG00000163216	1	1	1	0	0	0	0	0	0	0	0	0	0	0	0	0	0	0	2
57016	ENSG00000198074	1	1	0	0	0	0	1	0	0	0	0	0	0	0	0	0	0	0	2
57168	ENSG00000128203	1	1	0	0	0	0	0	0	0	0	0	0	0	0	0	0	0	0	2
10331	ENSG00000179913	1	1	0	0	0	0	0	0	0	0	0	0	0	0	0	0	0	0	2
330	ENSG00000023445	1	1	0	0	1	0	1	0	1	0	0	0	0	0	0	0	0	1	2
54577	ENSG00000244122	1	1	0	0	0	0	1	0	0	0	0	0	0	0	0	0	0	0	2
79838	ENSG00000103534	1	1	0	0	0	0	0	0	0	0	0	0	0	0	0	0	0	0	2
6706	ENSG00000159516	1	1	1	0	0	0	0	0	0	0	0	0	0	0	0	0	0	0	2
6278	ENSG00000143556	1	1	0	1	0	0	0	0	0	0	0	0	0	0	0	0	0	0	2
51127	ENSG00000162931	0	1	0	0	0	0	0	0	0	0	1	0	0	0	0	0	0	0	1
64581	ENSG00000172243	1	0	0	1	0	0	0	0	0	1	0	0	0	0	0	0	0	0	1
2161	ENSG00000131187	1	0	0	1	0	0	0	0	0	0	0	0	0	1	0	0	0	0	1
27074	ENSG00000078081	1	0	0	0	0	0	0	1	0	0	0	0	0	0	0	0	0	0	1
54658	ENSG00000241635	0	1	0	0	0	0	1	0	0	0	0	0	0	0	0	0	0	0	1
6653	ENSG00000137642	0	1	0	0	0	0	0	0	0	0	0	0	0	0	0	0	0	0	1
80149	ENSG00000163874	1	0	0	0	1	0	0	0	0	0	0	0	0	0	0	0	0	0	1
149483	ENSG00000159588	1	0	0	0	0	0	0	0	0	0	0	0	0	0	0	0	0	0	1
6241	ENSG00000171848	1	0	0	0	0	0	1	0	0	0	0	0	0	0	1	0	0	0	1
79925	ENSG00000152582	1	0	0	0	0	0	0	0	0	0	0	0	0	0	0	0	0	0	1
342035	ENSG00000186417	1	0	0	0	0	0	0	0	0	0	0	0	0	0	0	0	0	0	1
25764	ENSG00000242028	1	0	0	0	0	0	0	0	0	0	0	0	0	0	0	0	0	0	1
7127	ENSG00000185215	1	0	0	0	1	0	0	0	0	0	0	0	0	0	0	0	0	0	1
54549	ENSG00000069188	0	1	0	0	0	0	0	0	0	0	0	0	0	0	0	0	0	0	1
140691	ENSG00000185880	1	0	0	0	0	0	0	0	0	0	0	0	0	0	0	0	0	0	1
5724	ENSG00000169403	1	0	0	0	0	1	0	1	1	0	1	0	0	0	0	0	0	0	1
5029	ENSG00000175591	1	0	0	0	0	1	0	1	0	0	0	0	1	0	0	0	0	0	1
441376	ENSG00000205002	0	1	0	0	0	0	0	0	0	0	0	0	0	0	0	0	0	0	1
3659	ENSG00000125347	1	0	0	0	1	0	0	1	1	1	1	0	0	0	0	0	0	0	1
5744	ENSG00000087494	1	0	0	0	0	1	0	0	0	0	0	0	0	0	0	0	0	0	1
4648	ENSG00000169994	1	0	0	0	0	0	0	0	0	0	0	0	0	0	0	0	0	0	1
54972	ENSG00000006118	0	1	0	0	0	0	0	0	0	0	0	0	0	0	0	0	0	0	1
11219	ENSG00000183479	1	0	0	0	0	0	0	0	0	0	0	0	0	0	0	0	0	0	1
57210	ENSG00000022567	0	1	0	0	0	0	0	0	0	0	0	0	0	0	0	0	0	0	1
100132074	ENSG00000204060	0	1	0	0	0	0	0	0	0	0	0	0	0	0	0	0	0	0	1
3726	ENSG00000171223	1	0	0	0	1	0	0	0	1	0	0	0	0	0	1	0	0	0	1
9311	ENSG00000213199	1	0	0	0	0	0	0	1	0	0	0	0	0	0	0	0	0	0	1
8857	ENSG00000275395	1	0	0	0	0	0	0	0	0	0	0	0	0	0	0	0	0	0	1
4675	ENSG00000186310	1	0	0	0	0	0	0	0	0	0	0	0	0	0	0	0	0	0	1
118490	ENSG00000166343	1	0	0	0	0	0	0	0	0	0	0	0	0	0	0	0	0	0	1
8013	ENSG00000119508	1	0	0	0	1	0	0	0	0	0	0	0	0	0	0	0	0	0	1
154064	ENSG00000155918	1	0	0	0	0	0	0	0	0	0	0	0	0	0	0	1	0	0	1
9162	ENSG00000157680	1	0	0	0	0	1	0	0	0	0	0	0	0	0	0	0	0	0	1
51673	ENSG00000159713	1	0	0	0	0	0	0	0	0	0	0	0	0	0	0	0	0	0	1
340542	ENSG00000184515	1	0	0	0	0	0	0	0	0	0	0	0	0	0	0	0	0	0	1
59352	ENSG00000133067	0	1	0	0	0	0	0	0	0	0	0	0	0	0	0	0	0	0	1
5971	ENSG00000104856	1	0	0	0	1	0	0	0	1	1	0	0	0	0	0	0	0	1	1
8532	ENSG00000109625	1	0	0	0	0	0	0	0	0	0	0	0	0	0	0	0	0	0	1
6532	ENSG00000108576	0	1	0	0	0	0	1	0	0	0	0	1	0	0	0	0	0	0	1
3934	ENSG00000148346	1	0	0	1	0	0	0	0	1	1	0	0	0	0	0	0	0	0	1
5414	ENSG00000108387	1	0	0	0	0	0	0	0	0	0	0	0	0	0	0	0	0	0	1
339456	ENSG00000178821	1	0	0	0	0	0	0	0	0	0	0	0	0	0	0	0	0	0	1
57507	ENSG00000168916	1	0	0	0	0	0	0	0	0	0	0	0	0	0	0	0	0	0	1
26065	ENSG00000257103	1	0	0	0	0	0	0	0	0	0	0	0	0	0	0	0	0	0	1
102723996	ENSG00000277117	1	0	0	0	0	0	0	0	0	0	0	0	0	0	0	0	0	0	1
5266	ENSG00000124102	1	0	0	1	0	0	0	0	0	0	0	0	0	1	0	0	0	0	1
60598	ENSG00000124249	1	0	0	0	0	0	0	0	0	0	0	0	1	0	0	0	0	0	1
100134444	ENSG00000260458	1	0	0	0	0	0	0	0	0	0	0	0	0	0	0	0	1	0	1
10343	ENSG00000130943	1	0	0	0	0	0	0	0	0	0	0	0	0	0	0	0	0	0	1
341640	ENSG00000150893	0	1	0	1	0	0	0	0	0	0	0	0	0	0	0	0	0	0	1
284716	ENSG00000177181	0	1	0	0	0	0	0	0	0	0	0	0	0	0	0	0	0	0	1
4477	ENSG00000263639	1	0	0	0	0	0	0	0	0	0	0	0	1	0	0	0	0	0	1
389336	ENSG00000178776	1	0	0	0	0	0	0	0	0	0	0	0	0	0	0	0	0	0	1
387695	ENSG00000188373	1	0	0	0	0	0	0	0	0	0	0	0	0	0	0	0	0	0	1
3269	ENSG00000196639	1	0	0	0	0	1	0	1	0	0	0	0	0	0	0	0	0	0	1
4356	ENSG00000161647	1	0	0	0	0	0	0	0	0	0	0	0	0	0	0	0	0	0	1
353145	ENSG00000185966	1	0	0	0	0	0	0	0	0	0	0	0	0	0	0	0	0	0	1
11135	ENSG00000128283	1	0	0	0	0	0	0	0	0	0	0	0	0	0	0	0	0	0	1
105376752	ENSG00000233024	1	0	0	0	0	0	0	0	0	0	0	0	0	0	0	0	0	0	1
148523	ENSG00000159208	1	0	0	0	0	0	0	0	0	0	0	0	0	0	0	0	0	0	1
57828	ENSG00000099338	1	0	0	0	0	0	0	0	0	0	0	0	0	0	0	0	0	0	1
117159	ENSG00000161634	0	1	0	1	0	0	0	0	0	0	0	0	0	0	0	0	0	0	1
9452	ENSG00000078596	1	0	0	0	0	0	0	0	0	0	0	0	0	0	0	0	0	0	1
1890	ENSG00000025708	1	0	0	0	0	0	1	0	0	0	0	0	0	0	0	0	0	0	1
22904	ENSG00000064932	1	0	0	0	0	0	0	0	0	0	0	0	0	0	0	0	0	0	1
4759	ENSG00000115488	1	0	0	0	0	0	0	0	0	0	0	0	0	0	0	0	0	0	1
3778	ENSG00000156113	1	0	0	0	0	0	0	0	0	0	0	0	0	0	0	0	0	0	1
341208	ENSG00000181333	1	0	0	0	0	0	0	0	0	0	0	0	0	0	0	0	0	0	1
54829	ENSG00000106819	1	0	0	0	0	0	0	0	0	0	0	0	0	0	0	0	0	0	1
6280	ENSG00000163220	1	0	0	1	0	0	0	0	0	0	0	0	0	0	0	0	0	0	1
321	ENSG00000034053	1	0	0	0	0	0	0	0	0	0	0	0	0	0	0	0	0	0	1
646862	ENSG00000269855	1	0	0	0	0	0	0	0	0	0	0	0	0	0	0	0	0	0	1
10178	ENSG00000009694	1	0	0	0	0	0	0	0	0	0	0	0	0	0	0	0	0	0	1
440836	ENSG00000177989	1	0	0	0	0	0	0	0	0	0	0	0	0	0	0	0	0	0	1
7162	ENSG00000146242	1	0	0	0	0	0	0	1	0	0	0	0	1	0	0	0	0	0	1
388125	ENSG00000205502	1	0	0	0	0	0	0	0	0	0	0	0	0	0	0	0	0	0	1
3976	ENSG00000128342	1	0	0	1	1	0	0	1	1	0	0	0	0	0	0	0	0	0	1
80975	ENSG00000166682	1	0	0	0	0	0	0	0	0	0	0	0	0	0	0	0	0	0	1
3700	ENSG00000055955	1	0	0	1	0	0	0	0	0	0	0	0	0	1	1	0	0	0	1
1580	ENSG00000142973	0	1	0	0	0	0	1	0	0	0	0	0	0	0	0	0	0	0	1
2812	ENSG00000203618	1	0	0	0	0	0	0	0	0	0	0	0	0	0	0	0	0	0	1
79623	ENSG00000158089	0	1	0	0	0	0	0	0	0	0	0	0	0	0	0	0	0	0	1
64753	ENSG00000128596	1	0	0	0	0	0	0	0	0	0	0	0	0	0	0	0	0	0	1
773	ENSG00000141837	1	0	0	0	0	0	0	0	0	0	0	0	0	0	0	0	1	0	1
729230	ENSG00000121807	1	0	0	1	0	1	0	0	1	0	0	0	0	0	0	0	0	0	1
5328	ENSG00000122861	1	0	0	1	1	0	0	0	0	0	0	0	0	1	0	0	0	1	1
25928	ENSG00000171243	0	1	0	0	0	0	0	0	0	0	0	0	0	0	0	0	0	0	1
55223	ENSG00000116525	1	0	0	0	0	0	0	0	1	0	1	0	0	0	0	0	0	0	1
8061	ENSG00000175592	1	0	0	1	1	0	0	0	0	0	0	0	0	0	0	0	0	0	1
84620	ENSG00000144057	1	0	0	0	0	0	0	0	0	0	0	0	0	0	0	0	0	0	1
7216	ENSG00000067445	1	0	0	0	0	0	0	0	0	0	0	0	0	0	1	0	0	0	1
144568	ENSG00000166535	1	0	0	1	0	0	0	0	0	0	0	0	0	1	0	0	0	0	1
81620	ENSG00000167513	1	0	0	0	0	0	0	0	0	0	0	0	0	0	0	0	0	0	1
1381	ENSG00000166426	1	0	0	0	0	0	0	0	0	0	0	0	0	0	0	0	0	0	1
114787	ENSG00000169258	1	0	0	0	0	0	0	0	0	0	0	0	0	0	0	0	0	0	1
84071	ENSG00000118690	1	0	0	0	0	0	0	0	0	0	0	0	0	0	0	0	0	0	1
57502	ENSG00000146938	0	1	0	0	0	0	0	0	0	0	0	0	0	0	0	0	0	0	1
6863	ENSG00000006128	0	1	0	0	0	1	0	0	0	0	0	0	0	0	0	0	0	0	1
11156	ENSG00000184489	1	0	0	0	0	0	0	0	0	0	0	0	0	0	0	0	0	0	1
100499483	ENSG00000197816	1	0	0	0	0	0	0	0	0	0	0	0	0	0	0	0	0	0	1
22881	ENSG00000135299	1	0	0	0	0	0	0	0	0	0	0	0	0	0	0	0	0	0	1
55576	ENSG00000136011	1	0	0	0	0	0	0	0	0	0	0	0	0	0	0	0	0	0	1
51161	ENSG00000088543	1	0	0	0	0	0	0	0	0	0	0	0	0	0	0	0	0	0	1
33	ENSG00000115361	1	0	0	0	0	0	0	0	0	0	0	0	0	0	0	0	0	0	1
8111	ENSG00000119714	1	0	0	0	0	1	0	0	0	0	0	0	0	0	0	0	0	0	1
3038	ENSG00000103044	1	0	0	0	0	0	0	0	0	0	0	0	0	0	0	0	0	0	1
26576	ENSG00000184343	1	0	0	0	0	0	0	0	0	0	0	0	0	0	0	0	0	0	1
57554	ENSG00000033122	1	0	0	0	0	0	0	0	0	0	0	0	0	0	0	0	0	0	1
28	ENSG00000175164	1	0	0	0	0	0	0	0	0	0	0	0	0	0	0	0	0	0	1
3158	ENSG00000134240	1	0	0	0	0	0	0	0	0	0	0	0	0	0	0	0	0	0	1
56649	ENSG00000137648	1	0	0	0	0	0	0	0	0	0	0	0	0	0	0	0	0	0	1
2829	ENSG00000173578	1	0	0	0	0	1	0	0	1	0	0	0	0	0	0	0	0	0	1
56300	ENSG00000136688	1	0	0	1	0	0	0	0	1	0	0	0	0	0	0	0	0	0	1
124817	ENSG00000176563	1	0	0	0	0	0	0	0	0	0	0	0	0	0	0	0	0	0	1
91683	ENSG00000173227	1	0	0	0	0	0	0	0	0	0	0	0	1	0	0	0	0	0	1
83481	ENSG00000261150	1	0	0	0	0	0	0	0	0	0	0	0	0	0	0	0	0	0	1
1238	ENSG00000144648	0	1	0	0	0	1	0	0	0	0	0	0	0	0	0	0	0	0	1
113179	ENSG00000213638	1	0	0	0	0	0	0	0	0	0	0	0	0	0	0	0	0	0	1
6367	ENSG00000102962	1	0	0	1	0	1	0	1	1	1	0	0	0	0	1	0	0	0	1
3866	ENSG00000171346	0	1	1	0	0	0	0	0	0	0	0	1	1	0	0	0	0	0	1
602	ENSG00000069399	1	0	0	0	1	0	0	0	0	1	0	0	0	0	0	0	0	0	1
256076	ENSG00000172752	1	0	0	0	0	0	0	0	0	0	0	0	0	0	0	0	0	0	1
2487	ENSG00000162998	0	1	0	1	0	0	0	0	0	0	0	0	0	0	0	0	0	0	1
339105	ENSG00000151006	1	0	0	0	0	0	0	0	0	0	0	0	0	0	0	0	0	0	1
66000	ENSG00000144868	1	0	0	0	0	0	0	0	0	0	0	0	0	0	0	0	0	0	1
4804	ENSG00000064300	0	1	0	0	0	0	0	0	1	0	0	1	0	0	0	0	0	0	1
284348	ENSG00000159871	1	0	0	0	0	0	0	0	0	0	0	0	0	0	0	1	0	0	1
130	ENSG00000172955	1	0	0	0	0	0	0	0	0	0	0	0	0	0	0	0	0	0	1
4902	ENSG00000171119	1	0	0	1	0	0	0	0	0	0	0	0	0	0	0	0	0	0	1
55559	ENSG00000213397	1	0	0	0	0	0	0	0	0	0	0	0	0	0	0	0	0	0	1

## Sheet: Nonlesional_Metascape_groups
GroupID	Category	Term	Description	LogP	Log(q-value)	Genes	Symbols	InTerm_InList
1_Summary	Reactome Gene Sets	R-HSA-6809371	Formation of the cornified envelope	-7.47466	-3.67678	3866,6700,6701,6703,6704,6706,84648	KRT15,SPRR2A,SPRR2B,SPRR2D,SPRR2E,SPRR2G,LCE3D	7/-
1_Member	Reactome Gene Sets	R-HSA-6809371	Formation of the cornified envelope	-7.47466	-3.67678	3866,6700,6701,6703,6704,6706,84648	KRT15,SPRR2A,SPRR2B,SPRR2D,SPRR2E,SPRR2G,LCE3D	7/115
1_Member	Reactome Gene Sets	R-HSA-6805567	Keratinization	-6.52609	-3.27167	3866,6700,6701,6703,6704,6706,84648	KRT15,SPRR2A,SPRR2B,SPRR2D,SPRR2E,SPRR2G,LCE3D	7/158
2_Summary	Reactome Gene Sets	R-HSA-6803157	Antimicrobial peptides	-7.22117	-3.67678	3934,5266,6278,6280,117159,338324,729230,2161,2487,3700,3976,4902,5328,6367,56300,64581,144568,341640,8061	LCN2,PI3,S100A7,S100A9,DCD,S100A7A,CCR2,F12,FRZB,ITIH4,LIF,NRTN,PLAU,CCL22,IL36G,CLEC7A,A2ML1,FREM2,FOSL1	19/-
2_Member	Reactome Gene Sets	R-HSA-6803157	Antimicrobial peptides	-7.22117	-3.36468	3934,5266,6278,6280,117159,338324,729230	LCN2,PI3,S100A7,S100A9,DCD,S100A7A,CCR2	7/36
2_Member	Reactome Gene Sets	R-HSA-6799990	Metal sequestration by antimicrobial proteins	-7.10963	-3.67678	3934,6278,6280,338324	LCN2,S100A7,S100A9,S100A7A	4/6
2_Member	Canonical Pathways	M5885	NABA MATRISOME ASSOCIATED	-3.89899	-0.996742	2161,2487,3700,3976,4902,5266,5328,6278,6280,6367,56300,64581,144568,338324,341640	F12,FRZB,ITIH4,LIF,NRTN,PI3,PLAU,S100A7,S100A9,CCL22,IL36G,CLEC7A,A2ML1,S100A7A,FREM2	15/489
2_Member	KEGG Pathway	hsa04657	IL-17 signaling pathway	-3.27801	-0.700279	3934,6278,6280,8061,338324	LCN2,S100A7,S100A9,FOSL1,S100A7A	5/77
2_Member	Canonical Pathways	M5883	NABA SECRETED FACTORS	-2.88321	-0.281999	2487,3976,4902,6278,6280,6367,56300,338324	FRZB,LIF,NRTN,S100A7,S100A9,CCL22,IL36G,S100A7A	8/210
3_Summary	Hallmark Gene Sets	M5890	HALLMARK TNFA SIGNALING VIA NFKB	-7.05615	-3.67678	330,602,3659,3726,3976,5328,5971,7127,8013,8061,9021,80149	BIRC3,BCL3,IRF1,JUNB,LIF,PLAU,RELB,TNFAIP2,NR4A3,FOSL1,SOCS3,ZC3H12A	12/-
3_Member	Hallmark Gene Sets	M5890	HALLMARK TNFA SIGNALING VIA NFKB	-7.05615	-3.67678	330,602,3659,3726,3976,5328,5971,7127,8013,8061,9021,80149	BIRC3,BCL3,IRF1,JUNB,LIF,PLAU,RELB,TNFAIP2,NR4A3,FOSL1,SOCS3,ZC3H12A	12/190
3_Member	Canonical Pathways	M65	PID FRA PATHWAY	-3.65079	-0.970392	3726,3976,5328,8061	JUNB,LIF,PLAU,FOSL1	4/35
3_Member	KEGG Pathway	hsa04668	TNF signaling pathway	-3.51375	-0.887713	330,602,3659,3726,3976,9021	BIRC3,BCL3,IRF1,JUNB,LIF,SOCS3	6/106
3_Member	WikiPathways	WP364	IL6 signaling pathway	-2.3111	0	3659,3726,9021	IRF1,JUNB,SOCS3	3/40
3_Member	Canonical Pathways	M183	PID IL6 7 PATHWAY	-2.22264	0	3659,3726,9021	IRF1,JUNB,SOCS3	3/43
3_Member	WikiPathways	WP5373	Osteoarthritic chondrocyte hypertrophy	-2.22264	0	3726,5971,8061	JUNB,RELB,FOSL1	3/43
3_Member	Canonical Pathways	M166	PID ATF2 PATHWAY	-1.97131	0	3726,5328,9021	JUNB,PLAU,SOCS3	3/53
3_Member	Canonical Pathways	M167	PID AP1 PATHWAY	-1.86513	0	3726,5328,8061	JUNB,PLAU,FOSL1	3/58
3_Member	KEGG Pathway	hsa04380	Osteoclast differentiation	-1.74645	0	3726,5971,8061,9021	JUNB,RELB,FOSL1,SOCS3	4/116
4_Summary	Reactome Gene Sets	R-HSA-373076	Class A/1 (Rhodopsin-like receptors)	-5.299	-2.14148	1132,1238,2829,3269,5029,5724,6367,6863,8111,729230,5744,9162	CHRM4,ACKR2,XCR1,HRH1,P2RY2,PTAFR,CCL22,TAC1,GPR68,CCR2,PTHLH,DGKI	12/-
4_Member	Reactome Gene Sets	R-HSA-373076	Class A/1 (Rhodopsin-like receptors)	-5.299	-2.14148	1132,1238,2829,3269,5029,5724,6367,6863,8111,729230	CHRM4,ACKR2,XCR1,HRH1,P2RY2,PTAFR,CCL22,TAC1,GPR68,CCR2	10/160
4_Member	Reactome Gene Sets	R-HSA-500792	GPCR ligand binding	-4.84825	-1.80618	1132,1238,2829,3269,5029,5724,5744,6367,6863,8111,729230	CHRM4,ACKR2,XCR1,HRH1,P2RY2,PTAFR,PTHLH,CCL22,TAC1,GPR68,CCR2	11/220
4_Member	WikiPathways	WP455	GPCRs class A rhodopsin like	-4.81757	-1.80618	1132,1238,2829,3269,5029,5724,8111,729230	CHRM4,ACKR2,XCR1,HRH1,P2RY2,PTAFR,GPR68,CCR2	8/110
4_Member	Reactome Gene Sets	R-HSA-416476	G alpha (q) signalling events	-3.40156	-0.61274	2829,3269,5029,5724,6863,8111,9162	XCR1,HRH1,P2RY2,PTAFR,TAC1,GPR68,DGKI	7/133
4_Member	Reactome Gene Sets	R-HSA-380108	Chemokine receptors bind chemokines	-3.20747	-0.497114	1238,2829,6367,729230	ACKR2,XCR1,CCL22,CCR2	4/39
4_Member	Reactome Gene Sets	R-HSA-372790	Signaling by GPCR	-2.8261	-0.248368	1132,1238,2829,3269,5029,5724,5744,6367,6863,8111,9162,729230	CHRM4,ACKR2,XCR1,HRH1,P2RY2,PTAFR,PTHLH,CCL22,TAC1,GPR68,DGKI,CCR2	12/434
4_Member	Reactome Gene Sets	R-HSA-375276	Peptide ligand-binding receptors	-2.5846	-0.0898424	1238,2829,6367,6863,729230	ACKR2,XCR1,CCL22,TAC1,CCR2	5/94
4_Member	Reactome Gene Sets	R-HSA-388396	GPCR downstream signalling	-2.24628	0	1132,2829,3269,5029,5724,5744,6863,8111,9162,729230	CHRM4,XCR1,HRH1,P2RY2,PTAFR,PTHLH,TAC1,GPR68,DGKI,CCR2	10/385
4_Member	KEGG Pathway	hsa04061	Viral protein interaction with cytokine and cytokine receptor	-1.68134	0	2829,6367,729230	XCR1,CCL22,CCR2	3/68
5_Summary	KEGG Pathway	hsa00040	Pentose and glucuronate interconversions	-4.54876	-1.53737	54577,54658,57016,1580,1890,6241,6532,330	UGT1A7,UGT1A1,AKR1B10,CYP4B1,TYMP,RRM2,SLC6A4,BIRC3	8/-
5_Member	KEGG Pathway	hsa00040	Pentose and glucuronate interconversions	-4.54876	-1.53737	54577,54658,57016	UGT1A7,UGT1A1,AKR1B10	3/21
5_Member	WikiPathways	WP702	Metapathway biotransformation Phase I and II	-3.3533	-0.752082	1580,54577,54658,57016	CYP4B1,UGT1A7,UGT1A1,AKR1B10	4/125
5_Member	KEGG Pathway	hsa00983	Drug metabolism - other enzymes	-2.58686	-0.0898424	1890,6241,54577,54658	TYMP,RRM2,UGT1A7,UGT1A1	4/57
5_Member	WikiPathways	WP2884	NRF2 pathway	-2.38283	0	6532,54577,54658	SLC6A4,UGT1A7,UGT1A1	3/113
5_Member	WikiPathways	WP2882	Nuclear receptors meta pathway	-2.22093	0	330,6532,54577,54658	BIRC3,SLC6A4,UGT1A7,UGT1A1	4/255
5_Member	Reactome Gene Sets	R-HSA-211859	Biological oxidations	-1.90272	0	1580,54577,54658	CYP4B1,UGT1A7,UGT1A1	3/169
6_Summary	Hallmark Gene Sets	M5932	HALLMARK INFLAMMATORY RESPONSE	-3.78336	-1.04082	3269,3659,3976,5029,5724,6367,7162,27074,9311	HRH1,IRF1,LIF,P2RY2,PTAFR,CCL22,TPBG,LAMP3,ASIC3	9/-
6_Member	Hallmark Gene Sets	M5932	HALLMARK INFLAMMATORY RESPONSE	-3.78336	-1.04082	3269,3659,3976,5029,5724,6367,7162,27074	HRH1,IRF1,LIF,P2RY2,PTAFR,CCL22,TPBG,LAMP3	8/180
6_Member	KEGG Pathway	hsa04750	Inflammatory mediator regulation of TRP channels	-1.43207	0	3269,5029,9311	HRH1,P2RY2,ASIC3	3/85
7_Summary	Reactome Gene Sets	R-HSA-6783783	Interleukin-10 signaling	-3.65079	-0.970392	3976,5724,6367,729230,3726,3934,9021,2829,4804,56300,330,3659,5971,55223	LIF,PTAFR,CCL22,CCR2,JUNB,LCN2,SOCS3,XCR1,NGFR,IL36G,BIRC3,IRF1,RELB,TRIM62	14/-
7_Member	Reactome Gene Sets	R-HSA-6783783	Interleukin-10 signaling	-3.65079	-0.970392	3976,5724,6367,729230	LIF,PTAFR,CCL22,CCR2	4/35
7_Member	Reactome Gene Sets	R-HSA-6785807	Interleukin-4 and Interleukin-13 signaling	-2.86422	-0.350157	3726,3934,3976,6367,9021	JUNB,LCN2,LIF,CCL22,SOCS3	5/95
7_Member	KEGG Pathway	hsa04060	Cytokine-cytokine receptor interaction	-1.92044	0	2829,3976,4804,6367,56300,729230	XCR1,LIF,NGFR,CCL22,IL36G,CCR2	6/188
7_Member	Reactome Gene Sets	R-HSA-1280215	Cytokine Signaling in Immune system	-1.83888	0	330,3659,3726,3934,3976,5724,5971,6367,9021,55223,56300,729230	BIRC3,IRF1,JUNB,LCN2,LIF,PTAFR,RELB,CCL22,SOCS3,TRIM62,IL36G,CCR2	12/681
7_Member	WikiPathways	WP5095	Overview of proinflammatory and profibrotic mediators	-1.75083	0	3976,6367,56300	LIF,CCL22,IL36G	3/64
7_Member	Reactome Gene Sets	R-HSA-449147	Signaling by Interleukins	-1.5883	0	3726,3934,3976,5724,6367,9021,56300,729230	JUNB,LCN2,LIF,PTAFR,CCL22,SOCS3,IL36G,CCR2	8/411
8_Summary	KEGG Pathway	hsa04625	C-type lectin receptor signaling pathway	-2.90551	-0.371241	602,3659,5971,6367,64581,3934	BCL3,IRF1,RELB,CCL22,CLEC7A,LCN2	6/-
8_Member	KEGG Pathway	hsa04625	C-type lectin receptor signaling pathway	-2.90551	-0.371241	602,3659,5971,6367,64581	BCL3,IRF1,RELB,CCL22,CLEC7A	5/93
8_Member	WikiPathways	WP4329	miRNA role in immune response in sepsis	-2.58866	-0.130114	3659,3934,5971	IRF1,LCN2,RELB	3/32
9_Summary	Reactome Gene Sets	R-HSA-877300	Interferon gamma signaling	-2.73211	-0.176649	3659,5724,9021,51127,55223	IRF1,PTAFR,SOCS3,TRIM17,TRIM62	5/-
9_Member	Reactome Gene Sets	R-HSA-877300	Interferon gamma signaling	-2.73211	-0.176649	3659,5724,9021,51127,55223	IRF1,PTAFR,SOCS3,TRIM17,TRIM62	5/87
10_Summary	WikiPathways	WP5417	Cell lineage map for neuronal differentiation	-2.70456	-0.209797	3866,4804,6532	KRT15,NGFR,SLC6A4	3/-
10_Member	WikiPathways	WP5417	Cell lineage map for neuronal differentiation	-2.70456	-0.209797	3866,4804,6532	KRT15,NGFR,SLC6A4	3/87
11_Summary	Hallmark Gene Sets	M5906	HALLMARK ESTROGEN RESPONSE EARLY	-1.85861	0	3866,4477,5029,7162,60598,91683	KRT15,MSMB,P2RY2,TPBG,KCNK15,SYT12	6/-
11_Member	Hallmark Gene Sets	M5906	HALLMARK ESTROGEN RESPONSE EARLY	-1.85861	0	3866,4477,5029,7162,60598,91683	KRT15,MSMB,P2RY2,TPBG,KCNK15,SYT12	6/194
12_Summary	Canonical Pathways	M3468	NABA ECM REGULATORS	-1.8311	0	2161,3700,5266,5328,144568	F12,ITIH4,PI3,PLAU,A2ML1	5/-
12_Member	Canonical Pathways	M3468	NABA ECM REGULATORS	-1.8311	0	2161,3700,5266,5328,144568	F12,ITIH4,PI3,PLAU,A2ML1	5/167
13_Summary	WikiPathways	WP5115	Network map of SARS CoV 2 signaling pathway	-1.71369	0	3700,3726,6241,6367,7216	ITIH4,JUNB,RRM2,CCL22,TRO	5/-
13_Member	WikiPathways	WP5115	Network map of SARS CoV 2 signaling pathway	-1.71369	0	3700,3726,6241,6367,7216	ITIH4,JUNB,RRM2,CCL22,TRO	5/179
14_Summary	Reactome Gene Sets	R-HSA-163125	Post-translational modification: synthesis of GPI-anchored proteins	-1.60094	0	137797,154064,284348	LYPD2,RAET1L,LYPD5	3/-
14_Member	Reactome Gene Sets	R-HSA-163125	Post-translational modification: synthesis of GPI-anchored proteins	-1.60094	0	137797,154064,284348	LYPD2,RAET1L,LYPD5	3/73
15_Summary	KEGG Pathway	hsa04725	Cholinergic synapse	-1.40673	0	773,1132,100134444	CACNA1A,CHRM4,KCNJ18	3/-
15_Member	KEGG Pathway	hsa04725	Cholinergic synapse	-1.40673	0	773,1132,100134444	CACNA1A,CHRM4,KCNJ18	3/87
16_Summary	KEGG Pathway	hsa04064	NF-kappa B signaling pathway	-1.32334	0	330,5328,5971	BIRC3,PLAU,RELB	3/-
16_Member	KEGG Pathway	hsa04064	NF-kappa B signaling pathway	-1.32334	0	330,5328,5971	BIRC3,PLAU,RELB	3/94

## Sheet: Nonlesional_Metascape_data
X_MEMBER_A_assoc_all_NL_splinedf3	X_MEMBER_U_assoc_all_NL_splinedf3	X_LogP_A_assoc_all_NL_splinedf3	X_LogP_U_assoc_all_NL_splinedf3	GO	X_PATTERN_	X_RANK_	GiniIndex	Category	CategoryID	Description	PARENT_GO	LogP	Enrichment	Z.score	X.TotalGeneInLibrary	X.GeneInGO	X.GeneInHitList	X.GeneInGOAndHitList	X.InGO	STDV..InGO	GeneID	Hits	Log.q.value.	EvidenceCutoff	GROUP_ID	FirstInGroupByEnrichment	FirstInGroupByLogP	BestLogPInGroup	BestEnrichmentInGroup	URL
1	1	-5.17718	-7.47466	R-HSA-6809371	M11	2	0	Reactome Gene Sets	6	Formation of the cornified envelope		-7.47466	21.2053	11.6701	14980	115	43	7	16.2791	5.62986	3866|6700|6701|6703|6704|6706|84648	KRT15|SPRR2A|SPRR2B|SPRR2D|SPRR2E|SPRR2G|LCE3D	-3.67678	0	1	1	1	-7.47466	21.2053
1	1	-4.17756	-6.52609	R-HSA-6805567	M11	2	0	Reactome Gene Sets	6	Keratinization		-6.52609	15.4342	9.78615	14980	158	43	7	16.2791	5.62986	3866|6700|6701|6703|6704|6706|84648	KRT15|SPRR2A|SPRR2B|SPRR2D|SPRR2E|SPRR2G|LCE3D	-3.27167	0	1	0	0	-7.47466	21.2053
1	1	-6.24272	-3.83195	R-HSA-6803157	M11	2	0	Reactome Gene Sets	6	Antimicrobial peptides		-7.22117	19.2899	11.0867	14980	36	151	7	4.63576	1.71106	3934|5266|6278|6280|117159|338324|729230	LCN2|PI3|S100A7|S100A9|DCD|S100A7A|CCR2	-3.36468	0	2	1	1	-7.22117	77.416
1	0	-7.10963	0	R-HSA-6799990	M10	1	0	Reactome Gene Sets	6	Metal sequestration by antimicrobial proteins		-7.10963	77.416	17.4482	14980	6	129	4	3.10078	1.52616	3934|6278|6280|338324	LCN2|S100A7|S100A9|S100A7A	-3.67678	0	2	0	0	-7.22117	77.416
1	0	-3.51598	0	M5885	M10	1	0	Canonical Pathways	11	NABA MATRISOME ASSOCIATED		-3.89899	3.04311	4.63522	14980	489	151	15	9.93377	2.43416	2161|2487|3700|3976|4902|5266|5328|6278|6280|6367|56300|64581|144568|338324|341640	F12|FRZB|ITIH4|LIF|NRTN|PI3|PLAU|S100A7|S100A9|CCL22|IL36G|CLEC7A|A2ML1|S100A7A|FREM2	-0.996742	0	2	0	0	-7.22117	77.416
1	0	-3.27801	0	hsa04657	M10	1	0	KEGG Pathway	24	IL-17 signaling pathway		-3.27801	7.54052	5.36265	14980	77	129	5	3.87597	1.69946	3934|6278|6280|8061|338324	LCN2|S100A7|S100A9|FOSL1|S100A7A	-0.700279	0	2	0	0	-7.22117	77.416
1	1	-2.64306	-1.65331	M5883	M11	2	0	Canonical Pathways	11	NABA SECRETED FACTORS		-2.88321	3.77925	4.0928	14980	210	151	8	5.29801	1.82284	2487|3976|4902|6278|6280|6367|56300|338324	FRZB|LIF|NRTN|S100A7|S100A9|CCL22|IL36G|S100A7A	-0.281999	0	2	0	0	-7.22117	77.416
1	0	-7.05615	0	M5890	M10	1	0	Hallmark Gene Sets	23	HALLMARK TNFA SIGNALING VIA NFKB		-7.05615	7.33415	8.18916	14980	190	129	12	9.30233	2.5574	330|602|3659|3726|3976|5328|5971|7127|8013|8061|9021|80149	BIRC3|BCL3|IRF1|JUNB|LIF|PLAU|RELB|TNFAIP2|NR4A3|FOSL1|SOCS3|ZC3H12A	-3.67678	0	3	1	1	-7.05615	13.2713
1	0	-3.65079	0	M65	M10	1	0	Canonical Pathways	11	PID FRA PATHWAY		-3.65079	13.2713	6.77385	14980	35	129	4	3.10078	1.52616	3726|3976|5328|8061	JUNB|LIF|PLAU|FOSL1	-0.970392	0	3	0	0	-7.05615	13.2713
1	0	-3.51375	0	hsa04668	M10	1	0	KEGG Pathway	24	TNF signaling pathway		-3.51375	6.57306	5.3665	14980	106	129	6	4.65116	1.85414	330|602|3659|3726|3976|9021	BIRC3|BCL3|IRF1|JUNB|LIF|SOCS3	-0.887713	0	3	0	0	-7.05615	13.2713
1	0	-2.3111	0	WP364	M10	1	0	WikiPathways	27	IL6 signaling pathway		-2.3111	8.7093	4.55018	14980	40	129	3	2.32558	1.32697	3659|3726|9021	IRF1|JUNB|SOCS3	0	0	3	0	0	-7.05615	13.2713
1	0	-2.22264	0	M183	M10	1	0	Canonical Pathways	11	PID IL6 7 PATHWAY		-2.22264	8.10168	4.34632	14980	43	129	3	2.32558	1.32697	3659|3726|9021	IRF1|JUNB|SOCS3	0	0	3	0	0	-7.05615	13.2713
1	0	-2.22264	0	WP5373	M10	1	0	WikiPathways	27	Osteoarthritic chondrocyte hypertrophy		-2.22264	8.10168	4.34632	14980	43	129	3	2.32558	1.32697	3726|5971|8061	JUNB|RELB|FOSL1	0	0	3	0	0	-7.05615	13.2713
1	0	-1.97131	0	M166	M10	1	0	Canonical Pathways	11	PID ATF2 PATHWAY		-1.97131	6.57306	3.78795	14980	53	129	3	2.32558	1.32697	3726|5328|9021	JUNB|PLAU|SOCS3	0	0	3	0	0	-7.05615	13.2713
1	0	-1.86513	0	M167	M10	1	0	Canonical Pathways	11	PID AP1 PATHWAY		-1.86513	6.00642	3.56029	14980	58	129	3	2.32558	1.32697	3726|5328|8061	JUNB|PLAU|FOSL1	0	0	3	0	0	-7.05615	13.2713
1	0	-1.74645	0	hsa04380	M10	1	0	KEGG Pathway	24	Osteoclast differentiation		-1.74645	4.00428	3.02733	14980	116	129	4	3.10078	1.52616	3726|5971|8061|9021	JUNB|RELB|FOSL1|SOCS3	0	0	3	0	0	-7.05615	13.2713
1	1	-4.13908	-1.96673	R-HSA-373076	M11	2	0	Reactome Gene Sets	6	Class A/1 (Rhodopsin-like receptors)		-5.299	6.20033	6.6733	14980	160	151	10	6.62252	2.02369	1132|1238|2829|3269|5029|5724|6367|6863|8111|729230	CHRM4|ACKR2|XCR1|HRH1|P2RY2|PTAFR|CCL22|TAC1|GPR68|CCR2	-2.14148	0	4	1	1	-5.299	10.1749
1	1	-3.91922	-1.60096	R-HSA-500792	M11	2	0	Reactome Gene Sets	6	GPCR ligand binding		-4.84825	4.96026	5.97127	14980	220	151	11	7.28477	2.11492	1132|1238|2829|3269|5029|5724|5744|6367|6863|8111|729230	CHRM4|ACKR2|XCR1|HRH1|P2RY2|PTAFR|PTHLH|CCL22|TAC1|GPR68|CCR2	-1.80618	0	4	0	0	-5.299	10.1749
1	0	-4.34211	0	WP455	M10	1	0	WikiPathways	27	GPCRs class A rhodopsin like		-4.81757	7.21493	6.60163	14980	110	151	8	5.29801	1.82284	1132|1238|2829|3269|5029|5724|8111|729230	CHRM4|ACKR2|XCR1|HRH1|P2RY2|PTAFR|GPR68|CCR2	-1.80618	0	4	0	0	-5.299	10.1749
1	0	-2.99148	0	R-HSA-416476	M10	1	0	Reactome Gene Sets	6	G alpha (q) signalling events		-3.40156	5.22133	4.93435	14980	133	151	7	4.63576	1.71106	2829|3269|5029|5724|6863|8111|9162	XCR1|HRH1|P2RY2|PTAFR|TAC1|GPR68|DGKI	-0.61274	0	4	0	0	-5.299	10.1749
1	0	-2.34225	0	R-HSA-380108	M10	1	0	Reactome Gene Sets	6	Chemokine receptors bind chemokines		-3.20747	10.1749	5.78919	14980	39	151	4	2.64901	1.30684	1238|2829|6367|729230	ACKR2|XCR1|CCL22|CCR2	-0.497114	0	4	0	0	-5.299	10.1749
1	0	-2.36567	0	R-HSA-372790	M10	1	0	Reactome Gene Sets	6	Signaling by GPCR		-2.8261	2.743	3.71831	14980	434	151	12	7.94702	2.20106	1132|1238|2829|3269|5029|5724|5744|6367|6863|8111|9162|729230	CHRM4|ACKR2|XCR1|HRH1|P2RY2|PTAFR|PTHLH|CCL22|TAC1|GPR68|DGKI|CCR2	-0.248368	0	4	0	0	-5.299	10.1749
1	0	-1.32334	0	R-HSA-375276	M10	1	0	Reactome Gene Sets	6	Peptide ligand-binding receptors		-2.5846	5.27688	4.19735	14980	94	151	5	3.31126	1.45612	1238|2829|6367|6863|729230	ACKR2|XCR1|CCL22|TAC1|CCR2	-0.0898424	0	4	0	0	-5.299	10.1749
1	0	-2.21506	0	R-HSA-388396	M10	1	0	Reactome Gene Sets	6	GPCR downstream signalling		-2.24628	2.57676	3.16277	14980	385	151	10	6.62252	2.02369	1132|2829|3269|5029|5724|5744|6863|8111|9162|729230	CHRM4|XCR1|HRH1|P2RY2|PTAFR|PTHLH|TAC1|GPR68|DGKI|CCR2	0	0	4	0	0	-5.299	10.1749
1	0	-1.68134	0	hsa04061	M10	1	0	KEGG Pathway	24	Viral protein interaction with cytokine and cytokine receptor		-1.68134	5.12312	3.17593	14980	68	129	3	2.32558	1.32697	2829|6367|729230	XCR1|CCL22|CCR2	0	0	4	0	0	-5.299	10.1749
0	1	0	-4.54876	hsa00040	M01	1	0	KEGG Pathway	24	Pentose and glucuronate interconversions		-4.54876	49.7674	11.9986	14980	21	43	3	6.97674	3.88497	54577|54658|57016	UGT1A7|UGT1A1|AKR1B10	-1.53737	0	5	1	1	-4.54876	49.7674
0	1	0	-3.3533	WP702	M01	1	0	WikiPathways	27	Metapathway biotransformation Phase I and II		-3.3533	11.1479	6.11278	14980	125	43	4	9.30233	4.42955	1580|54577|54658|57016	CYP4B1|UGT1A7|UGT1A1|AKR1B10	-0.752082	0	5	0	0	-4.54876	49.7674
1	0	-1.88551	0	hsa00983	M10	1	0	KEGG Pathway	24	Drug metabolism - other enzymes		-2.58686	6.96178	4.5505	14980	57	151	4	2.64901	1.30684	1890|6241|54577|54658	TYMP|RRM2|UGT1A7|UGT1A1	-0.0898424	0	5	0	0	-4.54876	49.7674
0	1	0	-2.38283	WP2884	M01	1	0	WikiPathways	27	NRF2 pathway		-2.38283	9.24882	4.7224	14980	113	43	3	6.97674	3.88497	6532|54577|54658	SLC6A4|UGT1A7|UGT1A1	0	0	5	0	0	-4.54876	49.7674
0	1	0	-2.22093	WP2882	M01	1	0	WikiPathways	27	Nuclear receptors meta pathway		-2.22093	5.46466	3.85811	14980	255	43	4	9.30233	4.42955	330|6532|54577|54658	BIRC3|SLC6A4|UGT1A7|UGT1A1	0	0	5	0	0	-4.54876	49.7674
0	1	0	-1.90272	R-HSA-211859	M01	1	0	Reactome Gene Sets	6	Biological oxidations		-1.90272	6.18412	3.63639	14980	169	43	3	6.97674	3.88497	1580|54577|54658	CYP4B1|UGT1A7|UGT1A1	0	0	5	0	0	-4.54876	49.7674
1	0	-3.78336	0	M5932	M10	1	0	Hallmark Gene Sets	23	HALLMARK INFLAMMATORY RESPONSE		-3.78336	5.16107	5.23442	14980	180	129	8	6.20155	2.1235	3269|3659|3976|5029|5724|6367|7162|27074	HRH1|IRF1|LIF|P2RY2|PTAFR|CCL22|TPBG|LAMP3	-1.04082	0	6	1	1	-3.78336	5.16107
1	0	-1.43207	0	hsa04750	M10	1	0	KEGG Pathway	24	Inflammatory mediator regulation of TRP channels		-1.43207	4.0985	2.66992	14980	85	129	3	2.32558	1.32697	3269|5029|9311	HRH1|P2RY2|ASIC3	0	0	6	0	0	-3.78336	5.16107
1	0	-3.65079	0	R-HSA-6783783	M10	1	0	Reactome Gene Sets	6	Interleukin-10 signaling		-3.65079	13.2713	6.77385	14980	35	129	4	3.10078	1.52616	3976|5724|6367|729230	LIF|PTAFR|CCL22|CCR2	-0.970392	0	7	1	1	-3.65079	13.2713
1	0	-2.86422	0	R-HSA-6785807	M10	1	0	Reactome Gene Sets	6	Interleukin-4 and Interleukin-13 signaling		-2.86422	6.11179	4.65821	14980	95	129	5	3.87597	1.69946	3726|3934|3976|6367|9021	JUNB|LCN2|LIF|CCL22|SOCS3	-0.350157	0	7	0	0	-3.65079	13.2713
1	0	-1.63221	0	hsa04060	M10	1	0	KEGG Pathway	24	Cytokine-cytokine receptor interaction		-1.92044	3.16613	3.01594	14980	188	151	6	3.97351	1.58962	2829|3976|4804|6367|56300|729230	XCR1|LIF|NGFR|CCL22|IL36G|CCR2	0	0	7	0	0	-3.65079	13.2713
1	0	-1.83888	0	R-HSA-1280215	M10	1	0	Reactome Gene Sets	6	Cytokine Signaling in Immune system		-1.83888	2.04624	2.60441	14980	681	129	12	9.30233	2.5574	330|3659|3726|3934|3976|5724|5971|6367|9021|55223|56300|729230	BIRC3|IRF1|JUNB|LCN2|LIF|PTAFR|RELB|CCL22|SOCS3|TRIM62|IL36G|CCR2	0	0	7	0	0	-3.65079	13.2713
1	0	-1.75083	0	WP5095	M10	1	0	WikiPathways	27	Overview of proinflammatory and profibrotic mediators		-1.75083	5.44331	3.31993	14980	64	129	3	2.32558	1.32697	3976|6367|56300	LIF|CCL22|IL36G	0	0	7	0	0	-3.65079	13.2713
1	0	-1.5883	0	R-HSA-449147	M10	1	0	Reactome Gene Sets	6	Signaling by Interleukins		-1.5883	2.26032	2.4146	14980	411	129	8	6.20155	2.1235	3726|3934|3976|5724|6367|9021|56300|729230	JUNB|LCN2|LIF|PTAFR|CCL22|SOCS3|IL36G|CCR2	0	0	7	0	0	-3.65079	13.2713
1	0	-2.90551	0	hsa04625	M10	1	0	KEGG Pathway	24	C-type lectin receptor signaling pathway		-2.90551	6.24323	4.7271	14980	93	129	5	3.87597	1.69946	602|3659|5971|6367|64581	BCL3|IRF1|RELB|CCL22|CLEC7A	-0.371241	0	8	1	1	-2.90551	10.8866
1	0	-2.58866	0	WP4329	M10	1	0	WikiPathways	27	miRNA role in immune response in sepsis		-2.58866	10.8866	5.21783	14980	32	129	3	2.32558	1.32697	3659|3934|5971	IRF1|LCN2|RELB	-0.130114	0	8	0	0	-2.90551	10.8866
1	0	-2.17154	0	R-HSA-877300	M10	1	0	Reactome Gene Sets	6	Interferon gamma signaling		-2.73211	5.70145	4.43787	14980	87	151	5	3.31126	1.45612	3659|5724|9021|51127|55223	IRF1|PTAFR|SOCS3|TRIM17|TRIM62	-0.176649	0	9	1	1	-2.73211	5.70145
0	1	0	-2.70456	WP5417	M01	1	0	WikiPathways	27	Cell lineage map for neuronal differentiation		-2.70456	12.0128	5.52728	14980	87	43	3	6.97674	3.88497	3866|4804|6532	KRT15|NGFR|SLC6A4	-0.209797	0	10	1	1	-2.70456	12.0128
1	0	-1.58073	0	M5906	M10	1	0	Hallmark Gene Sets	23	HALLMARK ESTROGEN RESPONSE EARLY		-1.85861	3.06821	2.92579	14980	194	151	6	3.97351	1.58962	3866|4477|5029|7162|60598|91683	KRT15|MSMB|P2RY2|TPBG|KCNK15|SYT12	0	0	11	1	1	-1.85861	3.06821
1	0	-1.8311	0	M3468	M10	1	0	Canonical Pathways	11	NABA ECM REGULATORS		-1.8311	3.47677	2.99972	14980	167	129	5	3.87597	1.69946	2161|3700|5266|5328|144568	F12|ITIH4|PI3|PLAU|A2ML1	0	0	12	1	1	-1.8311	3.47677
1	0	-1.71369	0	WP5115	M10	1	0	WikiPathways	27	Network map of SARS CoV 2 signaling pathway		-1.71369	3.24369	2.8145	14980	179	129	5	3.87597	1.69946	3700|3726|6241|6367|7216	ITIH4|JUNB|RRM2|CCL22|TRO	0	0	13	1	1	-1.71369	3.24369
1	0	-1.60094	0	R-HSA-163125	M10	1	0	Reactome Gene Sets	6	Post-translational modification: synthesis of GPI-anchored proteins		-1.60094	4.77222	3.01108	14980	73	129	3	2.32558	1.32697	137797|154064|284348	LYPD2|RAET1L|LYPD5	0	0	14	1	1	-1.60094	4.77222
1	0	-1.40673	0	hsa04725	M10	1	0	KEGG Pathway	24	Cholinergic synapse		-1.40673	4.00428	2.61919	14980	87	129	3	2.32558	1.32697	773|1132|100134444	CACNA1A|CHRM4|KCNJ18	0	0	15	1	1	-1.40673	4.00428
1	0	-1.32334	0	hsa04064	M10	1	0	KEGG Pathway	24	NF-kappa B signaling pathway		-1.32334	3.70609	2.45287	14980	94	129	3	2.32558	1.32697	330|5328|5971	BIRC3|PLAU|RELB	0	0	16	1	1	-1.32334	3.70609
