# Supplementary material for: Transcriptomic profiling and machine learning uncover gene signatures of psoriasis endotypes and disease severity
Source: Commun Med (Lond). 2026 Jan 21;6:65. doi: 10.1038/s43856-025-01325-4 (PMC12852803; doi:10.1038/s43856-025-01325-4)
Supplement: Supplementary file 12 — Supplementary Data 9 [file 43856_2025_1325_MOESM12_ESM.xlsx]

## Sheet: Lesional_Both_Drugs_CP
Ingenuity Canonical Pathways	-log(p-value)	Ratio	z-score	Molecules	...6
S100 Family Signaling	16.2	0.401	0.219	ABCC1,ACKR1,ACKR3,ADCYAP1R1,ADGRA2,ADGRB1,ADGRB2,ADGRD1,ADGRD2,ADGRF1,ADGRF2,ADGRF5,ADGRL3,ADGRV1,ADRA2A,ADRA2C,ADRB2,AGTR1,AHNAK,AKT3,ANXA1,AREG,AVPR1A,BCL2,BCL3,BDKRB2,BTC,C3AR1,C5AR2,CACNA1G,CACNA1H,CACNA2D1,CACNA2D2,CACNA2D3,CACNB1,CACNB2,CALM1 (includes others),CAMK2B,CASP7,CCL20,CCR1,CCR2,CCR4,CCR5,CCR7,CD36,CDKN1A,CHRM1,CHRM3,CMKLR2,CREB3L1,CTSD,CXCL8,CXCR1,CXCR6,CYBB,DLC1,EGF,EREG,ETV4,F2…
Keratinization	15.9	0.602	-1.612	CDSN,CSTA,DSC2,DSG2,DSG3,DSG4,FLG,FURIN,IVL,KLK12,KLK13,KLK14,KLK8,KRT15,KRT16,KRT17,KRT18,KRT19,KRT2,KRT25,KRT31,KRT32,KRT34,KRT35,KRT6A,KRT6B,KRT6C,KRT7,KRT72,KRT73,KRT75,KRT77,KRT78,KRT79,KRT8,KRT81,KRT82,KRT85,KRTAP11-1,KRTAP5-2,LCE1B,LCE1D,LCE1E,LCE2B,LCE3A,LCE3C,LCE3D,LCE3E,LCE4A,LCE5A,LORICRIN,PCSK6,PI3,PRSS8,SPRR1A,SPRR1B,SPRR2A,SPRR2B,SPRR2D,SPRR2E,SPRR2F,SPRR2G,SPRR3,ST14,TGM1
Agranulocyte Adhesion and Diapedesis	15	0.558		ACKR3,ACTA2,ACTC1,ACTG2,AOC3,CCL13,CCL14,CCL17,CCL2,CCL20,CCL22,CCL27,CCR1,CCR2,CCR4,CCR5,CCR7,CD34,CLDN1,CLDN10,CLDN16,CLDN17,CLDN23,CLDN3,CLDN5,CLDN8,CXCL1,CXCL10,CXCL11,CXCL13,CXCL14,CXCL16,CXCL17,CXCL2,CXCL8,CXCL9,CXCR1,CXCR2,CXCR4,CXCR5,CXCR6,FN1,GPR15LG,ICAM1,IL1A,IL1B,IL1RN,IL36A,IL36B,IL36G,IL36RN,IL37,JAM3,MMP1,MMP12,MMP16,MMP2,MMP25,MMP28,MMP3,MMP7,MMP9,MYH11,MYH14,MYH7B,MYL9,MYO1H,PODX…
Class A/1	14.2	0.541	-1.756	ACKR1,ACKR2,ACKR3,ADRA2A,ADRA2C,ADRB2,AGTR1,ANXA1,AVPR1A,BDKRB2,C3AR1,C5AR2,CCL13,CCL17,CCL2,CCL20,CCL22,CCL27,CCR1,CCR2,CCR4,CCR5,CCR7,CHRM1,CHRM3,CXCL1,CXCL10,CXCL11,CXCL13,CXCL16,CXCL2,CXCL8,CXCL9,CXCR1,CXCR2,CXCR4,CXCR5,CXCR6,ECE2,EDN1,EDN2,F2R,FFAR2,FFAR4,FPR1,FPR3,GAL,GNRH1,GPER1,GPR183,GPR39,GPR65,GPR68,HCAR1,HCAR3,HRH2,HRH3,HTR7,LPAR1,LTB4R,LTB4R2,MCHR1,NPY1R,OXER1,OXGR1,P2RY14,P2RY4,P2RY…
Pathogen Induced Cytokine Storm Signaling	14	0.459	-4.737	AIM2,CASP7,CCL13,CCL14,CCL17,CCL2,CCL20,CCL22,CCL27,CCR1,CCR5,CGAS,CLEC7A,COL11A1,COL16A1,COL17A1,COL21A1,COL24A1,COL28A1,COL8A1,CSF2RA,CSF2RB,CXCL1,CXCL10,CXCL11,CXCL13,CXCL14,CXCL16,CXCL17,CXCL2,CXCL8,CXCL9,CXCR1,CXCR2,CXCR4,EDA,FOS,GPR15LG,GSDMD,GSDME,GZMB,HLA-DOA,HLA-DOB,HLA-DPB1,HLA-DQA1,HLA-DQB1,HLA-DQB2,HLA-DRA,HLA-DRB1,IFIH1,IFNGR1,IL12B,IL12RB1,IL12RB2,IL17A,IL17F,IL1A,IL1B,IL1RN,IL21R,I…
Granulocyte Adhesion and Diapedesis	13.7	0.555		ACKR3,CCL13,CCL14,CCL17,CCL2,CCL20,CCL22,CCL27,CCR1,CCR2,CCR4,CCR5,CCR7,CLDN1,CLDN10,CLDN16,CLDN17,CLDN23,CLDN3,CLDN5,CLDN8,CSF3R,CXCL1,CXCL10,CXCL11,CXCL13,CXCL14,CXCL16,CXCL17,CXCL2,CXCL8,CXCL9,CXCR1,CXCR2,CXCR4,CXCR5,CXCR6,FPR1,FPR3,GPR15LG,HRH2,HRH3,ICAM1,IL1A,IL1B,IL1RN,IL36A,IL36B,IL36G,IL36RN,IL37,JAM3,MMP1,MMP12,MMP16,MMP2,MMP25,MMP28,MMP3,MMP7,MMP9,SDC2,SDC4,SELE,SELL,SELPLG
Airway Pathology in COPD	13.1	0.717		APOD,CCL2,CCL20,CXCL1,CXCL8,EDA,FGF1,FGF13,FGF2,FGF22,FGF7,GZMB,IL12B,IL17A,IL17F,IL1A,IL1B,IL23A,IL36A,IL36B,IL36G,IL37,LCN2,LEP,LIF,MMP1,MMP2,MMP9,OSM,PRF1,RBP4,TNFSF10,TNFSF12,TNFSF13B,TNFSF15,TNFSF8,TNFSF9,TSLP
Graft-versus-Host Disease Signaling	11.8	0.784		CD247,CD28,CD3D,CD3E,CD3G,FCER1G,GZMB,HLA-A,HLA-B,HLA-C,HLA-DOA,HLA-DOB,HLA-DPB1,HLA-DQA1,HLA-DQB1,HLA-DQB2,HLA-DRA,HLA-DRB1,HLA-E,IL1A,IL1B,IL1RN,IL36A,IL36B,IL36G,IL36RN,IL37,PRF1,TRBC1
Interleukin-4 and Interleukin-13 signaling	11.6	0.571	-2.219	ANXA1,BATF,BCL2,BIRC5,CCL2,CCL22,CCND1,CD36,CDKN1A,CEBPD,CXCL8,FGF2,FN1,FOS,FSCN1,GATA3,HIF1A,HMOX1,HSPA8,ICAM1,IL12B,IL13RA1,IL17A,IL17F,IL1A,IL1B,IL23A,IL4R,ITGAX,JAK3,JUNB,LAMA5,LCN2,LIF,MMP1,MMP2,MMP3,MMP9,NOS2,OSM,PTGS2,RORC,SAA1,SOCS1,SOCS3,SOX2,STAT1,STAT3,TWIST1,VEGFA,VIM,ZEB1
G alpha signalling events	10.2	0.504	-0.516	ACKR3,ADCY2,ADCY4,ADCY5,ADCY6,ADCY8,ADRA2A,ADRA2C,ANXA1,BDKRB2,C3AR1,CCL13,CCL20,CCL27,CCR1,CCR2,CCR4,CCR5,CCR7,CXCL1,CXCL10,CXCL11,CXCL13,CXCL16,CXCL2,CXCL8,CXCL9,CXCR1,CXCR2,CXCR4,CXCR5,CXCR6,FPR1,FPR3,GABBR1,GAL,GNAZ,GNG11,GNG7,GPER1,GPR183,GRM2,HCAR1,HCAR3,LPAR1,MCHR1,NPY1R,OXER1,OXGR1,P2RY14,P2RY4,RGS1,RGS11,RGS18,RGS20,RGS5,RGS9,S1PR4,SAA1,SUCNR1
T Helper Cell Differentiation	9.8	0.636		CD247,CD28,CD3D,CD3E,CD3G,CXCR5,FCER1G,FOXP3,GATA3,HLA-A,HLA-B,HLA-DOA,HLA-DOB,HLA-DPB1,HLA-DQA1,HLA-DQB1,HLA-DQB2,HLA-DRA,HLA-DRB1,ICOS,IFNGR1,IL10RA,IL12B,IL12RB1,IL12RB2,IL17A,IL17F,IL21R,IL2RA,IL4R,RORC,STAT1,STAT3,TGFBR2,TRBC1
Atherosclerosis Signaling	9.57	0.526		ALOX12B,ALOX15B,APOB,APOC1,APOC2,APOD,APOE,APOL1,CCL2,CCR2,CD36,CLU,CXCL8,CXCR4,F3,ICAM1,IL1A,IL1B,IL1RN,IL36A,IL36B,IL36G,IL36RN,IL37,LPL,LYZ,MMP1,MMP3,MMP9,PDGFB,PDGFC,PDGFD,PLA2G2A,PLA2G2F,PLA2G3,PLA2G4B,PLA2G4D,PLA2G4E,PLA2G6,PLAAT1,PLAAT3,PLAAT5,PNPLA3,RBP4,RELB,S100A8,SELE,SELPLG,SERPINA1,TNFRSF12A,TNFSF12
Hypercytokinemia in the Pathogenesis of Influenza	8.35	0.62	-5.209	AREG,CCL2,CXCL10,CXCL8,EIF2AK2,IFIT3,IL12B,IL17A,IL1A,IL1B,IL1RN,IL36A,IL36B,IL36G,IL36RN,IL37,IRF7,IRF9,ISG15,ISG20,MX1,MYD88,NLRP3,OAS1,OAS2,OAS3,PYCARD,RIGI,RSAD2,STAT1,TLR7
Multiple Sclerosis Signaling	7.81	0.435	-2.566	BID,C1QA,C1QB,C1QC,C7,CAPN3,CAPN6,CTLA4,CXCL1,CXCL8,CYP27B1,DUSP6,EDA,EZH2,GRIN2A,HLA-A,HLA-B,HLA-C,HLA-DOA,HLA-DOB,HLA-DPB1,HLA-DQA1,HLA-DQB1,HLA-DQB2,HLA-DRA,HLA-DRB1,HLA-E,IFNGR1,IL12B,IL17A,IL17F,IL1A,IL1B,IL23A,IL2RA,IL36A,IL36B,IL36G,IL37,IL7R,IRF1,LEP,LIF,MMP9,NFATC2,NLRP1,NLRP3,NR1H3,OSM,PARP14,PARP9,PLP1,PPARD,PPARG,PYCARD,SLC8A1,SLC8A2,STAT1,TLR2,TLR7,TLR8,TNFSF10,TNFSF12,TNFSF13B,TNFSF…
IFN alpha/beta signaling	7.78	0.579	-5.396	BST2,EGR1,HLA-A,HLA-B,HLA-C,HLA-E,IFI27,IFI35,IFI6,IFIT1,IFIT3,IFIT5,IFITM1,IFITM3,IRF1,IRF7,IRF8,IRF9,ISG15,ISG20,MX1,MX2,OAS1,OAS2,OAS3,OASL,RSAD2,SAMHD1,SOCS1,SOCS3,STAT1,USP18,XAF1
Molecular Mechanisms of Cancer	7.72	0.328	3.206	ACKR1,ACKR3,ADCY2,ADCY4,ADCY5,ADCY6,ADCY8,ADCYAP1R1,ADGRA2,ADGRB1,ADGRB2,ADGRD1,ADGRD2,ADGRF1,ADGRF2,ADGRF5,ADGRL3,ADGRV1,ADRA2A,ADRA2C,ADRB2,AGTR1,AKT3,APC2,ARHGEF10,ARHGEF15,ARHGEF17,ARHGEF6,AURKA,AVPR1A,BAK1,BBC3,BCL2,BDKRB2,BID,BIRC3,BMP6,BMP8B,BMPR1B,C3AR1,C5AR2,CAMK2B,CASP10,CASP7,CCND1,CCNE1,CCNE2,CCR1,CCR2,CCR4,CCR5,CCR7,CDC25A,CDC25B,CDC25C,CDKN1A,CFLAR,CHEK1,CHRM1,CHRM3,CMKLR2,CSF2RB,CX…
Autoimmune Thyroid Disease Signaling	7.68	0.71		CD247,CD28,CD3D,CD3E,CD3G,FCER1G,GZMB,HLA-A,HLA-B,HLA-C,HLA-DOA,HLA-DOB,HLA-DPB1,HLA-DQA1,HLA-DQB1,HLA-DQB2,HLA-DRA,HLA-DRB1,HLA-E,PRF1,TG,TRBC1
CREB Signaling in Neurons	7.54	0.357	3.803	ACKR1,ACKR3,ADCY2,ADCY4,ADCY5,ADCY6,ADCY8,ADCYAP1R1,ADGRA2,ADGRB1,ADGRB2,ADGRD1,ADGRD2,ADGRF1,ADGRF2,ADGRF5,ADGRL3,ADGRV1,ADRA2A,ADRA2C,ADRB2,AGTR1,AKT3,AVPR1A,BDKRB2,BMP6,BMPR1B,C3AR1,C5AR2,CACNA1G,CACNA1H,CACNA2D1,CACNA2D2,CACNA2D3,CACNB1,CACNB2,CALM1 (includes others),CAMK2B,CCR1,CCR2,CCR4,CCR5,CCR7,CHRM1,CHRM3,CMKLR2,CREB3L1,CXCR1,CXCR6,EGF,F2R,FFAR2,FFAR4,FGF2,FGFR1,FPR1,FPR3,FZD4,FZD5,FZD7,…
Breast Cancer Reg. by Stathmin1	7.42	0.355	2.475	ACKR1,ACKR3,ADCYAP1R1,ADGRA2,ADGRB1,ADGRB2,ADGRD1,ADGRD2,ADGRF1,ADGRF2,ADGRF5,ADGRL3,ADGRV1,ADRA2A,ADRA2C,ADRB2,AGTR1,ARHGEF10,ARHGEF15,ARHGEF17,ARHGEF6,AURKA,AURKB,AVPR1A,BDKRB2,BMP6,C3AR1,C5AR2,CAMK2B,CCND1,CCR1,CCR2,CCR4,CCR5,CCR7,CDK1,CHRM1,CHRM3,CMKLR2,CREB3L1,CXCR1,CXCR6,E2F2,E2F7,E2F8,EGF,F2R,FFAR2,FFAR4,FGF2,FOXM1,FPR1,FPR3,FZD4,FZD5,FZD7,FZD8,GABBR1,GNG11,GNG7,GPER1,GPR12,GPR146,GPR171,G…
IFN gamma signaling	7.41	0.512	-4.217	CAMK2B,FCGR1A,GBP1,GBP3,GBP5,GBP6,HLA-A,HLA-B,HLA-C,HLA-DPB1,HLA-DQA1,HLA-DQB1,HLA-DQB2,HLA-DRA,HLA-DRB1,HLA-E,ICAM1,IFNGR1,IRF1,IRF7,IRF8,IRF9,MID1,MT2A,NCAM1,OAS1,OAS2,OAS3,OASL,PML,PTAFR,SOCS1,SOCS3,STAT1,TRIM14,TRIM17,TRIM2,TRIM21,TRIM22,TRIM26,TRIM62
Commun. bet. Innate and Adaptive Imm. Cells	7.38	0.571		CCR7,CD247,CD28,CD3D,CD3E,CD3G,CD83,CD8A,CXCL10,CXCL8,FCER1G,HLA-A,HLA-B,HLA-C,HLA-DRA,HLA-DRB1,HLA-E,IGHA1,IL12B,IL1A,IL1B,IL1RN,IL36A,IL36B,IL36G,IL36RN,IL37,TLR2,TLR7,TLR8,TNFSF13B,TRBC1
Altered T Cell and B Cell Signaling in RA	7.27	0.537		CD247,CD28,CD3D,CD3E,CD3G,CXCL13,FCER1G,HLA-A,HLA-B,HLA-DOA,HLA-DOB,HLA-DPB1,HLA-DQA1,HLA-DQB1,HLA-DQB2,HLA-DRA,HLA-DRB1,IGHA1,IL12B,IL17A,IL1A,IL1B,IL1RN,IL23A,IL36A,IL36B,IL36G,IL36RN,IL37,RELB,SLAMF1,TLR2,TLR7,TLR8,TNFSF13B,TRBC1
LPS/IL-1 Mediated Inhib. of RXR Function	7.21	0.417	-3.207	ABCC3,ACOX2,ACSBG1,ACSF2,ALAS1,ALDH1A3,ALDH1L1,ALDH3A2,ALDH5A1,ALDH7A1,APOC1,APOC2,APOE,CAT,CD14,CHST1,CHST11,CHST2,CRAT,CYP2C18,CYP2J2,CYP2S1,CYP2U1,CYP3A4,CYP3A5,FABP3,FABP4,FABP5,FABP7,FABP9,FMO1,FMO5,GSTA3,GSTM1,GSTM2,GSTM5,GSTO1,GSTP1,GSTT2/GSTT2B,HMGCS1,HMGCS2,HS3ST1,HS3ST3A1,HS3ST6,IL1A,IL1B,IL1RN,IL36A,IL36B,IL36G,IL36RN,IL37,IL4I1,IRAK1,MGST1,MGST3,MYD88,NR1H3,NR1I3,PPARGC1A,PPARGC1B,SLC…
Phagosome Formation	7.05	0.342	1.159	ACKR1,ACKR3,ADCYAP1R1,ADGRA2,ADGRB1,ADGRB2,ADGRD1,ADGRD2,ADGRF1,ADGRF2,ADGRF5,ADGRL3,ADGRV1,ADRA2A,ADRA2C,ADRB2,AGTR1,AKT3,AP1S3,ARPC1B,AVPR1A,BDKRB2,C3AR1,C5AR2,CCR1,CCR2,CCR4,CCR5,CCR7,CD14,CD209,CD36,CHRM1,CHRM3,CLEC4E,CLEC7A,CMKLR2,COLEC12,CXCR1,CXCR6,F2R,FCER1A,FCER1G,FCGR1A,FCGR2A,FCGR3A/FCGR3B,FFAR2,FFAR4,FGR,FN1,FPR1,FPR3,FYN,FZD4,FZD5,FZD7,FZD8,GAB2,GABBR1,GPER1,GPR12,GPR146,GPR171,GPR18…
Antimicrobial peptides	6.95	0.833	-3.357	ATOX1,DCD,GNLY,LCN2,LTF,PGLYRP3,PGLYRP4,PI3,PRSS3,RNASE7,S100A7,S100A7A,S100A8,S100A9,SLC11A1
Macrophage Classical Activation Signaling	6.88	0.444	-3.91	CCL20,CD14,CXCL10,CXCL11,CXCL8,CXCL9,CYBB,EDA,EZH2,HIF1A,HLA-DOA,HLA-DOB,HLA-DPB1,HLA-DQA1,HLA-DQB1,HLA-DQB2,HLA-DRA,HLA-DRB1,IFNGR1,IL12B,IL13RA1,IL17A,IL17F,IL1A,IL1B,IL23A,IL36A,IL36B,IL36G,IL37,IRAK1,IRF1,IRF8,IRF9,LEP,LIF,MAF,MERTK,MYD88,NCF2,NOS2,OSM,PARP14,PARP9,PPARG,SOCS1,SOCS3,STAT1,STAT3,TNFSF10,TNFSF12,TNFSF13B,TNFSF15,TNFSF8,TNFSF9
FXR/RXR Activation	6.87	0.452	3.051	AIFM2,AKT3,APOB,APOC2,APOE,CXCL8,CYP27A1,CYP3A4,EDA,FBP1,FOXA1,GSTA3,GSTM1,GSTM2,GSTM5,GSTO1,GSTP1,GSTT2/GSTT2B,HMOX1,ICAM1,IL12B,IL17A,IL17F,IL1A,IL1B,IL1RN,IL36A,IL36B,IL36G,IL36RN,IL37,LEP,LIF,LPL,MGST1,MGST3,MLXIPL,NLRP3,NR1H3,OSM,PPARG,PPARGC1A,PRKAB2,PTGS2,SOCS3,TNFSF10,TNFSF12,TNFSF13B,TNFSF15,TNFSF8,TNFSF9,TXNIP
Allograft Rejection Signaling	6.8	0.677		CD247,CD28,CD3D,CD3E,CD3G,FCER1G,GZMB,HLA-A,HLA-B,HLA-C,HLA-DOA,HLA-DOB,HLA-DPB1,HLA-DQA1,HLA-DQB1,HLA-DQB2,HLA-DRA,HLA-DRB1,HLA-E,PRF1,TRBC1
Tumor Microenvironment P'way	6.64	0.428	0.263	AKT3,ARG1,BCL2,CCL2,CCND1,CD274,CFLAR,CSPG4,CTLA4,CXCL8,CXCR4,EGF,FGF1,FGF13,FGF2,FGF22,FGF7,FN1,FOS,FOXO4,FOXO6,HIF1A,HLA-A,HLA-B,HLA-C,HLA-E,ICAM1,IDO1,IGF2,IL1B,LEP,LEPR,MMP1,MMP12,MMP16,MMP2,MMP25,MMP28,MMP3,MMP7,MMP9,MRAS,NOS2,OSM,PDCD1LG2,PDGFB,PDGFC,PDGFD,PGF,PIK3C2G,PIK3R6,PTGS2,RASD2,RELB,SLC16A1,SLC2A4,STAT3,TSLP,VEGFA
Pattern Recog. Recept. in Recog. of Bacteria and Viruses	6.41	0.453	-1.964	C1QA,C1QB,C1QC,C3AR1,CLEC7A,CXCL8,EDA,EIF2AK2,EIF2S1,IFIH1,IL12B,IL17A,IL17F,IL1A,IL1B,IL36A,IL36B,IL36G,IL37,IRF7,LEP,LIF,MYD88,NLRP3,NOD2,OAS1,OAS2,OAS3,OSM,PIK3C2G,PIK3R6,PLCG2,PRKCA,PRKCB,PRKCQ,PRKD1,RELB,RIGI,SYK,TLR2,TLR7,TLR8,TNFSF10,TNFSF12,TNFSF13B,TNFSF15,TNFSF8,TNFSF9
Adrenergic Recept. Signaling	6.21	0.424	4.009	ADCY2,ADCY4,ADCY5,ADCY6,ADCY8,ADRA2A,ADRA2C,ADRB2,ATP6V0A4,ATP6V0E2,ATP6V1B1,ATP6V1C2,CACNA1G,CACNA1H,CACNA2D1,CACNA2D2,CACNA2D3,CACNB1,CACNB2,CXCL8,EDA,GUCY1B1,IL12B,IL17A,IL17F,IL1A,IL1B,IL36A,IL36B,IL36G,IL37,IL4I1,LEP,LIF,OSM,PLCB1,PLCB2,PLCB4,PLCD1,PLCE1,PLCG2,PLCH2,PRKAR2B,PRKCA,PRKCB,PRKCQ,PRKD1,SLC18A2,SLC1A2,SMOX,TNFSF10,TNFSF12,TNFSF13B,TNFSF15,TNFSF8,TNFSF9
Th17 Activation P'way	5.91	0.526	-3.674	BATF,CCL20,CD247,CD3D,CD3E,CD3G,DEFB103A/DEFB103B,DEFB4A/DEFB4B,FCER1G,FOXP3,HIF1A,IL12B,IL12RB1,IL12RB2,IL17A,IL17F,IL1B,IL21R,IL23A,IRAK1,IRAK2,IRAK3,JAK3,MYD88,NFATC2,RELB,RORC,SOCS3,STAT3,TRBC1
Cytokines in Mediating Commun. bet. Imm. Cells	5.89	0.75		CXCL8,IL12B,IL17A,IL17F,IL1A,IL1B,IL1RN,IL20,IL23A,IL32,IL36A,IL36B,IL36G,IL36RN,IL37
Interleukin-10 signaling	5.8	0.618	-4.146	CCL2,CCL20,CCL22,CCR1,CCR2,CCR5,CXCL1,CXCL10,CXCL2,CXCL8,FPR1,ICAM1,IL10RA,IL12B,IL1A,IL1B,IL1RN,LIF,PTAFR,PTGS2,STAT3
Osteoblasts in RA Signaling	5.8	0.391	-3.543	AKT3,ALPL,APC2,BCL2,BMPR1B,CTSB,CTSC,CTSD,CTSF,CTSL,CTSV,CXCL8,DKK2,EDA,FRZB,FZD4,FZD5,FZD7,FZD8,IL12B,IL17A,IL17F,IL1A,IL1B,IL36A,IL36B,IL36G,IL37,JAK3,LEP,LIF,MMP1,MMP12,MMP16,MMP2,MMP25,MMP28,MMP3,MMP7,MMP9,OSM,PDGFC,PGF,PIK3C2G,PIK3R6,PTGS2,SFRP1,SFRP4,SMAD9,SMO,SMURF2,SOST,STAT1,STAT3,TCF7L1,TNFSF10,TNFSF12,TNFSF13B,TNFSF15,TNFSF8,TNFSF9,VEGFA,WNT10B,WNT2B,WNT3A,WNT5A,WNT7B,WNT9A
Neuroinflammation Signaling	5.65	0.367	-2.321	ACVR1C,AKT3,BCL2,BIRC3,BIRC5,CCL2,CFLAR,CREB3L1,CXCL10,CXCL8,CYBB,FOS,GABBR1,GABRA4,GABRB3,GJB1,GLUL,GRIN2A,HLA-A,HLA-B,HLA-C,HLA-DOA,HLA-DOB,HLA-DPB1,HLA-DQA1,HLA-DQB1,HLA-DQB2,HLA-DRA,HLA-DRB1,HLA-E,HMOX1,ICAM1,IFNGR1,IKBKE,IL12B,IL1B,IL34,IRAK1,IRAK2,IRAK3,IRF7,JAK3,KLK1,MAPK4,MAPK6,MAPK7,MAPT,MMP3,MMP9,MYD88,NAIP,NCF1,NCF2,NFATC2,NLRP3,NOS2,PIK3C2G,PIK3R6,PLA2G2A,PLA2G2F,PLA2G3,PLA2G4B,PLA2G4…
FAK Signaling	5.56	0.327	1.69	ACKR1,ACKR3,ACVR1C,ADCYAP1R1,ADGRA2,ADGRB1,ADGRB2,ADGRD1,ADGRD2,ADGRF1,ADGRF2,ADGRF5,ADGRL3,ADGRV1,ADRA2A,ADRA2C,ADRB2,AGTR1,AKT3,ARHGEF6,ARPC1B,AVPR1A,BCAR3,BDKRB2,C3AR1,C5AR2,CAPN3,CAPN6,CCND1,CCR1,CCR2,CCR4,CCR5,CCR7,CD247,CD3D,CD3E,CD3G,CHRM1,CHRM3,CMKLR2,CSF2RB,CXCR1,CXCR2,CXCR6,ECM2,EFNB2,EFNB3,EGF,ELF3,ETV4,F2R,FCER1G,FFAR2,FFAR4,FOS,FPR1,FPR3,FYN,FZD4,FZD5,FZD7,FZD8,GABBR1,GHR,GPER1,GPR12…
Phase I - Functionalization of compounds	5.54	0.479	1.521	AADAC,ADH1B,ADH7,AHRR,AOC3,ARNT2,CES1,CES3,CMBL,CYP1A1,CYP1B1,CYP24A1,CYP26B1,CYP27A1,CYP27B1,CYP2C18,CYP2J2,CYP2S1,CYP2U1,CYP2W1,CYP39A1,CYP3A4,CYP3A5,CYP46A1,CYP4F11,CYP4F12,CYP4F2,CYP4F22,CYP4F8,MTARC1,MTARC2,POR,PTGIS,SMOX,TBXAS1
LXR/RXR Activation	5.51	0.463	2.611	ABCG4,APOB,APOC1,APOC2,APOD,APOE,APOL1,ARG2,CCL2,CD14,CD36,CLU,IL1A,IL1B,IL1RN,IL36A,IL36B,IL36G,IL36RN,IL37,LDLR,LPL,LYZ,MLXIPL,MMP9,NCOR2,NOS2,NR1H3,PTGS2,RBP4,RELB,RXRB,RXRG,S100A8,SAA1,SAA2,SERPINA1,TF
CDX Gastrointestinal Cancer Signaling	5.45	0.407	-0.272	AKT3,AXIN2,BLM,BMP6,BMP8B,CCND1,CXCL8,CYBB,EDA,FOS,FZD4,FZD5,FZD7,FZD8,HBEGF,IKBKE,IL12B,IL17A,IL17F,IL1A,IL1B,IL36A,IL36B,IL36G,IL37,JAK3,LEP,LIF,NCF1,NCF2,OSM,PIK3C2G,PIK3R6,PTGS2,RAC2,RAC3,RELB,SALL4,SLC15A1,SMO,SOX2,STAT3,TCF7L1,TNFSF10,TNFSF12,TNFSF13B,TNFSF15,TNFSF8,TNFSF9,WNT10B,WNT2B,WNT3A,WNT5A,WNT7B,WNT9A
G-Protein Coupled Recept. Signaling	5.41	0.324	2.182	ACKR1,ACKR3,ADCY2,ADCY4,ADCY5,ADCY6,ADCY8,ADCYAP1R1,ADGRA2,ADGRB1,ADGRB2,ADGRD1,ADGRD2,ADGRF1,ADGRF2,ADGRF5,ADGRL3,ADGRV1,ADRA2A,ADRA2C,ADRB2,AGTR1,AKT3,AMOT,AVPR1A,BDKRB2,C3AR1,C5AR2,CALM1 (includes others),CAMK2B,CCND1,CCR1,CCR2,CCR4,CCR5,CCR7,CHRM1,CHRM3,CMKLR2,CNGA1,CNGB1,CREB3L1,CXCR1,CXCR2,CXCR6,DUSP6,DUSP9,ENPP1,F2R,FFAR2,FFAR4,FOS,FOXO4,FOXO6,FPR1,FPR3,FYN,FZD4,FZD5,FZD7,FZD8,GABBR1,GDPD3…
Dendritic Cell Maturation	5.33	0.396	-2.496	AKT3,CCR7,CD1A,CD1B,CD247,CD3D,CD3E,CD3G,CD83,CREB3L1,DDR2,FCER1G,FCGR1A,FCGR2A,FCGR3A/FCGR3B,FSCN1,HLA-A,HLA-B,HLA-C,HLA-DOA,HLA-DOB,HLA-DPB1,HLA-DQA1,HLA-DQB1,HLA-DQB2,HLA-DRA,HLA-DRB1,HLA-E,ICAM1,IKBKE,IL12B,IL1A,IL1B,IL1RN,IL23A,IL32,IL36A,IL36B,IL36G,IL36RN,IL37,IRF8,LEP,LEPR,MYD88,PIK3C2G,PIK3R6,PLCB1,PLCB2,PLCB4,PLCD1,PLCE1,PLCG2,PLCH2,RELB,STAT1,TLR2,TRBC1,TREM2
Neuroprotective THOP1 in Alzheimer's Disease	5.22	0.472	-2.449	C1R,CFD,ECE2,ENDOU,FURIN,GNRH1,GZMA,GZMB,HLA-A,HLA-B,HLA-C,HLA-E,KLK1,KLK10,KLK12,KLK6,KLK7,KLK8,MAPT,MME,MMP9,PRKAR2B,PRSS22,PRSS27,PRSS3,PRSS53,PRSS8,SERPINA3,ST14,TMPRSS11A,TMPRSS11D,TMPRSS11E,TMPRSS2,TMPRSS4
Serotonin Recept. Signaling	5.14	0.333	1.671	ADCY2,ADCY4,ADCY5,ADCY6,ADCY8,ADIPOQ,ADRA2A,ADRA2C,ADRB2,AKT3,BCL2,CACNA1G,CACNA1H,CACNA2D1,CACNA2D2,CACNA2D3,CACNB1,CACNB2,CALM1 (includes others),CAMK2B,CAV1,CAV2,CCNE1,CCNE2,CCR7,CD38,CPE,CREB3L1,CXCL8,EDN1,EIF4EBP1,FBP1,FFAR2,FGR,FYN,GCH1,GNA15,GNG11,GNG7,GUCY1B1,HIF1A,HMOX1,HTR3A,HTR7,IL12B,IL1B,IL4I1,KALRN,KCNN3,KCNN4,LCK,LEP,LIPE,LYN,MAPT,MMP2,MMP9,MPDZ,MRAS,MYLK,PAK3,PIK3C2G,PIK3R6,PLA2G2…
Osteoarthritis P'way	5.14	0.375	-1.664	ADAMTS4,ADAMTS5,ADIPOQ,ALPL,CASP10,CASP4,CASP5,CASP7,CEBPB,CREB3L1,CXCL8,CXCR2,DCN,DDR2,ELF3,FGF2,FGFR1,FN1,FRZB,FZD4,FZD5,FZD7,FZD8,GLI2,GLI3,GLIS1,GLIS2,HIF1A,IL1B,ITGA11,ITGA7,ITGA9,ITGAL,ITGAX,ITGB5,LEP,MMP1,MMP12,MMP3,MMP9,MTF1,NAMPT,NOS2,PDGFC,PGF,PPARD,PPARG,PPARGC1A,PRG4,PRKAB2,PTCH1,PTCH2,PTGS2,PTH1R,RARRES2,RBP4,RELB,S100A8,S100A9,SDC4,SERPINA12,SMAD9,SMO,TCF7L1,TGFBR2,TIMP3,TLR2,VEGFA,…
Axonal Guidance Signaling	5.09	0.325		ABLIM2,ABLIM3,ACE2,ADAM19,ADAM22,ADAM23,ADAM33,ADAM8,ADAMDEC1,ADAMTS10,ADAMTS12,ADAMTS2,ADAMTS4,ADAMTS5,AKT3,ARHGEF15,ARHGEF6,ARPC1B,BMP6,BMP8B,CXCR4,ECE2,EFNB2,EFNB3,EGF,EIF4E,EPHA2,EPHA3,EPHB1,EPHB2,EPHB6,FYN,FZD4,FZD5,FZD7,FZD8,GDF7,GLI2,GLI3,GLIS1,GLIS2,GNA15,GNAZ,GNG11,GNG7,ITGA11,ITGA7,ITGA9,ITGAL,ITGAX,ITGB5,KALRN,LINGO1,MMP1,MMP12,MMP16,MMP2,MMP25,MMP28,MMP3,MMP7,MMP9,MRAS,MYL9,NFATC2,NRP…
Cardiac Hypertrophy Signaling	5.08	0.322	2.969	ACVR1C,ADCY2,ADCY4,ADCY5,ADCY6,ADCY8,ADRA2A,ADRA2C,ADRB2,AGTR1,AKT3,ATP2A3,CACNA2D1,CACNA2D2,CACNA2D3,CACNB1,CACNB2,CALM1 (includes others),CAMK2B,CSF2RB,CXCL8,CXCR1,CXCR2,CYBB,DIAPH3,EDA,EDN1,EIF2B2,EIF4E,EIF4EBP1,ENPP1,FGF1,FGF13,FGF2,FGF22,FGF7,FGFR1,FGFRL1,FZD4,FZD5,FZD7,FZD8,GDPD3,GHR,GNA15,GNG11,GNG7,GUCY1B1,HDAC9,HSPB2,HSPB7,IKBKE,IL10RA,IL11RA,IL12B,IL12RB1,IL12RB2,IL13RA1,IL17A,IL17F,IL1…
RAR Activation	4.99	0.336	2.997	ACVR1C,ADCY2,ADCY4,ADCY5,ADCY6,ADCY8,ADH1B,ADH7,AKR1C3,AKT3,ALDH1A3,CAMK2B,CDKN1A,CNGA1,CNGB1,CRABP1,CRABP2,CREB3L1,CSF2RB,CSNK2B,CXCL8,DHRS9,DKK2,EDA,EGF,ENPP1,FABP5,FOS,GDPD3,GNA15,GTF2H4,GUCY1B1,HIF1A,HOXB3,HOXC4,IL12B,IL17A,IL17F,IL1A,IL1B,IL36A,IL36B,IL36G,IL37,KIT,LEP,LIF,LIPE,MMP1,MMP2,MMP3,MMP9,NCOR2,NRIP2,OSM,PDE11A,PDE1A,PDE2A,PDE3A,PDE3B,PDE5A,PDE8B,PDE9A,PIK3C2G,PIK3R6,PLD6,PML,PPARD,…
Crosstalk bet. Dendritic Cells and NK Cells	4.84	0.5	-3.153	ACTA2,ACTC1,ACTG2,CAMK2B,CCR7,CD209,CD226,CD28,CD69,CD83,CSF2RB,FSCN1,HLA-A,HLA-B,HLA-C,HLA-DRA,HLA-DRB1,HLA-E,IL12B,ITGAL,KLRC4-KLRK1/KLRK1,PRF1,RELB,TLN2,TLR7,TNFSF10,TREM2
Cellular Effects of Sildenafil	4.82	0.424		ACTA2,ACTC1,ACTG2,ADCY2,ADCY4,ADCY5,ADCY6,ADCY8,CACNA2D1,CACNA2D2,CACNA2D3,CACNB1,CACNB2,CALM1 (includes others),GUCY1A2,GUCY1B1,KCNN3,KCNN4,MYH11,MYH14,MYH7B,MYL9,MYLK,MYO1H,NPR1,PDE1A,PDE2A,PDE3A,PDE3B,PDE5A,PLCB1,PLCB2,PLCB4,PLCD1,PLCE1,PLCG2,PLCH2,PRKAR2B,PRKG1,PRKG2,SLC4A11,SLC4A5
Reg. of Cytokine Prodn. in IE Cells by IL-17A and IL-17F	4.75	0.833	-3.162	CCL2,CXCL1,DEFB103A/DEFB103B,DEFB4A/DEFB4B,IL12B,IL17A,IL17F,IL1A,IL1B,LCN2
Dilated Cardiomyopathy Signaling	4.63	0.409	0.686	ABCC9,ACTA2,ACTC1,ACTG2,ADCY2,ADCY4,ADCY5,ADCY6,ADCY8,AKT3,BCL2,CACNA1G,CACNA1H,CACNA2D1,CACNA2D2,CACNA2D3,CACNB1,CACNB2,CAMK2B,CNN1,DES,DMD,DSC2,DSG2,GUCY1B1,LAMA4,MYH11,MYH14,MYH7B,MYL9,MYO1H,PDE2A,PDE3A,PLN,PRKAR2B,RBM20,RYR2,SGCD,TNNC2,TNNI2,TNNT1,TNNT2,TNNT3,TPM1,UTRN
Immunoregulatory interactions bet. a Lymphoid and a non-Lymphoid cell	4.59	0.447	-3.773	CD1A,CD1B,CD226,CD247,CD300E,CD300LG,CD34,CD3D,CD3E,CD3G,CD8A,CD96,COL17A1,COLEC12,FCGR1A,FCGR3A/FCGR3B,HLA-A,HLA-B,HLA-C,HLA-E,ICAM1,IFITM1,ITGAL,JAML,KLRB1,KLRC4-KLRK1/KLRK1,RAET1E,SELL,SLAMF6,SLAMF7,TRAC,TRBC1,TREM1,TREM2
Maturity Onset Diabetes of Young Signaling	4.58	0.556		ABCC9,ADIPOQ,APOB,APOC1,APOC2,APOD,APOE,APOL1,APOL2,APOL4,APOL6,CACNA2D1,CACNA2D2,CACNA2D3,CACNB1,CACNB2,GAPDH,KCNJ11,KCNJ8,KLF11
BBSome Signaling	4.56	0.337	1.992	ACKR1,ACKR3,ADCYAP1R1,ADGRA2,ADGRB1,ADGRB2,ADGRD1,ADGRD2,ADGRF1,ADGRF2,ADGRF5,ADGRL3,ADGRV1,ADRA2A,ADRA2C,ADRB2,AGTR1,AVPR1A,BBS2,BDKRB2,C3AR1,C5AR2,CBX2,CBX7,CCR1,CCR2,CCR4,CCR5,CCR7,CCT5,CHRM1,CHRM3,CMKLR2,CXCR1,CXCR6,EPHB2,EZH2,F2R,FFAR2,FFAR4,FPR1,FPR3,FZD4,FZD5,FZD7,FZD8,GABBR1,GLI2,GLI3,GLIS1,GLIS2,GPER1,GPR12,GPR146,GPR171,GPR183,GPR39,GPR65,GPR68,GPRC5B,GRM2,HCAR1,HCAR3,HRH2,HRH3,HTR7,LEP…
CGAS-STING Signaling	4.53	0.421	-3.479	ABCC1,ATP6V0A4,ATP6V0E2,ATP6V1B1,ATP6V1C2,CCL2,CCL20,CD274,CDKN1A,CGAS,CXCL8,EDA,ENPP1,GSDMD,ICAM1,IDO1,IKBKE,IL12B,IL17A,IL17F,IL1A,IL1B,IL36A,IL36B,IL36G,IL37,IRF1,LEP,LIF,NLRP3,OSM,PYCARD,STAT1,TNFSF10,TNFSF12,TNFSF13B,TNFSF15,TNFSF8,TNFSF9,ZBP1
Th1 and Th2 Activation P'way	4.51	0.395		ACVR1C,BHLHE41,CCR1,CCR4,CCR5,CD247,CD274,CD28,CD3D,CD3E,CD3G,CD8A,CXCR4,CXCR6,GATA3,HLA-A,HLA-B,HLA-DOA,HLA-DOB,HLA-DPB1,HLA-DQA1,HLA-DQB1,HLA-DQB2,HLA-DRA,HLA-DRB1,ICAM1,ICOS,IFNGR1,IL10RA,IL12B,IL12RB1,IL12RB2,IL2RA,IL4R,IRF1,JAK3,MAF,NFATC2,PIK3C2G,PIK3R6,PRKCQ,SOCS1,SOCS3,STAT1,STAT3,TGFBR2,TGFBR3,TNFRSF4,TSLP
Gustation P'way	4.45	0.412	1.718	ABCC9,ADCY2,ADCY4,ADCY5,ADCY6,ADCY8,CACNA1G,CACNA1H,CACNA2D1,CACNA2D2,CACNA2D3,CACNB1,CACNB2,CD36,CHRM3,FFAR4,GABRA4,GABRB3,GUCY1B1,KCNJ11,KCNJ8,KCNN3,KCNN4,LIPE,LIPG,LPL,LRRC8B,LRRC8C,P2RY14,P2RY4,P2RY6,P2RY8,PANX1,PDE3A,PDE3B,PLCB2,PRKAR2B,SCN3B,SCN8A,SCN9A,SLC2A4,SLC5A1
Th2 P'way	4.3	0.41	-1.897	ACVR1C,BHLHE41,CCR1,CCR4,CCR5,CD247,CD28,CD3D,CD3E,CD3G,CXCR4,CXCR6,GATA3,HLA-A,HLA-B,HLA-DOA,HLA-DOB,HLA-DPB1,HLA-DQA1,HLA-DQB1,HLA-DQB2,HLA-DRA,HLA-DRB1,ICAM1,ICOS,IL12B,IL12RB1,IL12RB2,IL2RA,IL4R,JAK3,MAF,NFATC2,PIK3C2G,PIK3R6,PRKCQ,SOCS3,TGFBR2,TGFBR3,TNFRSF4,TSLP
Docosahexaenoic Acid Signaling	4.22	0.351	2.73	ADCY2,ADCY4,ADCY5,ADCY6,ADCY8,ADGRF1,AKT3,BCL2,BCL2A1,BID,BIK,BIRC3,BMP6,CASP7,CAT,CCL20,CCND1,CREB3L1,CYCS,EGF,FABP3,FABP4,FABP5,FABP7,FABP9,FGF2,GUCY1B1,HMOX1,IL1B,KCNMA1,MFSD2A,NTRK2,PDGFB,PIK3C2G,PIK3R6,PLA2G2A,PLA2G2F,PLA2G3,PLA2G4B,PLA2G4D,PLA2G4E,PLA2G6,PLAAT1,PLAAT3,PLAAT5,PLCB1,PLCB2,PLCB4,PLCD1,PLCE1,PLCG2,PLCH2,PNPLA3,PRKAB2,PRKAR2B,PRKCA,PRKCB,PRKCQ,PRKD1,PTGS2,RXRB,RXRG,SPTBN1,SPTBN5…
Hepatic Fibrosis / Hepatic Stellate Cell Activation	4.07	0.372		ACTA2,AGTR1,BAMBI,BCL2,CCL2,CCN2,CCR5,CCR7,CD14,COL11A1,COL16A1,COL17A1,COL21A1,COL24A1,COL28A1,COL8A1,CXCL8,CXCL9,EDN1,EGF,FGF1,FGF2,FGFR1,FN1,ICAM1,IFNGR1,IGF2,IGFBP5,IL10RA,IL1A,IL1B,IL4R,LEP,LEPR,LHX2,MMP1,MMP2,MMP9,MYH11,MYH14,MYH7B,MYL9,MYO1H,PDGFB,PDGFC,PDGFD,PDGFRB,PGF,RELB,STAT1,TGFA,TGFBR2,TIMP2,VEGFA
MSP-RON Signaling in Macrophages P'way	4.05	0.404	0	ARG1,CREB3L1,F12,FOS,GAB2,HLA-DOA,HLA-DOB,HLA-DPB1,HLA-DQA1,HLA-DQB1,HLA-DQB2,HLA-DRA,HLA-DRB1,IFNGR1,IKBKE,IL12B,KLK1,KLK10,KLK12,KLK13,KLK14,KLK6,KLK7,KLK8,KLK9,MRAS,MST1,NFKBIZ,NOS2,PIK3C2G,PIK3R6,PTGS2,RASD2,RELB,SBNO2,SOCS1,SOCS3,ST14,STAT1,STAT3
Neurovascular Coupling Signaling	4.03	0.373	1.109	BDKRB2,CACNA1G,CACNA1H,CACNA2D1,CACNA2D2,CACNA2D3,CACNB1,CACNB2,CALM1 (includes others),CHRM1,CHRM3,ENTPD7,GABBR1,GABRA4,GABRB3,GRIN2A,GUCY1A2,GUCY1B1,KCNJ11,KCNJ14,KCNJ15,KCNJ8,KCNMA1,KCNMB4,KCNN3,KCNN4,LRRC55,MAPT,NOS1,NPR1,NPR3,PLA2G2A,PLA2G2F,PLA2G3,PLA2G4B,PLA2G4D,PLA2G4E,PLA2G6,PLAAT1,PLAAT3,PLAAT5,PLCB1,PLCB2,PLCB4,PNPLA3,PRKAR2B,PRKG1,PRKG2,PTGS2,RYR2,SLC16A1,SLC1A2,TRPV4
Macrophage Alternative Activation Signaling	4.01	0.369	-0.135	ARG1,CCL17,CCL22,CD36,CEBPB,CLEC10A,CREB3L1,CXCL13,EIF4EBP1,FCER1A,FCER1G,FOS,FPR1,HLA-DOA,HLA-DOB,HLA-DPB1,HLA-DQA1,HLA-DQB1,HLA-DQB2,HLA-DRA,HLA-DRB1,IL10RA,IL12B,IL13RA1,IL1A,IL1B,IL1RN,IL36A,IL36B,IL36G,IL36RN,IL37,IL4R,IRS2,JAK3,LPL,MAF,NOS2,NR1H3,PIK3C2G,PIK3R6,PPARD,PPARG,PPARGC1A,RELB,RPS6KA4,RXRB,RXRG,SOCS1,SOCS3,STAT1,STAT3,SYK,TSC22D3,ZC3H12A
Estrogen Biosynthesis	3.97	0.571	0.258	AKR1B10,AKR1B15,AKR1C3,CYP1A1,CYP1B1,CYP2C18,CYP2J2,CYP2S1,CYP2U1,CYP3A4,CYP3A5,CYP4F8,HSD17B1,HSD17B13,HSD17B2,POR
Retinoid metabolism and transport	3.88	0.548	2.183	AKR1B10,AKR1C1/AKR1C2,AKR1C3,APOB,APOC2,APOE,BCO2,GPC2,GPC3,GPC6,GPIHBP1,LDLR,LPL,LRP8,RBP4,SDC2,SDC4
Nicotine Degr. II	3.88	0.548	0.243	ADH7,AOX1,B3GAT3,CYP1A1,CYP1B1,CYP2C18,CYP2J2,CYP2S1,CYP2U1,CYP3A4,CYP3A5,CYP4F8,FMO1,FMO5,INMT,POR,UGT1A9 (includes others)
IFN Signaling	3.88	0.548	-3.5	BAK1,BCL2,IFI35,IFI6,IFIT1,IFIT3,IFITM1,IFITM3,IFNGR1,IRF1,IRF9,ISG15,MX1,OAS1,SOCS1,STAT1,TAP1
Airway Inflammation in Asthma	3.87	0.688		CCL2,CCL20,CXCL8,IFNGR1,IL12B,IL17A,IL17F,IL23A,MMP9,OSM,TSLP
Cachexia Signaling	3.83	0.326	-2.502	ACVR1C,ADCY2,ADCY4,ADCY5,ADCY6,ADCY8,ADRB2,AGO4,AKT3,BCL2,CAPN3,CAPN6,CASP10,CASP4,CASP5,CASP7,CCL2,CEBPB,CEBPD,CXCL8,DCD,EDA,EIF2AK2,EIF2B2,EIF2S1,FOXO4,FOXO6,GABARAPL1,GUCY1B1,HSPA2,HSPA4,HSPA5,HSPA8,IFNGR1,IKBKE,IL12B,IL17A,IL17F,IL1A,IL1B,IL1RN,IL36A,IL36B,IL36G,IL36RN,IL37,INHBB,KLF15,LCN2,LEP,LIF,LIFR,LIPE,LPL,MYD88,MYOC,NOS2,OSM,P4HB,PDE3B,PIK3C2G,PIK3R6,PLIN1,PPARG,PRKAB2,PRKAR2B,PRKCA,PR…
Nicotine Degr. III	3.82	0.577	0	ADH7,AOX1,B3GAT3,CYP1A1,CYP1B1,CYP2C18,CYP2J2,CYP2S1,CYP2U1,CYP3A4,CYP3A5,CYP4F8,FMO5,POR,UGT1A9 (includes others)
Striated Muscle Contraction	3.8	0.619	3.606	ACTC1,DES,DMD,MYBPC1,TMOD1,TNNC2,TNNI2,TNNT1,TNNT2,TNNT3,TPM1,TPM2,VIM
Bupropion Degr.	3.77	0.714	0.632	CYP1A1,CYP1B1,CYP2C18,CYP2J2,CYP2S1,CYP2U1,CYP3A4,CYP3A5,CYP4F8,POR
Cytotoxic T Cell-mediated Apoptosis of Target Cells	3.72	0.552	-3.317	BCL2,BID,CASP7,CD247,CD3D,CD3E,CD3G,CYCS,FCER1G,GZMB,HLA-A,HLA-B,HLA-C,HLA-E,PRF1,TRBC1
SPINK1 Pancreatic Cancer P'way	3.72	0.552	1.5	CPE,CPQ,CPZ,CTSB,KLK1,KLK10,KLK12,KLK13,KLK14,KLK6,KLK7,KLK8,KLK9,MMP12,PRSS3,TGFBR2
Th1 P'way	3.71	0.404	-2.874	CCR5,CD247,CD274,CD28,CD3D,CD3E,CD3G,CD8A,GATA3,HLA-A,HLA-B,HLA-DOA,HLA-DOB,HLA-DPB1,HLA-DQA1,HLA-DQB1,HLA-DQB2,HLA-DRA,HLA-DRB1,ICAM1,ICOS,IFNGR1,IL10RA,IL12B,IL12RB1,IL12RB2,IRF1,JAK3,NFATC2,PIK3C2G,PIK3R6,PRKCQ,SOCS1,SOCS3,STAT1,STAT3
G alpha signalling events.1	3.67	0.41	0.343	AGTR1,ANXA1,ARHGEF25,AVPR1A,BDKRB2,CHRM1,CHRM3,EDN1,EDN2,F2R,FFAR2,FFAR4,GNA15,GNG11,GNG7,GNRH1,GPR39,GPR65,GPR68,KALRN,LPAR1,LTB4R,LTB4R2,MCHR1,P2RY6,PLCB1,PLCB2,PLCB4,PTAFR,PTGFR,RGS1,RGS18,RGS5,SAA1
IL-10 Signaling	3.58	0.369	0.577	AKT3,ARG2,BCL2,BCL3,CCND1,CCR1,CCR5,CDKN1A,CREB3L1,FCGR2A,FFAR2,FOS,HIF1A,HLA-A,HLA-B,HLA-C,HLA-DOA,HLA-DOB,HLA-DPB1,HLA-DQA1,HLA-DQB1,HLA-DQB2,HLA-DRA,HLA-DRB1,HLA-E,HMOX1,ICAM1,IFNGR1,IKBKE,IL10RA,IL1A,IL1B,IL1RN,IL36A,IL36B,IL36G,IL36RN,IL37,IL4R,MAF,MAP4K4,NOS2,PRDM1,PRKAB2,RELB,SOCS3,STAT1,STAT3
cAMP-mediated signaling	3.58	0.357	2.887	ADCY2,ADCY4,ADCY5,ADCY6,ADCY8,ADRA2A,ADRA2C,ADRB2,AGTR1,AKAP12,AKAP5,CALM1 (includes others),CAMK2B,CCR4,CHRM1,CHRM3,CNGA1,CNGB1,CREB3L1,CXCR2,DUSP6,DUSP9,ENPP1,FPR1,GABBR1,GDPD3,GPER1,GRM2,GUCY1B1,HCAR3,HRH2,HRH3,HTR7,LPAR1,LTB4R,NPR3,NPY1R,P2RY14,PALM2AKAP2,PDE11A,PDE1A,PDE2A,PDE3A,PDE3B,PDE5A,PDE8B,PDE9A,PKIG,PLD6,PRKAR2B,PTH1R,RAPGEF3,RGS18,STAT3,TDP2
IL-17 Signaling	3.57	0.375	-2.236	AKT3,CCL17,CCL2,CCL20,CCL22,CEBPB,CXCL1,CXCL8,DEFB103A/DEFB103B,DEFB4A/DEFB4B,EDA,FOS,IL12B,IL17A,IL17F,IL17RE,IL1A,IL1B,IL36A,IL36B,IL36G,IL37,LCN2,LEP,LIF,MMP2,MMP3,MMP9,MRAS,MUC5B,NOS2,OSM,PDGFC,PGF,PIK3C2G,PIK3R6,PTGS2,RASD2,TNFSF10,TNFSF12,TNFSF13B,TNFSF15,TNFSF8,TNFSF9,VEGFA
WNT/SHH Axonal Guidance Signaling	3.55	0.37	1.605	ADCY2,ADCY4,ADCY5,ADCY6,ADCY8,BOC,CAMK2B,FGR,FYN,FZD4,FZD5,FZD7,FZD8,GLI2,GLI3,GLIS1,GLIS2,GUCY1B1,LCK,LYN,PIK3C2G,PIK3R6,PLXNA2,PLXNA3,PRKAR2B,PRKCA,PTCH1,PTCH2,SEMA3A,SEMA3B,SEMA3D,SEMA3E,SEMA3G,SFN,SFRP1,SMO,TCF7L1,TRPC1,TRPC6,TRPV6,WNT10B,WNT2B,WNT3A,WNT5A,WNT7B,WNT9A,YWHAQ
Wound Healing Signaling	3.54	0.344	-0.25	ACTA2,ACVR1C,CEBPB,COL11A1,COL16A1,COL17A1,COL21A1,COL24A1,COL28A1,COL8A1,CXCL8,EDA,EGF,FGF2,FGF7,FN1,FOS,HBEGF,IFNGR1,IL12B,IL17A,IL17F,IL1A,IL1B,IL1RN,IL36A,IL36B,IL36G,IL36RN,IL37,KRT16,KRT17,KRT6A,KRT6B,KRT6C,LAMA2,LAMA5,LEP,LIF,MMP1,MMP9,MRAS,MST1,OSM,PDGFB,PDGFC,PDGFD,PGF,PRKCA,RASD2,SHC1,SHC2,STAT1,TGFA,TGFBR2,TGFBR3,TNFSF10,TNFSF12,TNFSF13B,TNFSF15,TNFSF8,TNFSF9,VEGFA,VIM
OX40 Signaling	3.53	0.477	-1.89	BCL2,CD247,CD3D,CD3E,CD3G,FCER1G,HLA-A,HLA-B,HLA-C,HLA-DOA,HLA-DOB,HLA-DPB1,HLA-DQA1,HLA-DQB1,HLA-DQB2,HLA-DRA,HLA-DRB1,HLA-E,RELB,TNFRSF4,TRBC1
SLE in B Cell Signaling	3.53	0.336	-2.151	AKT3,BCL2,BLNK,CALM1 (includes others),CARD11,CCND1,CD5,CXCL8,EDA,FCGR2A,FGR,FOS,FOXO4,FOXO6,FYN,IFIH1,IFIT3,IFNGR1,IGHA1,IL12B,IL17A,IL17F,IL1A,IL1B,IL36A,IL36B,IL36G,IL37,INPP5J,IRAK1,IRF7,IRF9,ISG15,ISG20,LCK,LEP,LIF,LYN,MAP4K4,MRAS,MYD88,NFATC2,OSM,PIK3C2G,PIK3R6,PLCG2,PRKCA,PRKCB,PRKCQ,PRKD1,RAC2,RAC3,RASD2,RASGRP1,RASGRP2,RELB,SHC1,SHC2,SHE,STAT1,STAT3,SYK,SYNJ2,TLR7,TLR8,TNFSF10,TNFSF12,TN…
Type I Diabetes Mellitus Signaling	3.52	0.394	-3.3	BCL2,BID,CD247,CD28,CD3D,CD3E,CD3G,CPE,CYCS,FCER1G,GZMB,HLA-A,HLA-B,HLA-C,HLA-DOA,HLA-DOB,HLA-DPB1,HLA-DQA1,HLA-DQB1,HLA-DQB2,HLA-DRA,HLA-DRB1,HLA-E,IFNGR1,IKBKE,IL12B,IL1B,IRAK1,IRF1,MYD88,NOS2,PRF1,RELB,SOCS1,SOCS3,STAT1,TRBC1
Phospholipases	3.51	0.46	-0.894	HMOX1,LIPG,LPL,PLA2G2A,PLA2G2F,PLA2G3,PLA2G4B,PLA2G4D,PLA2G4E,PLA2G6,PLAAT1,PLAAT3,PLAAT5,PLCB1,PLCB2,PLCB4,PLCD1,PLCE1,PLCG2,PLCH2,PLD4,PLD6,PNPLA3
Antigen Presentation P'way	3.5	0.533		CALR,HLA-A,HLA-B,HLA-C,HLA-DOA,HLA-DOB,HLA-DPB1,HLA-DQA1,HLA-DQB1,HLA-DQB2,HLA-DRA,HLA-DRB1,HLA-E,TAP1,TAP2,TAPBP
Sleep REM Signaling	3.48	0.413	1.976	ARC,CHRM1,CHRM3,CREB3L1,CXCL8,EDA,EGR1,EIF4E,FOS,HOMER1,IL12B,IL17A,IL17F,IL1A,IL1B,IL36A,IL36B,IL36G,IL37,LEP,LIF,OSM,PRKAR2B,RPS6KA4,RPS6KA6,TNFSF10,TNFSF12,TNFSF13B,TNFSF15,TNFSF8,TNFSF9
Cardiac conduction	3.41	0.402	3.651	ABCC9,ATP1A2,ATP1B1,ATP1B2,ATP2A3,CACNA2D2,CACNB1,CACNB2,CALM1 (includes others),CAMK2B,CASQ2,CES1,FGF13,FXYD1,FXYD6,KCNIP2,KCNIP4,KCNJ11,KCNJ14,KCNK10,KCNK2,KCNK6,MME,NOS1,NPR1,PLN,RYR2,SCN3B,SCN8A,SCN9A,SLC8A1,SLC8A2,TRPC1
Cell surface interactions at the vascular wall	3.38	0.375	-1.852	ANGPT1,APOB,ATP1B1,ATP1B2,CAV1,CD177,CD2,CD47,CD48,CEACAM1,CEACAM5,DOK2,EPCAM,FCER1G,FN1,FYN,GAS6,GRB14,IGHA1,ITGAL,ITGAX,JAM3,JAML,LCK,LYN,MERTK,MMP1,PSG4,SDC2,SDC4,SELE,SELL,SELPLG,SHC1,SIRPG,SLC16A1,SLC16A3,SLC7A11,SLC7A5,TNFRSF10A,TREM1,TSPAN7
White Adipose Tissue Browning P'way	3.37	0.382	3.781	ADCY2,ADCY4,ADCY5,ADCY6,ADCY8,CACNA1G,CACNA1H,CACNA2D1,CACNA2D2,CACNA2D3,CACNB1,CACNB2,CEBPB,CREB3L1,DIO2,FCER1A,FCER1G,FGFR1,FGFRL1,GUCY1A2,GUCY1B1,KLB,LEP,LIPE,NPR1,PLIN1,PPARG,PPARGC1A,PRKAB2,PRKAR2B,PRKG1,PRKG2,RARB,RUNX1T1,RXRB,RXRG,SLC16A1,THRA,VEGFA
Ca2+-induced T Cell Apoptosis	3.37	0.444	-1.342	ATP2A3,CALM1 (includes others),CD247,CD3D,CD3E,CD3G,FCER1G,HLA-A,HLA-B,HLA-DOA,HLA-DOB,HLA-DPB1,HLA-DQA1,HLA-DQB1,HLA-DQB2,HLA-DRA,HLA-DRB1,LCK,NFATC2,PRKCA,PRKCB,PRKCQ,PRKD1,TRBC1
Hematopoiesis from Pluripotent Stem Cells	3.36	0.6		CD247,CD3D,CD3E,CD3G,CD8A,CXCL8,FCER1G,IGHA1,IL12B,IL1A,LIF,TRBC1
MSP-RON Signaling	3.36	0.458		ACTA2,ACTC1,ACTG2,CCL2,CCR2,CSF2RB,F12,IL12B,KLK1,KLK10,KLK12,KLK13,KLK14,KLK6,KLK7,KLK8,KLK9,MST1,NOS2,PIK3C2G,PIK3R6,TLR2
B Cell Devel.	3.25	0.565		HLA-A,HLA-B,HLA-DOA,HLA-DOB,HLA-DPB1,HLA-DQA1,HLA-DQB1,HLA-DQB2,HLA-DRA,HLA-DRB1,IGHA1,IL7R,PTPRC
Visual phototransduction	3.25	0.5	-0.728	ABCA4,AWAT2,CALM1 (includes others),CNGA1,CNGB1,DHRS9,HSD17B1,MYO7A,PRKCA,PRKCQ,RBP4,RDH12,RDH16,RDH5,RGS9,SDR9C7,STRA6
Kinetochore Metaphase Signaling	3.21	0.381	-3.413	AURKB,BIRC5,BUB1,BUB1B,CCNB1,CDC20,CDCA8,CDK1,CENPA,CENPE,CENPK,CENPN,CENPO,CENPW,DNAH1,ESPL1,H2AC18/H2AC19,H2AX,H2AZ1,KIF2C,KNL1,MAD2L1,NDC80,NEK2,NUF2,PLK1,PPP1R14A,PPP1R3C,PTTG1,REC8,SKA1,SKA3,SPC24,SPC25,STAG3,TTK,ZWINT
Apelin Adipocyte Signaling	3.19	0.408	-0.2	ADCY2,ADCY4,ADCY5,ADCY6,ADCY8,CAT,CYBB,GPX2,GPX3,GSTM1,GSTM2,GSTP1,GSTT2/GSTT2B,GUCY1B1,HIF1A,LIPE,MAPK4,MAPK6,MAPK7,MGST1,MGST3,NCF1,NCF2,PLIN1,PPARGC1A,PRKAB2,PRKAR2B,RAC2,RAC3
IL-17A in Psoriasis	3.17	0.727	-2.828	CCL20,CXCL1,CXCL8,DEFB4A/DEFB4B,IL17A,S100A7,S100A8,S100A9
IL-12 Signaling and Prodn. in Macrophages	3.16	0.341	-2.626	ADRA2A,AKT3,APOB,APOC1,APOC2,APOD,APOE,APOL1,CALM1 (includes others),CCR5,CD47,CEBPB,CLU,DDR2,FCGR1A,FCGR2A,FCGR3A/FCGR3B,FOS,FUT7,GATA3,IFIH1,IFNGR1,IKBKE,IL10RA,IL12B,IL12RB1,IL12RB2,IL23A,IRF1,IRF8,LCK,LYZ,MAF,MST1,MYD88,NFATC2,NOD2,NOS2,PIK3C2G,PIK3R6,PPARG,PRKAB2,PRKCA,PRKCB,PRKCQ,PRKD1,PRLR,RBP4,RELB,RIGI,S100A8,SELE,SERPINA1,SOCS3,STAT1,STAT3,TLR2,ZIC2
Glutathione-mediated Detoxification	3.1	0.571	1.508	GGH,GSTA3,GSTM1,GSTM2,GSTM5,GSTO1,GSTP1,GSTT2/GSTT2B,HPGDS,LANCL1,MGST1,MGST3
NUR77 Signaling in T Cells	3.07	0.403	-2.5	BCL2,CALM1 (includes others),CD247,CD28,CD3D,CD3E,CD3G,CYCS,FCER1G,HDAC9,HLA-A,HLA-B,HLA-C,HLA-DOA,HLA-DOB,HLA-DPB1,HLA-DQA1,HLA-DQB1,HLA-DQB2,HLA-DRA,HLA-DRB1,HLA-E,MAPK7,PRKCA,PRKCB,PRKCQ,PRKD1,TNFSF10,TRBC1
Reg. of Cytokine Prodn. in Macrophages and T Helper Cells by IL-17A and IL-17F	3.07	0.857	-2.449	CCL2,CXCL1,IL12B,IL17A,IL17F,IL1B
Smooth Muscle Contraction	3.05	0.474	3.3	ACTA2,ACTG2,ANXA1,CACNA1G,CACNA1H,CALM1 (includes others),GUCY1A2,GUCY1B1,ITGB5,LMOD1,MYH11,MYL9,MYLK,PDE5A,SORBS1,SORBS3,TPM1,TPM2
JAK2 in Hormone-like Cytokine Signaling	3.05	0.463	1.606	BCL2,BIRC3,CCND1,CYP3A4,CYP3A5,FOS,GHR,IRS2,LEP,LEPR,PDGFC,PGF,PRLR,SHC1,SOCS1,SOCS3,STAT1,STAT3,VEGFA
Chondrocytes in RA Signaling	3.01	0.362	-3.395	ADAMTS4,ADAMTS5,CCL2,CEBPB,CEBPD,CFLAR,CXCL8,CXCR4,EGR1,FN1,FOS,IL17A,IL1A,IL1B,IL1RN,IL36A,IL36B,IL36G,IL36RN,IL37,IRAK1,MLKL,MMP1,MMP12,MMP16,MMP2,MMP25,MMP28,MMP3,MMP7,MMP9,NLRP3,NOS2,PDGFC,PGAM5,PGF,PRKAB2,PTGS2,PYCARD,STAT3,TLR2,VEGFA
Hepatic Fibrosis Signaling	3	0.303	0.954	ACTA2,ACVR1C,AGTR1,AKT3,APC2,BAMBI,BCL2,CACNA2D1,CACNA2D2,CACNA2D3,CACNB1,CACNB2,CALM1 (includes others),CCL2,CCN2,CCND1,CEBPB,CREB3L1,CXCL8,CYBB,EDN1,EZH2,FGF2,FGFR1,FOS,FOXO4,FZD4,FZD5,FZD7,FZD8,GLI2,GLI3,GLIS1,GLIS2,HIF1A,ICAM1,IKBKE,IL17A,IL1A,IL1B,IL1RN,IL36A,IL36B,IL36G,IL36RN,IL37,IRAK1,IRAK2,IRAK3,IRS2,ITGA11,ITGA7,ITGA9,ITGAL,ITGAX,ITGB5,KLF9,LEP,LEPR,MMP1,MRAS,MYD88,MYL9,MYLK,NCF1,NCF2,…
Macrophages, Fibroblasts and Endothelial Cells in RA	3	0.315		ADAMTS4,AKT3,APC2,CALM1 (includes others),CAMK2B,CCL2,CCND1,CEBPB,CEBPD,CREB3L1,CXCL8,DKK2,DKK3,FCGR1A,FCGR3A/FCGR3B,FGF2,FN1,FOS,FRZB,FZD4,FZD5,FZD7,FZD8,ICAM1,IKBKE,IL17A,IL1A,IL1B,IL1RN,IL32,IL36A,IL36B,IL36G,IL36RN,IL37,IRAK1,IRAK2,IRAK3,MMP1,MMP3,MRAS,MYD88,NFATC2,NOS2,OSM,PDGFB,PDGFC,PDGFD,PGF,PIK3C2G,PIK3R6,PLCB1,PLCB2,PLCB4,PLCD1,PLCE1,PLCG2,PLCH2,PRKCA,PRKCB,PRKCQ,PRKD1,PRSS3,RASD2,SELE,…
Assembly and cell surface presentation of NMDA receptors	2.96	0.519	1.604	APBA1,CAMK2B,DLG2,GRIN2A,LIN7B,LRRC7,NBEA,TUBA1A,TUBA1C,TUBA8,TUBB2A,TUBB3,TUBB4A,TUBB6
TNFs bind their physiological receptors	2.94	0.579	-0.905	EDA,EDAR,TNFRSF18,TNFRSF25,TNFRSF4,TNFRSF6B,TNFRSF9,TNFSF13B,TNFSF15,TNFSF8,TNFSF9
Inflammasome p'way	2.94	0.579	-2.111	AIM2,CASP5,CTSB,IL1B,MYD88,NAIP,NLRP1,NLRP3,NOD2,PANX1,PYCARD
Sperm Motility	2.88	0.325	1.461	CACNA1G,CACNA1H,CALM1 (includes others),CNGA1,CNGB1,CSF2RA,DDR2,EPHA2,EPHA3,EPHB1,EPHB2,FGFR1,FGR,FYN,GNA15,GNAZ,GNG11,GNG7,GUCY1A2,GUCY1B1,JAK3,KIT,LCK,LMTK3,LYN,MATK,MERTK,MRAS,NPR1,NTRK2,NTRK3,PDE1A,PDE2A,PDGFRB,PLA2G2A,PLA2G2F,PLA2G3,PLA2G4B,PLA2G4D,PLA2G4E,PLA2G6,PLAAT1,PLAAT3,PLAAT5,PLCB1,PLCB2,PLCB4,PLCD1,PLCE1,PLCG2,PLCH2,PNPLA3,PRKAR2B,PRKCA,PRKCB,PRKCQ,PRKD1,PRKG1,PRKG2,RET,ROR1,SLC12A2…
eNOS Signaling	2.85	0.36	1.826	ADCY2,ADCY4,ADCY5,ADCY6,ADCY8,AKT3,AQP1,AQP5,AQP7,AQP9,BDKRB2,CALM1 (includes others),CAV1,CCNA2,CHRNA5,CHRNA9,CNGA1,CNGB1,GUCY1A2,GUCY1B1,HSPA2,HSPA4,HSPA5,HSPA8,LPAR1,NOSTRIN,PDGFC,PGF,PIK3C2G,PIK3R6,PLCG2,PRKAB2,PRKAR2B,PRKCA,PRKCB,PRKCQ,PRKD1,PRKG1,SLC7A1,VEGFA
Xenobiotic Metabolism PXR Signaling	2.84	0.348	0.302	ABCC3,ALDH1A3,ALDH1L1,ALDH3A2,ALDH5A1,ALDH7A1,CAMK2B,CAT,CES1,CES3,CHST1,CHST11,CHST2,CYP3A4,CYP3A5,GRIP1,GSTA3,GSTM1,GSTM2,GSTM5,GSTO1,GSTP1,GSTT2/GSTT2B,HS3ST1,HS3ST3A1,HS3ST6,IL4I1,MGST1,MGST3,NCOR2,NOS2,PPARGC1A,PPP1R14A,PPP1R3C,PRKAR2B,PRKCA,PRKCB,PRKCQ,PRKD1,SMOX,SULT2B1,UGT1A9 (includes others),UGT8,UST,WSCD1,WSCD2
NO Signaling in the Cardiovascular System	2.81	0.374	1.4	AKT3,ARG2,ATP2A3,BDKRB2,CACNA2D1,CACNA2D2,CACNA2D3,CACNB1,CACNB2,CALM1 (includes others),CAV1,CHRM1,GUCY1A2,GUCY1B1,NPR1,PDE1A,PDE2A,PDE3B,PDE5A,PDGFC,PGF,PIK3C2G,PIK3R6,PLN,PRKAR2B,PRKCA,PRKCB,PRKCQ,PRKD1,PRKG1,PRKG2,RYR2,SLC7A1,VEGFA
GPCR-Mediated Nutrient Sensing in Enteroendocrine Cells	2.78	0.385	2.785	ADCY2,ADCY4,ADCY5,ADCY6,ADCY8,CACNA1G,CACNA1H,CACNA2D1,CACNA2D2,CACNA2D3,CACNB1,CACNB2,FFAR2,FFAR4,GNA15,GNG11,GNG7,GUCY1B1,PLCB1,PLCB2,PLCB4,PLCD1,PLCE1,PLCG2,PLCH2,PRKAR2B,PRKCA,PRKCB,PRKCQ,PRKD1
Inhib. of Matrix Metalloproteases	2.77	0.5	1.387	MMP1,MMP12,MMP16,MMP2,MMP25,MMP28,MMP3,MMP7,MMP9,RECK,SDC2,TIMP2,TIMP3,TIMP4
Endothelin-1 Signaling	2.76	0.333	-1.131	ADCY2,ADCY4,ADCY5,ADCY6,ADCY8,CASP10,CASP4,CASP5,CASP7,ECE2,EDN1,FOS,GNA15,GNAZ,GUCY1A2,GUCY1B1,HMOX1,MAPK4,MAPK6,MAPK7,MRAS,NOS1,NOS2,NPR1,PIK3C2G,PIK3R6,PLA2G2A,PLA2G2F,PLA2G3,PLA2G4B,PLA2G4D,PLA2G4E,PLA2G6,PLAAT1,PLAAT3,PLAAT5,PLCB1,PLCB2,PLCB4,PLCD1,PLCE1,PLCG2,PLCH2,PLD4,PLD6,PNPLA3,PRKCA,PRKCB,PRKCQ,PRKD1,PTGS2,RASD2,SHC1,SHC2,SHE
Autism Signaling	2.7	0.316	0.831	AKT3,ALDH1A3,ALDH1L1,ALDH3A2,ALDH5A1,ALDH7A1,BCKDHB,CACNA2D1,CACNA2D2,CACNA2D3,CACNB1,CACNB2,CAMK2B,CCL2,CXCL8,CYP27A1,EDA,EIF4E,EIF4EBP1,FZD4,FZD5,FZD7,FZD8,GLI2,GRIN2A,GRM2,HLA-A,HLA-B,HLA-C,HLA-E,IGF2,IL12B,IL17A,IL17F,IL1A,IL1B,IL1RN,IL36A,IL36B,IL36G,IL36RN,IL37,LEP,LIF,MRAS,NEXMIF,NLGN1,NLGN4X,NOS1,NTRK2,OSM,PIK3C2G,PIK3R6,PRKAR2B,PTCH1,RARB,RASD2,RELN,SMO,TCF7L1,TNFSF10,TNFSF12,TNFSF13B,TN…
T Cell Exhaustion Signaling	2.7	0.34	-1.89	ACVR1C,AKT3,BATF,CD247,CD274,CD28,CD3D,CD3E,CD3G,CTLA4,FCER1G,FOS,GZMB,HLA-A,HLA-B,HLA-C,HLA-DOA,HLA-DOB,HLA-DPB1,HLA-DQA1,HLA-DQB1,HLA-DQB2,HLA-DRA,HLA-DRB1,HLA-E,IL10RA,IL12B,IL12RB1,IL12RB2,IRF9,JAK3,LAG3,MRAS,NFATC2,PDCD1LG2,PIK3C2G,PIK3R6,PLCG2,PPM1J,PRDM1,PRKCQ,RASD2,STAT1,STAT3,TGFBR2,TGFBR3,TRBC1,VEGFA
Gap Junction Signaling	2.65	0.31	1.359	ACTA2,ACTC1,ACTG2,ADCY2,ADCY4,ADCY5,ADCY6,ADCY8,AKT3,BIRC5,CACNA1G,CALM1 (includes others),CASP7,CAV1,CCND1,CREB3L1,DBN1,EGF,GJA3,GJB1,GJB2,GJB4,GJB6,GJC3,GRIK2,GUCY1A2,GUCY1B1,GZMB,HSPA8,IL1B,KCNN3,KCNN4,LPAR1,MAPK7,MRAS,NPR1,NPR3,P2RY14,P2RY4,P2RY6,P2RY8,PDGFRB,PIK3C2G,PIK3R6,PLA2G2A,PLA2G2F,PLA2G3,PLA2G4B,PLA2G4D,PLA2G4E,PLA2G6,PLCB1,PLCB2,PLCB4,PLCD1,PLCE1,PLCG2,PLCH2,PRKAR2B,PRKCA,PRKCB,PRKC…
Reg. of TLR by endogenous ligand	2.63	0.6	-1.667	APOB,CD14,CD36,GSDMD,GSDME,S100A1,S100A8,S100A9,TLR2
JAK family kinases in IL-6-type Cytokine Signaling	2.62	0.397	-0.6	BIRC5,CCND1,CEBPD,CNTFR,FOS,IL11RA,IRF1,JUNB,LIF,LIFR,MMP1,OSM,OSMR,PDGFC,PGF,SERPINA1,SERPINA12,SERPINA3,SERPINA5,SERPINA9,SOCS1,SOCS3,STAT1,STAT3,VEGFA
Hepatic Cholestasis	2.61	0.333	-2.661	ABCC1,ABCC3,ADCY2,ADCY4,ADCY5,ADCY6,ADCY8,AKT3,CALM1 (includes others),CD14,CXCL8,CYP27A1,CYP3A4,CYP3A5,EDA,GPER1,GUCY1B1,IKBKE,IL12B,IL17A,IL17F,IL1A,IL1B,IL1RN,IL36A,IL36B,IL36G,IL36RN,IL37,IRAK1,IRAK2,IRAK3,LEP,LIF,MYD88,NOS2,NR1H3,OSM,PRKAR2B,PRKCA,PRKCB,PRKCQ,PRKD1,RELB,TNFRSF12A,TNFSF10,TNFSF12,TNFSF13B,TNFSF15,TNFSF8,TNFSF9
Orexin Signaling	2.59	0.326	3.576	ADCY2,ADCY4,ADCY5,ADCY6,ADCY8,ADIPOQ,AKT3,ATP6V0A4,ATP6V0E2,ATP6V1B1,ATP6V1C2,CACNA1G,CACNA1H,CACNA2D1,CACNA2D2,CACNA2D3,CACNB1,CACNB2,CALM1 (includes others),CAMK2B,GNG11,GNG7,GUCY1B1,HIF1A,IL1B,PIK3C2G,PIK3R6,PIP5K1B,PLA2G2A,PLA2G2F,PLA2G3,PLA2G4B,PLA2G4D,PLA2G4E,PLA2G6,PLCB1,PLCB2,PLCB4,PLCD1,PLCE1,PLCG2,PLCH2,PPARG,PPARGC1A,PRKAB2,PRKAR2B,PRKCA,PRKCB,PRKCQ,PRKD1,SLC2A4,SLC8A1,SLC8A2,SMAD9,STA…
nNOS Signaling in Skeletal Muscle Cells	2.58	0.483		CACNA1G,CACNA1H,CACNA2D1,CACNA2D2,CACNA2D3,CACNB1,CACNB2,CALM1 (includes others),CAPN3,DMD,NOS1,RYR2,SNTA1,SNTB1
Arachidonic acid metabolism	2.57	0.457	-1	ABCC1,ALOX12B,ALOX15B,ALOX5AP,AWAT1,CYP1A1,CYP1B1,CYP2J2,CYP2U1,CYP4F11,CYP4F2,CYP4F22,CYP4F8,EPHX2,GPX2,PTGS2
HIF1α Signaling	2.55	0.326	0.687	AKT3,BMP6,CAMK2B,CDKN1A,CYBB,EDN1,EGF,EIF4E,EIF4EBP1,FGF2,FOXP3,HIF1A,HK2,HMOX1,HSPA2,HSPA4,HSPA5,HSPA8,IGF2,IL17A,MMP1,MMP12,MMP16,MMP2,MMP25,MMP28,MMP3,MMP7,MMP9,MRAS,NCF1,NCF2,NOS2,P4HTM,PDGFB,PDGFC,PGF,PIK3C2G,PIK3R6,PLCG2,PRKCA,PRKCB,PRKCQ,PRKD1,RAC2,RAC3,RAN,RASD2,RORC,SAT1,SLC2A4,STAT3,TF,TGFA,VEGFA,VIM
MHC class II antigen presentation	2.53	0.352	-1.622	AP1S3,AP2S1,CENPE,CTSB,CTSC,CTSD,CTSF,CTSL,CTSV,DNM1,DYNC1I1,HLA-DOA,HLA-DOB,HLA-DPB1,HLA-DQA1,HLA-DQB1,HLA-DQB2,HLA-DRA,HLA-DRB1,KIF11,KIF15,KIF18A,KIF20A,KIF23,KIF26A,KIF2C,KIF4A,KIF5C,LAG3,OSBPL1A,RACGAP1,TUBA1A,TUBA1C,TUBA8,TUBB2A,TUBB3,TUBB4A,TUBB6
PD-1, PD-L1 cancer immunotherapy p'way	2.52	0.369	1.347	AKT3,CD247,CD274,CD28,CIP2A,CSNK2B,FOXP3,HLA-A,HLA-B,HLA-C,HLA-DOA,HLA-DOB,HLA-DPB1,HLA-DQA1,HLA-DQB1,HLA-DQB2,HLA-DRA,HLA-DRB1,HLA-E,IFNGR1,IL12B,IL2RA,JAK3,LCK,LCP2,PDCD1LG2,PDCD4,PIK3C2G,PIK3R6,PRKCQ,RASGRP1
G Protein Signaling Mediated by Tubby	2.51	0.391	-0.426	CD247,CD3D,CD3E,CD3G,FCER1G,GNA15,GNAZ,GNG11,GNG7,LCK,LCP2,MCHR1,MERTK,MRAS,NAMPT,PLCB1,PLCB2,PLCB4,PLCG2,THRA,TRBC1,TTC21B,TUB,VAV3,WDR35
TR/RXR Activation	2.5	0.363	0.87	AKR1C1/AKR1C2,AKR1C3,AKT3,BCL3,CCNA2,CCND1,DIO2,ENO1,F10,FOXM1,HIF1A,KLF9,LDLR,ME1,NCOR2,NRGN,PCK1,PDE3B,PDGFC,PGF,PIK3C2G,PIK3R6,PPARD,PPARG,PPARGC1A,RAB3B,RCAN2,RXRB,RXRG,SLC16A3,THRA,THRSP,VEGFA
NAFLD Signaling	2.5	0.322	-3.414	ACACB,AKT3,APOB,BAK1,BBC3,CASP7,CD36,CTSB,CXCL8,EDA,FOS,GPAM,GPAT3,GYS1,IKBKE,IL12B,IL17A,IL17F,IL1A,IL1B,IL36A,IL36B,IL36G,IL37,IRS2,JAK3,LEP,LIF,LIPE,LPCAT1,MLXIPL,MYD88,NLRP3,NR1H3,OSM,PCK1,PIK3C2G,PIK3R6,PNPLA3,PPARGC1A,PPM1J,PRKAB2,PRKCQ,PTGS2,PYCARD,SOCS1,SOCS3,STAT3,TLR2,TLR7,TLR8,TNFSF10,TNFSF12,TNFSF13B,TNFSF15,TNFSF8,TNFSF9,XBP1
Pathogenesis of Multiple Sclerosis	2.49	0.833		CCR1,CCR5,CXCL10,CXCL11,CXCL9
Adrenomedullin signaling p'way	2.49	0.324	1.511	ADCY2,ADCY4,ADCY5,ADCY6,ADCY8,AKT3,BCL2,CALM1 (includes others),CEBPB,CFH,FOS,GNA15,GUCY1A2,GUCY1B1,HIF1A,IL1A,IL1B,IL1RN,IL36A,IL36B,IL36G,IL36RN,IL37,KCNN3,KCNN4,MAPK4,MAPK6,MAPK7,MATK,MMP2,MRAS,MYLK,NPR1,NPR3,PIK3C2G,PIK3R6,PLCB1,PLCB2,PLCB4,PLCD1,PLCE1,PLCG2,PLCH2,PPARG,PRKAR2B,PRKG1,PRKG2,RAMP2,RASD2,RELB,RXRB,RXRG,SHC1,SHC2,SHE,TFAP2B
Reg. of Insulin-like Growth Factor transport and uptake by IGFBPs	2.48	0.37	1.095	APOB,APOE,APOL1,CHRDL1,CKAP4,CP,F5,FAM20A,FN1,FSTL3,GAS6,GPC3,IGF2,IGFBP2,IGFBP5,KLK1,KLK13,LAMB2,LTBP1,MELTF,MMP1,MMP2,P4HB,PCSK9,QSOX1,SDC2,SERPINA1,SPARCL1,TF,TMEM132A
IL-33 Signaling	2.45	0.333	-1.543	AKT3,AREG,CASP10,CASP4,CASP5,CASP7,CCL17,CCL2,CREB3L1,CXCL8,FBXL19,FOS,FOXP3,GATA3,H2AC18/H2AC19,H2AX,H2AZ1,H2BC12,H2BC8,ICAM1,IKBKE,IL17F,IL1A,IL1B,IL1RN,IL36A,IL36B,IL36G,IL36RN,IL37,IRAK1,KIT,KLK6,MMP12,MMP2,MMP9,MYD88,PIK3C2G,PIK3R6,PLCG2,PRKAR2B,PRSS22,PTGS2,SELE,STAT3,SYK,USP17L2 (includes others)
Intrinsic Prothrombin Activation P'way	2.44	0.5	-1.732	F10,F12,F5,KLK1,KLK10,KLK12,KLK13,KLK14,KLK6,KLK7,KLK8,KLK9
Superp'way of Melatonin Degr.	2.41	0.467	0	B3GAT3,CYP1A1,CYP1B1,CYP2C18,CYP2J2,CYP2S1,CYP2U1,CYP3A4,CYP3A5,CYP4F8,IL4I1,POR,SMOX,UGT1A9 (includes others)
STAT3 P'way	2.36	0.336	1.732	BCL2,BMP6,BMPR1B,CDC25A,CDKN1A,CSF2RB,CXCR1,CXCR2,EGF,FGF2,FGFR1,GHR,IL10RA,IL11RA,IL12RB1,IL12RB2,IL13RA1,IL17RE,IL1A,IL1B,IL20RB,IL21R,IL22RA2,IL2RA,IL31RA,IL4R,IL7R,IL9R,MAP3K21,MAP3K9,MRAS,NTRK2,NTRK3,PDGFB,PDGFRB,RASD2,SOCS1,SOCS3,STAT3,TGFA,TGFBR2,TGFBR3,VEGFA
Kinesins	2.34	0.413	-2.065	CENPE,KIF11,KIF15,KIF18A,KIF18B,KIF20A,KIF23,KIF26A,KIF2C,KIF4A,KIF5C,RACGAP1,TUBA1A,TUBA1C,TUBA8,TUBB2A,TUBB3,TUBB4A,TUBB6
Glutaminergic Recept. Signaling	2.34	0.306	2.593	ADCY2,ADCY4,ADCY5,ADCY6,ADCY8,AKT3,CACNA1G,CACNA1H,CACNA2D1,CACNA2D2,CACNA2D3,CACNB1,CACNB2,CALM1 (includes others),CAMK2B,CREB3L1,DGKI,EIF4E,GABBR1,GABRA4,GABRB3,GLUL,GOT1,GOT2,GRIK2,GRIN2A,GRM2,GUCY1B1,HMOX1,HOMER1,IKBKE,KCNK10,KCNK2,PIK3C2G,PIK3R6,PLA2G2A,PLA2G2F,PLA2G3,PLA2G4B,PLA2G4D,PLA2G4E,PLA2G6,PLAAT1,PLAAT3,PLAAT5,PLCB1,PLCB2,PLCB4,PLCD1,PLCE1,PLCG2,PLCH2,PLD4,PLD6,PNPLA3,PRKAR2B,PRKCA,…
IL-27 Signaling	2.33	0.35	-1.859	AKT3,CD274,CD28,FOXP3,GATA3,GZMB,HLA-A,HLA-B,HLA-C,HLA-E,IFNGR1,IL12RB2,IL17A,IRF1,IRF8,JAK3,MAF,MYD88,NLRP3,NOS2,PIK3C2G,PIK3R6,PPARGC1A,PTGS2,PYCARD,RELB,RORC,SOCS3,STAT1,STAT3,TLR2,TLR7,TLR8,TNFRSF9,TNFSF9
Pulmonary Healing Signaling	2.29	0.323	0.7	ACKR3,BMPR1B,CCNB1,CCND1,CDC25C,CXCR4,EGF,FGF7,FGFR1,FGR,FOXM1,FYN,FZD4,FZD5,FZD7,FZD8,HBEGF,HIF1A,LCK,LYN,MMP1,MMP12,MMP16,MMP2,MMP25,MMP28,MMP3,MMP7,MMP9,MRAS,MYD88,PDGFC,PGF,PRKAB2,PRKCA,PRKCB,PRKCQ,PRKD1,RASD2,SMAD9,SMO,STAT3,TCF7L1,TLR2,VEGFA,WNT10B,WNT2B,WNT3A,WNT5A,WNT7B,WNT9A
Acetone Degr. I	2.27	0.5	0.632	AKR1B10,CYP1A1,CYP1B1,CYP2C18,CYP2J2,CYP2S1,CYP2U1,CYP3A4,CYP3A5,CYP4F8,POR
Retinoate Biosynthesis I	2.26	0.48	-1.897	ADH1B,ADH7,AKR1B10,AKR1C1/AKR1C2,AKR1C3,ALDH1A3,DHRS9,RBP5,RDH12,RDH16,RDH5,SDR9C7
Complement cascade	2.25	0.464	-0.832	C1QA,C1QB,C1QC,C1R,C3AR1,C5AR2,C7,CFB,CFD,CFH,CLU,FCN1,MASP2
Class B/2	2.25	0.4	3.13	ADCYAP1R1,ADM2,FZD4,FZD5,FZD7,FZD8,GNG11,GNG7,PTCH1,PTCH2,PTH1R,RAMP2,SMO,UCN2,WNT10B,WNT2B,WNT3A,WNT5A,WNT7B,WNT9A
ABRA Signaling	2.24	0.371	0.784	ABLIM2,ABLIM3,ACTA2,ACTC1,ACTG2,ACTN1,CCN2,CKMT2,DMD,EGR1,FOS,FOSB,JUNB,LIF,MMP9,MYH11,MYL9,PDGFC,PGF,PPARGC1A,PPP1R14A,SMTN,TAGLN,TPM1,TPM2,VEGFA
GABAergic Recept. Signaling	2.22	0.357	-2.921	ABAT,ADCY2,ADCY4,ADCY5,ADCY6,ADCY8,ALDH5A1,CACNA1G,CACNA1H,CACNA2D1,CACNA2D2,CACNA2D3,CACNB1,CACNB2,GABBR1,GABRA4,GABRB3,GLUL,GNG11,GNG7,GOT1,GOT2,GRIN2A,GUCY1B1,NLGN1,NLGN4X,NRXN3,PRKAR2B,SLC12A2,SLC6A1
Potassium Channels	2.19	0.409	2.357	ABCC9,GABBR1,GNG11,GNG7,KCNA2,KCNAB1,KCNB1,KCNJ11,KCNJ14,KCNJ15,KCNJ8,KCNK10,KCNK2,KCNK6,KCNMA1,KCNMB4,KCNN3,KCNN4
Circadian Rhythm Signaling	2.16	0.308		ADCY2,ADCY4,ADCY5,ADCY6,ADCY8,ADCYAP1R1,BHLHE41,CACNA1G,CACNA1H,CACNA2D1,CACNA2D2,CACNA2D3,CACNB1,CACNB2,CAMK2B,CIART,CIRBP,CREB3L1,CRY2,DBP,EIF4E,EIF4EBP1,FGR,FYN,GNA15,GNG11,GNG7,GRIN2A,GUCY1A2,GUCY1B1,HIF1A,HLF,KLK1,LCK,LYN,MRAS,NOS1,NPR1,NPR3,NR1D1,NTRK2,PER1,PER3,PLCB1,PLCB2,PLCB4,PLCD1,PLCE1,PLCG2,PLCH2,PRKAB2,PRKAR2B,PRKCA,PRKCB,PRKCQ,PRKD1,PRKG1,PRKG2,RASD2,RORC,RYR2,TRPC6
Synaptic Long Term Depression	2.15	0.324	1.982	CACNA1G,CACNA1H,CACNA2D1,CACNA2D2,CACNA2D3,CACNB1,CACNB2,GNA15,GNAZ,GRID1,GRM2,GUCY1A2,GUCY1B1,LYN,MRAS,NOS1,NOS2,NPR1,NPR3,PLA2G2A,PLA2G2F,PLA2G3,PLA2G4B,PLA2G4D,PLA2G4E,PLA2G6,PLAAT1,PLAAT3,PLAAT5,PLCB1,PLCB2,PLCB4,PLCD1,PLCE1,PLCG2,PLCH2,PNPLA3,PPM1J,PRKCA,PRKCB,PRKCQ,PRKD1,PRKG1,PRKG2,RASD2,RYR2
Activation of Matrix Metalloproteinases	2.11	0.5	0	CTSV,FURIN,MMP1,MMP16,MMP2,MMP25,MMP3,MMP7,MMP9,TIMP2
Interleukin-6 family signaling	2.11	0.5	0	CNTFR,IL11RA,IL31RA,LIF,LIFR,OSM,OSMR,SOCS3,STAT1,STAT3
Lipid Antigen Presentation by CD1	2.11	0.5		AP2S1,CALR,CD1A,CD1B,CD247,CD3D,CD3E,CD3G,FCER1G,TRBC1
Retinol Biosynthesis	2.11	0.438	0.277	AADAC,AKR1B10,AKR1C3,CES1,CES3,DHRS9,LIPE,LIPG,LPL,PNLIPRP3,PNPLA3,PNPLA5,RBP5,RDH12
Melatonin Degr. I	2.09	0.462	0.577	B3GAT3,CYP1A1,CYP1B1,CYP2C18,CYP2J2,CYP2S1,CYP2U1,CYP3A4,CYP3A5,CYP4F8,POR,UGT1A9 (includes others)
TREM1 Signaling	2.06	0.382	-4.025	AKT3,CASP5,CCL2,CD83,CXCL8,DEFB4A/DEFB4B,ICAM1,IL1B,IRAK1,ITGAX,LAT2,MYD88,NLRP3,NOD2,PLCG2,RELB,STAT3,TLR2,TLR7,TLR8,TREM1
Basal Cell Carcinoma Signaling	2.06	0.382	1.5	APC2,BMP6,BMP8B,FZD4,FZD5,FZD7,FZD8,GLI2,GLI3,GLIS1,GLIS2,PTCH1,PTCH2,SMO,TCF7L1,WNT10B,WNT2B,WNT3A,WNT5A,WNT7B,WNT9A
Neutrophil degranulation	2.06	0.282	-6.749	ABCA13,ADAM8,ALAD,ALDOA,ALDOC,AMPD3,ARG1,ATP11B,ATP8A1,ATP8B4,BST2,C3AR1,CAT,CD14,CD177,CD36,CD47,CD53,CD68,CEACAM1,CFD,CHI3L1,CKAP4,CNN2,COTL1,CRACR2A,CRISPLD2,CSNK2B,CSTB,CTSB,CTSC,CTSD,CXCL1,CXCR1,CXCR2,CYBB,CYSTM1,DBNL,DEGS1,DOK3,ENPP4,FABP5,FCER1G,FCGR2A,FCGR3A/FCGR3B,FCN1,FGR,FLG2,FPR1,GGH,GM2A,GSDMD,GSTP1,HLA-B,HLA-C,HMOX2,HPSE,HRNR,HSPA8,IRAG2,ITGAL,ITGAX,LCN2,LGALS3,LPCAT1,LRG1,LRRC7,LTF…
Extracellular matrix organization	2.06	0.349	4.382	ADAM19,ASPN,BCAN,BGN,CEACAM1,COL11A1,DCN,DDR2,DMD,FGF2,FMOD,FN1,ITGA7,ITGA9,ITGAX,ITGB5,LAMA2,LAMA4,LAMA5,LAMB2,LAMC3,LRP4,MATN4,NCAM1,NTN4,PDGFB,PTPRS,SPARC,TNN,TNXB
RUNX1 and FOXP3 control the development of regulatory T lymphocytes	2.04	0.714	-0.447	CTLA4,FOXP3,IL2RA,NFATC2,TNFRSF18
Degr. of the extracellular matrix	2.03	0.385	0.447	ADAM8,ADAMTS4,ADAMTS5,BCAN,CTSL,CTSV,DCN,ELN,FBN2,FN1,KLK7,LAMA5,MMP1,MMP12,MMP2,MMP3,MMP7,MMP9,SCUBE3,TLL1
Glucocorticoid Recept. Signaling	2.01	0.279		ADRB2,AKT3,ANXA1,AR,ARG2,BCL2,CAV1,CCL13,CCL2,CD247,CD3D,CD3E,CD3G,CDKN1A,CDKN1C,CSF2RB,CXCL8,CXCR1,CXCR2,DNAH1,EGF,FBP1,FCGR1A,FOS,GHR,GTF2H4,HLA-A,HLA-B,HLA-C,HLA-DOA,HLA-DOB,HLA-DPB1,HLA-DQA1,HLA-DQB1,HLA-DQB2,HLA-DRA,HLA-DRB1,HLA-E,HSPA2,HSPA4,HSPA5,HSPA8,ICAM1,IKBKE,IL10RA,IL11RA,IL12RB1,IL12RB2,IL13RA1,IL17RE,IL1A,IL1B,IL1RN,IL20RB,IL21R,IL22RA2,IL2RA,IL31RA,IL4R,IL7R,IL9R,JAK3,KRT15,KRT16,…
PKCθ Signaling in T Cells	1.97	0.321	-1.616	CACNA1G,CACNA1H,CACNA2D1,CACNA2D2,CACNA2D3,CACNB1,CACNB2,CAMK2B,CARD11,CD247,CD28,CD3D,CD3E,CD3G,FCER1G,FOS,FYN,HLA-A,HLA-B,HLA-DOA,HLA-DOB,HLA-DPB1,HLA-DQA1,HLA-DQB1,HLA-DQB2,HLA-DRA,HLA-DRB1,IKBKE,LCK,LCP2,MAP3K9,MRAS,NFATC2,PIK3C2G,PIK3R6,PLCG2,PRKCQ,RAC2,RAC3,RASD2,RELB,TRBC1,VAV3
Xenobiotic Metabolism CAR Signaling	1.97	0.321	0.781	ABCC1,ABCC3,ALDH1A3,ALDH1L1,ALDH3A2,ALDH5A1,ALDH7A1,CHST1,CHST11,CHST2,CYP1A1,CYP3A4,CYP3A5,FMO1,FMO5,GRIP1,GSTA3,GSTM1,GSTM2,GSTM5,GSTO1,GSTP1,GSTT2/GSTT2B,HS3ST1,HS3ST3A1,HS3ST6,MGST1,MGST3,NOS2,NR1I3,PPARGC1A,PPM1J,PRKCA,PRKCB,PRKCQ,PRKD1,SOD3,SULT2B1,UGT1A9 (includes others),UGT8,UST,WSCD1,WSCD2
Detoxification of ROS	1.97	0.424	-2.673	ATOX1,CAT,CYBB,CYCS,ERO1A,GPX2,GPX3,GSTP1,NCF1,NCF2,NCF4,P4HB,SOD2,SOD3
ICOS-ICOSL Signaling in T Helper Cells	1.95	0.337	-1.46	AKT3,CALM1 (includes others),CAMK2B,CD247,CD28,CD3D,CD3E,CD3G,FCER1G,GAB2,HLA-A,HLA-B,HLA-DOA,HLA-DOB,HLA-DPB1,HLA-DQA1,HLA-DQB1,HLA-DQB2,HLA-DRA,HLA-DRB1,ICOS,IKBKE,IL2RA,LCK,LCP2,NFATC2,PIK3C2G,PIK3R6,PRKCQ,PTPRC,RELB,SHC1,TRBC1
NOD1/2 Signaling	1.95	0.323	-3.904	BIRC3,CCL2,CXCL13,CXCL8,EDA,FOS,HSPA2,HSPA4,HSPA5,HSPA8,IKBKE,IL12B,IL17A,IL17F,IL1A,IL1B,IL36A,IL36B,IL36G,IL37,IRF7,LEP,LIF,MAP4K4,MYD88,NLRP3,NOD2,NOS2,OSM,PYCARD,RIGI,SLC15A1,TLR2,TLR7,TLR8,TNFSF10,TNFSF12,TNFSF13B,TNFSF15,TNFSF8,TNFSF9
Aryl Hydrocarbon Recept. Signaling	1.95	0.323	-1.414	AHRR,ALDH1A3,ALDH1L1,ALDH3A2,ALDH5A1,ALDH7A1,CCNA2,CCND1,CCNE1,CCNE2,CDKN1A,CHEK1,CTSD,CYP1A1,CYP1B1,CYP2C18,CYP3A4,CYP3A5,DCT,FOS,GSTA3,GSTM1,GSTM2,GSTM5,GSTO1,GSTP1,GSTT2/GSTT2B,HSPB2,HSPB7,IL1A,IL1B,MGST1,MGST3,NCOA7,NCOR2,NFIB,NFIX,RARB,RELB,RXRB,RXRG
Eicosanoid Signaling	1.94	0.297	2.047	ABCC1,ABCC9,ADCY2,ADCY4,ADCY5,ADCY6,ADCY8,AKR1C3,AKT3,ALOX12B,ALOX15B,ALOX5AP,AP1S3,ATP2A3,CCND1,CREB3L1,EGR1,GNA15,GNG11,GNG7,GUCY1B1,HPGDS,HSPB2,HSPB7,KCNJ8,KCNMA1,KCNMB4,LRRC55,LTB4R,LTB4R2,MMP2,MRAS,PDGFC,PGF,PIK3C2G,PIK3R6,PLA2G2A,PLA2G2F,PLA2G3,PLA2G4B,PLA2G4D,PLA2G4E,PLA2G6,PLAAT1,PLAAT3,PLAAT5,PLCB1,PLCB2,PLCB4,PLCD1,PLCE1,PLCG2,PLCH2,PNPLA3,PPARD,PRKAR2B,PRKCA,PRKCB,PRKCQ,PRKD1,PTGES2,PT…
Gluconeogenesis I	1.94	0.5	-0.333	ALDOA,ALDOC,ENO1,ENO2,FBP1,GAPDH,ME1,ME3,PGAM1
Passive transport by Aquaporins	1.93	0.8	2	AQP1,AQP5,AQP7,AQP9
Acetylcholine Recept. Signaling	1.93	0.317	3.429	ADAM19,ADCY2,ADCY4,ADCY5,ADCY6,ADCY8,AKT3,BCL2,CACNA1G,CACNA1H,CACNA2D1,CACNA2D2,CACNA2D3,CACNB1,CACNB2,CALM1 (includes others),CAMK2B,CASP10,CASP4,CASP5,CASP7,CHRM1,CHRM3,CHRNA5,CHRNA9,CREB3L1,FYN,GNA15,GUCY1B1,HMOX1,NOS2,PIK3C2G,PIK3R6,PLCB1,PLCB2,PLCB4,PLCD1,PLCE1,PLCG2,PLCH2,PRKAR2B,PRKCA,PRKCB,PRKCQ,PRKD1
Complement System	1.93	0.458	-0.707	C1QA,C1QB,C1QC,C1R,C3AR1,C7,CFB,CFD,CFH,ITGAX,MASP2
Coagulation System	1.93	0.476	0.632	BDKRB2,F10,F12,F2R,F3,F5,PLAT,PLAUR,SERPINA1,SERPINA5
L-cysteine Degr. I	1.91	1		CDO1,GOT1,GOT2
IL-23 Signaling	1.9	0.4	-0.535	AKT3,FOXP3,HIF1A,IL12B,IL12RB1,IL12RB2,IL17A,IL17F,IL1B,IL23A,PIK3C2G,PIK3R6,RELB,RORC,SOCS3,STAT3
Prostanoid Biosynthesis	1.87	0.6	-0.447	CYP2S1,HPGDS,PTGES2,PTGIS,PTGS2,TBXAS1
Phospholipase C Signaling	1.84	0.293	1.067	ADCY2,ADCY4,ADCY5,ADCY6,ADCY8,AHNAK,ARHGEF10,ARHGEF15,ARHGEF17,ARHGEF6,BLNK,CALM1 (includes others),CD247,CD3D,CD3E,CD3G,CREB3L1,FCER1G,FCGR2A,FYN,GNG11,GNG7,GUCY1B1,HDAC9,HMOX1,IGHA1,ITGA11,ITGA7,ITGA9,ITGAL,ITGAX,ITGB5,LCK,LCP2,LYN,MRAS,MYL9,NFATC2,PLA2G2A,PLA2G2F,PLA2G3,PLA2G4B,PLA2G4D,PLA2G4E,PLA2G6,PLCB1,PLCB2,PLCB4,PLCD1,PLCE1,PLCG2,PLD4,PLD6,PPP1R14A,PRKCA,PRKCB,PRKCQ,PRKD1,RAC2,RAC3,RAPGE…
DAP12 interactions	1.84	0.412	-2.138	CD300E,FYN,HLA-B,HLA-C,HLA-E,KLRC4-KLRK1/KLRK1,LCK,LCP2,PLCG2,SHC1,SYK,TREM1,TREM2,VAV3
VDR/RXR Activation	1.82	0.361	-0.728	CD14,CDKN1A,CEBPB,CST6,CXCL10,CYP24A1,CYP27B1,HSD17B2,IGFBP5,KLK6,MXD1,NCOR2,PPARD,PRKCA,PRKCB,PRKCQ,PRKD1,RXRB,RXRG,SEMA3B,SERPINB1,TRPV6
TEC Kinase Signaling	1.79	0.305	1.095	ACTA2,ACTC1,ACTG2,CD247,CD3D,CD3E,CD3G,FCER1A,FCER1G,FGR,FOS,FYN,GNA15,GNAZ,GNG11,GNG7,ITGA11,ITGA7,ITGA9,ITGAL,ITGAX,ITGB5,JAK3,LCK,LYN,MRAS,PAK3,PIK3C2G,PIK3R6,PLCG2,PRKCA,PRKCB,PRKCQ,PRKD1,RAC2,RAC3,RELB,RHOB,RHOC,RHOG,RND1,RND2,STAT1,STAT3,TNFRSF10A,TNFRSF21,TNFRSF25,TNFSF10,TNFSF12,TRBC1,VAV3
IL-17A Signaling in Fibroblasts	1.77	0.347	-2.2	ACTA2,BCL2,CCL2,CEBPB,CEBPD,CXCL1,ELF3,FN1,FOS,HIF1A,IKBKE,IL12B,IL17A,IL1B,IL23A,LCN2,MMP1,MMP3,NFKBIZ,P4HB,PRKCA,PRKCB,RELB,STAT3,ZC3H12A
Oxytocin in Spinal Neurons Signaling	1.77	0.44	3.317	ABCC9,AVPR1A,GUCY1A2,GUCY1B1,KCNJ11,KCNJ8,NOS1,NPR1,NPR3,PRKG1,PRKG2
Leptin Signaling in Obesity	1.77	0.354	2.333	ADCY2,ADCY4,ADCY5,ADCY6,ADCY8,AKT3,GUCY1B1,LEP,LEPR,PDE3A,PDE3B,PIK3C2G,PIK3R6,PLCB1,PLCB2,PLCB4,PLCD1,PLCE1,PLCG2,PLCH2,PRKAR2B,SOCS3,STAT3
Triglyceride metabolism	1.76	0.455	0.632	CAV1,FABP3,FABP4,FABP5,FABP7,FABP9,GK,LIPE,LPIN2,PLIN1
RHO GTPases Activate NADPH Oxidases	1.76	0.474	-1.667	CYBB,NCF1,NCF2,NCF4,PRKCA,PRKCB,RAC2,S100A8,S100A9
ID1 Signaling	1.74	0.304	1.54	ACVR1C,AKT3,AURKA,BCL2,BCL3,BIRC5,BMPR1B,CAV1,CCN2,CCND1,CCNE1,CDC20,CDKN1A,CDKN1C,CHRNA5,CHRNA9,EGF,EGR1,FGF2,FGFR1,FGFRL1,FGR,FN1,FYN,GLI2,GSPT1,HIF1A,ID1,IGF2,KIF11,LCK,LIF,LIFR,LYN,MMP2,MMP9,MRAS,PDGFC,PGF,PIK3C2G,PIK3R6,RASD2,RHOC,S100A9,SMAD9,STAT3,TGFBR2,TGFBR3,TYMS,VEGFA,VIM
DHCR24 Signaling	1.73	0.324	3.087	AKT3,APOB,APOC1,APOC2,APOD,APOE,APOL1,AR,CLU,HMOX1,MAPT,MRAS,NLGN1,NR1H3,NR1I3,PDGFB,PDGFC,PDGFD,PDZK1,PIK3C2G,PIK3R6,PRKCA,PRKCB,PRKCQ,PRKD1,RASD2,RBP4,RXRB,RXRG,SAA1,SAA2,SERPINA1,TF,THRA
G alpha signalling events.2	1.72	0.4	2.673	ADCY2,ADCY4,ADCY5,ADCY6,ADCY8,ADRA2A,ADRA2C,GNAZ,GNG11,GNG7,PRKCA,PRKCB,PRKCQ,RGS20
Coronavirus Replication P'way	1.72	0.4	0.535	ACE2,CTSL,IFITM1,IFITM10,IFITM3,TMPRSS2,TUBA1A,TUBA1C,TUBA8,TUBB,TUBB2A,TUBB3,TUBB4A,TUBB6
Ion channel transport	1.72	0.313	2.03	ANO1,ATP10A,ATP10B,ATP11B,ATP12A,ATP13A4,ATP13A5,ATP1A2,ATP1B1,ATP1B2,ATP2A3,ATP6V0A4,ATP6V0E2,ATP6V1B1,ATP6V1C2,ATP8A1,ATP8B4,C8orf44-SGK3/SGK3,CALM1 (includes others),CAMK2B,CASQ2,CLCA2,FXYD1,FXYD6,MCOLN3,MLKL,NALCN,PLN,RYR2,SCNN1D,SGK1,SGK2,TRPC1,TRPC6,TRPM1,TRPM6,TRPV3,TRPV4,TRPV6,TSC22D3,WNK2
Presynaptic depolarization and calcium channel opening	1.71	0.625	1.342	CACNA2D1,CACNA2D2,CACNA2D3,CACNB1,CACNB2
Reversible hydration of carbon dioxide	1.71	0.625	2.236	CA13,CA14,CA3,CA6,CA9
Salvage P'ways of Pyrimidine Deoxyribonucleotides	1.71	0.625	-2	APOBEC3A,APOBEC3B,TK1,TYMP,UPP1
Sphingosine-1-phosphate Signaling	1.71	0.321	1.095	ACER3,ADCY2,ADCY4,ADCY5,ADCY6,ADCY8,AKT3,CASP10,CASP4,CASP5,CASP7,GUCY1B1,PDGFB,PDGFC,PDGFD,PDGFRB,PIK3C2G,PIK3R6,PLCB1,PLCB2,PLCB4,PLCD1,PLCE1,PLCG2,PLCH2,RAC2,RAC3,RHOB,RHOC,RHOG,RND1,RND2,S1PR4,SMPD1,SMPD3
Amyotrophic Lateral Sclerosis Signaling	1.71	0.338	0.229	AKT3,BCL2,BID,BIRC3,CACNA2D1,CACNA2D2,CACNA2D3,CACNB1,CACNB2,CAPN3,CAPN6,CASP7,CAT,CYCS,GLUL,GRID1,GRIK2,GRIN2A,NAIP,NEFH,NOS1,PDGFC,PGF,PIK3C2G,PIK3R6,SLC1A2,VEGFA
GPVI-mediated activation cascade	1.69	0.406	-1.387	FCER1G,FYN,LCK,LCP2,LYN,PDPN,PIK3R6,PLCG2,RAC2,RHOB,RHOG,SYK,VAV3
GABA Recept. Signaling	1.68	0.333		ABAT,ADCY2,ADCY4,ADCY5,ADCY6,ADCY8,ALDH5A1,AP2S1,CACNA1G,CACNA1H,CACNA2D1,CACNA2D2,CACNA2D3,CACNB1,CACNB2,DNM1,GABBR1,GABRA4,GABRB3,GNA15,GNAZ,GNG11,GNG7,GUCY1B1,KCNN3,KCNN4,MRAS,SLC6A1
Erythropoietin Signaling	1.66	0.311	2.722	AKT3,BIRC3,CCND1,CSF2RB,CXCL8,EDA,FOS,HBA1/HBA2,HIF1A,IL12B,IL17A,IL17F,IL1A,IL1B,IL36A,IL36B,IL36G,IL37,IRS2,LEP,LIF,MRAS,OSM,PIK3C2G,PIK3R6,PRKCA,PRKCB,PRKCQ,PRKD1,RAC2,RAC3,RASD2,RELB,SHC1,SHC2,TNFSF10,TNFSF12,TNFSF13B,TNFSF15,TNFSF8,TNFSF9
Primary Immunodeficiency Signaling	1.66	0.414		BLNK,CD3D,CD3E,CD8A,ICOS,IGHA1,IL7R,JAK3,LCK,PTPRC,TAP1,TAP2
Transport of bile salts and organic acids, metal ions and amine compounds	1.65	0.357	0.894	CP,HEPH,RHCG,RSC1A1,SLC11A1,SLC13A2,SLC13A3,SLC13A4,SLC14A1,SLC16A1,SLC16A3,SLC18A2,SLC22A15,SLC22A5,SLC2A13,SLC30A2,SLC41A1,SLC47A1,SLC6A1,SLC6A14
Tumoricidal Function of Hepatic NK Cells	1.61	0.435	-1.89	BID,CASP7,CYCS,GZMB,ICAM1,ITGAL,LYVE1,PRF1,SERPINB9,SRGN
Signaling by Retinoic Acid	1.61	0.389	0.535	AKR1C3,ALDH1A3,CRABP1,CRABP2,CYP26B1,DHRS9,FABP5,PDK4,PPARD,RARB,RDH16,RDH5,RXRB,RXRG
Gαi Signaling	1.6	0.323	-0.2	ADCY2,ADCY4,ADCY5,ADCY6,ADCY8,ADRA2A,ADRA2C,AGTR1,CAV1,CCR4,CXCR2,FPR1,GABBR1,GNA15,GNAZ,GNG11,GNG7,GRM2,GUCY1B1,HRH3,LPAR1,LTB4R,MRAS,NPR3,NPY1R,P2RY14,PRKAR2B,RASD2,SHC1,SHC2,STAT3
Oxytocin Signaling	1.6	0.29	2.689	ABCC9,AKT3,CACNA2D1,CACNA2D2,CACNA2D3,CACNB1,CACNB2,CALM1 (includes others),CD36,CREB3L1,CXCL8,FOS,GNG11,GNG7,GUCY1A2,GUCY1B1,HSPB2,HSPB7,KCNJ8,LEP,LIPE,LPL,MAPK4,MAPK6,MAPK7,MRAS,MYH11,MYH14,MYH7B,MYL9,MYLK,MYO1H,NPR1,NPR3,PIK3C2G,PIK3R6,PLA2G2A,PLA2G2F,PLA2G3,PLA2G4B,PLA2G4D,PLA2G4E,PLA2G6,PLCB1,PLCB2,PLCB4,PPARD,PPARG,PPP1R14A,PRKAB2,PRKAR2B,PRKCA,PRKCB,PRKCQ,PRKD1,PRKG1,PRKG2,PTGFR,PTGS2,RASD…
Surfactant metabolism	1.59	0.5	-0.378	CKAP4,CSF2RA,CSF2RB,DMBT1,LMCD1,SLC34A2,ZDHHC2
CCR5 Signaling in Macrophages	1.59	0.333	0.333	CACNA1G,CACNA1H,CACNA2D1,CACNA2D2,CACNA2D3,CACNB1,CACNB2,CALM1 (includes others),CCR5,CD247,CD3D,CD3E,CD3G,FCER1G,FOS,GNA15,GNAZ,GNG11,GNG7,MRAS,PLCG2,PRKCA,PRKCB,PRKCQ,PRKD1,TRBC1
Glycolysis I	1.59	0.471	-0.707	ALDOA,ALDOC,ENO1,ENO2,FBP1,GAPDH,PGAM1,TPI1
DNA damage-induced 14-3-3σ Signaling	1.58	0.372	-0.5	AKT3,BCL2,CASP10,CASP4,CASP5,CASP7,CCNB1,CCNB2,CCNE1,CCNE2,CDC25C,CDK1,CDKN1A,CHEK1,SFN,WEE1
Post-translational protein phosphorylation	1.58	0.338	0.816	APOB,APOE,APOL1,CHRDL1,CKAP4,CP,F5,FAM20A,FN1,FSTL3,GAS6,GPC3,IGFBP5,LAMB2,LTBP1,MELTF,P4HB,PCSK9,QSOX1,SDC2,SERPINA1,SPARCL1,TF,TMEM132A
Extra-nuclear Estrogen signaling	1.57	0.344	0.426	AKT3,AREG,BCL2,BTC,CALM1 (includes others),CAV1,CAV2,CCND1,EGF,EPGN,EREG,FOS,GNG11,GNG7,HBEGF,MMP2,MMP3,MMP7,MMP9,SHC1,TGFA,ZDHHC21
Integration of energy metabolism	1.57	0.329	2.985	ADCY2,ADCY4,ADCY5,ADCY6,ADCY8,ADIPOQ,ADRA2A,ADRA2C,AKAP5,CACNA2D2,CACNB2,CD36,CHRM3,GNA15,GNG11,GNG7,KCNB1,KCNJ11,MLXIPL,PLCB1,PLCB2,PRKAB2,PRKAR2B,PRKCA,RAPGEF3,SYT5,VAMP2
Elastic fibre formation	1.54	0.375	2.324	EFEMP1,EFEMP2,ELN,EMILIN3,FBLN1,FBLN2,FBLN5,FBN2,FN1,FURIN,ITGB5,LTBP1,MFAP2,MFAP4,MFAP5
Pyroptosis Signaling	1.54	0.338	-3.128	AIM2,CASP4,CASP5,GBP1,GBP3,GBP5,GSDMB,GSDMD,GSDME,GZMA,IL1A,IL1B,MEFV,NAIP,NLRP1,NLRP3,PANX1,PRKAR2B,PYCARD,TLR2,TLR7,TLR8,TXNIP
Platelet homeostasis	1.54	0.338	2.711	APOB,ATP2A3,CALM1 (includes others),FGR,GNG11,GNG7,GUCY1A2,GUCY1B1,KCNMA1,KCNMB4,LRP8,NOS1,NOS2,PDE11A,PDE1A,PDE2A,PDE5A,PDE9A,PRKG1,PRKG2,SLC8A1,SLC8A2,TRPC6
RHO GTPases Activate Formins	1.52	0.305	-4.111	AURKB,BIRC5,BUB1,BUB1B,CDC20,CDCA8,CENPA,CENPE,CENPF,CENPI,CENPK,CENPN,CENPO,CENPS/CENPS-CORT,DIAPH3,DYNC1I1,ERCC6L,KIF18A,KIF2C,KNL1,MAD2L1,NDC80,NUF2,PLK1,RHOB,RHOC,SGO1,SGO2,SKA1,SPC24,SPC25,SRGAP2,TUBA1A,TUBA1C,TUBA8,TUBB2A,TUBB3,TUBB4A,TUBB6,ZWINT
Pulmonary Fibrosis Idiopathic Signaling	1.51	0.281	3.349	ACTA2,ACTC1,ACTG2,ACVR1C,AKT3,AREG,BBC3,BCL2,BIRC5,CAV1,CCN2,CCND1,COL11A1,COL16A1,COL17A1,COL21A1,COL24A1,COL28A1,COL8A1,EDN1,EFNB2,EGR1,EIF4EBP1,EZH2,F2R,FGF2,FGFR1,FGFRL1,FN1,FOS,FOXO4,FOXO6,FZD4,FZD5,FZD7,FZD8,GLI2,IL11RA,IL13RA1,IL17A,IL1B,LPAR1,MMP1,MMP12,MMP16,MMP2,MMP25,MMP28,MMP3,MMP7,MMP9,MRAS,PDGFB,PDGFC,PDGFD,PDGFRB,PIK3C2G,PIK3R6,PRKN,RASD2,RELB,RPS6KA4,RPS6KA6,RTEL1,SMO,STAT3,TCF7L1…
Sonic Hedgehog Signaling	1.51	0.407	1.414	CCNB1,CCNB2,CDK1,GLI2,GLI3,GLIS1,GLIS2,PRKAR2B,PTCH1,PTCH2,SMO
NF-κB Signaling	1.49	0.296	-1.093	AKT3,BMPR1B,CARD11,CD247,CD3D,CD3E,CD3G,CSNK2B,EGF,EIF2AK2,FCER1G,FGFR1,GHR,IL1A,IL1B,IL1RN,IL36A,IL36B,IL36G,IL36RN,IL37,IRAK1,IRAK3,LCK,MAP4K4,MRAS,MYD88,NTRK2,NTRK3,PDGFRB,PIK3C2G,PIK3R6,PLCG2,PRKCB,PRKCQ,RASD2,RELB,TDP2,TGFA,TGFBR2,TGFBR3,TLR2,TLR7,TLR8,TNFSF13B,TNIP1,TRBC1,UBE2N
Estrogen-mediated S-phase Entry	1.48	0.417	-1.897	CCNA2,CCND1,CCNE1,CCNE2,CDC25A,CDK1,CDKN1A,E2F2,E2F7,E2F8
Corticotropin Releasing Hormone Signaling	1.48	0.31	1.095	ADCY2,ADCY4,ADCY5,ADCY6,ADCY8,CACNA1G,CACNA1H,CACNA2D1,CACNA2D2,CACNA2D3,CACNB1,CACNB2,CALM1 (includes others),CREB3L1,FOS,GLI2,GLI3,GUCY1A2,GUCY1B1,IVL,NOS1,NOS2,NPR1,NPR3,PLCG2,PRKAR2B,PRKCA,PRKCB,PRKCQ,PRKD1,PTCH1,PTCH2,PTGS2,SMO,VEGFA
IL-4 Signaling	1.47	0.298	1.043	AKT3,ALOX15B,ANO1,ARG1,BATF,CCL22,CD247,CD3D,CD3E,CD3G,COL11A1,COL16A1,COL17A1,COL21A1,COL24A1,COL28A1,COL8A1,CREB3L1,EIF4EBP1,FCER1G,GATA3,HLA-DOA,HLA-DOB,HLA-DPB1,HLA-DQA1,HLA-DQB1,HLA-DQB2,HLA-DRA,HLA-DRB1,IL13RA1,IL4R,IRS2,JAK3,MAF,MMP12,MRAS,NFATC2,PIK3C2G,PIK3R6,RASD2,SOCS1,STAT3,TIMP3,TRBC1,TRPC1
NGF-stimulated transcription	1.46	0.382	-2.111	ARC,CDK5R1,EGR1,F3,FOS,FOSB,FOSL1,ID1,ID4,JUNB,NAB1,SGK1,SH3GL3
SNARE Signaling	1.46	0.319	2.785	ADCY2,ADCY4,ADCY5,ADCY6,ADCY8,CACNA2D1,CACNA2D2,CACNB1,CACNB2,CALM1 (includes others),CAMK2B,CPLX3,GUCY1B1,HSPA8,MYH11,MYH14,MYH7B,MYL9,MYO1H,PRKAR2B,RAB27A,SNCA,SNCG,STXBP6,SYN2,SYT17,SYT5,SYT8,VAMP2
Defensins	1.45	0.556	-2.236	CCR2,DEFB103A/DEFB103B,DEFB4A/DEFB4B,PRSS3,TLR2
OAS antiviral response	1.45	0.556	-2.236	OAS1,OAS2,OAS3,OASL,RIGI
NAD biosynthesis II	1.45	0.556	0.447	IDO1,KYNU,NMNAT2,NMNAT3,QPRT
Cardiac β-adrenergic Signaling	1.45	0.3	2.449	ADCY2,ADCY4,ADCY5,ADCY6,ADCY8,AKAP12,AKAP5,ATP2A3,CACNA2D1,CACNA2D2,CACNA2D3,CACNB1,CACNB2,ENPP1,GDPD3,GNA15,GNAZ,GNG11,GNG7,GUCY1B1,MRAS,PALM2AKAP2,PDE11A,PDE1A,PDE2A,PDE3A,PDE3B,PDE5A,PDE8B,PDE9A,PKIG,PLD6,PLN,PPM1J,PPP1R14A,PPP1R1A,PPP1R3C,PRKAR2B,RYR2,SLC8A1,SLC8A2,TDP2
Costimulation by the CD28 family	1.42	0.333	-2.132	AKT3,CD247,CD274,CD28,CD3D,CD3E,CD3G,CTLA4,FYN,HLA-DPB1,HLA-DQA1,HLA-DQB1,HLA-DQB2,HLA-DRA,HLA-DRB1,ICOS,LCK,LYN,PAK3,PDCD1LG2,TRAC,TRBC1
Phenylalanine Degr. IV	1.42	0.5	-0.816	ALDH3A2,GOT1,GOT2,IL4I1,SLC27A2,SMOX
Fcγ Recept.-mediated Phagocytosis in Macrophages and Monocytes	1.42	0.318	0.378	ACTA2,ACTC1,ACTG2,AKT3,ARPC1B,FCGR1A,FCGR2A,FCGR3A/FCGR3B,FGR,FYN,GAB2,HMOX1,LCP2,LYN,NCF1,PIK3C2G,PLA2G6,PLD4,PLD6,PRKCA,PRKCB,PRKCQ,PRKD1,RAC2,RAC3,SYK,TLN2,VAV3
Glioblastoma Multiforme Signaling	1.41	0.295	3.55	AKT3,APC2,CCND1,CCNE1,CCNE2,CDKN1A,E2F2,E2F7,E2F8,EGF,FZD4,FZD5,FZD7,FZD8,IGF2,MRAS,PDGFB,PDGFC,PDGFD,PDGFRB,PIK3C2G,PIK3R6,PLCB1,PLCB2,PLCB4,PLCD1,PLCE1,PLCG2,PLCH2,RAC2,RAC3,RASD2,RHOB,RHOC,RHOG,RND1,RND2,SHC1,SHC2,SMO,WNT10B,WNT2B,WNT3A,WNT5A,WNT7B,WNT9A
Ca2+ Signaling	1.4	0.298	1.279	ACTA2,ACTC1,AKAP5,ATP2A3,CACNA1G,CACNA1H,CACNA2D1,CACNA2D2,CACNA2D3,CACNB1,CACNB2,CALM1 (includes others),CALR,CAMK2B,CASQ2,CHRNA5,CHRNA9,CREB3L1,GRIN2A,HDAC9,HTR3A,MYH11,MYH14,MYH7B,MYL9,MYO1H,NFATC2,PRKAR2B,RCAN2,RYR2,SLC8A1,SLC8A2,TNNC2,TNNI2,TNNT1,TNNT2,TNNT3,TPM1,TPM2,TRPC1,TRPC6,TRPV6
Transcriptional regulation by RUNX2	1.4	0.356	2	AKT3,AR,CCNB1,CCND1,CDK1,CDKN1A,GLI2,GLI3,HEY1,HEY2,ITGBL1,LGALS3,MAF,SATB2,TWIST1,ZNF521
Response to elevated platelet cytosolic Ca2+	1.39	0.308	0.522	ACTN1,ALDOA,CALM1 (includes others),CD36,CFD,CLEC3B,CLU,EGF,F5,FN1,GAS6,HABP4,HSPA5,IGF2,ISLR,LGALS3BP,MANF,PDGFB,PLEK,PRKCA,PRKCB,QSOX1,RARRES2,SCCPDH,SELENOP,SERPINA1,SERPINA3,SPARC,SRGN,TF,TIMP3,TMSB10/TMSB4X,VEGFA
Wax and plasmalogen biosynthesis	1.39	0.75		AWAT1,AWAT2,FAR2
Creatine-phosphate Biosynthesis	1.39	0.75		CKMT1A/CKMT1B,CKMT2,MAP4K4
α-tocopherol Degr.	1.39	0.75		CYP4F12,CYP4F2,CYP4F8
NAD Biosynthesis III	1.39	0.75		NAMPT,NMNAT2,NMNAT3
Dermatan Sulfate Biosynthesis	1.39	0.393	-1	CHST1,CHST11,CHST2,DSEL,HS3ST1,HS3ST3A1,HS3ST6,SULT2B1,UST,WSCD1,WSCD2
L1CAM interactions	1.38	0.312	0.365	ALCAM,AP2S1,CD24,CHL1,CNTN1,CSNK2B,DNM1,EPHB2,FGFR1,HSPA8,ITGA9,KIF4A,LAMA5,NCAM1,NFASC,NRP2,RPS6KA4,RPS6KA6,SCN3B,SCN8A,SCN9A,SPTBN1,SPTBN5,TUBA1A,TUBA1C,TUBA8,TUBB2A,TUBB3,TUBB4A,TUBB6
CD28 Signaling in T Helper Cells	1.38	0.306	-0.728	AKT3,ARPC1B,CALM1 (includes others),CARD11,CD247,CD28,CD3D,CD3E,CD3G,CTLA4,FCER1G,FOS,FYN,HLA-A,HLA-B,HLA-DOA,HLA-DOB,HLA-DPB1,HLA-DQA1,HLA-DQB1,HLA-DQB2,HLA-DRA,HLA-DRB1,IKBKE,LCK,LCP2,NFATC2,PIK3C2G,PIK3R6,PRKCQ,PTPRC,RELB,SYK,TRBC1
Apelin Cardiomyocyte Signaling	1.37	0.318	1.732	AKT3,ATP2A3,CAT,HIF1A,MAPK4,MAPK6,MAPK7,MYL9,MYLK,PIK3C2G,PIK3R6,PLCB1,PLCB2,PLCB4,PLCD1,PLCE1,PLCG2,PLCH2,PLN,PRKCA,PRKCB,PRKCQ,PRKD1,SLC8A1,SLC8A2,SLC9A2,SLC9A5
GPCR-Mediated Integration of Enteroendocrine Signaling Exemplified by an L Cell	1.36	0.347	1.5	ADCY2,ADCY4,ADCY5,ADCY6,ADCY8,ADRB2,GAL,GNA15,GUCY1B1,PLCB1,PLCB2,PLCB4,PLCD1,PLCE1,PLCG2,PLCH2,PRKAR2B
Immunogenic Cell Death Signaling	1.35	0.328	-4.264	ANXA1,BAK1,BCL2,CALR,CFLAR,CGAS,CXCL10,FPR1,GZMA,GZMB,HSPA2,HSPA4,HSPA5,HSPA8,IFNGR1,IL1B,MLKL,NLRP3,PANX1,PGAM5,PRF1,PYCARD
IL-13 Signaling	1.35	0.321	-0.2	AKT3,ALOX15B,ANO1,ARG1,CD36,CHI3L1,DEFB103A/DEFB103B,DEFB4A/DEFB4B,FGR,FYN,HBEGF,IL13RA1,IL17A,IL4R,LCK,LYN,PIK3C2G,PIK3R6,POSTN,SOCS1,SOCS3,SPDEF,STAT1,STAT3,TSLP
NFAT in Reg. of the Imm. Response	1.35	0.289	-2.343	AKAP5,AKT3,BLNK,CALM1 (includes others),CD247,CD28,CD3D,CD3E,CD3G,FCER1A,FCER1G,FCGR1A,FCGR2A,FCGR3A/FCGR3B,FOS,FYN,GNA15,GNAZ,GNG11,GNG7,HLA-A,HLA-B,HLA-DOA,HLA-DOB,HLA-DPB1,HLA-DQA1,HLA-DQB1,HLA-DQB2,HLA-DRA,HLA-DRB1,IGHA1,IKBKE,KPNA2,LCK,LCP2,LYN,MRAS,NFATC2,PIK3C2G,PIK3R6,PLCB1,PLCB2,PLCB4,PLCG2,PRKCQ,RASD2,RCAN2,RELB,SYK,TRBC1
HMGB1 Signaling	1.33	0.298	-0.853	AKT3,CCL2,CXCL8,EDA,FOS,ICAM1,IFNGR1,IL12B,IL17A,IL17F,IL1A,IL1B,IL36A,IL36B,IL36G,IL37,LEP,LIF,MRAS,OSM,PIK3C2G,PIK3R6,PLAT,RAC2,RAC3,RASD2,RELB,RHOB,RHOC,RHOG,RND1,RND2,SELE,TNFSF10,TNFSF12,TNFSF13B,TNFSF15,TNFSF8,TNFSF9
Transport of inorganic cations/anions and amino acids/oligopeptides	1.33	0.324	0.209	CALM1 (includes others),SLC12A2,SLC1A1,SLC1A2,SLC1A6,SLC24A5,SLC25A29,SLC26A2,SLC26A4,SLC26A9,SLC34A2,SLC38A4,SLC4A5,SLC4A7,SLC4A8,SLC6A14,SLC7A1,SLC7A11,SLC7A5,SLC8A1,SLC8A2,SLC9A2,SLC9A5
Leukocyte Extravasation Signaling	1.32	0.29	-1.333	ACTA2,ACTC1,ACTG2,ACTN1,ARHGAP6,CLDN1,CLDN10,CLDN16,CLDN17,CLDN23,CLDN3,CLDN5,CLDN8,CXCR4,CYBB,DLC1,EDIL3,ICAM1,ITGAL,JAM3,MMP1,MMP12,MMP16,MMP2,MMP25,MMP28,MMP3,MMP7,MMP9,NCF1,NCF2,NCF4,PIK3C2G,PIK3R6,PLCG2,PRKCA,PRKCB,PRKCQ,PRKD1,RAC2,RAPGEF3,RASGRP1,SELPLG,TIMP2,TIMP3,TIMP4,VAV3
Triacylglycerol Degr.	1.32	0.375	1.508	AADAC,ABHD16A,ABHD6,CES1,CES3,LIPE,LIPG,LPL,PNLIPRP3,PNPLA3,PNPLA5,TNFAIP6
Sulfur amino acid metabolism	1.32	0.409	-1	BHMT2,CDO1,ETHE1,FMO1,GOT1,GOT2,MAT1A,SQOR,TST
CTLA4 Signaling in Cytotoxic T Cells	1.31	0.289	0.295	AKT3,AP1S3,AP2S1,CARD11,CD247,CD28,CD3D,CD3E,CD3G,CD8A,CTLA4,FCER1G,FGR,FOS,FOXP3,FYN,HLA-A,HLA-B,HLA-C,HLA-DOA,HLA-DOB,HLA-DPB1,HLA-DQA1,HLA-DQB1,HLA-DQB2,HLA-DRA,HLA-DRB1,HLA-E,HMOX1,IDO1,ITGAL,LCK,LCP2,LYN,MRAS,NFATC2,PIK3C2G,PIK3R6,PLCG2,PLD4,PLD6,PPM1J,PRKCQ,RAC2,RAC3,RASD2,TRBC1,VAV3
Acute Phase Response Signaling	1.31	0.294	-2.117	AKT3,C1QA,C1QB,C1QC,C1R,CEBPB,CFB,CP,CRABP1,CRABP2,FN1,FOS,HMOX1,HMOX2,IKBKE,IL1A,IL1B,IL1RN,IL36A,IL36B,IL36G,IL36RN,IL37,IRAK1,MRAS,MYD88,OSM,OSMR,RASD2,RBP4,RBP5,RELB,SAA1,SAA2,SERPINA1,SERPINA3,SHC1,SOCS1,SOCS3,SOD2,STAT3,TF
Plasma lipoprotein assembly, remodeling, and clearance	1.29	0.333	-0.229	AMN,ANGPTL4,AP2S1,APOB,APOC1,APOC2,APOE,CES3,CIDEC,CUBN,FURIN,GPIHBP1,LDLR,LIPG,LPL,NR1H3,P4HB,PCSK6,PCSK9
Glutathione Redox Reactions I	1.29	0.421	0.707	GPX2,GPX3,GSTM1,GSTM2,GSTP1,GSTT2/GSTT2B,MGST1,MGST3
G alpha signalling events.3	1.29	0.324	3.411	ADCY2,ADCY4,ADCY5,ADCY6,ADCY8,ADCYAP1R1,ADM2,ADRB2,GNAZ,GNG11,GNG7,GPR39,HRH2,HTR7,PDE11A,PDE1A,PDE2A,PDE3A,PDE3B,PDE8B,PTH1R,RAMP2
Neurotransmitter receptors and postsynaptic signal transmission	1.27	1		HTR3A,NBEA
Class C/3	1.27	1		GABBR1,GRM2
Transport of glycerol from adipocytes to the liver by Aquaporins	1.27	1		AQP7,AQP9
Alanine metabolism	1.27	1		GPT,GPT2
Intracellular oxygen transport	1.27	1		CYGB,MB
Choline Degr. I	1.27	1		ALDH7A1,CHDH
Alanine Degr. III	1.27	1		GPT,GPT2
Alanine Biosynthesis II	1.27	1		GPT,GPT2
Spermidine Biosynthesis I	1.27	1		AMD1,SRM
Glutamate Degr. II	1.27	1		GOT1,GOT2
Aspartate Biosynthesis	1.27	1		GOT1,GOT2
Heparan Sulfate Biosynthesis	1.27	0.349	-0.577	AADAC,CES3,CHST1,CHST11,CHST2,EXTL1,HS3ST1,HS3ST3A1,HS3ST6,LIPE,SULT2B1,TNFAIP6,UST,WSCD1,WSCD2
Nucleosome assembly	1.27	0.361	-3.606	CENPA,CENPI,CENPK,CENPN,CENPO,CENPS/CENPS-CORT,CENPW,H2AJ,H2AX,H2BC12,HJURP,KNL1,OIP5
Glutamate Recept. Signaling	1.27	0.361	2.236	CALM1 (includes others),GLUL,GNG11,GNG7,GRID1,GRIK2,GRIN2A,GRIP1,GRM2,HOMER1,SLC1A1,SLC1A2,SLC1A6
POU5F1 , SOX2, NANOG activate genes related to proliferation	1.26	0.571	0	FGF2,SALL4,SOX2,STAT3
Interleukin-12 family signaling	1.26	0.438	-2.646	IL12B,IL12RB1,IL12RB2,IL23A,P4HB,STAT1,STAT3
γ-linolenate Biosynthesis II	1.26	0.438	1.633	ACSBG1,ACSF2,FADS1,FADS2,SLC27A2,SLC27A4,SLC27A6
IL-8 Signaling	1.26	0.284	-0.729	AKT3,ANGPT1,BCL2,CCND1,CSTB,CXCL1,CXCL8,CXCR1,CXCR2,CYBB,EIF4EBP1,FOS,GNA15,GNAZ,GNG11,GNG7,HBEGF,HMOX1,ICAM1,IKBKE,IRAK1,IRAK2,IRAK3,ITGAX,MAP4K4,MMP2,MMP9,MRAS,MYL9,NCF1,NCF2,PDGFC,PGF,PIK3C2G,PIK3R6,PLCB2,PLD4,PLD6,PRKCA,PRKCB,PRKCQ,PRKD1,PTGS2,RAC2,RAC3,RASD2,RHOB,RHOC,RHOG,RND1,RND2,VEGFA
WNT/Ca+ p'way	1.25	0.333	1.5	CREB3L1,FZD4,FZD5,FZD7,FZD8,NFATC2,PLCB1,PLCB2,PLCB4,PLCD1,PLCE1,PLCG2,PLCH2,PRKCA,RELB,ROR1,SMO,WNT5A
Antioxidant Action of Vitamin C	1.24	0.308	1.279	CSF2RA,CSF2RB,GSTO1,HMOX1,IKBKE,PLA2G2A,PLA2G2F,PLA2G3,PLA2G4B,PLA2G4D,PLA2G4E,PLA2G6,PLAAT1,PLAAT3,PLAAT5,PLCB1,PLCB2,PLCB4,PLCD1,PLCE1,PLCG2,PLCH2,PLD4,PLD6,PNPLA3,RELB,SLC23A2,SLC2A4
Carnitine metabolism	1.24	0.462	0.816	ACACB,MID1IP1,PPARD,PRKAB2,SLC22A5,THRSP
Superp'way of Citrulline Metabolism	1.24	0.462	-0.816	ARG1,ARG2,ASL,NOS1,NOS2,PRODH
Bile acid and bile salt metabolism	1.24	0.385	2.53	ACOX2,AKR1C1/AKR1C2,AKR1C3,CH25H,CYP27A1,CYP39A1,CYP46A1,OSBPL1A,PTGIS,SLC27A2
Pyroptosis	1.24	0.385	-3.162	BAK1,CASP4,CASP5,CYCS,GSDMD,GSDME,GZMB,IL1A,IL1B,IRF1
GABA synthesis, release, reuptake and degradation	1.24	0.5	-0.447	ABAT,ALDH5A1,HSPA8,SLC6A1,VAMP2
Aspartate and asparagine metabolism	1.24	0.5	-0.447	ASPA,ASPG,GOT1,GOT2,NAT8L
PXR/RXR Activation	1.22	0.35	1.069	ABCC3,AKT3,ALAS1,ALDH3A2,CES3,CYP3A4,CYP3A5,GSTM1,GSTM2,HMGCS2,NR1I3,PPARGC1A,PRKAR2B,UGT1A9 (includes others)
Binding and Uptake of Ligands by Scavenger Recept.	1.22	0.364	0	APOB,APOE,APOL1,CALR,CD36,COLEC12,HSPH1,HYOU1,IGHA1,SAA1,SCARA5,SPARC
Glycosaminoglycan metabolism	1.2	0.315	3.962	B3GAT3,B3GNT3,BCAN,BGN,CHSY3,CSPG4,DCN,DSEL,FMOD,GPC2,GPC3,GPC6,HMMR,HPSE2,LYVE1,OGN,OMD,PRELP,SDC2,SDC4,SLC26A2,ST3GAL3,UST
Oxidative Ethanol Degr. III	1.2	0.391	0	ACSS3,ALDH1A3,ALDH3A2,ALDH7A1,CYP2C18,CYP2J2,CYP2S1,CYP2U1,CYP2W1
Factors Promoting Cardiogenesis in Vertebrates	1.18	0.296	3.536	ACVR1C,APC2,BMP6,BMP8B,BMPR1B,CAMK2B,CCND1,CREB3L1,FZD4,FZD5,FZD7,FZD8,PLCB1,PLCB2,PLCB4,PLCD1,PLCE1,PLCG2,PLCH2,PRKCA,PRKCB,PRKCQ,PRKD1,SMAD9,SMO,TCF7L1,TGFBR2,TGFBR3,WNT10B,WNT2B,WNT3A,WNT5A,WNT7B,WNT9A
Protein Kinase A Signaling	1.17	0.268	2.321	ADCY2,ADCY4,ADCY5,ADCY6,ADCY8,ADD3,AKAP12,AKAP5,CALM1 (includes others),CAMK2B,CDC25A,CDC25B,CDC25C,CDKN3,CNGA1,CNGB1,CREB3L1,DUSP2,DUSP6,DUSP8,DUSP9,ENPP1,GDPD3,GLI3,GNG11,GNG7,GUCY1B1,GYS1,H1-2,LIPE,MTMR7,MYL9,MYLK,NFATC2,PALM2AKAP2,PDE11A,PDE1A,PDE2A,PDE3A,PDE3B,PDE5A,PDE8B,PDE9A,PHKG1,PLCB1,PLCB2,PLCB4,PLCD1,PLCE1,PLCG2,PLCH2,PLD6,PLN,PPP1R14A,PPP1R1B,PPP1R3C,PRKAR2B,PRKCA,PRKCB,PRKCQ,PRKD1,P…
Synaptogenesis Signaling	1.16	0.273	2.433	ADCY2,ADCY4,ADCY5,ADCY6,ADCY8,AKT3,AP2S1,APOE,ARPC1B,CACNA2D1,CACNA2D2,CACNB1,CACNB2,CALM1 (includes others),CAMK2B,CDH19,CDH20,CDH26,CDH3,CDH4,CPLX3,CREB3L1,EFNB2,EFNB3,EIF4EBP1,EPHA2,EPHA3,EPHB1,EPHB2,EPHB6,FGR,FYN,GRIN2A,GRM2,GUCY1B1,HSPA8,KALRN,LCK,LRP8,LYN,MAP1B,MAPT,MRAS,NECTIN3,NLGN1,NLGN4X,NRXN3,NTRK2,PIK3C2G,PIK3R6,PLCG2,PRKAR2B,RASD2,RASGRP1,RASGRP2,RELN,SHC1,SHC2,SHE,SNCA,SNCG,STXBP6,S…
T Cell Recept. Signaling	1.16	0.283	-0.905	AKT3,CALM1 (includes others),CARD11,CD247,CD28,CD3D,CD3E,CD3G,CD8A,CTLA4,DUSP6,FCER1G,FOS,FYN,HLA-A,HLA-B,HLA-C,HLA-DOA,HLA-DOB,HLA-DPB1,HLA-DQA1,HLA-DQB1,HLA-DQB2,HLA-DRA,HLA-DRB1,HLA-E,ICAM1,ICOS,IKBKE,ITGAL,LCK,LCP2,MRAS,NFATC2,PIK3C2G,PIK3R6,PLCG2,PRKCQ,PTPN22,PTPN7,PTPRC,RASD2,RASGRP1,RELB,TCF7L1,TRBC1,VAV3
Endocannabinoid Neuronal Synapse P'way	1.16	0.298	0	ABHD6,ADCY2,ADCY4,ADCY5,ADCY6,ADCY8,CACNA1G,CACNA1H,CACNA2D1,CACNA2D2,CACNA2D3,CACNB1,CACNB2,DNAH1,GNA15,GNG11,GNG7,GRIN2A,GUCY1B1,MAPK4,MAPK6,MAPK7,PLCB1,PLCB2,PLCB4,PLCD1,PLCE1,PLCG2,PLCH2,PRKAR2B,PTGS2
Peroxisomal lipid metabolism	1.16	0.4	2.828	ACBD4,ACOX2,ALDH3A2,CRAT,NUDT7,PECR,PHYH,SLC27A2
Interleukin-20 family signaling	1.16	0.4	-1.414	IL19,IL20,IL20RB,IL22RA2,JAK3,SOCS3,STAT1,STAT3
Growth hormone receptor signaling	1.16	0.4	-0.707	GHR,IRS2,LYN,PRLR,SOCS1,SOCS3,STAT1,STAT3
Xenobiotic Metabolism Signaling	1.14	0.274		ABCC3,AHRR,ALDH1A3,ALDH1L1,ALDH3A2,ALDH5A1,ALDH7A1,CAMK2B,CAT,CES1,CES3,CHST1,CHST11,CHST2,CYP1A1,CYP1B1,CYP3A4,CYP3A5,FMO1,FMO5,GRIP1,GSTA3,GSTM1,GSTM2,GSTM5,GSTO1,GSTP1,GSTT2/GSTT2B,HMOX1,HS3ST1,HS3ST3A1,HS3ST6,IL1A,IL1B,IL4I1,MAF,MAP3K9,MAPK7,MGST1,MGST3,MRAS,NCOR2,NOS2,NR1I3,PIK3C2G,PIK3R6,PPARGC1A,PPM1J,PRKCA,PRKCB,PRKCQ,PRKD1,RASD2,RELB,SMOX,SOD3,SULT2B1,UGT1A9 (includes others),UGT8,UST,WS…
Gap junction trafficking and regulation	1.13	0.37	0	DNM1,GJB1,GJB2,TUBA1A,TUBA1C,TUBA8,TUBB2A,TUBB3,TUBB4A,TUBB6
Activation of NMDA receptors and postsynaptic events	1.13	0.317	0.5	ADCY8,CALM1 (includes others),CAMK2B,DLG2,GRIN2A,KPNA2,LRRC7,MAPT,NRGN,PRKAB2,PRKAR2B,RASGRF2,RPS6KA6,TUBA1A,TUBA1C,TUBA8,TUBB2A,TUBB3,TUBB4A,TUBB6
Xenobiotic Metabolism AHR Signaling	1.12	0.313	0.447	AHRR,ALDH1A3,ALDH1L1,ALDH3A2,ALDH5A1,ALDH7A1,CYP1A1,CYP1B1,GSTA3,GSTM1,GSTM2,GSTM5,GSTO1,GSTP1,GSTT2/GSTT2B,IL1A,IL1B,MGST1,MGST3,RELB,UGT1A9 (includes others)
Neutrophil Extracellular Trap Signaling	1.11	0.267	-3	AKT3,ARG2,C1QA,C1QB,C1QC,CASP10,CASP4,CASP5,CASP7,CCR1,CCR5,CD14,CD209,CLEC7A,COL11A1,COL16A1,COL17A1,COL21A1,COL24A1,COL28A1,COL8A1,CXCL8,CXCR2,CYBB,FCGR3A/FCGR3B,FGR,FPR1,FYN,GSDMD,HIF1A,IGHA1,IL1B,ITGAL,KCNN3,LCK,LTF,LYN,MLKL,MMP2,MMP9,NCF1,NCF2,NLRP3,NOS2,PIK3C2G,PIK3R6,PLA2G2A,PLA2G2F,PLA2G3,PLA2G4B,PLA2G4D,PLA2G4E,PLA2G6,PLAAT1,PLAAT3,PLAAT5,PLCB1,PLCB2,PLCB4,PLCD1,PLCE1,PLCG2,PLCH2,PNPLA3,…
Glycerophospholipid biosynthesis	1.11	0.302	-0.392	AGPAT1,AGPAT4,AGPAT5,AWAT2,CHKA,CHPT1,CPNE7,CSNK2B,DGAT2L6,ETNK2,GPAM,GPAT3,GPD1,GPD1L,LPCAT1,LPIN2,PLA2G2A,PLA2G2F,PLA2G4B,PLA2G4D,PLA2G4E,PLA2G6,PLAAT3,PLD4,PLD6,PNPLA3
RHO GTPases activate IQGAPs	1.09	0.375	-1	CALM1 (includes others),IQGAP3,TUBA1A,TUBA1C,TUBA8,TUBB2A,TUBB3,TUBB4A,TUBB6
Noradrenaline and Adrenaline Degr.	1.09	0.375	-1	ADH1B,ADH7,ADHFE1,ALDH1A3,ALDH3A2,ALDH7A1,DHRS9,IL4I1,SMOX
JAK1 and JAK3 in γc Cytokine Signaling	1.09	0.317		BLNK,IL21R,IL2RA,IL4R,IL7R,IL9R,IRS2,JAK3,MRAS,PIK3C2G,PIK3R6,RASD2,SHC1,SOCS1,SOCS3,STAT1,STAT3,SYK,TSLP
Prodn. of NO and ROS in Macrophages	1.09	0.28	-0.926	AKT3,APOB,APOC1,APOC2,APOD,APOE,APOL1,ARG2,CAT,CLU,CYBB,FOS,IFNGR1,IKBKE,IRF1,IRF8,JAK3,LYZ,MAP3K9,NCF1,NCF2,NCF4,NOS2,PIK3C2G,PIK3R6,PLCG2,PPM1J,PPP1R14A,PPP1R3C,PRKCA,PRKCB,PRKCQ,PRKD1,RAC2,RAC3,RBP4,RELB,RHOB,RHOC,RHOG,RND1,RND2,S100A8,SERPINA1,STAT1,TLR2
Cellular hexose transport	1.09	0.429	0.816	SLC2A10,SLC2A11,SLC2A4,SLC2A9,SLC5A1,SLC5A9
Chondroitin Sulfate Biosynthesis	1.09	0.355	-1	CHST1,CHST11,CHST2,CHSY3,HS3ST1,HS3ST3A1,HS3ST6,SULT2B1,UST,WSCD1,WSCD2
Heparan Sulfate Biosynthesis	1.09	0.327	-0.277	AADAC,B3GAT3,CES3,CHST1,CHST11,CHST2,EXTL1,HS3ST1,HS3ST3A1,HS3ST6,LIPE,SULT2B1,TNFAIP6,UST,WSCD1,WSCD2
Cell Cycle: G2/M DNA Damage Checkpoint Reg.	1.09	0.327	1.604	AURKA,BORA,CCNB1,CCNB2,CDC25B,CDC25C,CDK1,CDKN1A,CHEK1,CKS2,PKMYT1,PLK1,SFN,TOP2A,WEE1,YWHAQ
Colorectal Cancer Metastasis Signaling	1.07	0.272	1.786	ADCY2,ADCY4,ADCY5,ADCY6,ADCY8,AKT3,BIRC5,CCND1,EGF,FOS,FZD4,FZD5,FZD7,FZD8,GNA15,GNAZ,GNG11,GNG7,GUCY1B1,IFNGR1,JAK3,MMP1,MMP12,MMP16,MMP2,MMP25,MMP28,MMP3,MMP7,MMP9,MRAS,NOS2,PDGFC,PGF,PIK3C2G,PIK3R6,PRKAR2B,PTGS2,RAC2,RAC3,RASD2,RELB,RHOB,RHOC,RHOG,RND1,RND2,SMO,STAT1,STAT3,TCF7L1,TGFBR2,TLR2,TLR7,TLR8,VEGFA,WNT10B,WNT2B,WNT3A,WNT5A,WNT7B,WNT9A
Arsenate Detoxification I	1.07	0.6		AS3MT,GSTO1,PNP
NAD Biosynthesis from 2-amino-3-carboxymuconate Semialdehyde	1.07	0.6		NMNAT2,NMNAT3,QPRT
Urea Cycle	1.07	0.6		ARG1,ARG2,ASL
Citrulline-NO Cycle	1.07	0.6		ASL,NOS1,NOS2
Signaling by Leptin	1.06	0.455	0.447	IRS2,LEP,LEPR,SOCS3,STAT3
RHO GTPases Activate Rhotekin and Rhophilins	1.05	0.5	2	LIN7B,RHOB,RHOC,RHPN2
Tryptophan catabolism	1.05	0.5	-1	IDO1,KYAT1,KYNU,SLC7A5
TRAIL signaling	1.05	0.5	-2	CASP10,CFLAR,TNFRSF10A,TNFSF10
Interleukin-9 signaling	1.05	0.5	-2	IL9R,JAK3,STAT1,STAT3
Extrinsic Prothrombin Activation P'way	1.05	0.5		F10,F12,F3,F5
Oleate Biosynthesis II	1.05	0.5	2	FADS1,FADS2,PTPRT,SCD5
Superoxide Radicals Degr.	1.05	0.5	1	CAT,CYGB,SOD2,SOD3
tRNA Splicing	1.05	0.343	2.53	ENPP1,GDPD3,PDE11A,PDE1A,PDE2A,PDE3A,PDE3B,PDE5A,PDE8B,PDE9A,PLD6,TDP2
Formation of Fibrin Clot	1.05	0.381	1.414	CD177,F10,F12,F2R,F3,F5,SERPINA5,SERPINE2
Metabolism of steroid hormones	1.05	0.381	-0.707	AKR1B15,HSD11B1,HSD17B1,HSD17B2,SRD5A3,STAR,STARD4,TSPOAP1
SLE in T Cell Signaling	1.05	0.275	-0.146	AKT3,CASP10,CASP4,CASP5,CASP7,CD247,CD28,CD3D,CD3E,CD3G,CREB3L1,FCER1G,FOS,FOXP3,HLA-A,HLA-B,HLA-C,HLA-DOA,HLA-DOB,HLA-DPB1,HLA-DQA1,HLA-DQB1,HLA-DQB2,HLA-DRA,HLA-DRB1,HLA-E,ICOS,IL12B,IL17A,IL23A,ITGAL,LEP,LEPR,MRAS,NFATC2,NOS1,NOS2,PIK3C2G,PIK3R6,PPM1J,RAC2,RAC3,RASD2,RHOB,RHOC,RHOG,RND1,RND2,RORC,SELPLG,STAT3,SYK,TRBC1
Insulin Secretion Signaling	1.04	0.271	1.54	ABCC9,ADCY2,ADCY4,ADCY5,ADCY6,ADCY8,AGO4,CACNA1G,CACNA1H,CACNA2D1,CACNA2D2,CACNA2D3,CACNB1,CACNB2,CAMK2B,CHRM3,CPE,CREB3L1,EIF2B2,EIF2S1,EIF4A1,EIF4A3,EIF4E,EIF4E3,EIF4EBP1,FGR,FURIN,FYN,GHR,GNA15,GUCY1B1,JAK3,KCNB1,KCNJ11,KCNJ8,KLF11,LCK,LYN,NALCN,PCSK2,PIK3C2G,PIK3R6,PLCB1,PLCB2,PLCB4,PLCD1,PLCE1,PLCG2,PLCH2,PRKAR2B,PRKCA,PRKCB,PRKCQ,PRKD1,PRLR,RYR2,SLC2A4,STAT1,STAT3,VAMP2
RHO GTPases activate PKNs	1.04	0.357	1.265	CDC25C,MYH11,MYH14,MYL9,PKN1,PPP1R14A,RHOB,RHOC,SFN,YWHAQ
NFKBIE Signaling	1.04	0.326	-3.357	CD247,CD3D,CD3E,CD3G,CXCL8,FCER1G,IKBKE,RELB,TNFSF10,TNFSF12,TNFSF13B,TNFSF15,TNFSF8,TNFSF9,TRBC1
Aldosterone Signaling in Epithelial Cells	1.03	0.282	1.698	ABCC9,CRYAB,DNAJB4,DNAJB5,DNAJB6,DNAJC4,HSPA12A,HSPA12B,HSPA2,HSPA4,HSPA4L,HSPA5,HSPA8,HSPB2,HSPB6,HSPB7,HSPH1,KCNJ8,KCNMA1,KCNMB4,LRRC55,NR3C2,PIK3C2G,PIK3R6,PIP5K1B,PLCB1,PLCB2,PLCB4,PLCD1,PLCE1,PLCG2,PLCH2,PRKCA,PRKCB,PRKCQ,PRKD1,SASS6,SGK1,SLC12A2,SMO
PKR in IFN Induction and Antiviral Response	1.02	0.29	-1.225	BID,CASP5,COLEC12,CYCS,EIF2AK2,EIF2S1,FCGR1A,FOS,HSPA2,HSPA4,HSPA5,HSPA8,IFIH1,IFNGR1,IKBKE,IL1B,IRF1,IRF9,MYD88,NLRP1,NLRP3,PDGFB,PDGFC,PDGFD,PDGFRB,PYCARD,RELB,RIGI,SCARA5,STAT1,STAT3
MyD88:MAL cascade initiated on plasma membrane	1.02	0.333	-2.496	CD14,CD36,IRAK1,IRAK2,IRAK3,MYD88,PELI2,S100A1,S100A8,S100A9,SOCS1,TLR2,UBE2N
Retinoic acid Mediated Apoptosis Signaling	1.02	0.333	-1.667	BID,CFLAR,CRABP1,CRABP2,CYCS,IRF1,PARP14,PARP9,RARB,RXRB,RXRG,TNFRSF10A,TNFSF10
Pancreatic Secretion Signaling	1.01	0.272	5.443	ADCY2,ADCY4,ADCY5,ADCY6,ADCY8,AKT3,AMY2B,ANO1,AQP1,AQP5,ARHGEF10,ARHGEF15,ARHGEF17,ARHGEF6,ATP2A3,CA11,CA13,CA14,CA3,CA6,CA9,CD38,CHRM3,CLCA2,EGF,EIF4EBP1,GUCY1B1,KCNMA1,KCNN4,KLK6,LIPE,LIPG,LPL,PIK3C2G,PIK3R6,PLCB1,PLCB2,PLCB4,PLCD1,PLCE1,PLCG2,PLCH2,PPP1R14A,PPP1R3C,PRKAR2B,PRKCA,PRKCB,PRKCQ,PRKD1,RAPGEF3,RYR2,SLC12A2,SLC4A7,STXBP6,VAMP2
Antiproliferative TOB in T Cell Signaling	1	0.344	3	CCNA2,CCNE1,CCNE2,CD247,CD28,CD3D,CD3E,CD3G,FCER1G,TGFBR2,TRBC1
Dopamine-DARPP32 Feedback in cAMP Signaling	0.994	0.281	2.268	ADCY2,ADCY4,ADCY5,ADCY6,ADCY8,ATP2A3,CACNA2D1,CACNA2D2,CACNA2D3,CACNB1,CACNB2,CALM1 (includes others),CREB3L1,GRIN2A,GUCY1A2,GUCY1B1,KCNJ11,KCNJ14,KCNJ15,KCNJ8,NOS1,PLCB1,PLCB2,PLCB4,PLCD1,PLCE1,PLCG2,PLCH2,PPM1J,PPP1R14A,PPP1R1B,PPP1R3C,PRKAR2B,PRKCA,PRKCB,PRKCQ,PRKD1,PRKG1,PRKG2
Reg. of the EMT in Devel. P'way	0.992	0.301	1.789	AXIN2,FZD4,FZD5,FZD7,FZD8,GLI2,GLI3,GLIS1,GLIS2,HIF1A,PTCH1,PTCH2,RELB,SMO,TCF7L1,TWIST1,WNT10B,WNT2B,WNT3A,WNT5A,WNT7B,WNT9A
iNOS Signaling	0.992	0.326	-2.714	CALM1 (includes others),CD14,FOS,IFNGR1,IKBKE,IRAK1,IRAK2,IRAK3,IRF1,JAK3,MYD88,NOS2,RELB,STAT1
NK Cell Signaling	0.987	0.277	-2.03	AKT3,CD226,CD247,CD48,FCER1G,FCGR2A,FCGR3A/FCGR3B,FYN,HLA-A,HLA-B,HLA-C,HLA-E,HSPA2,HSPA4,HSPA5,HSPA8,IL12B,IL12RB1,IL12RB2,ITGAL,JAK3,KLRB1,KLRC4-KLRK1/KLRK1,LCK,LCP2,MAP3K9,MRAS,MYD88,NFATC2,PAK3,PIK3C2G,PIK3R6,PLCG2,PRKCQ,RAC2,RAC3,RAET1L,RASD2,RELB,SYK,TNFSF10,ULBP2,VAV3
Human Embryonic Stem Cell Pluripotency	0.985	0.276	3.727	AKT3,APC2,BMP6,BMP8B,BMPR1B,DUSP9,FGF2,FGFR1,FGFRL1,FZD4,FZD5,FZD7,FZD8,ID1,ID4,JAK3,LIF,LIFR,MRAS,NTF4,NTRK2,NTRK3,PDGFB,PDGFC,PDGFD,PDGFRB,PIK3C2G,PIK3R6,PRKCA,PRKCB,PRKCQ,PRKD1,RASD2,SALL4,SMAD9,SMO,SOX2,STAT3,TGFBR2,WNT10B,WNT2B,WNT3A,WNT5A,WNT7B,WNT9A
GP6 Signaling	0.984	0.288	2.043	AKT3,CALM1 (includes others),COL11A1,COL16A1,COL17A1,COL21A1,COL24A1,COL28A1,COL8A1,FCER1G,FYN,LAMA2,LAMA4,LAMA5,LAMB2,LAMC3,LCP2,LYN,PIK3C2G,PIK3R6,PLCG2,PRKCA,PRKCB,PRKCQ,PRKD1,RASGRP2,RHOG,SCHIP1,SYK,VAV3
Semaphorin interactions	0.971	0.306	2.065	CDK5R1,DPYSL3,FYN,MYH11,MYH14,MYL9,PAK3,PLXNA2,PLXNA3,PLXNA4,PTPRC,RHOB,RHOC,RND1,SEMA3A,SEMA3E,SEMA5A,SEMA7A,TREM2
GPER1 signaling	0.969	0.333	2.887	ADCY2,ADCY4,ADCY5,ADCY6,ADCY8,FN1,GNAZ,GNG11,GNG7,GPER1,PRKAR2B,SHC1
Prolactin Signaling	0.967	0.294	1.213	ABCC9,CEBPB,FOS,FYN,IRF1,KCNJ8,KCNMA1,KCNMB4,LRRC55,MRAS,NMI,PIK3C2G,PIK3R6,PLCG2,PRKCA,PRKCB,PRKCQ,PRKD1,PRLR,RASD2,SHC1,SOCS1,SOCS3,STAT1,STAT3
HEY1 Signaling	0.966	0.282	1.183	ACVR1C,AKT3,AR,BMP6,BMP8B,BMPR1B,CDKN1A,E2F2,E2F7,E2F8,GATA3,HEY1,HIF1A,MFAP5,MMP1,MMP12,MMP16,MMP2,MMP25,MMP28,MMP3,MMP7,MMP9,MYH11,NCOR2,NTRK3,PDGFC,PGF,PIK3C2G,PIK3R6,PRKAB2,SMAD9,TGFBR2,TGFBR3,VEGFA
Gαs Signaling	0.961	0.292	2.683	ADCY2,ADCY4,ADCY5,ADCY6,ADCY8,ADD3,ADRB2,CHRM1,CHRM3,CNGA1,CNGB1,CREB3L1,GNA15,GNAZ,GNG11,GNG7,GPER1,GUCY1B1,HCAR3,HRH2,HTR7,MRAS,PRKAR2B,PTH1R,RAPGEF3,RYR2
Metabolism of nitric oxide: NOS3 activation and regulation	0.958	0.4	0.816	CALM1 (includes others),CAV1,CYGB,DDAH1,NOSTRIN,ZDHHC21
Synthesis of Prostaglandins	0.958	0.4	0	AKR1C3,HPGDS,PTGES2,PTGIS,PTGS2,TBXAS1
NANOG in Mammalian Embryonic Stem Cell Pluripotency	0.946	0.287	0.302	AKT3,APC2,BMP6,BMP8B,BMPR1B,FZD4,FZD5,FZD7,FZD8,JAK3,LIF,LIFR,MRAS,PIK3C2G,PIK3R6,RASD2,SALL4,SHC1,SMAD9,SMO,SOX2,STAT3,TCF7L1,WNT10B,WNT2B,WNT3A,WNT5A,WNT7B,WNT9A
Interleukin-2 family signaling	0.945	0.325	-2.496	CSF2RA,CSF2RB,GAB2,IL21R,IL2RA,INPP5J,JAK3,LCK,SHC1,STAT1,STAT3,SYK,SYNJ2
Dermatan Sulfate Biosynthesis	0.945	0.325	-0.302	B3GAT3,CHST1,CHST11,CHST2,CHSY3,DSEL,HS3ST1,HS3ST3A1,HS3ST6,SULT2B1,UST,WSCD1,WSCD2
Glutamate binding, activation of AMPA receptors and synaptic plasticity	0.943	0.364	1.414	AKAP5,AP2S1,CAMK2B,GRIP1,GRIP2,PRKCA,PRKCB,TSPAN7
ISGylation Signaling	0.933	0.295	-3.128	BIRC5,CCND1,DTX3L,EIF2AK2,HERC5,HIF1A,IFIH1,IRF1,IRF7,IRF8,IRF9,ISG15,ITGAL,LIPG,PRKN,RIGI,STAT1,TLR2,TLR7,TLR8,UBE2L6,UBE2N,USP18
Type II Diabetes Mellitus Signaling	0.932	0.282	0.258	ACSBG1,ACSF2,ADIPOQ,AKT3,CACNA1G,CACNA1H,CACNA2D1,CACNA2D2,CACNA2D3,CACNB1,CACNB2,CD36,CEBPB,IKBKE,IRS2,KCNJ11,PIK3C2G,PIK3R6,PPARG,PRKAB2,PRKCA,PRKCB,PRKCQ,PRKD1,RELB,SLC27A2,SLC27A4,SLC27A6,SLC2A4,SMPD1,SMPD3,SOCS1,SOCS3
Relaxin Signaling	0.927	0.28	3.13	ADCY2,ADCY4,ADCY5,ADCY6,ADCY8,AKT3,ENPP1,FOS,GDPD3,GNA15,GNAZ,GNG11,GNG7,GUCY1A2,GUCY1B1,MMP9,MRAS,NOS2,NPR1,NPR3,PDE11A,PDE1A,PDE2A,PDE3A,PDE3B,PDE5A,PDE8B,PDE9A,PIK3C2G,PIK3R6,PLD6,PRKAR2B,RELB,TDP2,VEGFA
Activin Inhibin Signaling	0.918	0.273	-2.534	AKT3,BAMBI,CCN2,CDKN1A,CEBPB,CXCR4,FOS,FOSB,FOSL1,FOXP3,FST,FSTL3,IKBKE,IL1A,IL1B,IL1RN,IL36A,IL36B,IL36G,IL36RN,IL37,INHBB,LIPE,MAF,MAPK4,MAPK6,MAPK7,MMP2,MMP7,MXD1,MYD88,PAX3,PAX9,PIK3C2G,PIK3R6,PPARG,PTGS2,SMAD9,STAT3,TCF7L1,TGFBR3,TLR2,TLR7,TLR8,TNFSF13B
Trafficking and processing of endosomal TLR	0.916	0.417	-1.342	CTSB,CTSL,CTSV,TLR7,TLR8
Fatty Acid Activation	0.916	0.417	1	ACSBG1,ACSF2,SLC27A2,SLC27A4,SLC27A6
Acyl-CoA Hydrolysis	0.916	0.417		ACOT1,ACOT11,ACOT2,ACOT7,PLA2G6
Sensory processing of sound by inner hair cells of the cochlea	0.908	0.312	2.324	CACNA2D2,CACNB2,CIB2,CLIC5,EPS8,ESPN,KCNMA1,MYO7A,PCLO,SPTBN1,STRC,SYP,TMC1,VAMP2,WHRN
Neurotransmitter release cycle	0.902	0.346	2.333	APBA1,LIN7B,SLC18A2,SLC1A1,SLC1A2,SLC1A6,SYN2,TSPOAP1,VAMP2
EGR2 and SOX10-mediated initiation of Schwann cell myelination	0.902	0.346	3	ADGRV1,GJB1,LAMA2,NAB1,PMP22,POU3F1,SCD5,SOX10,UTRN
Toll-like Recept. Signaling	0.899	0.296	-3.638	CD14,EIF2AK2,FOS,IL12B,IL1A,IL1B,IL1RN,IL36A,IL36B,IL36G,IL36RN,IL37,IRAK1,IRAK2,IRAK3,MAP4K4,MYD88,RELB,TLR2,TLR7,TLR8
DAG and IP3 signaling	0.896	0.324	2.309	ADCY2,ADCY4,ADCY5,ADCY6,ADCY8,CALM1 (includes others),CAMK2B,KPNA2,NBEA,PDE1A,PRKAR2B,PRKCA
Activation of kainate receptors upon glutamate binding	0.894	0.368	1.134	CALM1 (includes others),GNG11,GNG7,GRIK2,NCALD,PLCB1,PLCB2
RHO GTPases activate CIT	0.894	0.368	1.134	KIF14,MYH11,MYH14,MYL9,PRC1,RHOB,RHOC
VEGF Family Ligand-Recept. Interactions	0.892	0.293	-0.447	AKT3,FOS,MRAS,NRP2,PGF,PIK3C2G,PIK3R6,PLA2G2A,PLA2G2F,PLA2G3,PLA2G4B,PLA2G4D,PLA2G4E,PLA2G6,PLCG2,PRKCA,PRKCB,PRKCQ,PRKD1,RASD2,SHC1,VEGFA
LGI-ADAM interactions	0.878	0.444	1	ADAM22,ADAM23,LGI3,LGI4
Glycogen Degr. II	0.878	0.444	-1	PGM2,PGM5,PYGL,TYMP
Bile Acid Biosynthesis, Neutral P'way	0.878	0.444	2	AKR1C1/AKR1C2,AKR1C3,CYP27A1,CYP3A4
Oncostatin M Signaling	0.877	0.317	-2.309	CHI3L1,JAK3,MMP1,MMP3,MRAS,MT2A,OSM,OSMR,RASD2,SHC1,STAT1,STAT3,TIMP3
Bladder Cancer Signaling	0.876	0.287	2.646	CCND1,CDKN1A,CXCL8,E2F2,EGF,FGF1,FGF13,FGF2,FGF22,FGF7,HDAC9,MMP1,MMP12,MMP16,MMP2,MMP25,MMP28,MMP3,MMP7,MMP9,MRAS,PDGFC,PGF,RASD2,VEGFA
MIF-mediated Glucocorticoid Reg.	0.871	0.333	-2.333	CD14,PLA2G2A,PLA2G2F,PLA2G3,PLA2G4B,PLA2G4D,PLA2G4E,PLA2G6,PTGS2,RELB
NGF processing	0.867	0.667		FURIN,PCSK6
Choline catabolism	0.867	0.667		ALDH7A1,DMGDH
Intestinal absorption	0.867	0.667		RSC1A1,SLC5A1
1,25-dihydroxyvitamin D3 Biosynthesis	0.867	0.667		CYP27B1,POR
Glutamate Degr. III	0.867	0.667		ABAT,ALDH5A1
4-aminobutyrate Degr. I	0.867	0.667		ABAT,ALDH5A1
p38 MAPK Signaling	0.863	0.282	-2.858	CDC25B,CREB3L1,DAXX,EEF2K,HSPB2,HSPB7,IL1A,IL1B,IL1RN,IL36A,IL36B,IL36G,IL36RN,IL37,IRAK1,IRAK2,IRAK3,MAPT,PLA2G2A,PLA2G2F,PLA2G3,PLA2G4B,PLA2G4D,PLA2G4E,PLA2G6,RPS6KA4,RPS6KA6,STAT1,TGFBR2
Collagen degradation	0.861	0.311	0	COL11A1,COL14A1,COL16A1,COL17A1,COL8A1,CTSB,CTSL,FURIN,MMP1,MMP12,MMP2,MMP3,MMP7,MMP9
Amyloid fiber formation	0.861	0.311	-0.535	APOE,FURIN,H2AX,H2AZ1,H2BC12,LTF,LYZ,PRKN,SAA1,SNCA,SORL1,TGFBI,TSPAN15,UBE2L6
Interleukin-17 signaling	0.851	0.5		IL17A,IL17F,IL17RE
Glucose and Glucose-1-phosphate Degr.	0.851	0.5		HK2,PGM2,PGM5
Sucrose Degr. V	0.851	0.5		ALDOA,ALDOC,TPI1
GDP-glucose Biosynthesis	0.851	0.5		HK2,PGM2,PGM5
GDP-mannose Biosynthesis	0.851	0.5		GMPPB,MPI,PMM2
Metabolism of porphyrins	0.844	0.375	-0.816	ABCC1,ALAD,ALAS1,HMOX1,HMOX2,PPOX
Granzyme B Signaling	0.844	0.375	-2.236	BID,CYCS,GZMB,LMNB1,LMNB2,PRF1
The Visual Cycle	0.844	0.375	-0.447	AKR1B10,AKR1C3,DHRS9,RBP5,RDH12,RDH5
Fatty Acid α-oxidation	0.844	0.375	-1.633	ALDH1A3,ALDH3A2,ALDH7A1,ALOX12B,BCO2,PTGS2
MIF Reg. of Innate Immunity	0.829	0.316	-2.111	CD14,FOS,NOS2,PLA2G2A,PLA2G2F,PLA2G3,PLA2G4B,PLA2G4D,PLA2G4E,PLA2G6,PTGS2,RELB
Chondroitin Sulfate Biosynthesis	0.829	0.316	-0.632	B3GAT3,CHST1,CHST11,CHST2,CHSY3,HS3ST1,HS3ST3A1,HS3ST6,SULT2B1,UST,WSCD1,WSCD2
Remodeling of Epithelial Adherens Junctions	0.828	0.298		ACTA2,ACTC1,ACTG2,ACTN1,ARPC1B,DNM1,MAPRE3,NME1,TUBA1A,TUBA1C,TUBA8,TUBB,TUBB2A,TUBB3,TUBB4A,TUBB6,TUBG1
Insulin processing	0.798	0.35	1.134	CPE,KIF5C,MYRIP,P4HB,PCSK2,RAB27A,VAMP2
WNT ligand biogenesis and trafficking	0.798	0.35	1.134	TMED5,WNT10B,WNT2B,WNT3A,WNT5A,WNT7B,WNT9A
Recept.-type tyrosine-protein phosphatases	0.792	0.385	2.236	NTRK3,PTPRS,SLITRK2,SLITRK4,SLITRK6
Activated PKN1 stimulates transcription of AR regulated genes KLK2 and KLK3	0.792	0.385	-0.447	AR,H2AJ,H2AX,H2BC12,PKN1
Death Recept. Signaling	0.792	0.281	-2.041	ACTA2,ACTC1,ACTG2,BCL2,BID,BIRC3,CASP10,CASP7,CFLAR,CYCS,DAXX,HSPB2,HSPB7,IKBKE,MAP4K4,NAIP,PARP14,PARP9,RELB,TNFRSF10A,TNFRSF21,TNFRSF25,TNFSF10,TNFSF12,TNFSF15
Reg. of the EMT by Growth Factors P'way	0.791	0.268	1.372	AKT3,CLDN3,EGF,EGR1,ESRP2,FGF1,FGF13,FGF2,FGF22,FGF7,FGFR1,FGFRL1,FOS,IKBKE,JAK3,MEST,MMP1,MMP2,MMP9,MRAS,PDGFB,PDGFC,PDGFD,PDGFRB,PIK3C2G,PIK3R6,RASD2,RELB,SHC1,SHC2,STAT3,TGFBR2,TNFSF10,TNFSF12,TNFSF13B,TNFSF15,TNFSF8,TNFSF9,TWIST1,VIM,ZEB1
WNT/β-catenin Signaling	0.79	0.268	-0.507	ACVR1C,AKT3,APC2,AXIN2,CCND1,CDH3,CSNK2B,DKK2,DKK3,FRZB,FZD4,FZD5,FZD7,FZD8,KREMEN2,MMP7,PPARD,PPM1J,RARB,SFRP1,SFRP4,SMO,SOX10,SOX13,SOX2,SOX5,SOX6,SOX7,SOX8,TCF7L1,TGFBR2,TGFBR3,TLE1,TLE3,WNT10B,WNT2B,WNT3A,WNT5A,WNT7B,WNT9A
Aggrephagy	0.779	0.314	0.302	DYNC1I1,PRKN,TUBA1A,TUBA1C,TUBA8,TUBB2A,TUBB3,TUBB4A,TUBB6,UBE2N,VIM
GABA receptor activation	0.779	0.314	1.508	ADCY2,ADCY4,ADCY5,ADCY6,ADCY8,GABBR1,GABRA4,GABRB3,GNG11,GNG7,KCNJ15
Serotonin Degr.	0.779	0.314	-0.905	ADH1B,ADH7,ADHFE1,ALDH1A3,ALDH3A2,ALDH7A1,B3GAT3,DHRS9,IL4I1,SMOX,UGT1A9 (includes others)
Melatonin Signaling	0.777	0.293	1	CALM1 (includes others),CAMK2B,GNRH1,PLCB1,PLCB2,PLCB4,PLCD1,PLCE1,PLCG2,PLCH2,PRKAR2B,PRKCA,PRKCB,PRKCQ,PRKD1,RORC,SLC2A4
Thrombin Signaling	0.776	0.263	1.768	ADCY2,ADCY4,ADCY5,ADCY6,ADCY8,AKT3,ARHGEF10,ARHGEF15,ARHGEF17,ARHGEF25,ARHGEF26,ARHGEF28,ARHGEF39,ARHGEF40,ARHGEF6,CAMK2B,EGF,F2R,GATA3,GNA15,GNAZ,GNG11,GNG7,GUCY1B1,MRAS,MYL9,MYLK,PIK3C2G,PIK3R6,PLCB1,PLCB2,PLCB4,PLCD1,PLCE1,PLCG2,PLCH2,PRKCA,PRKCB,PRKCQ,PRKD1,RAC2,RAC3,RASD2,RELB,RHOB,RHOC,RHOG,RND1,RND2,SHC1
Mitotic Roles of Polo-Like Kinase	0.771	0.29	-2.324	CCNB1,CCNB2,CDC20,CDC25A,CDC25B,CDC25C,CDK1,ESPL1,FBXO5,KIF11,KIF23,PKMYT1,PLK1,PLK2,PPM1J,PRC1,PTTG1,WEE1
D-myo-inositol -Trisphosphate Biosynthesis	0.767	0.333	0.707	PIP5K1B,PLCB1,PLCB2,PLCB4,PLCD1,PLCE1,PLCG2,PLCH2
Ethanol Degr. II	0.767	0.333	0	ACSS3,ADH1B,ADH7,ADHFE1,ALDH1A3,ALDH3A2,ALDH7A1,DHRS9
Neuropathic Pain Signaling in Dorsal Horn Neurons	0.76	0.284	2.4	CAMK2B,FOS,GRIN2A,GRM2,KCNN3,KCNN4,NTRK2,PIK3C2G,PIK3R6,PLCB1,PLCB2,PLCB4,PLCD1,PLCE1,PLCG2,PLCH2,PRKAR2B,PRKCA,PRKCB,PRKCQ,PRKD1
Oxytocin in Brain Signaling	0.758	0.267	1.947	AKT3,CACNA1G,CACNA1H,CACNA2D1,CACNA2D2,CACNA2D3,CACNB1,CACNB2,CALM1 (includes others),CASP5,CREB3L1,GNG11,GNG7,IL1B,KCNJ13,MAPK7,MRAS,NLRP1,NLRP3,PIK3C2G,PIK3R6,PLA2G2A,PLA2G2F,PLA2G3,PLA2G4B,PLA2G4D,PLA2G4E,PLA2G6,PLAAT1,PLAAT3,PLAAT5,PNPLA3,PRKCA,PRKCB,PRKCQ,PRKD1,PTGS2,PYCARD,RASD2
14-3-3-mediated Signaling	0.751	0.272	1.091	AKT3,FOS,MAPT,MRAS,PIK3C2G,PIK3R6,PLCB1,PLCB2,PLCB4,PLCD1,PLCE1,PLCG2,PLCH2,PRKCA,PRKCB,PRKCQ,PRKD1,RASD2,SFN,SNCA,TUBA1A,TUBA1C,TUBA8,TUBB,TUBB2A,TUBB3,TUBB4A,TUBB6,TUBG1,VIM,YWHAQ
Fc Epsilon RI Signaling	0.751	0.275	-0.192	AKT3,FCER1A,FCER1G,FYN,INPP5J,LCP2,LYN,MRAS,PIK3C2G,PIK3R6,PLA2G2A,PLA2G2F,PLA2G3,PLA2G4B,PLA2G4D,PLA2G4E,PLA2G6,PLCG2,PRKCA,PRKCB,PRKCQ,PRKD1,RAC2,RAC3,RASD2,SYK,SYNJ2,VAV3
Putrescine Degr. III	0.744	0.353	-1.633	ALDH1A3,ALDH3A2,ALDH7A1,IL4I1,SAT1,SMOX
Olfactory Signaling	0.74	0.4	0	CNGB1,OR14J1,OR1D2,OR7C1
Azathioprine ADME	0.74	0.4	0	GSTM1,SLC28A3,SLC29A1,XDH
Glycogen Degr. III	0.74	0.4	-1	PGM2,PGM5,PYGL,TYMP
NLR signaling p'ways	0.733	0.291	-2.5	AIM2,BCL2,BIRC3,CASP4,HMOX1,IRAK1,IRAK2,MEFV,NLRP1,NLRP3,NOD2,PANX1,PSTPIP1,PYCARD,TXNIP,UBE2N
Iron uptake and transport	0.733	0.291	1	ALAD,ATP6V0A4,ATP6V0E2,ATP6V1B1,ATP6V1C2,CP,CYBRD1,GLRX3,HEPH,HMOX1,HMOX2,LCN2,SLC22A17,SLC46A1,STEAP2,TF
Inhib. of Angiogenesis by TSP1	0.729	0.312	0.378	AKT3,CD36,CD47,FYN,GUCY1A2,GUCY1B1,MMP9,SDC2,TGFBR2,VEGFA
Phagosome Maturation	0.722	0.267		ATP6V0A4,ATP6V0E2,ATP6V1B1,ATP6V1C2,CALR,CTSB,CTSC,CTSD,CTSF,CTSL,CTSV,CYBB,DYNC1I1,HLA-A,HLA-B,HLA-C,HLA-DRA,HLA-DRB1,HLA-E,NCF1,NCF2,NOS1,RAC2,RAC3,TAP1,TUBA1A,TUBA1C,TUBA8,TUBB,TUBB2A,TUBB3,TUBB4A,TUBB6,TUBG1,VAMP2
Glioma Invasiveness Signaling	0.722	0.284	0.258	F2R,HMMR,MMP2,MMP9,MRAS,PIK3C2G,PIK3R6,PLAUR,RAC2,RAC3,RASD2,RHOB,RHOC,RHOG,RND1,RND2,TIMP2,TIMP3,TIMP4
α-Adrenergic Signaling	0.714	0.275	0.577	ADCY2,ADCY4,ADCY5,ADCY6,ADCY8,ADRA2A,CALM1 (includes others),GNA15,GNAZ,GNG11,GNG7,GUCY1B1,GYS1,MRAS,PHKG1,PLCG2,PRKAR2B,PRKCA,PRKCB,PRKCQ,PRKD1,PYGL,RASD2,SLC8A1,SLC8A2
Phototransduction P'way	0.713	0.333		CNGA1,CNGB1,GUCY1A2,GUCY1B1,NPR1,PRKAR2B,RGS9
Netrin-1 signaling	0.707	0.3	1.732	ABLIM2,ABLIM3,AGAP2,FYN,NTN4,PRKCQ,RGMB,SLIT2,SLIT3,TRPC1,TRPC6,UNC5A
Gαq Signaling	0.695	0.264	2.475	AGTR1,AKT3,ARHGEF25,AVPR1A,CALM1 (includes others),CHRM1,CHRM3,GNA15,GNAZ,GNG11,GNG7,GYS1,HMOX1,IKBKE,MRAS,NFATC2,PIK3C2G,PIK3R6,PLCB1,PLCB2,PLCB4,PLCG2,PLD4,PLD6,PRKCA,PRKCB,PRKCQ,PRKD1,RAC2,RAC3,RELB,RGS18,RHOB,RHOC,RHOG,RND1,RND2
Osteoblasts, Osteoclasts and Chondrocytes in RA	0.693	0.259		ACP5,ADAMTS4,ADAMTS5,AKT3,ALPL,APC2,BCL2,BIRC3,BMP6,BMP8B,BMPR1B,CALM1 (includes others),DKK2,DKK3,FOS,FRZB,FZD4,FZD5,FZD7,FZD8,IKBKE,IL17A,IL1A,IL1B,IL1RN,IL36A,IL36B,IL36G,IL36RN,IL37,MMP1,MMP3,NAIP,NFATC2,PIK3C2G,PIK3R6,SFRP1,SFRP4,SMAD9,SMO,SOST,TCF7L1,WNT10B,WNT2B,WNT3A,WNT5A,WNT7B,WNT9A
MSP-RON Signaling in Cancer Cells P'way	0.69	0.266	-1.061	ACTA2,AKT3,CCND1,CREB3L1,CSF2RB,ELF3,F12,FOS,HIF1A,KLK1,KLK10,KLK12,KLK13,KLK14,KLK6,KLK7,KLK8,KLK9,MRAS,MST1,PDGFC,PGF,PIK3C2G,PIK3R6,PLAUR,RASD2,RELB,SFN,ST14,STAT3,TCF7L1,VEGFA,VIM,YWHAQ
Opioid Signaling	0.687	0.257	2.309	ADCY2,ADCY4,ADCY5,ADCY6,ADCY8,AKT3,AP2S1,CACNA1G,CACNA1H,CACNA2D1,CACNA2D2,CACNA2D3,CACNB1,CACNB2,CALM1 (includes others),CAMK2B,CREB3L1,FGR,FOS,FOSB,FYN,GNA15,GNAZ,GNG11,GNG7,GRIN2A,GUCY1B1,LCK,LYN,MAPK4,MAPK6,MAPK7,MRAS,NOS1,PDE1A,PIK3C2G,PLCB1,PRKAR2B,PRKCA,PRKCB,PRKCQ,PRKD1,RAC2,RAC3,RASD2,RGS1,RGS11,RGS18,RGS20,RGS5,RGS9,RPS6KA4,RPS6KA6,RYR2,TCF7L1
Metabolism of Angiotensinogen to Angiotensins	0.687	0.357	-0.447	ACE2,CES1,CTSD,MME,REN
Expr. and translocation of olfactory receptors	0.687	0.357	1.342	EBF1,LHX2,OR14J1,OR1D2,OR7C1
Dermatan Sulfate Degr.	0.687	0.357	-1.342	CEMIP,FGFRL1,GM2A,HYAL3,HYAL4
Metallothioneins bind metals	0.687	0.429		MT1X,MT2A,MT4
Butyrophilin family interactions	0.687	0.429		BTNL9,CD209,XDH
Citrulline Biosynthesis	0.687	0.429		ARG1,ARG2,PRODH
IL-7 Signaling	0.68	0.281	0.832	AKT3,BAK1,BCL2,CCND1,CDC25A,CXCR5,EBF1,FOXO4,FOXO6,FYN,IL7R,JAK3,LYN,PIK3C2G,PIK3R6,SHC1,SOCS1,STAT1
MAPK Signaling in Inhibiting the Pathogenesis of Influenza	0.68	0.281	-1.886	CCL2,CXCL10,CXCL8,EIF2AK2,IL1B,MYD88,PLA2G2A,PLA2G2F,PLA2G3,PLA2G4B,PLA2G4D,PLA2G4E,PLA2G6,PLAAT1,PLAAT3,PLAAT5,PNPLA3,PTGS2
PPARα/RXRα Activation	0.678	0.261	1.095	ACADL,ACVR1C,ADCY2,ADCY4,ADCY5,ADCY6,ADCY8,ADIPOQ,BCL3,CD36,CYP2C18,GHR,GK,GNA15,GOT2,GPD1,GUCY1B1,HELZ2,IKBKE,IL1B,ITGB5,LPL,MAP4K4,MRAS,NCOR2,PLCB1,PLCB2,PLCB4,PLCD1,PLCE1,PLCG2,PLCH2,PPARGC1A,PRKAB2,PRKAR2B,PRKCA,PRKCB,RASD2,RELB,SHC1,TGFBR2,TGFBR3
Transcriptional Reg. by NPAS4	0.677	0.31	-0.333	AGO4,ARNT2,CDK5R1,FOS,GEM,NAMPT,PLK2,RET,TNRC6C
Signaling by CSF3	0.677	0.31	-2.333	CSF3R,GAB2,LYN,SHC1,SOCS1,SOCS3,STAT1,STAT3,SYK
SLE Signaling	0.676	0.261		AKT3,BDKRB2,C7,CD247,CD28,CD3D,CD3E,CD3G,FCER1G,FCGR1A,FCGR2A,FCGR3A/FCGR3B,FOS,HLA-A,HLA-B,HLA-C,HLA-E,IGHA1,IL1A,IL1B,IL1RN,IL36A,IL36B,IL36G,IL36RN,IL37,KLK1,LCK,LYN,MRAS,NFATC2,PIK3C2G,PIK3R6,PLCG2,PTPRC,RASD2,SNRPG,SNRPN,TLR7,TNFSF13B,TRBC1
Meiotic synapsis	0.666	0.303	0	H2AJ,H2AX,H2BC12,HSPA2,LMNB1,REC8,STAG3,SUN1,SYNE1,SYNE2
IL-9 Signaling	0.666	0.303	0.333	BCL3,IL9R,IRS2,JAK3,PIK3C2G,PIK3R6,RELB,SOCS3,STAT1,STAT3
Tryptophan Degr. X	0.656	0.333	-1.342	AKR1B10,ALDH1A3,ALDH3A2,ALDH7A1,IL4I1,SMOX
HSP90 chaperone cycle for steroid hormone receptors in the presence of ligand	0.647	0.289	0.832	AR,DYNC1I1,HSPA2,HSPA8,NR3C2,PGR,TUBA1A,TUBA1C,TUBA8,TUBB2A,TUBB3,TUBB4A,TUBB6
MAPK Signaling in the Pathogenesis of Influenza	0.638	0.275		AKT3,BCL2,CCL2,CXCL10,MRAS,PLA2G2A,PLA2G2F,PLA2G3,PLA2G4B,PLA2G4D,PLA2G4E,PLA2G6,PLAAT1,PLAAT3,PLAAT5,PNPLA3,PRKCA,PTGS2,RASD2
Neurotransmitter uptake and metabolism In glial cells	0.637	0.5		GLUL,SLC1A2
NR1D1 represses gene expression	0.637	0.5		ELOVL3,NR1D1
Reelin signalling p'way	0.637	0.5		FYN,RELN
Digestion	0.637	0.5		AMY2B,PNLIPRP3
Prednisone ADME	0.637	0.5		CYP3A4,HSD11B1
Pentose Phosphate P'way	0.637	0.5		G6PD,PGD
Heme Degr.	0.637	0.5		HMOX1,HMOX2
Tetrapyrrole Biosynthesis II	0.637	0.5		ALAD,ALAS1
Spermine and Spermidine Degr. I	0.637	0.5		SAT1,SMOX
Phenylethylamine Degr. I	0.637	0.5		ALDH3A2,AOC3
Glycerol Degr. I	0.637	0.5		GK,GPD1
NAD Salvage P'way III	0.637	0.5		NMNAT2,NMNAT3
Taurine Biosynthesis	0.637	0.5		CDO1,FMO1
Lysine Degr. II	0.637	0.5		AASS,ALDH7A1
Tryptophan Degr. to 2-amino-3-carboxymuconate Semialdehyde	0.637	0.5		IDO1,KYNU
Melatonin Degr. II	0.637	0.5		IL4I1,SMOX
Arginine Degr. I	0.637	0.5		ARG1,ARG2
Pyrimidine Deoxyribonucleotides De Novo Biosynthesis I	0.637	0.318	-0.378	AK7,AK8,CMPK2,NME1,PCK1,RRM2,TYMS
Thyronamine and Iodothyronamine Metabolism	0.636	1		DIO2
Glutamine Biosynthesis I	0.636	1		GLUL
Glutamate Removal from Folates	0.636	1		GGH
Thyroid Hormone Biosynthesis	0.636	1		CTSD
Thyroid Hormone Metabolism I	0.636	1		DIO2
D-mannose Degr.	0.636	1		MPI
UDP-N-acetyl-D-galactosamine Biosynthesis I	0.636	1		GALE
HOTAIR Regulatory P'way	0.628	0.262	1.768	AGO4,AKT3,AR,CDKN1A,DZIP3,EZH2,FOXA1,FOXM1,ICAM1,IRF1,MMP1,MMP12,MMP16,MMP2,MMP25,MMP28,MMP3,MMP7,MMP9,PIK3C2G,PIK3R6,RELB,RHOC,STAT3,TCF7L1,TWIST1,VIM,WNT10B,WNT2B,WNT3A,WNT5A,WNT7B,WNT9A
Transcriptional regulation of pluripotent stem cells	0.626	0.364	-1	HIF3A,SALL4,SOX2,STAT3
Histidine Degr. VI	0.626	0.364	0	CYP26B1,CYP46A1,CYP4F11,HAL
Pregnenolone Biosynthesis	0.626	0.364		CYP26B1,CYP27A1,CYP46A1,CYP4F11
Signaling by ALK	0.624	0.308	-2.121	CD274,HIF1A,JAK3,MYCN,PRDM1,PTN,SHC1,STAT3
PIP3 activates AKT signaling	0.623	0.263	0.898	AKT3,AREG,BTC,CD28,CDKN1A,EGF,EPGN,EREG,FGF1,FGF2,FGF22,FGF7,FGFR1,FOXO4,FOXO6,FYN,GAB2,HBEGF,ICOS,IRAK1,IRS2,KIT,KLB,LCK,MYD88,PDGFB,PDGFRB,PIP5K1B,RAC2,RHOG,TGFA
Asparagine N-linked glycosylation	0.615	0.3	-1	ASGR1,ASGR2,B4GALNT2,CALR,DPAGT1,FUT3,FUT8,GFPT2,MPI
Tissue Factor in Cancer	0.614	0.256	-0.295	ACVR1C,AKT3,BCL2,BIRC5,CCN2,CXCL1,CXCL8,EGF,EGR1,EIF4E,F10,F2R,F3,FGR,FOS,FYN,GNA15,HBEGF,IKBKE,IL1B,LCK,LYN,MAPK4,MAPK6,MAPK7,MMP1,MMP2,MMP9,MRAS,P4HB,PIK3C2G,PIK3R6,PLAUR,PLCB1,PPM1J,PRKCA,PRSS3,PTGS2,RASD2,RPS6KA4,RPS6KA6,TGFA,TGFBR2,TGFBR3,VEGFA,ZEB1
Beta-catenin independent WNT signaling	0.606	0.267	1.279	AGO4,AP2S1,AXIN2,CALM1 (includes others),FZD4,FZD5,FZD7,FZD8,GNG11,GNG7,PLCB1,PLCB2,PRKCA,PRKCB,PRKG1,PRKG2,RAC2,RAC3,ROR1,SMURF2,TCF7L1,TNRC6C,WNT5A
Sensory processing of sound by outer hair cells of the cochlea	0.604	0.289	0.905	CHRNA9,CIB2,CLIC5,EPS8,ESPN,KCNMA1,MYO7A,SPTBN1,STRC,TMC1,WHRN
CDC42 Signaling	0.603	0.26	-1.604	APC2,ARHGEF6,ARPC1B,CD247,CD3D,CD3E,CD3G,DIAPH3,FCER1G,FGD3,FOS,HLA-A,HLA-B,HLA-C,HLA-DOA,HLA-DOB,HLA-DPB1,HLA-DQA1,HLA-DQB1,HLA-DQB2,HLA-DRA,HLA-DRB1,HLA-E,IQGAP3,ITGA11,ITGA7,ITGA9,ITGAL,ITGAX,ITGB5,MYL9,MYLK,PAK3,TRBC1
Triacylglycerol Biosynthesis	0.599	0.283	-0.905	AGPAT1,AGPAT4,AGPAT5,ASPG,DGAT2L6,ELOVL1,GPAM,GPAT3,LPCAT1,LPIN2,PLPP1,PLPP3,PNPLA3
Osteoclasts in RA Signaling	0.598	0.251	0.412	ACP5,ADAM19,ADAM22,ADAM23,ADAM33,ADAM8,AKT3,BCL2,BIRC3,BLNK,CALM1 (includes others),CCND1,COL11A1,COL16A1,COL17A1,COL21A1,COL24A1,COL28A1,COL8A1,CREB3L1,FCGR1A,FCGR2A,FCGR3A/FCGR3B,FOS,FOXO4,FOXO6,FRZB,IKBKE,IL17A,IL1B,LCP2,MITF,MMP1,MMP12,MMP16,MMP2,MMP25,MMP28,MMP3,MMP7,MMP9,MRAS,NAIP,PIK3C2G,PIK3R6,PLCG2,RAC2,RAC3,RASD2,RHOB,RHOC,RHOG,RND1,RND2,SFRP1,SFRP4,SHC1,SHC2,SYK,TREM2,VAV3
Stearate Biosynthesis I	0.598	0.278	0	ACOT1,ACOT11,ACOT2,ACOT7,ACSBG1,ACSF2,AKR1B10,ASPG,ELOVL1,PLA2G6,SLC27A2,SLC27A4,SLC27A6,SRD5A3,TBXAS1
Nicotinate metabolism	0.596	0.333	0.447	CD38,NMNAT2,NMNAT3,PTGIS,PTGS2
Cholecystokinin/Gastrin-mediated Signaling	0.586	0.262	-0.408	FOS,IL1A,IL1B,IL1RN,IL36A,IL36B,IL36G,IL36RN,IL37,MAPK7,MRAS,PLCB1,PLCB2,PLCB4,PRKCA,PRKCB,PRKCQ,PRKD1,PTGS2,RAC2,RAC3,RASD2,RHOB,RHOC,RHOG,RND1,RND2,SHC1
Interleukin-7 signaling	0.579	0.316	-1.633	IL7R,IRS2,JAK3,SOCS1,STAT3,TSLP
FOXO-mediated transcription	0.579	0.316	0.816	AKT3,FOXO4,FOXO6,SFN,TXNIP,YWHAQ
PPAR Signaling	0.578	0.263	1.043	FOS,IKBKE,IL1A,IL1B,IL1RN,IL36A,IL36B,IL36G,IL36RN,IL37,MAP4K4,MRAS,NCOR2,NR1H3,PDGFB,PDGFC,PDGFD,PDGFRB,PPARD,PPARG,PPARGC1A,PTGS2,RASD2,RELB,SHC1
FOXO-mediated transcription of oxidative stress, metabolic and neuronal genes	0.568	0.304	1.89	CAT,FOXO4,FOXO6,PCK1,PLXNA4,PPARGC1A,SOD2
CDP-diacylglycerol Biosynthesis I	0.562	0.296	-1.633	AGPAT1,AGPAT4,AGPAT5,GPAM,GPAT3,GPD1,LPCAT1,PNPLA3
Ketone body metabolism	0.56	0.375		ACSS3,BDH1,HMGCS2
Aspirin ADME	0.56	0.375		CES1,CYP3A4,SLC16A1
Heme Biosynthesis II	0.56	0.375		ALAD,ALAS1,PPOX
Growth Hormone Signaling	0.559	0.27	1.291	FOS,GHR,IGF2,PIK3C2G,PIK3R6,PLCG2,PRKCA,PRKCB,PRKCQ,PRKD1,RPS6KA4,RPS6KA6,SLC2A4,SOCS1,SOCS3,STAT1,STAT3
PI3K Cascade	0.558	0.29	3	FGF1,FGF2,FGF22,FGF7,FGFR1,GAB2,IRS2,KLB,PDE3B
Vasopressin regulates renal water homeostasis via Aquaporins	0.558	0.29	3	ADCY2,ADCY4,ADCY5,ADCY6,ADCY8,AQP1,GNG11,GNG7,PRKAR2B
RET signaling	0.555	0.286	1.265	DOK2,DOK6,GAB2,GFRA1,IRS2,MAPK7,NRTN,PRKCA,RET,SHC1
Transcriptional Reg. by MECP2	0.554	0.277	0.632	AGO4,AURKB,CALM1 (includes others),CAMK2B,GAMT,GPRIN1,GRIN2A,IRAK1,NCOR2,PPARG,SGK1,SOX2,TNRC6C
Signaling by SCF-KIT	0.554	0.279	-0.577	CHEK1,FYN,GAB2,KIT,LCK,LYN,MMP9,PRKCA,PTPRU,SOCS1,STAT1,STAT3
G Beta Gamma Signaling	0.55	0.26	2.6	ADCY2,AKT3,ARHGEF6,CACNA1G,CACNA1H,CACNA2D1,CACNA2D2,CACNA2D3,CACNB1,CACNB2,CAV1,CAV2,GNA15,GNAZ,GNG11,GNG7,HBEGF,MRAS,PLCG2,PRKAR2B,PRKCA,PRKCB,PRKCQ,PRKD1,RASD2,SHC1
Necroptosis Signaling	0.543	0.256	-3.889	BIRC3,CAMK2B,CAPN3,CAPN6,CASP10,CFLAR,CYBB,EIF2AK2,GLUL,IRF9,MERTK,MLKL,NLRP3,PGAM5,PLA2G2A,PLA2G2F,PLA2G3,PLA2G4B,PLA2G4D,PLA2G4E,PLA2G6,PPIF,PYCARD,PYGL,SLC25A5,STAT1,TNFRSF10A,TNFSF10,TNIP1,TOMM40,TOMM40L,ZBP1
Pancreatic Adenocarcinoma Signaling	0.54	0.256	-1.091	AKT3,BCL2,BIRC5,BRCA2,CCND1,CCNE1,CCNE2,CDKN1A,E2F2,E2F7,E2F8,EGF,HBEGF,HDAC9,HMOX1,JAK3,MMP9,PDGFC,PGF,PIK3C2G,PIK3R6,PLD4,PLD6,PTGS2,RAD51,RELB,STAT1,STAT3,TGFA,TGFBR2,VEGFA
P2Y Purigenic Recept. Signaling	0.536	0.256	3.138	ADCY2,ADCY4,ADCY5,ADCY6,ADCY8,AKT3,CREB3L1,FOS,GNG11,GNG7,GUCY1B1,MRAS,P2RY4,P2RY6,PIK3C2G,PIK3R6,PLCB1,PLCB2,PLCB4,PLCD1,PLCE1,PLCG2,PLCH2,PRKAR2B,PRKCA,PRKCB,PRKCQ,PRKD1,RASD2,RELB
Reg. of Cellular Mechanics by Calpain Protease	0.531	0.263	1.89	ACTN1,CAPN3,CAPN6,CCNA2,CCND1,CCNE1,CCNE2,CDK1,CNGA1,CNGB1,EGF,ITGA11,ITGA7,ITGA9,ITGAL,ITGAX,ITGB5,MRAS,RASD2,TLN2
DNA methylation	0.531	0.333	-2	H2AJ,H2AX,H2BC12,UHRF1
Advanced glycosylation endproduct receptor signaling	0.531	0.333	0	LGALS3,S100A12,S100B,SAA1
Choline Biosynthesis III	0.531	0.333	0	CHPT1,HMOX1,PLD4,PLD6
Guanosine Nucleotides Degr. III	0.531	0.333	-2	GDA,NT5C3A,PNP,XDH
Caveolar-mediated Endocytosis Signaling	0.525	0.265		ACTA2,ACTC1,ACTG2,CAV1,CD48,EGF,FYN,HLA-A,HLA-B,HLA-C,HLA-E,ITGA11,ITGA7,ITGA9,ITGAL,ITGAX,ITGB5,PRKCA
Mitochondrial L-carnitine Shuttle P'way	0.518	0.312	1	ACSBG1,ACSF2,SLC27A2,SLC27A4,SLC27A6
Transcriptional Regulatory Network in Embryonic Stem Cells	0.518	0.254	2.828	ACVR1C,AKT3,BMPR1B,FGF2,FGFR1,FGFRL1,FZD4,FZD5,FZD7,FZD8,IGF2,JAK3,LIF,LIFR,MRAS,PIK3C2G,PIK3R6,RASD2,SALL4,SMAD9,SMO,SOX2,STAT3,TCF7L1,TGFBR2,TGFBR3,WNT10B,WNT2B,WNT3A,WNT5A,WNT7B,WNT9A
TP53 Regulates Transcription of Cell Cycle Genes	0.512	0.271	-3.051	AURKA,CCNA2,CCNB1,CCNE1,CCNE2,CDC25C,CDK1,CDKN1A,E2F7,E2F8,PLK2,RGCC,SFN
Ethanol Degr. IV	0.511	0.3	0.816	ACSS3,ALDH1A3,ALDH3A2,ALDH7A1,CAT,CYGB
NR1H2 and NR1H3-mediated signaling	0.508	0.275	0.905	AGO4,APOC1,APOC2,APOD,APOE,NCOR2,NR1H3,PCK1,PLIN1,RXRB,TNRC6C
Toll-like Recept. Cascades	0.507	0.292	-1.89	CD14,CD36,DNM1,PLCG2,TLR2,TLR7,TLR8
EPH-Ephrin signaling	0.507	0.259	1.706	AP2S1,ARHGEF28,ARPC1B,DNM1,EFNB2,EFNB3,EPHA2,EPHA3,EPHB1,EPHB2,EPHB6,FYN,KALRN,LYN,MMP2,MMP9,MYH11,MYH14,MYL9,PAK3,SDC2,VAV3
TWEAK Signaling	0.506	0.278	-1	BID,BIRC3,CASP7,CYCS,IKBKE,NAIP,RELB,TNFRSF12A,TNFRSF25,TNFSF12
nNOS Signaling in Neurons	0.506	0.278		CALM1 (includes others),CAPN3,CAPN6,DLG2,GRIN2A,NOS1,PRKCA,PRKCB,PRKCQ,PRKD1
O-linked glycosylation	0.503	0.259	2.837	ADAMTS10,ADAMTS12,ADAMTS2,ADAMTS4,ADAMTS5,ADAMTSL3,B3GNT3,GALNT15,GALNT16,GALNT17,GALNT6,GALNT8,GCNT4,MUC16,MUC5B,MUC7,SBSPON,SEMA5A,SPON1,SPON2,ST3GAL3
IL-15 Prodn.	0.498	0.255	-0.392	CSF2RA,DDR2,EPHA2,EPHA3,EPHB1,EPHB2,FGFR1,FGR,FYN,IRF1,JAK3,KIT,LCK,LMTK3,LYN,MATK,MERTK,NTRK2,NTRK3,PDGFRB,RELB,RET,ROR1,SRMS,STAT1,STYK1,SYK
Cell Cycle Checkpoints	0.494	0.245	-7.433	AURKB,BIRC5,BLM,BUB1,BUB1B,CCNA2,CCNB1,CCNB2,CCNE1,CCNE2,CDC20,CDC25A,CDC25C,CDC45,CDC6,CDCA8,CDK1,CDKN1A,CENPA,CENPE,CENPF,CENPI,CENPK,CENPN,CENPO,CENPS/CENPS-CORT,CHEK1,CLSPN,DBF4,DNA2,DYNC1I1,ERCC6L,EXO1,GTSE1,H2AX,H2BC12,KIF18A,KIF2C,KNL1,MAD2L1,MCM10,NDC80,NUF2,ORC1,ORC6,PKMYT1,PLK1,PSMA5,PSMD11,PSMD12,PSME2,SFN,SGO1,SGO2,SKA1,SPC24,SPC25,UBE2C,UBE2N,UBE2S,WEE1,YWHAQ,ZWINT
ERK/MAPK Signaling	0.492	0.247	0.324	CREB3L1,DUSP2,DUSP6,DUSP9,EIF4E,EIF4EBP1,ELF3,FOS,FYN,HSPB2,HSPB7,ITGA11,ITGA7,ITGA9,ITGAL,ITGAX,ITGB5,MRAS,MYCN,PAK3,PIK3C2G,PIK3R6,PLA2G2A,PLA2G2F,PLA2G3,PLA2G4B,PLA2G4D,PLA2G4E,PLA2G6,PLCG2,PPARG,PPM1J,PPP1R14A,PPP1R3C,PRKAR2B,PRKCA,PRKCB,RAC2,RAC3,RAPGEF3,RASD2,RPS6KA4,SHC1,STAT1,STAT3,TLN2,VRK2,YWHAQ
Acetylcholine binding and downstream events	0.484	0.4		CHRNA5,CHRNA9
mRNA Editing	0.484	0.4		APOBEC3A,APOBEC3B
Lipid particle organization	0.484	0.4		CIDEC,HSD17B13
Embryonic Stem Cell Differentiation into Cardiac Lineages	0.484	0.4		SOX2,SP4
Glycine Cleavage Complex	0.484	0.4		AMT,OCA2
Aspartate Degr. II	0.484	0.4		GOT1,GOT2
Salvage P'ways of Pyrimidine Ribonucleotides	0.477	0.256	-2.558	AK7,AK8,APOBEC3A,APOBEC3B,CDK1,CMPK2,EIF2AK2,IRAK1,MAP3K9,MAPK6,MAPK7,NEK2,NME1,PAK3,PCK1,PKN1,PLK1,PRKCQ,SGK1,TTK,UCK2,UPP1
Reg. of the Epithelial-Mesenchymal Transition P'way	0.477	0.248		AKT3,CLDN3,EGF,EGR1,ESRP2,FGF1,FGF13,FGF2,FGF22,FGF7,FGFR1,FGFRL1,FZD4,FZD5,FZD7,FZD8,HIF1A,JAK3,MMP2,MMP9,MRAS,PDGFD,PDGFRB,PIK3C2G,PIK3R6,RASD2,RELB,SMO,STAT3,TCF7L1,TGFBR2,TWIST1,WNT10B,WNT2B,WNT3A,WNT5A,WNT7B,WNT9A,ZEB1
Ephrin Recept. Signaling	0.477	0.247	1.342	AKT3,ANGPT1,ARHGEF15,ARPC1B,CREB3L1,CXCR4,EFNB2,EFNB3,EGF,EPHA2,EPHA3,EPHB1,EPHB2,EPHB6,FGF1,FYN,GNA15,GNAZ,GNG11,GNG7,GRIN2A,ITGA11,ITGA7,ITGA9,ITGAL,ITGAX,ITGB5,KALRN,MAP4K4,MRAS,PAK3,PDGFB,PDGFC,PDGFD,PGF,PIK3C2G,RAC2,RAC3,RASD2,SDC2,SHC1,SORBS1,STAT3,VEGFA
WNT/GSK-3β Signaling in the Pathogenesis of Influenza	0.472	0.265	1.732	APC2,FZD4,FZD5,FZD7,FZD8,SMO,TCF7L1,WNT10B,WNT2B,WNT3A,WNT5A,WNT7B,WNT9A
PCP P'way	0.472	0.265	1.941	CTHRC1,FZD4,FZD5,FZD7,FZD8,JUNB,SMO,WNT10B,WNT2B,WNT3A,WNT5A,WNT7B,WNT9A
Cell junction organization	0.464	0.257	2.982	ACTN1,ANG,ARHGEF6,CADM3,CDH3,CDH4,CLDN1,CLDN10,CLDN16,CLDN17,CLDN23,CLDN3,CLDN5,CLDN8,COL17A1,FERMT2,LIMS2,NECTIN3,PARVB
Chaperone Mediated Autophagy Signaling	0.462	0.245	-0.566	ATP6V0A4,ATP6V0E2,ATP6V1B1,ATP6V1C2,BBC3,CCND1,CD247,CD3D,CD3E,CD3G,CHEK1,CIP2A,EEF1A2,EIF4A1,EPS8,FCER1G,HIF1A,HK2,HSPA2,HSPA4,HSPA5,HSPA8,IL17A,IL1B,KLK6,MAPT,MMP1,MMP12,MMP16,MMP2,MMP25,MMP28,MMP3,MMP7,MMP9,MST1,NCOR2,NFATC2,NLRP3,PIK3C2G,PIK3R6,PRKAB2,PSMA5,PSME2,PYCARD,SNCA,SNX10,SOX2,TRBC1,UCHL1
IL-17F in Allergic Inflammatory Airway Diseases	0.461	0.27	-1.89	CCL2,CREB3L1,CXCL1,CXCL10,CXCL8,IL17F,IL1B,RELB,RPS6KA4,RPS6KA6
Interleukin-1 processing	0.46	0.333		GSDMD,IL1A,IL1B
RHOBTB3 ATPase cycle	0.46	0.333		CCNE1,HTR7,RHOBTB3
Sertoli Cell-Sertoli Cell Junction Signaling	0.459	0.245	1.571	ACTA2,ACTC1,ACTG2,ACTN1,AKT3,AR,CDH19,CDH20,CDH26,CDH3,CDH4,CLDN1,CLDN10,CLDN16,CLDN17,CLDN23,CLDN3,CLDN5,CLDN8,CREB3L1,EPN3,ICAM1,IL1A,JAM3,LAMA2,LAMA4,LAMA5,LAMB2,LAMC3,MAP3K9,MRAS,MYO7A,NECTIN3,PAK3,PIK3C2G,PIK3R6,RASD2,SORBS1,SPTBN1,TGFBR2,TUBA1A,TUBA1C,TUBA8,TUBB,TUBB2A,TUBB3,TUBB4A,TUBB6,TUBG1
G alpha signalling events.4	0.455	0.258	2.183	ARHGEF10,ARHGEF15,ARHGEF17,ARHGEF26,ARHGEF39,ARHGEF40,ARHGEF6,ECT2,FGD3,GNG11,GNG7,KALRN,PLEKHG5,RASGRF2,RHOB,RHOC,VAV3
Carboxyterminal post-translational modifications of tubulin	0.455	0.276	0	TTLL3,TUBA1A,TUBA1C,TUBA8,TUBB2A,TUBB3,TUBB4A,TUBB6
Phosphatidylglycerol Biosynthesis II	0.455	0.276	-1.633	AGPAT1,AGPAT4,AGPAT5,GPAM,GPAT3,GPD1,LPCAT1,PNPLA3
Actin Cytoskeleton Signaling	0.454	0.245	2.268	ACTA2,ACTC1,ACTG2,ACTN1,APC2,ARHGAP24,ARHGEF6,ARPC1B,CD14,DIAPH3,EGF,F2R,FGD3,FGF1,FGF13,FGF2,FGF22,FGF7,FN1,IQGAP3,ITGA11,ITGA7,ITGA9,ITGAL,ITGAX,ITGB5,MATK,MRAS,MYH11,MYH14,MYH7B,MYL9,MYLK,MYO1H,PAK3,PDGFB,PDGFC,PDGFD,PIK3C2G,PIK3R6,PIP5K1B,RAC2,RAC3,RASD2,SHC1,TLN2,TMSB10/TMSB4X,VAV3
BMAL1:CLOCK,NPAS2 activates circadian gene expression	0.452	0.28	-0.378	BHLHE41,BMAL2,DBP,HELZ2,KLF15,NAMPT,NOCT
G-protein beta:gamma signalling	0.452	0.28	1.89	AKT3,ARHGEF6,GNG11,GNG7,PIK3R6,PLCB1,PLCB2
IL-17A Signaling in Gastric Cells	0.452	0.28	-1	CCL20,CXCL1,CXCL10,CXCL11,CXCL8,FOS,IL17A
Myelination Signaling	0.452	0.242	4.214	ADAM22,AKT3,ARHGAP6,BMP6,BMP8B,BMPR1B,CALM1 (includes others),CREB3L1,DLC1,EIF4E,EIF4EBP1,FGF2,FGFR1,FGFRL1,FGR,FOS,FYN,FZD4,FZD5,FZD7,FZD8,GLI2,GLI3,GLIS1,GLIS2,HDAC9,ID4,ITGB5,KLK1,LAMA2,LAMA4,LAMA5,LAMB2,LAMC3,LCK,LGI4,LINGO1,LMNB1,LYN,MRAS,MYRF,NFATC2,NTRK2,PDGFB,PDGFC,PDGFD,PDGFRB,PIK3C2G,PIK3R6,PLCG2,PLP1,POU3F1,PRKAR2B,RAPGEF3,RASD2,RXRG,SLC16A1,SMAD9,SMO,SOX10,SOX2,SOX8,WNT10B,WNT2B,WNT3A…
Chondroitin Sulfate Degr.	0.452	0.308	-2	CEMIP,GM2A,HYAL3,HYAL4
PRC2 methylates histones and DNA	0.451	0.286	-1.633	EZH2,H2AJ,H2AX,H2BC12,PHF1,PHF19
RHO GTPases activate PAKs	0.451	0.286	1.633	CALM1 (includes others),MYH11,MYH14,MYL9,MYLK,PAK3
Vitamin-C Transport	0.451	0.286	-1	GJB2,GSTO1,LRRC8B,LRRC8C,SLC23A2,SLC2A4
ILK Signaling	0.449	0.246	2.121	ACTA2,ACTC1,ACTG2,ACTN1,AKT3,ARHGEF6,CCND1,CREB3L1,FERMT2,FN1,FOS,HIF1A,IRS2,ITGB5,KRT18,LIMS2,MMP9,MYH11,MYH14,MYH7B,MYL9,MYO1H,NOS2,PARVB,PDGFC,PGF,PIK3C2G,PIK3R6,PPM1J,PTGS2,RAC2,RAC3,RELB,RHOB,RHOC,RHOG,RND1,RND2,RPS6KA4,TMSB10/TMSB4X,VEGFA,VIM
Adipogenesis p'way	0.447	0.248	0.707	BMPR1B,CEBPB,CEBPD,EBF1,EZH2,FABP4,FGF1,FGF2,FGFR1,FGFRL1,FZD4,FZD5,FZD7,FZD8,GTF2H4,HDAC9,HIF1A,LEP,LPL,NOCT,NR1D1,PLIN1,PPARG,RUNX1T1,SLC2A4,SMAD9,SMO,TXNIP,WNT10B,WNT5A,XBP1,ZNF423
NRF2-mediated Oxidative Stress Response	0.442	0.245	-1.213	ABCC1,ACTA2,ACTC1,ACTG2,AOX1,CAT,CYP1A1,CYP2C18,CYP2J2,CYP2S1,CYP2U1,CYP3A4,CYP3A5,DNAJB4,DNAJB5,DNAJB6,DNAJC4,FMO1,FOS,FOSL1,GPX2,GSTA3,GSTM1,GSTM2,GSTM5,GSTO1,GSTP1,GSTT2/GSTT2B,HMOX1,JUNB,MAF,MAPK7,MGST1,MGST3,MRAS,PIK3C2G,PIK3R6,PPIB,PRKCA,PRKCB,PRKCQ,PRKD1,RASD2,SOD2,SOD3
Collagen biosynthesis and modifying enzymes	0.441	0.259	2.673	ADAMTS2,COL11A1,COL14A1,COL16A1,COL17A1,COL21A1,COL24A1,COL28A1,COL8A1,P3H3,P4HB,PCOLCE2,PPIB,TLL1
ROBO SLIT Signaling	0.438	0.25	1.4	AKT3,ARPC1B,CABLES1,CDKN1A,FGR,FOS,FYN,LCK,LYN,MMP2,MMP7,MYL9,NRXN3,PAK3,PAX3,PAX9,PDGFC,PGF,PRKAR2B,ROBO2,SLIT2,SLIT3,SRGAP2,TGFBR2,VEGFA
Opioid Signalling	0.435	0.253	2.524	ADCY2,ADCY4,ADCY5,ADCY6,ADCY8,CALM1 (includes others),CAMK2B,GNA15,GNG11,GNG7,KPNA2,NBEA,PDE1A,PLCB1,PLCB2,PLCB4,PPP1R1B,PRKAR2B,PRKCA
IL-6 Signaling	0.433	0.248	-0.784	AKT3,CD14,CEBPB,CSNK2B,CXCL8,FOS,HSPB2,HSPB7,IKBKE,IL1A,IL1B,IL1RN,IL36A,IL36B,IL36G,IL36RN,IL37,MAP4K4,MRAS,PIK3C2G,PIK3R6,RASD2,RELB,SHC1,SOCS1,SOCS3,STAT3,TNFAIP6,VEGFA
GNRH Signaling	0.431	0.245	2.353	ADCY2,ADCY4,ADCY5,ADCY6,ADCY8,CACNA1G,CACNA1H,CACNA2D1,CACNA2D2,CACNA2D3,CACNB1,CACNB2,CALM1 (includes others),CAMK2B,CREB3L1,EGR1,FOS,GNA15,GNG11,GNG7,GNRH1,GUCY1B1,HBEGF,MAP3K9,MAPK7,MMP2,MRAS,PAK3,PLCB1,PLCB2,PLCB4,PRKAR2B,PRKCA,PRKCB,PRKCQ,PRKD1,RASD2,RELB
Endocannabinoid Cancer Inhib. P'way	0.429	0.246	-3.053	ADCY2,ADCY4,ADCY5,ADCY6,ADCY8,AKT3,CASP10,CASP4,CASP5,CASP7,CCND1,CCNE1,CCNE2,CDKN1A,CREB3L1,GUCY1B1,HIF1A,MMP2,NOS1,NOS2,PDGFC,PGF,PIK3C2G,PIK3R6,PRKAB2,PRKAR2B,SMPD1,SMPD3,SPTLC2,TCF7L1,TWIST1,VEGFA,VIM
Mechanisms of Viral Exit from Host Cells	0.42	0.263		ACTA2,ACTC1,ACTG2,LMNB1,LMNB2,PRKCA,PRKCB,PRKCQ,PRKD1,SH3GL3
PDGF Signaling	0.417	0.25	0.447	CAV1,CSNK2B,EIF2AK2,FOS,INPP5J,JAK3,MRAS,PDGFB,PDGFC,PDGFD,PDGFRB,PIK3C2G,PIK3R6,PLCG2,PRKCA,PRKCB,RASD2,SHC1,STAT1,STAT3,SYNJ2
Mitotic Prometaphase	0.415	0.242	-5.105	AURKB,BIRC5,BUB1,BUB1B,CCNB1,CCNB2,CDC20,CDCA5,CDCA8,CDK1,CENPA,CENPE,CENPF,CENPI,CENPK,CENPN,CENPO,CENPS/CENPS-CORT,CSNK2B,DYNC1I1,ERCC6L,KIF18A,KIF2C,KNL1,MAD2L1,NCAPG,NCAPH,NDC80,NEK2,NUF2,PLK1,PRKAR2B,SGO1,SGO2,SKA1,SPC24,SPC25,TUBA1A,TUBA1C,TUBA8,TUBB,TUBB2A,TUBB3,TUBB4A,TUBB6,TUBG1,ZWINT
Thrombopoietin Signaling	0.413	0.254	1.069	FOS,GAB2,IRS2,MRAS,PIK3C2G,PIK3R6,PLCG2,PRKCA,PRKCB,PRKCQ,PRKD1,RASD2,SHC1,STAT1,STAT3
Sphingolipid metabolism	0.412	0.25	-1.342	ACER3,ALDH3A2,ARSF,CERS3,CERS6,DEGS1,FA2H,GBA1,GLTP,GM2A,HYAL4,NEU2,PLPP1,PRKD1,SMPD1,SMPD3,SPTLC2,SPTSSA,UGCG,UGT8
MyD88 dependent cascade initiated on endosome	0.409	0.267	-2.121	CD14,IRAK1,IRAK2,IRF7,MYD88,PELI2,TLR7,UBE2N
Intrinsic P'way for Apoptosis	0.408	0.255	-1.604	AKT3,BAK1,BBC3,BCL2,BID,CASP7,CYCS,GSDMD,GSDME,GZMB,SEPTIN4,SFN,STAT3,YWHAQ
Syndecan interactions	0.403	0.269	1.89	ACTN1,FGF2,FN1,ITGB5,PRKCA,SDC2,SDC4
Glycogen metabolism	0.397	0.273	0	CALM1 (includes others),GYG2,GYS1,PHKG1,PPP1R3C,PYGL
FcγRIIB Signaling in B Cells	0.395	0.25	-0.707	BLNK,CACNA1G,CACNA1H,CACNA2D1,CACNA2D2,CACNA2D3,CACNB1,CACNB2,IGHA1,LYN,MRAS,PIK3C2G,PIK3R6,PLCG2,RASD2,SHC1,SYK
Reelin Signaling in Neurons	0.394	0.244	2.132	AKT3,APOE,ARHGEF10,ARHGEF15,ARHGEF17,ARHGEF25,ARHGEF26,ARHGEF28,ARHGEF39,ARHGEF40,ARHGEF6,ARPC1B,CAMK2B,CDK5R1,DNAH1,FGR,FYN,GRIN2A,LCK,LRP8,LYN,MAP1B,MAP3K9,MAPK8IP1,MAPT,NECTIN3,PDK4,PIK3C2G,PIK3R6,RELN
Synaptic Long Term Potentiation	0.39	0.245	1.46	ADCY8,CALM1 (includes others),CAMK2B,CREB3L1,GNA15,GRIN2A,GRM2,MRAS,PLCB1,PLCB2,PLCB4,PLCD1,PLCE1,PLCG2,PLCH2,PPP1R14A,PPP1R1A,PPP1R3C,PRKAR2B,PRKCA,PRKCB,PRKCQ,PRKD1,RAPGEF3,RASD2
Transmission across Electrical Synapses	0.388	0.5		PANX1
MTF1 activates gene expression	0.388	0.5		MTF1
Proline catabolism	0.388	0.5		PRODH
Asparagine Degr. I	0.388	0.5		ASPG
Epoxysqualene Biosynthesis	0.388	0.5		SQLE
Trehalose Degr. II	0.388	0.5		HK2
β-alanine Degr. I	0.388	0.5		ABAT
Spermine Biosynthesis	0.388	0.5		AMD1
All-trans-decaprenyl Diphosphate Biosynthesis	0.388	0.5		PDSS1
Proline Degr.	0.388	0.5		PRODH
Methionine Salvage II	0.388	0.5		BHMT2
Xanthine and Xanthosine Salvage	0.388	0.5		PNP
Glycerol-3-phosphate Shuttle	0.388	0.5		GPD1
Glycine Degr.	0.388	0.5		GAMT
Signaling by Activin	0.385	0.286	2	ACVR1C,FST,FSTL3,INHBB
Interleukin-15 signaling	0.385	0.286	-1	GAB2,JAK3,SHC1,STAT3
Colanic Acid Building Blocks Biosynthesis	0.385	0.286	-2	GALE,GMPPB,MPI,PMM2
Xenobiotic Metabolism General Signaling	0.384	0.243	2.646	ABCA2,ABCA4,AKT3,GSTA3,GSTM1,GSTM2,GSTM5,GSTO1,GSTP1,GSTT2/GSTT2B,HMOX1,MAF,MAP3K9,MAPK7,MGST1,MGST3,MRAS,NR1H3,NR1I3,PIK3C2G,PIK3R6,PRKCA,PRKCB,PRKCQ,PRKD1,RASD2,UGT1A9 (includes others),UGT8
Neurexins and neuroligins	0.382	0.256	1.265	APBA1,DBNL,DLG2,GRIN2A,HOMER1,LIN7B,NLGN1,NLGN4X,NRXN3,SHANK1
Vitamin D metabolism	0.379	0.3		CUBN,CYP24A1,CYP27B1
ATF6 activates chaperone genes	0.379	0.3		CALR,HSPA5,XBP1
Ketogenesis	0.379	0.3		BDH1,HMGCS1,HMGCS2
Renin-Angiotensin Signaling	0.378	0.243	1.698	ADCY2,ADCY4,ADCY5,ADCY6,ADCY8,AGTR1,CCL2,FOS,GUCY1B1,MRAS,PAK3,PIK3C2G,PIK3R6,PLCG2,PRKAR2B,PRKCA,PRKCB,PRKCQ,PRKD1,RASD2,RELB,REN,SHC1,SHC2,SHE,STAT1,STAT3
Semaphorin Signaling in Neurons	0.376	0.25		DPYSL3,FYN,PAK3,PLXNA2,PLXNA3,RAC2,RAC3,RHOB,RHOC,RHOG,RND1,RND2,SEMA3A,SEMA7A
Histidine catabolism	0.376	0.333		CARNS1,HAL
Pentose phosphate p'way	0.376	0.333		G6PD,PGD
Androgen Biosynthesis	0.376	0.333		AKR1C3,SRD5A3
Arginine Degr. VI	0.376	0.333		ARG1,ARG2
Phosphatidylcholine Biosynthesis I	0.376	0.333		CHKA,CHPT1
Purine Ribonucleosides Degr. to Ribose-1-phosphate	0.376	0.333		PGM2,PNP
Glycogen Biosynthesis II	0.376	0.333		GYG2,GYS1
Sphingomyelin Metabolism	0.376	0.333		SMPD1,SMPD3
Glycine Betaine Degr.	0.376	0.333		BHMT2,DMGDH
PI3K/AKT Signaling	0.373	0.239	-0.728	AKT3,BCL2,CCND1,CDKN1A,CSF2RB,CXCR1,CXCR2,EIF4E,EIF4EBP1,GAB2,GHR,GYS1,IKBKE,IL10RA,IL11RA,IL12RB1,IL12RB2,IL13RA1,IL17RE,IL20RB,IL21R,IL22RA2,IL2RA,IL31RA,IL4R,IL7R,IL9R,INPP5J,ITGA11,ITGA7,ITGA9,ITGAL,ITGAX,ITGB5,JAK3,MAPK8IP1,MRAS,PPM1J,PTGS2,RASD2,RELB,SFN,SHC1,SYNJ2,YWHAQ
Signaling by CSF1 in myeloid cells	0.367	0.258	-0.707	FYN,GAB2,IL34,LYN,PLCG2,SHC1,STAT1,STAT3
Clathrin-mediated Endocytosis Signaling	0.367	0.24		ACTA2,ACTC1,ACTG2,AP1S3,AP2S1,APOB,APOC1,APOC2,APOD,APOE,APOL1,ARPC1B,CLU,CSNK2B,DNM1,EGF,EPHB2,F2R,FGF1,FGF13,FGF2,FGF22,FGF7,HSPA8,ITGB5,LDLR,LYZ,PDGFB,PDGFC,PDGFD,PGF,PIK3C2G,PIK3R6,RBP4,S100A8,SERPINA1,SH3BP4,SH3GL3,TF,VEGFA
Dopamine Recept. Signaling	0.354	0.246	2.646	ADCY2,ADCY4,ADCY5,ADCY6,ADCY8,GCH1,GUCY1B1,IL4I1,PPM1J,PPP1R14A,PPP1R1B,PPP1R3C,PRKAR2B,SLC18A2,SMOX
Ovarian Cancer Signaling	0.351	0.239	1.941	AKT3,BCL2,BRCA2,CCND1,E2F2,EDN1,EGF,FZD4,FZD5,FZD7,FZD8,HDAC9,MMP2,MMP7,MMP9,MRAS,PDGFC,PGF,PIK3C2G,PIK3R6,PRKAR2B,PTGS2,RAD51,RASD2,SMO,TCF7L1,VEGFA,WNT10B,WNT2B,WNT3A,WNT5A,WNT7B,WNT9A
VEGF Signaling	0.35	0.242	-0.229	ACTA2,ACTC1,ACTG2,ACTN1,AKT3,BCL2,EIF2B2,EIF2S1,HIF1A,MRAS,PDGFC,PGF,PIK3C2G,PIK3R6,PLCG2,PRKCA,PRKCB,RASD2,SFN,SH2D2A,SHC1,VEGFA
Effects of PIP2 hydrolysis	0.35	0.261	0	ABHD6,DGKI,PRKCQ,RASGRP1,RASGRP2,TRPC6
Integrin signaling	0.35	0.261	-0.816	FN1,RAPGEF3,RASGRP1,RASGRP2,SHC1,SYK
Senescence-Associated Secretory Phenotype	0.347	0.246	-3.207	CCNA2,CDKN1A,CEBPB,CXCL8,EHMT2,FOS,H2AJ,H2AX,H2BC12,IL1A,MAPK7,STAT3,UBE2C,UBE2S
CXCR4 Signaling	0.343	0.238	0.962	ADCY2,ADCY4,ADCY5,ADCY6,ADCY8,AKT3,CXCR4,EGR1,FOS,GNA15,GNAZ,GNG11,GNG7,GUCY1B1,LYN,MRAS,MYL9,PAK3,PIK3C2G,PIK3R6,PLCB1,PLCB2,PLCB4,PRKCA,PRKCB,PRKCQ,PRKD1,RAC2,RAC3,RASD2,RHOB,RHOC,RHOG,RND1,RND2
RHO GTPases Activate ROCKs	0.34	0.263	2.236	MYH11,MYH14,MYL9,RHOB,RHOC
Nucleotide salvage	0.34	0.263	-2.236	AMPD3,PUDP,TK1,UCK2,UPP1
Metabolism of cofactors	0.34	0.263	-0.447	CALM1 (includes others),GCH1,GCHFR,PDSS1,PRKG2
JAK1, JAK2 and TYK2 in IFN Signaling	0.34	0.263		IFNGR1,RELB,SOCS1,STAT1,STAT3
Dopamine Degr.	0.34	0.263	-1.342	ALDH1A3,ALDH3A2,ALDH7A1,IL4I1,SMOX
DNA Damage/Telomere Stress Induced Senescence	0.339	0.25	-3	CCNA2,CCNE1,CCNE2,CDKN1A,H1-2,H2AJ,H2AX,H2BC12,LMNB1
PTEN Signaling	0.338	0.238	-2.746	AKT3,BCL2,BMPR1B,CCND1,CDKN1A,CNKSR3,CSNK2B,FGFR1,FOXO4,FOXO6,GHR,IKBKE,INPP5J,ITGA11,ITGA7,ITGA9,ITGAL,ITGAX,ITGB5,MAGI1,MAGI2,MRAS,NTRK2,NTRK3,PDGFRB,PREX2,RAC2,RAC3,RASD2,RELB,SHC1,SYNJ2,TGFBR2,TGFBR3
Chemokine Signaling	0.335	0.242	0.258	CALM1 (includes others),CAMK2B,CCL13,CCL2,CCR5,CXCR4,FOS,MRAS,PIK3C2G,PLCB1,PLCB2,PLCB4,PLCG2,PRKCA,PRKCB,RASD2
Apelin Endothelial Signaling	0.335	0.238	0.209	ADCY2,ADCY4,ADCY5,ADCY6,ADCY8,AKT3,ANGPT1,CALM1 (includes others),CCL2,FOS,GNA15,GNAZ,GNG11,GNG7,GUCY1B1,HIF1A,ICAM1,MRAS,PIK3C2G,PIK3R6,PLCB1,PLCB2,PLCB4,PRKAB2,PRKCA,PRKCB,PRKCQ,PRKD1,RASD2,RELB
Chronic Myeloid Leukemia Signaling	0.335	0.236	1.722	AKT3,AURKA,AURKB,BCL2,BIRC5,CALM1 (includes others),CCND1,CDKN1A,E2F2,E2F7,E2F8,FOS,FOXM1,FZD4,FZD5,FZD7,FZD8,GAB2,GLI2,GLI3,GLIS1,GLIS2,HDAC9,IKBKE,IRF8,MMP9,MRAS,NFATC2,PIK3C2G,PIK3R6,PLCB1,PLCB2,PLCB4,PLCD1,PLCE1,PLCG2,PLCH2,PLK1,PRKAB2,PTCH1,RAC2,RAC3,RAN,RASD2,RCC1,RELB,SMO,STAT3,TCF7L1,TGFBR2,TNFSF10,WNT10B,WNT2B,WNT3A,WNT5A,WNT7B,WNT9A
NFAT in Cardiac Hypertrophy	0.332	0.236	3.042	ADCY2,ADCY4,ADCY5,ADCY6,ADCY8,AKAP5,AKT3,CACNA1G,CACNA1H,CACNA2D1,CACNA2D2,CACNA2D3,CACNB1,CACNB2,CALM1 (includes others),CAMK2B,GNG11,GNG7,GUCY1B1,HDAC9,LIF,MRAS,PIK3C2G,PIK3R6,PLCB1,PLCB2,PLCB4,PLCD1,PLCE1,PLCG2,PLCH2,PRKAR2B,PRKCA,PRKCB,PRKCQ,PRKD1,RASD2,RCAN2,SHC1,SHC2,SLC8A1,SLC8A2,TGFBR2
Mitotic Metaphase and Anaphase	0.332	0.236	-6.181	AURKB,BIRC5,BUB1,BUB1B,CCNB1,CCNB2,CDC20,CDCA5,CDCA8,CDK1,CENPA,CENPE,CENPF,CENPI,CENPK,CENPN,CENPO,CENPS/CENPS-CORT,DYNC1I1,ERCC6L,ESPL1,FBXO5,KIF18A,KIF2C,KNL1,LMNB1,MAD2L1,NDC80,NUF2,PLK1,PSMA5,PSMD11,PSMD12,PSME2,PTTG1,RAN,RCC1,SGO1,SGO2,SKA1,SPC24,SPC25,TUBA1A,TUBA1C,TUBA8,TUBB2A,TUBB3,TUBB4A,TUBB6,UBE2C,UBE2S,VRK2,ZWINT
Caspase activation via Death Recept. in the presence of ligand	0.328	0.267	-2	CD14,CFLAR,TNFRSF10A,TNFSF10
Rap1 signalling	0.328	0.267	0	PRKG1,RAPGEF3,RASGRP1,RASGRP2
D-myo-inositol-5-phosphate Metabolism	0.318	0.235	-0.18	ACP5,ALPL,ATP1A2,CA3,CDC25A,CDC25B,CDC25C,CILP,DUSP14,DUSP2,DUSP6,DUSP8,DUSP9,ENPP1,EPHX2,MTMR7,NOCT,NUDT11,PGAM5,PIP4P2,PLCB1,PLCB2,PLCB4,PLCD1,PLCE1,PLCG2,PLCH2,PPM1J,PPP1R14A,PPP1R1A,PPP1R1B,PPP1R3C,PSPH,PTPN22,PTPN7,PTPRC,PTPRM,SOCS3,SYNJ2,TNS3
Dissolution of Fibrin Clot	0.314	0.273		PLAT,PLAUR,SERPINE2
RHOGDI Signaling	0.313	0.235	-3.266	ACTA2,ACTC1,ACTG2,ARHGAP6,ARHGEF10,ARHGEF15,ARHGEF17,ARHGEF6,ARPC1B,CDH19,CDH20,CDH26,CDH3,CDH4,DLC1,GNA15,GNAZ,GNG11,GNG7,GRIP1,ITGA11,ITGA7,ITGA9,ITGAL,ITGAX,ITGB5,MRAS,MYH11,MYH14,MYH7B,MYL9,MYO1H,PAK3,PIP5K1B,PRKCA,RAC2,RAC3,RHOB,RHOC,RHOG,RND1,RND2
Thyroid Cancer Signaling	0.31	0.239	2.5	AKT3,CCND1,CXCL8,CXCR4,FOS,IRS2,MRAS,NTF4,NTRK2,NTRK3,PIK3C2G,PIK3R6,RASD2,RET,SHC1,TCF7L1
Miscellaneous transport and binding events	0.308	0.25	0.816	ADD3,DMTN,LRRC8B,LRRC8C,NIPAL4,PIP
RAS processing	0.308	0.25	-0.816	ABHD17C,CALM1 (includes others),PRKCQ,PRKG2,USP17L2 (includes others),ZDHHC9
Interleukin-3, Interleukin-5 and GM-CSF signaling	0.304	0.24	-1.732	BLNK,CSF2RA,CSF2RB,FYN,GAB2,IL2RA,INPP5J,JAK3,LYN,SHC1,SYK,SYNJ2
Folate Signaling	0.304	0.24	-0.577	ALDH1L1,BCL2,CCNA2,CD274,CDKN1A,GGH,JAK3,OAS2,SLC46A1,SOX2,STAT3,TYMS
Reg. of IL-2 Expr. in Activated and Anergic T Cells	0.301	0.236	-1.964	CALM1 (includes others),CARD11,CD247,CD28,CD3D,CD3E,CD3G,FCER1G,FOS,FYN,IKBKE,LCK,MRAS,NFATC2,PLCG2,PRKCQ,RASD2,RELB,TGFBR2,TRBC1,VAV3
Collagen chain trimerization	0.295	0.242	2.828	COL11A1,COL14A1,COL16A1,COL17A1,COL21A1,COL24A1,COL28A1,COL8A1
Signaling by BMP	0.295	0.25	2.236	BMPR1B,CHRDL1,GREM2,SMAD9,SMURF2
Endoplasmic Reticulum Stress P'way	0.295	0.25	-2.236	CALR,CASP7,EIF2S1,HSPA5,XBP1
Apelin Cardiac Fibroblast Signaling	0.295	0.25	-0.447	ACE2,AGTR1,AKT3,CCN2,PRKAB2
Erythrocytes take up carbon dioxide and release oxygen	0.295	0.286		AQP1,CYB5R2
Platelet Aggregation	0.295	0.286		ADRA2A,ADRA2C
Urea cycle	0.295	0.286		ARG1,ARG2
Aryl hydrocarbon receptor signalling	0.295	0.286		AHRR,ARNT2
Phenylalanine and tyrosine metabolism	0.295	0.286		IL4I1,KYAT1
Lipophagy	0.295	0.286		HSPA8,PRKAB2
Ceramide Biosynthesis	0.295	0.286		SPTLC2,SPTSSA
Melanocyte Devel. and Pigmentation Signaling	0.288	0.234	2.5	ADCY2,ADCY4,ADCY5,ADCY6,ADCY8,BCL2,CREB3L1,DCT,GUCY1B1,KIT,MITF,MRAS,PAX3,PIK3C2G,PIK3R6,PLCG2,PRKAR2B,RASD2,RPS6KA4,RPS6KA6,SHC1,SOX10
Signaling by Type 1 Insulin-like Growth Factor 1 Recept.	0.28	0.25	1	CILP,IGF2,IRS2,SHC1
Unfolded Protein Response	0.28	0.25	-1	CREB3L1,EIF2S1,HSPA5,XBP1
Gastrin-CREB signalling p'way via PKC and MAPK	0.28	0.25	-1	HBEGF,MAPK7,MMP3,PRKCA
NFE2L2 regulating anti-oxidant/detoxification enzymes	0.28	0.25	-1	GSTA3,HMOX1,SLC7A11,SRXN1
1D-myo-inositol Hexakisphosphate Biosynthesis II	0.28	0.25	1	INPP5A,INPP5J,ITPKB,SYNJ2
D-myo-inositol -trisphosphate Biosynthesis	0.28	0.25	1	INPP5A,INPP5J,ITPKB,SYNJ2
Parkinson's Signaling	0.28	0.25		CYCS,PRKN,SNCA,UCHL1
Nucleotide catabolism	0.271	0.24	-2.449	ENTPD7,GDA,NT5C3A,SAMHD1,TYMP,XDH
Cargo recognition for clathrin-mediated endocytosis	0.27	0.232	-0.853	ADRB2,AGTR1,AP2S1,APOB,AREG,BTC,CD3D,CD3G,EGF,EPGN,EREG,FZD4,HBEGF,IL7R,LDLR,SH3GL3,STON1,SYT8,TF,TGFA,VAMP2,WNT5A
Transcriptional regulation of white adipocyte differentiation	0.268	0.232	1.147	ADIPOQ,ANGPTL4,CD36,CEBPB,CEBPD,EBF1,FABP4,HELZ2,LEP,LPL,MED13L,MED8,NCOR2,PCK1,PLIN1,PPARG,PPARGC1A,SLC2A4,WNT10B
Protein folding	0.268	0.232	-1.147	CCNE1,CCNE2,CCT5,CSNK2B,FBXO6,GBA1,GNA15,GNG11,GNG7,RGS11,RGS9,STAT3,TUBA1A,TUBA1C,TUBA8,TUBB2A,TUBB3,TUBB4A,TUBB6
Erythrocytes take up oxygen and release carbon dioxide	0.263	0.333		AQP1
Peptide hormone biosynthesis	0.263	0.333		INHBB
Melanin biosynthesis	0.263	0.333		OCA2
Galactose catabolism	0.263	0.333		GALE
Atorvastatin ADME	0.263	0.333		CYP3A4
NFE2L2 regulating TCA cycle genes	0.263	0.333		ME1
Lipids/Lipid Rafts in the Pathogenesis of Influenza	0.263	0.333		RSAD2
Retinoate Biosynthesis II	0.263	0.333		RBP5
Protein Citrullination	0.263	0.333		PADI2
NADH Repair	0.263	0.333		GAPDH
Guanine and Guanosine Salvage I	0.263	0.333		PNP
Ascorbate Recycling	0.263	0.333		GSTO1
Tetrahydrobiopterin Biosynthesis I	0.263	0.333		GCH1
L-cysteine Degr. III	0.263	0.333		GOT1
Hypusine Biosynthesis	0.263	0.333		DOHH
Biotin-carboxyl Carrier Protein Assembly	0.263	0.333		ACACB
Thiosulfate Disproportionation III	0.263	0.333		TST
Adenine and Adenosine Salvage I	0.263	0.333		PNP
Rapoport-Luebering Glycolytic Shunt	0.263	0.333		PGAM1
Tetrahydrobiopterin Biosynthesis II	0.263	0.333		GCH1
S-adenosyl-L-methionine Biosynthesis	0.263	0.333		MAT1A
HDR through MMEJ	0.26	0.25		BRCA2,FEN1,POLQ
Platelet Adhesion to exposed collagen	0.26	0.25		FCER1G,FYN,LYN
Glutamate and glutamine metabolism	0.26	0.25		GLUL,GOT2,KYAT1
TAK1-dependent IKK and NF-kappa-B activation	0.259	0.233	-2.53	IRAK1,IRAK2,N4BP1,NLRX1,NOD2,S100A12,S100B,SAA1,UBE2N,USP18
Meiotic recombination	0.252	0.233	-2.646	BLM,BRCA2,H2AJ,H2AX,H2BC12,MND1,RAD51
Nephrin family interactions	0.238	0.235	1	ACTN1,FYN,MAGI2,SPTBN1
Reg. of RUNX1 Expr. and Activity	0.238	0.235		AGO4,CCND1,PML,TNRC6C
Purine Nucleotides Degr. II	0.238	0.235	-2	GDA,NT5C3A,PNP,XDH
Fertilization	0.233	0.25		CATSPERG,OVGP1
Lysine catabolism	0.233	0.25		AASS,ALDH7A1
NFE2L2 regulates pentose phosphate p'way genes	0.233	0.25		G6PD,PGD
Phosphatidylethanolamine Biosynthesis II	0.233	0.25		CHKA,ETNK2
Pentose Phosphate P'way	0.233	0.25		G6PD,PGD
Metabolism of amine-derived hormones	0.187	0.25		DIO2
POU5F1 , SOX2, NANOG repress genes related to differentiation	0.187	0.25		SOX2
Creatine metabolism	0.187	0.25		GAMT
FasL/ CD95L signaling	0.187	0.25		CASP10
Signaling by MST1	0.187	0.25		MST1
Epithelial-Mesenchymal Transition during gastrulation	0.187	0.25		FGFR1
Arginine Biosynthesis IV	0.187	0.25		ASL
Branched-chain α-keto acid Dehydrogenase Complex	0.187	0.25		BCKDHB
Heme Biosynthesis from Uroporphyrinogen-III I	0.187	0.25		PPOX
Eumelanin Biosynthesis	0.187	0.25		DCT
Lysine Degr. V	0.187	0.25		ALDH7A1
NAD Signaling	0	0.226	1.134	ACADL,AKT3,BMP6,CD38,CEBPB,EGF,FGF2,H1-2,H2BC12,H2BC8,HIF1A,HMGCS2,NAMPT,NMNAT2,NMNAT3,PARP14,PARP9,PDGFB,PIK3C2G,PIK3R6,PPARGC1A,PRKAB2,RYR2,SLC29A1,SLC7A5,SOD2,TGFA,VEGFA
CSDE1 Signaling	0	0.178	0.378	AGO4,AKT3,CCL2,FABP7,FN1,FOS,SDC4,VIM
CLEAR Signaling	0	0.199	-0.98	AKT3,ATP6V0A4,ATP6V0E2,ATP6V1B1,ATP6V1C2,BMP6,BMPR1B,CREB3L1,CTSB,CTSD,CTSF,EGF,FGF2,FGFR1,GBA1,GHR,HIF1A,LAMTOR4,MAPK4,MAPK6,MAPK7,MID1,MITF,MRAS,NRBF2,NTRK2,NTRK3,PDGFB,PDGFRB,PML,PPARGC1A,PPM1J,PRKAB2,PRKCA,PRKCB,PRKCQ,PRKD1,PRKN,RASD2,RRAGB,SESN2,SFN,TGFA,TGFBR2,TGFBR3,TLR2,TLR7,TLR8,TRPM1,VEGFA,YWHAQ,ZKSCAN3
MicroRNA Biogenesis Signaling	0	0.114	1.606	AGO4,AKT3,BMP6,EGF,EXOSC3,FGF2,HMOX1,HSPA8,MRAS,MTCL1,PDGFB,PIK3C2G,PIK3R6,RAN,RASD2,SMAD9,TGFA,VEGFA,ZC3H12A
Ribonucleotide Reductase Signaling	0	0.209	-0.18	AKT3,BCL2,BIRC5,CCND1,CCNF,CDC25A,CDH3,CDK1,CDKN1A,CHEK1,CREB3L1,E2F2,E2F7,E2F8,EIF4E,EIF4EBP1,FOS,FOXM1,HIF1A,MMP2,MMP9,MYBL2,PARP14,PARP9,PIK3C2G,PIK3R6,RRM2,SMARCA2,STAT3,VEGFA,WEE1
Neuregulin Signaling	0	0.222	0.243	AKT3,AREG,BTC,CDK5R1,DCN,EGF,EREG,HBEGF,ITGA11,ITGA7,ITGA9,ITGAL,ITGAX,ITGB5,MATK,MRAS,PLCG2,PRKCA,PRKCB,PRKCQ,PRKD1,RASD2,SHC1,TGFA
Huntington's Disease Signaling	0	0.167	2.746	AKT3,CAPN3,CAPN6,CASP10,CASP4,CASP5,CASP7,CDK5R1,CREB3L1,CTSD,CYCS,DNM1,EGF,GNA15,GNG11,GNG7,HDAC9,HSPA2,HSPA4,HSPA5,HSPA8,NCOR2,PIK3C2G,PIK3R6,PLCB1,PLCB2,PLCB4,PRKCA,PRKCB,PRKCQ,PRKD1,PSMA5,PSMD11,PSMD12,PSME2,SGK1,SH3GL3,SHC1,SHC2,SNCA,UBE2S,VAMP2
WNK Renal Signaling	0	0.214	2	AGTR1,AKT3,BIRC3,CALM1 (includes others),IRS2,LRRC8B,LRRC8C,NPR3,NR3C2,OSR1,PIK3C2G,PIK3R6,PRKCA,PRKCB,PRKCQ,PRKD1,PRKN,SGK1
Microautophagy Signaling	0	0.114	-1	COL11A1,COL16A1,COL17A1,COL21A1,COL24A1,COL28A1,COL8A1,HSPA8,PRKAB2,PSMA5,PSMD11,PSMD12,PSME2,RETREG1,SEC23B,SEC31B
Sertoli Cell-Germ Cell Junction Signaling	0	0.224	-2.064	ACTA2,ACTC1,ACTG2,AKT3,ARPC1B,CAMK2B,CLDN1,CLDN10,CLDN16,CLDN17,CLDN23,CLDN3,CLDN5,CLDN8,EPS8,FOS,FOSB,FOSL1,GUCY1A2,GUCY1B1,ICAM1,IL1A,JAM3,LAMA2,LAMA4,LAMA5,LAMB2,LAMC3,MAP3K9,MMP2,MMP9,MRAS,NECTIN3,NOS2,PIK3C2G,PIK3R6,PPM1J,PRKAB2,PRKAR2B,PRKG1,PRKG2,RAC2,RAC3,RASD2,SORBS1,TGFBR2
p53 Signaling	0	0.2	0.5	ADGRB1,AKT3,BBC3,BCL2,BIRC5,CCND1,CDKN1A,CHEK1,COQ8A,HDAC9,HIF1A,PIK3C2G,PIK3R6,PML,SCO2,SERPINE2,SFN,TIGAR,TNFRSF10A
Signaling by Insulin receptor	0	0.154	0.816	ATP6V0A4,ATP6V0E2,ATP6V1B1,ATP6V1C2,IRS2,SHC1
Neurotransmitter clearance	0	0.2		SLC6A4
RAF-independent MAPK1/3 activation	0	0.227	-2.236	CDK1,DUSP2,DUSP6,DUSP8,DUSP9
ISG15 antiviral mechanism	0	0.229	-3.5	EIF2AK2,EIF4A1,EIF4A3,EIF4E,EIF4E3,HERC5,IFIT1,ISG15,KPNA2,MX1,MX2,NUP210,RIGI,STAT1,UBE2L6,UBE2N
Prolactin receptor signaling	0	0.167		GHR,PRLR
Signaling by NODAL	0	0.231		ACVR1C,FURIN,PCSK6
Signaling by ERBB2	0	0.188	0.333	AKT3,BTC,EGF,EREG,FYN,HBEGF,MATK,PRKCA,SHC1
Cellular response to hypoxia	0	0.125	-1.667	CA9,HIF1A,HIF3A,HIGD1A,PSMA5,PSMD11,PSMD12,PSME2,VEGFA
Signaling by ERBB4	0	0.2	0.632	APOE,BTC,EGF,EREG,GABRB3,HBEGF,PGR,S100B,SHC1,SPARC
Mitochondrial protein import	0	0.0159		TOMM40
Circadian Clock	0	0.138	-0.707	BHLHE41,CRY2,HELZ2,HIF1A,LOC102724428/SIK1,NR1D1,PER1,PPARGC1A
RORA activates gene expression	0	0.0556		HELZ2
The citric acid cycle and respiratory electron transport	0	0.16	-0.707	ADHFE1,IDH3A,ME1,ME3,PDK4,PPARD,SLC16A1,SLC16A3
Translocation of SLC2A4 to the plasma membrane	0	0.226	-0.535	CALM1 (includes others),PRKAB2,RAB10,SFN,SLC2A4,TUBA1A,TUBA1C,TUBA8,TUBB2A,TUBB3,TUBB4A,TUBB6,VAMP2,YWHAQ
PI Metabolism	0	0.114	1.667	GDPD3,INPP5J,MTMR7,PIK3C2G,PIK3R6,PIP5K1B,PLEKHA6,PNPLA7,SYNJ2
Phase II - Conjugation of compounds	0	0.205	1	ACSM5,AS3MT,CNDP2,GLYAT,MAT1A,SLC26A2,SULT2B1,UGT1A9 (includes others),UGT3A2
Eukaryotic Translation Elongation	0	0.044	-1	EEF1A2,RPL22L1,RPL26L1,RPS4Y1
Telomere Maintenance	0	0.175	-3.162	BLM,CCNA2,DAXX,DNA2,FEN1,H2AJ,H2AX,H2BC12,PIF1,RTEL1
Mitochondrial biogenesis	0	0.167	-1.265	ALAS1,CALM1 (includes others),CYCS,HELZ2,NR1D1,POLG2,PPARGC1A,PPARGC1B,PRKAB2,SOD2
Electron transport, ATP synthesis, and heat production by uncoupling proteins	0	0.048	-1.633	ATP5MC3,COX7B,CYCS,NDUFAF4,SCO2,SLC25A27
Macroautophagy	0	0.0645	2	GABARAPL1,LAMTOR4,PRKAB2,RRAGB
Gamma carboxylation, hypusine formation and arylsulfatase activation	0	0.152	-0.447	ARSF,DOHH,F10,FURIN,GAS6
MTOR signalling	0	0.179	0.447	EEF2K,EIF4E,EIF4EBP1,LAMTOR4,RRAGB
Reg. of cholesterol biosynthesis by SREBP	0	0.0667		RAN
MyD88-independent TLR4 cascade	0	0.189	-1.89	BIRC3,CD14,IKBKE,IRAK2,IRF7,SARM1,UBE2N
Toll Like Recept. 3 Cascade	0	0.156	-1.342	BIRC3,IKBKE,IRF7,SARM1,UBE2N
DDX58/IFIH1-mediated induction of interferon-alpha/beta	0	0.185	-2.887	CASP10,HERC5,IFIH1,IKBKE,IRF7,ISG15,NLRX1,RIGI,S100A12,S100B,SAA1,UBE2L6
Reg. of Apoptosis	0	0.0784	-2	PSMA5,PSMD11,PSMD12,PSME2
Signaling by TGF-beta Recept. Complex	0	0.113	0.816	BAMBI,FURIN,ITGB5,LTBP1,SMURF2,TGFBR2
Signaling by EGFR	0	0.224	-0.905	AREG,BTC,EGF,EPGN,EREG,HBEGF,LRIG1,SH3GL3,SHC1,SPRY2,TGFA
SRP-dependent cotranslational protein targeting to membrane	0	0.0273		RPL22L1,RPL26L1,RPS4Y1
Cytosolic sensors of pathogen-associated DNA	0	0.156	-2.646	AIM2,CGAS,IFI16,IRF7,MYD88,TRIM21,ZBP1
Reg. of beta-cell development	0	0.118		AKT3,MAML2
Signaling by PDGF	0	0.17	0.333	FURIN,PDGFB,PDGFC,PDGFD,PDGFRB,PLAT,STAT1,STAT3,THBS4
Signaling by NTRK1	0	0.145	-0.302	ADCYAP1R1,AP2S1,DNM1,DUSP6,IRS2,MAPK7,NTRK2,RIT1,SHC1,SHC2,STAT3
Pre-NOTCH Expr. and Processing	0	0.214	0	AGO4,ATP2A3,CCND1,ELF3,FURIN,H2AJ,H2AX,H2BC12,LFNG,MAML2,ST3GAL3,TNRC6C
Cholesterol biosynthesis	0	0.0833		HMGCS1,SQLE
p75 NTR receptor-mediated signalling	0	0.176	1	ARHGEF10,ARHGEF15,ARHGEF17,ARHGEF26,ARHGEF39,ARHGEF40,ARHGEF6,ECT2,FGD3,IRAK1,KALRN,LINGO1,MYD88,PLEKHG5,RASGRF2,VAV3
Signaling by VEGF	0	0.179	-0.229	AKT3,CALM1 (includes others),CAV1,CYBB,FYN,NCF1,NCF2,NCF4,NRP2,PAK3,PGF,PRKCA,PRKCB,SH2D2A,SHB,SHC2,VAV3,VEGFA,WASF3
Metabolism of non-coding RNA	0	0.0769	-2	NUP210,SMN1/SMN2,SNRPG,WDR77
Degr. of beta-catenin by the destruction complex	0	0.105	-1.134	AXIN2,PSMA5,PSMD11,PSMD12,PSME2,TCF7L1,TLE1,TLE2,TLE3
Metabolism of folate and pterines	0	0.154		ALDH1L1,SLC46A1
Metabolism of water-soluble vitamins and cofactors	0	0.224	-1.387	ACACB,ACP5,AOX1,ENPP1,ENPP2,GSTO1,PDXK,SLC23A2,SLC52A1,SLC52A3,TCN1,VNN1,VNN2
Signaling by NOTCH1	0	0.178	2.496	CNTN1,DNER,HDAC9,HEY1,HEY2,HEYL,HIF1A,MAML2,NBEA,NCOR2,TLE1,TLE2,TLE3
Signaling by NOTCH2	0	0.0968		CNTN1,GZMB,MAML2
trans-Golgi Network Vesicle Budding	0	0.0556	-1	AP1S3,HSPA8,TXNDC5,VAMP2
TCF dependent signaling in response to WNT	0	0.206	1.029	AXIN2,CAV1,CSNK2B,DACT1,DKK2,FZD4,FZD5,FZD8,H2AJ,H2AX,H2BC12,KREMEN2,LGR5,LGR6,PIP5K1B,PSMA5,PSMD11,PSMD12,PSME2,RSPO1,SFRP1,SMURF2,SOST,SOX13,SOX2,SOX6,SOX7,TCF7L1,TLE1,TLE2,TLE3,WNT3A,WNT5A,WNT9A
Assembly of collagen fibrils and other multimeric structures	0	0.226	1.155	COL11A1,COL14A1,COL17A1,COL24A1,COL8A1,CTSB,CTSL,CTSV,MMP3,MMP7,MMP9,TLL1
TCR signaling	0	0.228	-3.53	CARD11,CD247,CD3D,CD3E,CD3G,FBXW11,HLA-DPB1,HLA-DQA1,HLA-DQB1,HLA-DQB2,HLA-DRA,HLA-DRB1,LCK,LCP2,PAK3,PLCG2,PRKCQ,PSMA5,PSMD11,PSMD12,PSME2,PTPN22,PTPRC,TRAC,TRBC1,UBE2N
Signaling by Hippo	0	0.05		AMOT
Fcgamma receptor dependent phagocytosis	0	0.185	-1.291	ARPC1B,CD247,CD3G,FCGR1A,FCGR2A,FCGR3A/FCGR3B,FGR,FYN,LYN,PLA2G6,PLCG2,SYK,VAV3,WASF3,WIPF3
YAP1- and WWTR1 -stimulated gene expression	0	0.0909		CCN2
Generic Transcription P'way	0	0.197	6.975	AR,ESRRG,HDAC9,MAML2,MED8,NCOR2,NR1D1,NR1H3,NR1I3,NR3C2,NR4A3,NRBF2,PGR,PPARD,PPARG,RARB,RORC,RXRB,RXRG,THRA,ZFP14,ZFP28,ZIK1,ZKSCAN3,ZKSCAN8,ZNF112,ZNF135,ZNF136,ZNF19,ZNF215,ZNF25,ZNF256,ZNF273,ZNF320,ZNF334,ZNF34,ZNF347,ZNF350,ZNF382,ZNF415,ZNF418,ZNF419,ZNF429,ZNF43,ZNF433,ZNF439,ZNF441,ZNF471,ZNF486,ZNF519,ZNF528,ZNF540,ZNF549,ZNF550,ZNF559,ZNF562,ZNF568,ZNF573,ZNF577,ZNF582,ZNF583,ZNF606,ZN…
RNA Polymerase II Transcription	0	0.0278	-2	DDX39A,EIF4A3,GTF2H4,SNRPG
COPII-mediated vesicle transport	0	0.1	-1.134	AREG,CTSC,F5,SEC23B,SERPINA1,TGFA,TRAPPC6A
Gene Silencing by RNA	0	0.116	-0.707	AGO4,H2AJ,H2AX,H2BC12,NUP210,RAN,TDRD6,TNRC6C
Synthesis of Lipoxins	0	0.2		ALOX5AP
Integrin cell surface interactions	0	0.171	1.155	CD47,COL16A1,COL8A1,FN1,ICAM1,ITGA11,ITGA7,ITGA9,ITGAL,ITGAX,ITGB5,JAM3
Abacavir ADME	0	0.167		PCK1
Transcriptional activity of SMAD2/SMAD3:SMAD4 heterotrimer	0	0.104	-0.447	FURIN,JUNB,NCOR2,SMURF2,STAT1
Selenoamino acid metabolism	0	0.0495	0.447	INMT,MAT1A,RPL22L1,RPL26L1,RPS4Y1
Activation of gene expression by SREBF	0	0.146	0	ACACB,GPAM,HELZ2,HMGCS1,MTF1,SQLE
Fc epsilon receptor signaling	0	0.182	-2.449	CALM1 (includes others),CARD11,FBXW11,FCER1A,FCER1G,FOS,FYN,GAB2,LAT2,LCP2,LYN,NFATC2,PLCG2,PRKCQ,PSMA5,PSMD11,PSMD12,PSME2,RASGRP1,RASGRP2,SHC1,SYK,UBE2N,VAV3
Oxidative Stress Induced Senescence	0	0.153	-1.667	AGO4,CBX2,CBX6,E2F2,EZH2,FOS,H2AJ,H2AX,H2BC12,MAP4K4,TNRC6C
Oncogene Induced Senescence	0	0.121		AGO4,E2F2,ID1,TNRC6C
Cytosolic iron-sulfur cluster assembly	0	0.0769		RTEL1
SUMOylation of DNA damage response and repair proteins	0	0.0676	-1.342	BLM,CBX2,NUP210,PML,XPC
SUMOylation of transcription factors	0	0.158		HIC1,MITF,TFAP2B
SUMOylation of ubiquitinylation proteins	0	0.0526		NUP210,PML
Cellular response to heat stress	0	0.154	-0.277	CAMK2B,CRYAB,DNAJB6,HSPA12A,HSPA12B,HSPA2,HSPA4,HSPA4L,HSPA5,HSPA8,HSPB2,HSPH1,NUP210,TNFRSF21
Metabolism of polyamines	0	0.143	-2.828	AMD1,PSMA5,PSMD11,PSMD12,PSME2,SAT1,SMOX,SRM
NCAM signaling for neurite out-growth	0	0.229	2.714	CACNA1G,CACNA1H,CACNB1,CACNB2,FGFR1,FYN,GFRA1,NCAM1,NRTN,SPTBN1,SPTBN5
Signaling by ROBO receptors	0	0.121	0.277	AKAP5,CXCR4,LHX2,PAK3,PRKCA,PSMA5,PSMD11,PSMD12,PSME2,ROBO2,SLIT2,SLIT3,SRGAP2
Energy dependent regulation of mTOR by LKB1-AMPK	0	0.148	2	CAB39L,LAMTOR4,PRKAB2,RRAGB
ATF4 activates genes in response to endoplasmic reticulum stress	0	0.154	-1	CCL2,CEBPB,CXCL8,EXOSC3
XBP1 activates chaperone genes	0	0.125	-0.816	EXTL1,HYOU1,PLA2G4B,SHC1,TSPYL2,XBP1
ABC-family proteins mediated transport	0	0.207	0.229	ABCA10,ABCA12,ABCA2,ABCA4,ABCA5,ABCA8,ABCA9,ABCB6,ABCC1,ABCC3,ABCC9,ABCD2,ABCG4,EIF2S1,KCNJ11,PSMA5,PSMD11,PSMD12,PSME2
Glyoxylate metabolism and glycine degradation	0	0.0952		BCKDHB,GOT2
SUMOylation of transcription cofactors	0	0.114	0.447	CBX2,DAXX,NCOR2,PPARGC1A,ZNF350
Signal regulatory protein family interactions	0	0.143		CD47,SIRPG
Signal amplification	0	0.13		GNA15,GNG11,GNG7
Reg. of lipid metabolism by PPARalpha	0	0.22	-1.706	AHRR,ALAS1,ANGPTL4,ARNT2,CD36,CYP1A1,FADS1,G0S2,HELZ2,HMGCS1,HMGCS2,ME1,MED13L,MED8,MTF1,NCOR2,NR1D1,NR1H3,PPARG,PPARGC1A,PPARGC1B,RXRB,TNFRSF21,UGT1A9 (includes others)
Incretin synthesis, secretion, and inactivation	0	0.167		FFAR4,LEP
SUMOylation of SUMOylation proteins	0	0.0294		NUP210
SUMOylation of intracellular receptors	0	0.231	2.449	AR,NR1H3,NR3C2,PGR,PPARG,THRA
Caspase activation via Dependence Recept. in the absence of ligand	0	0.1		UNC5A
Synthesis, secretion, and deacylation of Ghrelin	0	0.1		LEP
Transport of vitamins, nucleosides, and related molecules	0	0.226	0.378	APOD,SLC25A5,SLC27A4,SLC27A6,SLC28A3,SLC29A1,SLCO3A1
SIRT1 negatively regulates rRNA expression	0	0.188		H2AJ,H2AX,H2BC12
ERCC6 positively regulate rRNA expression	0	0.167	-2	EHMT2,H2AJ,H2AX,H2BC12
NoRC negatively regulates rRNA expression	0	0.12		H2AJ,H2AX,H2BC12
Deadenylation-dependent mRNA decay	0	0.0727	-2	EIF4A1,EIF4A3,EIF4E,EXOSC3
MyD88 cascade initiated on plasma membrane	0	0.208	-1.342	IRAK1,IRAK2,MYD88,PELI2,UBE2N
Interleukin-1 family signaling	0	0.189	-3.545	FBXW11,IL1A,IL1B,IL1RN,IL36A,IL36B,IL36G,IL36RN,IL37,IRAK1,IRAK2,IRAK3,MYD88,NOD2,PELI2,PSMA5,PSMD11,PSMD12,PSME2,PTPN14,PTPN7,STAT3,UBE2N
Other interleukin signaling	0	0.2	0	CSF3R,IL32,IL34,VAMP2
MAPK targets/ Nuclear events mediated by MAP kinases	0	0.0909		DUSP6,FOS,MAPK7
MAP kinase activation	0	0.128	-2.236	FBXW11,IRAK1,IRAK2,NOD2,UBE2N
Reg. of mRNA stability by proteins that bind AU-rich elements	0	0.116	-0.447	ENPP2,EXOSC3,HSPA8,PRKCA,ZFP36
Mitotic G2-G2/M phases	0	0.196	-3.781	AURKA,BORA,CCNA2,CCNB1,CCNB2,CDC25A,CDC25B,CDC25C,CDK1,CDKN1A,CENPF,FBXL7,FBXW11,FKBPL,FOXM1,GTSE1,HMMR,MYBL2,NEK2,PKMYT1,PLK1,PRKAR2B,PSMA5,PSMD11,PSMD12,PSME2,TPX2,TUBA1A,TUBA1C,TUBA8,TUBB,TUBB2A,TUBB3,TUBB4A,TUBB6,TUBG1,WEE1
Reg. of mitotic cell cycle	0	0.212	-4.243	AURKA,AURKB,BUB1B,CCNA2,CCNB1,CDC20,CDK1,FBXO5,MAD2L1,NEK2,PLK1,PSMA5,PSMD11,PSMD12,PSME2,PTTG1,UBE2C,UBE2S
Mitotic G1 phase and G1/S transition	0	0.223	-3.402	AKT3,CABLES1,CCNA2,CCNB1,CCND1,CCNE1,CCNE2,CDC25A,CDC45,CDC6,CDK1,CDKN1A,CDKN1C,CDT1,E2F2,FBXO5,LYN,MYBL2,ORC1,ORC6,PSMA5,PSMD11,PSMD12,PSME2,RRM2,TK1,TOP2A,TYMS,WEE1
SUMOylation of chromatin organization proteins	0	0.0536		CBX2,NUP210,SATB2
Thrombin signalling through proteinase activated receptors	0	0.167	1	F2R,GNA15,GNG11,GNG7
SUMOylation of RNA binding proteins	0	0.0435		CBX2,NUP210
SUMOylation of DNA replication proteins	0	0.156	-2.646	AURKA,AURKB,BIRC5,CDCA8,NUP210,TOP1,TOP2A
SUMOylation of DNA methylation proteins	0	0.0625		CBX2
SUMOylation of immune response proteins	0	0.0909		IKBKE
Interconversion of nucleotide di- and triphosphates	0	0.182	0	AK7,AK8,CTPS1,NME1
Mitophagy	0	0.138	-1	CSNK2B,PGAM5,PRKN,TOMM40
RIPK1-mediated regulated necrosis	0	0.194	-1.633	BIRC3,CFLAR,MLKL,PRKN,TNFRSF10A,TNFSF10
B-WICH complex positively regulates rRNA expression	0	0.0769		H2AJ,H2AX,H2BC12
Myogenesis	0	0.15		BOC,CDH4,CDON
Hedgehog ligand biogenesis	0	0.103	-2.449	DISP2,P4HB,PSMA5,PSMD11,PSMD12,PSME2
Mismatch Repair	0	0.0667		EXO1
Mitochondrial translation	0	0.0543	-1.342	MRPL12,MRPL23,MRPL32,MRPS12,MRPS25
Hedgehog 'off' state	0	0.206	2	ADCY2,ADCY4,ADCY5,ADCY6,ADCY8,GLI2,GLI3,PRKAR2B,PSMA5,PSMD11,PSMD12,PSME2,PTCH1,SMO,TTC21B,TUBA1A,TUBA1C,TUBB2A,TUBB3,TUBB4A,TUBB6,WDR35
Activation of anterior HOX genes in hindbrain during early embryogenesis	0	0.113	-0.378	EZH2,H2AJ,H2AX,H2BC12,HOXB3,HOXC4,RARB
Cilium Assembly	0	0.138	0.392	BBS2,CCT5,CDK1,CNGB1,CYS1,KIF24,MCHR1,NEK2,NPHP1,NPHP3,PKD1,PLK1,PRKAR2B,SMO,TTBK2,TTC21B,TUBA1A,TUBA1C,TUBA8,TUBB,TUBB2A,TUBB3,TUBB4A,TUBB6,TUBG1,WDR35
C-type lectin receptors	0	0.22	-3.545	C8orf44-SGK3/SGK3,CALM1 (includes others),CARD11,CCL17,CCL22,CD209,CLEC10A,CLEC4E,CLEC7A,FBXW11,FCER1G,FYN,IL1B,LYN,MUC16,MUC5B,MUC7,NFATC2,PAK3,PLCG2,PSMA5,PSMD11,PSMD12,PSME2,PYCARD,RELB,SYK,UBE2N
RHO GTPases activate KTN1	0	0.1		RHOG
TP53 Regulates Metabolic Genes	0	0.176	-1.807	AGO4,AKT3,COX7B,CYCS,G6PD,GPX2,LAMTOR4,PRKAB2,RRAGB,SCO2,SESN2,SFN,TIGAR,TNRC6C,YWHAQ
Hedgehog 'on' state	0	0.163	1.387	BOC,CDON,GAS1,GLI2,GLI3,PSMA5,PSMD11,PSMD12,PSME2,PTCH1,PTCH2,SMO,SMURF2
TP53 Regulates Transcription of Cell Death Genes	0	0.195	-1.414	AIFM2,BBC3,BID,BIRC5,CASP10,PRELID1,RABGGTA,TNFRSF10A
Signaling by FGFR1	0	0.179	1.89	FGF1,FGF2,FGF22,FGFR1,FGFRL1,SHC1,SPRY2
Signaling by FGFR2	0	0.145	1	ESRP2,FGF1,FGF2,FGF22,FGF7,FGFBP1,FGFBP2,SHC1,SPRY2
Signaling by FGFR3	0	0.125	1	FGF1,FGF2,SHC1,SPRY2
Signaling by FGFR4	0	0.156	1.342	FGF1,FGF2,KLB,SHC1,SPRY2
RHO GTPases Activate WASPs and WAVEs	0	0.0833		ARPC1B,WASF3,WIPF3
TNFR2 non-canonical NF-kB p'way	0	0.131	-2.121	BIRC3,PSMA5,PSMD11,PSMD12,PSME2,TNFRSF12A,TNFSF12,TNFSF13B
RAF/MAP kinase cascade	0	0.225	0.566	ANGPT1,AREG,BTC,CALM1 (includes others),CAMK2B,CSF2RA,CSF2RB,DLG2,DUSP2,DUSP6,DUSP8,DUSP9,EGF,EPGN,EREG,FGF1,FGF2,FGF22,FGF7,FGFR1,FN1,FYN,GFRA1,HBEGF,IL2RA,IRS2,JAK3,KIT,KLB,LRRC7,MRAS,NCAM1,NRTN,PDGFB,PDGFRB,PSMA5,PSMD11,PSMD12,PSME2,PTPN7,RASA3,RASAL1,RASGRF2,RASGRP1,RET,SHC1,SHC2,SPTBN1,SPTBN5,TGFA
NIK-->noncanonical NF-kB signaling	0	0.103	-2.449	FBXW11,PSMA5,PSMD11,PSMD12,PSME2,RELB
MAPK6/MAPK4 signaling	0	0.157	-1	AGO4,CDK1,ETV4,KALRN,MAPK4,MAPK6,MMP2,PAK3,PSMA5,PSMD11,PSMD12,PSME2,TNRC6C
Deubiquitination	0	0.145	-2.197	ADRB2,AR,AXIN2,BIRC3,CCNA2,CDC20,CDC25A,CDK1,CLSPN,FOXO4,GATA3,H2BC12,HIF1A,IFIH1,NLRP3,NOD2,OTUB2,OTUD3,POLB,PRKN,PSMA5,PSMD11,PSMD12,PSME2,RIGI,RNF128,SMURF2,TGFBR2,TNIP1,TNIP3,UCHL1,UCHL3,USP17L2 (includes others),USP18,USP2
HDR through Homologous Recombination	0	0.17	-4.123	BLM,BRCA2,CCNA2,CHEK1,CLSPN,DNA2,EME1,EXO1,H2AX,H2BC12,RAD51,RAD51AP1,RTEL1,SLX1A/SLX1B,TIMELESS,UBE2N,XRCC2
Nonhomologous End-Joining	0	0.105	-2	H2AX,H2BC12,TDP2,UBE2N
DNA Double Strand Break Response	0	0.087	-2	H2AX,H2BC12,KPNA2,UBE2N
Cargo concentration in the ER	0	0.188	-1.633	AREG,CTSC,F5,SEC23B,SERPINA1,TGFA
Nucleotide Excision Repair	0	0.0312		GTF2H4,UBE2N,XPC
Fanconi Anemia P'way	0	0.184	-1.89	CENPS/CENPS-CORT,EME1,FANCA,FANCI,POLN,SLX1A/SLX1B,UBE2T
Major p'way of rRNA processing in the nucleolus and cytosol	0	0.0444	-2.121	EXOSC3,MPHOSPH6,RPL22L1,RPL26L1,RPP21,RPP40,RPS4Y1,WDR46
TP53 Regulates Transcription of DNA Repair Genes	0	0.0735	-1.342	AP1S3,CHEK1,FANCI,FOS,GTF2H4
Reg. of TP53 Activity through Phosphorylation	0	0.138	-2.309	AURKA,AURKB,BLM,CCNA2,CDK5R1,CHEK1,CSNK2B,DNA2,EXO1,NUAK1,PRKAB2,TPX2
Reg. of TP53 Activity through Acetylation	0	0.0667		AKT3,PML
Reg. of TP53 Activity through Association with Co-factors	0	0.0833		AKT3
Reg. of TP53 Activity through Methylation	0	0.105		EHMT2,L3MBTL1
Reg. of TP53 Expr. and Degr.	0	0.184	-1.89	AKT3,CCNA2,CDK1,DAXX,PRDM1,SGK1,USP2
Signaling by MET	0	0.181	1.941	COL11A1,COL24A1,FN1,LAMA2,LAMA4,LAMA5,LAMB2,LAMC3,LRIG1,SH3GL3,SHC1,STAT3,TNS3
PTEN Reg.	0	0.14	0	AGO4,AKT3,CBX2,CBX6,CSNK2B,EGR1,EZH2,LAMTOR4,OTUD3,PML,PPARG,PREX2,PSMA5,PSMD11,PSMD12,PSME2,RRAGB,SALL4,TNRC6C
RNA polymerase II transcribes snRNA genes	0	0.0405		ELL2,ELL3,NABP1
COPI-mediated anterograde transport	0	0.112	0	DYNC1I1,SPTBN1,SPTBN5,TUBA1A,TUBA1C,TUBA8,TUBB2A,TUBB3,TUBB4A,TUBB6
Intra-Golgi and retrograde Golgi-to-ER traffic	0	0.153	-0.756	CENPE,CYTH4,DYNC1I1,KIF11,KIF15,KIF18A,KIF18B,KIF20A,KIF23,KIF26A,KIF2C,KIF4A,KIF5C,MAN1C1,MAN2A2,PLA2G6,RAB36,RAB6B,RACGAP1,RHOBTB3,TUBA1A,TUBA1C,TUBA8,TUBB2A,TUBB3,TUBB4A,TUBB6,VPS52
Mitotic Prophase	0	0.146	-2.496	CCNB1,CCNB2,CDK1,H2AJ,H2AX,H2BC12,LMNB1,LPIN2,NUP210,PLK1,PRKCA,PRKCB,VRK2
Mitotic Telophase/Cytokinesis	0	0.214		KIF20A,KIF23,PLK1
Activation of the pre-replicative complex	0	0.219	-2.646	CDC45,CDC6,CDT1,DBF4,MCM10,ORC1,ORC6
DNA Replication Pre-Initiation	0	0.143	-3.606	CDC6,CDT1,H2AJ,H2AX,H2BC12,ORC1,ORC6,PSMA5,PSMD11,PSMD12,PSME2,UBE2C,UBE2S
Synthesis of DNA	0	0.164	-4.359	CCNA2,CCNE1,CCNE2,CDC6,CDT1,DNA2,FEN1,GINS1,GINS2,GINS3,GINS4,ORC1,ORC6,PSMA5,PSMD11,PSMD12,PSME2,UBE2C,UBE2S
S Phase	0	0.165	-2	AKT3,CABLES1,CCNA2,CCND1,CCNE1,CCNE2,CDC25A,CDC25B,CDCA5,CDKN1A,ESCO2,PSMA5,PSMD11,PSMD12,PSME2,WEE1
Glucose metabolism	0	0.145	-1.265	ALDOA,ALDOC,FBP1,GOT1,GOT2,HK2,NUP210,PCK1,PFKFB4,TPI1
Branched-chain amino acid catabolism	0	0.111		ACADSB,BCKDHB
mRNA Capping	0	0.0345		GTF2H4
Processing of Capped Intron-Containing Pre-mRNA	0	0.0289	-2.121	DDX39A,EIF4A3,EIF4E,HSPA8,NUP210,PPIL1,SNRPG,SNRPN
Eukaryotic Translation Initiation	0	0.0847	-1.897	CP,EIF2B2,EIF2S1,EIF4A1,EIF4E,EIF4EBP1,EIF5,RPL22L1,RPL26L1,RPS4Y1
Eukaryotic Translation Termination	0	0.0444	-1	GSPT1,RPL22L1,RPL26L1,RPS4Y1
RNA Polymerase I Transcription	0	0.0408		EHMT2,GTF2H4
DNA Damage Bypass	0	0.125	-1.633	DTL,ISG15,PCLAF,POLI,UBE2L6,USP43
Resolution of Abasic Sites	0	0.0789		FEN1,NEIL1,POLB
RNA Polymerase III Transcription	0	0.122	0.447	GTF3C6,NFIB,NFIX,POLR3G,POLR3GL
Processing of Capped Intronless Pre-mRNA	0	0.0345		SNRPG
Fatty acyl-CoA biosynthesis	0	0.182	2	ACSBG1,HACD4,SCD5,SLC27A2
Apoptotic execution phase	0	0.213	-1.265	CASP7,CLSPN,DBNL,DSG2,DSG3,H1-2,LMNB1,MAPT,PRKCQ,VIM
TNF signaling	0	0.107	-1.633	BIRC3,CFLAR,IKBKE,OTUD1,SMPD3,USP2
Mitochondrial Fatty Acid Beta-Oxidation	0	0.13		ACADL,ACOT2,ACSM3
Signaling by PTK6	0	0.196	-1.265	BTC,CCND1,CCNE1,EGF,EREG,HBEGF,HIF1A,SOCS3,SRMS,STAT3
Synaptic adhesion-like molecules	0	0.125		GRIN2A,PTPRS
Protein ubiquitination	0	0.167	-2.236	UBA6,UBE2C,UBE2S,UBE2T,UCHL3
Transcriptional Reg. by VENTX	0	0.189	-2.646	AGO4,CCND1,CEBPB,EHMT2,TNRC6C,UBE2C,UBE2S
TBC/RABGAPs	0	0.0698		RAB6B,TBC1D24,TBC1D3 (includes others)
Clathrin-mediated endocytosis	0	0.214	-1	ADRB2,AGTR1,AP2S1,APOB,AREG,BTC,CD3D,CD3G,DNM1,EGF,EPGN,EREG,FZD4,HBEGF,HSPA8,IL7R,LDLR,SH3GL3,STON1,SYNJ2,SYT8,TF,TGFA,VAMP2,WNT5A
Transcriptional regulation by the AP-2 family of transcription factors	0	0.226	0.378	APOE,CDKN1A,KIT,MYBL2,TFAP2B,TGFA,VEGFA
E3 ubiquitin ligases ubiquitinate target proteins	0	0.0851	-2	H2BC12,HLA-A,HLA-B,UBE2N
RAB geranylgeranylation	0	0.167	-1	RAB10,RAB26,RAB27A,RAB31,RAB36,RAB38,RAB3B,RAB6B,RABGGTA
RAB GEFs exchange GTP for GDP on RABs	0	0.105	0.333	AKT3,DENND2A,RAB10,RAB27A,RAB31,RAB38,RAB3IL1,RAB6B,TRAPPC6A
Protein methylation	0	0.118		CALM1 (includes others),HSPA8
Transcriptional regulation by RUNX1	0	0.169	-0.853	CBX2,CBX6,CLDN5,CSNK2B,CTSL,CTSV,FOXP3,GATA3,GPAM,H2AJ,H2AX,H2BC12,LGALS3,LIFR,PRKCB,PSMA5,PSMD11,PSMD12,PSME2,SERPINB13,SMARCA2,SOCS3
Transcriptional regulation by RUNX3	0	0.125	-0.302	CCN2,CCND1,CDKN1A,ITGAL,MAML2,PSMA5,PSMD11,PSMD12,PSME2,RORC,SMURF2,TCF7L1
RUNX1 regulates megakaryocyte differentiation and platelet function	0	0.195	0.447	AGO4,H2AJ,H2AX,H2BC12,MYL9,NR4A3,PRKCQ,TNRC6C
ESR-mediated signaling	0	0.18	0	AGO4,BCL2,CCND1,CTSD,FOS,FOSB,FOXA1,GATA3,GPAM,H2AJ,H2AX,H2BC12,KPNA2,PGR,TFF3,TGFA,TLE3,TNRC6C
Reg. of RUNX2 expression and activity	0	0.114	-0.707	PPARGC1A,PPARGC1B,PSMA5,PSMD11,PSMD12,PSME2,STAT1,TWIST1
Mitochondrial calcium ion transport	0	0.0909		MCUB
Cristae formation	0	0.0323		ATP5MC3
Processing of SMDT1	0	0.0833		MCUB
Gene and protein expression by JAK-STAT signaling after IL-12 stimulation	0	0.212	0.378	BOLA2/BOLA2B,CNN2,GSTO1,LMNB1,PDCD4,PSME2,SOD2
Neddylation	0	0.128	-2.414	ASB14,ASB9,BIRC5,CCNF,CDKN1A,DCAF4,DCUN1D3,DTL,FBXL16,FBXL19,FBXL7,FBXO10,FBXO6,FBXO9,FBXW11,GAN,HIF1A,HIF3A,KBTBD8,LMO7,LRR1,PSMA5,PSMD11,PSMD12,PSME2,SOCS3,UBE2F,UCHL3,ZBTB16
Transcriptional Reg. by E2F6	0	0.147	0	CHEK1,EHMT2,EZH2,RAD51,RRM2
Signaling by NTRK2	0	0.217	0.447	CDK5R1,FYN,NTF4,NTRK2,SHC1
Signaling by Erythropoietin	0	0.167	-1	IRS2,LYN,PLCG2,SHC1
Signaling by NOTCH3	0	0.191	1	DLGAP5,EGF,FABP7,HEY1,HEY2,HEYL,MAML2,STAT1,TACC3
RHO GTPase cycle	0	0.186	1.667	ACTC1,ACTN1,ADD3,AKAP12,ALDH3A2,ANLN,ARHGAP11A,ARHGAP20,ARHGAP24,ARHGAP25,ARHGAP29,ARHGAP31,ARHGAP42,ARHGAP6,ARHGEF10,ARHGEF15,ARHGEF17,ARHGEF25,ARHGEF26,ARHGEF28,ARHGEF39,ARHGEF40,ARHGEF6,BAIAP2L2,CAV1,CKAP4,CYBB,DBN1,DEPDC1B,DIAPH3,DLC1,DSG2,ECT2,EFHD2,EPHA2,EPSTI1,FAM13A,FAM169A,FERMT2,FGD3,FGD5,FILIP1,GOLGA8K (includes others),HMOX2,IL32,IQGAP3,KALRN,KIF14,LCK,LMNB1,NCF1,NCF2,NCF4,PAK3,PDE5A,…
Signaling by NOTCH4	0	0.113	-0.333	ACTA2,HEY1,HEY2,MAML2,PSMA5,PSMD11,PSMD12,PSME2,TACC3
Peroxisomal protein import	0	0.175	2.53	ACOT2,ACOX2,CAT,CRAT,EPHX2,NOS2,NUDT7,PECR,PHYH,SLC27A2
TYSND1 cleaves peroxisomal proteins	0	0.143		PHYH
Signaling by NTRK3	0	0.188		NTRK3,PTPRS,SHC1
Endosomal Sorting Complex Required For Transport	0	0.0323		VPS37D
Nonsense-Mediated Decay	0	0.0442	-1.342	EIF4A3,GSPT1,RPL22L1,RPL26L1,RPS4Y1
Class I peroxisomal membrane protein import	0	0.1		ABCD2,ALDH3A2
FLT3 Signaling	0	0.167	0	AKT3,FYN,GAB2,LCK,SLA2,SYK
Insertion of tail-anchored proteins into the endoplasmic reticulum membrane	0	0.143		ALDH3A2,HMOX1,VAMP2
Chaperone Mediated Autophagy	0	0.1		HSPA8,VIM
FOXO-mediated transcription of cell death genes	0	0.133		BBC3,FOXO4
Late endosomal microautophagy	0	0.0909		HSPA8,VIM,VPS37D
Transcriptional regulation of granulopoiesis	0	0.222	-1.89	CDKN1A,CEBPB,CSF3R,H2AJ,H2AX,H2BC12,PML,STAT3
FOXO-mediated transcription of cell cycle genes	0	0.2		CAV1,CDKN1A,FOXO4
Response of EIF2AK4 to amino acid deficiency	0	0.0505	-1.342	CEBPB,EIF2S1,RPL22L1,RPL26L1,RPS4Y1
Amino acids regulate mTORC1	0	0.135	1.134	ATP6V0E2,ATP6V1B1,ATP6V1C2,LAMTOR4,RRAGB,SESN2,SH3BP4
STAT5 Activation	0	0.143		GAB2
Response of EIF2AK1 to heme deficiency	0	0.2		CEBPB,CHAC1,EIF2S1
Transcriptional regulation of testis differentiation	0	0.2		ZFPM2
Cytoprotection by HMOX1	0	0.2	-2.309	ABCC1,COX7B,CYCS,HELZ2,HM13,HMOX1,HMOX2,NCOR2,NLRP3,SCO2,STAT3,TXNIP
Heme signaling	0	0.133	1.342	APOB,HELZ2,HMOX1,NR1D1,PPARGC1A,SLC46A1
Sensory perception of taste	0	0.214		PLCB2,SCN9A,SCNN1D
Germ layer formation at gastrulation	0	0.1		SOX2
KEAP1-NFE2L2 p'way	0	0.106	-2.333	AKT3,CDKN1A,CSNK2B,PSMA5,PSMD11,PSMD12,PSME2,SESN2,TRIM21
Serine biosynthesis	0	0.143		PSPH
Formation of paraxial mesoderm	0	0.211	1	FGFR1,MAML2,MESP2,WNT3A
Formation of axial mesoderm	0	0.111		FOXA1
Class I MHC mediated antigen processing and presentation	0	0.187	-3.845	ASB14,ASB9,CALR,CCNF,CD14,CD207,CD36,CDC20,CTSL,CTSV,CYBB,DET1,DTX3L,DZIP3,FBXL16,FBXL19,FBXL7,FBXO10,FBXO6,FBXO9,FBXW11,FCGR1A,GAN,HECW2,HERC5,HERC6,HLA-A,HLA-B,HLA-C,HLA-E,HSPA5,KBTBD8,LMO7,LONRF1,LRR1,MYD88,NCF1,NCF2,NCF4,PRKN,PSMA5,PSMD11,PSMD12,PSME2,RBBP6,S100A1,S100A8,S100A9,SEC23B,SMURF2,SOCS1,SOCS3,TAP1,TAP2,TAPBP,TLR2,TRIM21,TRIM9,UBA6,UBE2C,UBE2F,UBE2L6,UBE2N,UBE2S,ZBTB16
Factors involved in megakaryocyte development and platelet production	0	0.087	1.633	CABLES1,GATA3,IRF1,PRKAR2B,WEE1,ZFPM2
Signaling by the B Cell Recept.	0	0.151	-2	BLNK,CALM1 (includes others),CARD11,FBXW11,FYN,LYN,NFATC2,PLCG2,PRKCB,PSMA5,PSMD11,PSMD12,PSME2,RASGRP1,SYK,TRPC1
Formation of definitive endoderm	0	0.143		CXCR4
Mitochondrial Dysfunction	0	0.166	-0.289	ACADL,ARG2,ATP12A,ATP1A2,ATP1B1,ATP1B2,ATP5MC3,BBC3,BCL2,BID,CACNA1G,CACNA1H,CACNA2D1,CACNA2D2,CACNA2D3,CACNB1,CACNB2,CALM1 (includes others),CAMK2B,CAPN3,CAPN6,COX7A1,COX7B,CREB3L1,CYCS,GPX2,GPX3,GSTM1,GSTM2,GSTP1,GSTT2/GSTT2B,MAPK7,MAPT,MGST1,MGST3,NOS1,PIK3C2G,PIK3R6,PPARG,PPARGC1A,PPIF,PRKAB2,PRKAR2B,PRKN,RAPGEF3,SNCA,SOD2,TOMM40
Protein Sorting Signaling	0	0.137	0.626	ADCY2,ADCY4,ADCY5,ADCY6,ADCY8,AP1S3,FGR,FYN,GBA1,GUCY1B1,HMOX1,LCK,LYN,PLD4,PLD6,PLPP1,PLPP3,PRKAR2B,PRKD1,SEC23B,SEC31B,SNX10,TMED5
Sleep NREM Signaling	0	0.2	-1.886	ADCY2,ADCY4,ADCY5,ADCY6,ADCY8,ADRB2,CAMK2B,CREB3L1,GABRA4,GABRB3,GUCY1B1,LOC102724428/SIK1,MRAS,PRKAR2B,PRKCA,RASD2,SFN,YWHAQ
UFMylation Signaling	0	0.204	-0.905	AKT3,CCND1,EIF4A1,EIF4A3,EIF4E,EIF4E3,H4C11,IL1B,NR1H3,SLC7A11,XBP1
Ceramide Signaling	0	0.163	-1.265	AKT3,BCL2,CTSD,CYCS,FOS,MRAS,PIK3C2G,PIK3R6,PPM1J,RASD2,RELB,S1PR4,SMPD1,SMPD3
Tight Junction Signaling	0	0.193		ACTA2,ACTC1,ACTG2,AKT3,CLDN1,CLDN10,CLDN16,CLDN17,CLDN23,CLDN3,CLDN5,CLDN8,CNKSR3,FOS,JAM3,MAGI2,MPDZ,MYH11,MYH14,MYH7B,MYL9,MYLK,MYO1H,NECTIN3,PPM1J,PRKAR2B,RELB,TGFBR2,VAMP2
Reg. of Actin-based Motility by Rho	0	0.216	1.604	ACTA2,ACTC1,ACTG2,ARPC1B,ITGA11,ITGA7,ITGA9,ITGAL,ITGAX,ITGB5,MYL9,MYLK,PAK3,PIP5K1B,RAC2,RAC3,RHOB,RHOC,RHOG,RND1,RND2
BRCA1 in DNA Damage Response	0	0.158	-0.632	BLM,BRCA2,CDKN1A,CHEK1,E2F2,E2F7,E2F8,FANCA,PLK1,RAD51,SMARCA2,STAT1
Activation of IRF by Cytosolic Pattern Recog. Recept.	0	0.217	-2.333	IFIH1,IKBKE,IRF7,IRF9,ISG15,PPIB,RELB,RIGI,STAT1,ZBP1
RIG1-like Recept. in Antiviral Innate Immunity	0	0.194	-2.236	CASP10,IFIH1,IKBKE,IRF7,RELB,RIGI
LPS-stimulated MAPK Signaling	0	0.146	1.265	CD14,FOS,IKBKE,MRAS,PIK3C2G,PIK3R6,PRKCA,PRKCB,PRKCQ,PRKD1,RASD2,RELB
NF-κB Activation by Viruses	0	0.2	1.155	AKT3,CCR5,CXCR5,EIF2AK2,IKBKE,LCK,MRAS,PIK3C2G,PIK3R6,PRKCA,PRKCB,PRKCQ,PRKD1,RASD2,RELB
IL-22 Signaling	0	0.217	-0.447	AKT3,IL22RA2,SOCS3,STAT1,STAT3
CD40 Signaling	0	0.143	-0.378	FOS,ICAM1,IKBKE,JAK3,PIK3C2G,PIK3R6,PTGS2,RELB,STAT3
CD27 Signaling in Cells	0	0.113	0.447	BID,CYCS,FOS,IKBKE,MAP3K9,RELB
IL-3 Signaling	0	0.2	1.069	AKT3,CSF2RB,FOS,GAB2,MRAS,PIK3C2G,PIK3R6,PRKCA,PRKCB,PRKCQ,PRKD1,RASD2,SHC1,STAT1,STAT3
Lymphotoxin β Recept. Signaling	0	0.135	0	AKT3,CXCL1,CYCS,IKBKE,PIK3C2G,PIK3R6,RELB
fMLP Signaling in Neutrophils	0	0.226	0.943	ARPC1B,CALM1 (includes others),CYBB,FPR1,FPR3,GNA15,GNAZ,GNG11,GNG7,MRAS,NCF1,NCF2,NFATC2,PIK3C2G,PIK3R6,PLCB1,PLCB2,PLCB4,PRKCA,PRKCB,PRKCQ,PRKD1,RAC2,RAC3,RASD2,RELB
4-1BB Signaling in T Cells	0	0.118		IKBKE,RELB,TNFRSF9,TNFSF9
Induction of Apoptosis by HIV1	0	0.2	-2.111	BAK1,BBC3,BCL2,BID,BIRC3,CXCR4,CYCS,DAXX,IKBKE,NAIP,RELB,SLC25A5
B Cell Activating Factor Signaling	0	0.122		FOS,IKBKE,NFATC2,RELB,TNFSF13B
CCR3 Signaling in Eosinophils	0	0.227	0.471	CALM1 (includes others),GNA15,GNAZ,GNG11,GNG7,MRAS,MYLK,PAK3,PIK3C2G,PIK3R6,PLA2G2A,PLA2G2F,PLA2G3,PLA2G4B,PLA2G4D,PLA2G4E,PLA2G6,PLCB1,PLCB2,PLCB4,PRKCA,PRKCB,PRKCQ,PRKD1,RASD2
IL-15 Signaling	0	0.208	-0.535	AKT3,CXCL8,GZMB,IGHA1,IL17A,JAK3,LCK,MRAS,PIK3C2G,PIK3R6,RAC3,RASD2,RELB,SHC1,STAT3,SYK
Virus Entry via Endocytic P'ways	0	0.216		ACTA2,ACTC1,ACTG2,AP1S3,AP2S1,CAV1,DNM1,FYN,HLA-A,HLA-B,HLA-C,HLA-E,ITGB5,MRAS,PIK3C2G,PIK3R6,PLCG2,PRKCA,PRKCB,PRKCQ,PRKD1,RAC2,RAC3,RASD2
Angiopoietin Signaling	0	0.192	1	AKT3,ANGPT1,ANGPTL1,BIRC5,DOK2,GRB14,IKBKE,MRAS,PAK3,PIK3C2G,PIK3R6,RASD2,RELB,TNIP1
CNTF Signaling	0	0.182	1	CNTFR,LIFR,MRAS,PIK3C2G,PIK3R6,RASD2,RPS6KA4,RPS6KA6,STAT1,STAT3
Agrin Interactions at Neuromuscular Junction	0	0.186	2.121	ACTA2,ACTC1,ACTG2,ARHGEF6,LAMA2,MRAS,PAK3,RAC2,RAC3,RASD2,UTRN
Cardiomyocyte Differentiation via BMP Recept.	0	0.111		BMPR1B,SMAD9
Cardiac Hypertrophy Signaling	0	0.209	2.828	ADCY2,ADCY4,ADCY5,ADCY6,ADCY8,ADRA2A,ADRA2C,ADRB2,CACNA2D1,CACNA2D2,CACNA2D3,CACNB1,CACNB2,CALM1 (includes others),EIF2B2,EIF4E,GNA15,GNAZ,GNG11,GNG7,GUCY1B1,MAP3K9,MRAS,MYL9,PIK3C2G,PIK3R6,PLCB1,PLCB2,PLCB4,PLCD1,PLCE1,PLCG2,PLCH2,PRKAR2B,RAC2,RAC3,RASD2,RHOB,RHOC,RHOG,RND1,RND2,TGFBR2
CDK5 Signaling	0	0.229	1.964	ADCY2,ADCY4,ADCY5,ADCY6,ADCY8,CABLES1,CDK5R1,EGR1,FOSB,GUCY1B1,LAMA2,LAMA5,MAPK4,MAPK6,MAPK7,MAPT,MRAS,NTRK2,PPM1J,PPP1R14A,PPP1R1B,PPP1R3C,PRKAR2B,RASD2
Cell Cycle Reg. by BTG Family Proteins	0	0.216	-2.449	CCND1,CCNE1,CCNE2,E2F2,E2F7,E2F8,NOCT,PPM1J
HGF Signaling	0	0.185	1.604	AKT3,CCND1,CDKN1A,ELF3,FOS,ITGA11,ITGA7,ITGA9,ITGAL,ITGAX,ITGB5,MAP3K9,MRAS,PIK3C2G,PIK3R6,PLCG2,PRKCA,PRKCB,PRKCQ,PRKD1,PTGS2,RASD2,STAT3
CHK Proteins in Cell Cycle Checkpoint Control	0	0.193	1.667	CDC25A,CDC25C,CDK1,CDKN1A,CHEK1,CLSPN,E2F2,E2F7,E2F8,PLK1,PPM1J
FLT3 Signaling in Hematopoietic Progenitor Cells	0	0.177	0.577	AKT3,CREB3L1,EIF4E,EIF4EBP1,GAB2,MRAS,PIK3C2G,PIK3R6,RASD2,RPS6KA4,RPS6KA6,SHC1,STAT1,STAT3
Polyamine Reg. in Colon Cancer	0	0.2	-0.302	AKT3,ARG1,CSNK2B,DOHH,FOS,MXD1,PPARG,SAT1,SMOX,SRM,TRPC1
RAN Signaling	0	0.188		KPNA2,RAN,RCC1
DNA Methylation and Transcriptional Repression Signaling	0	0.125	-0.707	CDK1,CDK14,CEBPB,E2F2,E2F7,E2F8,FOXA1,HOXB3,TET1,UHRF1,ZEB1
ATM Signaling	0	0.158	0	BID,BLM,CCNB1,CCNB2,CDC25A,CDC25C,CDK1,CDKN1A,CHEK1,CREB3L1,H2AX,H4C11,PPM1J,RAD51,ZEB1
Antiproliferative Somatostatin Recept. 2	0	0.188	2.646	CDKN1A,GNG11,GNG7,GUCY1A2,GUCY1B1,MRAS,NOS1,NPR1,NPR3,PIK3C2G,PIK3R6,RASD2
Androgen Signaling	0	0.182	1.886	AR,CACNA1G,CACNA1H,CACNA2D1,CACNA2D2,CACNA2D3,CACNB1,CACNB2,CALM1 (includes others),CALR,CCND1,GNA15,GNAZ,GNG11,GNG7,GTF2H4,HSPA4,MRAS,PRKAR2B,PRKCA,PRKCB,PRKCQ,PRKD1,RELB,SHC1
OCT4 in Mammalian Embryonic Stem Cell Pluripotency	0	0.143		CCNF,FOXA1,RXRB,SALL4,SOX2
Germ Cell-Sertoli Cell Junction Signaling	0	0.211		ACTA2,ACTC1,ACTG2,ACTN1,EPN3,LAMC3,MAP3K9,MRAS,MYO7A,NECTIN3,PAK3,PIK3C2G,PIK3R6,RAC2,RAC3,RASD2,RHOB,RHOC,RHOG,RND1,RND2,SORBS1,TGFBR2,TUBA1A,TUBA1C,TUBA8,TUBB,TUBB2A,TUBB3,TUBB4A,TUBB6,TUBG1
Melanoma Signaling	0	0.163	2.449	AKT3,CCND1,CDKN1A,MITF,MRAS,PIK3C2G,PIK3R6,RASD2
Prostate Cancer Signaling	0	0.148		AKT3,AR,BCL2,CCND1,CCNE1,CCNE2,CDKN1A,CREB3L1,E2F2,GSTP1,HDAC9,MRAS,PIK3C2G,PIK3R6,RASD2,RELB
Renal Cell Carcinoma Signaling	0	0.149	2.449	AKT3,FOS,HIF1A,MRAS,PAK3,PDGFB,PIK3C2G,PIK3R6,RASD2,TGFA,VEGFA
Small Cell Lung Cancer Signaling	0	0.191	1.897	AKT3,BCL2,BID,CCND1,CCNE1,CCNE2,CYCS,E2F2,HDAC9,IKBKE,NOS1,PIK3C2G,PIK3R6,PTGS2,RARB,RELB,RXRB,RXRG
Endometrial Cancer Signaling	0	0.121	2.236	AKT3,APC2,CCND1,MRAS,PIK3C2G,PIK3R6,RASD2
Glioma Signaling	0	0.22	2.065	AKT3,CALM1 (includes others),CAMK2B,CCND1,CDKN1A,E2F2,E2F7,E2F8,EGF,HDAC9,IGF2,MRAS,PDGFB,PDGFC,PDGFD,PDGFRB,PIK3C2G,PIK3R6,PLCG2,PRKCA,PRKCB,PRKCQ,PRKD1,RASD2,SHC1,TGFA
Acute Myeloid Leukemia Signaling	0	0.172	2.887	AKT3,CCND1,CSF2RA,CSF2RB,CSF3R,EIF4EBP1,KIT,MRAS,PIK3C2G,PIK3R6,PML,RASD2,RELB,STAT3,TCF7L1
Non-Small Cell Lung Cancer Signaling	0	0.152	2.121	AKT3,CCND1,E2F2,EGF,HDAC9,MRAS,PIK3C2G,PIK3R6,PRKCA,RARB,RASD2,RXRB,RXRG,TGFA
Gα12/13 Signaling	0	0.153	1.291	AKT3,CDH19,CDH20,CDH26,CDH3,CDH4,F2R,IKBKE,LPAR1,MAPK7,MRAS,MYL9,PIK3C2G,PIK3R6,RASD2,RELB,VAV3
p70S6K Signaling	0	0.23	0.816	AGTR1,AKT3,EEF2K,F2R,IGHA1,IL4R,LYN,MAPT,MRAS,PIK3C2G,PIK3R6,PLCB1,PLCB2,PLCB4,PLCD1,PLCE1,PLCG2,PLCH2,PPM1J,PRKCA,PRKCB,PRKCQ,PRKD1,RASD2,SFN,SHC1,SYK,YWHAQ
ERK5 Signaling	0	0.203	-0.302	CREB3L1,EGF,FOS,FOSL1,LIF,MAPK7,MRAS,RASD2,RPS6KA4,RPS6KA6,SFN,SGK1,SH2D2A,YWHAQ
mTOR Signaling	0	0.167	0.426	AKT3,EIF4A1,EIF4A3,EIF4E,EIF4EBP1,HIF1A,HMOX1,MRAS,PDGFC,PGF,PIK3C2G,PIK3R6,PLD4,PLD6,PPM1J,PRKAB2,PRKCA,PRKCB,PRKCQ,PRKD1,RAC2,RAC3,RASD2,RHOB,RHOC,RHOG,RND1,RND2,RPS4Y1,RPS6KA4,RPS6KA6,VEGFA
MYC Mediated Apoptosis Signaling	0	0.182	0.707	ADRB2,BBC3,BCL2,BID,CFLAR,CYCS,IKBKE,PRKAR2B
EIF2 Signaling	0	0.134	0.535	ACTA2,ACTC1,ACTG2,AGO4,AKT3,BCL2,CCND1,EIF2AK2,EIF2B2,EIF2S1,EIF4A1,EIF4A3,EIF4E,EIF4E3,EIF5,HSPA5,MRAS,MYCN,PIK3C2G,PIK3R6,RASD2,RPL22L1,RPL26L1,RPS4Y1,SHC1,VEGFA,WARS1
April Mediated Signaling	0	0.1		FOS,IKBKE,NFATC2,RELB
AMPK Signaling	0	0.188	2.294	ACACB,ADIPOQ,ADRA2A,ADRA2C,ADRB2,AK7,AK8,AKT3,CCNA2,CCND1,CDKN1A,CHRNA5,CHRNA9,CREB3L1,EEF2K,EIF4EBP1,FOXO4,FOXO6,GNA15,GNAZ,GNG11,GNG7,GYS1,IRS2,LEP,LIPE,MRAS,PFKFB4,PIK3C2G,PIK3R6,PPARGC1A,PPM1J,PPM1M,PRKAB2,PRKAR2B,RAB27A,SLC2A4,SMARCA2
PAK Signaling	0	0.192	2.496	ARHGEF6,EPHA3,ITGA11,ITGA7,ITGA9,ITGAL,ITGAX,ITGB5,MRAS,MYL9,MYLK,PAK3,PDGFB,PDGFC,PDGFD,PDGFRB,PIK3C2G,PIK3R6,RASD2,SHC1
Hereditary Breast Cancer Signaling	0	0.163		AKT3,BLM,BRCA2,CCNB1,CCND1,CDC25C,CDK1,CDKN1A,CHEK1,FANCA,H2AX,HDAC9,MRAS,PIK3C2G,PIK3R6,RAD51,RASD2,SFN,SMARCA2,TUBG1,WEE1,XPC
RAC Signaling	0	0.162	0	ARPC1B,CDK5R1,CYBB,IQGAP3,ITGA11,ITGA7,ITGA9,ITGAL,ITGAX,ITGB5,MRAS,NCF1,NCF2,PAK3,PIK3C2G,PIK3R6,PIP5K1B,RAC2,RAC3,RASD2,RELB
RHOA Signaling	0	0.148	1.604	ACTA2,ACTC1,ACTG2,ANLN,ARHGAP6,ARPC1B,DLC1,LPAR1,MYL9,MYLK,NRP2,PIP5K1B,PKN1,PLEKHG5,RHPN2,SEPTIN4
HER-2 Signaling in Breast Cancer	0	0.178	-0.164	AKT3,AREG,BIRC5,CASP7,CCND1,CCNE1,CCNE2,CDKN1A,COX7A1,COX7B,EGF,ELF3,FCER1A,FCER1G,FGR,FOS,FYN,HBEGF,IKBKE,IL1A,ITGB5,LCK,LYN,MMP2,MRAS,MTCL1,PGR,PIK3C2G,PIK3R6,PRKCA,PRKCB,PRKCQ,PRKD1,PTGS2,RASD2,RELB,STAT3,TGFA
Reg. of eIF4 and p70S6K Signaling	0	0.129	0.816	AGO4,AKT3,EIF2B2,EIF2S1,EIF4A1,EIF4A3,EIF4E,EIF4E3,EIF4EBP1,ITGA11,ITGA7,ITGA9,ITGAL,ITGAX,ITGB5,MRAS,PIK3C2G,PIK3R6,PPM1J,RASD2,RPS4Y1,SHC1
Estrogen-Dependent Breast Cancer Signaling	0	0.194	2.449	AKR1B10,AKR1B15,AKT3,CCND1,CREB3L1,FOS,HSD17B1,HSD17B13,HSD17B2,MRAS,PIK3C2G,PIK3R6,RASD2,RELB
IL-1 Signaling	0	0.227	-1	ADCY2,ADCY4,ADCY5,ADCY6,ADCY8,FOS,GNA15,GNAZ,GNG11,GNG7,GUCY1B1,IKBKE,IL1A,IRAK1,IRAK2,IRAK3,MRAS,MYD88,PRKAR2B,RELB
RANK Signaling in Osteoclasts	0	0.129	0.333	AKT3,BIRC3,CALM1 (includes others),FOS,IKBKE,MAP3K9,MITF,NFATC2,PIK3C2G,PIK3R6,RELB
Granzyme A Signaling	0	0.152	0	F2R,FN1,GSDMB,GZMA,H1-2,IL1B,LMNB1,LMNB2,NME1,PRF1
TNFR1 Signaling	0	0.188	-0.707	BID,BIRC3,CASP7,CYCS,FOS,IKBKE,NAIP,PAK3,RELB
TNFR2 Signaling	0	0.172	0	BIRC3,FOS,IKBKE,NAIP,RELB
PI3K/AKT Signaling in the Pathogenesis of Influenza	0	0.114	1	AKT3,CCR5,PIK3C2G,PIK3R6,RELB
PI3K Signaling in B Cells	0	0.214	0.209	AKT3,ATF6B,BLNK,CALM1 (includes others),CAMK2B,FOS,FYN,IGHA1,IKBKE,IL4R,IRS2,LYN,MRAS,NFATC2,PLCB1,PLCB2,PLCB4,PLCD1,PLCE1,PLCG2,PLCH2,PRKCB,PTPRC,RASD2,RELB,SYK,VAV3
Cyclins and Cell Cycle Reg.	0	0.183	-2.673	CCNA2,CCNB1,CCNB2,CCND1,CCNE1,CCNE2,CDC25A,CDK1,CDKN1A,E2F2,E2F7,E2F8,HDAC9,PPM1J,WEE1
Cell Cycle Control of Chromosomal Replication	0	0.182	-2.53	CDC45,CDC6,CDK1,CDK14,CDT1,DBF4,DNA2,ORC1,ORC6,TOP2A
Assembly of RNA Polymerase II Complex	0	0.0208		GTF2H4
Mismatch Repair in Eukaryotes	0	0.111		EXO1,FEN1
DNA Double-Strand Break Repair by Homologous Recombination	0	0.143		BRCA2,RAD51
Assembly of RNA Polymerase III Complex	0	0.0714		GTF3C6
Spliceosomal Cycle	0	0.0377		EIF4A3,HSPA8
IL-17A Signaling in Airway Cells	0	0.213	-0.707	AKT3,CCL20,CXCL1,DEFB4A/DEFB4B,IKBKE,IL17A,IL19,JAK3,MUC5B,PIK3C2G,PIK3R6,RELB,STAT3
IL-17A in Arthritis	0	0.212		CCL2,CCL20,CXCL1,CXCL8,IL17A,MMP1,NOS2,PIK3C2G,PIK3R6,PTGS2,RELB
Actin Nucleation by ARP-WASP Complex	0	0.184	0.816	ARPC1B,ITGA11,ITGA7,ITGA9,ITGAL,ITGAX,ITGB5,MRAS,RAC2,RAC3,RASD2,RHOB,RHOC,RHOG,RND1,RND2
NGF Signaling	0	0.158	-1.069	AKT3,CREB3L1,IKBKE,MAP3K9,MAPK7,MRAS,PIK3C2G,PIK3R6,PLCG2,RASD2,RELB,RHOG,RPS6KA4,RPS6KA6,SHC1,SHC2,SMPD1,SMPD3
Paxillin Signaling	0	0.172	2.53	ACTA2,ACTC1,ACTG2,ACTN1,ARHGEF6,ITGA11,ITGA7,ITGA9,ITGAL,ITGAX,ITGB5,MRAS,PAK3,PIK3C2G,PIK3R6,RASD2,TLN2
Signaling by Rho Family GTPases	0	0.216	2.874	ACTA2,ACTC1,ACTG2,ARHGEF10,ARHGEF15,ARHGEF17,ARHGEF6,ARPC1B,CDH19,CDH20,CDH26,CDH3,CDH4,CYBB,DES,DIAPH3,FOS,GNA15,GNAZ,GNG11,GNG7,ITGA11,ITGA7,ITGA9,ITGAL,ITGAX,ITGB5,MAP3K21,MAP3K9,MRAS,MYL9,MYLK,NCF1,NCF2,PAK3,PIK3C2G,PIK3R6,PIP5K1B,PKN1,RAC2,RAC3,RELB,RHOB,RHOC,RHOG,RND1,RND2,SEPTIN4,VIM,WASF3
Telomerase Signaling	0	0.118	0.333	AKT3,CDKN1A,EGF,ELF3,HDAC9,IL2RA,MRAS,PIK3C2G,PIK3R6,PPM1J,RASD2,SHC1
Telomere Extension by Telomerase	0	0.0667		PINX1
Mouse Embryonic Stem Cell Pluripotency	0	0.219	2.065	AKT3,APC2,FZD4,FZD5,FZD7,FZD8,ID1,ID4,JAK3,LIF,LIFR,MRAS,PIK3C2G,PIK3R6,RASD2,SMAD9,SMO,SOX2,STAT3,TCF7L1,WNT3A
Ephrin A Signaling	0	0.146		EPHA2,EPHA3,FYN,PIK3C2G,PIK3R6,VAV3
Ephrin B Signaling	0	0.227	0.832	CXCR4,EFNB2,EFNB3,EPHB1,EPHB2,EPHB6,GNA15,GNAZ,GNG11,GNG7,KALRN,MRAS,RAC2,RAC3,VAV3
ERBB Signaling	0	0.205	0.728	AREG,BTC,EGF,EREG,FOS,HBEGF,MRAS,PAK3,PIK3C2G,PIK3R6,PLCG2,PRKCA,PRKCB,PRKCQ,PRKD1,RASD2,SHC1,TGFA
ERB2-ERBB3 Signaling	0	0.148	0	CCND1,ETV4,JAK3,MRAS,PIK3C2G,PIK3R6,RASD2,SHC1,STAT3
ERBB4 Signaling	0	0.161	1	MRAS,PIK3C2G,PIK3R6,PLCG2,PRKCA,PRKCB,PRKCQ,PRKD1,RASD2,SHC1
GADD45 Signaling	0	0.2	1.508	ACVR1C,CCNB1,CCND1,CCNE1,CCNE2,CDK1,CDKN1A,IL1B,RELB,TGFBR2,ZNF350
GDNF Family Ligand-Recept. Interactions	0	0.203	1.387	DOK2,DOK3,DOK6,FOS,GFRA1,IRS2,MRAS,NRTN,PIK3C2G,PIK3R6,PLCG2,RASD2,RET,SHC1
Netrin Signaling	0	0.231	2.611	ABLIM2,ABLIM3,AKAP5,AKT3,ARPC1B,CACNA1G,CACNA1H,CACNA2D1,CACNA2D2,CACNA2D3,CACNB1,CACNB2,CAMK2B,DPYSL3,FMO1,FMO5,FYN,NFATC2,PIK3C2G,PIK3R6,PLCG2,PRKAR2B,PRKCA,PRKCB,PRKCQ,PRKD1,PRKG1,RAC2,RAC3,RYR2,TRIM9,UNC5A,VAMP2
Sphingosine and Sphingosine-1-phosphate Metabolism	0	0.111		ACER3
Thyroid Hormone Metabolism II	0	0.231		B3GAT3,DIO2,UGT1A9 (includes others)
Pyrimidine Ribonucleotides De Novo Biosynthesis	0	0.205	0	AK7,AK8,CMPK2,CTPS1,ENTPD7,NME1,PCK1,SLC25A42
Glutaryl-CoA Degr.	0	0.133		CYP2S1,TBXAS1
Isoleucine Degr. I	0	0.0625		ACADSB
Ubiquinol-10 Biosynthesis	0	0.214		CYP26B1,CYP46A1,CYP4F11
Chondroitin and Dermatan Biosynthesis	0	0.167		CHSY3
NAD Salvage P'way II	0	0.222	0	ACP5,NMNAT2,NMNAT3,NT5C3A
Pyridoxal 5'-phosphate Salvage P'way	0	0.23	-2.673	CDK1,EIF2AK2,IRAK1,MAP3K9,MAPK6,MAPK7,NEK2,PAK3,PDXK,PKN1,PLK1,PRKCQ,SGK1,TTK
Leukotriene Biosynthesis	0	0.182		ALOX5AP,MGST3
Histidine Degr. III	0	0.167		HAL
Cholesterol Biosynthesis I	0	0.0769		SQLE
tRNA Charging	0	0.0789		GARS1,TARS1,WARS1
Ca2+ Transport I	0	0.125		ATP2A3
Urate Biosynthesis/Inosine 5'-phosphate Degr.	0	0.231		NT5C3A,PNP,XDH
NAD Phosphorylation and Dephosphorylation	0	0.111		ACP5
D-myo-inositol -Tetrakisphosphate Biosynthesis	0	0.205	-0.626	ACP5,ALPL,ATP1A2,CA3,CDC25A,CDC25B,CDC25C,CILP,DUSP14,DUSP2,DUSP6,DUSP8,DUSP9,ENPP1,EPHX2,MTMR7,NOCT,NUDT11,PGAM5,PPM1J,PPP1R14A,PPP1R1A,PPP1R1B,PPP1R3C,PSPH,PTPN22,PTPN7,PTPRC,PTPRM,SOCS3,SYNJ2,TNS3
Superp'way of Inositol Phosphate Cpd.	0	0.224	0.649	ACP5,ALPL,ATP1A2,CA3,CDC25A,CDC25B,CDC25C,CILP,DUSP14,DUSP2,DUSP6,DUSP8,DUSP9,ENPP1,EPHX2,INPP5A,INPP5J,ITPKB,MTMR7,NOCT,NUDT11,PGAM5,PIK3C2G,PIK3R6,PIP4P2,PIP5K1B,PLCB1,PLCB2,PLCB4,PLCD1,PLCE1,PLCG2,PLCH2,PPM1J,PPP1R14A,PPP1R1A,PPP1R1B,PPP1R3C,PSPH,PTPN22,PTPN7,PTPRC,PTPRM,SOCS3,SYNJ2,TNS3
Mevalonate P'way I	0	0.167		HMGCS1,HMGCS2
Valine Degr. I	0	0.158		ABAT,ACADSB,BCKDHB
Superp'way of D-myo-inositol -trisphosphate Metabolism	0	0.19	1	INPP5A,INPP5J,ITPKB,SYNJ2
D-myo-inositol -tetrakisphosphate Biosynthesis	0	0.205	-0.626	ACP5,ALPL,ATP1A2,CA3,CDC25A,CDC25B,CDC25C,CILP,DUSP14,DUSP2,DUSP6,DUSP8,DUSP9,ENPP1,EPHX2,MTMR7,NOCT,NUDT11,PGAM5,PPM1J,PPP1R14A,PPP1R1A,PPP1R1B,PPP1R3C,PSPH,PTPN22,PTPN7,PTPRC,PTPRM,SOCS3,SYNJ2,TNS3
TCA Cycle II	0	0.0526		IDH3A
3-phosphoinositide Degr.	0	0.204	-0.392	ACP5,ALPL,ATP1A2,CA3,CDC25A,CDC25B,CDC25C,CILP,DUSP14,DUSP2,DUSP6,DUSP8,DUSP9,ENPP1,EPHX2,INPP5J,MTMR7,NOCT,NUDT11,PGAM5,PIP4P2,PPM1J,PPP1R14A,PPP1R1A,PPP1R1B,PPP1R3C,PSPH,PTPN22,PTPN7,PTPRC,PTPRM,SOCS3,SYNJ2,TNS3
UDP-N-acetyl-D-glucosamine Biosynthesis II	0	0.167		GFPT2
Adenine and Adenosine Salvage III	0	0.167		PNP
D-myo-inositol -trisphosphate Degr.	0	0.188		INPP5A,INPP5J,SYNJ2
3-phosphoinositide Biosynthesis	0	0.192	0	ACP5,ALPL,ATP1A2,CA3,CDC25A,CDC25B,CDC25C,CILP,DUSP14,DUSP2,DUSP6,DUSP8,DUSP9,ENPP1,EPHX2,MTMR7,NOCT,NUDT11,PGAM5,PIK3C2G,PIK3R6,PIP5K1B,PPM1J,PPP1R14A,PPP1R1A,PPP1R1B,PPP1R3C,PSPH,PTPN22,PTPN7,PTPRC,PTPRM,SOCS3,SYNJ2,TNS3
γ-glutamyl Cycle	0	0.167		CHAC1,CHAC2
Tryptophan Degr. III	0	0.211		CYP2S1,IDO1,KYNU,TBXAS1
Ketolysis	0	0.125		BDH1
Ceramide Degr.	0	0.143		ACER3
Pyrimidine Ribonucleotides Interconversion	0	0.222	0	AK7,AK8,CMPK2,CTPS1,ENTPD7,NME1,PCK1,SLC25A42
Purine Nucleotides De Novo Biosynthesis II	0	0.0909		ADSS1
Cholesterol Biosynthesis II	0	0.0769		SQLE
Methylglyoxal Degr. III	0	0.214		AKR1B10,AKR1C1/AKR1C2,AKR1C3
Histamine Degr.	0	0.231		ALDH1A3,ALDH3A2,ALDH7A1
Dolichyl-diphosphooligosaccharide Biosynthesis	0	0.1		DPAGT1
Cholesterol Biosynthesis III	0	0.0769		SQLE
Adenosine Nucleotides Degr. II	0	0.214		NT5C3A,PNP,XDH
Glycoaminoglycan-protein Linkage Region Biosynthesis	0	0.167		B3GAT3
Galactose Degr. I	0	0.2		GALE
dTMP De Novo Biosynthesis	0	0.2		TYMS
UDP-N-acetyl-D-galactosamine Biosynthesis II	0	0.222		GALE,HK2
Fatty Acid β-oxidation I	0	0.179	1	ACSBG1,ACSF2,SLC27A2,SLC27A4,SLC27A6
Methionine Degr. I	0	0.0556		MAT1A
Superp'way of Methionine Degr.	0	0.167	0.447	BHMT2,CDO1,GOT1,GOT2,MAT1A
Superp'way of Geranylgeranyldiphosphate Biosynthesis I	0	0.125		HMGCS1,HMGCS2
Superp'way of Cholesterol Biosynthesis	0	0.111		HMGCS1,HMGCS2,SQLE
Epithelial Adherens Junction Signaling	0	0.194	-1.732	ACVR1C,AKT3,ARHGEF17,ARPC1B,ECT2,EGF,FGF1,FGFR1,FYN,KIF20A,KIF23,MAGI1,MAGI2,MRAS,MST1,NANOS1,NECTIN3,PAK3,PPM1J,PRKAB2,RACGAP1,RASD2,SFN,TCF7L1,TGFBR2,TGFBR3,TNS1,YWHAQ
PEDF Signaling	0	0.179	1.732	AKT3,BCL2,CASP7,CFLAR,IKBKE,MRAS,PIK3C2G,PIK3R6,PPARG,RASD2,RELB,SOD2,TCF7L1,ZEB1
Cysteine Biosynthesis III	0	0.0526		MAT1A
Acetate Conversion to Acetyl-CoA	0	0.2		ACSS3
p14/p19ARF in Tumor Suppression	0	0.107		NPM3,PIK3C2G,PIK3R6
UVA-Induced MAPK Signaling	0	0.226	1.069	CYCS,FOS,MRAS,PARP14,PARP9,PIK3C2G,PIK3R6,PLCB1,PLCB2,PLCB4,PLCD1,PLCE1,PLCG2,PLCH2,PRKCA,RASD2,RPS6KA4,RPS6KA6,SMPD1,SMPD3,STAT1
UVB-Induced MAPK Signaling	0	0.188	1	EIF4E,EIF4EBP1,FOS,PIK3C2G,PIK3R6,PRKCA,PRKCB,PRKCQ,PRKD1
UVC-Induced MAPK Signaling	0	0.184	0.707	FOS,MRAS,PRKCA,PRKCB,PRKCQ,PRKD1,RASD2,SMPD1,SMPD3
Oxidative Phosphorylation	0	0.0404	-1	ATP5MC3,COX7A1,COX7B,CYCS
BER P'way	0	0.0682		FEN1,NEIL1,POLB
HIPPO signaling	0	0.122	0.816	AMOT,DLG2,FAT4,MST1,PPM1J,PPP1R14A,PPP1R3C,RASSF6,SFN,YWHAQ
Unfolded protein response	0	0.203	-2.111	BCL2,CALR,CEBPB,CEBPD,DNAJB4,DNAJB5,DNAJB6,DNAJC4,HSPA2,HSPA4,HSPA5,HSPA8,HSPH1,P4HB,PPARG,XBP1
Estrogen Recept. Signaling	0	0.219	2.566	ADCY2,ADCY4,ADCY5,ADCY6,ADCY8,AKT3,ARG2,BCL2,CACNA2D1,CACNA2D2,CACNA2D3,CACNB1,CACNB2,CAV1,CCND1,CDKN1A,CREB3L1,EGF,EIF2B2,EIF4E,EIF4EBP1,FOS,FOXA1,FOXO4,FOXO6,GNA15,GNAZ,GNG11,GNG7,GPER1,GUCY1B1,HIF1A,IGF2,JAK3,LEP,LEPR,MED13L,MMP1,MMP12,MMP16,MMP2,MMP25,MMP28,MMP3,MMP7,MMP9,MRAS,MYL9,NCOR2,PDGFC,PGF,PGR,PIK3C2G,PIK3R6,PLCB1,PLCB2,PLCB4,PLCD1,PLCE1,PLCG2,PLCH2,PPARGC1A,PRKAB2,PRKAR2B,PRKCA,PRKCB…
EGF Signaling	0	0.182	0.632	AKT3,CSNK2B,EGF,FOS,PIK3C2G,PIK3R6,PRKCA,SHC1,STAT1,STAT3
Cell Cycle: G1/S Checkpoint Reg.	0	0.132	1	CCND1,CCNE1,CCNE2,CDC25A,CDKN1A,E2F2,E2F7,E2F8,HDAC9
Nucleotide Excision Repair P'way	0	0.0588		GTF2H4,XPC
SAPK/JNK Signaling	0	0.21	-0.258	CD247,CD3D,CD3E,CD3G,DAXX,DUSP8,FCER1G,GNG11,GNG7,LCK,MAP3K9,MAP4K4,MAPK8IP1,MRAS,PIK3C2G,PIK3R6,RAC2,RAC3,RASD2,SH2D2A,SHC1,TRBC1
Protein Ubiquitination P'way	0	0.183		BIRC3,CDC20,CRYAB,DNAJB4,DNAJB5,DNAJB6,DNAJC4,HLA-A,HLA-B,HLA-C,HLA-E,HSPA12A,HSPA12B,HSPA2,HSPA4,HSPA4L,HSPA5,HSPA8,HSPB2,HSPB6,HSPB7,HSPH1,PRKN,PSMA5,PSMD11,PSMD12,PSME2,SASS6,SMO,SMURF2,TAP1,TAP2,UBE2C,UBE2F,UBE2L6,UBE2N,UBE2S,UBE2T,UCHL1,UCHL3,USP18,USP2,USP43,USP54,USP9Y
IL-2 Signaling	0	0.22	0.302	AKT3,CSNK2B,FOS,IL2RA,JAK3,LCK,MRAS,PIK3C2G,PIK3R6,RASD2,SHC1,SOCS1,SYK
Amyloid Processing	0	0.149		AKT3,CAPN3,CAPN6,CDK5R1,CSNK2B,MAPT,PRKAR2B
FGF Signaling	0	0.188	2.887	AKT3,CREB3L1,FGF1,FGF13,FGF2,FGF22,FGF7,FGFR1,FGFRL1,PIK3C2G,PIK3R6,PRKCA,STAT3
JAK/STAT Signaling	0	0.192	0.832	AKT3,CDKN1A,CEBPB,FOS,JAK3,MRAS,PIK3C2G,PIK3R6,RASD2,RELB,SHC1,SOCS1,SOCS3,STAT1,STAT3
B Cell Recept. Signaling	0	0.175	-0.626	AKT3,BCL2A1,BLNK,CALM1 (includes others),CAMK2B,CREB3L1,EBF1,EGR1,FCGR2A,GAB2,IGHA1,IKBKE,INPP5J,LYN,MAP3K9,MRAS,NFATC2,PIK3C2G,PIK3R6,PLCG2,PRKCB,PRKCQ,PTPRC,RAC2,RASD2,RELB,SHC1,SYK,SYNJ2,VAV3
Insulin Recept. Signaling	0	0.192	0.655	AKT3,EIF2B2,EIF4E,EIF4EBP1,FOXO4,FYN,GYS1,INPP5J,IRS2,LIPE,MRAS,PDE3B,PIK3C2G,PIK3R6,PPP1R14A,PPP1R3C,PRKAR2B,RASD2,SGK1,SHC1,SLC2A4,SOCS3,SYNJ2,VAMP2
Neurotrophin/TRK Signaling	0	0.169	1.134	CREB3L1,FOS,MRAS,NTF4,NTRK2,NTRK3,PIK3C2G,PIK3R6,RASD2,SHC1,SORCS1,SPRY2
Integrin Signaling	0	0.201	2.744	ACTA2,ACTC1,ACTG2,ACTN1,AKT3,ARPC1B,BCAR3,CAPN3,CAPN6,CAV1,FYN,ITGA11,ITGA7,ITGA9,ITGAL,ITGAX,ITGB5,MRAS,MYL9,MYLK,PAK3,PARVB,PDGFB,PIK3C2G,PIK3R6,PLCG2,RAC2,RAC3,RASD2,RHOB,RHOC,RHOG,RND1,RND2,SHC1,TLN2,TSPAN2,TSPAN7
IGF-1 Signaling	0	0.178	1.732	AKT3,CCN2,CSNK2B,FOS,IGFBP2,IGFBP5,IRS2,MRAS,PIK3C2G,PIK3R6,PRKAR2B,RASD2,SFN,SHC1,SOCS1,SOCS3,STAT3,YWHAQ
TGF-β Signaling	0	0.143	2.333	ACVR1C,BCL2,BMPR1B,FOS,INHBB,IRF7,MRAS,RASD2,SMAD9,SMURF2,TGFBR2,ZNF423
Apoptosis Signaling	0	0.211	-0.728	BAK1,BCL2,BCL2A1,BID,BIRC3,CAPN3,CAPN6,CASP10,CASP7,CDK1,CYCS,IKBKE,MAP4K4,MRAS,NAIP,PLCG2,PRKCA,PRKCQ,RASD2,RELB
Notch Signaling	0	0.188		CNTN1,FURIN,HEY1,HEY2,LFNG,MAML2
Hypoxia Signaling in the Cardiovascular System	0	0.169		CREB3L1,EDN1,HIF1A,P4HB,SLC2A4,UBE2C,UBE2F,UBE2L6,UBE2N,UBE2S,UBE2T,VEGFA
BMP signaling p'way	0	0.156	1	BMP6,BMP8B,BMPR1B,CHRD,FST,MRAS,PRKAR2B,RASD2,RELB,SMAD9,SOSTDC1,ZNF423
Autophagy	0	0.126	-1.633	AKT3,ATG2A,BCL2,BMP6,CALM1 (includes others),CREB3L1,EGF,FGF2,FOS,GABARAPL1,HIF1A,IRS2,MYD88,NOD2,NRBF2,PDGFB,PIK3C2G,PIK3R6,PPM1J,PRKAB2,PRKAR2B,PRKCQ,SLC7A5,TGFA,VEGFA
Macropinocytosis Signaling	0	0.211	1.414	CD14,EGF,ITGB5,MRAS,PDGFB,PDGFC,PDGFD,PIK3C2G,PIK3R6,PLCG2,PRKCA,PRKCB,PRKCQ,PRKD1,RASD2
Cancer Drug Resistance by Drug Efflux	0	0.149	1.633	ABCC1,AKT3,FOXO4,FOXO6,MRAS,PTGS2,RASD2
Sumoylation P'way	0	0.175	-0.905	AR,DAXX,FOS,ISG20,PML,RAC2,RAC3,RAN,RCC1,RHOB,RHOC,RHOG,RND1,RND2,SENP7,SNCA,ZEB1
Sirtuin Signaling	0	0.153	1.976	ACADL,AGTRAP,ARG2,ATG16L2,ATG2A,CXCL8,DUSP6,FOXO4,G6PD,GABARAPL1,GOT2,H1-2,H4C11,HIF1A,HMGCS2,MAPK4,MAPK6,MAPK7,MYCN,NAMPT,NOS2,NR1H3,PCK1,PGAM1,PPARG,PPARGC1A,PPIF,RARB,RELB,SLC25A5,SOD2,SOD3,STAT3,TOMM40,TOMM40L,TUBA1A,TUBA1C,TUBA8,XPC,ZIC2
Iron homeostasis signaling p'way	0	0.213		ATP6V0A4,ATP6V0E2,ATP6V1B1,ATP6V1C2,BMP6,BMP8B,BMPR1B,CP,CYBRD1,EGF,HBA1/HBA2,HEPH,HIF1A,HIF3A,HMOX1,HMOX2,JAK3,PDGFB,PDGFRB,SLC11A1,SLC46A1,STAT3,TF
NER	0	0.0568		DNA2,GTF2H4,TOP2A,UBE2N,XPC
SPINK1 General Cancer P'way	0	0.231	0.905	AKT3,GZMA,JAK3,MRAS,MT1X,MT2A,MT4,PIK3C2G,PIK3R6,PRSS3,RASD2,STAT3
Endocannabinoid Developing Neuron P'way	0	0.198	-0.229	ADCY2,ADCY4,ADCY5,ADCY6,ADCY8,AKT3,CCND1,CREB3L1,GNG11,GNG7,GUCY1B1,MAPK4,MAPK6,MAPK7,MRAS,PIK3C2G,PIK3R6,PRKAR2B,RAC2,RAC3,RASD2,STAT3,STMN2
Apelin Pancreas Signaling	0	0.146	1.342	PDE3B,PIK3C2G,PIK3R6,PRKAB2,PRKAR2B,RELB
Apelin Liver Signaling	0	0.158		EDN1,EDN2,PDGFRB
Apelin Muscle Signaling	0	0.225	2.236	AKT3,GNA15,GNAZ,GNG11,GNG7,MRAS,PPARGC1A,PRKAB2,SLC2A4
BAG2 Signaling	0	0.171	-1	CDKN1A,CTSB,HSPA2,HSPA4,HSPA5,HSPA8,MAPT,PRKN,PSMA5,PSMD11,PSMD12,PSME2,RELB
FAT10 Signaling	0	0.1		PSMA5,PSMD11,PSMD12,PSME2,UBA6
FAT10 Cancer Signaling	0	0.227	1	ACKR3,ACVR1C,AKT3,CXCR4,IKBKE,MAD2L1,RELB,STAT3,TGFBR2,TGFBR3
PFKFB4 Signaling	0	0.167	-0.816	CREB3L1,FBP1,FGF2,HK2,PFKFB4,PRKAR2B,XDH
Senescence P'way	0	0.221	1.26	ACVR1C,AKT3,CACNA2D1,CACNA2D2,CACNA2D3,CACNB1,CACNB2,CALM1 (includes others),CAPN3,CAPN6,CAT,CBX2,CBX7,CCNB1,CCNB2,CCND1,CCNE1,CCNE2,CDC25A,CDC25B,CDC25C,CDK1,CDKN1A,CEBPB,CGAS,CHEK1,CXCL8,E2F2,E2F7,E2F8,EIF4E,EIF4EBP1,ELF3,EZH2,FOXO4,IKBKE,IL1A,MAPK4,MAPK6,MAPK7,MRAS,NFATC2,PDK4,PHF1,PHF19,PIK3C2G,PIK3R6,PML,PPM1J,RASD2,RPS6KA4,SAA1,SAA2,SMAD9,SOD2,TGFBR2,TGFBR3,TLR2
Inhib. of ARE-Mediated mRNA Degr. P'way	0	0.146	-1.414	AGO4,AKT3,EXOSC3,MAPK4,MAPK6,MAPK7,PPM1J,PRKAR2B,PSMA5,PSMD11,PSMD12,PSME2,SFN,TNFSF10,TNFSF12,TNFSF13B,TNFSF15,TNFSF8,TNFSF9,YWHAQ,ZFP36
BEX2 Signaling	0	0.219	0.775	AKT3,BAK1,BBC3,BCL2,CCND1,CDKN1A,HIF1A,KLK1,MMP2,PDGFC,PGF,PPM1J,RELB,STAT3,TCF7L1,VEGFA
Semaphorin Neuronal Repulsive Signaling	0	0.231	0.962	AKT3,BCAN,CSPG4,DPYSL3,FYN,GUCY1A2,GUCY1B1,ITGA11,ITGA7,ITGA9,ITGAL,ITGAX,ITGB5,MAPT,MYL9,NRP2,PAK3,PIK3C2G,PIK3R6,PLCG2,PLXNA2,PLXNA3,PRKAR2B,PRKG1,PRKG2,RND1,SEMA3A,SEMA3E,SEMA5A,SEMA6C
Coronavirus Pathogenesis P'way	0	0.225	1.667	ACE2,AGTR1,AR,BCL2,BST2,CCL2,CCND1,CCNE1,CCNE2,CCR2,CTSL,CXCL8,E2F2,E2F7,E2F8,EEF1A2,EIF4E,FOS,FURIN,HDAC9,HIF1A,IL1B,IRF7,IRF9,NLRP3,OAS1,OAS2,OAS3,PTGES2,PTGS2,PYCARD,RELB,RIGI,RPS4Y1,STAT1,STAT3,TGFBR2,TLR7,TMPRSS2
GM-CSF Signaling	0	0.227	0.277	AKT3,BCL2A1,CAMK2B,CCND1,CSF2RA,CSF2RB,LYN,MRAS,PIK3C2G,PIK3R6,PRKCB,RASD2,SHC1,STAT1,STAT3
Ferroptosis Signaling	0	0.207	0	AIFM2,ALOX12B,ALOX15B,ANGPTL4,BID,CDKN1A,CHAC1,CTSB,CYBB,GCH1,H2AC18/H2AC19,H2AX,H2AZ1,H2BC12,H2BC8,HMOX1,MRAS,PRKAB2,RASD2,SAT1,SLC7A11,STAT3,TF
MAPK Signaling in Promoting the Pathogenesis of Influenza	0	0.206	0.447	ATP6V0A4,ATP6V0E2,ATP6V1B1,ATP6V1C2,BCL2,MRAS,PLA2G2A,PLA2G2F,PLA2G3,PLA2G4B,PLA2G4D,PLA2G4E,PLA2G6,PLAAT1,PLAAT3,PLAAT5,PNPLA3,PRKCA,PTGS2,RASD2

## Sheet: Lesional_Both_Drugs_UR
Upstream Regulator	Expr Log Ratio	Molecule Type	Predicted Activation State	Activation z-score	p-value of overlap	Target Molecules in Dataset	Mechanistic Network
TNF		cytokine	Inhibited	-10.632	6.59e-49	A4GALT,ABCC1,ABCC3,ACKR3,ACP5,ACTA2,ADAM8,ADAMTS4,ADGRB1,ADIPOQ,AGFG2,AGTR1,AKAP12,AKR1B10,AKT3,ALCAM,ALDH1A3,ALOX15B,ALOX5AP,ANGPT1,ANGPTL4,ANXA1,APOBEC3B,APOC2,APOE,APOL1,AQP1,AQP9,AR,ARG1,ARHGEF10,ARHGEF17,ARHGEF40,ARHGEF6,ATP12A,AXIN2,BAMBI,BBC3,BCL2,BCL2A1,BCL3,BGN,BHLHE41,BID,BIK,BIRC3,BIRC5,BMPER,BST2,BUB1B,C15orf48,C3AR1,CARD18,CARD6,CASP10,CASP4,CASP7,CAT,CAV1,CCL13,CCL14,CCL17,CCL2,CCL2…	962 (15)
dexamethasone		chemical drug	Activated	6.248	4.12e-46	A4GALT,ACKR3,ACTA2,ACTG2,ADAMTS2,ADAMTS4,ADIPOQ,ADRA2C,ADRB2,AKAP12,AKR1C1/AKR1C2,AKR1C3,ALAS1,ALCAM,ALOX15B,ALOX5AP,ALPL,ANGPT1,ANGPTL4,ANGPTL7,ANO1,ANXA1,AOC3,APOD,APOL6,AQP1,AQP5,AQP7,ARHGAP24,ARHGAP25,ARL5B,ASAP2,ASF1B,ATG16L2,ATOH8,ATP10B,ATP11B,ATP12A,ATP13A3,AXIN2,BAK1,BATF,BBC3,BCL2,BCL2A1,BCL3,BDKRB2,BGN,BHLHE41,BIRC3,BIRC5,BMP6,BRCA2,C1QB,C3AR1,CALR,CAPS,CARD14,CARD6,CASP4,CASP5,CAT,CAV…	1020 (15)
lipopolysaccharide		chemical drug	Inhibited	-10.849	5.98e-46	ABCA3,ABCC1,ACKR3,ACP5,ACTA2,ADAMTS5,ADIPOQ,AGTR1,ALCAM,ALOX5AP,AMPD3,ANGPTL4,ANKRD22,APOBEC3A,APOBEC3B,APOC1,APOE,APOL6,AQP1,AQP5,AQP7,AREG,ARG2,ARPC1B,AURKB,BAMBI,BATF,BCL2,BCL2A1,BCL3,BID,BIRC3,BIRC5,C3AR1,CACNA2D1,CALM1 (includes others),CARD11,CARD18,CASP4,CASP5,CASP7,CAV1,CCL13,CCL17,CCL2,CCL20,CCL22,CCL27,CCN2,CCNB2,CCND1,CCR1,CCR2,CCR5,CCR7,CD14,CD1A,CD209,CD274,CD36,CD38,CD48,CD69,CD83,C…	865 (15)
IL1B	-5.425	cytokine	Inhibited	-7.92	4.45e-39	A4GALT,ACTA2,ADAMTS4,ADAMTS5,AGTR1,AKT3,AMPD3,ANGPT1,ANGPTL4,ANXA1,APOB,APOC2,APOE,APOL6,ARG1,BAMBI,BCL2,BCL2A1,BGN,BIRC3,C1R,CASP10,CAT,CAV2,CCL13,CCL2,CCL20,CCL22,CCL27,CCN2,CCNA2,CCND1,CCR2,CCR5,CCR7,CD274,CD83,CDK1,CDKN1A,CEBPB,CEBPD,CEMIP,CFB,CFLAR,CHI3L1,CLDN1,CMPK2,CRYAB,CSF2RB,CTSB,CXCL1,CXCL10,CXCL11,CXCL13,CXCL2,CXCL8,CXCL9,CXCR1,CXCR4,CYP1A1,CYP1B1,CYP27B1,CYP3A4,DACH1,DCN,DEFB4A/DEFB4…	962 (15)
IFNG		cytokine	Inhibited	-10.213	1.98e-37	ABLIM3,ACE2,ADCY5,ADIPOQ,AGTR1,AIM2,ALPL,ANGPTL4,APOL1,APOL6,AREG,ARG1,ARG2,BAK1,BBC3,BCL2,BCL2A1,BCL3,BIRC3,BRCA2,BST2,C1QA,C1QB,C1QC,CAPN3,CARD17P,CASP10,CASP4,CASP5,CASP7,CAT,CAV1,CCL13,CCL17,CCL2,CCL20,CCL22,CCN2,CCNA2,CCND1,CCR1,CCR2,CCR5,CD14,CD2,CD209,CD274,CD36,CD38,CD83,CDK5R1,CDKN1A,CEACAM1,CEACAM5,CEBPB,CEBPD,CFLAR,CGAS,CHAC1,CHI3L2,CLEC4E,CMPK2,CP,CRABP1,CSF2RB,CTSD,CTSV,CXCL1,CXCL10,…	807 (15)
Immunoglobulin		complex	Inhibited	-4.445	1.23e-33	ACTA2,ALDOA,APOBEC3A,APOC1,APOE,AQP9,ARC,BACH2,BATF,BCL2,BCL2A1,BCL3,BIRC3,BST2,C1QA,C1QB,C1QC,C3AR1,CALHM6,CALR,CCL2,CCL20,CCL22,CCND1,CCR1,CCR2,CCR7,CD14,CD226,CD24,CD274,CD28,CD38,CD68,CD69,CD83,CDKN1C,CEBPD,CFLAR,CH25H,CLEC7A,CLU,CMPK2,CRISPLD2,CSF2RB,CST7,CTLA4,CTSB,CTSD,CXCL1,CXCL10,CXCL11,CXCL13,CXCL2,CXCL8,CXCL9,CXCR1,CXCR2,CXCR5,CYP1B1,DDX60L,DEFB4A/DEFB4B,DUSP6,EGR1,EIF2AK2,ELN,ENO1,ENO…	835 (15)
IL6		cytokine	Inhibited	-5.418	1.01e-30	ABCC1,ABCC3,ACTA2,ADAMTS4,ADAMTS5,ADGRB1,AHNAK,ALAS1,ANG,APOB,APOE,ARG1,BACH2,BAK1,BBC3,BCL2,BCL3,BIRC5,BST2,BUB1,BUB1B,CCL2,CCL20,CCN2,CCNA2,CCNB1,CCNB2,CCND1,CCNE1,CCR7,CD209,CD274,CD48,CD83,CDC20,CDC25C,CDC45,CDC6,CDK1,CDKN1A,CDKN3,CEACAM1,CEBPB,CEBPD,CEMIP,CENPA,CENPE,CES1,CFLAR,CHEK1,CIB2,CLEC4E,CLU,CP,CTSB,CTSC,CXCL1,CXCL10,CXCL13,CXCL8,CYBB,CYP1A1,CYP1B1,CYP3A4,DCN,DEFB4A/DEFB4B,DUSP6,E2F2…	773 (14)
poly rI:rC-RNA		biologic drug	Inhibited	-11.25	4.47e-29	ADAMDEC1,ANXA1,APOL1,APOL2,APOL6,ARG2,BAK1,BATF2,BBC3,BCL2,BCL3,BIK,BIRC3,BST2,BTC,BUB1,C1R,CASP7,CCL13,CCL2,CCL20,CCR1,CCR7,CD14,CD209,CD274,CD36,CD69,CD83,CDKN1A,CEACAM1,CEBPB,CEBPD,CFB,CFH,CFLAR,CGAS,CLEC7A,CMPK2,CXCL1,CXCL10,CXCL11,CXCL2,CXCL8,CXCL9,CXCR4,CYP1B1,CYP27B1,DDX60,DDX60L,DEFB4A/DEFB4B,DIO2,DTX3L,EFNB3,EGR1,EHF,EIF2AK2,ELF3,EPSTI1,EREG,FGF2,GBP1,GBP3,GBP5,GCH1,GEM,GLI3,HBEGF,HELZ2,…	808 (16)
tetradecanoylphorbol acetate		chemical drug	Inhibited	-7.26	4.55e-29	ADAM8,ADAMTS4,AGTR1,ALCAM,ANGPT1,ANGPTL4,ANXA1,APOBEC3A,APOBEC3B,AQP9,AREG,ATP2A3,AURKA,AURKB,BCL2,BCL2A1,BCL3,BIRC3,BIRC5,BLM,BMP6,C3orf52,CA11,CAT,CAV1,CAV2,CCL2,CCL20,CCN2,CCNA2,CCND1,CCR2,CCR4,CCR7,CD14,CD209,CD226,CD28,CD36,CD48,CD68,CD69,CDK1,CDK5R1,CDKN1A,CEMIP,CES1,CFLAR,CHST2,CIDEC,CKAP4,CLDN1,CLEC12B,CPE,CSTA,CTLA4,CTSB,CTSD,CXCL1,CXCL10,CXCL2,CXCL8,CXCR4,CYBB,CYP1A1,CYP27B1,CYTH4,DCD,D…	1113 (17)
STAT3	-1.75	transcription regulator	Inhibited	-4.74	7.87e-29	ACTA2,ADGRF2,ANGPTL4,ARG2,BATF,BCL2,BCL3,BIRC5,BMAL2,BST2,CA9,CASP4,CAT,CCL2,CCL20,CCN2,CCNB1,CCND1,CCR1,CCR5,CD209,CD274,CD83,CDC25A,CDK1,CDKN1A,CEACAM1,CEBPD,CFB,CFLAR,CHEK1,CHI3L1,CTSB,CTSL,CXCL10,CXCL13,CXCL2,CXCL8,CXCL9,CXCR1,CXCR4,CXCR5,DMBT1,E2F7,EDN1,EGR1,EIF2AK2,EME1,F3,FCER1G,FCGR1A,FERMT2,FGF2,FLG,FLG2,FN1,FOS,FOXP3,FSCN1,GSTP1,GZMB,H2AC18/H2AC19,HERC5,HEY1,HIF1A,HK2,HMOX1,ICAM1,ICOS,I…	935 (16)
beta-estradiol		chemical - endogenous mammalian		-0.346	1.64e-28	A4GALT,ABAT,ABCA3,ACKR2,ACKR3,ACOX2,ACP5,ACSM3,ACTA2,ACTC1,ADAMTS5,ADCY4,ADRB2,AKAP12,AKT3,ALCAM,ALDH3A2,ALPL,ANGPT1,ANXA1,APOD,APOE,AQP1,AQP5,AR,ARC,AREG,ARHGEF28,ARNT2,ARPC1B,ASB9,ATOH8,AURKA,AVPR1A,BAK1,BAMBI,BATF,BBC3,BCAS1,BCL2,BID,BIK,BIRC3,BIRC5,BLNK,BMPR1B,BRCA2,BUB1,BUB1B,C15orf48,C2orf88,C5AR2,C8orf44-SGK3/SGK3,CACNB1,CALM1 (includes others),CALR,CAPS,CASP4,CAV1,CAV2,CBX6,CCDC146,CCDC80…	1147 (17)
IFN alpha		group	Inhibited	-8.434	9.61e-27	A4GALT,ADAM19,AIM2,ANKRD10,APOBEC3A,APOL1,APOL2,BAK1,BATF2,BCL2,BCL2A1,BCL3,BST2,C3AR1,CAV1,CCL2,CCL22,CCND1,CCR1,CCR4,CCR5,CCR7,CD209,CD274,CD38,CD69,CD83,CDC25A,CDKN1A,CEACAM1,CES1,CGAS,CH25H,CSF2RB,CSTA,CXCL1,CXCL10,CXCL11,CXCL2,CXCL8,CXCL9,CYP1B1,DUSP6,EIF2AK2,EIF4EBP1,ENPP2,EPSTI1,F3,FBLN2,FBXO6,FCER1A,FCGR1A,FOS,FPR1,GATA3,GBP1,GBP5,GNA15,GZMB,HELZ2,HERC5,HERC6,HLA-A,HLA-B,HLA-C,ICAM1,IDO1,…	573 (14)
TGFB1	-0.518	growth factor		-0.632	6.45e-26	AASS,ABLIM3,ACKR1,ACSM3,ACTA2,ACTC1,ACTG2,ACTN1,ADAM19,ADAMTS12,ADAMTS2,ADAMTS4,AHNAK,AIM2,AKR1C1/AKR1C2,AKT3,ALDH3A2,ALDH5A1,ALDOA,ALOX5AP,AMD1,ANGPT1,ANGPTL4,APOB,ARC,ARG1,ARHGAP24,ARNT2,ASPM,ASPN,ATP13A3,ATP1B1,BAMBI,BBC3,BCL2,BCL3,BDKRB2,BGN,BIRC3,BIRC5,BMP6,BRCA2,BUB1,BUB1B,C1R,C3AR1,CALM1 (includes others),CALML3,CALR,CAMK2N1,CAND2,CAV1,CAV2,CCL2,CCL27,CCN2,CCNA2,CCNB1,CCNB2,CCND1,CCNE1,CCN…	1338 (18)
IL4		cytokine		-1.553	2.32e-25	ACP5,ACTA2,ALOX15B,ALOX5AP,ANO1,ANXA1,APOL6,ARC,ARG1,BCL2,BCL3,BIRC5,BMAL2,BST2,CCL13,CCL17,CCL2,CCL20,CCL22,CCR1,CCR4,CCR5,CCR7,CD14,CD1A,CD1B,CD2,CD209,CD274,CD5,CD69,CD83,CDK1,CDKN1A,CFLAR,CIMAP1B,CLDN5,CMPK2,CSF2RB,CSTA,CSTB,CTSC,CTSL,CXCL1,CXCL10,CXCL11,CXCL16,CXCL8,CXCL9,CXCR1,CXCR2,CXCR4,CXCR5,DCT,DDAH1,DDX60,DDX60L,DEFB103A/DEFB103B,DEFB4A/DEFB4B,DNASE1L3,DTX3L,EIF2AK2,EIF2S1,F2R,F3,FABP4…	821 (16)
IFNL1		cytokine	Inhibited	-7.272	8.33e-25	APOL6,BST2,CCR7,CD83,CHAC1,CMPK2,CXCL10,CXCL11,CXCL8,CXCL9,DDX60,DDX60L,EIF2AK2,F2R,GBP1,GBP5,HERC5,HERC6,HLA-B,HLA-C,IFI27,IFI35,IFI44,IFI44L,IFI6,IFIH1,IFIT1,IFIT3,IFIT5,IFITM1,IFITM3,IL12B,IRF9,ISG15,ISG20,LAMP3,LGALS3BP,MLKL,MX1,OAS1,OAS2,OAS3,OASL,PLSCR1,PML,RIGI,RSAD2,RTP4,SAMD9,SHFL,SP110,STAT1,TLR2,TRIM14,TRIM22,UBE2L6,USP18,XAF1	706 (14)
SB203580		chemical drug	Activated	4.575	1.91e-24	ABCA3,ACTA2,ADAMTS4,ADIPOQ,ADRB2,AIM2,ALOX5AP,ALPL,ANXA1,APOL1,AQP1,BBC3,BCL2,BIRC5,BST2,C3AR1,CASP10,CCL17,CCL2,CCL20,CCN2,CCNB1,CCND1,CCNE1,CD1A,CD207,CD274,CD69,CD83,CDK1,CDKN1A,CEACAM1,CEBPB,CEBPD,CLDN1,CLDN5,CXCL1,CXCL10,CXCL11,CXCL8,CXCL9,CYP1A1,CYP1B1,CYP2J2,DEFB4A/DEFB4B,EGF,EGR1,EHF,EIF2AK2,ELOVL7,ENO1,F3,FN1,FOS,GBP1P1,GK,GSTP1,GZMB,HAS3,HCAR3,HIF1A,HK2,HMOX1,HSPA5,ICAM1,IDO1,IFI27,IFI3…	917 (15)
TBX3	0.955	transcription regulator	Inhibited	-3.615	2.34e-24	ADAM19,ADAM33,ADAMTS2,ADAMTS5,AGTR1,ANGPT1,ANLN,ASPM,AURKA,AURKB,BIRC5,BUB1,BUB1B,CACNA1H,CCNA2,CCNB1,CCNB2,CCNE2,CCNF,CD274,CD36,CDC20,CDC25B,CDC45,CDC6,CDCA2,CDCA3,CDCA8,CDK1,CENPE,CEP55,CHEK1,CKS2,CREB3L1,DAAM2,DCN,ECT2,EGR1,ESPL1,F2R,FBXO5,FOSL1,FOXM1,GLI3,GNG11,GPAM,GREM2,GUCY1A2,H2AX,HACD4,HYI,ID1,IL4I1,KCNJ8,KIF11,KIF14,KIF15,KIF18A,KIF20A,KIF23,KIF2C,KIF4A,LPAR1,MAD2L1,MKI67,MMP16,MMP2,MM…	428 (6)
STAT1	-1.89	transcription regulator	Inhibited	-5.082	6.07e-24	APOC2,APOE,APOL4,BATF2,BCL3,BIRC5,BST2,BTNL9,C1QTNF7,C1R,CAND2,CCL2,CCND1,CD14,CD274,CDKN1A,CH25H,CSF3R,CXCL10,CXCL11,CXCL8,CXCL9,DDX60,DEFB103A/DEFB103B,DEFB4A/DEFB4B,EDN1,EIF2AK2,EPSTI1,FCER1G,FCGR1A,FGF2,FGF7,FOS,FOXP3,GATA3,GBP1,GBP1P1,GBP3,GBP5,GZMB,HAPLN3,HERC6,HEY1,HIF1A,HLA-DQA1,HLA-E,ICAM1,IDO1,IFI27,IFI35,IFI44,IFI44L,IFI6,IFIH1,IFIT1,IFIT3,IFITM1,IFITM3,IL17A,IL1B,IL31RA,IRF1,IRF7,IRF8…	681 (15)
OSM	-5.172	cytokine	Inhibited	-7.411	1.4e-23	AADAC,ABCC1,ABCC3,ACKR2,ACOT2,ADAMTS4,ADAMTS5,AKR1B10,AKR1C1/AKR1C2,AKR1C3,AMPD3,ANXA1,AQP7,AQP9,ARG1,ATP13A3,BAK1,BAMBI,BTC,C1R,CA6,CASP4,CAT,CCL2,CCL20,CCL27,CCND1,CD24,CDH3,CDKN1A,CDSN,CEBPD,CH25H,CHI3L1,CHI3L2,COL8A1,COX7B,CST6,CTSL,CTSV,CXCL1,CXCL10,CXCL2,CXCL8,CYP1B1,CYP3A5,DEFB103A/DEFB103B,DEFB4A/DEFB4B,DEGS1,DSC2,DSG3,ECM2,EIF4EBP1,EPCAM,EPHB2,EPHB6,F3,FGF2,FLG,FMO5,FN1,FOS,FOSB,FOSL1,GB…	785 (16)
IRGM		enzyme	Activated	7.203	9.67e-22	BST2,CCL22,CGAS,CMPK2,CXCL1,CXCL10,CXCL2,DDX60,DDX60L,GBP1,HELZ2,HERC5,HLA-B,IFI16,IFI35,IFI44,IFI44L,IFIH1,IFIT1,IFIT3,IFIT5,IFITM1,IFITM10,IFITM3,IKBKE,IL1A,IL1B,IL23A,IL7R,IRF7,IRF9,ISG15,ISG20,MX1,MX2,NINJ1,OAS1,OAS2,OAS3,OASL,RIGI,RSAD2,SAMD9,SAMD9L,SAMHD1,SOCS3,SP140L,STAT1,TNFAIP2,TNFAIP6,TNFRSF18,TNFSF10,TNFSF15,TRIM14,TRIM21,TRIM22,UBE2L6,USP18,XAF1,ZBP1	435 (12)
vidutolimod		chemical drug	Inhibited	-7.809	2.41e-21	APOBEC3A,BCL2A1,BST2,CALHM6,CCL2,CCR1,CCR7,CD274,CD38,CD68,CD83,CFLAR,CMPK2,CTSD,CXCL10,CXCL11,DDX60L,EIF2AK2,EPSTI1,GBP1,GCH1,HELZ2,HERC5,HLA-C,HLA-E,IDO1,IFI27,IFI35,IFI44,IFI44L,IFI6,IFIH1,IFIT1,IFIT3,IFITM3,IL1RN,IL4I1,IRF7,ISG15,ISG20,LAP3,LYN,MX1,MX2,NT5C3A,OAS1,OAS2,OAS3,OASL,PARP14,PLSCR1,PML,RIGI,RSAD2,SAMD9,SAMD9L,SLAMF7,SOD2,SP110,TAP1,TNFAIP6,TNFSF10,TNFSF13B,UBE2L6,USP18,XAF1
MYOD1		transcription regulator	Inhibited	-3.355	5.24e-21	ACACB,ACTC1,ALDOA,BCL2,BUB1B,CCL2,CCNB2,CDC20,CDCA3,CDK1,CDKN1A,CDKN1C,CENPE,CENPF,CEP55,CRYAB,CXCL14,CYP2S1,DEPDC1,DES,DLGAP5,DMD,E2F2,EIF2AK2,FAM83D,FOXM1,GINS2,HJURP,IFI16,IGFBP5,ITGA7,KIF14,KIF18B,KIF2C,KIF4A,KNL1,LIF,LIPE,MMP1,MX2,NCAPG,NCAPH,NDC80,NUSAP1,PAX3,PBK,PCLAF,PLK1,POLQ,RAC2,RACGAP1,RECK,RRM2,SHCBP1,SPC24,STAT1,TNNC2,TOP2A,TPX2,TRIM21,TRIP13,TROAP	412 (7)
IL17A	-7.662	cytokine	Inhibited	-4.519	7.21e-21	ACTA2,ADRB2,ATP12A,BCL2,BCL2A1,BCL3,C15orf48,CCL2,CCL20,CCL22,CCL27,CCN2,CD14,CD274,CD68,CD83,CXCL1,CXCL2,CXCL8,CXCR4,DEFB103A/DEFB103B,DEFB4A/DEFB4B,EDIL3,ELF3,FN1,FOS,FOSL1,HBEGF,ICAM1,IL17F,IL19,IL1A,IL1B,IL1RN,IL20,IL23A,IL32,IL36G,IVL,KRT16,KRT17,LCN2,LEP,LPL,MERTK,MLXIPL,MMP1,MMP2,MMP3,MMP9,MT1X,MT2A,MUC5B,NFKBIZ,NLRP3,NOS2,PI3,PLA2G4E,PODXL,PPARG,PTGS2,RNASE7,S100A12,S100A7,S100A7A,S100A8,…	919 (13)
IL27		cytokine	Inhibited	-7.391	2.55e-20	APOL1,BST2,CCL2,CCL20,CD14,CD38,CD69,CEBPD,CXCL10,CXCL11,CXCL8,CXCL9,DEPP1,DTX3L,EGR1,EIF2AK2,FOS,FOXP3,GBP1,GBP3,GZMB,HLA-A,HLA-B,HLA-C,HLA-DOA,HLA-DOB,HLA-DQA1,HLA-DQB1,HLA-DRA,HLA-E,ICAM1,IDO1,IFI16,IFI27,IFI35,IFI6,IFIT1,IFIT3,IFIT5,IFITM1,IFITM3,IL12RB2,IL17A,IL17F,IL1A,IL1B,IL1RN,IL32,IRF1,IRF9,ISG15,ISG20,MX1,MX2,NOS2,OAS1,OAS2,OAS3,OASL,PARP9,PML,PTGS2,RORC,RSAD2,SAMHD1,SOCS1,SOCS3,SPTBN1…	737 (14)
IL10		cytokine		-0.312	4.56e-20	ABLIM3,ARG1,ARG2,ARNT2,BAK1,BCL2,BCL2A1,BMP6,CCL2,CCL20,CCL22,CCR1,CCR2,CCR5,CCR7,CD14,CD1A,CD209,CD274,CD28,CD36,CD68,CD83,CFLAR,CHI3L2,CSF2RB,CTLA4,CTSB,CXCL10,CXCL11,CXCL13,CXCL8,CXCL9,CXCR4,DCN,DEFB4A/DEFB4B,DEPP1,EHF,F3,FCER1G,FCGR1A,FCGR2A,FCGR3A/FCGR3B,FOS,FOXP3,FPR1,GPRC5B,GZMA,GZMB,HCAR3,HDAC9,ICAM1,IDO1,IL10RA,IL12B,IL12RB2,IL17A,IL1A,IL1B,IL1RN,IL23A,IL7R,IRAK1,IRF1,ITGAL,KLRC4-KLRK1/K…	835 (15)
IFN Beta		group	Inhibited	-4.658	1.6e-19	ACE2,ANKRD22,AREG,BAK1,BCL2,BST2,C3AR1,CAV1,CCL2,CCL22,CCR7,CD247,CD274,CD83,CDKN1A,CEBPB,CMPK2,CXCL1,CXCL10,CXCL11,CXCL8,EIF2AK2,FN1,HERC5,HLA-A,HLA-B,IDO1,IFI16,IFI27,IFI35,IFI44,IFI6,IFIH1,IFIT1,IFIT3,IFITM1,IFNGR1,IL17A,IL1A,IL1B,IL1RN,IRF7,IRF9,ISG15,KLRB1,KRT34,KYAT1,KYNU,MMP1,MMP9,MSX1,MX1,MX2,N4BP1,NOS2,OAS1,OAS2,OASL,PRKCA,QPRT,RIGI,RSAD2,SLC16A6,SLC7A11,SOCS1,SPRY2,STAT1,TAP1,TAPBP,TNFS…	928 (17)
RIPK2	0.053	kinase	Inhibited	-6.411	1.92e-19	CARD6,CCL22,CMPK2,CXCL1,CXCL10,CXCL2,DDX60L,GBP1,HELZ2,IFI35,IFI44,IFI44L,IFIH1,IFIT1,IFIT3,IFIT5,IFITM1,IKBKE,IL1A,IL1B,IL23A,IL7R,IRF7,IRF9,ISG15,MX1,MX2,MYCN,NINJ1,OAS1,OAS2,OAS3,OASL,RIGI,RSAD2,SAMD9,SAMD9L,SAMHD1,STAT1,TNFAIP2,TNFAIP6,TNFRSF18,TNFSF10,TNFSF15,TRIM14,TRIM21,TRIM22,USP18,XAF1,ZBP1	758 (17)
STING1	-0.808	ion channel	Inhibited	-5.94	1.93e-19	BBC3,BCL2,BST2,CCL2,CCL20,CCL22,CD83,COLEC12,CXCL1,CXCL10,CXCL11,CXCL2,CXCL8,CYP1A1,DDX60,HLA-A,HSPA5,ICAM1,IDO1,IFI27,IFI35,IFI44,IFI44L,IFIT1,IFIT3,IFITM1,IL11RA,IL1A,IL1B,IL23A,IL4R,IRF7,IRF8,IRF9,ISG15,ISG20,JAK3,MME,MMP1,MMP12,MMP2,MMP3,MX1,MX2,MYD88,NOD2,OAS1,OAS2,OAS3,OASL,PLAT,PLAUR,RIGI,RSAD2,S100A9,SAMHD1,SHFL,SLC11A1,STAT1,TNFSF12,USP18,XAF1	717 (18)
IL1A	-1.939	cytokine	Inhibited	-6.338	2.05e-19	ADAMTS4,ADAMTS5,ALDH1A3,ALDH3A2,APOD,BCL3,BIRC3,CCL2,CCL20,CCL27,CCR2,CD274,CD83,CDKN1A,CXCL1,CXCL10,CXCL2,CXCL8,CYP1A1,CYP3A4,DEFB4A/DEFB4B,FGF2,FGF7,FOS,FOSB,FOSL1,GBP1,GCH1,HLA-A,HMOX1,HSD11B1,ICAM1,IFIT1,IGFBP5,IL12B,IL1A,IL1B,IL1RN,IL20,IL2RA,IL32,IL36B,IL36G,IRAK1,IRF1,IRF7,JUNB,KIT,LCN2,LEP,LIF,MMP1,MMP3,MT2A,MX2,NFKBIZ,NOS2,P2RY6,PDCD1LG2,PDGFB,PDZK1IP1,PI3,PTGS2,RHCG,RNASE7,S100A12,S100A…	936 (14)
NONO	0.071	transcription regulator	Inhibited	-8.007	1.44e-18	ARL5B,ATP10A,CALHM6,CD38,CMPK2,CXCL10,CXCL11,CXCL9,DDX60,DDX60L,EIF2AK2,EPHB2,EPSTI1,EREG,GBP1,GBP5,GCH1,HERC5,HERC6,HK2,HSH2D,IDO1,IFI27,IFI44,IFI44L,IFI6,IFIH1,IFIT1,IFIT3,IFIT5,IFITM1,IKBKE,ISG15,ISG20,LGALS3BP,MX1,MX2,NT5C3A,OAS1,OAS2,OAS3,OASL,PARP14,PARP9,PDE11A,PDE2A,PDE3A,PDE3B,PDE8B,PLSCR1,PML,RIGI,RSAD2,RTP4,SAMD9,SAMD9L,SAMHD1,SLAMF7,SP110,STAT1,TNFSF10,TNFSF13B,TNFSF15,TNFSF8,TRANK1,T…	119 (4)
IFNA2		cytokine	Inhibited	-7.184	1.81e-18	ANXA1,APOL6,BCL2,BIRC5,BST2,C1R,CAV1,CCL2,CD274,CD28,CD69,CDKN1A,CEACAM1,CMPK2,CXCL10,CXCL11,CXCL13,CXCL9,DDX60,EFNB3,EIF2AK2,ENPP1,FCER1G,FGF2,GBP1,GEM,GOT1,HBEGF,HERC5,HERC6,HIF1A,HLA-A,HLA-B,HLA-C,HLA-DRB1,HLA-E,HMGCS1,HSH2D,IDO1,IFI16,IFI27,IFI35,IFI44,IFI44L,IFI6,IFIH1,IFIT1,IFIT3,IFIT5,IFITM1,IFITM3,IL12RB2,IL1B,IL2RA,IRF1,IRF7,IRF9,ISG15,ISG20,LAMP3,LGALS3BP,LYN,MMP9,MT1X,MT2A,MX1,MX2,MYRF…	674 (18)
1,1-diarylethylene-diammonium derivative		chemical reagent	Inhibited	-2.412	2.41e-18	AURKA,AURKB,BIRC5,BST2,CCL2,CCNA2,CCNB1,CCNB2,CCNE2,CDK1,CDKN1A,CENPA,CENPF,DDX60,FOXM1,GTSE1,HELZ2,HERC6,ICAM1,IFI27,IFI35,IFI44,IFIH1,IFIT1,IFIT3,IRF7,IRF9,ISG15,ISG20,NMI,OAS1,OAS2,OAS3,OASL,PARP14,PARP9,PLK1,SAMD9,SP110,SSPN,STAT1,TAP1,TAPBP,UBE2L6
CSF1	-0.328	cytokine		-1.193	2.52e-18	ACP5,APOL6,BST2,CCND1,CD1A,CD209,CD274,CD68,CDK1,CDKN1A,CIMAP1B,CMPK2,CXCL10,CXCL11,CXCL9,DDX60,DDX60L,DTX3L,EIF2AK2,F2R,FCER1G,FCGR2A,FCGR3A/FCGR3B,FN1,FOS,GBP1,HELZ2,HERC5,HSPA5,IDO1,IFI16,IFI35,IFI44,IFI44L,IFI6,IFIH1,IFIT1,IFIT3,IFIT5,IFITM1,IL12B,IL1B,IRF1,IRF7,IRF9,ISG15,ITGB5,LAP3,LGALS3BP,MERTK,MMP12,MMP16,MMP9,MX1,MX2,MYD88,OAS1,OAS2,OAS3,OASL,PARP14,PARP9,PLSCR1,RIGI,RSAD2,SAMD9,SAMD9L,…	704 (17)
MAPK1	0.206	kinase	Activated	4.014	4.77e-18	AKAP12,ALOX15B,ANGPTL4,APOL6,AR,ARHGAP11A,AURKA,BCL2,BIRC5,BST2,CAV1,CCDC80,CCL2,CCN2,CCNB1,CCND1,CCNF,CD69,CDK5R1,CDKN1A,CFB,CSTA,CTSB,CXCL11,CXCL8,DCN,DGKI,EGR1,EIF2AK2,EPCAM,FN1,FOS,FOSB,GBP1,HBA1/HBA2,HERC5,HLA-B,HLA-C,HLA-E,HMOX1,HSD17B2,IFI16,IFI27,IFI35,IFI44,IFI6,IFIH1,IFIT1,IFIT3,IFIT5,IFITM1,IFITM3,IL1B,IL1RN,IL2RA,IRF7,IRF9,IRS2,ISG15,ISG20,JUNB,KRT17,KRT34,L3MBTL1,LAMA4,LAMP3,LAP3,LGA…	838 (23)
IL1		group	Inhibited	-4.357	5.27e-18	ADAMTS4,ADAMTS5,ADRB2,AKR1C1/AKR1C2,APOE,AR,AREG,BCL2,CCL2,CCL20,CCR7,CD1A,CD34,CDKN1A,CEACAM1,CEBPD,CFB,CHI3L1,CLEC7A,CP,CSF2RB,CTSB,CTSC,CTSL,CXCL1,CXCL10,CXCL11,CXCL2,CXCL8,CXCL9,CYP1A1,CYP27A1,DCN,DEFB103A/DEFB103B,DEFB4A/DEFB4B,EDN1,EGR1,ELF3,F3,FGF7,FN1,FOS,FPR1,FST,FZD5,HIF1A,HMOX1,HSD11B1,ICAM1,IDO1,IL17A,IL1B,IL1RN,IL2RA,IL4R,IRF1,KIT,KRT72,KYNU,LAMB2,LDLR,LEP,LIF,LYZ,MMP1,MMP2,MMP3,MMP7…	839 (13)
PD98059		chemical - kinase inhibitor	Activated	3.713	5.59e-18	ACOT7,ACTA2,AGTR1,AKAP12,ALOX5AP,AMD1,ANXA1,AR,AREG,ATP6V1B1,BATF2,BBC3,BCL2,BIRC5,CAV1,CCL2,CCL20,CCN2,CCN5,CCNA2,CCNB1,CCND1,CCNE1,CCNE2,CCR1,CCR2,CD14,CD36,CD69,CD83,CDK5R1,CDKN1A,CEBPB,CEBPD,CFLAR,CTSL,CXCL1,CXCL10,CXCL8,CXCR4,CYP1A1,CYP1B1,CYP24A1,DEFB4A/DEFB4B,DIO2,DUSP6,EGR1,ENO2,F2R,F3,FAM13A,FGF2,FGFBP1,FN1,FOS,FOSB,FOSL1,FURIN,HBEGF,HIF1A,HMGB3,HMOX1,HPCAL1,HSPA5,ICAM1,IL12B,IL17A,IL1A,…	705 (17)
STAG2	0.282	other	Activated	5.557	9.52e-18	BATF2,CD274,CD69,CMPK2,CXCL10,CXCL11,DDX60,EIF2AK2,HELZ2,HERC6,IFI27,IFI35,IFI44,IFI44L,IFIH1,IFIT3,IFITM1,IRF7,IRF9,ISG15,ISG20,LGALS3BP,OAS1,OASL,PARP14,PARP9,PLSCR1,PRKN,RSAD2,SAMD9,SAMD9L,SELL,SP110,UBE2L6,USP18	378 (7)
NFkB		complex	Inhibited	-6.911	1.45e-17	ACKR3,ACTA2,APOE,BAK1,BAMBI,BCL2,BCL2A1,BCL3,BIRC3,BIRC5,CAV1,CCL17,CCL2,CCL20,CCL22,CCN2,CCNB1,CCNB2,CCND1,CCR7,CD274,CD7,CD83,CDC25B,CDKN1A,CEBPB,CEBPD,CFB,CFLAR,CLU,CXCL1,CXCL10,CXCL11,CXCL2,CXCL8,CXCL9,CXCR4,CYP3A4,DAXX,DEFB103A/DEFB103B,DEFB4A/DEFB4B,DMBT1,E2F7,EDN1,EHF,ELF3,ELL2,EPCAM,EREG,F3,FABP5,FCGR1A,FGF1,FGF2,FN1,FOS,FOXP3,FST,G0S2,GATA3,GCH1,GFPT2,GLI2,HDAC9,HERC5,HIF1A,HLA-A,HMOX1,I…	879 (14)
ETV6	0.583	transcription regulator	Activated	6.077	2.64e-17	ACTA2,APOL6,CIMAP1B,CMPK2,CXCL10,DDX60,DDX60L,DTX3L,EIF2AK2,IFI16,IFI35,IFI44,IFI44L,IFIT1,IFIT3,IFIT5,IFITM1,ISG15,LAP3,LGALS3BP,MMP3,MX1,MX2,MYD88,OAS1,OAS2,OAS3,OASL,PARP14,PARP9,RIGI,RSAD2,SAMD9,SAMD9L,SP110,STAT1,TRANK1,TRIM14,TRIM21,TRIM22,TYMP,UBE2L6,VEGFA,XAF1	376 (7)
PRL		cytokine	Inhibited	-5.815	9.25e-17	AEN,AREG,BCL2,BST2,CAV1,CCL2,CCL20,CCNB1,CCND1,CD69,CDKN1A,CLDN3,CLDN5,CMPK2,CTSB,CTSD,CXCL10,CXCL11,CXCL9,DDX60L,DTX3L,EGF,EGR1,EIF2AK2,EPSTI1,FOS,HELZ2,HERC5,HERC6,IFI35,IFI44,IFI44L,IFI6,IFIH1,IFIT1,IFIT3,IFIT5,IFITM1,IL2RA,IRF1,IRF7,IRF9,ISG15,KRT15,KRT19,KRT31,KRT72,LAMP3,LIF,MLKL,MX2,N4BP1,NOS2,OAS1,OAS2,OAS3,PARP14,PHLDA2,PLAT,PLSCR1,PRLR,PRR15L,REC8,RIGI,RSAD2,SAMD9,SAMD9L,SAMHD1,SHFL,SMN…	751 (19)
ETV3	0.664	transcription regulator	Activated	6.325	9.57e-17	BST2,CCL2,CIMAP1B,DDX60,DDX60L,DTX3L,EIF2AK2,GBP1,HELZ2,HERC5,IFI16,IFI35,IFI44,IFI44L,IFI6,IFIH1,IFIT1,IFIT3,IFIT5,IRF7,IRF9,LAP3,MX1,MX2,OAS1,OAS2,OAS3,OASL,PARP9,PLSCR1,RIGI,RSAD2,SAMD9,SAMD9L,SP110,TRIM14,TRIM21,TRIM22,TYMP,USP18,XAF1
glucocorticoid		chemical drug	Activated	2.679	1.55e-16	ACE2,ADRB2,ANXA1,BCL2,BCL3,BMP6,CCL13,CCL2,CD2,CDKN1A,CEBPB,CEBPD,CLDN5,CLU,CRIP1,CXCL1,CXCL13,CXCL8,CXCR4,CYP24A1,CYP27B1,CYP3A4,CYP3A5,EDN1,FBLN1,FBLN2,FN1,FOXP3,FUT2,G6PD,GBP1,GCH1,GLUL,GOT1,GRIK2,GZMB,HLA-DOA,HLA-DOB,HMOX1,ICAM1,IL10RA,IL12B,IL17A,IL1A,IL1B,IL1RN,IL2RA,IL37,IRF8,JAK3,KRT17,LAG3,LAT2,LEP,LPL,MT2A,NCF1,NCF2,NOD2,NOS1,NOS2,OAS1,OGN,PCK1,PER3,PLAT,PPARG,PPARGC1A,PTGS2,RAMP2,SELE,…	921 (14)
tretinoin		chemical drug	Inhibited	-3.843	3.15e-16	ABCA12,ABI3BP,ADD3,AFF2,AGTR1,AHNAK,AKAP12,ALAS1,ALDH1A3,ALDH3A2,ALOX12B,ANXA1,APOD,APOE,AQP1,AQP9,AR,AREG,ATOH8,ATP2A3,AURKA,BACH2,BAMBI,BATF,BCL2,BCL2A1,BCL3,BID,BIRC3,BIRC5,BTC,C3AR1,CALM1 (includes others),CALML3,CALR,CASP7,CCL2,CCL20,CCL22,CCN2,CCNA2,CCNB1,CCND1,CCNE1,CCR1,CCR5,CD14,CD274,CD36,CD38,CD47,CD53,CD68,CDC20,CDK5R1,CDKN1A,CDKN3,CEACAM1,CEBPB,CERS3,CES1,CHL1,CKS2,CLDN1,CLDN10,COTL1…	1005 (16)
IL2		cytokine	Inhibited	-5.602	3.24e-16	ANXA1,ARC,ARHGAP11A,ARHGAP25,ARHGEF6,BCL2,BCL2A1,BIRC3,CAMK2N1,CARD6,CCL2,CCND1,CCNE1,CCNE2,CCR2,CCR4,CCR5,CCR7,CD2,CD247,CD274,CD28,CD38,CD3D,CD3G,CD5,CD69,CD83,CDC25A,CDC6,CDK5R1,CDKN1A,CDKN1C,CEACAM1,CFLAR,CGAS,CLSPN,CSF2RA,CSF2RB,CTLA4,CTPS1,CTSC,CTSL,CXCL10,CXCL8,CXCR1,CXCR4,CXCR5,CXCR6,CYCS,CYP1A1,CYP27A1,CYTH4,DUSP2,DUSP6,EDN1,ENPP2,FCER1G,FCGR3A/FCGR3B,FCMR,FGF2,FGF7,FGFR1,FOS,FOXP3,FYN,G…	656 (15)
medroxyprogesterone acetate		chemical drug		0.646	3.3e-16	ACP5,ADCY4,ADRB2,AKT3,ALDH3A2,ANLN,ARNT2,ARPC1B,ASPM,ATOH8,AVPR1A,BBC3,BID,BIRC3,BIRC5,BRCA2,BUB1,BUB1B,C15orf48,CAV1,CAV2,CCL2,CCN2,CCNA2,CCNB1,CCNB2,CCND1,CCNE2,CCR5,CD68,CDC20,CDC25B,CDC25C,CDC45,CDC6,CDK1,CDKN1A,CDKN1C,CENPF,CFD,CIMAP1B,CKS2,CLDN1,CNTFR,COL11A1,CSF2RB,CSF3R,CTSB,CTSL,CXCL10,CXCR4,CYP1A1,CYP3A4,CYSTM1,DCN,DEPDC1,DIAPH3,DLGAP5,EDN1,ENPP2,ESPL1,F2R,F3,FAM107A,FGF1,FGF2,FGFR1,FMO…	1099 (21)
IFNAR1	0.162	transmembrane receptor	Inhibited	-5.83	4.1e-16	BATF2,BST2,CD47,CMPK2,CXCL10,CXCL11,DDX60,EIF2AK2,EPSTI1,HELZ2,HERC6,HSH2D,IDO1,IFI35,IFI44,IFI44L,IFI6,IFIH1,IFIT1,IFIT3,IFITM1,IFITM3,IRF7,ISG15,LAMP3,LAP3,LGALS3BP,MX1,MX2,OAS1,OAS2,PARP14,PARP9,PLSCR1,PSME2,RSAD2,RTP4,SAMD9,SAMD9L,SEPTIN4,SOCS1,SOCS3,SP110,TNFSF10,TNFSF13B,TRIM14,TRIM21,TRIM22,UBE2L6,USP18,XAF1	448 (14)
RIGI	-1.515	enzyme	Inhibited	-5.214	9.5e-16	APOBEC3A,BCL2,CCL2,CCL20,CCL22,CD207,CD83,CFB,COLEC12,CXCL10,CXCL11,CXCL8,EIF2AK2,HERC5,HLA-A,ICAM1,IDO1,IFI27,IFI35,IFIH1,IFIT1,IFIT3,IFITM1,IL11RA,IL1A,IL1B,IL23A,IL4R,IRAK2,IRF1,IRF7,IRF8,ISG15,ISG20,JAK3,MME,MX1,NOD2,NOS2,OAS1,OAS3,PLAUR,PTGS2,RELB,RIGI,RSAD2,SLC11A1,SOCS1,SOCS3,STAT1,TNFRSF18,TNFSF10,TNFSF12,USP18	479 (18)
rosiglitazone		chemical drug		0.155	1.48e-15	ABCC9,ADIPOQ,ANGPTL4,AOC3,APOC1,APOL6,ATL1,BCL2,C1QA,C1QB,C1QC,CAT,CAV1,CAV2,CCL17,CCL2,CCN2,CCND1,CCR2,CD36,CDKN1A,CXCL10,CXCL11,CXCL8,CXCL9,CYCS,CYP1A1,CYP24A1,CYP3A4,DIO2,ELOVL3,F3,FABP3,FABP4,FABP5,FN1,FOS,GATA3,GBP1,GK,GOT1,GPAT3,GPR65,HCAR1,HCAR3,HLA-DRA,HMOX1,HSD11B1,HSPA5,ICAM1,IDH3A,IGFBP2,IGFBP5,IL1A,IL1B,IL21R,IL7R,ITGAL,KLF11,KRT18,LEP,LPL,LTB4R,MAN1C1,MMP9,MX2,NOS2,NR1H3,OAS1,OAS2,OA…	804 (18)
SPI1	0.119	transcription regulator	Inhibited	-4.41	1.77e-15	ACTA2,C1QC,C3AR1,CCNA2,CCNB1,CCNB2,CCND1,CCNE2,CCR7,CD209,CD68,CDKN1A,CHI3L1,CMPK2,CSF2RA,CSF2RB,CSF3R,CXCL10,CXCL14,CXCL17,CXCR1,CYBB,DUSP6,E2F2,FCER1A,FCER1G,FCGRT,FOS,FUT7,HELZ2,HIC1,HK2,IFI27,IFI44,IFI44L,IFI6,IFIT1,IFIT3,IFITM1,IFITM3,IL12B,IL1B,IL1RN,IL7R,IRF7,IRF9,ISG15,ISG20,JDP2,KLK1,LAMP3,MME,MT1X,MT2A,MX1,NCF1,NCF2,NCF4,OASL,PML,PRDM1,RSAD2,SP110,TNFSF10,TRIM22,USP18,VIM	921 (18)
fluticasone propionate		chemical drug	Activated	3.039	2.19e-15	ABLIM3,ADAMDEC1,ALOX15B,ANGPTL4,AQP9,ARHGAP25,BGN,C1QB,C8orf44-SGK3/SGK3,CCL2,CCL20,CCL22,CD36,CD83,CES1,CFB,CHI3L1,CSF2RA,CXCL1,CXCL10,CXCL2,CXCL8,CXCL9,CYP27B1,DCN,DEFB4A/DEFB4B,FABP4,FBLN5,FCN1,FSCN1,GAL,GBP5,GJB2,GSTM1,HLA-DOA,HLA-DPB1,HLA-DQA1,HLA-DRA,HSD11B1,IFI27,IFIT1,IL1A,IL1B,IL1RN,IRF8,IRS2,KLF9,LPL,MERTK,MMP7,MMP9,MT1X,MT2A,MX1,NAMPT,OAS2,OLFML3,PCOLCE2,PDK4,PPARGC1A,S100A8,SDC4,SELEN…	726 (14)
prostaglandin E2		chemical - endogenous mammalian		-1.908	2.58e-15	ACTA2,ANGPTL4,AREG,ATP2A3,B3GALT5,BCL2,BIRC3,BIRC5,CCL13,CCL2,CCL20,CCL22,CCN2,CCNB1,CCND1,CCR1,CCR4,CCR5,CCR7,CD226,CD274,CD300E,CD69,CD83,CDKN1A,CH25H,CST7,CTLA4,CXCL1,CXCL10,CXCL8,CXCR2,CXCR4,DCLK1,DCN,EGR1,EREG,F2R,FMOD,FOS,FOSL1,FOXP3,FSTL3,HIF1A,HMOX1,ICAM1,IDO1,IGFBP5,IL12B,IL12RB1,IL17A,IL17F,IL1A,IL1B,IL1RN,IL23A,IL2RA,IL4I1,IL7R,JAK3,KIT,KLRC4-KLRK1/KLRK1,MITF,MMP1,MMP2,MMP3,MMP7,MMP9,N…	1003 (15)
IL22		cytokine	Inhibited	-4.645	2.99e-15	ACTA2,BCL2,BCL3,CALML3,CCL20,CCL27,CCND1,CXCL1,CXCL13,CXCL2,CXCL8,DEFB103A/DEFB103B,DEFB4A/DEFB4B,DMBT1,FLG,GPT,HBEGF,HLA-B,HMOX1,IL19,IL20,IL36G,IVL,KRT17,LCN2,LORICRIN,MMP1,MMP3,MMP9,MUC5B,NOS2,PI3,PLA2G4E,RNASE7,S100A12,S100A7,S100A7A,S100A8,S100A9,SAA1,SERPINA3,SOCS3,SOD2,STAT3,TSLP,WFDC12	705 (16)
IRF1	-1.187	transcription regulator	Inhibited	-6.023	9.88e-15	ACTA2,ADAM8,APOL6,BAK1,BCL2,BST2,CCL2,CCNB1,CD274,CDKN1A,CEACAM1,CEBPB,CFB,CMPK2,CXCL10,CXCL11,CXCL8,CXCL9,CYBB,EIF2AK2,EIF4A3,FN1,FOXP3,GSDMD,HELZ2,IDO1,IFI27,IFI35,IFI44,IFI6,IFIH1,IFIT1,IFIT3,IFIT5,IFITM1,IFITM3,IL12B,IL1B,IL23A,IRF1,IRF7,IRF9,ISG15,MMP9,MX1,NCF2,NOS2,OAS1,OAS2,OAS3,OASL,PDCD1LG2,PLAAT3,PML,PSME2,RIGI,RSAD2,SLPI,SOCS1,STAT1,STAT3,TAP1,TAP2,TAPBP,TNFSF10,TRIM21,TRIM22	704 (16)
TLR9		transmembrane receptor	Inhibited	-5.765	9.9e-15	BCL2,CCNA2,CCR7,CD274,CD38,CD5,CD69,CD83,CXCL10,CXCL8,CXCL9,FCMR,IFI35,IFI44L,IFIT1,IFIT3,IFITM1,IL10RA,IL1B,IL21R,IL2RA,IL4I1,IRF1,IRF9,ISG15,ISG20,MX1,MX2,NAMPT,NOS2,OAS2,OAS3,PRDM1,PTGS2,STAT1,TLR7,TNFSF10,TNFSF13B,XBP1	705 (15)
EGF	1.572	growth factor	Inhibited	-4.124	1.09e-14	ACTN1,ADRB2,AGTR1,ANGPT1,ANGPTL4,ANO1,AR,ARC,AREG,ARNT2,BAK1,BBC3,BCL2,BIRC5,CCL17,CCL2,CCL20,CCL27,CCN2,CCND1,CCNE1,CD274,CD47,CDC25C,CDH4,CDKN1A,CEBPB,CEBPD,CFLAR,CKS2,CLDN3,CLDN8,COL17A1,CRACR2A,CTSD,CTSV,CXCL1,CXCL13,CXCL14,CXCL2,CXCL8,CXCR4,CYP1B1,CYP27B1,DCN,DIO2,DLC1,DUSP6,EDN1,EGR1,ELF3,EPCAM,EPGN,EPHA2,EREG,F3,FABP7,FBLN1,FGF2,FGFR1,FN1,FOS,FOSB,FOSL1,FUT2,FUT3,GAB2,GEM,GFPT2,GPER1,HAS3,…	1024 (18)
Ifn		group	Inhibited	-5.915	1.16e-14	APOBEC3A,CD69,CD83,CFH,CXCL10,CXCL11,EDN1,EIF2AK2,FOS,HIF1A,HLA-A,ICAM1,IDO1,IFI16,IFIH1,IFIT1,IFITM1,IFITM3,IL10RA,IL12B,IL17A,IL23A,IL32,IRF1,IRF7,IRF8,ISG15,ISG20,LCN2,MMP9,MX1,NOS2,NTRK2,OAS2,OAS3,OASL,PML,PTAFR,RIGI,RSAD2,S100A8,SOCS1,STAR,STAT1,TAP1,TLR2,TLR7,TNFSF13B,TRIM21,TRIM22,TYMP,XDH,ZBP1	612 (18)
MAP3K7	-0.087	kinase		-1.648	1.27e-14	BIRC3,CCL20,CCR7,CFB,CH25H,CXCL10,CXCL8,DEFB4A/DEFB4B,GBP1,GCH1,HMOX1,IFI44,IFIH1,IFIT1,IFIT3,IFITM1,IL12B,IL19,IL1B,IRF1,IRF7,ITGB5,MMP1,MMP3,OAS2,OASL,PDGFB,PTGS2,RIGI,SAA1,SELE,SPTBN1,TNFSF10,TNFSF13B,WNT5A,XAF1	856 (15)
F3	2.223	transmembrane receptor	Activated	4.144	1.3e-14	AREG,ARG1,BATF2,BST2,CASP7,CCL2,CCN2,CD47,CMPK2,CXCL8,DDX60,DUSP2,DUSP6,DUSP9,EFEMP1,EGR1,EIF2AK2,EPSTI1,F3,FERMT2,FGF13,FOS,FUT8,HELZ2,HERC6,ICAM1,IFI35,IFI44,IFI44L,IFIH1,IFIT1,IFIT3,IFITM3,IRF7,ISG15,LAP3,LGALS3BP,MMP2,MMP7,MMP9,MX1,OAS1,PAK3,PARP14,PARP9,PLPP3,PLSCR1,PSME2,RSAD2,RTP4,SAMD9,SAMD9L,SELE,SEMA3A,SP110,TGFBR2,TRIM14,TRIM21,UBE2L6,USP18,VEGFA	680 (17)
adavosertib		chemical drug	Inhibited	-4.338	1.31e-14	AURKA,BCL2,CCL20,CCL22,CD207,CD83,CFB,CGAS,COLEC12,CXCL10,CXCL11,CXCL8,FOXM1,H2AX,HLA-A,HSPA5,ICAM1,IDO1,IFI27,IFI35,IFIH1,IFIT1,IFITM1,IL11RA,IL1A,IL23A,IL4R,IRAK2,IRF7,IRF8,ISG15,ISG20,JAK3,MERTK,MME,MX1,NOD2,NOS2,OAS1,OAS3,OASL,PLAUR,RELB,RIGI,RRM2,SAA1,SLC11A1,TNFRSF18,TNFSF12,XBP1	839 (19)
CEBPB	-1.254	transcription regulator		-1.449	1.41e-14	ACTA2,ADH7,ADIPOQ,ALOX5AP,APOB,ARG1,BCL2,BCL2A1,CCL2,CCL20,CCND1,CCR5,CD14,CDH3,CEBPB,CP,CSF3R,CXCL8,CXCR4,CYP3A4,DMD,EBF1,EDIL3,FABP4,FN1,FOS,FSTL3,FZD8,GABARAPL1,GNLY,H2AX,ICAM1,ID1,IKBKE,IL11RA,IL12B,IL1A,IL1B,IL1RN,IRF9,ITGAL,KLHDC7B,KRT15,KRT18,KRT6B,LCN2,LDLR,MGP,MMP1,MMP2,MMP3,MYBL2,NFATC2,NR1H3,PCK1,PCOLCE2,PI3,PPARG,PPARGC1A,PRDM1,PRKAR2B,PRLR,PTGS2,SAA2,SERPINA1,SGK1,SOD2,STAR,STAT3,TF,…	726 (19)
IFNB1		cytokine	Inhibited	-5.071	1.85e-14	APOL1,APOL2,APOL6,BAK1,BCL2,BST2,CCL2,CCR5,CD14,CD38,CD83,CDKN1A,CXCL10,CXCL11,CXCL8,CXCL9,CYP1A1,CYP3A5,EIF2AK2,FGF2,GBP1,GZMB,HERC5,HLA-A,ICAM1,IDO1,IFI27,IFI6,IFIH1,IFIT1,IFIT3,IFITM1,IFNGR1,IL17A,IL1B,IRF1,IRF7,IRF9,ISG15,ITGAX,KLRC4-KLRK1/KLRK1,MMP9,MX1,MX2,MYD88,NOD2,OAS1,OAS2,PARP14,PARP9,PML,RIGI,STAT1,TLR7,TNFRSF4,TNFSF10,XAF1,ZBP1	650 (16)
nicotine		chemical drug		-1.593	3.05e-14	ARG2,BCL2,BIRC5,CCL2,CCN2,CD274,CD47,CDKN1A,CHRM3,CHRNA5,CNTN1,CXCL8,CYP3A4,DEFB4A/DEFB4B,DNM1,EGR1,FGF2,FLG,FN1,FOS,GATA3,HIF1A,HMOX1,HOMER1,ICAM1,ID1,IKBKE,IL17A,IL1A,IL1B,IVL,JUNB,KCNB1,LDLR,LEP,LGALS3,MMP2,MMP7,MMP9,MYCN,NOS2,OTUD3,PLAT,PLAUR,POSTN,PPARD,PTGS2,PTH1R,RBBP6,RYR2,SELE,SLC1A1,STAT1,STAT3,TGM1,TNFSF9,TRPC1,TRPC6,VIM,XPC,ZEB1,ZFP36	715 (16)
IL1RN	-1.502	cytokine	Activated	5.425	3.16e-14	ACTA2,CCL2,CCL20,CHAC1,CXCL1,CXCL11,CXCL8,GBP1,GSDMD,HDAC9,HERC6,HLA-DQB1,ICAM1,IFI27,IFI44,IFI44L,IFI6,IFIH1,IFIT3,IFIT5,IL17A,IL1A,IL1B,IL32,IRF1,IRF7,IRF9,ISG20,LAMP3,LIFR,MMP1,MX1,MX2,NOS2,OAS1,OAS2,OAS3,OASL,PML,PTGS2,RIGI,RSAD2,RTP4,S100A9,SAMD9,SELE,SLC6A4,STAR,TNFSF10,TRIM22,USP18,VEGFA	777 (18)
Pam3-Cys-Ser-Lys4		chemical reagent	Inhibited	-2.834	3.51e-14	ADAMTS5,AOX1,BCL2A1,BDH1,BDKRB2,BIRC3,CASP4,CCL2,CCL20,CCR1,CCR2,CD83,CHI3L2,CLDN1,CXCL1,CXCL13,CXCL2,CXCL8,CXCR1,CXCR2,DEFB4A/DEFB4B,F3,FCGR2A,GAPDH,HIF3A,HK2,ICAM1,IDO1,IFITM1,IL12B,IL1A,IL1B,IL1RN,IL23A,IL2RA,IL32,IL7R,IRAK2,IRF1,ITGAX,LTBP1,MMP1,MMP2,MMP3,MMP9,MXRA5,NAMPT,NOS2,PLA2G2A,PTGS2,SELE,SLC16A3,SLC46A1,SNCA,TLR2,TNFSF15	794 (14)
decitabine		chemical drug		0.046	5.95e-14	ABCC1,ABCC3,ABO,ACVR1C,ADAM23,ADCY5,ADGRB1,ADGRL2,ADRB2,AFF2,AIM2,AKAP12,ALPL,AMOT,ANGPTL4,ANKFN1,APOE,AR,B3GALT5,BID,BIRC3,BMP6,BRCA2,CA9,CAB39L,CAV1,CCN2,CCNA2,CCND1,CCR7,CD226,CD24,CD47,CD8A,CDH3,CDH4,CDK1,CDK5R1,CDKN1A,CDKN1C,CDO1,CEACAM1,CFLAR,CHI3L1,CLDN5,CLU,CNTN1,CRABP2,CXCL10,CXCR1,CXCR4,CYP1A1,CYP1B1,CYP24A1,CYP3A4,CYP3A5,DDR2,DDX60,DKK2,DLC1,DMBT1,DNASE1L3,DSG2,E2F8,EFNB2,EFNB3,EGFL6,E…	1164 (21)
TP53	0.173	transcription regulator		1.946	6.57e-14	ABCC1,ACBD4,ACTA2,ADGRB1,ADRB2,AEN,AIFM2,AKAP12,ALDH1A3,ANGPT1,ANLN,ANXA1,APOE,APOL1,AR,AREG,ARHGAP11A,ARPC1B,ARVCF,ASPM,AURKA,AURKB,BAK1,BBC3,BCL2,BCL2A1,BCL3,BHLHE41,BID,BIK,BIRC3,BIRC5,BRCA2,BUB1,BUB1B,CA9,CASP4,CAT,CAV1,CAV2,CCL2,CCN2,CCN5,CCNA2,CCNB1,CCNB2,CCND1,CCNE2,CCNF,CD274,CD47,CDC20,CDC25A,CDC25B,CDC25C,CDC6,CDK1,CDKN1A,CDKN3,CDT1,CEBPB,CEBPD,CENPA,CENPE,CENPF,CEP55,CERS6,CFLAR,CHEK1,…	815 (20)
Salmonella enterica serotype abortus equi lipopolysaccharide		chemical toxicant	Inhibited	-5.189	7.55e-14	ACKR3,ADAMDEC1,ADRB2,AREG,ARL5B,ATL1,ATP1B1,BIRC3,CASP5,CCL20,CCR7,CD274,CDK1,CFB,CFLAR,CXCL1,CXCL2,DNAJB4,DUSP2,E2F7,EDN1,EGR1,ELOVL7,EREG,EZH2,F3,FERMT2,FFAR2,FJX1,FOSL1,G0S2,GBP1,GBP3,GEM,GJB2,HECW2,HEY1,HOMER1,IDO1,IL12B,IL1A,IL1B,IL23A,IL2RA,IL32,IL36G,IL7R,IRF1,ISG15,LAMP3,LRRC8C,MMP1,NFKBIZ,NLRP3,NOCT,OASL,PALM2AKAP2,PDSS1,PHLDA2,PTGS2,RGS1,SLAMF1,SLAMF7,SOCS3,STARD4,SYNJ2,SYNPO2,TNFSF15,T…	888 (13)
P38 MAPK		group	Inhibited	-2.883	9.51e-14	ADIPOQ,ANGPT1,AQP5,BATF2,BBC3,BCL2,BGN,BIRC5,CAV1,CCL17,CCL2,CCN2,CCND1,CCNE1,CCNF,CCR7,CD36,CD69,CD83,CDKN1A,CEBPB,CEBPD,CFLAR,CLDN5,CXCL1,CXCL10,CXCL11,CXCL2,CXCL8,CXCL9,CXCR4,CYP1A1,DIO2,EDN1,EGR1,F3,FABP4,FGF2,FN1,FOS,FST,GBP1,HIF1A,HMOX1,HSPA5,ICAM1,IL12B,IL17A,IL1A,IL1B,IL1RN,IL23A,IL2RA,IL32,IRF7,IVL,KCNB1,LEP,MAP4K4,MITF,MMP1,MMP12,MMP2,MMP3,MMP9,MUC5B,MYH11,NFATC2,NOS2,NR4A3,PLAUR,PML,PO…	899 (13)
LY294002		chemical drug	Activated	3.108	1.99e-13	ABCC1,ACKR3,ACSM3,ACTA2,ADRB2,AKR1C1/AKR1C2,ALOX5AP,APOE,AR,AURKA,BBC3,BCL2,BIRC3,BIRC5,BRCA2,BUB1B,CA9,CAT,CCL2,CCL20,CCN2,CCNA2,CCND1,CCNE1,CCR1,CCR2,CD14,CD274,CD36,CD38,CD69,CD83,CDK5R1,CDKN1A,CFLAR,CKS2,CP,CUBN,CXCL1,CXCL10,CXCL2,CXCL8,DEFB4A/DEFB4B,DLG2,DNASE1L3,DUSP6,EDIL3,EEF1A2,EFNB2,EGR1,F2R,F3,FEN1,FGF2,FGF7,FN1,FOS,FOSB,FOSL1,GBP1,GEM,GK,GPR183,GSTP1,HBEGF,HIF1A,HK2,HLA-DRB1,HMGCS1,HM…	903 (16)
U0126		chemical drug	Activated	4.041	2.07e-13	ACKR3,ACTA2,ADAMTS4,ALDH1L1,ALPL,ANGPTL4,APC2,APOBEC3A,ARC,AREG,AXIN2,BCL2,BIRC3,BIRC5,BMP6,CA9,CAV1,CCL17,CCL2,CCN2,CCND1,CCNE1,CCNE2,CCR2,CD274,CD36,CDK5R1,CDKN1A,CDKN1C,CFLAR,CRY2,CXCL1,CXCL10,CXCL11,CXCL2,CXCL8,CXCL9,CXCR4,CYP1B1,CYP4F2,DCHS1,DDAH1,DNASE1L3,DUSP6,EDN1,EGF,EGR1,EHF,EIF4EBP1,ENPP2,ENPP4,EPCAM,EPHA2,EREG,F3,FN1,FOS,FOSB,FOSL1,FURIN,G0S2,GAMT,GFPT2,GPR12,HBEGF,HIF1A,HMGB3,HMOX1,H…	942 (15)
IL12		group	Inhibited	-3.283	2.1e-13	ADAM19,CCR5,CD274,CD69,CFLAR,CXCR5,CXCR6,DEFB103A/DEFB103B,DEFB4A/DEFB4B,ENPP2,FCGR3A/FCGR3B,FOXP3,FURIN,FUT7,GAPDH,GATA3,GNA15,GZMB,ICOS,IDO1,IKZF3,IL12RB2,IL17A,IL17F,IL1B,IRF1,IRF8,KLRC4-KLRK1/KLRK1,LIF,NFATC2,NFKBIZ,NKG7,PRF1,RAET1E,RAET1G,RAET1L,RORC,SAMHD1,SELL,SELPLG,SERPINB1,STAT1,TNFRSF18,TNFRSF25,TNFRSF9,TNFSF10,TNFSF13B,ULBP2	721 (17)
JUN	-0.651	transcription regulator		-1.804	2.59e-13	ACP5,ACTA2,ADH7,APOE,AR,BAK1,BBC3,BCL2A1,BIRC3,BMAL2,C3AR1,CALM1 (includes others),CASP4,CCL2,CCL20,CCN2,CCND1,CD274,CD68,CDK1,CDKN1A,CLU,CSTA,CTSL,CXCL1,CXCL10,CXCL8,CXCR1,CYGB,CYP2J2,DEFB103A/DEFB103B,DIO2,DUSP6,E2F7,EDN1,EPHX2,EREG,F3,FGF2,FLG,FN1,FOS,FOSB,FOSL1,FOXA1,GOT1,GPT,GSTP1,HEY1,HK2,HLA-B,HMOX1,HOMER1,ICAM1,IFI16,IL12B,IL1A,IL1B,IL7R,IVL,JUNB,KRT15,KRT16,LGR5,LORICRIN,LTBP1,MMP1,MMP2,…	1015 (15)
CHROMR		other	Inhibited	-6.495	2.6e-13	ADAMDEC1,APOL1,APOL6,ARG2,BATF2,BCL3,BST2,BUB1,CASP7,CCL2,CCR1,CDKN1A,CEBPD,CXCL10,CXCL11,CYP1B1,DDX60,DTX3L,EIF2AK2,EPSTI1,GBP1,GBP3,GBP5,GCH1,GEM,HERC6,HPSE,IFI16,IFI27,IFI35,IFI44,IFI44L,IFIH1,IFIT1,IFIT3,IFIT5,IFITM1,IFITM3,IFNGR1,IL1RN,IRF1,ISG15,JUNB,LAP3,MX1,MX2,MYD88,N4BP1,NDC80,NOD2,OAS1,OAS2,OAS3,OASL,P2RY6,PLSCR1,PML,PMM2,RAB27A,RIGI,RSAD2,RTP4,S100A8,SAMHD1,SCO2,SP110,SQLE,STAT1,TFEC,…
FOXM1	-2.136	transcription regulator	Inhibited	-3.703	4.02e-13	ANXA1,AR,ASPM,AURKA,AURKB,AXIN2,BIRC5,BRCA2,BUB1B,CAT,CAV1,CCNA2,CCNB1,CCNB2,CCND1,CCNE1,CCNE2,CDC20,CDC25A,CDC25B,CDC25C,CDCA2,CDCA3,CDCA8,CDK1,CDKN1A,CDKN3,CENPA,CENPE,CENPF,CKS2,EZH2,FOS,FOXM1,GTSE1,H2BC8,KIF20A,KIF23,KIF2C,MMP2,MMP7,MMP9,MYCN,NEK2,NES,NUF2,PLAUR,PLK1,PRC1,PRR11,PTCH1,PTCH2,PTTG1,RRM2,SOD2,SOX2,STAT3,TOP2A,VEGFA,VIM,ZEB1	909 (21)
bucladesine		chemical toxicant		-1.256	6.52e-13	ABCA3,ANXA1,APOE,AR,BCL2,C3AR1,CCR5,CD38,CDKN1A,CEBPB,CTLA4,CXCL10,CXCL8,CXCR4,DIO2,ENPP1,EZH2,F3,FCGR2A,FN1,FOS,FSTL3,GLUL,GNRH1,ICAM1,IGF2,IL12RB1,IL17A,IL1B,INHBB,IRF1,IRF8,JAK3,KIT,LDLR,LEP,LGALS12,LIF,LPCAT1,MME,MMP1,NOS2,OSM,PGR,PTGS2,PTH1R,SLC1A2,SLC6A4,SMARCA1,SOCS3,SOD2,SOX10,SRGN,STAR,TF,TGFBR3,TIMP2,ZEB1	893 (21)
TLR7	-1.493	transmembrane receptor	Inhibited	-5.326	6.65e-13	BCL2,CCL2,CCL20,CCNB1,CCR7,CD274,CD38,CD69,CD83,CDKN1A,CXCL1,CXCL10,CXCL13,CXCL2,CXCL8,CXCL9,FCMR,FGF2,ICAM1,IFI35,IFI44L,IFIT1,IFIT3,IFITM1,IL10RA,IL12B,IL1B,IL21R,IL4I1,IRF1,IRF9,ISG15,ISG20,KCNMA1,MX1,MX2,MYD88,OAS2,OAS3,PLAT,SELE,STAT1,TLR7,ZC3H12A	735 (16)
CKAP2L	-1.899	other	Inhibited	-5.425	7.03e-13	AURKB,BIRC5,BUB1,CCNB1,CCNB2,CDC20,CDCA8,CDK1,CENPA,CENPE,CENPF,DYNC1I1,ERCC6L,ESPL1,FBXO5,KIF20A,KIF23,KIF2C,LMNB1,MAD2L1,NCAPG,NCAPH,NDC80,NEK2,NUF2,PLK1,PTTG1,SGO1,SGO2,SKA1,SPC24,SPC25,TUBB4A,TUBB6,TUBG1,UBE2C,ZWINT
SMARCA4	-0.436	transcription regulator		-0.915	7.48e-13	ABLIM3,AHNAK,AIM2,ALDH1A3,ALDOC,ANO1,AREG,ATP6V1B1,AXIN2,BAK1,BAMBI,BATF,BCL2,BCL2A1,BEX5,BIRC5,CA14,CARD17P,CCL2,CCN2,CCNA2,CCND1,CCNE2,CCR1,CCR2,CD47,CDC25A,CDC6,CDKN1A,CEACAM1,CEBPB,CHEK1,CLDN1,CNTN1,CORO6,COTL1,CP,CSF2RA,CTSB,CXCL1,CXCL8,CXCR6,CYB5R2,CYP1A1,CYP3A4,DCT,DHRS9,DUSP6,ECM2,EGR1,EHF,ENO2,EPHB2,EREG,F3,FADS3,FBP1,FCGR2A,FFAR2,FGFBP1,FN1,FOS,FUT1,GAPDH,GBP1,GCHFR,GPR183,GPR68,GSTO1,G…	1056 (25)
AREG	-3.019	growth factor	Inhibited	-4.193	8.39e-13	AREG,ARHGAP11A,AURKB,BCL2,BIRC5,CCNA2,CCNB1,CCNB2,CCND1,CCNF,CDC20,CDC45,CDCA8,CDKN1A,CENPA,CENPF,CXCR4,ELF3,EREG,FOXM1,FOXP3,GBP1,H2AC18/H2AC19,H2BC12,H2BC8,HIF1A,HJURP,IFI6,IFIT3,IQGAP3,KIF14,KIF20A,MITF,MKI67,MMP1,MMP9,MYBL2,NIPAL4,PCDHGA7,PCDHGB5,PLK1,PRC1,PTAFR,PTGS2,RRM2,SOX10,TNFAIP6,TOP2A	992 (23)
TLR3	0.31	transmembrane receptor	Inhibited	-3.635	8.62e-13	AIM2,AKT3,BAK1,CCL2,CCL20,CD38,CFB,CFLAR,CLU,CXCL10,CXCL11,CXCL8,DEFB4A/DEFB4B,FOS,HERC5,IFI44,IFI44L,IFI6,IFIH1,IFIT1,IFIT3,IL12B,IL1B,IRF7,ISG15,ISG20,LMNB1,LPIN2,MMP1,MX1,MX2,MYD88,N4BP1,NFE2L3,NOS2,OAS1,OASL,PTGS2,RARB,RIGI,RSAD2,SELE,SERPINB9,SLPI,STAT1,TLR7,TNFSF10,TNFSF13B,TREM1,TSLP	505 (15)
infliximab		biologic drug	Activated	4.148	1.18e-12	ADAM19,BATF,CCL17,CCL20,CDC6,CXCL1,CXCL8,CYP27B1,EDN1,FCGR2A,G0S2,GNLY,GZMB,IL12RB2,IL1B,IL2RA,LAG3,MAD2L1,MMP12,MT1X,MYO1B,NAMPT,PRF1,PTGS2,RORC,SLAMF1,SLC27A2,SLC7A5,TGM3,TNFRSF4,TNFRSF9,TTK,VEGFA,WEE1	651 (12)
RC3H1	0.13	enzyme	Activated	5.047	1.35e-12	APOBEC3B,BST2,CCL2,CLDN1,EDN1,ENO1,FOSL1,ICOS,IFI16,IFI27,IFI44,IFI44L,IFI6,IFIT1,IFIT3,IFITM1,IFITM3,IRF1,IRF9,ISG15,MT2A,MX1,OAS1,OAS2,OAS3,PARP9,PLSCR1,RIGI,RSAD2,SHFL,STAT1,TRIM21,WNT5A	847 (10)
MAVS	0.116	other	Inhibited	-4.579	1.39e-12	APOBEC3A,BCL2,CCL20,CCL22,CD83,CFB,COLEC12,CXCL10,CXCL11,CXCL8,HLA-A,ICAM1,IDO1,IFI27,IFIH1,IFIT1,IFIT3,IFITM1,IL11RA,IL1A,IL1B,IL23A,IRAK2,IRF7,IRF8,ISG15,ISG20,JAK3,MERTK,MME,MX1,NOD2,NOS2,OAS1,OAS3,PLAUR,RELB,RIGI,RSAD2,SLC11A1,SOCS1,SOCS3,TLR7,TNFSF12	566 (17)
TLR2	-2.006	transmembrane receptor	Inhibited	-3.712	1.51e-12	CCL2,CCR1,CCR2,CCR5,CD1A,CD1B,CD69,CEBPB,CEBPD,CSF2RA,CXCL10,CXCL8,CYP27B1,DEFB103A/DEFB103B,DEFB4A/DEFB4B,FN1,FOXP3,GATA3,HMOX1,ICAM1,IL12B,IL17A,IL1A,IL1B,IL23A,IL2RA,IRAK1,IRAK3,MMP1,MMP9,MX1,MYD88,NOS2,PTGS2,SELE,SLC7A11,SOCS1,SOCS3,TLR2,TREM1,XBP1	688 (16)
F2		peptidase	Inhibited	-3.329	1.58e-12	ACTA2,ANGPT1,ANGPTL4,BCL3,BIRC3,CALR,CCL2,CCL20,CCN2,CCNA2,CCND1,CD47,CD68,CDC6,CDKN1A,CFLAR,CKAP4,CLU,COTL1,CTPS1,CXCL1,CXCL8,CXCR4,DHRS9,DKK3,E2F7,EDN1,EGR1,EHD4,EIF4A1,ELL2,F2R,F3,FHL1,FN1,FOS,FOSB,FOSL1,HBEGF,HDAC9,HIF1A,HMOX1,ICAM1,IER2,IFRD2,IGFBP5,IL1B,IL32,LMCD1,MEOX1,MMP1,MMP2,MMP9,MYBL2,MYH11,NCF1,NCOA7,NR4A3,OSM,PDCD1LG2,PDGFB,PGR,PLAT,PLAUR,PLPP1,PPIF,PTGS2,RAC2,RDH5,RELB,RHOB,SAMD4A,…	683 (14)
FOXC1	0.98	transcription regulator		-0.954	2.24e-12	BST2,CLU,CSTA,DSG3,E2F2,EGR1,ELF3,FOS,FOSB,FOXA1,GBP1,GBP3,HLA-B,HLA-C,HLA-DQB1,ICAM1,IFI27,IFI35,IFI6,IFIT1,IFIT3,IFITM1,IFITM3,IFNGR1,IRF1,ISG15,ISG20,IVL,JDP2,KLK8,KRT16,KRT6B,KRT6C,KRT75,KRT79,LCE3E,MID1,MMP7,MUC16,MX1,OAS1,OAS2,OAS3,OASL,OSR2,PTAFR,SAMHD1,SFN,SOCS3,SPRR1B,SPRR2A,SPRR2D,SPRR2E,SPRR2G,STAT1,TGM1,TRIM14,TRIM22,USP18,WNT5A,XAF1,ZSCAN18	762 (18)
pyridostatin		chemical reagent	Inhibited	-6.426	2.46e-12	BATF2,BST2,CMPK2,CXCL10,CXCL11,DDX60,EIF2AK2,HELZ2,HERC6,IFI27,IFI35,IFI44,IFI44L,IFIH1,IFIT1,IFIT3,IFITM1,IFITM3,IRF1,IRF7,IRF9,ISG15,ISG20,LAMP3,LGALS3BP,MX1,NMI,OASL,PARP14,PARP9,PLSCR1,RSAD2,RTP4,SAMD9,SAMD9L,SELL,SP110,TAP1,TRIM14,TRIM21,UBE2L6,USP18	636 (14)
IRF7	-2.309	transcription regulator	Inhibited	-7.229	2.55e-12	CASP4,CTLA4,CXCL10,CXCL9,FOXP3,GBP1,GBP3,GBP5,HERC5,IDO1,IFI16,IFI35,IFI44,IFI44L,IFI6,IFIH1,IFIT1,IFIT3,IFITM1,IFITM3,IL4I1,IRF1,IRF8,IRF9,ISG15,ISG20,ITGAX,MX1,MX2,NAMPT,NMI,OAS1,OAS2,OAS3,OASL,PLSCR1,PSME2,RIGI,RSAD2,RTP4,S100A8,SOCS1,STAT1,TAP1,TAP2,TLR8,TNFSF10,TNFSF13B,TRIM21,TRIM22,UBE2L6,USP18,XAF1,ZBP1	520 (16)
8-bromo-cAMP		chemical reagent		-1.315	3.02e-12	ACP5,ADCY4,ADRB2,AKT3,ALDH3A2,ARG1,ARG2,ARNT2,ARPC1B,ATOH8,AVPR1A,BBC3,BID,BIRC3,BIRC5,BRCA2,BUB1,BUB1B,CAV1,CAV2,CCN2,CCNA2,CCNB1,CCNB2,CCND1,CCNE2,CD68,CDC20,CDC25B,CDC25C,CDC45,CDC6,CDK1,CDKN1A,CDKN1C,CEBPB,CFD,CNTFR,COL11A1,CSF2RB,CSF3R,CTSB,CTSD,CTSL,DCN,DIAPH3,EDN1,ESPL1,F2R,FGF1,FGF2,FGFR1,FN1,FOS,FOSL1,FST,FUT8,FYN,FZD4,FZD5,FZD7,FZD8,GHR,GLUL,GM2A,GPX3,GTSE1,GUCY1B1,HIF1A,HPSE,HSD17B1,HY…	1045 (19)
cyclic AMP		chemical - endogenous mammalian		0.221	4.52e-12	ADRA2A,ARG1,BCL2,CACNA1H,CCL2,CCN2,CDKN1A,CEBPB,CEBPD,CRYAB,CTLA4,CYCS,DCT,EGR1,ENO2,EPCAM,F3,FCGR1A,FGF2,FN1,FOS,GCH1,GOT1,HBEGF,HIF1A,IGF2,IL1B,IL1RN,IL2RA,JUNB,KCNJ13,LEP,MEST,MITF,MME,MMP1,MMP9,MYLK,NOS2,NTF4,PCK1,PGR,PPARGC1A,PPP1R1B,PTGS2,RAPGEF3,RARB,REN,RHOB,RORC,SOCS3,SOD2,STAR,STAT1,STAT3,SYP,TGFA,TK1,TNFSF10,TXNIP	943 (18)
filgrastim		biologic drug		1.528	4.71e-12	ALPL,ANGPT1,ANXA1,AOC3,ARHGAP24,ARHGAP25,ASF1B,ATP11B,ATP12A,ATP13A3,BATF,BIRC3,CARD6,CAVIN2,CD177,CD48,CD69,CD83,CEACAM1,CLEC7A,CLU,CST7,CXCL1,CXCL10,CXCL8,CXCR4,CYBB,CYP1B1,CYP27A1,CYSTM1,DACH1,DHRS9,DLC1,DPYSL3,E2F2,ENO1,EPHB1,EPSTI1,F5,FA2H,FABP5,FANCA,FBP1,FCER1A,FCER1G,FCMR,G0S2,GABBR1,GAPDH,GBP1,GBP3,GBP5,GNG11,GPR171,GPR183,GZMA,GZMB,HERC5,HEY1,HLA-DPB1,HLA-DQB1,HLA-DQB2,HLA-DRA,HLA-DRB1,…
BANF1	-0.045	other	Activated	5.832	5.12e-12	BST2,CAV1,CCL2,CGAS,DDX60,EIF2AK2,GBP1,HERC5,HLA-A,HLA-E,IFI16,IFI27,IFI44,IFI6,IFIH1,IFIT1,IFIT3,IFITM1,IFITM3,IL7R,IRF1,IRF7,IRF9,ISG15,ISG20,MX2,MYD88,NMI,OAS1,OAS2,OASL,PML,PSME2,RIGI,RSAD2,S100A9,SHB,SOCS1,STAT1,STAT3,TNFSF10,VEGFA	555 (11)
peptidoglycan		chemical - endogenous non-mammalian	Inhibited	-4.956	5.19e-12	AQP1,BCL2A1,CCL13,CCL2,CCL20,CCR5,CD274,CD69,CXCL1,CXCL10,CXCL16,CXCL2,CXCL8,CXCR4,DEFB4A/DEFB4B,EGR1,HMOX1,ICAM1,IL12B,IL17A,IL1A,IL1B,IL1RN,IL23A,IL2RA,MMP1,MMP3,MYD88,NOS2,PTGS2,S100A8,S100A9,SELL,TLR2,TLR7,TMSB10/TMSB4X	562 (13)
RRAS2	-0.259	enzyme	Inhibited	-2.032	5.92e-12	ADAMTS12,ADAMTS5,ALCAM,CASP4,CAV1,CCL20,CD14,CD209,CD36,CD3E,CDH3,CFH,CLDN1,CLDN16,CTLA4,EDIL3,EGR1,FERMT1,FOSL1,FPR1,FSCN1,GFPT2,GPC3,HLA-DOB,IDO1,IFI44L,IFITM1,IFITM3,IL4R,ITGA7,MPZL2,NAMPT,NCAM1,NECTIN3,NEXN,NR4A3,OASL,PDGFC,PDGFRB,PGF,PLK2,PLSCR1,POSTN,RELN,RGS1,RSAD2,RTP4,SDC2,SELE,SELPLG,SEMA3E,SHC1,SLAMF7,SLIT2,STRC,TNFRSF9,TRIM14,TRIM21,USP18,VAV3,VWC2,WARS1
resiquimod		chemical drug	Inhibited	-4.95	8.21e-12	ADAM8,AIM2,ANKRD33B,AOC3,APOBEC3A,APOBEC3B,ARPC1B,BATF,BCL2,BCL2A1,BLNK,BMP6,BST2,BTBD19,BTNL9,C3AR1,CASP4,CAT,CCL2,CCL20,CCL22,CCR1,CCR7,CD226,CD83,CHST2,CLEC7A,CTPS1,CXCL1,CXCL10,CXCL11,CXCL13,CXCL2,CXCL8,CXCL9,CYP4F11,DDX60,EIF2AK2,ELF3,EXO1,F2R,FCER1G,FCGR1A,FCGR2A,FCN1,FGF2,FOS,GATA3,GBP1,GM2A,GPR183,HDAC9,HERC5,HEY1,ICAM1,IFI16,IFI44L,IFIT1,IFIT3,IFIT5,IFITM1,IFITM3,IL12B,IL17A,IL1A,IL1B,IL…	783 (15)
CDKN1A	-1.378	kinase		0.575	1.04e-11	ACTA2,ANLN,ASPM,AURKA,AURKB,BCL2,BIRC5,BUB1,BUB1B,CCL2,CCN2,CCNA2,CCNB1,CCND1,CD24,CD274,CDC20,CDC25A,CDC25B,CDC25C,CDC6,CDK1,CDKN1A,CDKN3,CENPF,CEP55,CHEK1,CRYAB,CTSB,CXCL8,CYP1B1,DLGAP5,DSC2,DTL,EIF4EBP1,EXO1,FANCI,FERMT2,FGF2,FHL1,FN1,FOXM1,FRAS1,FST,H2AX,H2AZ1,HIF1A,HJURP,ICAM1,IL32,KIF20A,KIF2C,KRT18,LGALS3,LGALS3BP,MAD2L1,MAF,MKI67,MMP1,MMP3,MMP9,MYBL2,NRP2,NUSAP1,ORC1,PBK,PCLAF,PDGFC,PLK1,…	819 (17)
Ap1		complex	Inhibited	-2.894	1.09e-11	AREG,BAK1,BBC3,BCL2A1,C3AR1,CALM1 (includes others),CCL2,CCN2,CCNA2,CCND1,CHRD,CXCL8,DEFB103A/DEFB103B,DUSP6,EDN1,F3,FABP4,FOS,FOSL1,GZMB,HMOX1,ICAM1,IL12B,IL1A,IL1B,IL23A,IL2RA,KCNN4,KLF9,KRT18,KRT6B,MMP1,MMP12,MMP2,MMP3,MMP7,MMP9,MT2A,NOS2,PCK1,PLAUR,PRDM1,PTGS2,RRM2,SELE,SLC8A1,SNCG,SOCS1,SOCS3,SPARC,TGFA,TSLP,VEGFA	677 (15)
PPARG	1.552	ligand-dependent nuclear receptor		1.64	1.28e-11	ABCA3,ACTA2,ADIPOQ,AGTR1,AKT3,ALOX15B,ANGPTL4,BCL2,BIRC5,CAT,CAV1,CAV2,CCL2,CCL27,CCN2,CCND1,CD36,CDKN1A,CEACAM5,CERS3,CIDEC,CTSL,CXCL1,CXCL8,CYCS,EDN1,ENO1,FABP4,FABP5,FN1,GAPDH,GPAM,GPT,HMOX1,IGFBP5,IL17F,IL1B,IRS2,KLF11,KRT18,KRT19,LDLR,LEP,LPL,MMP9,NCF1,NOS2,NR1D1,NR1H3,PDK4,PLIN1,PLIN4,PLIN5,PPARG,PPARGC1A,PPARGC1B,PRODH,PTGS2,RARB,RBP4,REN,SAT1,SLC2A4,SNCG,SORBS1,STAR,TGFBR2,TNFSF10,TSLP,UG…	774 (21)
SOCS1	-2.704	other	Activated	3.745	1.54e-11	BAK1,BCL2,BCL2A1,BID,CCL2,CCND1,CCNE1,CDKN1A,CFLAR,CXCL10,CXCL2,FCER1G,FOS,GBP5,ICAM1,IFI27,IFIH1,IFIT1,IRF1,IRF7,ISG15,ISG20,MMP1,MMP12,MX1,MYD88,NOS2,OAS1,OAS2,PTGS2,RIGI,RSAD2,SOCS1,STAT3,TRIM22	752 (19)
DUSP1	0.946	phosphatase		-0.562	1.59e-11	ACVR1C,APOL6,BCL2,CCL2,CCL20,CCN5,CFB,CMPK2,CXCL1,CXCL10,CXCL2,CXCL8,CYBB,DUSP6,EGR1,FOS,FOSB,GJB2,HELZ2,ICAM1,IFIT1,IFIT3,IRF1,ISG20,JUNB,MERTK,MMP1,MX1,NOS2,PDGFB,PLAT,PLAUR,PTGS2,SELE,SH2D2A,SOD2,TLR2,ZFP36	601 (13)
HBEGF	-3.122	growth factor	Inhibited	-3.337	2.07e-11	ALDOA,ANGPTL4,AR,BCL2,BCL3,CCL20,CCN2,CCND1,CXCR4,DEFB4A/DEFB4B,EGR1,EREG,FGF2,GLUL,IL19,IL1B,IL23A,IL36G,LIF,MMP2,MMP9,MYLK,MYO1B,NES,NFKBIZ,NOS2,OSMR,PTGS2,ROBO2,RXRG,S100A12,S100A16,S100A7,SLC16A3,SLC1A2,SOX2,STAR,STAT3,TGFA,VEGFA,VIM,ZEB1	780 (17)
CNOT7	-0.242	transcription regulator	Activated	2.157	2.1e-11	BST2,C12orf75,CLDN1,CMPK2,CSTA,HERC6,IFI27,IFI35,IFI44L,IFI6,IFIT5,IFITM1,ISG15,LGALS3BP,OAS1,OAS2,OAS3,PLSCR1,SLC14A1,SLC7A11,SP110,STAT1,TAP1,TAP2,TFF3,UBE2L6	321 (7)
stallimycin		biologic drug	Inhibited	-4.666	2.1e-11	CXCL10,CXCL8,F3,IFI16,IFI27,IFI44,IFI6,IFIH1,IFIT1,IFIT3,IFITM1,IL1A,IL1B,IL20,IL36G,IL7R,IRF1,IRF7,ISG15,MX1,OAS1,PML,SP110,STAT1,TGFA,TNFSF10	678 (14)
CEBPA	-0.321	transcription regulator		-1.928	2.25e-11	ACTA2,ADH1B,ADH7,ADIPOQ,AKAP12,ALOX5AP,ANXA1,APOB,ARG1,BCL2,BCL2A1,BIK,C3AR1,CD14,CD3G,CD7,CDKN1A,CHI3L1,CSF2RA,CSF3R,CXCL8,CXCR4,CYP3A4,EEF1A2,EIF4E,FABP4,FADS2,GAL,GAPDH,GBP1,GCH1,GGH,HCAR3,HDAC9,HLA-B,HMOX1,ICAM1,ID1,IFI27,IFI6,IL12B,IL1RN,ISG15,ITGAL,ITGAX,ITGB5,IVL,JUNB,KLK8,LEP,LPL,LTF,MT2A,NFATC2,OAS2,PCK1,PLIN1,PPARG,PTAFR,PTGS2,PTPRC,RAB31,S100A9,SERPINB1,SERPINI1,SLC2A4,SOCS3,SOD2,STAR,…	783 (22)
Tgf beta		group		0.997	2.65e-11	ABCC1,ACKR2,ACTA2,ANGPTL4,AOC3,ARNT2,ATOH8,BAMBI,BCL2,BGN,BHLHE41,BIRC5,CCL2,CCN2,CCND1,CCR2,CD209,CD274,CD69,CDKN1A,CEBPB,CFLAR,CHST11,CLU,CXCL8,CXCR4,DCN,EDN1,F10,FGF2,FN1,FOS,FOXP3,FSCN1,FST,FSTL3,FURIN,GATA3,GLI2,GRID1,GZMB,HEY1,HEY2,HIF3A,HORMAD1,ID4,IDO1,IGFBP5,IL1A,IL1B,IL32,JUNB,KRT16,KRT72,LARP6,LIF,LMCD1,MAF,MERTK,MESP2,MITF,MLXIPL,MMP1,MMP2,MMP3,MMP7,MMP9,MXD1,MYCN,NCOR2,NPAS1,PCDHB16,…	1049 (17)
L-triiodothyronine		chemical - endogenous mammalian		0.596	3.78e-11	ADAMTS5,ADIPOQ,AGTRAP,APOB,APOC1,APOC2,AR,BBC3,BCL3,CDKN1A,CLU,CYP27B1,ENPP2,FOS,HIF1A,HLF,HSD11B1,KRT16,KRT17,KRT6A,LEP,LYZ,ME1,MLXIPL,MMP9,NCOR2,NME1,NOS2,NR1H3,NRGN,NTNG1,PCK1,PCSK2,PDK4,PGR,PLA2G2A,POR,PPARGC1A,PTGS2,PTTG1,RCAN2,REN,TF,THRA,THRSP,TK1	655 (18)
ERBB2	0.104	kinase	Inhibited	-5.826	3.81e-11	ACKR3,ADAM19,ADGRL3,ADRA2C,AKAP12,ALDOC,ANGPTL4,AR,AREG,ASPM,AURKA,BCL2,BCL3,BIRC3,BIRC5,BUB1,BUB1B,CCL13,CCL2,CCL20,CCN2,CCN5,CCNA2,CCNB1,CCNB2,CCND1,CCNE1,CCNE2,CCR7,CD47,CDC20,CDC25A,CDC25B,CDC25C,CDC45,CDC6,CDCA2,CDCA3,CDCA5,CDCA8,CDH3,CDK1,CDKN1A,CDKN3,CDT1,CEBPB,CENPA,CENPE,CENPF,CHD6,CHDH,CHST2,CKS2,CLDN1,CRIP1,CTSB,CXCL10,CXCL13,CXCL8,CXCR2,CXCR4,CXCR6,DNAJB6,DSG3,DZIP3,E2F2,E2F7,E2F8,EDN…	935 (22)
palbociclib		chemical drug		-1.282	4.01e-11	BRCA2,CCND1,CD274,CD83,CDKN1A,CENPF,CLSPN,DDX60,EGR1,FOXM1,GBP3,HLA-A,HLA-B,HLA-C,IFI44,IFIT1,IL1B,IRF7,IRS2,ISG15,JUNB,KIF11,LIF,MMP3,MMP9,MX1,MXD1,NCAPG,OAS1,PER1,RAD51,RHOB,RIGI,TAP2,TAPBP,TK1,UBE2C,UBE2S,UBE2T,USP18,ZEB1,ZFP36	897 (24)
ERK		group	Inhibited	-2.278	4.26e-11	ACP5,ACTA2,ACTN1,AREG,ARG2,BCAR3,BCL2,BGN,CCL2,CCN2,CCND1,CDK5R1,CDKN1A,CFLAR,CKS2,CLU,CXCL1,CXCL10,CXCL2,CXCL8,DEFB103A/DEFB103B,DIO2,EDN1,EGR1,EIF2AK2,EPHA2,EREG,EZH2,FGF2,FN1,FOS,FOSL1,FST,GK,GOT1,HAS3,HBEGF,HMOX1,ICAM1,IL1B,JUNB,KRT18,KYNU,LCN2,LDLR,LIF,MAP4K4,MMP1,MMP2,MMP3,MMP9,PDK4,POSTN,PPARD,PRDM1,PTGS2,RARB,S100A12,SELL,SFN,SLC4A7,SOST,SPTBN1,STAT1,TGFA,TUBA1A,TYMP,UGCG,VEGFA,VTCN1,ZFP36	838 (14)
IL18	0.913	cytokine	Inhibited	-4.807	4.46e-11	ADAM19,ADAMTS5,BAK1,BCL2,CCL2,CCR7,CD226,CD47,CD69,CD83,CFLAR,CXCL10,CXCL11,CXCL8,CXCL9,ENPP2,FCGR3A/FCGR3B,GNA15,GZMA,GZMB,ICAM1,IDO1,IL12RB2,IL17A,IL1A,IL1B,IL2RA,IL32,IRF1,ITGAL,KIT,KLRC4-KLRK1/KLRK1,LIF,MMP1,MMP3,MMP9,NFKBIZ,NKG7,NOS2,PRF1,PTGS2,RAET1E,RAET1G,RAET1L,SAMHD1,SELL,SERPINB1,TF,TGFBR2,TNFRSF25,TNFRSF9,ULBP2	698 (14)
HGF		growth factor	Inhibited	-4.252	4.81e-11	ACKR3,ACTA2,ADGRF5,ADGRL2,AKAP12,ANGPTL4,AURKA,AURKB,BCL2,BCL2A1,BIRC3,BIRC5,BUB1,BUB1B,CA9,CALM1 (includes others),CASP10,CAV1,CCL14,CCL2,CCND1,CCNE2,CCNF,CDC20,CDC25A,CDC25B,CDC25C,CDC45,CDC6,CDK1,CDKN1A,CDKN3,CENPF,CFLAR,CNTFR,CRYAB,CXCL2,CXCL8,CXCR4,DBF4,DUSP6,EDA,EDN1,EFNB2,EGR1,EHF,ELF3,EPCAM,F3,FEN1,FGF7,FN1,FOS,FOSB,FOSL1,FOXA1,FOXM1,GBA1,GEM,GRB14,GUCY1B1,HBEGF,HELLS,HK2,HMMR,HMOX1,HOMER…	986 (17)
LEP	4.38	growth factor		-0.292	5e-11	ADIPOQ,ALDOA,AQP7,AQP9,AR,BAK1,BCL2,BID,BIRC5,CASP10,CASP7,CAV1,CCL2,CCNA2,CCND1,CD14,CD36,CDKN1A,CFD,CNN1,CTSL,CXCL8,EDN1,ENO1,F3,FABP4,FN1,FOS,FOXP3,GAL,HEY2,ICAM1,IGFBP2,IL1B,IL1RN,JUNB,LEP,LEPR,LIF,LIFR,LPL,MMP1,MMP2,MMP3,MUC5B,NAMPT,NLRP3,NOS2,PCK1,PGR,PLAT,PLIN1,PPARGC1A,PRF1,PTGS2,SLC15A1,SLC16A1,SOCS3,SOD2,STAT3,TAGLN,TNFSF10,TPI1,UCN2,VIM,WNT5A	1014 (17)
EHF	-1.919	transcription regulator	Inhibited	-4.503	6.79e-11	ACTA2,ANGPTL4,BLNK,CCBE1,CCL20,CDH3,CDK1,CNFN,CRABP2,CYP1A1,EHF,EREG,GPR68,GRHL3,HK2,HMOX1,IL1B,IL1RN,KLK6,KLK7,KLK8,LYN,PGLYRP3,PGLYRP4,PLAT,PLAUR,PPARD,RARB,RHCG,S100A12,S100A7,S100A8,S100A9,SAA1,SAA2,SCEL,SERPINA3,SPDEF,SPRR1B,SPRR2A,SPRR2D,SPRR2E,SPRR2G,SPRR3,VEGFA,VNN1
TOR1AIP1	0.411	other	Inhibited	-3.53	6.96e-11	ALDOA,BUB1B,CCNB2,CDC20,CDCA3,CDK1,CENPF,DES,DLGAP5,E2F2,FAM83D,GINS2,HJURP,IGFBP5,ITGA7,KIF18B,KIF4A,NCAPG,PBK,PCLAF,PLK1,RRM2,TNNC2,TOP2A,TPX2,TROAP
imiquimod		chemical drug	Inhibited	-4.577	6.96e-11	CCL22,CSTA,CXCL8,ICAM1,IFI35,IFITM1,IL17A,IL1B,IL23A,IL2RA,IRF7,ISG15,ISG20,MX1,OAS1,OASL,PTGS2,RSAD2,SELL,SLC46A1,SOCS1,SOCS3,SOD2,STAT1,TLR7,TNFSF10	716 (16)
IGF1	0.877	growth factor		-0.815	7.07e-11	ADIPOQ,AKR1C1/AKR1C2,BAK1,BBC3,BCL2,BCL2A1,BGN,BIRC3,BIRC5,CCN2,CCNB1,CCND1,CCNE1,CDK1,CDKN1A,CEBPB,CFLAR,CLU,CTSD,CXCL8,CYP27B1,DEFB103A/DEFB103B,DEFB4A/DEFB4B,DMD,EFNB2,EGR1,EIF4E,ELN,F3,FGFR1,FN1,FOS,FOSB,FOXA1,GAPDH,GNRH1,GPER1,H2AX,HIF1A,HMOX1,HSD11B1,HSPA5,ICAM1,IFI27,IGF2,IGFBP2,IGFBP5,IL1B,IRS2,ITGB5,JUNB,LARP6,LCN2,LEPR,LPL,MAPT,MUC5B,MYCN,NTRK2,PBK,PGR,PLAUR,PLEK,PTGS2,PTPRC,PTTG1,RARB,…	886 (17)
ERK1/2		group		-1.474	7.1e-11	ALPL,ARC,AREG,BCL2,BCL2A1,BIRC3,CALR,CAT,CCL2,CCL20,CCL22,CCL27,CCN2,CCND1,CCR7,CDC25A,CDC25C,CDK1,CEBPB,CFLAR,CXCL1,CXCL10,CXCL8,CXCR4,CYP46A1,EDN1,EGR1,F3,FGF2,FN1,FOS,FOSB,HBEGF,HK2,HLA-A,HSPA5,ICAM1,ID1,IFIT1,IL12B,IL19,IL1A,IL1B,IL2RA,JUNB,KIF2C,KRT17,LDLR,LEPR,MAPK8IP1,MAPT,MMP1,MMP2,MMP3,MMP9,MYCN,NOS2,NR4A3,PFKFB4,PLAUR,POLB,POSTN,PTGS2,PTN,PTPRE,RAD51,SGK1,SOX2,STAR,TAP1,TAP2,TAPBP,TIMP2…	724 (14)
PCLAF	-1.669	other	Inhibited	-4.329	7.11e-11	AURKA,BUB1,BUB1B,CCNA2,CCNB1,CCNB2,CDC20,CDC25C,CDK1,CDKN1A,CENPE,ECT2,ESPL1,FOXM1,KIF4A,MAD2L1,NEK2,ORC1,PKMYT1,PLK1,PTTG1,TOP2A,TTK,UBE2C	411 (8)
CSF3		cytokine		-1.939	8.53e-11	ARG1,ARHGEF10,BCL2,BIRC3,BIRC5,C3AR1,CCR7,CD177,CD34,CSF3R,CTLA4,CTSD,CXCL8,CXCR4,DUSP6,EDN1,FGFBP2,FOS,FPR1,GNLY,GPR183,GZMB,HLA-DQA1,HLA-DRA,HLA-DRB1,HMOX1,ICAM1,IL12B,IL1RN,KIT,LTF,MMP2,MMP9,PDCD1LG2,PLCB2,PPARG,PRKCA,PRKCB,RGS1,RORC,S100P,SELL,SOCS1,SOCS3,TLR2,TLR8,VEGFA	846 (16)
cytokine		group	Inhibited	-3.761	8.68e-11	ADAMTS4,ANG,BCL2,BIRC5,CCL2,CCL22,CCR7,CD209,CD69,CLU,CXCL1,CXCL8,EDN1,EGR1,F3,FGF2,FOS,FOXP3,HIF1A,HMOX1,ICAM1,IDO1,IGFBP2,IL2RA,IRF1,KLRC4-KLRK1/KLRK1,LEP,LIF,LIPG,MMP1,MMP12,MMP2,MMP3,MMP9,NOS1,NOS2,PDCD1LG2,PLAT,PLAUR,PTGS2,SAA1,SAA2,SELE,SGK1,SOCS1,SOCS3,SOD2,SPARC,STAT3,TLR2,TNFAIP6,TYMP,UPP1	631 (14)
pyrrolidine dithiocarbamate		chemical reagent	Activated	3.403	1.03e-10	ANXA1,BCL2,BCL2A1,BIRC3,CACNA2D1,CCL2,CCL20,CCN2,CCR2,CCR5,CXCL1,CXCL10,CXCL8,CXCR4,DUSP8,FABP4,GZMB,HIF1A,HLA-DRA,ICAM1,IDO1,IL1A,IL1B,IRF1,IRF7,ITGB5,MMP1,MMP2,MMP7,MMP9,NOS2,NR1I3,PPARG,PRF1,PTGS2,SELE,SOD2,TLR2,VEGFA	699 (12)
IL12 .1		complex	Inhibited	-3.468	1.05e-10	BCL3,CCL2,CCL22,CCR4,CCR5,CCR7,CD226,CD28,CD69,CEACAM1,CXCL10,CXCL11,CXCL8,FOS,FOXP3,FUT7,GATA3,GZMA,GZMB,ICOS,IDO1,IL12B,IL12RB1,IL12RB2,IL17A,IL1B,IL2RA,IL32,IL7R,IRF1,ISG20,ITGAL,KIT,KLRB1,KLRC4-KLRK1/KLRK1,MMP2,MMP9,MYD88,NOS2,PDCD4,PRF1,SELL,SELPLG,TGFBR2,TLR2,TNFRSF25,TNFRSF9,XPC	724 (17)
IL21		cytokine	Inhibited	-3.952	1.25e-10	ARG1,BACH2,BATF,CCR7,CD28,CD38,CD69,CXCL10,CXCL13,CXCL8,CXCR5,FOXP3,GZMA,GZMB,IDO1,IL12RB2,IL17A,IL21R,IL2RA,IL4I1,KLRC4-KLRK1/KLRK1,MKI67,MMP2,MMP9,MYD88,NOS2,PRDM1,PRF1,PTPRC,RORC,SELL,SGK1,SOCS1,SOCS3,STAT3,XBP1	593 (15)
IgG		complex	Activated	2.017	1.27e-10	ARG1,ATP1B1,CALR,CCL2,CCR2,CD1B,CD209,CD69,CDKN1A,CEBPB,CEBPD,CLDN5,CRABP2,CSNK2B,CTSC,CXCL10,CXCL8,CYP27A1,DEGS1,DSG3,DUSP14,EDN1,EGR1,FABP5,FGFBP1,FST,HLA-E,HSPA5,IER2,IFITM1,IFITM3,IL12B,IL12RB2,IL17A,IL1B,IL1RN,ISG15,IVL,KLK6,KLK7,KLK8,KRT15,KRT16,KRT18,KRT31,LCN2,LDLR,LGALS3,MAF,MMP12,PHLDA2,PLAUR,PPARG,PPIF,PRSS8,PTGS2,RND2,SERPINB7,SLAMF7,SPRR2C,ST14,TAPBP,TLR7,TNFSF15,TRIM16,TUBB2A,UGCG,V…	964 (17)
IL13		cytokine		0.387	1.32e-10	ACE2,ACKR3,ACTA2,ADAMDEC1,ARG1,ASPN,BCL3,BMAL2,BTNL9,C3AR1,CCL17,CCL2,CCL20,CCL22,CCN2,CCR5,CD14,CD1A,CD1B,CD209,CD36,CD3E,CD48,CDH26,CHI3L1,CHST2,CLEC4E,CP,CSF2RA,CTSC,CXCL1,CXCL8,CXCR2,CXCR4,CYBB,DEFB103A/DEFB103B,DEFB4A/DEFB4B,DMBT1,ENPP2,F3,FABP4,FADS1,FADS2,FCGR2A,FLG,G0S2,G6PD,GAS6,GJB1,GPX3,HMOX1,HPSE,HS3ST1,HSD11B1,ICAM1,IDO1,IFNGR1,IL12B,IL13RA1,IL17A,IL1B,IL1RN,IL23A,IL32,IRAK3,IVL,KCNJ…	1006 (14)
simvastatin		chemical drug		0.135	1.36e-10	ACP5,ACTA2,ADCYAP1R1,ADRB2,APOB,APOE,AR,ASL,BBC3,BCL2,BIRC5,CCL2,CCL20,CCN2,CCND1,CD14,CDKN1A,CFLAR,CXCL8,CYBB,CYP3A4,DDAH1,EDN1,ETV4,F2R,F3,FADS1,FADS2,FOXP3,GPT,HIF1A,HMOX1,ICAM1,IL1B,IL23A,ITGAL,KIT,LCN2,LDLR,LPL,MAPT,MKI67,MMP1,MMP2,MMP3,MMP9,NCF1,NCF2,NOS2,NTRK2,PCSK9,PLAT,PTGS2,RHOB,RORC,SELE,SLC2A4,SOCS3,TLR2,TSC22D3,TYMS,VIM	686 (14)
Sb202190		chemical drug	Activated	2.479	1.45e-10	ANGPTL4,BCL2,BIRC5,CCL2,CCN2,CEBPB,CXCL8,CYP1A1,DEFB103A/DEFB103B,DEFB4A/DEFB4B,FN1,FOS,HIF1A,HMOX1,HSPA5,ICAM1,IFIT1,IL12B,IL1B,IL20,IL23A,IVL,LDLR,LORICRIN,MAPK6,MMP1,MMP2,MMP9,NOS2,PGR,PTGS2,RHOB,SGK1,TGM1,TIMP2,TNFRSF10A,TYMP,VEGFA,VIM,ZEB1	915 (18)
Vegf		group	Inhibited	-3.421	1.5e-10	ACKR3,ADGRF5,ADGRL2,AGFG2,AKAP12,ALOX5AP,ANGPTL4,ARHGEF17,AURKA,AURKB,AXIN2,BCL2,BCL2A1,BIRC5,BUB1,BUB1B,CALM1 (includes others),CCL14,CCL20,CCNE2,CCNF,CDC20,CDC25A,CDC25B,CDC25C,CDC45,CDC6,CDK1,CDKN3,CENPF,CFLAR,CH25H,CHI3L1,CNTFR,CRYAB,CXCL1,CXCL10,CXCL11,CXCL2,CXCL8,CXCR2,CXCR4,DBF4,DUSP6,EDA,EDN1,EGR1,EHF,EIF2B2,ENPP2,F3,FABP4,FN1,FOS,FOSB,FOSL1,FOXM1,GEM,GPRC5B,GRB14,GUCY1B1,HBEGF,HELLS,HID1…	1056 (18)
CSF2		cytokine	Inhibited	-5.27	1.54e-10	ACP5,ACTA2,ALOX5AP,ANXA1,ARG1,BBC3,BCL2,BCL3,BID,BIRC3,BIRC5,CARD6,CCL2,CCR1,CCR5,CCR7,CD14,CD1A,CD1B,CD207,CD209,CD24,CD274,CD38,CD5,CD69,CD83,CDKN1A,CEACAM1,CHST11,CLEC7A,COL8A1,CSF2RA,CSF2RB,CTLA4,CTSC,CXCL1,CXCL2,CXCL8,CXCR4,CYBB,DUSP6,EDN1,EGR1,ELN,EPCAM,F2R,F3,FCGR1A,FFAR2,FOS,FOXP3,GCH1,GK,HBEGF,HCAR3,HSPH1,ICAM1,IDO1,IL12B,IL19,IL1A,IL1B,IL1RN,IL2RA,IL32,IRAK1,ITGAX,ITGB5,LAMP3,MFSD2A,MMD…	876 (16)
bromodeoxyuridine		chemical drug	Inhibited	-4.532	1.6e-10	CXCL10,CXCL8,F3,GSTP1,IFI16,IFI27,IFI44,IFI6,IFIH1,IFIT1,IFIT3,IFITM1,IL1A,IL1B,IL20,IL36G,IL7R,IRF1,IRF7,ISG15,MX1,OAS1,PML,SP110,STAT1,TGFA,TGFBI,TNFSF10	769 (19)
CTNNB1	0.332	transcription regulator		0.367	1.71e-10	ABCC1,ABCD2,ACTA2,ADRA2C,ALDH3A2,APCDD1,APOD,AR,AURKA,AXIN2,BAMBI,BCL2,BIRC5,CA9,CALM1 (includes others),CCL2,CCND1,CD274,CD34,CD47,CDKN1A,CEACAM1,CNN2,CNTFR,CRAT,CTHRC1,CTNND2,CXCL1,CXCL14,CXCL8,CYP24A1,CYP4F12,DCT,DIO2,EDA,EDAR,EDN1,ENO2,EPCAM,EPHB2,EREG,FGFBP1,FN1,FOS,FOSL1,GATA3,GFPT2,GJB1,GJB2,GLUL,GPX2,HBEGF,HIF1A,HSD17B2,IDO1,IFIT1,IFITM1,IGF2,IGFBP2,IGFBP5,INHBB,KIF23,KRT7,LCK,LFNG,LGALS3…	858 (20)
KRT14	-0.508	other			1.86e-10	CXCL1,CXCL11,CXCL14,CXCL8,DSC2,DSG3,DSG4,GJB2,GJB4,GJB6,HSPA5,IVL,KLK10,KLK13,KLK14,KLK6,KLK7,KLK8,KRT15,KRT16,KRT17,KRT18,KRT6B,KRT8,MMP1,MMP7,MMP9	446 (11)
GLI1	0.732	transcription regulator		-0.876	1.87e-10	ABCC3,ACTA2,AHNAK,AHNAK2,AK7,AKR1C1/AKR1C2,AKR1C3,ANG,ANKRD22,ANO1,ANXA1,APOBEC3B,ARC,ARHGAP29,ASPM,ATP6V1C2,BAK1,BBC3,BCL2,BCL2A1,BHLHE41,BID,BIRC3,C1QTNF3,C1QTNF3-AMACR,CADPS,CAV1,CAV2,CCND1,CCSAP,CD24,CDKN1A,CHI3L1,CLIC5,CMBL,CMPK2,CST6,CTPS1,CTSB,CXCL8,DBP,DEGS1,DIO2,DUSP6,EFHD2,EGR1,EPB41L4B,EPHB6,FAM110C,FAM43A,FGF1,FHL1,FOS,FOXM1,GBP3,GDA,GJA3,GLI2,GREM2,GSDMB,HEPH,HEY2,HPSE,ID1,IER5L,IFIT…	825 (21)
H2AZ1	-1.15	other	Inhibited	-3.769	2.11e-10	AURKB,BIRC5,CCND1,CD69,CDCA5,CDCA8,CDKN1A,CEP55,CKAP2L,DLGAP5,E2F2,E2F8,FOXM1,GINS2,HPSE,MAPK4,MKI67,MYBL2,PLK1,SLC23A2,SPC25,TACC3,TOMM40,TOP2A,TPX2,TROAP	295 (7)
NPM1	-0.729	transcription regulator		0.075	2.29e-10	ADAM8,AKR1C1/AKR1C2,AKR1C3,ANG,BAMBI,CALR,CCL2,CCN2,CD47,CEACAM1,CEBPB,COL16A1,CXCL1,CXCL2,CXCL8,CYP27B1,EDIL3,EGR1,ENO2,F3,FAM110C,FN1,FOXM1,FZD8,GEM,HBEGF,HDAC9,HMOX1,HSPA5,ICAM1,IGF2,IGFBP5,IL1A,IL1B,IL31RA,JUNB,LIF,MAPT,MMP2,MXRA5,MYADM,NAV3,NR1D1,NTRK2,NUAK1,PCOLCE2,PDGFB,PGF,RELT,SDC4,SEMA5A,SERPINE2,SGK1,SOD2,STC1,TGFBI,TNFRSF25,TOP1,VEGFA,WNT5A,XBP1,XDH,XPC,ZC3H12A	805 (19)
USP18	-2.427	peptidase	Activated	4.474	2.45e-10	AIM2,CCND1,CCR1,CCR4,CXCL1,FPR1,IFI6,IFIT1,IFITM3,IL1B,IL1RN,IRF1,IRF7,IRF9,ISG20,MX1,OAS1,OASL,PLK2,RIGI,SGK1,STAT1,TNFAIP2,TNFSF10	579 (13)
5-O-mycolyl-beta-araf--glycerol		chemical - endogenous non-mammalian	Inhibited	-4.939	2.6e-10	ADAMTS5,AQP9,BCL2A1,BCL3,CCL2,CCL20,CCR7,CD83,CHST2,CXCL1,CXCL10,CXCL11,CXCL2,CXCL8,CXCL9,CXCR2,FABP4,GPAT3,HBEGF,ICAM1,IDO1,IFIT1,IFIT3,IFIT5,IL1A,IL1B,KYNU,MMP1,MMP9,NAIP,NAMPT,NFKBIZ,NR4A3,PTGS2,RGS1,SDC4,SERPINE2,SLAMF7,SLC7A11,SOCS3,SOD2,TNIP3	830 (12)
NKX2-3		transcription regulator	Activated	4.1	2.69e-10	ACTA2,AIF1L,ALPL,ANGPTL4,ANLN,AOC3,BATF2,CAVIN2,CCNB2,CD36,CD38,CD68,CDKN3,CENPW,CEP55,CMPK2,CRYAB,CXCL16,CXCL8,DCLK1,DDX60,DDX60L,EDN1,EIF2AK2,FAR2,FBN2,FBXO6,FGF2,GALNT15,GBP1,GCH1,GHR,H2AC18/H2AC19,HELZ2,HEY1,HEY2,HLA-B,HLA-C,HMMR,HSD17B2,IDO1,IL7R,KRT81,LAP3,LYPD1,MAMDC2,MMP7,MTURN,MYD88,MYH11,NETO2,NT5C3A,PARP14,PARP9,PLCB1,PLSCR1,POSTN,PTGS2,PTPRE,RIGI,RTP4,SAMD9,SAMD9L,SEMA3A,SERPINE2,SHFL…
NFKB1	-0.715	transcription regulator	Inhibited	-3.057	2.78e-10	AHRR,BAMBI,BCL2,BCL2A1,BIRC3,BMAL2,BRCA2,CASP4,CCL2,CCL20,CCN2,CCND1,CD209,CD274,CD3G,CD83,CDKN1A,CHI3L1,CTSB,CXCL1,CXCL10,CXCL11,CXCL2,CXCL8,CXCL9,CXCR1,CYCS,DEFB4A/DEFB4B,E2F7,EHF,ELF3,FCGRT,FN1,FOS,FOSB,FSCN1,GATA3,GBP1,GFRA1,ICAM1,IFI16,IKBKE,IL10RA,IL12B,IL1A,IL1B,IL1RN,IL20,IL2RA,IL7R,IRF1,KRT6B,MMP2,MMP9,NAMPT,NOD2,NOS2,NR4A3,PI3,POLB,PTAFR,PTGS2,RELB,RGS1,SELE,SOD2,TK1,TNFSF10,TNFSF15,TSL…	634 (13)
calcitriol		chemical drug		-1.328	3.2e-10	ACADSB,ADAM19,ADHFE1,AFAP1L2,AGPAT5,AKAP12,AR,ARHGEF28,BAK1,BATF,BCL2,BCL3,BIRC5,C15orf48,CA11,CASP7,CCL20,CCNB1,CCND1,CCNE1,CD14,CD28,CD38,CD69,CDK1,CDK5R1,CDKN1A,CEBPB,CEBPD,CES1,CTLA4,CXCL1,CXCL10,CXCL2,CXCL8,CYP1A1,CYP24A1,CYP27B1,CYP3A4,DDAH1,DEFB4A/DEFB4B,EDN1,EGR1,EHF,ELN,EPHB2,F3,FAM107A,FBN2,FCER1A,FLG,FN1,FOS,FOXP3,G6PD,GARS1,GDPD5,GEM,GSDMB,H2AJ,HBEGF,HELLS,HK2,HSD17B2,HSPB7,ID1,IFI44L…	1047 (15)
ARID1A	0.058	transcription regulator	Activated	3.465	3.98e-10	ACTA2,ACTN1,ANXA1,ARVCF,BAMBI,BCL2,BDKRB2,BIRC5,C8orf44-SGK3/SGK3,CA9,CAV2,CAVIN2,CCDC80,CCN5,CD24,CD274,CD28,CDKN1A,CDKN1C,CEACAM1,CMTM7,COL16A1,COLEC12,CSPG4,CXCL1,CXCL2,CXCL8,CYB561D2,DPYSL3,DZIP3,EDIL3,EDN1,EEF1A2,EGR1,ENPP1,EPCAM,EPHB2,EREG,F2R,FBLN1,FBN2,FERMT2,FGFBP1,FHL1,FN1,FOXA1,FSCN1,GAS1,GATA3,GEM,GFPT2,GNA15,GSDME,GYS1,HDAC9,HSPA5,IFI16,IGF2,IL1A,IL1B,INHBB,IRF1,IRS2,ITGA7,KRT16,KRT1…	1018 (23)
3p-hpRNA		chemical reagent	Inhibited	-4.748	4.15e-10	APOBEC3A,APOL6,BATF2,CLDN23,CXCL10,CXCL11,DDX60L,DTX3L,EPSTI1,GBP1,H2AC18/H2AC19,HELZ2,HERC6,IFI44,IFIH1,IFITM1,ISG15,MX1,OAS1,PARP14,RIGI,SAMD9,SAMD9L,TAP1,TNFSF10,TYMP,UBE2L6,USP18	327 (7)
PRKCD	-0.189	kinase	Inhibited	-4.621	4.64e-10	APOBEC3A,BCL2A1,BIRC3,BIRC5,C3orf52,CCL2,CCL20,CCND1,CD68,CDKN1A,CEMIP,CTSB,CXCL10,CXCL16,CXCL8,DUSP6,ERCC6L,FOS,FOSL1,GEM,HJURP,ICAM1,IL1B,IL1RN,IL23A,IL32,IVL,JCAD,JUNB,KIF2C,LDLR,LIF,LIPG,LORICRIN,MMP1,MMP12,MMP2,MMP9,MUC5B,NES,NOCT,OAS1,OSR2,PDCD4,PLSCR1,PTCH1,PTGS2,RELB,SETBP1,SLC15A1,SOCS1,SOX2,STAT3,TLR2,TPBG,TRPC1,TTC9,TUBB2A,UGCG,VEGFA,ZEB1,ZFP36	674 (14)
REL	-0.514	transcription regulator		-1.349	4.93e-10	BACH2,BBC3,BCL2,BCL2A1,BCL3,BIRC3,BIRC5,CCL2,CCL20,CCND1,CDKN1A,CXCL10,CXCL8,EPHB2,EZH2,F3,FOSL1,FOXP3,HBEGF,IL12B,IL2RA,IL32,MMP9,POLB,RELB,SLC25A27,SOD2,TNFRSF10A,TNFRSF4,TNFSF10,TNFSF13B	853 (16)
SP600125		chemical drug	Activated	2.493	5.65e-10	ADAMTS4,AKR1C3,APOE,AREG,BAK1,BCL2,BDH1,CCL2,CCL20,CCN2,CCNB1,CCND1,CD83,CDK1,CDKN1A,CEBPB,CIDEC,COL8A1,CSPG4,CXCL1,CXCL10,CXCL2,CXCL8,CXCL9,CXCR4,CYGB,CYP1A1,CYP27B1,DEFB4A/DEFB4B,DSG2,F3,FABP5,FN1,FOS,FOSB,H2AC18/H2AC19,H2AX,HMOX1,ICAM1,IL12B,IL17A,IL1A,IL1B,IL1RN,IL23A,ITGB5,JUNB,LAMA5,LDLR,MAPK8IP1,MMP1,MMP12,MMP3,MMP9,MUC5B,NOS2,NR3C2,PER1,PGR,PLSCR1,POLI,POSTN,PPARG,PTGS2,RARB,SELE,SOCS3,SO…	711 (13)
NTRK1		kinase	Inhibited	-2.318	6.49e-10	ABI3BP,ADAMTS5,ADGRL3,ADM2,AHNAK,APOE,AQP1,ARHGAP6,BAMBI,BCL2,C1R,CALR,CARD11,CCDC88B,CCND1,CDK2AP2,CDKN1A,CDKN1C,CEBPB,COL16A1,DET1,DTL,DUSP6,E2F8,EGR1,EIF4A1,ESPL1,FANCA,FGF7,FGFBP2,FGFRL1,FOS,FOSB,FREM1,FSTL4,GALNT6,GPC3,GREM2,H2AX,HEY1,HMCN2,HPSE2,HSPA5,HSPB7,HYOU1,ID4,IGF2,IL4R,ITGA9,ITGBL1,KIAA1549L,KNL1,LHFPL6,LSP1,LTBP1,MANF,MATN2,MGP,MMP1,MYL9,NEGR1,NEIL3,NPR1,NTRK3,OLFML3,P4HB,PEG10,PIF…	770 (18)
tamoxifen		chemical drug		-0.229	6.59e-10	ACKR3,ACOX2,AHNAK,ALDH3A2,ANG,BCL2,BID,BIRC5,BRCA2,CAT,CAV1,CAV2,CCDC80,CCND1,CD36,CDCA2,CDKN1A,CEBPD,CENPK,CFLAR,COL11A1,CPE,CTSD,CXCL8,CXCR4,CYCS,CYP3A4,CYP3A5,DEPP1,ETV4,F2R,FABP4,FAM83D,FANCI,FN1,FNDC4,FOS,G0S2,GAPDH,GDPD3,GPER1,IDH3A,IL1RN,IRF1,ISG20,IVL,JUNB,KIF11,KIF2C,KIF4A,LDLR,LIF,MELK,MKI67,MMP1,MX1,NCAPH,NCOR2,NOS1,PDZK1,PGR,PNPLA3,PTGS2,RAD51,RERG,RET,SEMA3B,SERPINA3,SHC1,SLC1A1,SLC7…	966 (20)
FGF2	1.843	growth factor		-1.602	6.78e-10	ACTA2,ADAMTS5,AKR1B10,ANG,ANGPT1,ANGPTL4,AR,AREG,BBC3,BCL2,BGN,BIRC5,CAV1,CCL2,CCND1,CCNE1,CD274,CDC25A,CDKN1A,CFLAR,CIDEC,CRYAB,CTSL,CXCR4,CYGB,DCN,EFNB2,EGR1,ELN,ENPP1,ENPP2,EPCAM,F3,FABP4,FGF2,FGFR1,FN1,FOS,FOSL1,FOXO4,FUT2,FUT3,GBP1,HBEGF,HK2,HPSE,ICAM1,IGFBP2,IGFBP5,IL1B,JUNB,LYVE1,MEOX2,MGP,MKI67,MMP1,MMP2,MMP9,MSX1,NES,NOS2,NR3C2,PAX3,PLAT,PLAUR,PPARG,PTGS2,PTPRE,PTTG1,SELE,SPARC,SPRY2,ST3…	858 (17)
PRDM1	-2.047	transcription regulator		1.314	7.13e-10	ACOX2,ADAM8,AIM2,ANGPTL4,AXIN2,CA9,CCL20,CCR7,CD48,CD53,CEP112,CFH,CHI3L1,CRISPLD2,EZH2,F5,FAR2,FGR,FOS,GNLY,GPAT3,H2AC18/H2AC19,HLA-A,HLA-B,HLA-DQA1,HLA-DRA,ICAM1,IDO1,IFIT1,IFIT3,IFNGR1,IL17A,KRT81,LAG3,LCE3D,LGALS3,MALL,ME1,MMP25,MT2A,MTMR11,NLRP3,NPAS1,OAS1,OAS2,OAS3,PRDM1,PRF1,RGS18,RSAD2,S100A8,S100A9,SCARA5,SERPINA3,SERPINB3,SERPINB4,STAT1,TAPBP,TIGIT,TNFAIP6,TNFSF10,TNFSF9,XBP1	626 (13)
FOS	1.492	transcription regulator		-1.876	7.13e-10	BCL2,BMAL2,BRCA2,C3AR1,CASP4,CCL2,CCL20,CCND1,CD38,CFLAR,CSTA,CXCL8,CXCR1,DIO2,E2F7,EDN1,EGR1,EPHX2,EREG,F3,FN1,FOS,FOSB,FOSL1,FOXA1,GPER1,GSTP1,HK2,HLA-B,HSPA5,ICAM1,IFI16,IKZF3,IL12B,IL1A,IL1B,JUNB,KRT15,LTBP1,MMP1,MMP3,MMP7,MMP9,MT2A,MYCL,NAMPT,NBPF10 (includes others),NCF2,PGR,PRDM1,PTGS2,RAB31,SERPINB9,SLAMF7,SNCG,SULF2,TET1,TSLP,VAV3,VEGFA,VIM,XAF1,ZEB1	832 (16)
laminaran		chemical drug	Inhibited	-4.487	7.65e-10	CCL20,CLDN1,CLEC4E,CXCL1,CXCL10,CXCL8,ELOVL7,EREG,G0S2,GCH1,HCAR3,HMGN2P46,IDO1,IFI44L,IL1A,IL1B,IL2RA,IL7R,MT2A,PTGS2,RSAD2,TNFAIP6,TNFRSF9,TNIP3	253 (7)
IL36G	-5.275	cytokine	Inhibited	-3.081	8.2e-10	BCL2,BMP6,CCL17,CCL20,CCL22,CCL27,CD1A,CD83,CXCL1,CXCL10,CXCL11,CXCL2,CXCL8,CXCR4,DEFB4A/DEFB4B,EDN1,FFAR2,GPR15LG,HMOX1,IL12RB2,IL1A,IL1B,IL1RN,IL23A,IL32,IL37,MMP2,MMP9,TNFSF15,VEGFA,WNT5A,ZC3H12A	669 (13)
UBAP1	-0.609	other	Activated	4.571	8.32e-10	BST2,IFI35,IFIT1,IFIT3,IFITM1,IRF7,ISG15,ISG20,MX1,MX2,MYD88,OAS1,OAS2,OAS3,OASL,RSAD2,SAMHD1,SHFL,STAT1,USP18,XAF1	455 (7)
butyric acid		chemical - endogenous mammalian		0.193	8.32e-10	AFF1,ALAD,ALOX15B,ANXA1,AQP1,AR,ATP2A3,ATP5MC3,BAK1,BCL2,BCL2A1,BIRC5,C7,CALM1 (includes others),CCL20,CCN2,CCNA2,CCNB1,CCNB2,CCND1,CCNE1,CCR1,CCR5,CD36,CD83,CDC20,CDC25A,CDC25C,CDC6,CDK1,CDKN1A,CDKN1C,CEACAM5,CFLAR,CLDN1,CLU,COL11A1,CXCL8,CXCR4,CYCS,DNM1,DPP6,F10,FABP4,FFAR2,FOS,FOXM1,FURIN,FYN,G0S2,GATA3,GLI3,GSTP1,H1-2,H2AZ1,HDAC9,HLA-DRA,HLA-DRB1,HSD17B1,ICAM1,IFI16,IFIT1,IFIT3,IFITM1,IGF2,IL…	1026 (19)
CGAS	-2.376	enzyme	Inhibited	-3.958	8.91e-10	CD274,CDKN1A,CXCL8,DDX60,HERC5,IFI27,IFI44,IFI44L,IFIT1,IFIT3,IL1A,IL1B,ISG15,MMP12,OAS1,RSAD2	647 (20)
RNASEH2B	0.319	other	Activated	5.34	1.01e-09	APOL6,BST2,CD47,CFB,CFH,CTSL,CXCL8,DDX60,EPSTI1,GRM2,GSDMD,HELZ2,IFI27,IFI44L,IFIT1,IFIT3,IFITM1,IL12B,IL1B,IL23A,IL34,IRF1,IRF7,ISG15,ISG20,MX1,MX2,NCOA7,NLRP3,OAS1,OAS2,OAS3,PARP14,PARP9,PTGS2,PYCARD,RIGI,SAMD9,SAMD9L,SP110,TXNIP,USP18,XAF1
hydroxyurea		chemical drug	Inhibited	-4.425	1.01e-09	APOBEC3A,APOBEC3B,CCL2,CCNB1,CCND1,CCNE1,CDC45,CDC6,CDKN1A,CHEK1,CXCL2,CXCL8,E2F2,EDN1,GATA3,GINS2,H2AX,HERC5,HJURP,IFI6,IFIT1,IL1A,IL20,IL23A,ISG20,KRT16,KRT18,KRT2,LGALS12,MMP12,MMP3,MX1,NMI,OAS1,OASL,PPARGC1A,PRDM1,RAD51,RRM2,SMN1/SMN2,STAT1,TK1,UHRF1	772 (24)
AHR	-0.207	ligand-dependent nuclear receptor		-1.49	1.05e-09	A4GALT,ABCB6,ACTA2,AHRR,AKR1C1/AKR1C2,ALDH1A3,AREG,ARHGAP6,ARNT2,BAMBI,BDKRB2,CCL2,CCN5,CCND1,CD36,CD38,CDKN1A,CEBPD,CHI3L1,CRABP2,CTSD,CYP1A1,CYP1B1,CYP24A1,CYP2S1,CYP3A4,DUSP6,EBF1,EDN1,ELF3,EREG,F3,FBLN1,FBLN5,FOXP3,GAS1,IDO1,IKZF3,IL17A,IL17F,IL1B,IL7R,IL9R,IRF1,ITGA11,LPAR1,LRIG1,MGP,MITF,MMP1,MT2A,MYH11,NLRP3,NOS2,NRP2,NTM,PDE5A,PDGFC,PDGFD,PPARG,PTGS2,RORC,SAA1,SFRP1,SLC7A11,SMAD9,SMTN,SPT…	909 (17)
N-acetyl-L-cysteine		chemical drug	Activated	2.61	1.09e-09	ACTA2,AR,BCL2,BCL2A1,BIRC3,CASP10,CASP4,CAV1,CCL2,CCL20,CCN2,CCND1,CCR2,CCR5,CDC25C,CDKN1A,CFLAR,CHRNA9,CXCL10,CXCL8,CXCR4,EDN1,EGR1,FGF2,FOS,FOXM1,GSTP1,GZMB,H2AX,HBEGF,HIF1A,HLA-DRA,HMOX1,HSPA5,ICAM1,IL12B,IL1A,IL1B,IL23A,KYNU,LPL,MMP2,MMP9,MYH11,NCF2,NLRP3,NOS2,PGR,PLAUR,PPARGC1A,PTGS2,RARB,RHOB,SELE,SLC16A1,SLC2A4,SNCA,SOD2,SPRR2D,SPRR2F,TNFRSF10A,TOP1,TWIST1,VEGFA,XAF1	731 (14)
progesterone		chemical - endogenous mammalian		1.129	1.16e-09	ACP5,ADCYAP1R1,ADRA2A,ADRB2,AMD1,APOD,APOE,AQP1,AR,AREG,ATP1B1,BCL2,BIRC3,BIRC5,CAV1,CCL2,CCNA2,CCNB1,CCND1,CCNE1,CCR2,CCR5,CDKN1A,CDT1,CEBPD,CLDN3,CLDN5,CRYAB,CXCL10,CXCL11,CXCL8,CXCR4,CYP1A1,CYP1B1,CYP3A4,CYP3A5,DLC1,DNAJB4,EGF,ELL2,F2R,F3,FN1,FOS,FOSL1,FOXP3,GAL,GCH1,GNRH1,HBEGF,HSD11B1,HSD17B2,HSPA2,ICAM1,ID1,IGFBP2,IGFBP5,IL12B,IL1A,IRS2,ITGA11,KCNMA1,KLF11,KLF9,KLK1,LDLRAD4,LGALS3,LIF,MME,M…	919 (19)
pembrolizumab		biologic drug	Inhibited	-3.668	1.27e-09	CCNB1,CD274,CD83,CD8A,CDK1,CTLA4,CXCL9,CXCR6,FOXP3,GZMA,GZMB,HLA-A,HLA-DQA1,HLA-E,IDO1,IFIT1,IL1B,IRF1,KLRB1,LAG3,MKI67,OAS1,PDCD1LG2,PRF1,PTGS2,STAT1,TIGIT	290 (8)
RELA	-0.253	transcription regulator	Inhibited	-4.289	1.36e-09	ADAMTS5,AHRR,ALCAM,ALOX5AP,BACH2,BBC3,BCL2,BCL2A1,BCL3,BIRC3,BRCA2,CAV1,CCL2,CCL20,CCN2,CCND1,CCR4,CCR7,CD274,CD28,CD69,CDKN1A,CEBPB,CHI3L1,CRYAB,CTSB,CXCL1,CXCL10,CXCL11,CXCL2,CXCL8,CXCL9,CXCR4,CYP3A4,DEFB4A/DEFB4B,DGCR6,EDN1,EGR1,EHF,ELF3,F3,FCGRT,FGF2,FN1,FOSB,FSCN1,GBP1,GCH1,GLI2,HIF1A,HLA-B,ICAM1,IER2,IGFBP2,IKBKE,IL12B,IL1A,IL1B,IL1RN,IL20,IL23A,IL2RA,IL32,IL7R,IRF1,ISG20,JUNB,KIT,KRT15,LYN…	844 (13)
Estrogen receptor		group		0.481	1.44e-09	ADIPOQ,AKT3,ANXA1,BCL2,CAV1,CAV2,CCN2,CCND1,CCNE2,CD24,CD5,CD68,CDH19,CDH3,CDH4,CLDN23,CLDN3,CLN8,CNNM4,CXCL1,CXCL8,CXCR4,CYP1A1,DCHS1,DSC2,EDN1,EREG,F12,FGF1,FGF13,FGFR1,FN1,FOS,GAL,GATA3,HBEGF,ICAM1,IL1A,KIT,KRT15,KRT18,KRT19,KRT7,KRT8,LDLR,LTF,LYN,MAP1B,MAPT,MGP,MMP1,MMP9,PCDH19,PCDHB14,PDGFC,PDGFD,PDK4,PDZK1,PGLYRP2,PGR,PLAUR,POR,PPARG,PRLR,SAT1,SELL,SERPINB9,SMN1/SMN2,SOST,SPARC,SYP,TFF3,TGF…	1049 (18)
spironolactone		chemical drug		0.071	1.55e-09	ACTA2,BCL2,BGN,CCL2,CCR7,CXCR4,CYP27B1,CYP3A4,DCN,DES,FN1,ICAM1,LGALS3,NR3C2,PER1,PGF,POSTN,PTGS2,SELL,TIMP2,TIMP3,TSC22D3,ULBP2,USP2,VEGFA,VIM	874 (21)
TREX1	0.681	enzyme	Activated	5.976	1.91e-09	APOL6,BST2,CD47,CFB,CFH,CMPK2,CXCL8,DDX60,EIF2AK2,EPSTI1,GBP5,GSDMD,HELZ2,HERC6,HLA-DRB1,IFI27,IFI44L,IFIH1,IFIT1,IFIT3,IFITM1,IL12B,IRF7,ISG15,ISG20,MEFV,MX1,MX2,NCOA7,NLRP3,OAS1,OAS2,OAS3,OASL,PANX1,PARP14,PARP9,PLPP3,RSAD2,SAMD9,SAMD9L,SP110,TAP1,TAPBP,TXNIP,USP18,XAF1	150 (4)
epigallocatechin-gallate		chemical drug		0.163	2.22e-09	ACP5,ANGPT1,APOB,AR,BAK1,BCL2,BHLHE41,BIRC5,CAT,CCL17,CCL2,CCL22,CCN2,CCND1,CDKN1A,CEBPB,CFLAR,CLDN5,CXCL1,CXCL10,CXCL8,EDN1,EGR1,F3,FOS,FOSB,FOSL1,FOXP3,GJB2,HIF1A,HMOX1,ICAM1,IFIT1,IFIT3,IL17A,IRF1,IVL,JAK3,JUNB,KRT34,LDLR,LEP,MMP1,MMP2,MMP3,MMP9,MUC5B,NOS2,NPIPB5 (includes others),PDGFRB,PGR,PTGS2,RBP4,SFRP1,SLC16A1,SLC2A4,SLC5A1,SOCS1,STAT3,TIMP2,TNFRSF10A,TNFSF10,VEGFA,VIM	838 (17)
cycloheximide		chemical reagent		-1.036	2.26e-09	ACTC1,AGTR1,ALDOA,APOB,AR,AREG,BIRC3,CASP5,CAV1,CCL2,CCL20,CCN2,CCND1,CCR1,CD38,CDC25C,CDKN1A,CFLAR,CXCL1,CXCL2,CXCL8,CXCR4,CYP1A1,EDN1,EGR1,FGF2,FN1,FOS,FOSB,FST,GBP1,GOT1,HBEGF,HMOX1,HSPA8,ICAM1,IFIT1,IGFBP5,IL1A,IL1B,IL1RN,IL4R,IL7R,IRS2,ISG20,LARP6,MME,MMP1,MMP2,MMP7,MYOC,NOS2,NR1H3,OGN,OSM,PDGFB,PGR,PLAT,PLAUR,PLK1,PPARG,PSCA,PTGIS,PTGS2,RELB,RERG,RHOB,RSAD2,SELE,SOCS3,SULT2B1,TGFA,TGFBR2,TH…	860 (13)
PP2/AG1879 tyrosine kinase inhibitor		chemical drug		1.037	2.29e-09	BCL2,BIRC3,CCL2,CCN2,CD38,CDKN1A,CXCL8,DEFB4A/DEFB4B,EDN1,EPHA3,FGF2,FGR,FOS,HIF1A,HMOX1,ICAM1,ID1,IL1B,IL2RA,IL32,LYN,NCF1,PER1,PTGS2,RHOC,RRM2,SOD2,TIMP2,TWIST1,VEGFA,VIM	711 (15)
SMARCB1	-0.192	transcription regulator		1.832	2.59e-09	ADD3,ALX4,ATP1B1,AURKA,CCDC85A,CCNA2,CCND1,CDC6,CDK1,CDKN1A,CDKN1C,CDT1,CENPA,CENPE,COL14A1,CXCR4,DACH1,EIF2AK2,EIF4E,EMX2,FABP4,FCGR1A,FCGR2A,FOS,FZD7,GLI3,GPC3,HBEGF,HEY1,IFI16,IFITM1,KIF11,KIF23,KRT19,MCM10,MMP1,MX1,MYOM1,NUP210,OAS1,OAS3,PDGFB,POSTN,PPARG,PRKAB2,PTN,RAB36,RAB3B,RAD51AP1,SGCG,SOX10,SPARC,STAT3,TMOD1,WASF3,WNT3A	821 (20)
wortmannin		chemical drug		0.734	2.64e-09	ACTA2,AGTR1,AKR1C3,AR,BCL2,BIRC5,CCL2,CCN2,CD14,CD274,CD36,CDKN1A,CEBPD,CFLAR,CIDEC,CXCL10,CXCL8,EEF1A2,EGR1,F2R,F3,FOS,GSTP1,HIF1A,HMOX1,ICAM1,IL12B,IL1B,IL23A,IRF1,ITGB5,LEP,MMP2,MMP9,MT2A,MYH11,NOS2,NR4A3,PPARD,PTGS2,PTTG1,RCC1,SELE,SLC2A4,SOCS3,TNFSF10,TPI1,TPM1,TYMP,VEGFA	578 (17)
ribavirin		chemical drug	Inhibited	-4.221	2.71e-09	APOBEC3B,CD38,CXCL8,EIF2AK2,HERC5,IFI27,IFI44L,IFI6,IFIT3,IFITM1,IRF1,IRF7,ISG15,MX1,OASL,RIGI,RSAD2,STAT1,USP18	902 (19)
JAK		group	Inhibited	-2.426	2.76e-09	CCL2,CD209,CD83,CXCL10,EIF2AK2,HIF1A,IFI6,IFIH1,IFIT1,IFIT3,IFITM3,IL12B,IL17A,ISG15,MMP9,PTGS2,RIGI,RSAD2,SOCS1,SOCS3,STAT1,VIM	469 (19)
JAK1	0.712	kinase	Inhibited	-3.326	2.76e-09	BCL3,CCL2,DEFB4A/DEFB4B,FLG,FLG2,HIF1A,HLA-A,HLA-C,ICAM1,ID1,IL19,IL4R,IRF1,IRF9,JUNB,LIF,MMP2,MX1,OSMR,PDGFB,SOCS3,STAT1	694 (17)
RPSA	-0.133	translation regulator	Activated	4.472	2.92e-09	DUSP2,EIF2AK2,HLA-A,HLA-B,IFI35,IFIT1,IFIT3,ISG15,ISG20,LAP3,LGALS3BP,MMP2,OAS1,OAS3,OASL,PML,RIGI,STAT1,TAP1,TAPBP	594 (11)
ziritaxestat		chemical drug	Activated	2.921	3.05e-09	ABCA3,ADAMTS5,AKR1C1/AKR1C2,AKR1C3,ALDH1A3,APOL6,C3AR1,CA9,CCN2,CEMIP,FST,HMOX1,IFIT1,IFIT3,LAP3,LPAR1,MTURN,MX1,MX2,MYO15B,NBPF10 (includes others),OAS1,OAS2,OAS3,OASL,PBXIP1,SGK1,TAGLN,TNFSF10,USP18
RARA	0.783	ligand-dependent nuclear receptor		-0.764	3.39e-09	AASS,ASPM,BIRC5,CCNA2,CCND1,CD14,CD1A,CD24,CD38,CD53,CD7,CDK1,CDKN1A,CDKN3,CEACAM5,CEBPB,CENPA,CENPF,CENPN,CLN8,COBL,CP,CRABP2,CXCL8,CXCR5,FGFR1,FOS,FOXP3,GHR,HELLS,HLA-B,HLA-C,IFI44,IFI44L,IL12RB2,IL32,IL36B,KIF23,KNL1,KRT15,LGALS3BP,LIFR,LTF,LYPD1,MAD2L1,MALL,MAP1B,MGP,MND1,MYCN,NCAPG,NCAPH,PBK,PHF19,PHLDB1,PLXNA2,PTGS2,PTTG1,RARB,RET,RORC,RSAD2,RTP4,SAMD9,SAMHD1,SELL,SLC7A11,SMPD1,SMURF2,SP110…	948 (25)
TCR		complex	Inhibited	-3.232	3.58e-09	AIM2,AKT3,ALDOA,APOD,APOE,BATF,BCL2,BCL2A1,BCL3,BIRC3,CCL17,CCL22,CCR1,CCR2,CCR4,CCR5,CCR7,CD28,CD38,CD69,CFLAR,CTLA4,CTSB,CXCL10,CXCL11,CXCL13,CXCL8,CXCL9,CXCR4,CXCR5,EGR1,EIF4E,ELL2,ENO1,F5,FOS,FOXP3,FYN,GZMA,GZMB,HERC5,HIF1A,ICOS,IFI44,IFI44L,IFI6,IFIH1,IFIT1,IFIT3,IL12RB1,IL12RB2,IL17A,IL23A,IL2RA,IL7R,IRF1,IRF7,ISG15,ISG20,LCK,LCP2,LMNB1,LPIN2,MAF,MX1,MX2,MYD88,N4BP1,NFE2L3,NME1,OAS1,OASL,PD…	659 (16)
CD274	-4.66	transmembrane receptor		-0.155	3.6e-09	ACTA2,AOC3,AXIN2,BIRC5,CCN2,CCND1,CD226,CD274,CDKN1A,CHKA,FGF1,FGF2,FN1,FOS,FOXP3,GSDMD,GZMB,ICAM1,IFIT1,IFIT3,IL17A,IL1B,IL23A,KLRC4-KLRK1/KLRK1,MX1,OAS1,OAS2,PDCD1LG2,PTGS2,SELE,TNFSF10,VEGFA,VIM,WNT9A	813 (17)
SP1	0.356	transcription regulator		-1.561	3.68e-09	AGTR1,ALDH3A2,ALOX15B,AR,ATP2A3,BBC3,BCL2,BIRC5,CAT,CAV1,CCL2,CCL20,CCN2,CCNA2,CCND1,CD28,CDC25B,CDC25C,CDK1,CDKN1A,CEACAM1,CEBPB,CEBPD,CHI3L1,CHRNA5,CIRBP,CRABP2,CSTB,CTSD,CXCL10,CXCL8,CYP1B1,DBF4,DIAPH3,DLC1,EDA,EGR1,EIF2AK2,EXO1,F10,F2R,F3,FGF2,FGFBP1,FGFR1,FN1,FOS,FOSL1,FOXM1,FOXP3,FYN,GLTP,GOT1,GPER1,HBEGF,HIF1A,HK2,HMOX1,HPSE,HSD17B1,HSPA5,ICAM1,ID4,IFITM3,IFNGR1,IGF2,IL12RB2,IL1A,IL1B,IL21…	786 (19)
FOXA2		transcription regulator		1.22	4.23e-09	ABCA10,ABCA4,ABCC3,ACACB,ACADSB,ACOX2,ACSM3,ACTA2,ACTC1,ADCY5,AKR1C1/AKR1C2,ALDH1A3,ALDH3A2,ALDOC,AMY2B,ANGPTL4,APOB,APOC2,APOE,APOL6,AQP1,AQP7,BBC3,BCL2A1,BMPER,CCL2,CD36,CDKN1A,CHI3L1,CNTN1,COL11A1,COL17A1,CREB3L1,CXCR4,CYP3A4,DCN,EPCAM,FABP3,FBP1,FGFR1,FOXA1,GLI3,GSTT2/GSTT2B,HMGCS2,IGFBP5,IRAK1,LHX2,MLXIPL,NR1H3,OAS1,PCK1,PDGFD,PDGFRB,PECR,PPARD,PPARGC1B,PRKAB2,PTGFR,PYGL,RARB,RORC,SEMA7A,SER…	396 (7)
SERPINB7	-1.091	other		-0.23	4.41e-09	ADAMTS12,ADAMTS4,C1R,CACNB2,CALM1 (includes others),CCL2,CCL20,CCNB2,CCR1,CNFN,CPE,CPQ,CST6,CTSB,CTSC,CTSD,CTSF,CTSL,CXCL1,CXCL2,FLG,HRNR,ICAM1,INHBB,KLK8,LCE1B,LCE1D,LCE1E,LCE3C,LCE3D,LCE3E,LORICRIN,LTF,MMP9,PCSK9,S100A12,S100A7,S100A8,SLC8A2,SPRR1A,SPRR1B,SPRR2D,SPRR2F,TGM1,TGM3,TLL1,TMPRSS11D,TRPV3,TRPV6,USP43,VEGFA
TREM1	-4.668	transmembrane receptor		-0.098	4.43e-09	ACKR3,ADRB2,AREG,ATP1B1,BCL2,CASP5,CCL17,CCL20,CCR7,CD1A,CD274,CD83,CDK1,CFB,CKS2,CXCL1,CXCL2,CXCL8,CXCR4,DEFB4A/DEFB4B,DTL,DUSP14,E2F7,EDN1,EGR1,ELOVL7,F3,FABP3,FERMT2,FFAR2,FOSL1,GEM,HBEGF,HECW2,HOMER1,IDO1,IL12B,IL17A,IL1B,IL23A,IL36RN,IRF1,ISG15,ITGAX,LAMP3,LIF,LPL,LRRC8C,MMP1,MYD88,NOD2,OASL,PALM2AKAP2,PHLDA2,PLCXD1,PLPP3,PPARG,PTGS2,RGS1,RHOBTB3,SLAMF7,SPRY2,STARD4,SYNJ2,TLR2,TNFSF15,TNIP3,…	917 (15)
HRAS	-0.226	enzyme	Inhibited	-2.098	4.58e-09	ALDH1A3,AREG,AURKA,AURKB,BCL2,BIRC3,BIRC5,CBX2,CCL20,CCL27,CCN2,CCNA2,CCNB1,CCND1,CCNE1,CD24,CD274,CD69,CDC25A,CDKN1A,CEBPB,CHST11,CLU,CSTA,CTSC,CXCL1,CXCL10,CXCL11,CXCL2,CXCL8,DNER,DUSP6,EFEMP1,EGR1,ELN,EMX2,EPCAM,EREG,F2R,FGF2,FN1,FOS,FOSL1,FOXM1,FURIN,FUT7,H2AX,HEY1,HEY2,HIF1A,HLA-B,HMOX1,ICAM1,IGF2,IL13RA1,IL1A,IL1B,IVL,KRT16,KRT18,KRT19,LIPG,LMNB1,LRR1,LTB4R2,MMP1,MMP12,MMP2,MMP3,MMP9,MYCN,N…	825 (22)
PELP1	-0.158	other		0.302	5.26e-09	ACTG2,ADRB2,AFF2,AHNAK2,ANGPTL4,CASP10,CDKN1A,CES1,CKMT1A/CKMT1B,CXCL1,CXCL8,CYGB,CYSRT1,EPDR1,F12,FBN2,FGGY,FYN,G0S2,GJB2,GSTT2/GSTT2B,HSD17B2,IFI44,IGFL3,IKBKE,IL1A,IL1B,KCNK2,KRT15,KRT16P2,KRT16P3,KRT34,KRT81,KYNU,LEP,MAP1B,MAPK4,MLPH,MRAS,MYADM,NCOR2,PI3,PPARG,PPARGC1A,PRKCQ,PRSS3,PTGS2,RAB5IF,S100A9,SAA1,SESN2,SLPI,SNCG,TAGLN	918 (20)
Tlr		group	Inhibited	-4.136	5.31e-09	C5AR2,CCL2,CCR7,CD83,CXCL10,CXCL8,CXCR2,ICAM1,IDO1,IL12B,IL1B,IRAK3,IRF1,IRF7,LCN2,NOS2,PTGS2,RGS1,RGS18,RGS20,SEMA3A,SOCS1,SOCS3,STAT1,TNFSF13B,TREM1,WNT5A,ZC3H12A	907 (13)
TGFA	-1.997	growth factor	Inhibited	-2.059	5.31e-09	AREG,BIRC5,CCL2,CCN2,CCND1,CDKN1A,CEBPB,CXCL10,CXCL8,DEFB103A/DEFB103B,EREG,FGF7,FOS,GPER1,HSD17B1,ICAM1,LCN2,MMP9,NES,PLAT,PTGS2,PTTG1,SLC1A2,SLPI,TGFA,VEGFA,VIM,WNT5A	1010 (20)
HNRNPA2B1	-0.562	other			5.7e-09	AKT3,ALX1,CACNB2,CD24,CEMIP,CIDEC,CLDN1,CP,CRIP1,DCLK1,DNER,EDAR,ELOVL7,FHL1,FN1,FSCN1,FZD8,GPRC5B,HMGB3,IGFBP2,INHBB,LEPR,LPAR1,MEST,MMD,MSRB3,NOVA1,NPR3,NR3C2,NTRK3,OAS1,PCSK9,PDE1A,PDGFC,PEG10,PITPNC1,PLCB4,PPARGC1A,PRSS3,ROR1,SCN9A,SEMA3B,SERPINA1,SETBP1,SLC1A1,SLC1A2,SLC6A14,ST8SIA4,STK32B,SVEP1,TLE1,TM4SF18,TNS3,TWIST1,UBXN10,UTRN
Ca2+		chemical - endogenous mammalian	Inhibited	-2.25	6.03e-09	AQP5,AR,BCL2,CALR,CCR2,CD83,CDKN1A,CXCL8,CXCR4,CYP1A1,CYP1B1,CYP27B1,DNASE1L3,EDN1,ELF3,FABP5,FGF2,FLG,FLG2,FN1,FOS,FOSL1,GZMB,HBEGF,HSPA5,ICAM1,ID1,IL1B,IVL,JUNB,KLK7,LORICRIN,MGP,MMP9,NFATC2,NOS1,NR4A3,PLA2G2F,PPARG,PTGS2,S100A7,S100A9,SBSN,SCN9A,SGK1,SP4,SPRR2A,STAR,STC1,TGM1,TIMP2,TNFSF9,TRPC1,TRPC6,TRPV6,TSLP,UGCG,VEGFA	748 (16)
quercetin		chemical drug		1.136	6.24e-09	ABCC1,ACTA2,ADGRL2,AHRR,APOL2,AR,BIRC3,BIRC5,CAV1,CCL2,CCN2,CRIP1,CXCL8,CYP1A1,CYP1B1,EDN1,EGF,EGR1,EPHX2,FCGBP,FN1,FOS,FOSB,GPT,GSTP1,HIF1A,HMOX1,HPSE,HSPA5,ICAM1,IL17A,IL1B,IL32,IRS2,ISG15,ITGAL,KRT17,KRT18,KRT8,LDLR,LEP,LEPR,LIPE,LMO7,MKI67,MMP1,MMP12,MMP9,NLRX1,NOS2,NR1D1,PCOTH,PLAUR,PPARGC1A,PTGS2,RFX2,SELE,SESN2,SLC16A6,TLR7,TMC5,TRPV6,TST,TXNDC5,WNT5A,ZCCHC24,ZSCAN18	611 (14)
isotretinoin		biologic drug	Inhibited	-2.085	6.34e-09	AGTR1,ALDH1A3,ATP12A,BCL2,CCL2,CD38,CDKN1A,CRABP2,CXCL8,CYP1B1,ELF3,GATA3,IFIT3,IL12B,IRF1,IVL,KLK7,LCN2,MAPT,MMP9,OAS1,PRKCA,PTGIS,PTGS2,RARB,S100A2,S100A7,S100A9,S100P,SERPINA3,SERPINB3,SLC6A14,TLR2,TMPRSS4,TNFAIP2,TNFSF10	958 (19)
IL15	-0.249	cytokine	Inhibited	-4.884	6.65e-09	ACTG2,ALDOA,ALDOC,ANXA1,APBA1,BAMBI,BCL2,CALM1 (includes others),CCL2,CCN2,CCR1,CCR2,CD2,CD209,CD226,CD274,CD28,CD38,CD5,CD53,CD69,CD83,CEACAM1,CKS2,CXCL10,CXCL8,CXCR4,CXCR6,CYP27B1,DUSP14,EIF4E,ENO1,ENO2,EPHB1,FBP1,FCGR3A/FCGR3B,FOXP3,FYN,G6PD,GAPDH,GARS1,GATA3,GNLY,GZMB,H2AC18/H2AC19,HBEGF,HIF1A,HK2,HLA-DRA,HMOX1,HSPA8,ID4,IFI35,IFI6,IFIT1,IFITM1,IL12RB2,IL17A,IL17F,IL2RA,IL32,IL7R,ISG15,ITGB5,…	828 (15)
CG		complex		0.545	6.71e-09	ALAD,ANGPTL4,AR,AREG,ARHGAP20,ARHGAP6,BAMBI,BCL2,BLM,BMP6,BMPR1B,BRCA2,C1R,CASP4,CAT,CCL2,CCL20,CCNA2,CCND1,CCNE2,CD24,CD34,CDC45,CDC6,CDK1,CFB,CNN1,CRISPLD2,CRYAB,CXCL8,CYP1B1,DMD,DTL,DUSP6,E2F7,E2F8,EGR1,EPB41L4B,EPHB6,EPSTI1,EREG,F3,FAT4,FGF7,FJX1,FOS,FOSL1,FST,G0S2,GNA15,GYS1,HELLS,HK2,HLA-DOB,HLA-E,HMGCS1,HSD17B2,IFI16,IFNGR1,IL1A,IL20,IRS2,ITGB5,JUNB,KCTD11,KRT34,LMCD1,MAF,MCM10,MELK,MMP1,M…	913 (15)
BTK	0.479	kinase	Inhibited	-5.073	6.8e-09	BBC3,CCR7,CD274,CD38,CD69,CDC25A,CDKN1A,CXCL10,CXCL8,CXCL9,CXCR4,HMOX1,IFI35,IFI44L,IFIT1,IFIT3,IFITM1,IL10RA,IL1A,IL1B,IL21R,IL4I1,IRF1,IRF9,ISG15,ISG20,ITGAX,MX1,MX2,OAS2,OAS3,STAT1	740 (17)
BMP4	0.842	growth factor		-0.879	6.82e-09	ACTA2,ADCYAP1R1,APCDD1,ARC,ARHGEF28,AXIN2,BAMBI,BCL2,BHLHE41,CCND1,CCR7,CDKN1A,CEBPB,CHST1,CNN1,COCH,DEPP1,DIO2,DKK3,EGR1,ELF3,EPCAM,FGF1,FZD4,FZD5,GATA3,GLIS1,GPER1,HEY1,HIC1,HK2,ID1,ID4,IL1A,INHBB,KIT,KLF9,KRT7,LRP4,LYN,MFAP5,MITF,MMP3,MSX1,MXD1,NES,OVOL1,PGF,POSTN,PPARD,PPARG,PRDM1,PRKCB,PRKD1,PSG4,PTCH1,RAPGEF3,RET,RHOB,S100P,SHB,SLC13A4,SMAD9,SMARCA2,SOX2,SPARC,SPNS2,STAR,TAGLN,TLE2,TNNT2,VE…	751 (19)
IRF3	0.253	transcription regulator	Inhibited	-3.709	6.84e-09	AHNAK,ARG2,BIRC3,CCL2,CD1B,CDKN1A,CXCL1,CXCL10,CXCL8,FGF1,FN1,FST,FUT2,GBP1,GLI3,ICAM1,IFI27,IFI44,IFI44L,IFI6,IFIH1,IFIT1,IFIT3,IL17A,IRF7,ISG15,ISG20,JUNB,MFAP2,MMP3,MMP9,NOS2,OAS1,PLAG1,PLCG2,PNP,RIGI,RSAD2,SORL1,TIMP3,TSLP,VIM	687 (15)
CREBBP	0.749	transcription regulator		-1.071	6.84e-09	AR,BCL2,BIRC5,CCND1,CDKN1A,CXCL10,CXCL8,CXCL9,CYBB,EGR1,FGF2,FOS,FOSB,FUT7,HLA-B,HMGCS1,IRF1,ISG15,LDLR,MMP9,MST1,NABP1,NOS2,NR4A3,PCK1,PGR,PTGS2,RARB,SELE,SERPINA3,SERPINE2,SLC1A2,SMPD3,SOD2,STAR,TAGLN,TLR2,TMPRSS2,TNFSF10,TWIST1,ULBP2,VEGFA	738 (18)
ZFP36	-1.567	transcription regulator	Activated	3.184	6.93e-09	AHRR,BIRC3,CD36,CDC6,CDKN1A,CENPA,FOS,HIF1A,IL12B,IL17A,IL23A,IRF1,KIF11,KIF18A,MMP1,MMP2,NEK2,NUF2,PBK,PLAUR,PRC1,PTGS2,TOP2A	804 (16)
IFNAR2	-0.249	transmembrane receptor		-1.913	6.93e-09	CXCL10,CXCL11,HERC5,HSH2D,IDO1,IFI44,IFI6,IFIH1,IFITM1,ISG15,KLRC4-KLRK1/KLRK1,LAMP3,MX2,OAS1,OAS2,PSME2,RIGI,SEPTIN4,TNFSF10,TRIM22,UBE2L6,USP18,XAF1	382 (10)
QKI	0.286	other	Activated	2.395	6.93e-09	CCND1,CD274,CDKN1A,CXCL10,DDX60,FN1,FSCN1,GBP1,HERC5,IFI44L,IFIH1,IFIT3,MFAP5,RIGI,RSAD2,SAMD9,SAMD9L,STAT1,TAGLN,TNFSF10,TNNT2,TRIM22,VIM
lipoteichoic acid		chemical - endogenous non-mammalian	Inhibited	-4.35	6.93e-09	BCL2,CCL2,CCR5,CD14,CD83,CXCL8,CXCR4,DEFB4A/DEFB4B,HMOX1,IL12B,IL17A,IL1B,IL1RN,MMP9,MYD88,NLRP3,NOD2,NOS2,NR4A3,PTAFR,PTGS2,TLR2,TLR7	509 (13)
cholesterol		chemical - endogenous mammalian		0.85	7.65e-09	ABCA2,APOB,APOE,AQP9,AREG,ARG1,C15orf48,CAV1,CCL2,CCR2,CD14,CD68,CES1,CXCL8,CYP27A1,DES,F3,FGF2,GBA1,GLI2,GLI3,HBEGF,HMGCS1,ICAM1,IL1A,IL1B,IL1RN,ITGAX,KLF11,LDLR,LEPR,LGALS3,LPL,MME,MMP1,NCF2,NOS2,NR1H3,NR4A3,PCSK9,PTGS2,RGCC,SLC28A3,SLC7A5,STARD4,TIMP3,TM4SF19	1035 (19)
N-acetylmuramyl-L-alanyl-D-isoglutamine		chemical - endogenous non-mammalian	Inhibited	-3.19	9.74e-09	AOX1,BDKRB2,CCL2,CLDN1,CXCL11,CXCL8,DEFB4A/DEFB4B,DMBT1,ICAM1,IDO1,IL12B,IL1B,IL23A,IL2RA,MMP9,NOD2,PTGS2,TREM1	650 (14)
RNY3		other	Inhibited	-4.472	9.89e-09	BATF2,CXCL10,DDX60,EPSTI1,HERC5,IFI44,IFI44L,IFIT1,IFIT3,IFITM3,ISG15,LAMP3,MX1,OAS1,OAS2,OAS3,OASL,RSAD2,RTP4,XAF1	622 (7)
EZH2	-1.03	transcription regulator		-0.789	1.07e-08	ACKR3,ADRB2,ALOX5AP,ALPL,AXIN2,BCL2,BGN,BIRC3,BMPR1B,C15orf48,CA6,CABLES1,CADPS,CCNA2,CCNB1,CCND1,CCNE2,CDKN1A,CDKN1C,CEMIP,CHRM3,CLDN10,CLEC3B,CRISPLD2,CSF3R,CXCL1,CXCL10,CXCL11,CXCL2,CXCL8,CXCR4,CYB5R2,CYP1B1,DENND2A,EGR1,EPDR1,EZH2,FADS2,FBLN1,FBXL7,FHOD3,FN1,FOXA1,FRZB,GATA3,GOT1,GPR68,ICAM1,IL10RA,IL17A,IL23A,IL36A,JDP2,KRT6B,KRT81,KYAT1,LCN2,LYPD6B,MMP2,MMP7,MMP9,MPZL2,MYEOV,NCOA7,NES,NKD2,…	822 (21)
MAPK14	-0.82	kinase	Inhibited	-3.226	1.12e-08	ABCA3,ACP5,ACTA2,ALOX5AP,AREG,AXIN2,CCL2,CCND1,CCR7,CD83,CEBPD,CXCL1,CXCL2,CXCL8,DUSP6,EFEMP1,FGFBP1,FN1,FOS,HSPA12B,ICAM1,IL12B,IL1B,IVL,JUNB,LDLR,MAPT,MMP1,MMP3,MMP9,MUC5B,PLAUR,PTGS2,S100A8,S100A9,SGK1,SH2D2A,SOCS3,SPRR1A,SPRR2A,TIMP2,TLR2	637 (13)
HDAC1	-0.897	enzyme		1.529	1.15e-08	ALCAM,ALOX5AP,AR,AXIN2,BAMBI,BBC3,BRCA2,CCNA2,CCNB1,CCNB2,CCND1,CCNE1,CCNE2,CDC25A,CDC25C,CDC6,CDK1,CDKN1A,CEACAM1,CLDN1,CXCL1,CXCL8,EGR1,EHMT2,FGFBP1,FLG,FN1,FOS,FOXM1,FOXP3,GSTP1,H2AX,HLA-A,ID1,IL17A,IL1A,IL1B,LCN2,MME,MMP9,PPARD,PTGS2,RHOB,RRM2,SLC15A1,SLC8A1,SMN1/SMN2,SOX2,TAGLN,TGFBR2,TOP2A,TPX2,TYMS,VEGFA	903 (22)
YBX1	-0.504	transcription regulator	Inhibited	-2.113	1.27e-08	ACTA2,ANG,APOL2,BCL2,CCL20,CDH20,CDKN1A,CIRBP,CXCL1,CXCL2,CXCL8,DEFB4A/DEFB4B,EFEMP1,EPHA2,EREG,F3,FGF2,FGF7,FGFR1,FOS,HIF1A,HLA-DQB1,HLA-DRA,ICAM1,ID1,IL1A,IL1B,MMP1,MMP12,MMP3,MYCL,OSM,PDGFB,PDGFRB,PLAUR,PLXNA2,PTGS2,QSOX1,RELN,RRM2,SPON1,TRIM14,USP2	855 (17)
ESRRA	-0.786	transcription regulator	Activated	2.243	1.27e-08	ABCC9,ACTC1,ALAS1,ALDOC,CACNB1,CASQ2,CCL2,CCL20,CCR7,CDC6,CKMT2,CYCS,ENO1,FABP4,GAPDH,GOT1,GSDMA,GSDMB,HK2,HMOX1,ICAM1,IDH3A,IKZF3,IL32,KCNJ11,KCNJ8,KRT10-AS1,KRT15,KRT19,KRT25,KRT31,KRT32,KRT34,KRT35,LIPE,LPCAT1,LPL,LTF,MMP2,MSX1,NEXN,NR1D1,PDK4,PLIN1,PLN,PPARG,PPARGC1A,PPARGC1B,PPP1R1B,RAPGEFL1,RYR2,SGCG,SLC8A1,SNTA1,SSPN,STAC2,THRA,TNNT2,TOP2A,TPI1	852 (18)
PGR	1.786	ligand-dependent nuclear receptor		1.787	1.28e-08	AKR1C3,ALDH1A3,AMD1,AREG,ATP1B1,BIRC3,BUB1,CCN5,CCNB1,CCNB2,CCND1,CDC20,CDC6,CDK1,CDKN1A,CDKN1C,CEBPB,CEBPD,CKAP4,CTSD,CXCL8,DDX60,DNAJB4,EDN1,ELL2,F3,FN1,FOS,GAL,GAS6,GATA3,GBP1,GLUL,GOT1,GPER1,HBA1/HBA2,HBEGF,HPCAL1,HSD17B1,HSPA2,ICAM1,ID1,IFI16,IFI27,IFI35,IFI44,IFI44L,IFIT1,IFIT3,IGFBP5,IRF7,IRS2,ISG15,KLF11,KLF9,KRT18,LAMB2,LDLRAD4,MAD2L1,MATK,MFAP5,MX1,MX2,MYCN,OAS1,OAS2,OAS3,OASL,PGR,PIP5K…	1093 (21)
NFkB .1		group	Inhibited	-2.842	1.67e-08	AR,BCL2,BIRC5,CASP4,CCL2,CCND1,CCR7,CDKN1A,CFLAR,CXCL10,CXCL8,F3,FN1,GSDMD,ICAM1,IL17F,IL1B,IRF1,ISG15,LIPE,LPL,MMP2,MMP9,NCAM1,NLRP3,NOS2,PLAT,PLAUR,PLIN1,PLP1,POU3F1,PTGS2,RRM2,S100A8,S100A9,SELE,TNFSF10,VEGFA	568 (15)
tetrachlorodibenzodioxin		chemical toxicant		-0.999	1.79e-08	ABCB6,ACOT7,ACTA2,ADCY4,AHRR,ALCAM,ALDH1A3,ANKRD22,ARNT2,BACH2,BCL2,CCN2,CCND1,CCT5,CD274,CDC25B,CDCA5,CDKN1A,CDKN1C,CEBPB,CRYAB,CTSD,CXCL8,CYP1A1,CYP1B1,CYP2C18,CYP2S1,DUSP6,EBF1,EGF,EREG,F3,FOS,GAS1,GNG11,GOT2,IGF2,IL1B,IL2RA,IRF1,ITGAL,ITGAX,JCAD,LPAR1,MAD2L1,MGP,MMP1,MTMR7,MYH11,NFATC2,NNAT,PCLAF,PGR,PLAUR,PODXL,POU6F1,PRDM1,PRKCA,PRKCB,PTGS2,S100A8,SAA1,SAT1,SAXO4,SLC23A2,SLC2A4,SLC7A5,SMTN,…	987 (18)
SREBF2	-0.357	transcription regulator		1.421	1.8e-08	AREG,BIRC5,CCN2,CDKN1A,CXCL1,CXCL8,CXCR4,CYP4F2,FABP7,GLI2,GLI3,HLA-A,HLA-B,HLA-C,HMGCS1,ICAM1,IFIT1,IFIT3,IFNGR1,IRF1,IRF7,LDLR,MX1,NLRP3,OAS1,OAS3,PCSK9,PPARG,STAR,TAP1,TAP2	983 (24)
CD40LG		cytokine	Inhibited	-5.838	1.85e-08	A4GALT,ALCAM,BAK1,BATF,BCL2,BCL2A1,BIRC3,CCL17,CCL2,CCL20,CCL22,CCN2,CCR1,CCR2,CCR5,CCR7,CD207,CD38,CD69,CD83,CDC25B,CFLAR,CLU,CSF2RA,CTSC,CXCL1,CXCL10,CXCL2,CXCL8,CXCR4,CYP1B1,DUSP2,E2F2,EGR1,EIF2AK2,EIF2S1,F3,FFAR4,FOS,FSCN1,FURIN,G0S2,GBA1LP,GCH1,GPR183,GZMB,HIF1A,HK2,HLA-DQA1,ICAM1,IDO1,IFI44,IFI6,IFIT1,IFIT3,IFITM1,IL10RA,IL12B,IL12RB1,IL13RA1,IL1A,IL1B,IL21R,IL2RA,IL36A,IL4R,IL7R,IRF1,ISG15…	922 (14)
troglitazone		chemical drug		1.128	2.07e-08	ABCA12,ACTA2,ADIPOQ,ALAS1,AR,ATP10B,AXIN2,BAK1,BCL2,BIRC3,BIRC5,CAV1,CAV2,CCL2,CCNB1,CCND1,CD36,CDC25A,CDKN1A,CEACAM5,CEBPD,CFD,CFLAR,CRYAB,CXCL1,CXCL10,CXCL11,CXCL8,CXCL9,CYP1A1,CYP3A4,CYP3A5,E2F2,ECT2,EGR1,EIF5,FABP3,FABP4,FADS2,FGGY,FN1,FOS,HBA1/HBA2,HLA-DRA,HMGB3,HMMR,HMOX1,HSPA5,ICAM1,IL1B,KIF14,LPL,ME1,MKI67,MME,MMP3,MMP9,MYH11,NCAPH,NCF1,NEIL3,NUF2,PADI2,PPARG,PRODH,PTGS2,RACGAP1,SELE,SKA3…	662 (16)
MYBL2	-2.355	transcription regulator	Inhibited	-2.459	2.17e-08	AURKA,BCL2,BIRC5,BUB1,CCNA2,CCNB1,CCNB2,CDC25B,CDCA3,CDK1,CENPE,CLU,EIF4EBP1,FOXM1,IGFBP5,MYBL2,PLK1,RRM2,TOP2A,UBE2C,VIM,WNT5A	491 (10)
TMPRSS2-ERG		fusion gene/product		0.741	2.25e-08	ADAMTS12,AREG,B3GNT3,BBC3,C15orf48,CARD6,CBX2,CCNB1,CEBPB,CHAC1,CREB3L1,CSTA,DUSP8,EREG,FHOD3,FSCN1,GNG11,GPRC5B,GSTP1,HCAR1,ID1,IFI44,IL1A,KLF11,KLF9,KLK8,KREMEN2,KRT16,LFNG,LONRF2,LPL,MEGF6,MME,MMP9,MYEOV,OASL,PLAT,PLXNA2,PPARG,PSPH,ROR1,SAMD9,SAMD9L,SCARA5,SFRP1,SLC7A11,TCEA3,TGFBI,TLR2,TSPAN2,ZEB1	649 (7)
NFKBIZ	-1.785	transcription regulator	Inhibited	-3.379	2.35e-08	CCL20,CXCL8,DEFB4A/DEFB4B,ELF3,IL12B,IL23A,IL36G,LCN2,MMP3,S100A7,S100A8,S100A9	733 (13)
tyrphostin AG490		chemical drug	Activated	3.115	2.42e-08	ACTA2,BCL2,BIRC3,BIRC5,CCL2,CCN2,CD24,CD274,CD68,CDKN1A,CXCL8,EDN1,FGF2,FOXP3,HIF1A,ICAM1,IL1B,IRF1,MMP9,NOS2,PLA2G2A,PTGS2,PTTG1,SAA1,SOCS3,SOD2,STAR,STAT1,TAGLN,TNFSF10,TWIST1,VEGFA	890 (20)
TFAP2A	0.502	transcription regulator		-0.21	2.42e-08	ALCAM,APOE,BCL2,BIRC3,BIRC5,CCL27,CCN5,CCND1,CDKN1A,CXCL1,CXCL2,CXCL8,DCLK1,E2F2,E2F8,EREG,EZH2,F2R,FOXA1,FREM2,GEM,GM2A,IGF2,IL12B,IL20,IL32,ITGBL1,MMP2,MMP9,MT2A,NOS1,PLAAT3,PLAUR,PODXL,POR,PPARD,PPARG,RAD51,RRM2,S100A9,SMPD1,SOD2,TPM1,TYMS,VEGFA	873 (20)
STAT6	-0.114	transcription regulator		-0.009	2.42e-08	ACP5,ANO1,AREG,ARG1,BCL2,BMAL2,CCL17,CCL2,CCL20,CCL22,CDKN1A,DDAH1,EGR1,FABP4,FCER1G,FCGR1A,FN1,FOXP3,GATA3,IL17A,IL1A,IL1RN,IL2RA,IL4R,IRF1,IRF9,LDLRAD3,LIF,LPIN2,MAF,MMP12,MMP28,PDCD1LG2,PTGS2,SAMD4A,SCN9A,SELE,SERPINB3,SERPINB4,SLC25A25,SOCS1,SOX13,TFF3,TIMP3,TLE1	748 (15)
molybdenum disulfide		chemical reagent	Inhibited	-4.901	2.54e-08	ABCA3,ACTA2,ACTG2,AKR1B10,AKR1C1/AKR1C2,AKR1C3,CCL2,CD248,CFB,CNN1,COL11A1,COL16A1,CPNE7,CRYAB,CSF2RB,CTPS1,CTSC,CXCL8,DUSP6,EFHD1,ELN,EXTL1,FHL1,FLG,FN1,FNDC1,FZD7,HAPLN3,HMOX1,HSPB7,IFI44,IFIT1,IGFBP5,ITGA11,ITGA7,LAMA5,LIMS2,LMCD1,LMOD1,LRRC17,MEGF6,MGST1,MLPH,PDGFRB,PFKFB4,PODN,PPP1R14A,SAA1,SCD5,SPARC,SYNPO2,TINAGL1,TMEM171,TNS1,TPM1,TPM2,TSLP
TAB1	0.389	enzyme	Activated	2.845	2.58e-08	BIRC3,CCL20,CCND1,CDKN1A,CFB,CH25H,CXCL10,CXCL8,GBP1,GCH1,IFIH1,IFIT1,IL1B,IRF7,MMP2,MMP9,SAA1,SELE,TNFSF10,TNFSF13B,XAF1	604 (13)
CREB1	0.336	transcription regulator	Inhibited	-2.976	2.88e-08	AURKA,BCL2,BIRC5,CCNB1,CCND1,CD3D,CD68,CDCA8,CEBPB,CEBPD,CXCL8,DIO2,DMBT1,EGR1,FN1,FOS,FOSB,FOXP3,FUT7,HLA-DRA,HMOX1,HSPA5,ID1,IL1B,IL2RA,ING4,KPNA2,LDLR,LORICRIN,MITF,MKI67,MMP1,MUC5B,MYBL2,NR4A3,PCK1,PTGS2,RAD54L,REN,SOD2,TF,VEGFA	757 (17)
forskolin		chemical toxicant	Inhibited	-2.663	2.89e-08	ACP5,ACTA2,ACTG2,ACTN1,AGTR1,AKAP12,ALPL,AQP5,AREG,ATP1B1,BCL2,BCL3,BID,BIRC5,CALM1 (includes others),CALR,CASP4,CCL13,CCL2,CCN2,CCNB1,CCNB2,CD14,CDK14,CDKN1A,CDKN1C,CDKN3,CIDEC,CRISPLD2,CXCL1,CXCL13,CXCL2,CXCR4,CYP27B1,DCT,DIO2,DUSP14,DUSP9,EDN1,EGR1,ELL2,EREG,EZH2,FN1,FOS,FOSB,GAB2,GBP1,GEM,GK,GNLY,GPRC5B,GRIP1,GSTP1,GTSE1,HAS3,HK2,HLA-DRA,HMOX1,HSD11B1,HSD17B1,ICAM1,ID1,IGF2,IL17A,IL1B,IL2RA,I…	895 (17)
salmonella minnesota R595 lipopolysaccharides		chemical - endogenous non-mammalian	Inhibited	-2.998	3.31e-08	ARHGAP25,C8orf44-SGK3/SGK3,CCL2,CCL20,CCL22,CD83,CXCL1,CXCL10,CXCL2,CXCL8,CXCL9,FOSL1,HLA-DPB1,HLA-DQA1,HLA-DRA,IL1A,IL1B,IRF8,MT1X	620 (13)
NCOR2	1.023	transcription regulator		0.73	3.31e-08	AR,AXIN2,BCL2,BIRC3,CCND1,CD69,CDKN1A,CXCL8,CYP3A4,FOS,IL12B,IL1B,OSM,PGR,PLA2G2A,PTGS2,RARB,STAR,USP17L2 (includes others)	790 (23)
OLFM4-RET		fusion gene/product	Inhibited	-4.082	3.37e-08	ARC,CCL2,CCR4,CD53,CXCL8,CYTH4,EGR1,FOS,FOSB,FOSL1,GZMB,JUNB,KLK6,KRT16,KRT17,KRT79,MMP1,MMP3,PRR9,SERPINB3,SERPINB4,TMPRSS4,TRAC,USP17L2 (includes others)	623 (14)
PDCD1		transmembrane receptor		1.08	3.5e-08	BATF,CCNA2,CD3D,CST7,CXCL8,FAR2,FGFBP2,GNLY,GZMA,GZMB,IL2RA,IRF9,KPNA2,MKI67,PADI2,SLC7A5,STAT1,TOP2A	813 (17)
trichostatin A		chemical drug		1.814	3.53e-08	ADAMTS5,ADGRL2,AKAP12,ALPL,AMOT,ANGPT1,APOE,AR,AREG,ATG2A,BAK1,BBC3,BCL2,BCL2A1,BID,BIK,BRCA2,C8orf44-SGK3/SGK3,CA6,CA9,CCL2,CCL20,CCNB2,CCND1,CCR7,CD14,CD28,CD36,CDK1,CDK5R1,CDKN1A,CDKN1C,CFLAR,CHEK1,CLDN1,CLDN10,CLEC3B,CLU,CNTN1,COCH,COLEC12,CRABP2,CSF3R,CTPS1,CTSB,CTSD,CTSF,CXCL1,CXCL10,CXCL2,CXCL8,CXCR4,CYBB,CYP1A1,CYP3A4,CYP3A5,CYP46A1,DDR2,DKK2,DLC1,DNASE1L3,DNM1,DSG2,E2F8,EFNB2,EFNB3,EHMT2…	861 (16)
FOXO1	0.932	transcription regulator	Inhibited	-3.767	3.71e-08	ADIPOQ,ALAS1,ANLN,ASPM,BCL2,BCL2A1,BID,BIRC3,BIRC5,CAT,CCL20,CCN2,CCNB1,CCNB2,CCND1,CCR7,CDK1,CDKN1A,CDKN1C,CEBPD,CENPF,CFLAR,CLDN5,CXCL10,CXCL8,DEFB4A/DEFB4B,DEPDC1,DEPP1,DIO2,DLGAP5,EDN1,EGR1,EIF4EBP1,FABP4,FOXM1,FOXP3,GABARAPL1,GPX3,HMOX1,HYOU1,IL17A,IRS2,KIF11,KIF18A,MMP1,MMP3,MMP9,NCAPG,NEK2,NUSAP1,OVOL1,PCK1,PDK4,PPARG,PPARGC1A,PRC1,PRDM1,PRG4,PTPRC,SELL,SGK1,SOD2,SOX2,SPC25,SPRY2,TNFRSF9,T…	783 (20)
TWIST1	1.495	transcription regulator		-1.736	3.72e-08	ACTA2,AR,BCL2,BST2,CBX2,CCL2,CDKN1A,CLU,CXCL8,DCN,DDR2,DPYSL3,EPCAM,EZH2,FMOD,FN1,FOS,FOSL1,ICAM1,IFI27,IFI6,IFITM1,IRF9,ISG15,ISG20,MMP1,MMP2,MMP9,MX1,MX2,OAS1,OAS2,OAS3,OASL,PPARGC1A,RELB,RHOC,RSAD2,SALL4,SOX2,USP18,VEGFA,VIM,XAF1,ZEB1	813 (21)
fulvestrant		chemical drug	Activated	2.021	3.76e-08	ACOX2,AREG,AURKA,BAK1,BCL2,BIK,BIRC5,BLM,BRCA2,CASP4,CAV1,CAV2,CCDC80,CCL2,CCN5,CCNA2,CCNB1,CCND1,CCNE1,CDC20,CDC25A,CDC25B,CDK1,CDKN1A,CEBPD,CENPF,CTSD,CTSL,CXCL10,CXCL11,CYCS,F2R,FABP4,FEN1,FOXM1,GAB2,GAL,GSTP1,GTSE1,H2AX,H2AZ1,HOXC4,ID1,IGFBP5,INHBB,IRF1,KIF11,LDLR,LEPR,LRP8,MB,MMD,MYO1B,NME1,NOS1,PDCD4,PGR,PLK2,PPARG,PTGS2,RAD51,SAPCD2,SELENOP,SEMA7A,SERPINB9,SLC22A5,SLC7A5,SMPD1,SNCG,STC1,TF…	1074 (23)
METTL3	0.295	enzyme		-1.69	3.97e-08	ACTA2,AKR1B10,ANXA1,ATP1A2,CCL2,CCR1,CD274,CDKN1A,CSPG4,CXCL10,CYCS,DES,EGF,FAT4,HLA-DQB2,ICAM1,IL1B,LYZ,NLRP1,NLRP3,PDGFRB,PLA2G2A,PLA2G4E,PLP1,PNLIPRP3,PPARGC1A,PTCH1,PTPN14,PTPRC,RAC3,SERPINE2,SLC13A2,SLC4A11,SLC7A11,STEAP4,TWIST1,VIM	849 (20)
CTLA4	-3.335	transmembrane receptor		1.617	4.3e-08	CCNA2,CD3D,CD83,CTLA4,CXCL8,FAR2,FGFBP2,GZMB,ICAM1,ICOS,IDO1,IL12RB1,IL12RB2,IL2RA,ITGAX,KPNA2,LAMP3,MKI67,PADI2,SELE,SLC7A5,TOP2A,TPX2	662 (17)
RAS		group		-0.356	4.6e-08	AURKA,BCL2,CAV1,CCL2,CCND1,CD274,CDKN1A,CSF3R,CXCL8,EDN1,EGR1,FN1,FOS,FOSL1,HMOX1,IL1A,IL1B,IVL,LDLR,LIF,MMP1,MMP9,MUC5B,MYH11,NOS2,PDCD4,PLAUR,PML,PPARD,PRDM1,PTGS2,SERPINE2,SOD2,STAT1,TG,VEGFA,VIM,ZEB1	838 (18)
ADIPOQ	4.611	other		-1.747	4.76e-08	ACTA2,ADIPOQ,BCL2,BCL3,CCL2,CCL20,CCN2,CCND1,CXCL1,CXCL10,CXCL11,CXCL8,CXCL9,F3,FADS2,FN1,FOS,HBEGF,HMOX1,ICAM1,IL1B,LDLR,LEP,LEPR,LPL,MMP1,MMP3,NOS2,PDCD4,PTGS2,SHC1,SOCS3,SOD2,STAT3,TNIP3	602 (12)
Jnk		group	Inhibited	-2.701	4.84e-08	ACTA2,BIRC3,BIRC5,CCL2,CCL22,CCN2,CCND1,CCR7,CD209,CD69,CD83,CFLAR,CRIP2,CXCL8,CXCR4,EDN1,F12,F3,FN1,FOS,FOSB,HMOX1,HSPA5,ICAM1,IL12B,IL19,IL1A,IL1B,IL23A,IL2RA,MMP1,MMP12,MMP2,MMP3,MMP9,NCF1,NOS2,PDGFB,PLAT,PLAUR,PLSCR1,PTGS2,RAD51,S100A12,SELE,SESN2,SOD2,TGFBR2,TNFRSF10A,TWIST1,ZFP36	966 (14)
curcumin		chemical drug		1.654	5.09e-08	A4GALT,ABCC1,ACTA2,ADAMTS4,ADAMTS5,ADIPOQ,APOE,AQP1,AR,ATOX1,ATP1B2,BBC3,BCL2,BIRC3,BIRC5,CASP10,CAV1,CCL2,CCN2,CCNB1,CCND1,CCNE1,CD24,CD36,CDK1,CDKN1A,CEBPB,CFLAR,COX7B,CRY2,CXCL1,CXCL8,CXCR4,CYP1A1,EDN1,EGR1,EIF4E,EZH2,F3,FGF2,FOS,FOSB,FOSL1,GABBR1,GLUL,GSTP1,HIF1A,HMOX1,ICAM1,IGFBP5,IL17A,IL1B,IVL,JUNB,KCNB1,LEP,LSP1,MAPT,MMP1,MMP2,MMP3,MMP7,MMP9,NAMPT,NCAM1,NOS2,PGF,PPARG,PPARGC1A,PTGIS,PTGS2…	704 (14)
doxorubicin		chemical drug		-0.077	5.12e-08	ABCA3,ABCC1,ABCC3,APOBEC3B,AR,AREG,ARVCF,AURKA,BAK1,BBC3,BCL2,BCL2A1,BIK,BIRC3,BIRC5,BRCA2,BUB1B,CAT,CCL2,CCNB1,CCND1,CD274,CD47,CDC25B,CDC25C,CDK1,CDK14,CDKN1A,CDKN3,CENPA,CFLAR,CHEK1,CKAP4,CLU,CTSB,CTSD,CXCL1,CXCL2,CXCL8,E2F2,EGR1,EREG,EXO1,F3,FBLN1,FOS,FOXM1,FOXP3,H2AX,HBEGF,HIF1A,HMOX1,HSPH1,ICAM1,ID1,IL1B,IRF1,IRF7,KIF20A,KLRC4-KLRK1/KLRK1,KRT18,KRT8,LGALS3,LGALS3BP,MAD2L1,MMP2,MMP9,MST1,NCA…	801 (18)
STAT3/STAT3		complex	Inhibited	-2.308	5.42e-08	ARG1,BCL2,BIRC3,BIRC5,CCNA2,CCND1,CD36,CDKN1A,CXCL13,FOS,FPR1,HIF1A,ICAM1,IL17A,IL4R,RORC,SERPINA3,SOCS3,SOD2,TIMP3,VEGFA,WNT5A	687 (16)
STAT2	-0.91	transcription regulator	Inhibited	-3.389	5.42e-08	APOBEC3A,BCL2,CAV1,CXCL10,CXCL8,GBP1,IFI27,IFI35,IFI6,IFIT1,IFIT3,IFITM1,IRF1,IRF9,ISG15,MX1,OAS1,OAS2,RSAD2,TNFSF10,USP18,WARS1	377 (14)
CIP2A	-1.44	other		-0.106	5.65e-08	ACTG2,BCL2,CFB,CIP2A,COL8A1,CORO6,CRYAB,CYSRT1,DCN,DSC2,E2F2,EGR1,ELAPOR1,FOS,FOSB,GPR183,H2BC12,HK2,LRP4,MFAP5,NPTX1,PDE2A,PDGFRB,PDK4,PLAUR,PRG4,PSG4,RAB31,RHOC,S100A16,SAT1,SCIN,SERPINE2,SLC16A3,SNCA,ZDHHC11	488 (7)
PAF1	-0.794	other	Inhibited	-4.2	5.65e-08	BAMBI,BIRC3,HELZ2,HERC5,IDO1,IFI44,IFI44L,IFIT3,IFITM3,ISG15,ISG20,MXD1,NFKBIZ,OAS2,OAS3,OASL,PLAUR,PNP,RAET1L,RIGI,SDC4,SERTAD1,SOD2,ULBP2,ZFP36	327 (7)
IFNA1/IFNA13		cytokine	Inhibited	-4.118	5.65e-08	AR,CD274,CD69,CD83,CXCL10,CXCL11,CXCL9,CYP1A1,CYP3A5,GEM,IFI27,IFI6,IFIH1,IFIT1,IFITM1,IRF1,ISG15,MX1,OAS1,OAS2,PLSCR1,RSAD2,STAT1,UBE2L6,ZBP1	662 (17)
CBX5	0.225	transcription regulator		-1.008	5.66e-08	AHSA2P,AKR1C3,ANKRD22,AXIN2,BIRC5,C15orf48,C9orf152,CD24,CD68,CDC25A,CDC6,CEACAM1,CEMIP,CYP1B1,CYP2J2,FGFBP1,FOXA1,GCHFR,GDPD3,GRHL3,H1-2,H2AC18/H2AC19,IGFL2,KIT,LCN2,MMP7,OAS1,PPARG,PRR15L,QPRT,S100P,SBSPON,SELENBP1,SERPINA3,SLC2A10,SNTB1,TCEAL1,TCEAL3,TFF3,TGFBI,TIMP4,TMEM30B,TNFRSF6B,TSPAN8,TXNIP
IRF2	0.188	transcription regulator		-1.043	5.86e-08	ANG,BCL2,CCND1,CD14,CD274,CDKN1A,CEACAM1,CENPN,CES1,CFB,CIDEC,CMTM4,CYP4F11,DNAJB6,EXOSC3,FCGBP,GBP1,GSDMD,ID1,IFI35,IL12B,ISG15,LCN2,MAPK6,MMP7,NAMPT,OAS1,PSME2,S100P,SLC7A1,SRGN,SRXN1,TAP1,TAP2,TAPBP,TNFSF10,TNFSF13B,TPM1,TRIM21,UBE2L6	770 (21)
NB115		chemical reagent		1.941	5.98e-08	AURKA,AURKB,BIRC5,CCNA2,CCNB1,CCNB2,CCNE2,CDC25B,CDK1,CENPA,FOXM1,GTSE1,PLK1
ionomycin		chemical reagent	Inhibited	-2.051	6.25e-08	ATP2A3,BCL2,BCL2A1,BID,CCL2,CCR4,CD69,CIDEC,CTLA4,CXCL10,CXCL8,EGR1,EIF2AK2,EIF4E,EIF4EBP1,FCGR1A,FOS,GATA3,GCH1,GEM,GZMB,HIF1A,HK2,HPSE,HSPA5,ICAM1,ICOS,IL17A,IL2RA,IL4I1,ITGAL,KCNN4,LDLR,MAF,MMP9,PPARG,PRF1,PTAFR,PTGS2,RORC,SGK1,SLAMF1,STAT3,TNFRSF18,TNFRSF6B,TNFSF10,ZBTB16	626 (16)
PIK3CA	0.24	kinase		0.042	6.64e-08	ADAMTS5,ARG2,ATOH8,BIRC3,BIRC5,BMP6,CA9,CCDC80,CCL13,CCL20,CCNB1,CCND1,CD14,CD24,CDK1,CHAC1,CLDN1,CXCL13,CXCL8,CXCR4,DDX60,DEFB4A/DEFB4B,DSG3,EDIL3,EPN3,F3,FOXM1,GAS1,GPC6,GPR68,HERC5,HIF1A,HK2,HMOX1,IFI44,IGF2,IL19,IRS2,LIF,MEST,MFAP5,MMP1,NOS2,NR1D1,OASL,PALM,PDGFB,PFKFB4,PLCG2,POSTN,PTGS2,RARRES2,RSAD2,RUNX1T1,SLIT3,SPRY2,TGM1,TNFSF10,TREM1,VEGFA,VIM	910 (15)
TLR4	-0.302	transmembrane receptor	Inhibited	-5.531	6.71e-08	ALDOA,AREG,BAMBI,CASP7,CCL2,CCL20,CCR5,CCR7,CD274,CD38,CXCL10,CXCL8,CXCR2,CYP27B1,DEFB4A/DEFB4B,EREG,F3,HK2,HPSE,ICAM1,IL12B,IL17A,IL1B,IL23A,IL2RA,IRAK3,IRF7,LCN2,MMP1,MMP9,MX1,MYD88,NOS2,NR4A3,PGR,PRDM1,PTGS2,RELB,SELE,SLC7A11,SOCS1,SOCS3,SOD2,TLR2,TNFSF10,TPM1,TREM1,TSLP,XBP1	908 (13)
PPARD	-1.947	ligand-dependent nuclear receptor		-1.09	7.46e-08	ACACB,ANGPTL4,APOB,APOE,BIRC5,CCL20,CCNE1,CEBPB,CERS3,CH25H,CXCL1,CXCL2,CXCL8,CXCR2,CYP27A1,CYP39A1,CYP3A4,CYP46A1,EGR1,FABP3,FN1,GLI2,GLI3,GPR183,HMGCS1,HMGCS2,IGFBP2,LDLR,NR1H3,NR4A3,PDK4,PPARD,PPARG,PTGS2,RASGRP1,RORC,SAT1,VEGFA	577 (17)
mir-96		microRNA	Inhibited	-3.844	7.47e-08	CMPK2,DDX60,DDX60L,FN1,GHR,HERC6,IFI44L,IFI6,IFIT1,IFITM1,ISG15,KIF26A,NMI,OAS2,RIGI,RSAD2,RTP4,SAMD9,SLC30A7,SP110,TRANK1,VIM,XAF1,ZEB1
MAP2K6	0.353	kinase		-1.402	8.15e-08	ACP5,ACTA2,BGN,CCL2,CD83,CDC25C,CDKN1A,CXCL10,CXCL8,CXCL9,IVL,LDLR,MMP1,MMP2,MMP3,MMP9,MYH11,RELB,STAT1,TNFSF10	646 (14)
kaempferol		chemical toxicant		1.793	8.15e-08	ACTA2,BCL2,BIRC5,CCN2,CD69,CDK1,CDKN1A,CYP1A1,FN1,HMOX1,ICAM1,IL32,MMP1,MMP2,MMP9,NOS2,PTGS2,SELE,SESN2,TXNDC5	660 (14)
IL17C		cytokine	Inhibited	-3.207	9.28e-08	BCL2,CCL20,CXCL8,DEFB4A/DEFB4B,IL19,IL1A,IL1B,IL36G,IL36RN,LCN2,PI3,S100A7,S100A8,S100A9	670 (9)
ATP		chemical - endogenous mammalian		-0.472	9.33e-08	ACTA2,BIRC5,CCND1,CCR5,CCR7,CD14,CD274,CD83,CLDN1,CXCL10,CXCL8,CXCR4,F3,FOS,FZD8,H2AX,HIF1A,ICAM1,IL12B,IL1B,IL1RN,IL23A,IL2RA,LCN2,MMP1,MMP3,NLRP3,NOS1,NOS2,PTGES2,PTGS2,PYCARD,REN,SELL,TUBB3,TXNIP	614 (13)
TERT		enzyme	Inhibited	-2.986	9.53e-08	ALDH1A3,AR,BIRC5,CAV1,CCN2,CCND1,CCNE1,CD24,CDKN1A,CHEK1,COLQ,CTSC,CXCL1,CXCL10,CXCL8,DNER,DUSP6,EFEMP1,EREG,F2R,FGF2,HLA-B,ICAM1,IFI16,IFI27,IFI35,IFI44,IFIH1,IFIT1,IL13RA1,IL1B,ISG15,ISG20,KRT18,KRT19,LGR5,LIPG,LRR1,MMP1,MMP2,MMP3,MMP9,MX1,OASL,PALM2AKAP2,PDGFC,PSCA,PTGS2,RASA3,RIGI,RRM2,SOD2,SPON1,STAT3,TACC3,TK1,TWIST1,VIM,XBP1	687 (21)
SMPD1	-1.017	enzyme	Inhibited	-2.385	9.62e-08	ACKR1,CCL2,CCL20,CCL27,CCR4,CXCL1,CXCL11,CXCL2,CXCL8,CXCL9,CXCR4,CXCR5,MMP1,MYD88,SLIT2,TLR2,TNFSF10,TYMP,UGCG	726 (18)
BAPTA-AM		chemical reagent		1.789	9.62e-08	CCL2,CCL20,CDKN1A,CXCL1,CXCL10,CXCL11,CXCL2,CXCL8,CYP1A1,FN1,HSPA5,ICAM1,MMP2,PTGS2,S100A12,S100A7,S100A8,SCN9A,SELE	671 (14)
emodin		chemical drug	Activated	2.778	9.79e-08	ABCC1,ADIPOQ,AR,BCL2,BIRC5,CCR1,CLDN5,CXCL8,CXCR4,CYP1A1,CYP1B1,FN1,HSPA5,ICAM1,IL1B,LEP,LPL,MKI67,MMP9,SELE,SOD2,TWIST1,VIM	680 (16)
NOTCH1	0.566	transcription regulator		1.909	1.01e-07	ACTA2,AKR1C1/AKR1C2,ALDOA,ANGPT1,BCL2,BIRC3,CCN2,CCND1,CDKN1A,CDKN1C,CEBPB,CFLAR,CHST1,CNN1,CXCL1,CXCL8,DSG4,EFNB2,ENO2,FGF2,FOS,FOSL1,GATA3,HBA1/HBA2,HEY1,HEY2,HIF1A,HK2,HMOX1,ID1,IL17A,IL1A,IL7R,KRT8,LYVE1,LYZ,MMP1,MMP2,MMP3,MYH11,PDGFB,PDGFRB,PTGS2,RORC,SELE,SLC4A11,SOX10,SOX2,SYP,TAGLN,TFF3,TSLP,TWIST1,VEGFA,WNT5A	718 (16)
IL36A	-11.61	cytokine	Inhibited	-3.228	1.02e-07	CCL20,CXCL1,CXCL10,CXCL8,IL23A,IL36G,LCN2,NFKBIZ,S100A7,S100A8,S100A9	662 (12)
SYK	-1.158	kinase		-1.795	1.06e-07	AKAP12,ATP8A1,BCL2,BIRC3,BMPR1B,CCL2,CCND1,CCR7,CD247,CD69,CXCL10,CXCL8,CXCR4,FCER1G,FCMR,FOSL1,FST,GATA3,ICAM1,IL1B,IL23A,KLHL31,MAML2,MAPT,NFATC2,OAS1,OAS2,PLCG2,PRKAR2B,PRKCQ,PTPRE,RASSF6,TNFSF10,TNFSF13B,TRHDE,TSC22D3,VEGFA	668 (17)
etoposide		chemical drug	Inhibited	-5.538	1.09e-07	APOBEC3B,APOL6,BATF2,BBC3,BCL2,BCL2A1,BIRC3,BIRC5,BLM,C1R,CCL2,CCNB1,CCND1,CD274,CDC20,CDC25B,CDK1,CDKN1A,CFLAR,CLCA2,CSF2RB,CTSD,CXCL1,CXCL10,CXCL11,CXCL2,CXCL8,CYCS,CYP3A4,CYP3A5,EPSTI1,FANCA,FOXP3,GZMB,H2AX,HIF1A,HK2,HLA-B,HLA-DQA1,ICAM1,ID1,IDO1,IFI27,IFI44L,IFITM1,IL10RA,IL1A,IL1B,IRF1,IRF7,IRF8,KLRC4-KLRK1/KLRK1,LGALS3BP,MERTK,MME,MMP1,OAS2,PRF1,PTGS2,PTTG1,RAN,RELB,S100A2,SELL,SLAMF7,SMAD9…	766 (17)
NC410		biologic drug		0.243	1.1e-07	BCL2,CCL17,CD274,CD36,CXCL1,CXCL2,CXCL8,IL1B,MMP12,MMP7,MMP9,MYD88,PDCD1LG2,STAT1,STAT3,TGFBR2,TNFRSF25,VEGFA
CD276	0.399	other	Activated	3.207	1.14e-07	CXCL10,CXCL11,CXCL8,CXCL9,IDO1,IFIT1,IRF1,IRF7,MMP9,MX1,OAS1,OAS2,OAS3,SOCS1,STAT1	586 (16)
ciglitazone		chemical drug		-0.379	1.21e-07	ABCA12,ACTA2,BCL2,CAV1,CAV2,CCL2,CCND1,CD36,CDK1,CDKN1A,CFLAR,CXCL1,CXCL8,CYBB,FN1,HLA-DRA,ICAM1,IVL,MITF,MMP2,MMP9,MXD1,PPARG,PTGS2,RARB,SELE,SULT2B1,TGM1,TNFSF10	739 (20)
ESR2		ligand-dependent nuclear receptor		-0.309	1.21e-07	A4GALT,ACKR3,ACTC1,ACTN1,ADAMTS5,AKAP12,ALDH1A3,ANXA1,AR,BAMBI,BBC3,BCL2,BID,BIRC5,C8orf44-SGK3/SGK3,CAV1,CCL2,CCL20,CCN2,CCN5,CCNA2,CCND1,CD34,CDC25A,CDK5R1,CDKN1A,CDKN1C,CEBPD,CENPN,CHRM1,CHST2,CLDN1,CLIC5,CNN1,COL16A1,CTSD,CXCL2,CXCL8,CYP26B1,CYTH4,DMTN,EDN1,EHMT2,ELL2,ENPP2,EREG,FADS1,FAM25A (includes others),FBLN1,FGFR1,FHL1,FN1,FOS,FOXA1,FOXM1,FSCN1,FST,GATA3,GM2A,GSTP1,HMGCS1,HSPA2,IFITM1,…	999 (16)
etanercept		biologic drug	Activated	3.023	1.22e-07	CCL2,CCL20,CCL27,CD83,CXCL10,CXCL8,CXCL9,EIF2AK2,GZMB,IL12B,IL1B,IL23A,MMP12,NOS2,PTGS2,STAT1	844 (10)
MAP2K1	-0.239	kinase		-0.578	1.42e-07	ABCC1,AREG,BCL2,BCL2A1,BIRC3,CAPN3,CCL2,CCN2,CCNA2,CCND1,CD274,CD3D,CDKN1A,CFLAR,CSTA,CXCL8,CYP46A1,DUSP6,EGR1,F2R,F3,FOS,FOSL1,FURIN,GLI2,GPRC5B,HIF1A,HSPA5,IL1A,IL4R,IVL,LDLR,LEP,LGALS3,MITF,MMP1,MMP2,MMP3,MMP9,MYCN,OSM,PHLDA2,PLAUR,PRR9,PTGS2,RAB38,RRM2,SEMA7A,SERPINE2,TK1,TM4SF19,TNFRSF10A,TNFRSF12A,TREM2	706 (15)
PPARA	0.713	ligand-dependent nuclear receptor		-0.057	1.43e-07	ALDH3A2,APOC2,APOE,BCL2,CA9,CD36,CTSL,CYBB,CYCS,CYP1A1,CYP27A1,DIO2,EDN1,FABP4,GPT,HIF1A,HMGCS2,HMOX1,IGFBP2,IGFBP5,IL17F,IL1RN,LPL,NCF1,NCF2,NR1D1,NR1H3,PCK1,PDK4,PPARD,PPARG,PPARGC1A,PTGS2,RBP4,SAT1,SLC2A4,SLC47A1,UGT1A9 (includes others),VEGFA,VNN1	793 (21)
EIF2AK2	-1.218	kinase	Inhibited	-3.933	1.62e-07	ARG1,BCL2,CCND1,CEBPD,CXCL8,EIF2AK2,FOS,GABBR1,IFI27,IFI35,IFI6,IFIT1,IFIT5,IFITM1,IRS2,ISG15,ISG20,LGALS3BP,NMI,NOS2,OAS1,OAS3,PARP9,PLSCR1,REC8,RIGI,SAMHD1,SOCS3,SOD2,STAT1,TUBA1A,UBE2L6,USP18	720 (18)
PRKN	2.169	enzyme		-0.512	1.62e-07	ACTA2,ANG,AREG,AXIN2,CCL13,CCL2,CCL20,CCNA2,CCNB1,CCND1,CTSB,CXCL1,CXCL2,CXCL8,EGF,EREG,FN1,ICAM1,IGFBP2,IGFBP5,IL17A,IL1A,IL1B,MMP1,MMP7,MMP9,NLRP3,NOS1,PLAUR,PLK2,SEPTIN4,TIMP2,XBP1	717 (16)
E. coli B4 lipopolysaccharide		chemical toxicant	Inhibited	-3.723	1.63e-07	CCL2,CCL20,CD38,CD83,CXCL10,CXCL8,CXCL9,ICAM1,IL12B,IL1B,IL1RN,IL23A,IRAK3,NLRP3,PLAUR,PTGS2,SARM1,SELE,SOCS1,SOD2,TMPRSS2	601 (13)
NfkB1-RelA		complex	Inhibited	-3.492	1.63e-07	ADAMTS4,CCL2,CCL20,CCND1,CXCL1,CXCL8,ICAM1,IL12B,IL1B,IRF8,LCN2,MMP1,MMP2,MMP3,MMP9,MUC5B,NOD2,NOS2,PTGS2,RELB,SELE	172 (6)
VCAN	0.782	other	Inhibited	-3.71	1.63e-07	CCL2,CD34,CXCL8,FN1,HAS3,IFI44,IFI44L,IFI6,IFIT1,IFITM1,IL1B,IRF8,MMP9,MX1,MX2,OAS2,OAS3,PARP14,STAT1,TRIM22,XAF1	704 (18)
IL3		cytokine	Inhibited	-3.113	1.64e-07	AREG,BCL2,BIRC3,CCL17,CD14,CD1A,CD247,CD3D,CD3G,CD48,CD69,CD83,CXCL8,CXCL9,FCER1A,FCGR2A,FOS,ICAM1,IL12B,IL1B,IL2RA,ITGAX,JUNB,LAMP3,LIF,MMP1,MMP3,PDPN,PLCB2,SELE,SELL,SEMA7A,SLAMF7,SLC7A11,SLC7A5,SOCS1,SOCS3,TLR2,TNFRSF4,TNFRSF9,TNFSF8,VEGFA	701 (18)
oblimersen		biologic drug	Inhibited	-4.537	1.68e-07	BCL2,BST2,CDKN1A,CEBPD,CXCL8,EFNB2,IFI16,IFI27,IFI35,IFI44,IFI6,IFIT1,IFIT3,IFITM1,IRF7,ISG15,KRT34,MSX1,MX1,MX2,N4BP1,OAS1,OAS2,OASL,PRKCA,RSAD2,STAT1,TRIM14
LIF	1.557	cytokine	Inhibited	-2.878	1.71e-07	ACTA2,CCNA2,CCND1,CDKN1A,CEBPB,CEBPD,CXCL8,E2F2,FN1,FOS,GAL,HIF1A,HPSE,IFI16,IRF1,JUNB,LIFR,MMP1,NES,RET,SERPINA3,SOCS1,SOCS3,SOD2,STAT3,WNT5A	531 (16)
RAF1	-0.085	kinase	Inhibited	-3.309	1.75e-07	ACOT7,AKAP12,AMD1,ANXA1,AREG,ATP6V1B1,BCL2,CCN5,CCND1,CDC25A,CDC6,CDKN1A,CRYAB,CSTA,CTSL,CXCR5,DIO2,DUSP6,EGR1,FAM13A,FGFBP1,HBEGF,HIF1A,HMGB3,HPCAL1,IER2,IL12B,IL1B,IL23A,ITGB5,LIF,LIFR,MKI67,MMP1,MMP3,MMP9,MXD1,MYBL2,NINJ1,OSMR,PCK1,PCSK6,PHLDA2,PLAT,PLAUR,PNP,PRDM1,PRSS3,PTGS2,RAN,RET,RGS1,RRM2,SEC14L2,SELENBP1,SERPINB7,SLC26A2,SMAGP,SPRR1B,SPRY2,SQLE,TOMM40,TSPOAP1,TUBB2A,TUBG1,TXNIP,VEGFA	863 (16)
STAT5a/b		group		-1.444	1.89e-07	BCL2,BCL2A1,BMP6,CCND1,CD36,CD69,CDKN1A,EBF1,FCER1G,FCGR1A,FCMR,FOXP3,GATA3,GZMB,IL17A,IL2RA,IL4R,IRAG2,IRF1,LCP2,LEPR,MAF,MMD,MYD88,NETO2,OSM,PCK1,PRDM1,PRF1,PTGS2,SOCS1,SOCS3,TLR2,TSLP	537 (17)
PI3K		complex	Inhibited	-2.483	1.92e-07	ALOX5AP,BAK1,BCL2,BIRC3,BIRC5,CCL2,CCN2,CCNB1,CCND1,CCNE1,CD274,CDK5R1,CDKN1A,CEBPB,CFLAR,CXCL10,CXCL8,CXCR4,FN1,FOS,FOSL1,FUT7,GLI2,GSTP1,HAS3,HBEGF,HIF1A,HMOX1,ICAM1,IFIT1,IGFBP2,IL12B,IL17A,IL17F,IL1B,IL1RN,IL23A,LCN2,LEP,MMP1,MMP2,MMP9,MT2A,NOS2,PRDM1,PTGS2,RHOB,SNCG,SOCS3,TNFSF10,TREM1,TUBB3,TYMP,UGCG,VEGFA,XBP1	719 (14)
AR	2.21	ligand-dependent nuclear receptor		0.965	2.17e-07	AKR1C3,ALOX15B,AR,ARG1,ARG2,BCL2,BIRC5,BUB1,BUB1B,CAV1,CAV2,CCN2,CCNA2,CCND1,CDC25B,CDC25C,CDCA5,CDK14,CDKN1A,CDT1,CEBPB,CENPE,CFLAR,CHPT1,CKAP4,CLDN3,COX7B,CUX2,DEGS1,DEPDC1,EDN2,EGR1,ENO2,EPB41L4B,ERO1A,ESPL1,FAM174B,FEN1,FGF7,FOXA1,GAS6,HSPA5,HSPH1,ICAM1,IFIH1,IL1A,KIF15,KIF2C,KIF4A,KPNA2,LMOD1,LRIG1,MAD2L1,MME,MMP2,MMP9,MRAS,MYO1B,MYOM1,NEK2,NPR3,NUSAP1,PBK,PDE9A,PER1,PGR,PIP,PKMYT1,PLK1,PRKC…	1102 (24)
SMAD4	0.495	transcription regulator		0.956	2.31e-07	ACKR1,ACVR1C,AIM2,ANGPTL4,APOB,AURKA,BBC3,BGN,BUB1,BUB1B,CCL2,CCL20,CCL22,CCN2,CCND1,CCNE1,CDH3,CDKN1A,CTSD,CXCL2,DAXX,EDN1,EIF4EBP1,FN1,FOS,FOSL1,FSCN1,FST,FSTL3,FURIN,HMOX1,HRH2,ID1,IL20,IL32,IL37,IRAK3,ITGB5,LPAR1,MAD2L1,MAPK7,MMP1,NAMPT,OVOL1,PAK3,PDGFB,PDGFRB,POR,PRODH,PTPRC,RGCC,SELE,SERPINE2,SERTAD1,SGK1,SLC23A2,SOX2,SQOR,STAR,TIMP3,TNFRSF10A,TPM1,TPM2,TTK,VEGFA,VIM,ZFP36	889 (20)
CD36	-1.219	transmembrane receptor	Inhibited	-2.3	2.35e-07	ADAMTS4,ADIPOQ,AREG,BTC,CCL20,CCL27,CD36,CXCL1,CXCL8,DEFB103A/DEFB103B,DEFB4A/DEFB4B,FGF2,HSPA5,ICAM1,IL1A,IL1B,LIF,MMP1,MMP3,PDGFB,PLAUR,SYK,TGFA,TNFRSF10A,XBP1	523 (14)
ocifisertib		chemical drug	Inhibited	-3.174	2.35e-07	ALCAM,ARC,ATP1B1,CBX2,CCL2,CD38,CD69,CFH,CXCL8,GPR183,GZMA,HELZ2,IFI44,IFI44L,IFIT3,IRF9,KIF26A,KIT,OSM,PTGS2,RGS1,RSAD2,SAMD9,SOCS3,STAT1
IFNL4		cytokine	Inhibited	-3.425	2.41e-07	CXCL10,CXCL11,IFI6,IFIH1,IFIT1,ISG15,MX1,OAS1,OAS2,OASL,RIGI,STAT1	314 (7)
S100A8	-8.223	other	Inhibited	-2.085	2.54e-07	ADAMTS4,ADAMTS5,BCL2,CCL2,CCL20,CCNB1,CD274,CTLA4,CXCL10,CXCL8,CXCL9,ICAM1,IL1A,IL1B,MMP1,MMP3,MMP7,S100A8,SOCS3	764 (12)
LDL		complex		-1.69	2.62e-07	ACTA2,APOBEC3B,APOE,ARG2,BCL2,BCL2A1,CAMK2B,CASP10,CASP7,CCL2,CCL20,CCN2,CCND1,CCR2,CCR7,CD36,CDK1,CDKN1A,CFLAR,CXCL1,CXCL10,CXCL11,CXCL13,CXCL2,CXCL8,CYBB,CYP2J2,DUSP2,F3,FABP4,FOS,FOSB,G0S2,GAS6,GPR183,HAS3,HIF1A,HMOX1,HSPA5,HYOU1,ICAM1,ID1,IDO1,IFITM1,IL10RA,IL1A,IL1B,IL1RN,IRAK3,IRF7,MKI67,MMP1,MMP12,MMP16,MMP2,MMP3,MMP9,MX1,NAMPT,NCF1,NME1,NOS2,NR1H3,NR4A3,PANX1,PLAT,PPARG,PTAFR,PTGS2,SELE,S…	908 (14)
resveratrol		chemical drug		1.392	2.64e-07	ADIPOQ,AR,BCL2,BCL2A1,BIRC3,BIRC5,CCL2,CCNA2,CCNB1,CCND1,CCNE1,CD14,CD69,CDKN1A,CFLAR,CXCL10,CXCL8,CYP1A1,CYP1B1,CYP4F2,DEFB4A/DEFB4B,EDN1,EGR1,F3,FABP4,FN1,FOS,FOSL1,FOXO4,HEY1,HEY2,HIF1A,HMMR,HMOX1,HSPA5,ICAM1,IFIT1,IGF2,IL12B,IL17A,IL1B,IL2RA,IL7R,ISG15,ITGAL,LDLR,LEP,MMP1,MMP2,MMP3,MMP9,NOS2,PDCD4,PDK4,PGR,PLIN1,PPARG,PPARGC1A,PTCH1,PTGS2,RAN,SARM1,SESN2,SOD2,SOST,TGM1,TNFAIP6,TNFRSF10A,TNMD,…	738 (15)
D-glucose		chemical - endogenous mammalian		-1.12	2.68e-07	ACTA2,ADIPOQ,AGTR1,ANLN,ANO1,BBC3,BCL2,BCL2L12,C8orf44-SGK3/SGK3,CALR,CAT,CAV1,CCL2,CCL20,CCN2,CCNB1,CD36,CDK1,CDKN1A,CDT1,CEBPB,CFLAR,CTSC,CXCL2,CXCL8,CXCR4,CYBB,CYP24A1,DCN,EDN1,EGR1,ELF3,FABP5,FN1,FOS,FST,FUT1,G6PD,GAPDH,GCH1,GLUL,GOT1,GSDMD,GSDME,H4C11,HIF1A,HK2,HMOX1,HSPA5,ICAM1,ID1,IGF2,IL17A,IL1B,IRS2,KIF5C,LAMTOR4,LEP,LIPE,LPL,MAPK7,MLXIPL,MMP1,MMP2,MMP9,NAMPT,NCF1,NOS2,NR4A3,NUAK1,PAX3,P…	1019 (19)
PML	-1.454	transcription regulator	Inhibited	-4.401	2.74e-07	BIRC5,BST2,CAT,CCND1,CCNE1,CDKN1A,CXCL1,CXCL11,CXCR4,DDX60,DNAJB4,DNAJB6,EPSTI1,HERC6,HLA-DRA,HMOX1,IFI27,IFI35,IFI44,IFI44L,IFIH1,IFIT1,IFIT3,IFITM1,IL1A,IL1B,IRF7,ISG15,ISG20,LDLR,LYZ,MAF,ME1,MX1,OAS1,OAS2,OAS3,PLSCR1,PML,PRKCA,STAT1,TAP1,TAP2,VIM,ZEB1	662 (17)
STAT5A	0.482	transcription regulator		0.721	2.79e-07	AHSA2P,AKR1C3,ANKRD22,AXIN2,BCL2,C15orf48,C9orf152,CCND1,CD24,CD68,CDC25C,CDKN1A,CEACAM1,CEMIP,CYP1B1,CYP2J2,FCER1G,FGFBP1,FOS,FOXA1,GCHFR,GDPD3,GRHL3,H1-2,H2AC18/H2AC19,ICAM1,IGFL2,IL2RA,KIT,LCN2,MAF,MMP7,OAS1,PPARG,PRLR,PRR15L,QPRT,S100P,SBSPON,SELENBP1,SERPINA3,SLC2A10,SNTB1,TCEAL1,TCEAL3,TFF3,TGFBI,TIMP4,TMEM30B,TNFRSF6B,TSPAN8,TXNIP,WARS1	682 (14)
IRF6	0.48	transcription regulator	Inhibited	-3.548	2.81e-07	ADAMTS5,ALOX15B,APOBEC3B,BST2,CCL2,CD14,CD274,CXCL8,ENPP2,GRHL3,IL12B,IL17A,IL1B,IL23A,IVL,LCN2,NLRP3,NOS2,OVOL1,PTGS2,SOCS1,SOD2	719 (15)
JUNB	-1.649	transcription regulator	Inhibited	-3.729	3.06e-07	BMAL2,CASP4,CCL20,CCND1,CCNE1,CCR4,CD274,CD68,CFLAR,CLU,CXCL8,CXCR1,E2F7,FN1,FOSL1,FOXP3,HK2,HMOX1,IFI16,IL1B,JUNB,MMP1,MMP9,NAMPT,NCF2,PLAUR,SLC8A1,SPRR1B	694 (18)
KMT2D	0.391	transcription regulator	Activated	4.026	3.06e-07	CCL2,CD274,CRIP1,CRIP2,CSPG4,CTSD,DSC2,DSG3,FABP3,FHL1,GJB2,GRHL3,IL36RN,IVL,KRT16,KRT17,KRT6A,KRT6C,MEOX1,MMP9,NPR3,S100A8,SPRR1A,SPRR1B,SPRR2G,TGM1,TNNT2,VIM	794 (13)
TRPS1	0.189	transcription regulator	Activated	3.293	3.06e-07	AURKB,BUB1,CCNA2,CCNB2,CDC20,CDC25C,CDK1,CENPF,FN1,FOXM1,KIF11,MMP2,PTTG1,SOX2,SPC25,TOP2A,TPX2,ZEB1	786 (11)
RABL6	-0.278	other	Inhibited	-4.802	3.09e-07	ABAT,AURKB,BIK,BUB1,BUB1B,CCNA2,CCNB1,CCNE2,CDC25A,CDC25C,CENPF,CHEK1,EZH2,FEN1,FERMT2,H2AX,HBEGF,HMMR,HMOX1,KIF23,MAD2L1,MCM10,MELK,NCAPG,NDC80,NEK2,PBK,PLK1,PRC1,PTPRM,TOP2A,TPX2,TTK,UBE2C	795 (13)
IKBKB	-0.117	kinase	Inhibited	-3.887	3.09e-07	AR,BIRC3,CCL2,CCL20,CCND1,CCR7,CDKN1A,CLDN1,CXCL1,CXCL2,CXCL8,EGR1,F3,FSCN1,FYN,HIF1A,ICAM1,IL1B,IRF1,ISG15,LIPE,MMP1,MMP2,MMP3,MMP9,MX1,NOS2,PLIN1,PTGS2,RELB,SELE,TRPC1,TWIST1,ZNF395	824 (12)
KDM3B	0.589	enzyme		0.2	3.47e-07	ABCA12,ADRA2A,ALDH3A2,APOD,ARG2,AXIN2,C1R,CCN2,CDC20,CDH26,CMBL,COLEC12,DEPDC1,DLGAP5,EFNB2,FADS2,FN1,GTSE1,HJURP,KALRN,KIF18B,KNL1,MB,MYLK,NCAPG,PRUNE2,RACGAP1,SDCBP2,SH3BP4,SORL1,SPAG5,TMEM74B,TSPAN7,ZIK1,ZSCAN18
IL7	0.442	cytokine	Inhibited	-3.228	3.47e-07	BCL2,CCL2,CD2,CD247,CD274,CD3D,CD3G,CD69,CEACAM1,CFLAR,CXCL1,CXCR4,FN1,FOXP3,GARS1,GATA3,ICOS,IL17A,IL17F,IL2RA,IL7R,JAK3,KLRC4-KLRK1/KLRK1,LIF,MAF,MMP9,MX1,SELL,SELPLG,SOCS1,SOCS3,TNFRSF9,TNFSF10,UPP1,XBP1	600 (17)
CERK	0.668	kinase			3.58e-07	ACKR1,CCL2,CCL20,CCL27,CCR4,CXCL1,CXCL11,CXCL2,CXCL8,CXCL9,CXCR4,CXCR5,MYD88,SLIT2,TLR2,TNFSF10,TYMP
TCF		group		0.562	3.84e-07	ALDH3A2,APOD,BCL2,CCND1,CEACAM1,CNN2,CRAT,CTNND2,CYP24A1,DIO2,EGR1,EPCAM,FOS,GPX2,HSD17B2,IDO1,IFITM1,INHBB,JUNB,LGALS3,LGR5,MME,MMP2,MMP7,PCSK6,PTCH1,SAA1,SCGB2A2,SERPINA1,SERPINA3,SERPINA5,SFN,SLC26A2,TK1,TSPAN8,UGCG	716 (18)
ELF3	-3.268	transcription regulator		-0.858	4.01e-07	ANGPT1,ANGPTL4,CCL2,CCL20,EHF,ELF3,FN1,IL23A,IL36A,LYZ,MMP3,NOS2,PPARG,PTGS2,SPRR2A,TGFBR2	749 (15)
S100A9	-8.563	other		-1.514	4.01e-07	ADAMTS4,ADAMTS5,CCNB1,CD274,CTLA4,CXCL10,CXCL8,ICAM1,IL1B,MMP1,MMP3,MMP7,NOS2,S100A8,S100A9,SOCS3	675 (15)
telapristone acetate		chemical drug			4.13e-07	AURKB,BUB1,CCNA2,CCNB2,CDC20,CDC25C,CDK1,CENPF,FOXM1,KIF11,PTTG1,SPC25,TOP2A,TPX2	364 (8)
RORC	3.238	ligand-dependent nuclear receptor		-1.277	4.13e-07	CCL20,CD28,FOXP3,HIF1A,IL17A,IL17F,IL1B,IL32,IL4I1,KLRB1,RORC,SPARC,VEGFA,ZBTB16	415 (7)
EPAS1	0.186	transcription regulator		-0.704	4.17e-07	ACP5,AKAP12,ALDOC,ANGPTL4,AREG,ARG1,BBC3,BIRC3,C1QA,CA9,CAT,CAV1,CCN2,CCN5,CCND1,CD274,CDKN1A,CEBPB,CEBPD,CEMIP,CHKA,CKMT1A/CKMT1B,CKMT2,CLDN1,CXCL2,CXCR4,CYBRD1,EDN1,ENO1,ENO2,FAM13A,FBLN2,FGF2,FHL1,FLG,FMO5,FN1,FOS,GCHFR,GPT2,H1-2,HIF1A,HSPA4,HSPA5,ICAM1,IGFBP5,INHBB,IRS2,MANF,MB,MYOM2,NAMPT,NRN1,PDGFB,PFKFB4,PGF,PPARG,PRKCA,RET,SLC29A1,SLC7A5,SOD2,SOX2,TNFSF15,TRIM21,VEGFA	801 (19)
IRF9	-1.159	transcription regulator	Inhibited	-3.095	4.24e-07	CD274,CXCL10,CXCL8,GBP1,IFI27,IFIT1,IFIT3,IFITM1,IFITM3,IRF7,ISG15,MX1,OAS2,STAT1,USP18	689 (14)
platelet activating factor		chemical - endogenous mammalian		-1.262	4.37e-07	CCL2,CD69,CDKN1A,CEACAM5,F3,FGF2,FN1,FOS,GAS6,ICAM1,IDO1,IL1A,MMP1,MMP2,MMP9,PLAUR,PTAFR,PTGS2,SELL,SELPLG,TIMP2,VEGFA,VIM	697 (14)
IL1RL2	-0.301	transmembrane receptor	Inhibited	-3.138	4.41e-07	CCL17,CCL20,CCL22,CD1A,CD83,CXCL1,CXCL10,CXCL2,CXCL8,IL1B	557 (12)
brodalumab		biologic drug	Activated	3.162	4.41e-07	CCL20,CD3E,CD83,IL17A,IL17F,IL23A,IL36A,IL4R,KRT6A,S100A7A
Activin		group		-0.283	4.49e-07	ADCYAP1R1,APCDD1,ARC,ARHGEF28,AXIN2,BHLHE41,CHST1,CYP1A1,DKK3,ELF3,FGF1,FZD4,FZD5,GLIS1,GPER1,HIC1,ID1,IL1A,INHBB,KLF9,LRP4,LYN,MMP9,PPARG,PRDM1,PRKD1,RAPGEF3,RHOB,RUNX1T1,SHB,SMARCA2,SOX2,SRGN,STAR,TLE2,WNT9A,ZIC2,ZNF608	546 (12)
palmitic acid		chemical - endogenous mammalian		-1.441	4.71e-07	ABAT,ACOX2,ACSS3,ADCYAP1R1,ADIPOQ,ADRB2,AGTR1,AKR1C3,ARNT2,BBC3,BCL2,BCL3,CALR,CASP10,CASP7,CCL2,CCN2,CCND1,CCNE1,CD28,CD36,CDC25C,CDKN1A,CEBPB,CGAS,COL17A1,CPE,CTSD,CTSV,CXCL1,CXCL10,CXCL2,CXCL8,CYB5R2,CYBB,CYCS,CYP1B1,CYP27A1,CYP27B1,CYP4F12,CYP4F2,DEFB4A/DEFB4B,DLC1,EIF2B2,ELF3,EPHX2,FABP4,FBLN1,FOS,FOSL1,G6PD,GEM,GK,GPAT3,HBEGF,HDAC9,HSPA5,HTR7,HYOU1,ICAM1,IDO1,IFNGR1,IL1B,IL23A,IRAK2,IRF1,JU…	929 (17)
PDLIM2	0.727	other	Inhibited	-2.146	4.77e-07	ALX1,BCL2,C4orf19,CCL20,CCND1,CDC25C,CEMIP,CRISPLD2,CXCL8,ENPP2,FBP1,FXYD6,GHR,GSTM1,GSTM2,HACD4,HBEGF,HLA-DOB,IFI44,IFIT3,KIT,KYNU,LGALS3BP,MME,MPZL2,MYEOV,MYL9,NAP1L2,NPR3,NUDT11,OAS3,PCSK1N,PPP1R14A,PRUNE2,RNF128,SMOC1,TAGLN,TNS1,TXNIP	704 (14)
SSTR2	0.605	G-protein coupled receptor		0.305	5.23e-07	APOL6,AREG,BCL2,BST2,BTC,CCL22,CCN2,CEBPB,DPYSL3,EDN1,FOS,G0S2,GEM,HBEGF,HEY1,ICAM1,ISG20,KLF9,LAMP3,MMP9,MT2A,NCOA7,PMP22,RAB31,RELB,RHOB,SAMD9,SAT1,SERPINA3,SERPINE2,SLC7A1,SLPI,TLR2,TMEM176A,TMEM176B,TNFRSF10A,TXNIP,VEGFA,VIM,WARS1,XAF1	506 (14)
cigarette smoke		chemical toxicant		-1.769	5.23e-07	ABCA3,AREG,BIK,BIRC5,CCL2,CCN2,CCND1,CD274,CDKN1A,CLU,CXCL8,CYP1B1,CYP27B1,CYP3A5,DEFB4A/DEFB4B,EGR1,FABP5,FN1,FOS,FOSL1,HAS3,HLA-DRA,HMOX1,HSPA5,ICAM1,IFITM1,IL1B,LEP,LTB4R2,MMP1,MMP2,MMP3,MMP9,MX1,PDGFB,PGF,PTGS2,RAPGEF3,TSLP,XBP1,XDH	852 (16)
oleic acid		chemical - endogenous mammalian		1.013	5.42e-07	ABAT,ACACB,ACOX2,ACSS3,ANGPTL4,APOB,APOE,AQP9,BCL2,BCL3,CASP10,CASP7,CD36,CEBPB,CLU,CXCL1,CXCL10,CXCL8,CYB5R2,CYP27A1,CYP4F12,CYP4F2,DEFB4A/DEFB4B,EDN1,EIF2B2,FABP4,FABP5,FOS,GK,GPAM,HIF1A,HSPA5,ICAM1,IFNGR1,IL1B,IRF1,JUNB,LDLR,LPL,MLXIPL,PDK4,PIK3IP1,PLIN1,PLIN4,PNPLA3,PPARG,PPARGC1A,REN,SELE,SLC27A2,THRSP,XBP1	791 (15)
sulforafan		chemical drug		1.926	5.49e-07	AKR1C1/AKR1C2,BCL2,BIRC5,CCL2,CCNB1,CCND1,CDC25B,CDC25C,CDKN1A,CXCL8,CYP3A4,FOS,GATA3,GPX2,GSTA3,GSTM1,GSTP1,HLA-A,HMOX1,HTR3A,ICAM1,IFIT1,IL17A,IL1B,IRF7,LIPE,MMP9,MX2,NOS2,PML,PTGS2,SELE,SLC6A4,SOCS3,VEGFA	644 (16)
NRG1	0.639	growth factor		-1.684	5.58e-07	ACTN1,AR,BAK1,BCL2,CAVIN2,CCN2,CCND1,CCNE1,CDC20,CDH4,CDKN1A,CKS2,CXCL8,CXCR1,CXCR4,DDAH1,DUSP6,EDN1,EGR1,EPHA2,FABP5,FGF2,FN1,FOS,FOSB,FOSL1,FSCN1,GAS6,GPER1,HIF1A,HK2,HMMR,HMOX1,ID1,IER2,IGF2,ITGB5,JUNB,LHFPL6,LIFR,MITF,MMP9,MST1,NCOR2,NR4A3,PDCD4,PDE3A,PGR,PHKG1,PLAUR,PMP22,PRKG2,PTGS2,SCHIP1,SELE,SGK1,SH2D4A,SHCBP1,SLC2A4,SLC4A7,SLIT2,TK1,TNFRSF25,TNNT2,TNS1,TOP2A,UTRN,VEGFA,VIM,ZFP36	821 (20)
Akt		group	Inhibited	-3.199	5.73e-07	ACTA2,AMOT,ANGPT1,AR,BAK1,BBC3,BCL2,BCL2A1,BID,BIRC5,CCL2,CCN2,CCND1,CCR7,CD274,CD36,CDK1,CDKN1A,CDKN1C,CEBPB,CFLAR,CP,CXCL10,CXCL8,CXCR4,E2F2,EFNB3,EZH2,F3,FN1,FOS,FOSL1,FOXM1,FOXP3,GCNT4,GLI2,GPM6B,GXYLT2,HIF1A,HK2,HM13,HMOX1,IDO1,IGFBP2,IL17A,IL17F,IL1B,IL32,ITGB5,LAMB2,LCN2,LEP,MAN2A2,MLXIPL,MME,MMP12,MMP2,MMP9,MT1X,MT2A,MUC16,MYCN,NES,NOS1,NOS2,NRP2,PDK4,PGR,PODXL,PPARG,PPARGC1A,PPP1R1B,PTAF…	885 (17)
F2RL1	0.232	G-protein coupled receptor	Inhibited	-2.592	5.91e-07	AREG,BIRC5,CASP7,CAV1,CCL2,CCN2,CTSD,CXCL1,CXCL8,DUSP6,F3,HBEGF,IL1A,IL1B,MMP2,MMP9,PTGS2,TGFA,TSLP,TSPAN15,TXNIP,VEGFA	653 (13)
SIX1		transcription regulator	Inhibited	-2.874	5.97e-07	ACTC1,ALDOA,CAMK2B,CASQ2,CD36,CFD,CLU,CRAT,CRYAB,DES,FABP3,FN1,FST,GPX3,HBEGF,ITGA7,LSP1,MAPRE3,MRAS,MYLK,MYOM1,MYOM2,MYOM3,NCAM1,POSTN,SGCD,SGCG,SMTN,SORBS1,TAGLN,TNNC2,TNNI2,TNNT1,TNNT2,TPM2,ZEB1	164 (3)
CpG ODN 2006		chemical reagent	Inhibited	-6.822	6.26e-07	ANKRD33B,ARPC1B,BATF,BCL2A1,BIRC3,BLNK,BST2,BTBD19,BTNL9,CCL2,CD226,CD274,CTPS1,CXCL10,CXCL11,CXCL8,CXCL9,EPSTI1,EXO1,FCN1,FOS,GBP1,GBP5,GPR183,GZMB,HDAC9,ICAM1,IDO1,IFI27,IFI35,IFI44,IFI44L,IFI6,IFIH1,IFIT1,IFIT3,IFIT5,IL12B,IL17A,IL1B,IL23A,IL2RA,IRF7,IRF9,IRS2,ISG20,KCNN4,LAT2,LGALS3,LYN,MX1,MX2,MYD88,MYO1G,NFKBIZ,NOD2,OAS1,OASL,PRKCB,PSMA5,PSMD11,PSME2,RGCC,RIGI,RSAD2,SELL,SELPLG,SLAMF7,STAT1…	711 (18)
promegestone		chemical drug		0.019	6.29e-07	AMOT,AREG,BIRC3,CCN2,CCND1,CCNE1,CDKN1A,CEBPB,CTSD,ENO2,F3,GAL,HBEGF,HSD17B2,IFIT3,IFIT5,INHBB,IRS2,LGALS3BP,MT1X,MT2A,PDK4,PGR,PPP1R1B,SAA1,SGK1,STAT1,STAT3,TIMP2,TK1,TXNIP,ZBTB16	902 (21)
NRAS	0.27	enzyme		-1.178	6.42e-07	CCNB1,CCNB2,CCND1,CD48,CDC20,CDC25C,CDC6,CDKN1A,CDKN3,CEACAM1,CENPA,CYBB,DUSP6,EGR1,EXO1,FN1,FOXM1,GALE,HIF1A,IFIT1,KIF2C,MITF,MKI67,MLKL,MYBL2,NCF2,OIP5,OSBPL1A,RHOB,SBNO2,SCGB2A2,SPC25,SV2B,UBE2C,VEGFA,WEE1,XPNPEP2	932 (21)
HDAC2	-0.5	transcription regulator		-0.304	6.6e-07	ACTA2,AURKA,BBC3,CCND1,CCNE2,CDKN1A,COL11A1,CXCL8,CYBB,DPT,EZH2,F3,FOXM1,HLA-A,IL1A,MMP16,MMP7,MMP9,PTGS2,RAD51,RARB,RHOB,RRM2,SLC8A1,SMN1/SMN2,SOX2,TAGLN,TNFSF10,TRPC6	832 (22)
SOD2	-2.344	enzyme		-0.608	7.09e-07	ACADL,ACP5,ALOX12B,ANGPT1,BCL2,CCNB1,CDKN1A,COLEC12,GCH1,GLYCTK,GPR146,HMOX1,ICOS,JADE2,JDP2,KLK12,MMP1,MMP2,MMP3,MMP7,MMP9,NCALD,PRRX1,PTGS2,RDH12,SHISA4,SMPD1,SOD2,SOX2,SPEG,TMC1,TRIM14,ZNF358	781 (19)
TGM2	0.301	enzyme	Inhibited	-5.357	7.16e-07	AFF2,AQP9,AR,BCL2A1,BIRC3,CCL2,CCL22,CCND1,CD36,CEACAM1,CFLAR,CXCL10,CXCL8,CXCR5,DAAM2,DDX60,DDX60L,FCER1G,FERMT1,FFAR2,FN1,GM2A,HLA-B,ID1,IFI35,IFI6,IFIT1,IFIT3,IFIT5,IL10RA,IL1B,IRF9,ITGAX,JAML,KIAA0513,LSP1,MERTK,MMP2,MMP9,MT2A,NCF2,OAS1,OAS2,OAS3,OASL,PARP14,PARP9,PDGFRB,PLSCR1,POR,S100A8,SAMD9L,SAMHD1,SELL,SEMA7A,SLAMF7,SLC16A1,SLC16A13,SLC27A2,SLPI,SMPD1,SP110,SRD5A3,STAT1,TAP1,TNFAIP2,TNIP…	708 (14)
SMAD3	0.269	transcription regulator		1.014	7.61e-07	ACTA2,ACVR1C,ALPL,APOB,ARHGAP24,ASPN,BGN,CCL2,CCN2,CDKN1A,EDN1,EGR1,F12,FBN2,FN1,FOS,FOXP3,FST,FSTL3,FZD8,GLI2,GZMA,GZMB,HEY1,HIF1A,HK2,HMOX1,ID1,IL32,ITGB5,LPAR1,MMP1,MMP9,PDGFB,POR,PTGS2,RHOB,SERPINE2,SLC16A3,SOX2,SPARC,SPON1,STAR,STAT3,TIMP3,TPM1,TPM2,TWIST1,VEGFA,VIM,ZFP36	1004 (19)
FABP3	1.158	transporter		0.62	7.79e-07	BCL2,BIRC5,CCL2,CDK1,CXCL10,CXCL8,EGR1,FN1,FOS,IL1B,MMP1,PTGS2,RRM2,SOD2,TACC3,TLR2,TOP2A,VEGFA	656 (12)
GAPDH	-1.025	enzyme		0.654	7.79e-07	C8orf44,CCL2,CCL20,CXCL1,ENO1,ENPP1,FCER1G,GAPDH,GEM,HLA-C,IFI6,IFITM1,OAS1,OAS2,OAS3,STAT1,UBE2L6,WARS1	286 (7)
SRC	-0.615	kinase		-1.637	7.8e-07	BCL2,CCL2,CCND1,CDKN1A,CXCL8,CYP1A1,F2R,F3,FGR,FN1,FOS,GBP1,HIF1A,ICAM1,ID1,KRT18,LDLR,MMP1,MMP2,MMP9,PLAT,PLAUR,PLK1,PTGS2,SLC4A7,STAT3,TWIST1,VEGFA,VIM,ZEB1	931 (18)
H89		chemical drug		1.531	7.84e-07	ALPL,AQP5,AREG,BAK1,BCL2,BMP6,CCND1,CD83,CDKN1A,CEBPB,CXCL8,EGR1,EREG,EZH2,FGF2,FOS,HMOX1,IL23A,JUNB,MITF,MKI67,MMP1,MMP2,MMP9,PPARD,PPARGC1A,PTGS2,RHOB,S100A8,SAA1,SH2D2A,SOD2,TGFA,TNFAIP6	637 (16)
mir-21		microRNA		-0.407	8.54e-07	ACTA2,BCL2,C8orf44-SGK3/SGK3,CCL2,CDC25A,CDKN1A,CLU,DDAH1,ELN,FGF1,FN1,FOXP3,GATA3,ICAM1,IL1B,IRAK1,LEPR,MMP2,MMP9,MYD88,NES,PDCD4,PLAT,RECK,RHOB,SOCS1,SOD2,SOD3,SOX2,SPRY2,STAT3,TIMP3,TPM1,TUBB3,TYMP	700 (14)
atorvastatin		chemical drug		-0.423	9.28e-07	ABCC1,ACE2,ADIPOQ,APOB,APOE,BCL2,BMP6,CAT,CCBE1,CCL2,CCN2,CCNE2,CD36,CD69,CXCL8,CXCR4,CYBB,EDN1,EGR1,ELF3,F2R,F3,FOS,FOSB,GLI2,GLI3,GPAM,HBA1/HBA2,HMGCS1,HMOX1,ICAM1,IL2RA,ITGAL,JUNB,LDLR,LEP,LIPG,LPL,MMP2,MMP3,MMP9,NLRP3,NOS1,NOS2,NR1H3,PCSK9,PDXK,PLAT,POSTN,PPARG,PTGS2,RGS1,RHOB,S100A12,S100B,SELE,SQLE,TLR2,TSC22D3,ZFP36,ZNF652	643 (13)
Bay 11-7082		chemical - kinase inhibitor	Activated	2.619	9.37e-07	BCL2A1,CCL2,CCND1,CCR2,CD274,CD83,CXCL1,CXCL8,EREG,F3,HMOX1,HSPA5,ICAM1,IFI27,IL1B,IL23A,MMP2,MMP7,MMP9,NOS2,PI3,PTGS2,SH2D5,SOD2,TLR2,TNFSF10,UCN2,VIM	734 (14)
BCL3	-1.759	transcription regulator		-1.612	9.62e-07	CCL20,CCND1,CD274,CXCL8,DEFB103A/DEFB103B,DEFB4A/DEFB4B,ID1,IL19,IL1B,IL23A,IL36G,IRF1,PLAUR,S100A12,S100A7,S100A7A,S100A8	816 (20)
VE-821		chemical reagent	Inhibited	-3.17	9.62e-07	APOBEC3A,BBC3,CDC25A,CDKN1A,CENPA,CXCL2,CXCL8,HERC5,IFI6,IL1A,IL20,IL23A,ISG20,MMP12,MMP3,OASL,PRDM1	596 (7)
EBF3	1.391	transcription regulator			9.63e-07	CCL13,CCL22,CXCL17,CXCL9,IL12B,IL17A,IL32,IL36B,IL37,OSM,TNFSF8
ATP-gamma-S		chemical reagent		0.324	1.01e-06	AREG,CCL13,CCL2,CCL20,CCL22,CCR1,CCR5,CCR7,CD300E,CD69,CD83,CD8A,CST7,CXCL8,CXCR4,EREG,IDO1,IL1A,IL1RN,IL2RA,IL7R,MMP9,NCF2,NLRP3,PYCARD,SLC29A1,SOCS3,SOD2,TGFA,TLR7,TLR8,WARS1	779 (14)
CFI-402257		chemical drug	Inhibited	-2.734	1.06e-06	AREG,CCL2,CCL20,CXCL1,CXCL2,CXCL8,EREG,FGF13,GEM,ICAM1,IL1A,IL1B,MMP1,MMP12,MMP2,MMP3,PLAT,PLAUR,S100A9,TIMP2	721 (17)
GRN	-0.774	growth factor		-0.293	1.06e-06	ANGPT1,APOC1,APOE,BCL2,C1QA,C1QB,C1QC,CCL2,CCND1,CCR2,CD14,CD68,CH25H,CLEC7A,CLU,CST7,CTSB,CTSD,GAS6,HIF1A,HLA-B,HLA-DRA,HLA-DRB1,ICAM1,IL1B,IRF8,ITGAX,LGALS3,LGALS3BP,LPL,MERTK,MS4A6A,NOS2,OLFML3,PLCG2,SORL1,TREM2,TXNIP,VEGFA	793 (19)
hydrogen peroxide		chemical - endogenous mammalian		-0.388	1.1e-06	ADIPOQ,AEN,AKR1C1/AKR1C2,AKR1C3,ANXA1,AR,AURKA,BAK1,BBC3,BCL2,BCL2A1,BIRC3,BIRC5,BUB1,BUB1B,CAT,CAV1,CCL2,CCN2,CCNA2,CCNB1,CCND1,CCNF,CCR2,CCR5,CD36,CD68,CDC20,CDC25C,CDC6,CDK1,CDKN1A,CFD,CFLAR,CHEK1,CKMT2,CLU,CRYAB,CSF3R,CTSB,CTSD,CXCL8,CXCR4,CYCS,CYP1A1,DCD,DEPP1,DUSP8,EDN1,EGR1,ELN,ENPP2,EPHA2,EZH2,FBXW11,FGF2,FN1,FOS,FOSL1,FOXO4,G6PD,GFPT2,GZMB,H2AX,HBEGF,HELLS,HIF1A,HLA-DRA,HMGCS2,HMOX1,HSPA…	960 (17)
GW9662		chemical reagent		1.258	1.11e-06	ADIPOQ,ALDOA,ANGPTL4,BCL2,CAV1,CCL2,CCN2,CD14,CD1A,CD36,CD83,CDKN1A,CEACAM1,CEACAM5,ENO1,ENO2,FABP4,FADS3,FN1,GAPDH,HLA-DRA,HSPA5,LCN2,MID1IP1,NR1D1,PPARG,PRODH,PTGS2,RARB	762 (20)
Pkc		group		-0.946	1.11e-06	ARG2,BCL2,BIK,CCL2,CCN2,CCR2,CCR5,CD36,CDKN1A,CLDN1,CTSB,CXCL8,CXCR4,CYBB,CYP1A1,CYP24A1,EDN1,EGR1,F3,FGF2,FGFBP1,FOS,FOSL1,GPER1,GRHL3,HMOX1,IGF2,IL12B,IL1B,IVL,JUNB,MMP1,MMP2,MMP9,NOS1,NOS2,NR4A3,OVOL1,PPARG,PSCA,PTGS2,SLC6A4,STAR,STC1,TGM1,ULBP2,VEGFA,XBP1	763 (14)
EP300	0.167	transcription regulator		-0.596	1.15e-06	ACTA2,ALDOA,AR,AXIN2,BBC3,BIRC5,CCL2,CCND1,CCNE1,CD274,CD36,CDC25A,CDKN1A,CFLAR,CHKA,CHPT1,CXCL8,CXCR4,CYP1A1,EDN1,EGR1,ENO2,EPHB2,FABP4,FN1,FOS,GATA3,HK2,HLA-B,KRT16,LEP,LORICRIN,MKI67,MMD,MMP1,MMP7,NABP1,NOS2,PGR,PPARGC1A,PRLR,PTGS2,RAD51,RARB,RORC,SELE,SLC15A1,SLC16A3,SMPD3,SOD2,SOX2,TBXAS1,TGFA,TGFBR2,TK1,TLR2,TMPRSS2,TXNIP,UBE2C,ULBP2,VEGFA,XBP1	903 (18)
NfkB-RelA		complex	Inhibited	-3.415	1.15e-06	BCL2,CCL13,CCL2,CXCL10,CXCL11,CXCL8,CXCL9,HIF1A,ICAM1,IL1B,IL23A,IRF1,NOS2,PTGS2,SELE,SOCS3
CNTF	0.974	cytokine		1.126	1.15e-06	CEBPD,CNTFR,CXCL8,EDN2,FGF2,FOS,IL1A,IRF1,JUNB,LIF,MMP1,SATB2,SERPINA3,SOCS3,STAT3,WNT5A	676 (18)
IL11		cytokine		-0.039	1.18e-06	ACTA2,CCL20,CEBPD,CXCL8,DUSP6,FOS,ICAM1,IGFBP2,IGFBP5,IL1B,IL37,IRF1,JUNB,MMP1,MMP2,MMP3,MMP9,PDPN,POSTN,PPARG,SERPINA3,SOCS3,STAT3,WNT5A	673 (16)
POMC	0.377	other		-0.259	1.18e-06	APOB,CXCR4,DCT,FGF2,FOS,FOSL1,GSTP1,GZMB,HMOX1,ICAM1,IGF2,JUNB,KRT16,LDLR,LEP,MITF,NOS2,NR4A3,PPARGC1A,PRF1,SELE,SOD2,STAR,TIMP2	879 (17)
CpG oligonucleotide		chemical drug	Inhibited	-2.662	1.18e-06	BCL2,BIRC5,CA9,CASP4,CCR1,CD274,CD83,CXCL10,CXCL8,EGR1,FCGRT,ICAM1,IDO1,IFI27,IFI6,IL12B,IL1B,IL2RA,IRAK1,PTGS2,SLC46A1,SLC6A4,TNFSF10,TNFSF13B	735 (17)
LIN9	-0.119	other	Inhibited	-2.927	1.33e-06	AURKA,BIRC5,BUB1,CCNA2,CCNB1,CDK1,CDKN1A,CENPE,CEP55,DLGAP5,PLK1,UBE2C
SLC15A4	-0.422	transporter	Inhibited	-3.86	1.33e-06	BCL2A1,CCL2,CD274,CXCL8,EPSTI1,GBP5,IFIT1,IFIT3,IFIT5,ISG20,OASL,RIGI,SLAMF7,TNFAIP6,USP18	359 (10)
TASL	-0.731	enzyme	Inhibited	-3.86	1.33e-06	BCL2A1,CCL2,CD274,CXCL8,EPSTI1,GBP5,IFIT1,IFIT3,IFIT5,ISG20,OASL,RIGI,SLAMF7,TNFAIP6,USP18	315 (7)
PGF	-1.297	growth factor		-1.978	1.33e-06	ALOX5AP,BCL2,BIRC5,CASP7,CCL2,CDK1,CXCL8,E2F2,EDN1,FOSB,HIF1A,IL1B,KIT,MMP9,NANOS1	772 (19)
ETV7	0.413	transcription regulator	Activated	3.747	1.4e-06	APOL6,BMP6,CASP4,CASP7,CCL2,CD47,CFB,CXCL8,GCH1,HERC6,ICAM1,IFI35,IFITM3,IL23A,PARP14,PLSCR1,RIGI,TRIM14,UBE2L6	642 (14)
LY6E	-0.91	other	Activated	2.907	1.48e-06	ABCC3,CCN2,CD14,CD274,CD34,CD83,CXCL8,FGF7,HLA-DRA,IL1B,IRAK2,PSCA,RELB
tipiracil		chemical drug	Activated	2.449	1.48e-06	APOL6,CLDN23,CXCL11,DTX3L,EPSTI1,H2AC18/H2AC19,HERC6,IFI44,IFIH1,PARP14,SAMD9L,TAP1,UBE2L6
methylprednisolone		chemical drug		-1.498	1.5e-06	ANXA1,ATP1B1,BLNK,CD36,CDH3,CDKN1A,CSNK2B,CTSC,CTSV,DMD,DSC2,DSG3,DUSP2,EDA,F3,FABP5,FGF7,FOS,IGHA1,IL17A,IL1RN,IRAK3,ITGB5,IVL,KLK7,KRT15,KRT19,LAMB2,LDLR,LYN,PHLDA2,PLAUR,PLCG2,PRDM1,PRSS8,RELB,SCEL,SERPINB1,SERPINB7,SPRR2C,SYK,TAPBP,TLR2,TLR7,TNIP1,TNIP3,TRIM22,UGCG,ZFP36	647 (15)
Pro-inflammatory Cytokine		group	Inhibited	-2.895	1.52e-06	APOE,CD47,CLU,CTNND2,CXCL13,ENPP1,F3,FGF2,GLUL,HMOX1,HSPA5,ICAM1,LCN2,LIPG,MMP3,MMP9,NOS2,PI3,S100A1,SDC4,SELE,SLC6A4,SOCS3,TLR2,TSLP	885 (17)
15-deoxy-delta-12,14 -PGJ 2		chemical - endogenous mammalian	Activated	2.493	1.54e-06	ACTA2,ADAMTS4,BAK1,BCL2,BIRC3,BIRC5,CAV2,CCL2,CCN2,CCNB1,CCND1,CD36,CDC25C,CDKN1A,CEBPD,CFLAR,CTSD,CXCL10,CXCL11,CXCL13,CXCL8,CXCL9,CYBB,E2F2,EHF,FABP4,FN1,HLA-A,HLA-DRA,HMOX1,ICAM1,IL1A,IL1B,MMP1,MMP9,MXD1,MYH11,NOS2,PPARG,PTGES2,PTGS2,RARB,RIGI,SELE,STAT1,TG,TMPRSS2,VEGFA	629 (15)
TAFAZZIN	0.245	enzyme		1.501	1.6e-06	ADAMTS5,ADRB2,AHNAK2,ANGPTL4,ANXA1,AOX1,ARG1,ARHGAP29,C7,CAMK2N1,CAV1,CAV2,CCL2,CCN2,CYP1B1,EDN1,ENPP2,FLG,FN1,H2AX,IFI16,IFIT1,KIT,KRT34,MFAP5,NAV3,PCLO,SERPINB7,SORBS2,SOX2,TAGLN,UPP1	496 (10)
F7		peptidase		-0.591	1.62e-06	AR,CASP7,CCN2,CCND1,CLDN1,CXCL2,CXCL8,EGR1,F3,FOS,FOSL1,HBEGF,ICAM1,IER2,IL1B,LIF,MMP7,PLAUR,PTGS2,VEGFA,ZFP36	819 (16)
LINC00941		other		1.585	1.64e-06	CDSN,E2F7,F3,FLG,HRNR,IGFBP5,KLK14,KRT34,LCE1B,LCE1D,LCE1E,LCE2B,LCE3A,LCE3C,LCE3D,LCE3E,LCE5A,LORICRIN,SOSTDC1,SPRR2G,SPRR3,TGM3,TMC1
IL19	-8.956	cytokine		-1.316	1.91e-06	CCL2,CCNB1,CXCR4,FGF7,FN1,HMOX1,MMP1,MMP9,SOCS1	911 (17)
NFKBIA	-0.508	transcription regulator		-0.714	1.91e-06	BCL2,BCL2A1,BCL3,BID,BIRC3,BUB1B,CCL2,CCL20,CCNB1,CCND1,CDKN1A,CFLAR,CHI3L1,CHI3L2,CXCL1,CXCL10,CXCL11,CXCL2,CXCL8,CXCR4,F3,FCGRT,FGF2,FOS,FSCN1,GZMB,HIF1A,ICAM1,IFI6,IL1B,IRF1,ISG15,MMP1,MMP3,MMP9,NOD2,NOS2,NR1I3,POLB,PTGS2,RELB,SAT1,SELE,SLC1A2,SOD2,TNFAIP2,TNFRSF10A,TNFSF10,TRPC1,TWIST1,VEGFA	816 (12)
USP37	0.136	peptidase		-1.234	1.99e-06	ADM2,ALX1,AMOT,BOLA2/BOLA2B,CHAC1,CNN1,CXCL2,DES,DHRS9,DUSP6,ECM2,ETNK2,FCGBP,FGF1,FUT1,HAPLN3,IL7R,KLHDC7B,KRT15,LIPG,LRG1,LUZP2,NES,NUDT4B,NYNRIN,PDZK1IP1,PSAPL1,PSPH,SELENOP,SEMA3G,SLC7A11,STMN2,TMEM45B,TUBB4A,ZBTB16
cyclosporin A		biologic drug	Activated	3.326	2.04e-06	ACTA2,ALAS1,ANG,APOB,APOD,APOE,BATF,BCL2,CASP7,CCL2,CCND1,CCR5,CCR7,CD1A,CD83,CDKN1A,CFLAR,CTLA4,CXCL1,CXCL8,CXCL9,CXCR4,CYP27A1,EDIL3,EGR1,EIF4A3,ELL2,F3,F5,FN1,FOS,FOSB,FOXP3,FST,FYN,GZMA,GZMB,H2AX,HIF1A,HMOX1,HSPA5,ICAM1,ICOS,IL12RB2,IL17A,IL19,IL1A,IL1B,IL20,ITGAL,KRT16,LYN,MMP1,MMP2,MMP3,MMP9,MYH11,NME1,NOS2,PDCD4,PDE3B,PRF1,PTGS2,RORC,SELE,SELL,SLAMF1,SLC23A2,SMTN,SNRPN,SOCS1,TAGLN,TFEC,TLE…	639 (13)
pioglitazone		chemical drug		0.652	2.08e-06	ACE2,ACTA2,ADIPOQ,APOE,AQP1,BCL2,CAV1,CCN2,CCND1,CD36,CDKN1A,CEBPD,CXCL10,CXCL8,CYP3A4,FABP4,FN1,FOXP3,ICAM1,IL1RN,IRS2,KRT19,LDLR,LIPE,LPL,MMP9,NCF1,NCF2,PDE3B,PPARG,PPARGC1B,PTGS2,RARB,RBP4,SOD2,SOST	680 (17)
MSC	-0.29	transcription regulator		-1.043	2.15e-06	AMPD3,CCL2,CHL1,DCT,DDX60,EPSTI1,FABP4,FUT7,GPAT3,IFI27,IFI44,IFI44L,IFIT1,IL32,IRF7,ITGA9,LGALS12,PSD3,SCEL,SELL,SYNE2,TLR7,XAF1,ZNF423
TNFSF10	-1.428	cytokine	Inhibited	-3.412	2.16e-06	ANGPT1,BAK1,BCL2,BID,BIRC3,BIRC5,CD14,CD274,CD69,CFLAR,CXCL8,CXCR4,EIF2AK2,FOS,HLA-A,HLA-C,IFI16,IFI27,IFI6,IFIT1,IFITM1,IL1B,IL1RN,IL2RA,IRF9,ISG15,MMP2,MMP3,MMP9,PSME2,PTGS2,SELE,STAT1,TNFAIP2,TNFRSF10A,TNFSF10,VEGFA	668 (15)
MYD88	-1.552	other	Inhibited	-3.879	2.21e-06	CCL2,CD274,CD83,CXCL1,CXCL10,CXCL8,DEFB4A/DEFB4B,FOS,GLI3,GZMB,HIF1A,HMOX1,IL12B,IL1B,IL32,NFKBIZ,NOS2,PRF1,PTGS2,SELE	726 (16)
CTCF	0.141	transcription regulator		-0.598	2.21e-06	AURKA,CD274,CDKN1C,CXCL10,FOXM1,HLA-DQA1,HLA-DRB1,IGF2,LYZ,MUC5B,MYCN,PBXIP1,PCDHGA4,PCDHGA7,PCDHGA9,PCDHGB2,PCDHGB3,PCDHGB5,PCDHGB7,ZBTB16	517 (7)
propofol		chemical drug		0.373	2.21e-06	ANXA1,BCL2,CCL2,CCN2,CD14,CHI3L1,CYBB,EGR1,FOS,GJB1,HMOX1,MMP2,MMP9,NCF1,NOS2,SOD2,TRIM21,TWIST1,VIM,ZFP36	747 (17)
Sn50 peptide		chemical toxicant	Activated	3.188	2.21e-06	BCL2,BCL2A1,BIRC3,BIRC5,CCN2,CXCL10,CXCL8,CYP27B1,DEFB4A/DEFB4B,GZMB,HMOX1,ICAM1,IL1B,LIPG,MMP7,PPARG,PTGS2,SLC8A1,TNFRSF21,TYMP	880 (14)
aldosterone		chemical - endogenous mammalian		1.852	2.22e-06	ACTA2,ADIPOQ,BGN,CACNA1G,CCL2,CCN2,CNKSR3,CTLA4,CXCL8,CYP24A1,DCN,EDN1,EGR1,ELN,FN1,FOSL1,FSTL3,H4C16,ICAM1,INA,KCNMA1,LCN2,LGALS3,MMP2,NFATC2,NR3C2,PER1,PGF,POSTN,PPARG,PPARGC1A,PTGS2,SGK1,SLC12A2,TSC22D3,USP2,VIM,ZBTB16	774 (18)
CAMP		other	Inhibited	-2.393	2.25e-06	BAK1,BCL2,BTC,CCL2,CCL20,CCR7,CD83,CXCL1,CXCL10,CXCL8,CXCR2,FGF2,HBEGF,ICAM1,IL12B,IL1A,IL1B,IL1RN,IL23A,IL36B,IL36G,IL36RN,IL37,ITGAX,PTGS2,TLR2,TNFAIP2	661 (14)
E. coli lipopolysaccharide		chemical - endogenous non-mammalian	Inhibited	-4.003	2.35e-06	CCL2,CCL22,CD83,CXCL1,CXCL10,CXCL8,FOXP3,ICAM1,IL12B,IL1B,IL23A,IL32,MMP9,MX1,NOS2,SELE,TF	634 (13)
ARNT	0.428	transcription regulator		-1.079	2.5e-06	AHRR,ANGPTL4,ANKRD22,AREG,BAMBI,BATF,BHLHE41,CA9,CAV1,CCR5,CD274,CEBPB,CLDN1,CTSD,CXCL10,CYP1A1,CYP1B1,CYP2S1,EDN1,ENO1,ESRRG,GAS1,HIF1A,LEP,MTMR7,NFATC2,SOX2,STC1,TNFRSF19,TNFRSF9,TSC22D3,VEGFA	905 (20)
Mapk		group		-1.162	2.62e-06	BCL2,CAT,CCL2,CCND1,CDKN1A,CXCL1,CXCL8,CYBB,F3,FOS,FURIN,GZMB,HMOX1,IL17A,IL1B,IRAK3,LEP,MMP3,MMP7,MMP9,NOS1,NOS2,NR1I3,NR4A3,PRF1,PTGS2,SNCG,STAT1	869 (17)
RXRA	0.848	ligand-dependent nuclear receptor		-1.368	2.86e-06	ACACB,ADH1B,AKR1C1/AKR1C2,APOE,CD36,CDKN1A,CEACAM5,CEBPD,CIDEC,CRABP2,CXCL1,CXCL2,CXCR5,CYP24A1,CYP27B1,CYP3A4,CYP3A5,FABP4,FOS,FOXA1,GPT,HIF1A,HMGCS2,HMOX1,IL12B,IL20,IL32,LTF,MGP,MLXIPL,MYCN,NME1,NR1D1,NR1H3,NRGN,PCK1,PCSK2,PPARD,PPARG,RARB,REN,RET,RORC,SAT1,SLC2A4,THRSP,TK1,VEGFA	859 (20)
TP63	0.152	transcription regulator	Inhibited	-3.712	2.88e-06	AEN,ALDH1A3,ARG1,BBC3,BCL3,BDKRB2,BLM,BST2,CCNA2,CCNB1,CCND1,CCNE1,CD47,CDC25C,CDH3,CDK1,CDKN1A,CDKN1C,CFLAR,CKS2,CSTA,CTSV,CXCL8,CXCR4,CYGB,CYP26B1,DUSP6,EDN1,EDN2,EGR1,EPHA2,F2R,F3,FANCA,FJX1,FN1,FOS,FOSL1,FST,FUT1,G6PD,GAPDH,GPX2,GPX3,GRHL3,HAS3,HBEGF,HK2,HLA-DQB1,HLA-DRA,HLA-DRB1,HOXC4,HSPA4,HSPA8,ID1,IGFBP2,IL1A,IL1B,ISG15,ISG20,ITGA7,IVL,JUNB,KCNMA1,KIF23,KRT16,KRT17,KRT32,KRT6A,KRT6B,KRT6C…	768 (16)
lysophosphatidic acid		chemical - other		-1.07	2.96e-06	ACTA2,AREG,CCL2,CCN2,CCND1,CCNE1,CD36,CXCL1,CXCL8,EDN1,FABP4,FOS,HIF1A,HYOU1,ICAM1,LIPE,LIPG,LPL,MMP2,MMP9,PDGFRB,PLAUR,PTGS2,SOCS1,TAGLN,USP17L2 (includes others),VEGFA,VIM,WNT5A	858 (15)
entinostat		chemical drug		-0.46	2.97e-06	ADAMTS5,AIM2,BAK1,BBC3,BCL2,BIK,BIRC5,CCL2,CCND1,CCNE1,CD1A,CD83,CDKN1A,CFLAR,CSF2RA,CXCL10,CXCL11,CXCL13,GUCY1B1,H2AX,HIF1A,IDO1,ITGAX,LYVE1,MMP1,MMP2,MMP3,MMP9,RNASE4,RNASE7,TGFBR2,TNFRSF10A,TNFSF10,VEGFA,XBP1	924 (17)
Hsp70		group		-0.988	2.97e-06	BCL2,CD14,CD83,CXCL8,FOXM1,GAPDH,GZMB,HIF1A,IL12B,IL1B,MAPT,MLKL,NOD2,NOS2,SELE,SNCA	611 (13)
UM101		chemical drug	Activated	3.499	2.97e-06	CCL17,CD207,CXCL1,CXCL10,CXCL11,CXCL8,ELOVL7,GBP1P1,HAS3,IDO1,IL1A,IL1B,MMP9,TNFSF15,TNFSF8,TSLP	346 (7)
naringenin		chemical - endogenous non-mammalian		0.244	2.97e-06	CXCL1,CXCL10,CXCL8,CYP1A1,HMOX1,HSPA5,LDLR,LYN,MMP2,MMP9,NOS2,PPARGC1A,PTGS2,TLR2,TSLP,VIM	655 (19)
DACH1	1.978	transcription regulator		0.074	2.99e-06	CCNE2,CDC25A,CDKN1A,CXCL8,DEFB4A/DEFB4B,EFEMP1,EGR1,FGF2,FGFR1,FOS,ID1,IER2,MMP3,PLAT,PTGS2,RAD51,RELN,SOCS3,SOX2	626 (13)
cocaine		chemical drug	Inhibited	-2.735	3.02e-06	ARC,BCL2,CCL2,CCR5,CXCL2,CXCL8,EGR1,ENO2,FGF2,FOS,FOSB,FOSL1,ICAM1,IFIT1,JUNB,MX1,NOS2,OAS1,PDGFB,SLC1A2,SNCA,STAT1,TUBB	760 (19)
TGFB2	0.573	growth factor	Activated	3.385	3.14e-06	ACTA2,ANGPTL4,ASPN,BIRC5,CCN2,CCNA2,CCNB1,CD36,CD38,CDC20,CNN1,CXCL16,CYP24A1,EDN1,EEF2K,EGR1,EIF4EBP1,ESPL1,EZH2,FGFR1,FN1,FOS,FURIN,GOT1,HK2,HMOX1,HSD17B2,ID4,ITGB5,LCN2,LIF,LIPG,MIA,MLKL,MLXIPL,MMP2,MYCN,PFKFB4,PLK1,PPIF,PTAFR,S100A9,SELL,SLC7A5,SRM,TAGLN,TGFBR2,THBS4,TIMP2,TUBB2A,TXNIP,UBE2C,VIM	1007 (19)
MSTN		growth factor		-0.425	3.21e-06	ADAM19,ADAMTS4,ADRA2A,AKR1C3,ALDH1L1,ANGPTL4,CALHM5,CBLN2,CCN2,CDKN1A,CNN1,COCH,COLEC12,CXCL1,DACT1,DGKI,DIO2,ETV4,FZD8,GRIK2,HSPA2,IGF2,IGFBP5,IL32,KRT7,LEP,LOC102724428/SIK1,LRRC15,LRRC2,MEOX1,NCAM1,NPY1R,NR1H3,NTM,PCDH19,SERPINE2,SFRP1,SLC7A5,SLC8A1,SPON2,STAR,TNFSF15,TNXB	625 (15)
PDGF		complex		-0.791	3.21e-06	CAV1,CCL2,CCND1,CDKN1A,EDN1,EGR1,F10,F3,FGF2,FN1,FOS,HIF1A,HMOX1,IRS2,JUNB,LDLR,MEOX2,MMP1,MMP2,PLAUR,PPARG,PTGS2,SPARC,TIMP3,TWIST1,VEGFA	867 (18)
CHUK	-0.284	kinase		-1.186	3.21e-06	CCL2,CCL22,CCNB1,CCND1,CDC25A,CDKN1A,CLDN1,CXCL10,CXCL8,EGF,HEY1,HEY2,ICAM1,IL1B,IL23A,MMP2,MMP9,PLK1,PTGS2,RELB,SELE,TGFA,TIMP3,TK1,VEGFA,ZNF395	623 (15)
HDAC3	-0.093	transcription regulator		0.827	3.21e-06	ALDOA,ARG1,BIRC3,CCNB1,CCND1,CDKN1A,CXCL10,CXCL8,E2F2,ENO1,ENPP2,FOS,GUCY1B1,HK2,HLA-A,HMOX1,IL12B,MMP9,PGAM1,PTGS2,RNASE4,RNASE7,SMARCA2,SNCA,TAGLN,VIM	859 (18)
docetaxel		chemical drug		-0.687	3.22e-06	ABCC3,AR,AURKA,BCL2,BIK,BIRC5,BUB1,CCL17,CCNB1,CDC20,CDC25C,CDK1,CDKN1A,CTSL,CXCL10,CXCL11,CYBB,CYP3A4,EPS8,FGF2,GSTP1,HIF1A,IL1B,MAD2L1,MMP9,NDC80,NEK2,PRKCA,PTGS2,SPAG5,TNFRSF10A,TNFSF10,TUBB3,TUBB4A,TUBB6,TYMS,UGCG,VEGFA	824 (19)
ursolic acid		chemical drug		1.817	3.28e-06	AR,BBC3,BCL2,BIK,CASP7,CCND1,CCNE2,CCNF,CD69,CDC25A,CDKN1A,CXCR4,E2F2,FGF2,FOS,HMGCS1,IL17A,LEP,MKI67,MMP1,MMP2,MMP3,MMP9,NOS2,PDCD4,PPARG,PTGS2,SOD2,SQLE,STAT3	763 (19)
MIR31HG		other	Inhibited	-2.271	3.66e-06	AREG,CDKN1A,CTSB,CXCL1,CXCL2,CXCL8,EREG,FGF2,HIF1A,IL1A,IL1B,MMP1,MMP12,MMP3,TIMP2	714 (16)
CD14	-1.32	transmembrane receptor	Inhibited	-2.335	3.66e-06	BCL2A1,CCL2,CXCL10,CXCL8,CXCR2,CYP27B1,DEFB4A/DEFB4B,F3,ICAM1,IFIT1,IL1B,NOS2,PTGS2,SELE,TLR2	612 (13)
RB1	-0.64	transcription regulator	Activated	2.918	3.7e-06	ARHGAP11A,ASF1B,BCL2,BIRC5,BLM,BUB1,CASP4,CASP7,CCL20,CCN2,CCNA2,CCNB1,CCND1,CCNE1,CD274,CD83,CDC25A,CDC6,CDCA5,CDK1,CDK5R1,CDKN1A,CENPK,CXCL8,CYP27B1,DEPDC1,DLGAP5,EGR1,EPS8,EZH2,F3,FANCA,FBXO5,FEN1,FN1,FOS,FOSB,FST,GEM,GTF2H4,H4C16,ID1,IRS2,IVL,JUNB,KANK2,KIF20A,KIT,LCK,MAF,MCM10,MELK,MMP2,MXD1,MYBL2,NR4A3,NUSAP1,ORC1,PBK,PCLAF,PEG10,PER1,PLK1,PPARG,PRR11,PTTG1,RAB27A,RAD51,RAD51AP1,RELB,RHOB,R…	733 (15)
sphingosine-1-phosphate		chemical - endogenous mammalian		-1.295	3.74e-06	ACTA2,ANGPT1,CCL2,CCN2,CD274,CD36,CXCL10,CXCL8,EGR1,ENPP2,FGF2,FN1,FOS,HSD11B1,ICAM1,IL1B,JUNB,MMP9,MYD88,NOS2,NRP2,PPARGC1B,PTGS2,SELE,STAR,TAGLN,VIM	709 (18)
IL32	-1.174	cytokine		-1.692	3.79e-06	BBC3,BCL2,CCL2,CD274,CD36,CDK1,CXCL1,CXCL8,EIF2AK2,ICAM1,IDO1,IL12B,IL1A,IL1B,IL23A,IL32,MMP2,MMP9,MX1,NOS2,PTGS2,SAMHD1,ULBP2,VIM	659 (17)
MFAP5	1.609	other	Activated	3.266	3.79e-06	BAIAP2L2,CACNA2D3,CFD,CTSF,CYS1,EFEMP1,ESPL1,F2R,FAM111B,FAM131C,FBXO5,GPX3,IL23A,ITGA7,KIF11,KIF4A,MFAP2,MRAS,PSG4,RAD51AP1,SLC25A27,SPON2,TNN,UBE2C
E2F8	-1.543	transcription regulator			3.83e-06	CCNA2,CCNB1,CCND1,CCNE2,CDC6,CDCA2,CHEK1,ECT2,KIF23,RACGAP1
TRIM3	0.766	enzyme		0.632	3.83e-06	CCND1,CXCL8,FGF1,FGF2,IL1B,MMP12,MMP3,MMP7,MMP9,VEGFA	627 (11)
LGALS9	-0.866	other		-0.476	3.83e-06	ARG1,CCR5,CDKN1A,CEBPB,CXCL8,CXCR4,FCGR3A/FCGR3B,IL17A,IL1B,SELL	582 (11)
CpG ODN 1668		chemical reagent	Inhibited	-3.124	3.83e-06	CD69,CXCL8,ICAM1,IL12B,IRAK3,IRF7,ISG15,SOCS1,SOCS3,STAT1	666 (16)
buthionine sulfoximine		chemical drug		-1.316	3.83e-06	BCL2,CCR2,CCR5,CXCR4,FOS,HMOX1,IL2RA,MMP1,NR3C2,PTGS2	837 (17)
Nfat		group	Inhibited	-2.429	3.83e-06	ACP5,BAK1,CCL2,CCND1,CFLAR,CTLA4,CXCL8,DHRS9,DKK3,EHD4,ELL2,FABP4,FHL1,HBEGF,ICAM1,IL12B,IL17A,LAG3,MB,NCOA7,PDCD1LG2,PDGFB,PLPP1,PTGS2,RELB,SAMD4A,SDC4,SELE,SLC7A1,SOD2,TNNT2,TUBB3	657 (19)
GSTO1	-1.06	enzyme	Activated	2.434	3.83e-06	AHNAK2,AREG,CHAC1,COL16A1,CTSD,DUSP6,F3,FUT8,GSTO1,IFI6,IFIT1,IFITM10,IRF9,LAMA5,LMO7,NAV3,NECTIN3,NPTXR,OAS3,OLFML3,PARM1,PARP9,RIGI,SAMD9,SAT1,SCN9A,SEL1L3,SEMA3A,SMAD9,STAT1,TGFA,VSNL1
PF4		cytokine	Inhibited	-3.057	4.01e-06	ACTA2,CCL2,CCL22,CD1A,CD83,CDKN1A,CNN1,CXCL8,F3,FN1,ICAM1,IL12B,IL17A,IL19,IL1A,IL1B,IL1RN,IL23A	798 (15)
CCND1	1.625	transcription regulator		-1.668	4.07e-06	AHNAK,ALDH1A3,AR,AREG,ASAP2,AURKA,BCL2,C7,CCND1,CCNE1,CCNE2,CDC45,CDC6,CDCA2,CDCA8,CDKN1A,CENPF,CENPK,CENPN,CEP55,CIP2A,CLIC6,CLPB,CPEB1,CPED1,DDIAS,DEPDC1,DTL,E2F7,E2F8,EIF5,ELOVL7,ENO1,ENPP2,EPHA2,FAM83D,FGF7,FGFR1,FZD7,GPC6,H2AJ,HJURP,HRNR,JPT1,KIF11,KIF20A,KIF2C,KIF4A,KLHDC1,KNL1,LAMB2,LIN7B,MAGI2,MCM10,MELK,MMP3,MTFR2,MYLK,MYO7A,MYRIP,NCAPH,PCLAF,PDCD4,PDLIM3,PDLIM4,PGR,RAB3B,RAD51,RHPN2,SEL…	856 (17)
heparin		chemical - endogenous mammalian	Activated	2.063	4.25e-06	ACTA2,APOB,APOE,AREG,CCND1,CD209,CD83,CNN1,EPHB2,F3,FN1,FOS,HPSE,ICAM1,LPL,MMP1,MMP2,MMP9,NOS2,PLAT,VEGFA,VIM	734 (16)
PPRC1	-0.456	transcription regulator	Inhibited	-2.479	4.39e-06	AADAC,ALOX5AP,BMP6,CCL20,CHRNA9,CLDN1,CXCL8,DEFB103A/DEFB103B,EPHB1,GK,GNG11,HK2,IL1A,KRT34,LCN2,NAMPT,NFKBIZ,PTGS2,SPRR2D,SPRR2F
BTG2	0.307	transcription regulator		1.726	4.39e-06	CAT,CCL2,CCL20,CCND1,CCNE1,CXCL1,CXCL2,CXCL8,DIAPH3,HMOX1,IGFBP2,IL1A,IL1B,MMP1,MMP3,NCAM1,RARB,RELB,SOD2,TIMP2	850 (19)
docosahexaenoic acid		chemical drug		0.152	4.5e-06	ACTA2,ADIPOQ,BCL2,BCL2A1,BID,CCL2,CCN2,CD83,CDKN1A,CEBPB,CTLA4,CXCL8,FADS1,FADS2,FOS,FOXP3,GDF10,HMOX1,IL12B,IL17A,LDLR,LEP,MMP2,MMP9,NOS2,PCK1,PDE5A,PRKG2,PTAFR,PTGS2,SAA1,SELE,SMPD1,SOCS3,SORL1,UGT1A9 (includes others)	686 (15)
mir-183		microRNA	Inhibited	-3.764	4.57e-06	CMPK2,DDX60,DDX60L,EGR1,FN1,HERC6,IFI44L,IFI6,IFIT1,IFITM1,ISG15,NMI,OAS2,RIGI,RSAD2,RTP4,SAMD9,SERPINE2,SLC30A7,SP110,STAT1,TRANK1,VIM,XAF1,ZEB1	425 (11)
BCL6	0.432	transcription regulator	Activated	2.413	4.58e-06	ALCAM,BACH2,BCL2,BCL2A1,BLNK,CCL2,CCND1,CCR7,CD274,CD69,CDKN1A,CHEK1,CXCL10,CXCR5,DUSP6,FCGRT,FMOD,FUT7,FZD7,HERC5,IL17A,IRF1,IRF9,KLK1,MGP,MITF,NOS2,PDCD1LG2,PRDM1,RORC,SOCS3,SOX5,SOX6,STAT1,STAT3,SYK,XBP1	866 (23)
nitric oxide		chemical - endogenous mammalian		0.021	4.58e-06	AR,BBC3,BCL2,BIRC5,CASP7,CCN2,CDKN1A,CXCL10,CXCL8,DUSP6,FOS,FOXP3,GSTP1,HEY1,HMOX1,HPGDS,IDO1,IL12B,IL12RB2,IL17A,IL1B,JUNB,MKI67,MMP2,NCAM1,NOS2,PGF,PPARGC1A,PRKG1,PTGS2,SELE,SGK1,SLC23A2,TK1,TNFSF13B,UBE2C,VEGFA	713 (15)
mir-155		microRNA		1.453	4.62e-06	AGTR1,ARG1,BCL2,CCL2,CCND1,CD209,CD47,CD69,CDKN1A,CEBPB,CLDN1,CXCL8,EDN1,GCSAM,GZMB,HIF1A,HK2,ICAM1,IKBKE,IL13RA1,IL1B,IRAK3,IRF7,IRF8,IRF9,MAF,MME,MMP3,MX1,PDCD4,PRF1,PTGS2,SOCS1,STAT1,STAT3,VIM,WEE1,ZNF652	939 (20)
CHD1	-0.355	enzyme	Inhibited	-2.714	4.94e-06	BCL2A1,CCL20,CXCL1,CXCL2,ICAM1,IL1A,IL1B,KPNA2,LIF,PTGS2,SOD2
LINC00624		other	Activated	3.267	4.94e-06	CXCL10,HLA-A,HLA-B,IFIT1,IFIT3,IRF7,ISG15,TAP1,TAP2,TAPBP,TNFSF10	606 (16)
ACTN4	0.13	transcription regulator		-0.653	4.94e-06	ANGPTL4,CCL2,CCND1,CXCL8,DCN,FOS,IL1B,MMP1,MMP3,MMP9,MYCN,PGR,WNT5A	727 (18)
2'3'-cyclic guanosine monophosphate-adenosine monophosphate		chemical - endogenous mammalian	Inhibited	-3.415	4.94e-06	CCL20,CXCL10,CYP1A1,IFIT1,IL1B,IRF7,ISG15,MX1,OAS1,OAS2,RSAD2,SOCS1,SOCS3	623 (17)
cytochalasin D		chemical toxicant		0.614	4.94e-06	ACTA2,AQP5,CCL2,CXCL8,CXCR1,CXCR2,HOXB3,MMP2,MMP9,NOS2,PTGS2,SLC9A5,TRPV4	830 (17)
salvin		chemical toxicant		0.513	4.94e-06	CCL2,CCND1,CCNE1,CD14,CDK5R1,CES1,CXCL8,CYP3A4,EGR1,FABP4,MMP1,MMP3,MMP9	770 (17)
ESRRG	1.688	ligand-dependent nuclear receptor	Activated	2.038	5.12e-06	ABCC9,ACTC1,ALDOC,ATP5MC3,CASQ2,CCL20,CDKN1A,ENO1,FABP3,GAPDH,HK2,IDH3A,IL12B,IL17A,IL32,IL36G,KCNJ11,KCNJ8,KLK1,NEXN,PCK1,PDK4,PLN,RYR2,SGCG,SLC8A1,SNTA1,SSPN,TNNT2,TPI1
CpG ODN 2216		chemical reagent		-1.784	5.22e-06	BST2,CD14,CD38,CD69,CD83,CXCL9,FCER1A,IL12B,IL1B,IRF7,STAT1,TNFSF10	759 (15)
IL17R		complex	Inhibited	-2.915	5.22e-06	CCL17,CCL2,CCL20,CCL22,CXCL1,CXCL8,DEFB4A/DEFB4B,MMP1,PPARG,S100A7,S100A8,S100A9	624 (13)
IL4R	-2.408	transmembrane receptor			5.22e-06	CCL17,CCL22,CCR4,CD14,CD209,FCER1G,GATA3,GCSAM,IL12RB2,IL2RA,SOCS3,SOX2	492 (14)
trans-cinnamaldehyde		chemical drug		0.145	5.33e-06	BIRC5,CCNB1,CDC20,CDC25C,CDK1,CDKN1A,CXCL8,EGR1,FMO5,GPX2,HMOX1,MAD2L1,NCF1,NOS2,POR,PTGS2,SRXN1	575 (10)
IFN type 1		group	Inhibited	-2.357	5.33e-06	BCL2,BST2,CD69,CXCL13,CXCL8,IFI16,IFIH1,IFIT1,IL12B,IRF1,ISG15,MMP9,PML,STAT1,TNFSF10,TNFSF13B,XDH	552 (14)
TBX21		transcription regulator	Inhibited	-2.556	5.33e-06	CCL2,CCR4,CCR5,CD38,CXCL10,CXCL9,FOXA1,GATA3,GZMB,ICOS,IL12RB1,IL12RB2,IL17A,NKG7,PRF1,RORC,SELPLG	733 (20)
Pam3-Cys		chemical toxicant	Inhibited	-3.049	5.33e-06	CCL2,CD14,CD69,CD83,CXCL10,CXCL8,IL1B,IL1RN,IL2RA,IRAK1,MYD88,NOS2,PLAT,SELE,SOD2,TGFA,TLR2	521 (13)
EFNA1	0.512	other		-0.632	5.48e-06	ABCA12,BACH2,CCN2,CCND1,CDC20,CDKN1A,CRABP2,DUSP6,EPHA2,EPHA3,FABP5,FGF2,FOSL1,FOXI1,HERC6,IL2RA,IRF7,IVL,KLK7,KRT18,KRT75,NTM,PLAT,S100A7,SHB,TGM1,TNFRSF6B,TRIM2,UBE2C,UBE2S,USP9Y	837 (21)
alitretinoin		chemical drug		-1.696	5.96e-06	ADAMTS4,APOD,AR,BCL2,BCL2A1,CCL20,CCND1,CD14,CD1A,CD36,CD38,CD83,CDKN1A,CXCL10,CXCL11,CXCL13,CYCS,CYP4F11,CYP4F2,DHRS9,FABP4,FN1,FOS,GK,HLA-DRA,HMGCS1,HSD17B1,IFNGR1,IL2RA,IRF1,ISG15,KLK7,LTF,MKI67,MMP1,MMP9,PPARG,PPARGC1A,PTGIS,RARB,RXRG,TGFBR2,TK1,VIM	899 (16)
olaparib		chemical drug	Inhibited	-2.471	5.96e-06	AIM2,BRCA2,CCL2,CCNA2,CCNB1,CCND1,CDC25B,CDK1,CDKN1A,CXCL10,CXCL11,CXCL13,CXCL8,DCLK1,FOXM1,H2AX,IDO1,MMP1,PTGS2,RAD51,TNFSF10	934 (23)
EDN1	1.706	cytokine		-0.291	5.96e-06	ACTA2,ADAM19,ADIPOQ,ANXA1,AREG,BCL2,BCL2A1,CCL2,CCN2,CCND1,CCR7,CXCL8,CXCR4,CYBB,DCT,EDN1,EGR1,EREG,FABP3,FGF2,FN1,FOS,FOSB,FST,HBEGF,HEY1,HIF1A,HSPA5,HSPA8,ICAM1,IVL,LEP,LEPR,MITF,MMP1,MMP2,MMP3,MMP7,MMP9,NCF1,PLAUR,PRKCA,PTGS2,SELE,SELL,SLC1A2,SLC8A1,SOCS1,SOCS3,SOX5,TIMP3,TPM2,TRPC6,VEGFA,VIM,ZEB1	633 (13)
JUND	0.689	transcription regulator		-1.237	6.04e-06	CCND1,CCR4,CLU,CSTA,F3,FOSL1,HIF1A,HMOX1,IL21R,IVL,MMP9,NCF2,NOS2,PLAUR,SAT1,SERPINB9,SPRR1B,TK1,TWIST1	585 (11)
3,3'-diindolylmethane		chemical drug	Inhibited	-2.468	6.06e-06	AR,BAK1,BBC3,BCL2,BIRC5,CCND1,CDC25A,CDKN1A,CDKN1C,FOXM1,HLA-A,HLA-B,HLA-C,HMOX1,IFIT1,IFNGR1,IRAK1,KRT19,NOS2,OAS2,PTGS2,TAP1,TAP2,TGFA,TNFRSF10A,VIM,ZEB1	966 (21)
AGT		growth factor		0.642	6.25e-06	ACE2,ACTA2,ADAM23,ADIPOQ,AGTR1,ANGPT1,ANO1,ASL,BDKRB2,BMP6,CAT,CAV1,CCL2,CCN2,CCND1,CCR7,CDK1,CDKN1A,CDKN1C,CXCL8,EDN1,EFEMP1,EGR1,F3,FCGR1A,FGF13,FGF2,FGF7,FN1,FOS,GABBR1,GSTA3,HIF1A,HMGCS1,HMOX1,ICAM1,IGFBP5,INHBB,ITGA7,LDLR,LEP,LEPR,LIF,LRRC55,MAD2L1,MATN2,MMP2,MMP9,NCF1,PGF,PPARG,PPP1R3C,PTGFR,PTGS2,REN,SELL,SGCD,SHC1,SLC1A1,SLC8A1,SNCA,SOCS1,SOD2,STAR,STC1,TGFBR2,TNFRSF12A,UGCG,VEGFA	781 (16)
ESR1	-0.271	ligand-dependent nuclear receptor		0.839	6.29e-06	AASS,ABCA3,ABCC3,ACKR3,ACTA2,ACTC1,ADD3,AHNAK,ALCAM,ANLN,AP1S3,AP2S1,APOE,ASPM,ATP1B1,ATP2A3,AURKA,AXIN2,BCL2,BIRC3,BIRC5,BRCA2,BUB1,BUB1B,CAMK2B,CARD14,CASP10,CASQ2,CAV1,CAV2,CCL2,CCL20,CCN5,CCNA2,CCNB1,CCND1,CCNE1,CD69,CD83,CDCA8,CDK1,CDK5R1,CDKN1A,CDKN1C,CDKN3,CEACAM5,CEBPB,CEBPD,CENPA,CENPE,CENPF,CENPK,CENPN,CHEK1,CHST2,CIMAP1B,CLDN1,CLDN8,CLEC3A,CLEC7A,CLN8,CLSPN,CNN1,COBL,COL16A1,COTL1,CP,C…	1048 (19)
RNA polymerase II		complex			6.32e-06	ADAM23,ANGPTL4,AURKA,BCL2,BLNK,CASP7,CCNB1,CCNB2,CCNE2,CDKN1A,CXCL2,CXCL8,CXCR4,CXCR5,CYP1A1,CYP1B1,DLGAP5,ENO1,FANCI,FOS,GAPDH,GOT1,GPT,ICAM1,ID1,IL1RN,IL2RA,JUNB,LDLR,MMP2,MMP9,MYBL2,MYCN,NBPF10 (includes others),PDZK1,PKMYT1,POLB,PPARG,PRLR,PRR15L,PTGS2,RAD51AP1,SFN,SLC27A2,SOCS3,SOD2,TOP2A,VEGFA,WNT7B,ZNF83	661 (12)
actinomycin D		biologic drug		-0.011	6.32e-06	AR,ARHGEF26,BBC3,BCL2,BCL2A1,BIK,BIRC3,BIRC5,CASP10,CASP5,CASP7,CAV1,CCL2,CCN2,CCND1,CD28,CD38,CDC25C,CDKN1A,CERS6,CFLAR,CXCL1,CXCL8,CYP1A1,FPR1,GCH1,HIF1A,HMOX1,IL7R,IRF1,IRS2,LTB4R,MMP2,MMP3,OSM,PDE3A,PLAUR,PPARG,PTGIS,PTGS2,PTH1R,RAD51,SELE,SOCS3,TAP1,THRA,TLR2,TNFAIP2,TNFRSF10A,TNFRSF9	936 (14)
ILF3	-0.302	transcription regulator		0.926	6.41e-06	ABCA9,ALCAM,AQP7,BHLHE41,C3AR1,CCL22,CCNE1,CD14,CFH,CH25H,CHI3L1,CHKA,COL14A1,CXCL1,CXCL10,CXCL8,ELF3,FABP5,FADS2,FBXO6,FOS,HLA-DRA,IL1B,IL1RN,IL4R,ISG15,LDLR,LGALS3,LPL,PLAUR,PPARG,SEMA7A,STEAP4,TFEC,TNFRSF12A	615 (15)
Growth hormone		group		0.842	6.51e-06	ADIPOQ,ADRB2,ANGPTL4,BCL2,CAT,CCND1,CD36,CDH3,CEBPD,CXCL1,CXCL2,CYP3A4,EGR1,FOS,FZD5,FZD7,G6PD,GHR,ICAM1,IGF2,IGFBP5,IL1B,LDLR,LEPR,LIPE,NR1D1,PDK4,PLK2,PRLR,S100B,SGK1,SOCS1,SOCS3,TNFSF10,TXNIP,WNT9A	925 (20)
MYOCD	0.984	transcription regulator	Activated	2.707	6.52e-06	ACE2,ACTA2,ACTC1,ANO1,CASQ2,CCBE1,CLSTN2,CNN1,DES,ECM2,FOS,HSPB7,IL20,LMOD1,LOC102724428/SIK1,MYH11,NFATC2,PDLIM3,PLA2G2A,SCN9A,TAGLN,TNNT2,TPM1,VEGFA	249 (7)
reactive oxygen species		chemical toxicant		-1.527	6.56e-06	ABCC1,ACTA2,ADIPOQ,BCL2,CAT,CCL2,CCN2,CD24,CXCL8,CXCR4,CYP24A1,DEFB103A/DEFB103B,DEFB4A/DEFB4B,DUSP2,EDN1,EIF4EBP1,F3,FGF2,FOXM1,GZMB,HBEGF,HIF1A,HMOX1,HPSE,HSPA5,IL1B,LEP,MMP1,MMP3,PRF1,PTGS2,RARB,SOD2,SYP,TLR2,VEGFA,XBP1	757 (16)
YY1	-0.107	transcription regulator		0.192	6.57e-06	ACTA2,BMP6,CALR,CCL2,CCR5,CD34,CDC6,CDKN1A,CDKN1C,CXCR4,CYBB,CYP24A1,DMD,DNAJB4,EDN1,FCER1A,FOS,GBP1,HEY1,HIF1A,HK2,HLA-DRA,HMOX1,HSPA5,ID4,IL1B,LDLR,PDGFD,PLP1,POLB,SHC2,SLC1A2,SLC23A2,STAR,STC1,TNFRSF10A,VEGFA,VIM	1003 (23)
BRD4	-0.16	kinase	Inhibited	-2.207	6.72e-06	ACSM3,ACTA2,AURKB,BBC3,BCL2,BCL3,BDH1,CCNA2,CCND1,CCR1,CD274,CDC25A,CDC6,CDCA5,CDKN1A,CXCL2,CXCL8,CXCR4,CXCR5,ELL2,FADS1,FN1,FOS,GFPT2,GINS1,GTF3C6,HMOX1,ICAM1,IER5,IL1B,IL2RA,IL7R,IRF1,IRF8,ITGB5,KIF23,LCK,MMP1,MYCN,MYD88,NAMPT,NME1,PDGFB,PDGFC,PDGFRB,PLAT,POLR3G,PRDM1,PTPN22,RAI14,ROR1,RRM2,SELE,SERTAD1,SESN2,SLC16A6,SLC16A9,SRM,SUSD2,TGFA,TOP1,TOP2A,TUBB,WNT5A,XBP1	767 (18)
SP3	0.524	transcription regulator		-1.377	6.92e-06	ALOX15B,APBA1,BIRC5,CCL20,CCND1,CDKN1A,CHI3L1,CYP46A1,EGR1,EIF2AK2,F10,F2R,F3,FOS,FOSL1,FOXP3,GLTP,GPER1,HPSE,HSD17B1,HSPA5,IGF2,IL12RB2,IL1A,KRT16,KRT81,LDLR,LORICRIN,LPL,MMP2,MYCN,NCF2,NES,NOS1,PLAUR,PRLR,PTGS2,SLC4A7,SOD2,SPARC,STAT1,STAT3,TCEAL1,TGFBR2,TGM1,TIMP2,VEGFA,VIM	895 (18)
JAG2	0.582	growth factor	Activated	3.036	6.99e-06	CCL13,CCL20,CCR1,CEBPB,CXCL1,CXCL9,CXCR1,IL10RA,IL13RA1,IL1A,IL1B,IL1RN,IL36B,LTB4R,MMP1,MMP12
paclitaxel		chemical drug	Inhibited	-2.299	7.13e-06	ACE2,ACKR3,ACTA2,ALDH1L1,APC2,APOBEC3A,AREG,AURKA,BCL2,BHLHE41,BID,BIRC3,BIRC5,CASP10,CCL2,CCN2,CCND1,CD274,CD47,CDC20,CDKN1A,CFLAR,CLU,CRY2,CXCL1,CXCL2,CXCL8,CYP1B1,CYP3A4,CYP3A5,CYP4F2,DCHS1,DDAH1,DUSP6,ENPP2,ENPP4,EPHA2,EREG,FOSL1,FOXM1,FST,G0S2,GAMT,GFPT2,GPR12,H2AX,HBEGF,HIF1A,HLA-A,HMGB3,HPSE,HSF4,ICAM1,IER2,IGHA1,IL1B,ITGB5,KCNN4,KIF20A,MMP9,MYO7A,NAV3,NNAT,OSMR,PLAUR,PRELP,PRSS22,PTGS2,RA…	782 (19)
trans-hydroxytamoxifen		chemical drug		-1.401	7.22e-06	ADGRA2,APOE,AREG,ARHGAP24,ARNT2,ASB9,BAK1,BCAS1,BIK,BLNK,CAV1,CBX6,CCN5,CCNA2,CCNB1,CD24,CHI3L1,CLU,CTSL,CXCL8,CYP1B1,DBN1,DCN,EGR1,FMO5,FN1,FZD8,GSTP1,H2AC18/H2AC19,HIF1A,HOXC4,INHBB,INPP5J,KRT7,KRT81,KYNU,LAMB2,MAPT,MATN2,MB,MMD,MMP2,MYO1B,P4HB,PDZK1,PLK2,PPP1R3C,PTPRM,RAB31,SELENBP1,SERPINB9,SFRP1,SLC22A5,SLIT2,SMPD1,SNCG,STAT1,STC1,TGFBR2,TOP2A,TPM1,TTC9,WARS1,XBP1	809 (13)
CCL2	-1.385	cytokine		-0.331	7.33e-06	BCL2,BIRC5,CCL2,CCND1,CCR2,CFLAR,CXCL10,CXCL8,F3,FOS,GJB1,ICAM1,IL12B,IL1A,IL23A,IL32,ITGAL,LCN2,MKI67,MMP1,MMP2,MMP9,MUC5B,NCF1,PAX9,SLC11A1,SOX2,STAT1,VEGFA	795 (14)
GATA4		transcription regulator		1.587	7.33e-06	ACE2,ACTC1,ACTG2,CASQ2,CCBE1,CDCA8,CLDN1,CLSTN2,DES,ECM2,EDN1,ESPL1,F10,GATA3,HSPA5,HSPB7,IRF8,LOC102724428/SIK1,NFATC2,NUSAP1,PDLIM3,PLA2G2A,PML,RARB,SCN3B,SLC8A1,TAGLN,TNNT2,TPM1	88 (4)
IL5		cytokine	Inhibited	-4.76	7.52e-06	ACP5,AREG,BCL2,BCL3,CASP4,CCL2,CCR1,CCR5,CD24,CD69,CDKN1A,CEACAM1,CSF2RB,CTSC,CXCL8,CXCR4,DUSP6,EGR1,ENO1,GK,HBEGF,HCAR3,HIF1A,HSPH1,ICAM1,IER2,IL2RA,LCP2,LMNB1,MAPK6,MMD,MMP9,PMP22,PPIF,PRRC2A,PTPRC,QSOX1,SGK1,SNTB1,SOCS1,TNFRSF4,TNFRSF9,TNFSF8,UPP1,XBP1,ZNF25	878 (16)
discodermolide		chemical drug			7.61e-06	BLM,BRCA2,CCNB1,CCNB2,CDC20,CDC25A,CDC25C,CDK1,CDKN1A,CHEK1,E2F2,EIF4EBP1,ESPL1,KIF11,KIF23,PKMYT1,PLK1,PRC1,PTTG1,RAD51,TOP2A,WEE1	596 (7)
A-Fos		chemical reagent	Activated	2.138	8.24e-06	ARC,CCL20,CCN2,DUSP6,EPOP,IRF8,TNFRSF18,TNFRSF4
ANGPTL4	-2.702	other	Inhibited	-2.19	8.24e-06	ACCS,ANGPTL4,CFLAR,LPL,MMP1,NLRP3,SOX2,STAT1	170 (6)
hemozoin		chemical - endogenous non-mammalian	Inhibited	-2.772	8.24e-06	CCL2,CD83,CXCL1,CXCR4,HMOX1,ICAM1,MMP9,NOS2	951 (16)
S100A6	-0.568	transporter		-1	8.28e-06	AURKA,CCL20,CDK1,CDKN3,CENPA,CXCL2,CXCL8,DEPDC1,DHRS9,HS3ST1,NCAPH,NEK2,PBK,PCDHB2,RDH5,SELE,STC1,TYMS	684 (12)
WNT5A	-2.209	growth factor		-0.907	8.32e-06	ADGRL3,AKR1C1/AKR1C2,AXIN2,BAIAP2L2,BCL2,BMP6,BMPER,CCL2,CD34,CD36,CFAP45,COL17A1,CXCL1,CXCL10,CXCL8,CXCR4,CYB5R2,DBNL,DKK2,ELMOD1,EREG,F2R,FABP4,FAM234B,FCER1A,FN1,HMOX1,IL1B,IRF1,IRF8,LONRF2,MAP3K21,MAP3K9,MDFI,MMP1,MMP3,MMP7,MMP9,NFATC2,PKN1,POSTN,PTGS2,SDC4,SELPLG,SEMA3E,SOCS3,SPARC,SYK,TWIST1,VIM	722 (17)
PBRM1	0.389	other		0.222	8.34e-06	ABLIM3,ALDOC,BCL2A1,CCL2,CCNB1,CCNB2,CD274,CDK1,CDKN1A,CENPE,CENPF,CXCL10,CXCL2,GCH1,PDLIM4,PLK1,TMEM132A,TNFRSF9,VEGFA,VIM	342 (7)
calphostin C		chemical drug		0.797	8.34e-06	ACTA2,AXIN2,BCL2,BIRC5,CCL2,CCND1,CDC25A,CDKN1A,CLU,CXCL8,FOS,ICAM1,KIT,LDLR,LPL,MMP9,PTGS2,SOD2,STAR,VEGFA	730 (16)
SFRP1	1.163	transmembrane receptor		1.086	9.02e-06	ACTA2,BIK,CCND1,CD24,EPCAM,FN1,GATA3,KRT18,MMP1,MMP2,MMP3,MMP9,PRLR,SDC2,VIM	760 (21)
ZNF768	0.824	other	Inhibited	-2.138	9.02e-06	AURKA,AURKB,CCL2,CCNB1,CCNB2,CDC20,CDC45,CDK1,EZH2,ICAM1,MYBL2,NUSAP1,PLK1,PML,TOP2A	704 (12)
torkinib		chemical drug	Activated	3.298	9.18e-06	ADGRL2,BIRC5,BLM,CCND1,CCNE2,CDC25A,CDC45,CDC6,CFLAR,CLSPN,CXCL8,CYP1B1,DNA2,DTL,EDN1,EDN2,EXO1,FANCI,FEN1,FOSL1,GINS1,GINS2,GINS3,H2AX,HBEGF,ID1,IL1RN,KIF18B,LIF,MCM10,NABP1,NR4A3,NUAK1,ORC1,ORC6,PPIF,PTGS2,RAD51,RGCC,SDC4,SMOX,SOD2,SPRY2,TUBG1,TYMS,UBE2T,XRCC2,ZBTB10	817 (22)
SATB1	0.835	transcription regulator		0.964	9.25e-06	ACTN1,BCL2,CCND1,CD69,CDKN1A,CEACAM1,CORO6,CTSD,CYBB,EPSTI1,F5,FERMT2,GATA3,GPT2,HELZ2,HSPA8,IRF7,IRF8,LAG3,LPIN2,P2RY8,PIK3IP1,PRKCB,PTGS2,RASGRP2,RGS1,SELL,SGK1,SIPA1L2,SLC27A2,TNFSF12,TRIM22,TSC22D3,UBE2L6,UHRF1,VIM,WARS1,XAF1	504 (12)
CXCL8	-9.292	cytokine		-0.282	9.31e-06	ACKR3,ACTA2,ANXA1,AR,ARG1,ARG2,BCL2,CD69,CFLAR,CPE,CXCL8,CXCR1,CXCR2,DEFB4A/DEFB4B,F3,GJB1,ICAM1,IL1B,IL2RA,IL32,ITGAL,ITGAX,LGALS3,MMP2,MMP9,MUC5B,PAX9,PTGS2,SELL,SOCS1,SOX2,STAR,TNFRSF10A,TPM1,VEGFA,ZFP36	714 (14)
HIF1A	-1.34	transcription regulator		-1.239	9.31e-06	AGTR1,AKAP12,ALDOA,ALDOC,ALOX5AP,ANGPTL4,APOE,AQP9,AURKA,BACH2,BCL2,BGN,BHLHE41,BID,BIRC5,CA9,CAV1,CCL2,CCN2,CCND1,CCR7,CD24,CD274,CD36,CDKN1A,CEACAM5,CEBPD,CEMIP,CHKA,CLDN1,CTPS1,CXCL8,CXCR1,CXCR4,EDN1,EIF4E,EIF4EBP1,ELF3,ENO1,ENO2,EREG,ESRRG,FAM13A,FHL1,FN1,FOS,FSCN1,FURIN,FUT7,FYN,GAPDH,GCHFR,GHR,GPER1,H1-2,H2BC12,HIF1A,HK2,HSPA4,HSPA5,IGFBP5,IL17A,IL1B,INHBB,IRS2,ITGB5,KLRC4-KLRK1/KLRK1,KRT19…	712 (19)
Creb		group		0.013	1.01e-05	ACTA2,ADCY8,ARC,AREG,ARG1,BAK1,BCAS1,BCL2,CCND1,CDKN1A,CEBPB,CEBPD,COL8A1,CTSB,CXCL10,CXCL8,EGR1,FCER1G,FOS,FOSB,FOSL1,FSCN1,IL1B,IVL,JUNB,LDLR,LEP,MITF,MMP1,MMP2,MUC5B,PER1,PFKFB4,PLAT,PPARGC1A,PRG4,PTGS2,RET,RHOB,RRM2,RYR2,SLC8A1,STAR,TF,ULBP2,VEGFA	786 (21)
SIRT1	0.405	transcription regulator		0.839	1.01e-05	ACADL,ADAMTS5,ADIPOQ,AGTRAP,BBC3,BCL2,BIRC3,BIRC5,CD36,CDKN1A,CFLAR,CYP1A1,ENO1,EPDR1,FABP4,FN1,FOXP3,HIF1A,HK2,HMOX1,HSPA4,ICAM1,IL17A,LDLR,MMP1,MMP2,MMP3,MMP9,NR1D1,PCSK9,PDK4,PER1,PLEKHA6,PML,PPARGC1A,PTN,RELB,SFRP4,SLC7A11,SMURF2,SOCS3,SOD2,SOST,TIMP3,XPC,ZEB1	712 (22)
NB73		chemical reagent	Activated	2.268	1.05e-05	AURKA,AURKB,BIRC5,CAMK2B,CAV2,CCNA2,CCNB1,CCNB2,CCNE2,CDC25B,CDK1,CENPA,CENPF,DNM1,EGF,EPS8,FOS,FOSB,FOXM1,GTSE1,HBEGF,PLCE1,PLCG2,PLK1,PRKCA,SH2D2A,SHC2,TGFA
ROCK2	0.486	kinase	Inhibited	-2.029	1.08e-05	BATF,CXCL8,CXCR5,DSC2,DSG3,FABP5,FN1,HK2,ICAM1,ICOS,IVL,MAF,PI3,PRDM1,RORC,S100A7,S100A8,SCEL,SPRR3,STAT3,VIM	703 (14)
EFNA4	0.598	kinase		-1.143	1.08e-05	ABCA12,CCN2,CRABP2,DUSP6,FABP5,FOSL1,IRF1,IRF7,IVL,KLK7,KRT16,KRT18,KRT7,KRT75,NTM,PLAT,S100A7,SPRR3,TGM1,TNFRSF6B,UBE2C
LYN	-2.139	kinase		0.926	1.08e-05	BAK1,BCL2,BCL2A1,BGN,BIK,BIRC5,CCL2,CCNA2,CDKN1A,CFLAR,CYCS,DAXX,IFIT1,IL1A,IL1B,IL7R,LRRC15,PDGFC,PDGFRB,PDPN,STAT1	662 (15)
Hsp27		group		-1.798	1.13e-05	BCL2,CCND1,CD14,CD1A,CD274,CDKN1A,CXCL8,EIF4EBP1,FOS,GBA1,GCH1,MAPT,NOS2,PLA2G2A,PTGS2,STAT3,TMPRSS2	676 (18)
FDI6		chemical reagent	Activated	2.733	1.14e-05	BRCA2,CCNA2,CCNB1,CCND1,CCNE2,CDC25A,CDC25B,CDK1,DCLK1,E2F2,FOXM1,PLK1,RAD51,XRCC2	529 (7)
lenalidomide		chemical drug		0.667	1.16e-05	BID,BLNK,CALHM5,CAV1,CAV2,CCND1,CD226,CD38,CD68,CEBPB,CTTNBP2,DEPP1,DTNA,ELF3,ENO1,FANCI,FN1,FZD4,FZD5,FZD7,GINS4,GPR68,GZMB,H2BC8,HLA-DPB1,HLA-DQA1,HLA-DRB1,HSPA5,IFI27,IFI6,IFIH1,IFIT3,IFIT5,IGSF11,IRF8,KCNMA1,KLRC4-KLRK1/KLRK1,LPL,LRRC8B,MAML2,MAN1C1,MB,NETO2,NFIB,NFKBIZ,NMI,OTUD1,PGM2,PNP,PPIF,PRF1,PTPRC,PTPRM,RGS1,ROR1,RORC,RTP4,S100A16,SCN9A,SEMA5A,SIPA1L2,SNRPN,SPRR2A,TCF7L1,TET1,TMEM33,TN…	843 (19)
CAT	1.414	enzyme		1.13	1.16e-05	BCL2A1,CAT,CAV1,CCL2,CD69,CDKN1A,CXCL8,CYP1B1,HIF1A,HLA-DRA,HMOX1,HSPA4,IL2RA,MMP1,MMP9,NOS2,PTGS2,VIM,XAF1	770 (18)
USP8	-0.12	peptidase	Activated	4.359	1.16e-05	BST2,CCL20,HLA-A,HLA-B,HLA-C,IFIT1,IFIT3,IFIT5,IFITM1,IRF7,ISG15,MYD88,OAS1,OAS2,OAS3,STAT1,TAP1,TAP2,TGFBR2	658 (13)
nifedipine		chemical drug	Activated	3.494	1.16e-05	ABCC3,ADIPOQ,BIRC5,CCL2,CTSL,CYP3A4,FGF7,FN1,IL1A,IL1B,LDLR,NOS2,POSTN,PTGS2,SGK1,SLC2A4,STAR,TYMS,VEGFA	787 (22)
aldesleukin		biologic drug	Inhibited	-2.588	1.19e-05	AREG,BACH2,BCL2,CALR,CCR1,COLQ,CXCR1,CXCR4,DUSP2,FCGR2A,FCGR3A/FCGR3B,GLUL,HLA-B,HLA-C,HLA-DRA,HLA-DRB1,IFI35,IFITM1,IRF1,IRF9,MX1,NFKBIZ,OAS1,OTUD1,RGS1,STAT1,TAP1,TAPBP,TNFSF10,ZBTB16
alefacept		biologic drug	Activated	2.412	1.24e-05	AKR1C3,CACNA2D2,CD2,CD3D,CD69,CD8A,CST7,CXCL8,CXCL9,FCGR3A/FCGR3B,GNLY,GZMB,IL12B,IL23A,IL2RA,IL7R,KLRB1,NCALD,NCAM1,NOS2,PRF1,SOCS1,SOCS3,STAT1,TGFBR3	335 (7)
mifepristone		chemical drug		-0.087	1.27e-05	ABCC3,ALOX15B,ANXA1,APOE,AQP1,AR,AREG,BCL2,CAV1,CCL2,CCND1,CCR2,CD274,CDKN1A,CLDN3,CYP3A4,CYP3A5,DLC1,EHF,F3,FGF2,FOS,FOXA1,GAL,HBEGF,HLA-C,HSD11B1,ICAM1,IGF2,IL1B,IRS2,JAK3,KLF11,MMP1,MMP9,NCOR2,NR1I3,PGR,PKD1,PLAT,PTGS2,RELN,RHOB,TIMP3,TK1,TMPRSS2,TNFAIP6	1241 (21)
EGR1	-1.487	transcription regulator		-1.01	1.31e-05	ACTA2,ALOX5AP,AR,ARC,AREG,CAV1,CCND1,CCNE1,CDK5R1,CDKN1A,CLU,CXCL8,EGR1,EIF4EBP1,EREG,EZH2,F3,FGF2,FN1,FOSL1,FYN,HBEGF,HIF1A,HPSE,ID1,IGF2,LDLR,LEP,PDGFC,PPARG,PTGS2,SGK1,SOCS1,SOD2,TGFBR2,TNFSF10,VEGFA	971 (18)
PTGS2	-1.029	enzyme	Inhibited	-2.294	1.32e-05	ANXA1,AQP1,BBC3,BCL2,BIRC3,CCL2,CCR7,CD274,CDKN1A,CHKA,CLU,CTSD,CXCL10,CXCL8,CXCR4,CYP1B1,EGR1,FN1,FOS,ICAM1,IL1B,IL23A,ITGAL,MMP1,MMP2,MMP7,MMP9,NOS2,PTGES2,PTGS2,SEMA7A,STC1,TET1,TNFSF10,VNN1	666 (14)
gemcitabine		chemical drug	Inhibited	-2.564	1.32e-05	APOBEC3B,AREG,BCL2,BIRC5,CCNB1,CCND1,CD24,CD274,CD47,CDC25A,CDKN1A,CTPS1,CXCL8,CXCR4,CYP3A5,EGF,EGR1,G6PD,H2AX,HIF1A,HLA-DRA,HMOX1,IL1B,IL23A,IL32,MMP2,MMP9,PTGS2,RAD51,RRM2,TGFA,TIGAR,TNFRSF6B,VEGFA,VIM	845 (19)
YAP/TAZ		group		1.258	1.32e-05	ACADL,AREG,BIRC5,CCN2,CD274,CD47,FJX1,GLI2,GOT1,HLA-DQB1,HLA-DRA,HLA-DRB1,IL1A,IL1B,ISG15,ISG20,KRT6A,PTGS2,SLC7A11,SPEG,TAP1,TRIM22	28 (2)
tyrphostin AG 1478		chemical drug		0.619	1.32e-05	CAV1,CCL17,CCL2,CCND1,CDKN1A,COL8A1,CXCL8,CXCR4,EDN1,EGF,F3,FOS,ICAM1,IRF1,MME,MMP1,MMP2,MMP9,PTGS2,PTTG1,STAR,TWIST1	736 (16)
Hif1		complex		-1.545	1.38e-05	ALDOA,BCL2,BHLHE41,BIRC5,CA9,CD24,CD83,CDKN1A,CP,CXCR4,EDN1,ENO1,FN1,FOXM1,HEY1,HMOX1,KCNA2,KCNB1,NOS2,S100A8,SLC16A1,TF,TFF3,TNFRSF9,TWIST1,VEGFA	819 (19)
PARP9	-2.146	enzyme		-1.873	1.4e-05	HLA-DOB,HLA-DQA1,HLA-DQB1,HLA-E,IFI44,IFIT1,IFIT3,IRF1,IRF7,ISG15,OAS2,SP110,STAT1	316 (7)
amphetamine		chemical drug		-0.465	1.4e-05	EGR1,F3,FOS,FOSB,FOSL1,ICAM1,JUNB,NOS1,SELL,SGK1,SNCA,SYP,UCHL1	829 (23)
cisplatin		chemical drug		-0.391	1.4e-05	ACTA2,ADAP2,AGFG2,AHNAK2,AHSA2P,AKR1C1/AKR1C2,ALDH1A3,ANKRD18A,ANXA1,APOBEC3B,ASTN2,BBC3,BCL2,BCL2A1,BCL2L12,BHLHE41,BIRC3,BIRC5,CARD6,CAT,CAV1,CCL2,CCN2,CCNB1,CCND1,CD274,CDC25A,CDC25B,CDK1,CDKN1A,CDKN1C,CENPS/CENPS-CORT,CFLAR,CHEK1,CLU,CMBL,COL17A1,CXCL10,CXCL14,CXCL8,CXCL9,CYCS,CYP3A4,DEPDC1B,DUSP6,E2F7,EDN1,EGR1,EIF2S1,EZH2,F3,FADS3,FAM117A,FN1,FOS,FOSL1,FST,FYN,G0S2,G6PD,GAS1,GKAP1,H2AX,HDAC…	806 (17)
triamcinolone acetonide		chemical drug		0.906	1.5e-05	ALDH5A1,ANGPTL4,ANGPTL7,AQP1,ATP10A,ATP11B,BCL2,BCL2A1,BID,CASP4,CHKA,CHL1,DGCR6,DNA2,E2F2,EFNB2,EGR1,F10,FOS,GAS1,GNAZ,GZMA,IER2,IRF7,JUNB,KCNB1,KIF4A,KLF15,KLF9,LDLR,LSP1,MDFI,MEGF9,MT1X,MT2A,MXRA5,MYOC,NOS1,NOS2,NTM,OCA2,PCDH19,PER1,PER3,PLK2,PRF1,PSPH,PTPN7,RGCC,RHOBTB3,SAA1,SCNN1D,SERPINA3,SLAMF1,SLC16A1,SLC4A7,SOD2,SRGN,ST8SIA4,TACC2,TRIM21,TSC22D3,TSPYL2,TXNIP,UGT8,ZBTB16	563 (14)
sudemycin D6		chemical reagent	Inhibited	-2.976	1.51e-05	CXCL1,ICAM1,IFI27,IFITM1,IL1B,MX1,MX2,OAS1,TNFSF10
IL-1R		group	Inhibited	-4.001	1.52e-05	AREG,CCL20,CXCL1,CXCL11,CXCL2,CXCL8,EPS8,EREG,FGF2,ICAM1,IL1A,IL1B,MMP1,MMP12,MMP3,MMP9,NOS2,PLAUR,SELE,VEGFA	599 (13)
PKA		complex		1.26	1.56e-05	APOE,BIRC5,CAV1,CCN2,CCNB1,CCR7,CDKN1A,DCT,FOS,HMOX1,IFI27,IFI6,KCNB1,LEP,LIPE,MEST,NCF1,NR4A3,PCK1,PPARGC1A,PTGS2,STAR,TSLP	648 (16)
JAK2	0.321	kinase	Inhibited	-2.092	1.56e-05	BBC3,CCL2,CCND1,CD274,CD36,CDC25A,CDKN1A,CFLAR,CXCL8,CYBB,DEFB4A/DEFB4B,EGR1,FGF2,FOS,ICAM1,IL17A,IL19,LYN,OSM,OSMR,PTGS2,SOCS1,SOCS3	640 (16)
miR-3180-3p		mature microRNA	Inhibited	-2.393	1.6e-05	ABCA2,ABCA3,ADAMTS10,ADGRD2,AGAP2,ALOX15B,ALOX5AP,APC2,APOE,ATOH8,BBC3,BICDL2,CARD11,CCDC102A,CCDC180,CCDC57,CCL17,CDHR1,CDKN1A,CHST1,CIB2,CLEC4E,CNGB1,CNN2,CNNM4,CORO6,CTXN1,CYCS,CYP4F22,DIRAS1,DOK2,DUOXA1,DUSP8,EEF1A2,ESPN,EXTL1,FAM117A,FAM43A,FBXL16,FBXO10,FGD5,FOXP3,FSCN1,FXYD1,GAL3ST4,GAS1,GLT1D1,GPRC5B,GREM2,H2AX,HCAR1,HEYL,HMCN2,HS3ST3A1,HSPB7,IGFBP2,INA,KAZALD1,KLK9,KRT17,KRT2,LAMA5,LAMTO…
calcimycin		chemical reagent	Inhibited	-3.401	1.61e-05	AGTR1,AMD1,AR,CCL20,CD14,CD1A,CD83,CTLA4,CXCL8,FN1,FOS,GCH1,HIF1A,HSD17B1,HSPA5,ICAM1,IL12B,IL1B,NOS2,PPARG,PTGS2,REN,S100A2,SHC1,TLR2,TNFSF10,TSLP,VEGFA	662 (15)
PF-4878691		chemical drug	Inhibited	-2.897	1.65e-05	BCL2,CCL2,CD83,CXCL10,CXCL8,IL12B,IL1B,ISG15,MX1,MYD88,PTGS2,STAT1	328 (7)
tosylphenylalanyl chloromethyl ketone		chemical - protease inhibitor		1.751	1.65e-05	BAK1,BCL2,BIRC3,CCL2,CXCL8,EPHX2,GZMB,MMP2,PLCG2,PRF1,PTGS2,VIM	727 (15)
BMP7	0.207	growth factor		1.35	1.69e-05	ACTA2,BIRC5,CAMK2N1,CAV2,CCL2,CD207,CD34,CDKN1A,CXCL8,CYCS,DSC2,EDN1,EDN2,EPCAM,F3,FN1,FZD7,GNG11,ICAM1,ID1,IGF2,IGFBP5,IL1B,IL1RN,MMP2,MMP3,MMP9,NCAM1,PCSK6,PDGFRB,PPARG,PPARGC1B,SOST,SOX10,STAR,TAGLN,TMEM132A,VEGFA,VIM,WNT5A	753 (18)
4-hydroxytamoxifen		chemical drug		1.605	1.76e-05	ACTC1,AREG,BCL2,CCN2,CCND1,CDKN1A,CEBPB,CEBPD,CHST2,CLU,COL16A1,CTSD,CYP1A1,CYP1B1,CYP3A4,DUSP9,EDN1,EDN2,EFEMP1,EGR1,FABP4,FGFR1,FOS,FOSB,FOXA1,FOXM1,GM2A,H2AZ1,IER2,IL7R,JUNB,KLRC4-KLRK1/KLRK1,KRT19,LORICRIN,MKI67,MT1X,MT2A,NCOR2,PDK4,PDLIM3,PDZK1,PGR,PPARGC1A,RAI2,RBP4,RND1,RPS6KA4,S100A9,S100P,SERPINB9,SGK1,TGFA,TMOD1,TPM1,TRIM16,ZEB1,ZFP36,ZNF91	800 (13)
ORMDL3	0.861	other	Inhibited	-3	1.82e-05	ADAM8,CCL20,CD48,CXCL10,CXCL11,CXCL8,MMP9,OAS1,OAS2,OAS3	541 (7)
ISGF3		complex	Inhibited	-2.941	1.82e-05	EIF2AK2,HERC5,HIF1A,IRF1,IRF7,ISG15,MX1,NOS2,RSAD2,UBE2L6
ZIC1		transcription regulator			1.82e-05	APOE,CCL13,CCL2,CCL22,CXCL17,IL20,IL23A,IL32,IL36B,IL37
NADPH oxidase		complex		-1.211	1.82e-05	CCL2,CXCL1,CYBB,EDN1,F3,FOS,HMOX1,MMP12,MMP9,NCF1,PTGS2	753 (18)
thiostrepton		chemical - endogenous non-mammalian	Activated	2.706	1.82e-05	ASPM,CCND1,CDCA8,FOXM1,KIF2C,MCM10,MELK,NCAPG,STAT3,TLR7,TLR8	527 (6)
KLF5	0.509	transcription regulator		-0.69	1.85e-05	ANO1,BCL2,BIRC5,CCND1,CD34,CDK1,CDKN1A,CDT1,CEBPD,CXCR4,EPHA2,FGFBP1,FOXA1,HIF1A,HLF,IL1B,JAZF1,KRT18,KRT8,LGR5,MEOX2,MMP9,NEGR1,NFKBIZ,NMI,PPARD,PPARG,PPP1R1B,SOX2,TAGLN,TRPV6,TWIST1	862 (20)
H2AB3		other		-1.091	1.88e-05	ARC,BBC3,BIK,CDKN1A,CDKN1C,CHAC1,DCLK1,DHRS9,FOS,GAS1,JAK3,LYPD1,MELTF,MSX1,PCDH9,PDZK1IP1,SAA1,SAA2,SERPINB9,TMEM217,TNFRSF9
lipoxin A4		chemical - endogenous mammalian		1.281	2.04e-05	ACTA2,CCL2,CCND1,CCR5,CDKN1A,CXCL8,CYP1A1,FN1,HMOX1,ICAM1,NOS2,PGR,PTGS2,SELE,TIMP2	788 (18)
SERPINF1	0.742	other		-1.643	2.15e-05	ACTA2,ADIPOQ,AXIN2,BCL2,BCL2A1,BID,CCN2,CCND1,CD34,CRYAB,CXCL8,CYBB,ENO2,G0S2,NEFH,NOS2,PPARG,TNFSF10,VIM	771 (18)
TGFBR1	-0.437	kinase		0.176	2.15e-05	BGN,BIRC5,CCN2,CCND1,CDKN1A,CLDN5,EDN1,FN1,FURIN,HMOX1,ITGB5,LTBP1,PDGFB,STAR,TAGLN,TGFBI,TWIST1,VIM,ZFP36	625 (17)
BRCA1	-0.745	transcription regulator		-0.897	2.19e-05	ANGPT1,AR,AREG,BAK1,BCKDHB,BCL2,BIRC5,BRCA2,CAMK2B,CCNB1,CCNB2,CCND1,CDC25C,CDH3,CDKN1A,CTSD,CYP1A1,CYP1B1,CYP3A4,EGR1,EXO1,FEN1,FOXA1,H2AX,IFI27,IFI6,IFIT1,IFIT3,IFITM1,IRF7,KRT17,MAD2L1,MX1,NEK2,PLK1,PLSCR1,RAD51,RIGI,SFN,STAT1,STC1,TAP1,TGFBR2,TWIST1,VEGFA,WEE1,XPC	916 (21)
NOTCH3	0.417	transcription regulator		-0.002	2.23e-05	ACTA2,ACTN1,APOD,BCL2,BIRC5,CDKN1A,CDKN1C,CFLAR,DLGAP5,FN1,GUCY1B1,HEY1,HEY2,ICAM1,ID1,MMP9,NOS2,PDGFRB,SDC2,SPARC,TAGLN,VIM	688 (14)
CD3E	-1.591	transmembrane receptor	Inhibited	-3.771	2.23e-05	BLM,CCNA2,CD3D,CD3E,CD3G,CD69,CDC25C,CDC45,CDC6,CDT1,CHEK1,CLSPN,DNA2,FEN1,GINS1,IL2RA,PKMYT1,PTGS2,RAD51,TIMELESS,WEE1,XRCC2	831 (22)
MEF2C	0.861	transcription regulator		1.767	2.23e-05	ACE2,ACTC1,CASQ2,CCBE1,CDKN1A,CLSTN2,DES,ECM2,FRZB,HSPB7,LOC102724428/SIK1,MYOC,MYOM1,MYOM2,NFATC2,PDLIM3,PLA2G2A,PPARGC1A,SOST,TNNI2,TNNT2,TPM1	88 (4)
CD28	-1.512	transmembrane receptor	Inhibited	-3.253	2.24e-05	ANXA1,ATP11B,BCL2,BZW1,CCND1,CCNE1,CCR4,CCR5,CD247,CD28,CD3E,CD69,CENPF,CFLAR,CH25H,CHRNA5,CLEC2A,CTLA4,CXCL13,CXCL8,CXCR1,CXCR4,CYCS,DUSP14,EIF4E,FCER1G,FOS,FOXP3,FYN,GAPDH,GATA3,GBP1,GUCY1B1,GYS1,GZMA,GZMB,H2AC18/H2AC19,HLA-DQB1,HSPA8,ICOS,IFITM1,IFRD2,IGFBP5,IL10RA,IL12RB1,IL12RB2,IL17A,IL1B,IL21R,IL23A,IL2RA,IL4I1,IL7R,LSP1,LTBP1,MAF,MMP2,NAIP,NAMPT,NOS1,NPIPA5 (includes others),PGAM1,PNP,PSM…	553 (14)
evodiamine		chemical - endogenous non-mammalian		-0.057	2.25e-05	BCL2,BCL2A1,BIRC3,BIRC5,CCNB1,CCND1,CDKN1A,CFLAR,CXCL8,CYP1A1,ICAM1,LIPE,MMP9,PTGS2,SELE,TNFRSF10A,WEE1	720 (21)
HAVCR1		other		-1.121	2.29e-05	BHLHE41,CALR,CD24,CEBPB,CEMIP,CHKA,CLDN16,CTPS1,ENO2,EREG,FSCN1,GATA3,GLI2,HIF1A,HK2,HLF,IFI27,IFI6,IL2RA,IRF1,IRF9,LYN,NAMPT,PEG10,PLAAT3,PLAUR,PSME2,RELB,SESN2,SLC29A1,SMARCA1,SOCS3,SPARC,STAT1,STAT3,TAP1,TAP2,UCHL1,VEGFA,XAF1	419 (11)
WWTR1	-0.805	transcription regulator	Activated	2.302	2.44e-05	ANGPTL4,CCN2,CCNA2,CCND1,CD3G,CDKN1A,CXCL1,CXCL2,CXCL8,F8A1 (includes others),FMOD,FN1,FOXA1,FUT1,GATA3,ICAM1,IFIH1,IL1A,IL1B,IL7R,IRF7,IRF9,KRT17,KRT8,LAMA5,MX1,NEGR1,OAS1,PLIN4,PPIL6,RIGI,RRM2,STAT1,TK1,TNFRSF10A,TNFSF12,TNFSF9,TYMS	852 (19)
LEF1	0.392	transcription regulator	Activated	2.711	2.55e-05	ACTA2,AR,AXIN2,BCL2,BIRC5,CASP7,CAV1,CCND1,CD274,CSF3R,CXCR4,DCT,DSG4,FN1,GATA3,LCK,LFNG,MITF,MMP2,MMP7,PTGS2,SGK1,VIM	793 (22)
caffeine		chemical drug	Activated	2.665	2.55e-05	ACP5,BCL2,CAT,CAV1,CDC25A,CDC25C,CDK1,CDKN1A,CXCL8,EGR1,F3,FOS,FOSB,FOXM1,HIF1A,JUNB,KLRC4-KLRK1/KLRK1,MITF,NTRK2,PPARGC1A,PRKCA,PTGS2,VIM	764 (19)
selumetinib		chemical drug	Activated	2.233	2.59e-05	ABCC1,BIRC5,CCND1,CD274,CDK5R1,CDKN1A,DDR2,EPHA2,FGFR1,FGR,FOS,FOSB,FOSL1,HIF1A,JAK3,JUNB,LCK,LYN,MATK,MELK,MERTK,MITF,NTRK2,PKDCC,PPARGC1A,RET,SRMS,STYK1,TNFRSF10A,TREM2	755 (20)
mycophenolic acid		chemical drug		-0.821	2.66e-05	ACTA2,ADRB2,AKAP12,BIRC3,CCL2,CCL20,CCN2,CD274,CDKN1A,CLDN1,CLU,CXCL8,CXCR4,CYBB,DUSP14,EDN1,FN1,GBP1,HBEGF,HSPA5,IL17A,IL1B,KRT17,KRT19,KRT6B,LDLR,MME,PTGS2,SAMD4A,SOD2,STYK1,UGCG	489 (13)
LCK	-2.039	kinase		-1.147	2.69e-05	ANXA1,BAK1,CCNA2,CDK1,FOS,FOXP3,ITGAL,KRT18,MMP9,NR1H3,PLCG2,PPARG,SOX2,VEGFA	890 (17)
NOD2	-1.488	other	Inhibited	-2.6	2.69e-05	AREG,BCL2A1,CCL2,CXCL2,CXCL8,DEFB4A/DEFB4B,DMBT1,IL12B,IL17A,IL1B,IL23A,SOCS3,TNFRSF9,TWIST1	715 (13)
dehydroisoandrosterone		chemical - endogenous mammalian	Activated	2.353	2.69e-05	AR,BCL2,CCND1,CCR2,CYP1A1,EDIL3,GUCY1A2,ICAM1,IL17A,PRKG1,RORC,SELE,STEAP2,TMPRSS2	599 (18)
adenosine		chemical - endogenous mammalian		-0.933	2.84e-05	AIFM2,BID,CCND1,CD274,CD28,CXCL8,CXCR4,FOS,FZD5,GAPDH,H2AX,HIF1A,HMOX1,HSPA5,ICAM1,IL12B,IL1B,KLRC4-KLRK1/KLRK1,MKI67,PLAT,PTGS2,SOCS3,TXNIP,VEGFA	713 (18)
SALL4	-1.291	transcription regulator		-1.964	2.94e-05	ABCA3,ADCY2,AKAP12,ALOX5AP,ANGPTL4,ATP1B1,BIRC5,CAV2,CCN5,CCNB2,CCND1,CXCL1,DCT,DLC1,E2F2,EFNB2,EPCAM,EPHA2,FGF1,FGFR1,FN1,GLI2,GUCY1A2,HLA-DQB1,IFI6,IL1B,IRF7,ISG20,KRT19,LCP2,MAPK6,MITF,MMP1,PDGFC,PRKAR2B,PRKCA,RAD51,RARB,SALL4,SDC2,SEMA3D,SFRP1,SLIT3,SOX2,SYNE1,TGFA,TNS1,TPM1,TUBG1,UTRN,VAV3,VIM,WNT3A,WNT5A	954 (20)
TAC1		other		-1.928	3.03e-05	CCL2,CXCL10,CXCL8,CXCR4,FCER1A,FOS,HIF1A,HMOX1,IL17A,IL1A,IL1B,IL1RN,MME,PLAT,PRF1,PTGS2,SELE,TNFSF15	747 (17)
DKK1		growth factor		-0.208	3.03e-05	ACTA2,AXIN2,BIRC5,BMP6,CCND1,DPAGT1,EPCAM,GATA3,KRT18,MITF,PRLR,PTGS2,SLC7A11,SOST,TAGLN,TNNT2,TWIST1,WNT5A	623 (18)
telmisartan		chemical drug		0.454	3.03e-05	ACE2,ADIPOQ,BCL2,CCL2,CCN2,GPT,ICAM1,LEP,LPL,MMP9,NOS2,PLIN1,PPARD,PPARG,PTGS2,PTH1R,SLC2A4,TRPC1	567 (17)
IL33	-0.954	cytokine	Inhibited	-2.005	3.1e-05	APOE,CCL2,CCR2,CD36,CD69,CXCL1,CXCL10,CXCL11,CXCL2,CXCL8,CXCR2,DEFB4A/DEFB4B,GJB1,IL17A,IL17F,IL1B,IL2RA,IL32,LEPR,MMP9,MUC5B,PAX9,SOX2,TSLP,VEGFA	593 (16)
aspirin		chemical drug		1.674	3.1e-05	ADRB2,AR,BCL2,BIRC5,CCL2,CCND1,CDKN1A,CXCL1,CXCL8,CXCR4,ICAM1,IL12B,IL1A,IL1B,MMP1,MMP2,MMP9,NOS2,PPARD,PTGS2,RECK,SELL,SOX7,TNFSF10,TYMP	615 (16)
HOXA5	0.679	transcription regulator		0.599	3.11e-05	BIRC3,CCL13,CCL20,CDKN1A,CLDN1,CXCL13,CXCL8,DSG3,EGR1,IER2,LIF,PGR,PTGS2,PTN,SAT1,VIM
TNFRSF1A	-0.52	transmembrane receptor	Inhibited	-2.79	3.11e-05	BIRC3,CCL2,CD38,CD83,CDKN1A,CXCL1,CXCL8,ICAM1,IL1B,IL23A,MMP1,MMP7,MMP9,PPARD,SELE,SOD2	606 (13)
valsartan		chemical drug		0.168	3.11e-05	ADIPOQ,ANG,AQP1,CD34,CD68,CYBB,F3,FABP4,IL1B,KIT,LEP,MMP2,NCF1,NOS2,PPARG,PTGS2	794 (15)
FOXO3	0.142	transcription regulator		0.187	3.15e-05	ANXA1,AR,AURKA,BBC3,BID,BIRC5,BUB1B,CASP4,CAT,CCN2,CCNB1,CCNB2,CCND1,CDC20,CDC45,CDC6,CDCA8,CDKN1A,CDKN1C,CDKN3,CDT1,CEP55,CFLAR,CLDN1,CTSB,CXCL10,CXCL8,CXCR4,DEFB4A/DEFB4B,DEPP1,DLGAP5,EGR1,EIF4EBP1,EXO1,FBXO5,FOXM1,FOXO4,FOXP3,GABARAPL1,GLUL,GRB14,ID1,IFIH1,IL17A,IRS2,KIF15,KIF2C,LCN2,MKI67,MMP9,MXD1,NOS2,NTN4,OVOL1,PBK,PCSK9,PLK1,PPARGC1A,PRDM1,PTTG1,RBM47,SCO2,SGK1,SKA1,SLC7A1,SLIT2,SOD2,SOX2…	883 (22)
PIN1	0.149	enzyme		-1.539	3.19e-05	BCL2A1,BUB1,CCND1,CCNE2,CD274,CDKN1A,CENPA,CXCL8,DEPDC1,EPB41L4B,FN1,IL1B,MMP9,NCAPH,NCOR2,NOS2,PGR,PML,PPARD,PTGS2,SLC29A1	758 (19)
EFNA3	0.886	kinase		-0.655	3.19e-05	ABCA12,CCN2,CRABP2,DUSP6,FABP5,FOSL1,IRF1,IRF7,KLK7,KRT16,KRT18,KRT7,KRT75,NTM,PLAT,S100A7,SPRR3,TGM1,TNFRSF6B,TRIM2,UBE2C
isoproterenol		chemical drug		-0.58	3.19e-05	ADRB2,AURKA,CDK1,CYP1A1,CYP1B1,CYP4F8,FGF2,FOS,FOSL1,HMOX1,INA,JUNB,LEP,LPL,MERTK,MITF,PDGFB,PLAT,PLP1,PTGS2,RGS5	728 (17)
CDK4	-0.279	kinase		-0.811	3.24e-05	AURKA,C7,CDC45,CDC6,CDCA2,CDCA8,CENPF,CENPK,CENPN,CEP55,CIP2A,CLPB,CPEB1,CPED1,DDIAS,DTL,E2F7,ELN,ENPP2,FABP4,FAM83D,FGF7,FZD7,GPC6,H2AJ,HJURP,KIF11,KIF20A,KIF2C,KIF4A,KLHDC1,KNL1,LIN7B,MAGI2,MELK,MMP3,MTFR2,NCAPH,NEK2,PCLAF,PDCD4,PDLIM3,SPC25,STARD4,TPX2,TRIP13,UTRN,ZFP28,ZNF423	714 (15)
HMOX1	-2.159	enzyme		0.566	3.48e-05	ACTA2,ADIPOQ,ANGPT1,AQP1,CCL2,CD14,CD274,CXCL1,CXCL10,CXCL8,CXCL9,CYP1A1,FGF1,FOS,HMOX1,ICAM1,ID1,IL1B,IL1RN,MAPT,MMP9,NOS2,PTGS2,SPARC,TYMP,VEGFA,ZFP36	647 (14)
bisphenol A		chemical - endogenous mammalian		0.73	3.48e-05	ADIPOQ,APOB,AR,ARNT2,BCL2,CCL2,CCN2,CCNE1,CDKN1A,CFD,CLU,CTSL,EGR1,FOS,GPER1,ID1,LEP,MMP9,NR4A3,PGR,PPARG,PTGS2,SLC2A4,SLC6A14,SLC6A4,SOX2,STAT3	1059 (22)
SMARCE1	0.114	transcription regulator		0.742	3.49e-05	BCL2,BRCA2,CCNB1,CCNE1,CDK1,CDKN1C,CENPE,CENPF,CTSD,E2F2,FOS,PGR,PLK1	767 (13)
IL17F	-6.207	cytokine	Inhibited	-2.61	3.49e-05	CCL2,CCL20,CXCL1,CXCL8,CXCR4,ICAM1,IL32,LPL,MMP1,MMP3,PLA2G4E,PTGS2,S100A9	769 (13)
aphidicolin		chemical toxicant		-1.984	3.49e-05	APOBEC3B,CCNB1,CDKN1A,IFI16,IFI44L,IFIT1,ISG20,MMP1,MMP3,MX1,OAS1,STAT1,TK1	814 (21)
thyroid hormone receptor		group		0.254	3.56e-05	ABCD2,FOS,KRT17,POR,PTTG1,TK1,TUB	360 (13)
TNFRSF18	1.373	transmembrane receptor		1.23	3.56e-05	CCL2,CDKN1A,CXCL8,ICAM1,IDO1,MMP9,TNFRSF18	568 (11)
TCF7L2	0.919	transcription regulator		1.724	3.61e-05	ABCD2,ANXA1,APCDD1,AXIN2,BAMBI,BIRC5,CAMK2N1,CCN5,CCND1,CD24,CDKN1A,CSF3R,EDN1,EPCAM,FGF1,FN1,FOS,LGR6,MIA,MMP1,MMP7,NCOR2,NOS2,OSBPL1A,PKD1,PLAUR,PPARD,PSD3,PTGS2,SDC2,SGK1,STAT3,VEGFA,VIM,ZEB1	877 (20)
vemurafenib		chemical drug		1.662	3.66e-05	BIRC5,CD274,CXCL8,DCT,DDR2,DUSP6,GZMB,HMOX1,IL1B,ITGAX,MITF,NAMPT,PPARGC1A,PRF1,PRKN,SEPTIN4,SLC16A3,SOX2,SPRY2,VEGFA,VIM,ZEB1	823 (17)
GW3965		chemical reagent		-1.135	3.66e-05	ADRA2A,APOE,CAV1,CD38,CH25H,CIDEC,CXCL10,CXCL8,GNG11,HCAR3,LIPE,LPL,NR1D1,NR1H3,PDK4,PLIN1,PRKAR2B,PRKG2,SOCS3,STAR,UGCG,VEGFA	905 (24)
rifampin		chemical drug		0.05	3.68e-05	ABCC1,ABCC3,AGTR1,AKR1C1/AKR1C2,ALAS1,ATP10B,AXIN2,CD14,CD24,CD36,CEACAM5,CES1,CRYAB,CXCL10,CYP1A1,CYP24A1,CYP2C18,CYP3A4,CYP3A5,ECT2,EIF5,ENPP2,FGGY,FMO5,GPRC5B,GSTP1,HMGB3,HMMR,IL1B,KIF14,MATN2,ME1,MGP,MME,NCAPH,NEIL3,NOS2,NUF2,PADI2,RACGAP1,SERPINB1,SKA3,STIL,TLR2,TMPRSS4,UGT1A9 (includes others),USP18	713 (24)
Histone h4		group			3.7e-05	CCND1,CCNE1,CD247,CD69,CDC25A,CDC25C,CDK1,CDKN1A,CFLAR,CHRNA5,CXCL8,FOXM1,G6PD,GSTP1,HPSE,ICAM1,MMP9,PPARG,PRLR,PTGS2,RARB,RRM2,SELE,SFRP1,SMN1/SMN2,TACC2,TGFBR2,TNFSF10,TYMS	826 (24)
MAPK8	-0.145	kinase		0.507	3.78e-05	APOD,APOE,BCL2,BIRC3,CCN2,CCNA2,CCND1,CDKN1A,CSTA,CXCL8,CYP27A1,DUSP6,EGR1,FOS,FOSL1,HMOX1,IL12B,MAP3K9,MMP1,MMP2,MMP7,MMP9,MUC5B,PLAUR,PPARGC1A,PTGS2,SELE,SH2D2A,TLR2,TSC22D3,WNT5A	744 (15)
Nr1h		group	Activated	2.685	3.82e-05	ABCD2,APOC1,APOC2,APOD,APOE,CAV1,CCL2,CCR7,CERS3,CXCL1,CXCL8,ELOVL4,ELOVL7,IL1B,LIPE,LPL,NOS2,PLIN1,PTGS2	720 (18)
NAMPT	-3.103	cytokine	Inhibited	-2.636	3.82e-05	CCL20,CXCL1,CXCL10,CXCL8,E2F2,EPHA2,FN1,ID1,MITF,MMP1,MMP3,MMP9,NAMPT,NPY1R,PDGFRB,PEG10,PPARGC1A,WNT5A,ZEB1	689 (14)
Ro31-8220		chemical drug		1.509	3.82e-05	BCL2,CCL2,CCL20,CDKN1A,CLDN1,CXCL8,EGR1,FABP4,FSTL3,HMOX1,ICAM1,IL20,MMP1,MMP2,PDCD4,PRKCQ,PTGS2,TNFSF10,TWIST1	691 (19)
CD3		complex	Inhibited	-4.615	3.93e-05	ACTG2,ALAS1,ANG,ANXA1,APBA1,ATP11B,BAMBI,BCL2,BST2,BZW1,C1R,CALM1 (includes others),CCL17,CCL20,CCL22,CCND1,CCR1,CCR2,CCR4,CCR5,CD2,CD247,CD28,CD3E,CD5,CD53,CD69,CD83,CD8A,CDK1,CEACAM1,CENPF,CFLAR,CH25H,CHRNA5,CKS2,CLEC2A,COX7A1,CTLA4,CXCL8,CXCR4,CXCR6,CYCS,DUSP14,DUSP2,EDIL3,EEF1A2,EIF4A3,EIF4E,EPHB1,FCER1G,FOXP3,FYN,G6PD,GAPDH,GATA3,GBP1,GUCY1B1,GYS1,GZMA,GZMB,H2AC18/H2AC19,HIF1A,HLA-DQB1,HSPA8…	687 (16)
PI3K .1		group	Inhibited	-3.621	4.11e-05	ACTA2,AKR1B10,AKR1C1/AKR1C2,BCL2,BIRC3,BIRC5,CAT,CCL2,CD274,CFLAR,CTSD,CXCL1,CXCL10,CXCL11,CXCL8,CXCL9,CXCR4,FOS,FOXO4,HIF1A,HMOX1,HSPA5,IFIT1,IL12B,IL17A,IL1B,ISG15,LEP,MMP12,MMP2,MMP3,MMP9,NOS2,PDGFB,PTGS2,SLC4A7,TIMP2,TNFSF10,TXNIP,VEGFA	773 (20)
KLF4	0.748	transcription regulator		0.1	4.11e-05	ADRB2,ALCAM,BUB1B,CCL13,CCL2,CCNA2,CCNB1,CCND1,CD14,CD34,CDKN1A,CDKN1C,CEBPB,CENPE,CLDN1,CXCL8,CYP1A1,FOXM1,GJB2,GRHL3,HEY1,HEY2,IFITM3,IL23A,IL32,IVL,KRT19,LGR5,NOS2,OSM,PLAT,PLAUR,PRKG1,SLC4A7,SOCS1,SOX2,TNFSF10,VEGFA,VIM,ZC3H12A	889 (22)
daporinad		chemical drug		1.739	4.27e-05	ASPM,BHLHE41,CCL2,CEBPB,E2F2,FAM111B,ID1,IL1B,LGR5,LIF,LMNB1,LRIG1,MCM10,NES,SOX2,TRIP13,ZNF488	696 (14)
trastuzumab		biologic drug		-1.786	4.27e-05	CCND1,CDKN1A,CEBPB,CXCL10,CXCL8,HLA-A,IFIT1,IFIT3,IRF7,ISG15,LRIG1,NOS2,PDCD4,TNFSF10,TOP2A	702 (20)
NR3C2	2.298	ligand-dependent nuclear receptor		-1.795	4.27e-05	ATP1B1,BCL2,BCL2A1,BID,CCL2,CNKSR3,CXCL8,ICAM1,JUNB,MMP1,PGF,PLAT,PTGS2,SGK1,TSC22D3	737 (21)
CD4	0.193	transmembrane receptor		0.283	4.41e-05	BCL2,CFLAR,CXCL13,CXCR5,F3,IL2RA,JAK3,LCK,MME,NOS2,SHC1,TNFSF10	612 (19)
MAZ	-0.246	transcription regulator		-1.154	4.41e-05	CCL22,CDKN1A,CXCL2,IL1RN,IL23A,IL32,MMP1,MMP9,PPARG,STAT3,TNFSF10,TNFSF8	364 (7)
PCDH10		other		1.732	4.41e-05	C4orf19,CXCL8,CXCR2,EGR1,EREG,GALNT17,LAMA4,MMP1,OTUD1,SOX7,TNFRSF19,ZNF382
JAK inhibitor I		chemical drug	Activated	2.905	4.41e-05	CD38,CXCL1,CXCL10,CXCL11,CXCL2,CXCL9,IL19,MMP9,PTGS2,SGK1,SOCS1,SOCS3	601 (17)
TNFRSF9	-2.087	transmembrane receptor	Inhibited	-3.411	4.45e-05	BCL2,BIRC5,BLM,CCNA2,CD14,CD28,CD83,CDC25C,CDC45,CDC6,CDT1,CHEK1,CLSPN,CXCL8,DNA2,FEN1,GINS1,IL2RA,PKMYT1,PTPRC,RAD51,TIMELESS,WEE1,XRCC2	498 (16)
erlotinib		chemical drug		-1.718	4.65e-05	AREG,BBC3,BCL2,BTC,CCL2,CCL20,CCL27,CCND1,CD14,CD36,COL8A1,CXCL1,CXCL8,CYBB,EGR1,F3,FGF2,FN1,ICAM1,IL12B,IL1A,IL1B,LIF,MME,MMP1,MMP3,MYD88,PDGFB,PLAUR,PML,RAD51,RELB,TGFA,TLR2,TNFRSF10A,TSPAN8,TYMS	743 (15)
SMAD2	-0.066	transcription regulator		1.946	4.74e-05	ACTA2,ACVR1C,BGN,CCN2,CDKN1A,CEBPB,FN1,FSTL3,FURIN,GZMB,HMOX1,IRX1,MMP2,MMP9,PDGFB,SELE,SERPINE2,SOX2,TGFBR2,TIMP3,TNFSF13B,TPM1,TPM2,VEGFA,VIM	908 (16)
IRF4	0.613	transcription regulator		1.374	4.93e-05	ARG1,BIRC3,CASP10,CCL20,CCNB1,CCR4,CD28,CD68,CDK1,CFLAR,CXCL10,CXCL11,CXCL9,CXCR4,ELL2,GATA3,GBP1,HSPA8,IFI27,IL17A,IL1RN,IL2RA,IL7R,IRF1,IRF7,IRF9,ISG15,ISG20,ITGAL,MANF,NFATC2,OAS1,PLAUR,PLSCR1,PPIB,PRDM1,PRKCA,PRKCQ,RAD51,RGS1,RHOB,RORC,STAT1,SUB1,TMSB10/TMSB4X,TNFRSF9,TNFSF10,TNFSF13B,TRIM21,XBP1	462 (16)
phorbol esters		chemical - other	Inhibited	-3.131	4.98e-05	ANXA1,CXCL8,CYP24A1,DUSP2,EGR1,FOS,IL1B,IL2RA,IVL,JUNB,LIF,MMP1,MMP3,MMP9,OSM,PLAT,PRKCA,PRKCB,PSCA,PTGS2,SLC12A2,SOD2,STMN2,TGM1,TNFSF10,TOP1	677 (16)
tributyrin		chemical drug		-1.907	5.16e-05	ADRB2,AKAP12,ATP2A3,BCL2A1,BIRC3,CCL2,CCL20,CCN2,CD274,CDKN1A,CLDN1,CXCL8,CXCR4,DUSP14,EDN1,GBP1,HBEGF,HSPA5,IL1B,KRT17,KRT6B,MME,PTGS2,SAMD4A,SOD2,STYK1,UGCG	681 (15)
GLI2	2.2	transcription regulator		0.598	5.16e-05	ACTA2,ANO1,BCL2,CCND1,CDC45,CDK1,CDKN1A,CLU,CSTA,GLI2,HK2,IVL,JUNB,KRT16,KRT17,MITF,MRAS,PI3,PTCH1,RET,S100A7,SFRP1,SPRR2A,SPRY2,UGCG,VIM,WNT5A	307 (7)
NS-398		chemical reagent	Activated	2.377	5.16e-05	ALPL,ANGPT1,BCL2,BIRC5,CCNB1,CCND1,CDKN1A,CXCL8,CXCR4,F2R,F3,FGF2,HIF1A,ICAM1,IL2RA,MAGI1,MMP2,MMP9,PDCD4,PPARG,PTGS2,RECK,S100A9,SAA1,SAA2,VEGFA,WNT10B	916 (17)
lysophosphatidylinositol		chemical - endogenous mammalian	Inhibited	-2.837	5.26e-05	CCL2,CD274,CD36,CD5,CFB,CXCL8,F3,FABP4,FPR1,GLUL,HLA-DRB1,ICAM1,IL1A,IL1B,PLCE1,SELE,SOD2,STC1,TG,TNFRSF4,TNFSF15	668 (15)
Rb		group	Activated	2.539	5.26e-05	AURKB,BIRC5,BUB1,CCL2,CCNB1,CDK1,CYP1A1,E2F2,ECT2,EZH2,F3,FOXM1,HERC5,MAD2L1,MMP3,MYBL2,PLK1,PPARGC1A,SOD2,TOP2A,TYMS	632 (18)
norepinephrine		chemical - endogenous mammalian		1.555	5.26e-05	CCN2,CRY2,CXCL8,CXCR4,DES,EGR1,FGF2,FN1,FOS,FOXP3,GNRH1,HMOX1,IL12B,IL1B,MMP2,MMP9,PER1,PPARG,PTGS2,RBP4,VEGFA	655 (14)
pirinixic acid		chemical toxicant		0.325	5.28e-05	AKR1B10,AKR1C3,ALAS1,ANGPTL4,CCL2,CTSB,CXCL8,CYP1A1,CYP2J2,CYP3A4,CYP3A5,F3,FADS2,FURIN,HMGCS1,HMGCS2,HMOX1,IL1RN,KLF11,MGST3,NOS2,NR1D1,NR1H3,PCSK9,PTAFR,PTGS2,UGT1A9 (includes others),VEGFA	541 (20)
mir-15		microRNA		-1.793	5.35e-05	ALDH1A3,AR,BCL2,BIRC5,CCL2,CCND1,CCNE1,CD69,CDC25A,CHEK1,EIF2B2,FGF1,FGF2,IFIT1,IL1B,ISG15,MMP9,MX1,OAS1,PLAUR,PTGS2,RECK,RIGI,SLC6A4,SMURF2,SOX5,WEE1,WNT3A,ZEB1	798 (16)
IL23		complex	Inhibited	-2.342	5.38e-05	BCL2,CCL20,CXCL8,ICOS,IL17A,IL17F,IL2RA,IL4I1,RORC,STAT3,TLR2	727 (16)
MEOX2	1.349	transcription regulator		1.42	5.43e-05	ANGPT1,CCL2,CCL20,CD69,CDKN1A,CDKN1C,CXCL1,CXCL2,CXCL8,EDN1,F3,FGF2,HBEGF,ICAM1,ID1,ID4,SELE,VIM	647 (14)
GLIS1	2.035	transcription regulator		0.471	5.43e-05	ADAMTS10,APOD,CHI3L1,COL16A1,CYP1B1,EFEMP1,FBLN1,FBLN5,FBN2,IVL,KLK7,MMP2,MYOC,S100A9,SPARC,SPRR1B,TGM1,TIMP3
TLR7/8		group		-0.943	5.43e-05	BCL2,BCL2A1,CCL2,CFLAR,EDN1,EREG,FFAR2,GEM,KCNMA1,NFKBIZ,NPR1,PLAUR,PLLP,PTGS2,RGS1,RGS20,SLC7A11,TNFAIP6	862 (15)
SAA		group	Inhibited	-2.72	5.82e-05	CCL17,CCL2,CXCL8,F3,ICAM1,IL12B,IL17A,IL1RN,IL23A,MMP1,NOS2,PLIN1,PTGS2,TLR2	674 (14)
SETX	0.307	enzyme	Inhibited	-2.138	5.82e-05	CTSV,CYP26B1,GRHL3,KRT16,KRT17,KRT32,KRT6A,KRT6B,KRT6C,KRT75,KRT78,PI3,SPRR2D,TGM3
ISG15	-5.56	other	Activated	3.164	5.87e-05	CES1,COL14A1,CSTA,CYP1B1,EIF4EBP1,FBLN2,HERC5,HLA-A,HLA-B,HLA-C,IFI6,IFIT1,IFITM3,ITGA11,LGALS3BP,LTBP1,MMP1,MX1,OAS1,PTGIS,RIGI,USP18	707 (13)
PPARG:Fatty Acid:RXRA:Mediator:Coactivator		complex		0.461	5.89e-05	ADIPOQ,ANGPTL4,CD36,FABP4,LEP,LPL,PCK1,PLIN1
LINC02574		other	Inhibited	-2.828	5.89e-05	IFI6,IFIH1,IFITM1,IFITM3,ISG15,MX1,OAS1,RIGI	422 (11)
PPP2CA	-0.948	phosphatase	Inhibited	-2.44	5.99e-05	BCL2,CCND1,CD69,EIF4EBP1,FOXP3,ICOS,IL2RA,IRF1,ITGAL,NOS2,PTPRC,RARB,SELL,SOCS1,SOCS3,TIGIT	662 (17)
TCOF1	-0.534	transcription regulator	Activated	3	5.99e-05	ARHGAP6,COL8A1,CYP2U1,DLGAP5,FGFBP2,FZD8,GPER1,IGFBP5,JAZF1,KIT,MEOX1,NCALD,OXGR1,SERPINA1,SOSTDC1,TMEM255A
MAP2K3	-0.918	kinase	Inhibited	-2.726	5.99e-05	ARG2,CDKN1A,CXCL10,CXCL8,CXCL9,GSTP1,IL12B,IVL,MMP1,MMP3,MMP9,MUC5B,NOS2,SGK1,STAT1,TNFSF10	614 (15)
AKT1	0.143	kinase		-0.458	6.04e-05	ACTA2,AKR1B10,AKR1C1/AKR1C2,AR,AURKB,BCL2,BIRC3,BIRC5,CCL2,CCND1,CCNE1,CDKN1A,CFLAR,CKS2,CXCL8,CXCR4,DIAPH3,FABP5,FGF2,FOS,FOSB,HIF1A,HMGCS1,HMOX1,IGFBP5,IL12B,LCN2,LEP,ME1,MMP9,MT2A,MYH11,NDC80,NOS2,PCK1,PGR,PTGS2,RHOB,SLC4A7,SLC7A11,SOX2,TNFSF10,TYMS,UBE2C,VEGFA,VIM,ZWINT	765 (20)
dihydrotestosterone		chemical - endogenous mammalian		-0.344	6.07e-05	ACKR3,ALDH1A3,ANO1,APOD,AR,AREG,ASAP2,BCL2,BGN,CCND1,CCNE1,CD274,CDC6,CDKN1A,CHI3L1,DCN,DDIAS,DEPDC1,DIO2,DTL,E2F8,ELOVL7,EPB41L4B,FAM111B,FGF2,FN1,FOS,FOXE1,FOXP3,GAS1,GAS6,GJB2,GPER1,HOXC4,HPGDS,IGFBP2,IGFBP5,IL1A,IRS2,KLF15,KLK1,LDLR,LRIG3,MAF,MCM10,MME,MMP1,MMP7,MMP9,MYLK,MYRIP,PDCD4,PDE9A,PER1,PGD,PIP,PPP1R1B,PRUNE2,PTGS2,RAB27A,RAB3B,RARRES2,RHOB,SEC14L2,SELENBP1,SELENOP,SERPINE2,SGK1,SHC1,…	924 (21)
CAMK4	-0.752	kinase		-0.285	6.22e-05	BCL2,CCL2,CCL20,CDKN1A,DEFB4A/DEFB4B,F3,FOXP3,S100A8,SPRR2A,SPRR2B	680 (13)
mir-503		microRNA		-1.82	6.22e-05	BCL2,CCN2,FGF7,FN1,MMP3,MMP7,MMP9,SMURF2,VIM,WNT3A
IFIH1	-1.721	enzyme	Inhibited	-2.621	6.22e-05	CCL2,CXCL10,CXCL8,IFI27,IFI44L,IFIT1,IFIT3,IL1B,ISG15,RSAD2	628 (17)
NELFA	0.173	other		-1.633	6.22e-05	CCNB2,CCNE2,CDKN1A,CYP1B1,DLGAP5,FOS,FOSB,JUNB,MYBL2,TOP2A
SORL1	1.305	transporter	Activated	3.394	6.22e-05	ADCYAP1R1,ANGPT1,APOE,AQP1,BGN,CAV1,COL11A1,CTHRC1,DCN,DDR2,EFEMP2,EPHB1,EPHB2,F10,F3,FBLN1,FGF7,FN1,FZD4,FZD5,GAL,HLA-E,ICAM1,IFITM1,ITGA11,LAMA2,LAMA4,LAMC3,LPL,LYVE1,MIA,MMP1,NPR1,NRP2,NRXN3,PDGFC,PDGFRB,PGF,RARRES2,ROR1,SDC4,SEMA3A,SEMA3E,SEMA3G,SFRP1,TGFBR2,TGFBR3,TNFRSF10A,VEGFA,WNT5A	519 (7)
benzyl isothiocyanate		chemical - endogenous non-mammalian		1.108	6.54e-05	BAK1,BCL2,BIRC5,CCNB1,CCND1,CDC25C,CDK1,FOS,HIF1A,ICAM1,MMP2,NOS2,PTGS2,RHOB,RHOC,SELE,SP4,STAT3,ZBTB10	858 (19)
OICR-9429		chemical reagent	Activated	2.996	6.58e-05	AURKA,BIRC5,CCNA2,CCNB1,CCNE2,CDK1,FOXM1,PLK1,XRCC2
IL17A dimer		complex	Inhibited	-2.38	6.58e-05	CCL2,CCL20,CXCL1,CXCL11,DEFB103A/DEFB103B,DEFB4A/DEFB4B,IL1A,IL1B,LCN2	509 (10)
SMOC2	0.563	other		0.216	6.58e-05	ACTA2,AURKB,CCNB1,CDK1,CENPF,FN1,LGR5,MCM10,VIM
fontolizumab		biologic drug	Activated	3	6.58e-05	CXCL1,IFI35,IL12RB2,ISG15,LAG3,MX1,NAMPT,RSAD2,TGM3
IL1R1	-0.064	transmembrane receptor		0.022	6.58e-05	ACTA2,CXCL8,EGR1,IL1B,LIFR,MYH11,PTGS2,S100B,SELE	492 (13)
PAEP		other		1.373	6.58e-05	CD274,CD83,CXCL1,CXCL16,EDN1,GATA3,HBEGF,PDCD1LG2,VEGFA	445 (10)
diazoxide		chemical drug		-0.547	6.58e-05	ABCC9,BCL2,CYCS,EGR1,HYOU1,KCNJ11,KCNJ8,LEP,NOS2	743 (17)
nicotinic acid		chemical - endogenous mammalian		0.426	6.58e-05	ADIPOQ,ANGPT1,CCL2,CD36,G6PD,GAPDH,IL12B,LIPE,PPARG	553 (17)
hydrocortisone		chemical - endogenous mammalian		0.966	6.74e-05	AKR1C1/AKR1C2,ALDH1L1,BIRC5,CCL17,CCL2,CDK1,CEBPD,CXCL8,CXCR4,CYP3A4,FGF2,FGF7,FN1,GBP1,GLUL,HSD11B1,ICAM1,IGFBP5,IL1B,IVL,KRT72,NR1I3,NTRK2,NUSAP1,PLAT,PTGS2,SELE,SMO,TLE2,TLR2,TNFAIP2,TSC22D3,TUBB,VAMP2,VIM	902 (19)
miR-377-5p		mature microRNA		1.183	6.74e-05	ANGPTL4,BATF2,CATSPERG,CDCA2,FABP7,FAM181B,FAM227A,FCN1,FMOD,FOXP3,GPR15LG,HIF3A,IFI6,KLK7,KLK9,MEFV,NCCRP1,OASL,PCP4L1,PGLYRP2,PSG4,SALL4,SEC14L6,SGCG,SMAGP,SMIM10,SNCG,TMEM30B,UCK2,UGT3A2,UNC93A,ZNF256,ZNF419,ZNF677,ZNF773
CSF		group	Inhibited	-4.478	6.81e-05	BCL2A1,CCR1,CD274,CSTA,CSTB,CXCR2,FCGR1A,FFAR2,HLA-DRB1,IL10RA,IL1A,IL1B,IL1RN,IRAK2,IRAK3,PI3,PPARG,SERPINB9,SLPI,SOCS3,TNFAIP6,TNFRSF9,TNIP1,WFDC12
SHC1	-1.486	other		0.063	6.81e-05	AMZ2P1,BAK1,BCL2,CCR7,CD69,CXCL1,CXCL13,EDN2,EGR1,FOS,FST,GDA,GSTP1,HS3ST1,ICAM1,KLF11,KRT7,SDC4,SELE,SHC1,SOD2,TFEC,WNT3A,ZNF347	667 (15)
EFNA2		kinase		-0.209	6.81e-05	ABCA12,BACH2,CCN2,CD247,CRABP2,DUSP6,FABP5,FCER1A,FOSL1,FOXI1,IRF7,KLK7,KRT16,KRT18,KRT7,KRT75,PLAT,S100A7,TGM1,TNFRSF6B,TRIM2,UBE2C,UBE2S,USP9Y
deferoxamine		chemical drug	Inhibited	-2.783	7.06e-05	ALDOA,ANGPTL4,ANKRD22,BCL2,CA9,CACNA1G,CCL20,CCNB1,CCND1,CCNE1,CCR7,CD14,CD47,CDKN1A,CFLAR,CXCL8,CYP24A1,CYP3A4,CYP3A5,ELN,ESRRG,F3,FOS,GEM,HIF1A,HK2,HMOX1,ICAM1,IFI16,IFI6,IFIT5,IL32,ISG20,KIT,LCN2,LEP,LPL,ME1,MMP1,MMP2,MS4A6A,MX2,MYCN,NFATC2,PIP5K1B,PLA2G3,PLAT,PLAUR,PLD4,PPARG,PRKCA,RGS1,RSAD2,SERPINE2,SULF2,TNFSF10,VEGFA	684 (14)
KDM1A	-0.131	enzyme	Inhibited	-2.062	7.27e-05	ASF1B,BLM,BMAL2,BRCA2,CCNA2,CD274,CDH4,CDKN1A,CENPF,CENPK,CXCL10,CXCL9,E2F8,EIF2AK2,ELL2,ELOVL7,FOXM1,GATA3,HAS3,HIF1A,KRT18,KRT8,LCK,LGR5,MYBL2,MYO1B,NES,NFE2L3,PDE2A,PDE3A,PTTG1,RAD51,RARB,S100A7,SELENOP,SERPINB1,SFRP1,SFRP4,SMURF2,SOX2,ST6GALNAC1,SUCO,SYBU,TENM1,TIMELESS,TNRC6C,TRIP13,UHRF1,VIM,ZBTB20,ZNF165	909 (23)
taurodeoxycholic acid		chemical - endogenous mammalian	Inhibited	-2.746	7.38e-05	APOD,AREG,CXCL8,EFNB3,EPHB1,EREG,HLA-DRA,HSPA5,HTR7,IL1B,IL34,IL7R,KCNJ15,LIPG,LTBP1,MMP1,NLRP3,PDZD4,PLGLB1/PLGLB2,PRSS3,PTPRS,SEC23B,SERPINE2,SLC27A6,STC1,TREM1	94 (4)
IFN gamma		complex	Inhibited	-3.885	7.38e-05	CCL2,CDKN1A,CHI3L1,CXCL10,CXCL8,CXCL9,CYBB,EDN1,EIF2AK2,GBP1,HLA-DRA,ICAM1,IGFBP5,IL32,IRF8,MYD88,NOS2,NR4A3,PCK1,PPARG,PSME2,SOCS3,STAT1,TNFRSF9,TNFSF10,XAF1	720 (16)
HMGB1	-0.247	transcription regulator	Inhibited	-3.594	7.38e-05	CCL2,CCL20,CCND1,CD274,CD83,CDKN1A,CXCL8,EGR1,GLUL,HIF1A,HLA-DRB1,ICAM1,IFIT1,IL17A,IL1A,IL1B,MERTK,MIA,MMP1,MMP3,MMP9,MX1,RELB,SELE,SYP,TLR2	793 (14)
hyaluronic acid		chemical - endogenous mammalian		-1.393	7.54e-05	ACKR3,BCL2,BCL3,BIRC5,CCR7,CD83,CXCL8,CXCR1,CXCR4,DEFB4A/DEFB4B,FN1,FOXP3,FST,HMMR,ICAM1,IL1B,IRAK3,MMP1,MMP2,MMP3,MMP9,MYD88,NOS2,PDCD4,PTGS2,RHOC,TLR2	815 (14)
RUNX2	-0.281	transcription regulator		-0.058	7.58e-05	ACTA2,ADAMTS5,ALPL,BCL2,BIRC5,CCND1,CDKN1A,COL11A1,COL24A1,CSNK2B,CXCL8,DPYSL3,EDN1,GDF10,IL20RB,ITGAL,ITGBL1,MKI67,MMP2,MYH11,NEXN,SATB2,SOST,SOX5,SOX6,TAGLN,TPM1,UGCG,VEGFA,WNT10B	780 (20)
staurosporine		chemical drug		0.994	7.58e-05	BBC3,BCL2,CCND1,CD28,CDKN1A,CSF3R,CXCL8,CYP1A1,FOS,FOSL1,HMOX1,ICAM1,IGF2,IL1B,INHBB,ISG15,MME,MMP1,MMP9,NCF1,PCK1,PLAT,PRDM1,PTGS2,PTH1R,SELE,TGFBR3,TOP1,VEGFA,VIM	865 (17)
taurocholic acid		chemical - endogenous mammalian	Inhibited	-3.421	7.62e-05	APOD,AREG,CCL2,CXCL8,CYP27A1,EFNB3,EPHB1,EREG,HLA-DRA,HTR7,IL34,IL7R,KCNJ15,LIPG,LPIN2,LTBP1,MMP1,PDZD4,PLGLB1/PLGLB2,PRSS3,PTGS2,PTPRS,SEC23B,SERPINE2,SLC27A6,STC1,TREM1,VEGFA	776 (19)
ATF6	0.081	transcription regulator	Inhibited	-2.825	7.63e-05	AURKA,BCL2,BIRC3,BUB1,C8orf44-SGK3/SGK3,CALR,CCND1,CDKN3,CXCL1,CXCL8,FOS,HMMR,HSPA5,HYOU1,IL23A,MANF,MMP1,PLAT,RAN,RORC,SPARC,STARD4,STAT3,TROAP,TXNDC5,UBE2C,VEGFA,XBP1,ZNF165	741 (18)
C5	0.744	cytokine	Inhibited	-2.303	7.63e-05	ACTA2,BCL2,C3AR1,C5AR2,CCL13,CCL2,CXCL1,CXCL10,CXCL8,CYBB,CYP3A4,EFNB2,EGR1,F3,FCGR1A,FN1,ICAM1,IL12B,IL17A,IL1B,IL23A,MMP1,MMP9,NFIX,PLAT,SELE,TNFAIP2,VEGFA,ZFP36	760 (14)
KDM5B	-0.387	transcription regulator		1.4	7.82e-05	AURKA,BUB1B,CAV1,CCL14,CCN2,CCNB1,CCND1,CDCA3,CDK1,CLDN1,DLGAP5,ECT2,FABP5,FBXO5,FHL1,FJX1,FST,GAL,GJB2,HMMR,IGFBP2,ISG15,JADE2,KIF2C,LGALS3BP,MT1X,NCAPH,NDC80,OIP5,PBK,PDE3B,POLB,PPOX,PSD3,SAT1,SMARCA2,SMOX,SNRPG,SPTSSA,TOP2A,TTK,TUBB2A,WNT3A	625 (11)
wood smoke particle		chemical reagent		-0.277	7.84e-05	AHRR,ARNT2,CCN2,CCR7,CXCL8,CYP1A1,CYP1B1,EGR1,IL1A,IL1B,KRT17,MT2A,TAGLN
E. coli B5 lipopolysaccharide		chemical - endogenous non-mammalian	Inhibited	-3.207	8.38e-05	BCL3,CCL2,CD274,CD83,CXCL10,CXCL8,ICAM1,IFIT1,IL1B,IL32,IL37,IRAK3,MYD88,TLR2,TLR7	964 (16)
OSCAR		other		-0.775	8.38e-05	BCL2,CCL20,CCR2,CD83,CXCL1,CXCL2,CXCL8,ICAM1,IL12B,IL1A,IL1RN,MMP7,TLR7,TLR8,TNFSF10	708 (14)
CREM	-0.413	transcription regulator		-0.545	8.38e-05	ADRB2,CCNB1,CCND1,CD247,CD8A,CXCL8,DIO2,FOS,FUT7,HLA-DRA,IL17A,IL17F,LOC102724428/SIK1,LORICRIN,STAR	744 (18)
CCN2	1.603	growth factor		0.907	8.44e-05	ACTA2,ADAMTS4,ADAMTS5,BCL2,BCL2A1,BIRC5,CCN2,CFLAR,EGR1,FN1,IL17A,MMP1,MMP2,MMP3,MMP9,PDGFB,PODXL,SDC4,SOX2,SPARC,TIMP3	888 (17)
NFATC2	1.255	transcription regulator		-1.809	8.44e-05	ACP5,AQP5,CD274,CD3G,CDKN1A,CFLAR,CTLA4,ENPP2,EZH2,FOXM1,FOXP3,IL12RB2,IL17A,IL17F,MITF,PLA2G2A,PPARG,PPARGC1A,PTGS2,SELE,ZEB1	867 (21)
DNMT3B	-0.896	enzyme	Inhibited	-2.672	9.09e-05	BEX5,CDC25C,CDK1,CDKN1A,CYP1B1,DLC1,EPDR1,ESRP2,EZH2,FBXL16,FOXA1,HLA-DQB1,HSPA5,IFI27,IFIT1,IFITM1,IL1B,KIT,LONRF1,LRRC34,MAPRE3,MGST1,MID1,NAP1L2,PLEKHA6,PRKCB,PRUNE2,PTN,RCC1,RECK,SERPINB9,SFRP4,SLC7A11,STAT1,TIMP3
SOCS3	-3.54	phosphatase		1.514	9.37e-05	APOB,BCL2,CCND1,CTLA4,CXCL10,ICAM1,IFIT1,IL12B,IL17A,ISG20,MX1,OAS1,OAS2,PCK1,PCSK9,SOCS3,STAT3,VIM	726 (17)
meds433		chemical reagent	Inhibited	-2.058	9.45e-05	ACSBG1,ACTA2,AMMECR1,ARHGEF40,BBC3,BMP6,CDHR1,CDKN1A,CFH,COL24A1,CSTA,EPCAM,EPGN,EREG,FN3K,FPR3,GBP5,GPT,HLA-DQA1,ITGAX,JDP2,LTF,MAP1A,ME1,MMP2,PLK2,PPOX,RGS18,S100A8,S100A9,SESN2,SLC14A1,TFEC,TRIM22
CCL5	-0.965	cytokine		-1.023	0.000102	ALCAM,CCL2,CCR1,CCR5,CXCL8,CYP1B1,DDAH1,DUSP6,EGF,F2R,FOS,IER2,IL1B,MMP9,NAMPT,NCOR2,PLAUR,PNP,PPIF,SGK1,SQLE,STAT1,STAT3,ZFP36	887 (16)
NRIP1	-0.988	transcription regulator		1.912	0.000104	CCNB2,CCND1,CCNE1,CDC6,CDK1,CDKN1A,CYP1A1,MMD,OTUB2,PGR,STAR,TK1	1030 (22)
STAT1 Dimer		complex	Inhibited	-3.373	0.000104	CD36,CXCL10,CXCL11,CXCL9,CYBB,EIF2AK2,FCGR1A,IL23A,IRF1,IRF8,NOS2,SOCS3	474 (7)
cyclopamine		chemical reagent	Inhibited	-2.424	0.000104	BCL2,CCND1,CD14,CDKN1A,CXCL8,MYCN,PTCH1,PTGS2,SMO,SMPD3,SOX2,SPARC	847 (21)
SNAI1		transcription regulator		0.139	0.000106	ACTN1,ADIPOQ,BAK1,CCL2,CCNE1,CDH4,CLCA2,CLDN1,CLDN3,CXCL8,DDR2,DPYSL3,ELF3,EPCAM,ESPN,F3,FN1,FOS,FOSL1,FOXA1,FST,GLI2,ID1,ID4,IL23A,IL32,KRT17,KRT18,KRT8,LIF,MLXIPL,MMP9,NES,PARVB,PTGS2,SLC27A2,SOX2,SPARC,SPARCL1,TF,TGFBR2,TGFBR3,TMOD1,TPM1,TPX2,TWIST1,VIM,WASF3,ZEB1	996 (17)
Estrogen		chemical drug		-0.155	0.000106	APOB,APOE,AR,BCL2,CCL2,CCN2,CCND1,CDC25A,CLU,CRY2,CTSD,CYBB,EGF,EGR1,FBLN1,FEN1,FGF7,FN1,FOS,GAL,GNRH1,HBEGF,HIF1A,ICAM1,IGF2,IL1A,KLK10,KPNA2,LCN2,LDLR,LTF,NAMPT,NOS1,PGR,PLAT,PTAFR,PTGIS,PTTG1,RET,SERPINB9,SLC6A4,STAT1,STAT3,TGFA,TRIM16,TYMS,VEGFA,XBP1,ZFP36	1044 (19)
miR-149-3p		mature microRNA	Inhibited	-4.431	0.000106	ABCG4,ACBD4,ACKR2,ADAM19,ADIPOQ,ADM2,AGPAT1,AIF1L,ALDH1L1,ALDOA,ALPL,ALX4,AP1S3,APBA1,APCDD1,APOC2,APOL6,AR,ARC,ARK2C,ASF1B,ATP1B2,ATP6V0E2,B3GALT5,BCL3,BGN,C20orf96,C9orf152,CACNA2D2,CACNB1,CADM3,CALR,CARD18,CARNS1,CASP10,CBX6,CBX7,CCDC180,CCDC69,CCL22,CCR7,CD300LG,CD34,CD3E,CDCA8,CDKN1A,CHRDL1,CLDN10,CMTM7,CNTFR,CORO2B,CPLX3,CPQ,CSF3R,CST7,CTSD,CTXN1,CXCL16,CYP26B1,CYP2W1,DBNL,DBP,DDAH1,DES,DGC…
INHBA	-0.421	growth factor		1.968	0.000107	ACTA2,ACTN1,ADRB2,AKR1C3,AMMECR1,AMT,CCL17,CCL2,CCN2,CCND1,CCR2,CD24,CD28,CDC25A,CDKN1A,CXCL8,CXCR4,DACH1,DTNA,EFNB2,FN1,FST,FSTL3,FURIN,IRF1,JUNB,MAF,MMP2,MYCL,NAV3,PCDH9,PCSK6,PRDM1,SLC1A2,SOCS1,SOX2,STAR,TAGLN,VAV3,VEGFA,VIM,ZBTB10	809 (20)
IKZF3	-1.333	transcription regulator		0.889	0.000108	BCL2,BLNK,CALHM5,CAV1,CAV2,CD38,CD68,DEPP1,FN1,IFI27,IFI6,IFIT3,IFIT5,IGSF11,IRF7,MAN1C1,NFKBIZ,OTUD1,RIGI,RTP4,S100A16,SCN9A,SEMA5A,SIPA1L2,SPRR2A,TNS3
DICER1	-0.522	enzyme		0.777	0.000108	ANGPTL4,CXCL8,CXCR4,DEPP1,EPCAM,EPHA3,FOXP3,GBP3,GZMB,H2AX,ICAM1,LHFPL6,LIPG,MAF,MT2A,NANOS1,OAS1,PELI2,PRF1,RASGRP1,RET,RGCC,SERPINA1,SFRP4,SPARC,STAT1,VIM,ZNF550	601 (16)
NCOA3	0.052	transcription regulator		-1.666	0.000109	BCL2,CCDC80,CCN2,CCNA2,CCND1,CCNE1,CCNE2,CDC25A,CDC6,CDKN1A,CYP1A1,HK2,HMOX1,ICAM1,LAMP3,MMP9,MYH11,OTUB2,PGR,PPARG,PTGS2,RARB,SLC16A3,SOX2,VEGFA,XBP1,XDH	997 (23)
fluocinolone acetonide		chemical drug		1.606	0.000109	ANGPTL4,ANGPTL7,AQP1,CDCA3,KCNB1,KIF2C,KIF4A,KLF15,LSP1,MT1X,MXRA5,MYOC,OCA2,OIP5,PCDH19,PER3,RGCC,SAA1,ZBTB16
GPR15LG	-3.47	cytokine		1.147	0.000109	ALOX15B,CCN2,CXCL1,IFIT1,IFIT3,IL1B,IL20,IL7R,MTARC1,PLA2G4E,RELB,S100A8,S100A9,SEMA3E,SERPINB3,SOCS3,SULT2B1,TGM1,TSLP
IL6R	-0.229	transmembrane receptor	Inhibited	-2.796	0.000109	ABCC1,ABCC3,ACTA2,CCL2,CCNE1,CDKN1A,CTSB,CXCL10,CXCL8,ICAM1,NAMPT,NOS2,PLIN5,PTGS2,SERPINA3,SOCS3,STAT3,TGFBR2,VEGFA	774 (17)
PC-SPES		chemical drug			0.00011	ANXA1,AR,CCL2,CCNA2,CCND1,CCNE1,CDC20,CDC25B,CDC6,CDKN1A,CLU,COL16A1,GAPDH,GARS1,GJB1,HLA-B,HLA-C,HSPA5,HYOU1,ID1,IFI27,IL1B,IRF1,MAD2L1,MGST1,MST1,P4HB,QSOX1,RAN,SELENBP1,TMPRSS2,TMSB10/TMSB4X,TPM1,TUBB2A,TYMS,UBE2C,VIM
HSPA9	-0.398	other		0.247	0.000117	CRABP2,FN1,KRT18,KRT8,MMP1,MMP2,MMP3,MMP9,MYCN,RARB,RET,TIMP2,TIMP4,VIM	821 (21)
vorinostat		chemical drug		1.29	0.000119	ABCD2,AR,ATP2A3,AURKA,BAK1,BBC3,BCL2,BIK,BIRC3,BIRC5,BRCA2,CARD6,CCL17,CCNB1,CCND1,CD69,CDK1,CDKN1A,CFLAR,CLU,CTSD,CXCL8,DLC1,EDN1,ELOVL1,FABP4,FN1,GSDMB,HEPHL1,HMOX1,HSPA5,ICAM1,IL17A,IRF1,KIT,MKI67,MMP2,MMP9,MYBL2,PDGFB,PRDM1,PRSS8,PTGS2,RAD51,RAD54L,RARB,RNASE4,RNASE7,SEMA3A,SLC15A1,SOCS1,SOCS3,ST14,TNFRSF10A,TNFSF10,TOP2A,VEGFA,VIM	922 (20)
SATB2	1.283	transcription regulator		0.152	0.000121	BBC3,CD96,CDH3,CXCL10,EFEMP1,ENPP1,FABP4,FLVCR2,IFI44,IL32,KRT8,MFAP2,MMP16,PDE3A,PLXNA2,PRRX1,SDC2,SLAIN1,TM4SF18,TNFSF8
FOSL1	-4.557	transcription regulator		-1.35	0.000121	CD274,CXCL8,CYP2J2,EDN1,EGR1,ELN,EPHB2,FLG,FOS,IVL,MAP1B,MMP1,MMP2,MMP3,MMP9,MT2A,PLAUR,SPARC,SPRR1B,TF	630 (12)
diphenyleneiodonium		chemical reagent		1.72	0.000121	ACTA2,ALOX5AP,CCL2,CXCL8,DUSP2,F3,FOS,HIF1A,HMOX1,HSPA5,IL1B,MMP12,MMP9,PDE5A,PTGS2,SELE,SELL,SOD2,VEGFA,ZEB1	851 (17)
ritonavir		chemical drug		1.274	0.000132	ADIPOQ,ALAS1,ATP10B,AXIN2,BIRC5,CD36,CEACAM5,CRYAB,CXCL8,CYP1A1,CYP3A4,CYP3A5,CYP4F2,ECT2,EIF5,FABP4,FADS2,FGFBP1,FGGY,HMGB3,HMMR,ICAM1,IKBKE,IL1B,KIF14,LEP,LIPE,ME1,MME,MMP9,NCAPH,NEIL3,NUF2,PADI2,PPARG,RACGAP1,SELE,SKA3,SQLE,STIL,TMPRSS4,TSC22D3,UGT1A9 (includes others),USP18,VEGFA,WNT7B	791 (20)
DCAF1	0.195	kinase		0.179	0.000134	BBC3,CCNB1,CD274,CDC25B,CDKN1A,CENPF,FOXM1,KLRC4-KLRK1/KLRK1,KNDC1,LOC102724428/SIK1,NCAM1,PLK1,PPIF,SOCS3,TIGAR,TNFSF10,TXNIP	915 (14)
SRC		group		-1.168	0.000134	CCL2,CD36,CDKN1C,CYP1A1,EGR1,FGF2,FGR,FN1,HIF1A,ID1,IL12B,KCNB1,PTGS2,SLC4A7,SLC6A4,SOX2,STAT1	710 (18)
RETN		other		-0.812	0.000134	CCL2,CCN2,EDN1,FABP3,FABP4,FABP5,FOS,FURIN,HMOX1,ICAM1,IL1B,LDLR,PLAT,PTGS2,SELE,SLC2A4,SOCS3	702 (16)
SB 216763		chemical drug		-0.215	0.000134	CCL2,CCN2,CCND1,CXCL8,FOSB,FSCN1,MAF,MYH11,MYLK,NR4A3,PCK1,PRDM1,PTGS2,RGS1,SOX2,TAGLN,TNFSF10	774 (15)
eflornithine		chemical drug		0.638	0.000134	APOB,CCNE2,CDK1,CDKN1A,FN1,HLA-B,IL32,ITGAL,LGALS3,LGALS3BP,MAD2L1,MYCN,ORC1,PLK1,SHC1,SOD2,TYMS	615 (10)
IFNK		cytokine	Inhibited	-2.828	0.000136	CD83,CXCL10,CXCL11,CXCL9,EIF2AK2,IFIH1,IRF1,MX1,OAS1,STAT1,ZBP1	677 (15)
DAB2IP	0.383	other		-0.598	0.000136	CDKN1A,CLU,CXCL1,CXCL8,EGR1,ICAM1,IL32,KIT,TTK,VIM,ZEB1	871 (17)
AGER		transmembrane receptor		0.793	0.000136	BCL2,CCL2,CXCL2,CXCL8,F3,ICAM1,IFIT1,IL1B,MMP2,PTGS2,SELE	653 (17)
IKBKG	-0.2	kinase		-1.972	0.000136	BIRC3,CD247,CD3E,CFLAR,CXCL10,CXCL8,HIF1A,ICAM1,RELB,TNFSF10,TRPC1	565 (13)
PRKCB	2.17	kinase		0.649	0.000136	CCND1,CD83,FGF2,FN1,FOS,ICAM1,MMP2,MMP9,PRKCB,RELB,SOD2	686 (17)
HNRNPAB	-0.477	enzyme		-1.508	0.000136	ACTA2,AURKB,CDC20,CDC45,CDT1,CHEK1,PKMYT1,PTGS2,TWIST1,UHRF1,VIM
Ni2+		chemical reagent	Inhibited	-3.285	0.000136	ANGPTL4,BIRC3,CCL2,CCL20,CXCL1,CXCL2,CXCL8,HIF1A,ICAM1,IL1A,PTGES2	862 (17)
MYC	-0.755	transcription regulator		-0.403	0.000139	ABCA2,ABCC1,ABCC3,ABCG4,ACTA2,ALCAM,AR,ARHGAP11A,ARHGAP25,BBC3,BCKDHB,BCL2,BCL2A1,BIRC5,BUB1,CABLES1,CASP10,CAV1,CCNB1,CCND1,CCNE1,CD274,CD47,CD48,CDC25A,CDC25C,CDK1,CDKN1A,CEBPD,CFLAR,CHEK1,CLDN1,CLU,COL8A1,CTPS1,CXCL11,CXCL8,CXCL9,CYCS,DEPDC1,DLGAP5,DUSP6,E2F2,EIF2S1,EIF4E,EIF4EBP1,ENO1,EZH2,FABP5,FADS2,FGFR1,FMOD,FN1,FOSL1,FOXM1,FUT3,FUT8,G0S2,G6PD,GAPDH,GAS1,GPC3,HERC5,HIF1A,HK2,HLA-A,HLA-B,H…	915 (24)
bardoxolone methyl		chemical drug		-0.087	0.000152	ABCC3,AKR1C1/AKR1C2,BCL2,BIRC3,BIRC5,CCDC80,CCND1,CD1A,CFLAR,CLU,COL24A1,DMTN,DUSP8,EGF,ENPP2,FJX1,HDAC9,HMOX1,MMP9,NR3C2,PTGS2,RYR2,SCN3B,SEL1L3,SH2D5,SP4,THRSP,TNFRSF10A	613 (16)
EHMT1	0.242	transcription regulator	Activated	2.744	0.000153	A4GALT,CAPS,CD38,CDKN1A,CDKN1C,CEBPD,CILP,CP,CYP4F12,ETNK2,LCN2,MAN1C1,MAPT,MEGF9,MGST1,MMP28,MSRB1,PCSK6,PLPP1,POR,PRODH,PRR15L,RGCC,SAT1,SCARA5,SELENBP1,SLC4A11,SOD2,STAC2,STRA6,SYBU,SYNC,THRA,TLE2,TMEM61,TNS2
miR-146a-5p		mature microRNA	Activated	2.485	0.000154	ATOH8,CASP7,CAT,CCL2,CCNA2,CDKN3,CFH,CXCL8,CXCR4,DMBT1,DTNA,GPM6B,HEY1,IL12RB2,IL17A,IL1B,IL36A,IL36B,IL36G,IL36RN,IL37,IRAK1,LANCL1,LTF,MCM10,MMP16,NFIX,NOS2,NOVA1,PGLYRP2,PRF1,PRR9,PTAFR,PTGES2,RAD54L,RHOBTB3,ROR1,S100A12,SDCBP2,SLC1A1,STAT1,TIMELESS,TRIM14,UHRF1,ZDHHC13,ZNF486,ZNF90	739 (18)
5-fluoro-2-hydroxycinnamaldehyde		chemical reagent		1.633	0.000154	BIRC5,CCNB1,CDC20,CDC25C,CDK1,MAD2L1
5-fluoro-2-benzoyloxycinnamaldehyde		chemical reagent		1.633	0.000154	BIRC5,CCNB1,CDC20,CDC25C,CDK1,MAD2L1
1-hydroxy-2-methyl-2-butenyl 4-diphosphate		chemical - endogenous non-mammalian	Inhibited	-2.2	0.000154	CCR7,CD69,CXCL13,IL2RA,OSM,TNFSF10
PROK2		other		-0.954	0.000154	BCL2,CDC25A,FOS,HIF1A,IL1B,VEGFA	363 (7)
LBP		transporter		-0.816	0.000154	CD14,CXCL10,CXCL8,CXCR2,IFIT1,TLR2	561 (18)
TRAF3IP2	-0.375	enzyme	Inhibited	-2.414	0.000154	CXCL1,CXCL10,DEFB4A/DEFB4B,HIF1A,IL19,ISG15	542 (9)
LETMD1	0.72	other	Activated	2.408	0.000154	CCL2,CXCL8,CYBB,IL1B,IRF1,PTGS2	776 (16)
gebasaxturev		biologic drug	Inhibited	-2.449	0.000154	CD274,CXCL10,CXCL11,CXCL9,LAG3,RIGI
aristolochic acid I		chemical toxicant		-0.958	0.000154	BCL2,CDKN1A,FOS,HIF1A,LEP,NOS2	771 (17)
NGEF	0.581	other		1.177	0.000155	CXCR4,CYP26B1,EDIL3,ESRRG,FAM174B,GBP1,HEY1,HTR7,IFI44L,IL12RB2,KCNJ8,KIF5C,LPAR1,MX1,MYL9,NTM,NYNRIN,OLFML2A,PEG3,PTPRU,RCAN2,RELN,TAGLN,TNFSF10,TSPAN7,YBX2
HIC1	1.081	transcription regulator		-0.547	0.000155	ACKR3,ACTA2,ADRB2,AHNAK2,CCND1,CCNE2,CDKN1A,CDKN1C,CDO1,CXCL14,CYP24A1,EPHA2,FADS1,FST,ID4,LCN2,LIF,LRP8,MATCAP2,MMP12,SFXN3,SLC7A11,SRGN,TMEM47,TNS3,TRIM16	646 (14)
SELPLG	-1.041	other	Inhibited	-2.84	0.000156	BCL2A1,CCL2,CCR4,CDKN1A,CXCL2,CXCL8,CXCR4,CYP1B1,FOS,HCAR3,IDO1,IL1B,IL4R,PLAUR,SERPINB9	238 (7)
TFAP2B	1.351	transcription regulator		-0.074	0.000156	CCL27,CCND1,CXCL8,IGF2,IL12B,IL20,IL32,IL37,KIT,LORICRIN,MMP2,MT2A,OSM,SOD2,TNFSF9	362 (9)
herbimycin		chemical drug		0.738	0.000156	ATP2A3,BCL2,CCND1,CXCL8,CXCR1,CXCR2,CXCR4,F2R,ICAM1,IL1B,IL2RA,MMP1,MMP2,MMP9,PTGS2	689 (16)
hymecromone		chemical drug		0.743	0.000156	ACKR3,ACTA2,ADAMTS4,BCL2,CAV1,CXCL8,CXCR1,CXCR4,HAS3,HMMR,MMP2,MMP3,MMP9,TNFAIP6,TNFRSF10A	725 (18)
TEAD		group	Activated	2.531	0.000156	CAV2,CCN2,CCND1,CD47,FJX1,FN1,FOXM1,HLA-DQB1,HLA-DRA,HLA-DRB1,ISG15,ISG20,KRT6A,POSTN,RAD51,SPEG,TAP1,TRIM22	73 (5)
linoleic acid		chemical - endogenous mammalian	Inhibited	-2.532	0.000156	ANGPTL4,BAK1,CD36,CLU,CYP4F12,CYP4F2,EDN1,FABP4,HSPA5,ICAM1,IL1B,LDLR,LPL,MMP1,PTGS2,REN,SULT2B1,TWIST1	724 (17)
Rxr		group		-0.243	0.000156	ABCD2,ANGPTL4,APOE,BCL2,CRABP2,CYP24A1,CYP3A4,CYP4F2,FURIN,LTF,MGP,MMP1,NOS2,NR1H3,POR,PPARG,PTGS2,RARB	755 (23)
FBN1	0.892	other		-1.508	0.000156	BST2,CCN2,CHAC2,DDX60,FABP4,HELZ2,IFI44,LAMTOR4,LTBP1,MMP1,MMP3,MX1,OAS2,OAS3,PARP9,RXRB,TGFBR2,TIMP3	533 (12)
TBX5		transcription regulator		0.982	0.000156	ACE2,ACTC1,CASQ2,CCBE1,CCL20,CLSTN2,CXCL2,CXCL8,DES,ECM2,HSPB7,LOC102724428/SIK1,NFATC2,PDLIM3,PLA2G2A,TNFSF8,TNNT2,TPM1	535 (9)
Collagen type II		complex		0.277	0.000162	CCL20,CCR2,CXCL1,CXCL2,CXCR2,IL1A,IL1B,IL1RN,IL36A,MMP7,TLR7,TLR8,TNFSF10	898 (16)
CRP		other		0.499	0.000162	CCL2,CXCL8,EGR1,IL1B,IL1RN,LPL,NOS2,PRKCA,PRKCB,S100A12,SELL,TNFSF10,WNT3A	671 (15)
HMGA2		enzyme		0.164	0.000162	BCL2A1,CCNA2,CXCR4,FN1,IL1B,IL2RA,KLF15,LMNB1,LPL,MMP1,SOX2,STAT3,VIM	641 (12)
ADM	-0.582	other	Activated	2.562	0.000162	BCL2,BID,CCL2,FGF2,FN1,FOS,HIF1A,ICAM1,IL1B,NOS1,NOS2,PRKG1,PTGS2	665 (14)
pravastatin		chemical drug		-0.563	0.000162	ADCYAP1R1,ADIPOQ,APOB,CAV1,CCL2,CYP27A1,HMOX1,ICAM1,LDLR,MAPT,NOS2,PCSK9,PGF	469 (17)
N-formyl-Met-Leu-Phe		chemical reagent		-1.396	0.000162	CCL2,CCR5,CXCL8,CYBB,FCGR1A,IL1B,OSM,PTGS2,RAC2,SELL,SELPLG,SOCS1,VEGFA	645 (20)
BMP2	0.891	growth factor		0.496	0.000167	ACP5,ACTA2,ATOH8,BCL2,BTC,CCND1,CDKN1A,CREB3L1,EGF,F3,FGF2,FN1,FOS,FST,FURIN,HEY1,ID1,ID4,JUNB,KLF9,MMP2,MMP9,MRAS,MSX1,PCSK6,PLXNA2,PPARG,PTGS2,SLC26A2,SOST,SOX2,SOX6,SPARC,STAR,TAGLN,TIMP3,VEGFA,VIM,XPC	931 (20)
ALOX5	0.709	enzyme		-1.633	0.000172	ACKR3,ADGRL3,AKAP12,ALDH1L1,AREG,BCL2A1,BHLHE41,BMPR1B,BST2,CCL2,CCND1,CDKN1A,CNN1,COL8A1,CRACD,CRAT,CRYAB,CST6,DES,EDN2,ETNK2,FAM43A,FCGRT,HSPB2,IFI44,IFI44L,IGFL1,IGFL3,INPP5J,KCNB1,KIAA1549L,KNDC1,LAMA4,LIMS2,LSP1,MGST1,MMP9,NOSTRIN,NTRK3,PDE8B,SELENBP1,SEMA3A,SLC14A1,SLITRK6,SMIM10L2B,SRGN,SYT8,TGM1,TMEM40,TNFAIP6,TNFRSF9,TNNT2,TSHZ2,ZFP14,ZNF419,ZNF608
3M-002		chemical reagent		-1.999	0.000172	CD83,CXCL10,IL12B,IL1B,IRF7,MYD88,PTGS2,TLR8,TNFSF10,TNFSF15	843 (14)
ZC3H12A	-3.866	enzyme		1.744	0.000172	BATF,CCL2,LCN2,MAF,MMP9,NCF1,NFKBIZ,SERPINB3,SERPINB4,SFRP4	705 (15)
C/EBP		group		-1.633	0.000172	DIO2,HIF1A,ID1,IL12B,LEP,MMP1,PCK1,PTAFR,PTGS2,WNT10B	629 (15)
LRP6	0.505	transmembrane receptor		-0.792	0.000172	ACTA2,CAV1,CCN2,CCND1,EPCAM,GATA3,HK2,KRT18,PRLR,VIM	735 (17)
NFIX	1.071	transcription regulator		0	0.000172	CCND1,CHI3L1,CXCL14,CXCL8,FABP4,IL32,NFIX,POSTN,SERPINA3,SPARCL1	638 (7)
PLAGL1	0.417	transcription regulator		0.492	0.000172	ANGPTL4,CCL20,CCL22,CDKN1A,FABP4,IL32,OSM,PRODH,TNFSF8,TNNT2
TSLP	-1.037	cytokine	Inhibited	-2.197	0.000175	CCL17,CCR7,CD83,CXCL8,CXCL9,GJB1,ICAM1,IL12B,IL2RA,IL32,MKI67,MUC5B,MX1,NME1,PAX9,SELE,SELL,SOX2,VEGFA	549 (17)
EFNA5	0.307	kinase		-0.688	0.000175	ABCA12,CCN2,CRABP2,DUSP6,FABP5,FOSL1,IRF1,IRF7,KLK7,KRT16,KRT18,KRT7,KRT75,NTM,PLAT,S100A7,TGM1,TNFRSF6B,UBE2C	326 (7)
RASSF1	0.121	other		0.666	0.000185	ABAT,APOE,AREG,BCL2,CASP4,CAV1,CAV2,CCNA2,CCND1,CDKN1A,CLU,CPE,CRABP2,CRIP2,CXCR4,DACH1,EFEMP1,EFNB2,EGR1,FGF2,FOS,GHR,HBEGF,LIF,MAP1B,MMP2,MRAS,MYL9,PLK2,PTGS2,SAMD5,SELENOP	942 (21)
MAPK3	-0.762	kinase	Inhibited	-2.265	0.00019	CD69,CDKN1A,CSTA,CXCL8,EGR1,FN1,FOS,FOSB,FOSL1,FURIN,IL2RA,MMP1,MMP9,PDGFB,PLAUR,PPARGC1A,PTGS2,RET,SLC4A7,TNFRSF10A	762 (19)
Histone h3		group		-1.23	0.000192	ACKR3,ADD3,ADGRA2,ADGRB1,ARHGEF17,BBC3,BCL2,CA9,CAV1,CCL2,CCND1,CCNE1,CD69,CDK14,CDKN1A,CEACAM1,CFLAR,CRIP2,CSPG4,CXCL10,CXCL8,DEPP1,EGR1,EZH2,FGFR1,FOXA1,FOXM1,G6PD,GAPDH,HPSE,HSPA5,ICAM1,ID1,IFI6,IL1A,IL1B,IRF7,KLK10,MAF,MATCAP2,MITF,MMP9,MX1,MYBL2,NCF1,PDGFB,PER1,PRLR,PTGS2,RARB,RELN,RNASE4,RNASE7,RRM2,RSAD2,RUNX1T1,S100A16,SELE,SFRP1,SMN1/SMN2,SOD2,STAR,SYNE2,TACC2,TET1,TGFBR2,TLR2,TM4SF18,TM…	876 (18)
eltanexor		chemical drug	Activated	3.978	0.000192	BRCA2,CCNA2,CCNE1,CCNE2,CDC25A,CDC6,CHEK1,E2F2,E2F8,FANCA,FEN1,H2AX,HELLS,PKMYT1,RAD51,UBE2T	596 (7)
tacrolimus		chemical drug		1.616	0.0002	ANGPT1,APOD,BATF,BCL2,CCL2,CCND1,CD36,CD48,CXCL10,CXCL8,CXCL9,CXCR4,CYBB,ELL2,F5,FABP4,GZMA,GZMB,IL17A,IL1B,KLRC4-KLRK1/KLRK1,MYH11,NME1,NOS1,NOS2,PDCD4,PDE3B,PRF1,PTGS2,SELL,SLAMF1,SLC8A2,SOD2,TLE3,TNFRSF12A,TNFRSF25	906 (19)
lactic acid		chemical - endogenous mammalian		-0.687	0.000201	ABCC1,AHNAK,ATOH8,CCL2,CCN2,CD274,CLEC4E,CLU,COQ8A,CXCL10,CXCL8,DKK3,EEF1A2,FSTL3,HCAR1,HIF1A,HK2,IGF2,IGFBP5,IL1B,MAP6,MEST,MFAP4,MLKL,MMP9,NCAM1,PPARGC1A,PYGL,RUNX1T1,SEL1L3,SEMA3A,SLC16A1,SLC16A3,SLC22A17,SPARCL1,SYP,TFAP2B,TLE2,TLE3,TNFRSF12A	806 (16)
okadaic acid		chemical toxicant		-1.646	0.000202	ANXA1,AR,CDK1,CXCL8,CYBB,CYP1B1,CYP46A1,EGR1,ELN,FOS,GCH1,IL1B,IL1RN,IL21R,MMP1,MMP3,MMP9,NOS2,PTGS2,SAA1,TK1	707 (16)
GSK3B	0.147	kinase		0.155	0.000206	AR,BCL2,BIRC5,CCL2,CCND1,CCNE2,CDC25C,CDC6,CDKN1A,CFLAR,CLDN1,CLDN5,CXCL8,DEFB4A/DEFB4B,EZH2,FOS,GFPT2,H2AX,HIF1A,IL12B,IL19,MKI67,MMP1,MMP9,NFE2L3,NOS2,PTGS2,TNFSF10,TUBB4A	670 (14)
IFNA17		cytokine	Inhibited	-2.433	0.000209	CD274,CTLA4,CXCL10,CXCL11,CXCL9,EIF2AK2,IFIH1,MX1,ZBP1	316 (7)
Lymphotoxin		complex	Inhibited	-2.97	0.000209	CCL2,CXCL10,CXCL13,CXCL8,ICAM1,IL1A,IL1B,MMP1,MMP3	560 (13)
CTF1	0.675	cytokine		1.982	0.000209	CEBPD,FOS,IRF1,JUNB,MMP1,MYH11,MYLK,SERPINA3,TAGLN	626 (17)
PTGER2		G-protein coupled receptor		-1.408	0.000209	CCR7,CXCL8,CXCR4,EGR1,STAR,TIMP2,TIMP3,TIMP4,VEGFA	754 (19)
F10	1.616	peptidase		-1.247	0.000209	CCL2,CCN2,CXCL8,EGR1,F3,ICAM1,MMP2,SELE,VEGFA	670 (17)
TNFSF15	-1.435	cytokine		-0.142	0.000209	ACTA2,BIRC3,CXCL8,FN1,GZMB,IL2RA,MMP9,POSTN,VIM	699 (13)
lipoarabinomannan		chemical - endogenous non-mammalian	Inhibited	-2.343	0.000209	CCR5,CD14,CXCL2,CXCL8,CXCR4,ICAM1,IL1B,IRF1,ITGA7	478 (7)
CHI3L1	-1.415	enzyme			0.000211	AKT3,ARHGAP11A,ASPM,CCNB1,CDCA8,COL16A1,CXCL8,DEPDC1,DLGAP5,FANCI,IGFBP5,KIF18B,MMP9,NAMPT,PDGFC,PEG10,PTTG1,RGS20,SERPINB1,SGO1,TGFBR2,VEGFA	544 (12)
ruxolitinib		chemical drug	Activated	3.071	0.000211	ADM2,BCL3,CCL2,CCND1,CD274,CTSD,CXCL10,CXCL13,DHRS9,FOXA1,IDO1,IFIT1,IFIT3,IFITM1,IFITM3,ISG15,LIFR,PLIN5,SLAMF1,STAT3,TNFRSF18,USP18	696 (17)
CDK9	-0.14	kinase		-1.281	0.000211	BCL2,CCNB1,CDKN1A,CXCL2,CXCL8,CXCR4,CXCR5,ELL2,FOS,G6PD,GFPT2,HLA-DRA,IL1B,MAGI1,MMP1,MMP9,MYBL2,NAMPT,PDK4,PPARG,SNCA,WNT5A	723 (14)
indomethacin		chemical drug		-1.432	0.000212	ABCA3,ANGPT1,BIRC5,CCL2,CCNB1,CCND1,CDKN1A,CEBPB,CLDN1,CTSD,FABP4,FGF2,FOS,GBA1,HMOX1,ICAM1,IFITM3,IL17A,KRT8,LDLR,MANF,MMP1,MMP2,NOS2,P4HB,PGR,PLAUR,PPARD,PRKCA,PTGS2,SELL,SLC15A1,SLC7A5,TNFRSF21,VEGFA	813 (16)
raloxifene		chemical drug		-1.228	0.000212	AREG,BAK1,BCAS1,BCL2,BIK,BLNK,CBX6,CCN5,CCNB1,CCND1,CD24,CDKN1A,CLU,CTSL,CYP1B1,DBN1,ENPP2,F2R,FMO5,H2AC18/H2AC19,HMOX1,HOXC4,INHBB,INPP5J,KRT7,KRT81,KYNU,LAMB2,LDLR,MATN2,MB,MFAP5,MKI67,MMD,MMP2,MMP3,MYO1B,PLK2,PPP1R3C,PTGS2,SELENBP1,SLC22A5,SLIT2,SMPD1,SNCG,STC1,TGFA,TGFBR2,TIMP3,TOP2A,TTC9	793 (20)
lactacystin		chemical - protease inhibitor		-0.314	0.000212	ADRB2,AKR1C1/AKR1C2,APOB,ATP2A3,BAK1,BIK,CCL2,CCND1,CD24,CD69,CDC25C,CDKN1A,CFLAR,CRYAB,CTSD,CXCL8,CXCR4,CYP24A1,EIF4E,FBP1,FOSL1,GATA3,GBA1,HIF1A,HLA-A,HLA-B,HLA-C,HMOX1,IGFBP5,IRS2,KRT72,LDLR,MAP1B,MAPK6,MCM10,MMP1,MMP2,MMP9,MYCN,NOS2,NR1H3,PRLR,PTGS2,RAD51,SAT1,SUB1,SYK,TUBB2A,TUBB4A,UBE2N,VAV3	840 (18)
bisindolylmaleimide I		chemical drug		0.927	0.000216	ALPL,BCL2,BIRC3,CCN2,CDKN1A,CLDN1,CLU,CXCL8,EIF4EBP1,FOS,HMOX1,HSPA5,ICAM1,IL23A,LPL,MMP1,MMP12,MMP2,MMP7,MMP9,PDCD4,PRKCA,PTGS2,SOD2,TNFSF10,VEGFA,VIM	848 (18)
taurochenodeoxycholate		chemical - endogenous mammalian	Inhibited	-3.545	0.000217	APOD,AREG,CXCL8,EFNB3,EPHB1,EREG,HLA-DRA,HTR7,IL34,IL7R,KCNJ15,LIPG,LTBP1,MMP1,PDZD4,PLGLB1/PLGLB2,PRSS3,PTPRS,SEC23B,SERPINE2,SLC27A6,STC1,TREM1
TNFSF11		cytokine	Inhibited	-2.643	0.000217	ACP5,CCL2,CCR1,CCR4,CD14,CD1A,CXCL8,F3,FOS,ICAM1,IL12B,IL13RA1,IL1B,IL1RN,IL9R,IRF8,ITGAL,MMP1,MMP9,PRDM1,SAA1,SAA2,STAT1	654 (15)
losartan potassium		chemical drug		0.144	0.000217	AGTR1,ANGPT1,AQP1,CAV1,CCN2,CXCL8,CYBB,EGR1,F3,FN1,HSPA5,MMP2,MMP9,NOS2,NPR1,NR3C2,PLCB1,POSTN,PTGS2,STAT3,TGFBR2,VEGFA,XBP1	809 (15)
APP	0.367	other	Inhibited	-5.231	0.000218	ACTA2,ADAM19,APOE,ARC,BCL2,BIK,CALR,CCL2,CCL20,CCND1,CDH3,CDK1,CDKN1A,CFLAR,CLU,CRABP1,CTSD,CXCL1,CXCL2,CXCL8,CXCR2,CYBB,CYP26B1,ECE2,EGR1,ELMOD3,EPHB2,FGF2,FGFR1,FN1,FOS,FOSB,FYN,HLA-E,HSPA5,ICAM1,IDO1,IGFBP5,IL12B,IL1A,IL1B,IRS2,ISG20,JUNB,KYNU,LDLR,MAGI1,MAPT,MGAT3,MME,MMP1,MMP12,MMP2,MMP3,MMP9,NAMPT,NCF1,NES,NLRP3,NOS2,NRP2,OSM,PDGFRB,PLK1,PPARD,PRKCA,PRLR,PTGS2,PYCARD,RAN,S100A8,SDC4,SHC1,SM…	846 (12)
trametinib		chemical drug		-0.462	0.000219	ACP7,BCL2,BLNK,C15orf48,CA9,CD274,CXCL10,EPHA3,IFIT1,IL23A,ISG15,ITGAX,KLHDC7A,MITF,MMP12,MX1,PHLDA2,PRSS22,ROR1,SAMD9L,SOCS3,SPON1,TNFSF10,TNFSF15,TREM2,WNT10B	654 (22)
HBB	0.345	transporter			0.00022	ANG,CCL2,CCL20,CCL22,CCR7,CFB,CXCL1,CXCL2,CXCL8,HBA1/HBA2,HIF1A,ICAM1,IFI44,IFIT3,IL1A,IL1B,IL1RN,IL34,MMP9,OAS2,OASL,PTGS2,RELB,STAT1	909 (15)
SFTPA1		transporter		0.737	0.00022	ADRB2,AKR1C1/AKR1C2,AMOT,ANGPTL4,CCN2,CXCL10,CXCL2,CYP1B1,EGR1,FOS,FOSB,FZD8,GFPT2,GPR68,HBA1/HBA2,HBEGF,IL1B,IL2RA,KCNMB4,LRIG1,MAP1B,NAMPT,PDK4,TCEA3,TWIST1	956 (15)
LATS1	0.46	kinase		-0.676	0.000221	ALDH1A3,CCN2,CCNB1,CD14,CD24,CYP24A1,EPCAM,FOXA1,GATA3,KIT,KRT18,KRT19,LTF,PRLR	679 (7)
IFNE		cytokine	Inhibited	-2.72	0.000221	CD83,CDKN1A,CXCL10,CXCL11,CXCL9,EIF4E,HSD11B1,IFIH1,ISG20,MX2,PTGS2,STAT1,USP18,ZBP1	587 (13)
EPCAM	1.637	other		-0.2	0.000221	CCND1,CCNE2,CXCL8,EGR1,EPCAM,FABP5,FOS,FOSL1,ID1,IL1B,SOX2,TWIST1,VIM,ZEB1	817 (20)
RXRG	2.343	ligand-dependent nuclear receptor		1	0.000221	CCL20,CXCL2,IL17A,IL17F,IL1B,IL20,IL32,LPL,OSM,PDK4,TIMP2,TIMP3,TNFSF8,ULBP2	347 (7)
ERVW-1	-0.336	other	Inhibited	-2.021	0.000223	CCNA2,CDCA8,CDKN1A,CPEB1,CREB3L1,CXCL1,CXCL8,HSPA5,NDUFV2P1,NOS2,ULBP2,XBP1	796 (13)
TSC22D3	1.898	transcription regulator		1.006	0.000223	ADIPOQ,BBC3,CCL2,CD274,CD83,CDKN1A,CXCL8,ICAM1,LEP,PTGS2,SELE,TLR2	650 (15)
ETS2	0.141	transcription regulator		-1.224	0.000225	CD34,CDKN1A,CTSB,DUSP6,FGF1,FOS,HMOX1,HPSE,ICAM1,IL12B,IL2RA,KRT18,MMP1,MMP3,PLAAT3,SYK,TDP2	823 (23)
imipramine blue		chemical drug	Activated	2.598	0.000225	AURKA,CASP4,CCNA2,CCNB1,CCND1,CCNE2,CCNF,CDC25A,CENPA,CENPE,CENPF,CENPK,E2F2,EXO1,FOXM1,PLK1,SOD2	605 (10)
tripterine		chemical - endogenous non-mammalian	Activated	2.412	0.000225	BIRC3,CCL20,CFB,CXCL1,CXCL2,CXCL8,GBA1,HSPA4L,HSPH1,ICAM1,IL1B,IL32,MMP9,MYD88,PDZK1IP1,SOD2,TNFAIP2	625 (12)
naringin		chemical - endogenous non-mammalian		0.956	0.000227	BAK1,BCL2,CAT,CCL2,CXCL8,HMOX1,MMP9	904 (18)
cercosporin		chemical - endogenous non-mammalian		-0.943	0.000227	ACTA2,AXIN2,BIRC5,CCN2,CCND1,CDC25A,FN1
TAP1	-1.184	transporter	Activated	2.075	0.000227	CXCL8,EIF2AK2,HLA-A,IFIT1,IL1B,MX1,OAS1	567 (12)
IFNGR1	-1.135	transmembrane receptor		-1.633	0.000227	CD38,IFI6,IL12RB1,IL12RB2,IL23A,IRF1,MX1	751 (17)
LDLR	-1.693	transporter		0.277	0.000227	ALCAM,APOB,APOE,CCR2,CXCL1,CXCL8,LDLR	694 (16)
COPA	-0.303	transporter	Activated	2.236	0.000227	CXCL8,IL12B,IL1A,IL1B,IL23A,ISG15,RSAD2	825 (18)
DGKA	0.683	kinase		-1.153	0.000227	CCL2,CD69,CXCL2,CXCL8,IL1B,IRF1,WEE1	751 (19)
S100A7	-6.928	other		-1.937	0.000227	CA9,CCL20,CXCL1,CXCL8,IL1A,MMP9,VEGFA	809 (15)
RHOB	1.629	enzyme		-1.516	0.000227	CDKN1A,CXCL8,ICAM1,NOS2,PTGS2,SEMA3A,TGFBR2	827 (19)
nimesulide		chemical drug	Activated	2.4	0.000227	AREG,BIRC5,CAT,CYP1A1,EREG,MMP9,PTGS2	781 (19)
isopentenyl diphosphate		chemical - endogenous mammalian		0.896	0.000227	CCR1,CCR2,CCR4,CCR5,FCGR3A/FCGR3B,FOXP3,IL2RA	487 (10)
formoterol		chemical drug		1.4	0.000227	CALR,CDKN1C,CXCL10,CXCR1,CXCR2,FOSL1,MMP9	835 (12)
SH42		chemical reagent		-0.378	0.000227	ADGRB1,ARG1,CD36,CXCR1,HSH2D,MERTK,STAT1
IFNL3		cytokine	Inhibited	-2.598	0.000234	IFIH1,IL12B,IL23A,MMP9,MX1,RIGI,STAT1,TLR2	667 (15)
IFNA10		cytokine	Inhibited	-2.598	0.000234	CXCL10,CXCL11,CXCL9,IFIH1,IFIT1,ISG15,MX1,ZBP1	315 (7)
IFNA21		cytokine	Inhibited	-2.594	0.000234	CXCL10,CXCL11,CXCL9,IFIH1,IFIT1,ISG15,MX1,ZBP1	315 (7)
IFNA5		cytokine	Inhibited	-2.598	0.000234	CXCL10,CXCL11,CXCL9,IFIH1,IFIT1,ISG15,MX1,ZBP1	647 (14)
IFNA7		cytokine	Inhibited	-2.598	0.000234	CXCL10,CXCL11,CXCL9,IFIH1,IFIT1,ISG15,MX1,ZBP1	315 (7)
MED16	0.299	transcription regulator		-0.293	0.000234	ANGPTL4,CCN2,MMP1,MMP2,MMP9,TAGLN,TGFBR2,VIM	700 (14)
IFNA8		cytokine	Inhibited	-2.611	0.000234	CXCL10,CXCL11,CXCL9,IFIH1,IFIT1,ISG15,MX1,ZBP1	581 (11)
IFNA14		cytokine	Inhibited	-2.598	0.000234	CXCL10,CXCL11,CXCL9,IFIH1,IFIT1,ISG15,MX1,ZBP1	315 (7)
IFNA4		cytokine	Inhibited	-2.565	0.000234	CXCL10,CXCL11,CXCL9,IFIH1,IFIT1,ISG15,MX1,ZBP1	659 (17)
IFNA6		cytokine	Inhibited	-2.598	0.000234	CXCL10,CXCL11,CXCL9,IFIH1,IFIT1,ISG15,MX1,ZBP1	647 (14)
FCER1G	-1.412	transmembrane receptor		-0.61	0.000234	CD247,CD69,CXCL8,IL1B,IL1RN,MX1,PTGS2,RSAD2	874 (19)
IFNA16		cytokine	Inhibited	-2.598	0.000234	CXCL10,CXCL11,CXCL9,IFIH1,IFIT1,ISG15,MX1,ZBP1	315 (7)
poly dA-dT		chemical reagent	Inhibited	-2.807	0.000234	CGAS,CXCL10,CXCL8,IL1B,ISG15,RSAD2,STAT1,ZBP1	724 (20)
capsaicin		chemical drug		-0.823	0.000252	ABCC3,AQP5,BCL2,CAT,CCND1,CXCL8,CYP3A4,CYP3A5,FOS,HMOX1,IL1B,LEP,MMP2,MMP9,PPARD,PPARG,PTGS2,RXRB	705 (18)
berberine		chemical drug		0.779	0.00027	ADIPOQ,BCL2,BIRC3,BIRC5,CASP7,CCL2,CCND1,CFLAR,CLDN5,CXCL8,CYP1A1,CYP3A5,DAXX,FN1,HIF1A,HMOX1,ICAM1,ID1,LDLR,MMP1,MMP2,MMP9,NOS2,PCSK9,PTGS2,SAT1,TFAP2B,TSLP,VEGFA,VIM	585 (12)
VEGFA	-1.233	growth factor		-1.515	0.000273	ABCC1,ALAS1,ANGPT1,ARG2,ATP5MC3,BCL2,BCL2A1,BIRC5,CAV1,CCL14,CCL2,CCN2,CCND1,CD1A,CD34,CD83,CDC6,CDKN1A,CEACAM1,CLDN5,CXCL10,CXCL8,CXCR4,EDN1,EFNB2,EGR1,ETV4,F3,FABP4,FGF2,FN1,FOS,FOSB,GBP1,HBEGF,HEY1,HIF1A,HSD17B1,HSPA5,ICAM1,ID1,IGFBP5,IKBKE,JUNB,MEOX2,MMP1,MMP12,MMP9,MRPL23,MRPS12,MYCN,MYLK,NME1,NRGN,PLAT,PLPP3,PRKCA,PTGS2,SCO2,SELE,SLC25A5,SMTN,SNCG,SOD2,SPARC,STC1,SYNM,TMSB10/TMSB4X,VEGFA	761 (16)
SN-38		biologic drug		-0.976	0.000274	APOBEC3B,BAK1,BIRC3,BMP6,CCL20,CCNB1,CDKN1A,CHRNA9,CLDN1,CLU,GNG11,H2AX,HK2,IL1A,NAMPT,RAD51,SPRR2D,SPRR2F,TTK	678 (15)
LATS2	0.578	kinase		-0.676	0.000276	ALDH1A3,BBC3,CCN2,CD14,CD24,CDKN1A,CYP24A1,EPCAM,FOXA1,GATA3,KIT,KRT18,KRT19,LTF,PRLR	591 (13)
EWSR1	-0.395	other		-0.203	0.000276	ACKR3,ACTA2,CCND1,CDK1,DLGAP5,FOS,GAS1,KIF20A,KIT,NUSAP1,PBK,PCLAF,RRM2,SLIT2,TOP2A	538 (13)
GSK2816126		chemical drug		0.198	0.000276	AOX1,BIRC5,CCNA2,CCNB1,CDCA3,CKS2,GOT1,KCNMB4,MAT1A,PCLAF,TACC3,TNFSF10,TNFSF9,VIM,ZEB1	402 (7)
E2F4	-0.651	transcription regulator	Activated	2.373	0.000276	ANLN,ASF1B,AURKB,BCL2,CALM1 (includes others),CCNA2,CCNB2,CCND1,CCNE1,CCNE2,CDC25A,CDC25C,CDC6,CDCA3,CDK1,CDKN1A,CENPA,CENPE,CENPO,CHEK1,CKS2,DBF4,E2F2,E2F8,ECT2,EFHC1,EIF2B2,FEN1,FGF7,GINS1,GTF2H4,H2AC18/H2AC19,H2AX,H2AZ1,HMGB3,HMMR,IER5,KIF4A,LPAR1,MAD2L1,MCM10,MKI67,MYBL2,MYCN,NDC80,NEK2,OIP5,ORC1,PCLAF,PCSK1N,PLK1,PLSCR1,PRC1,PTTG1,RAD51,RAD51AP1,RAD54L,RRM2,TK1,TOP2A,TPX2,TTK,UBE2C,UBE2T,XPC…
MRTFA	0.442	transcription regulator		0.8	0.000281	ACTA2,ACTC1,ALDOA,ARPC1B,CCN2,CCN5,CD24,CXCL9,EDN1,EPCAM,FIBIN,ICAM1,ID1,IVL,MMP16,MMP9,MYH11,MYL9,MYLK,PGR,PTGS2,SELE,SELENOP,SGK1,STAT1,SYNPO2,TAGLN,YPEL1,ZFHX4	924 (21)
miR-4271		mature microRNA	Inhibited	-4.317	0.000283	ACOT1,AGFG2,AGPAT4,APBA1,APOL4,AQP5,AQP7,AR,B3GALT5,C1QTNF7,CACNB1,CAMK2N1,CBX7,CCDC74A,CD207,CD209,CNN2,CNTNAP3,CORO2B,CXCL13,DNAJB5,DRC3,DYNAP,EDA,EFHD1,EGR1,EIF4EBP1,EME1,ESRRG,FADS2,FADS3,FAM25A (includes others),FCER1G,FIBIN,FN3K,FOXO4,FXYD1,GAB2,GJB4,GPR68,GSDMA,HM13,HMOX1,HOXC12,HSPB7,HYOU1,ITGA7,IVL,KCNIP2,KCNMA1,KCNN3,KRT17,LGALS3BP,LIMS2,LRG1,LY6D,LY6G5B,LYPD6B,MAF,MAML2,MAP3K9,MAPRE3,M…
carbonyl cyanide m-chlorophenyl hydrazone		chemical toxicant	Inhibited	-2.416	0.000291	AADAC,ALOX5AP,BMP6,CCL20,CHRNA9,CLDN1,CXCL8,DEFB103A/DEFB103B,EPHB1,GK,GNG11,HK2,IL1A,KRT34,LCN2,NAMPT,NFKBIZ,PTGS2,SPRR2D,SPRR2F	620 (14)
histamine		chemical - endogenous mammalian		-0.254	0.000291	AREG,BIRC5,CCL2,CLDN1,CXCL10,CXCL8,CXCR4,F3,FOS,HBEGF,HIF1A,HRH3,ICAM1,IL12B,IL1B,NOS2,PTGIS,PTGS2,SELE,SEMA3A	834 (13)
CEBPD	-1.311	transcription regulator		-0.562	0.000299	AKR1C1/AKR1C2,ALOX5AP,CCL20,CCNB1,CCND1,CD14,CDKN1A,CDKN1C,CEBPD,CSF3R,CXCL1,CXCL8,DEPP1,EBF1,FGF1,FN1,HIF1A,HK2,IKBKE,IL1B,IL23A,ITGAX,LEP,PPARG,PTGS2,TLR8,TNFAIP6	611 (18)
DDX5	-0.191	enzyme	Activated	2.021	0.000301	ACTA2,ATP5MC3,BBC3,BCL2,BMP6,CCL17,CCL20,CCL22,CCL27,CCND1,CDKN1A,COX7B,CXCL1,CXCL10,CXCL11,CXCL2,CXCL8,CXCR4,CYCS,DEFB4A/DEFB4B,EDN1,FFAR2,FOS,FOSL1,GPR15LG,HMOX1,IDH3A,IL12RB2,IL1A,IL1B,IL1RN,IL23A,IL32,IL37,LCN2,MMP2,MMP9,TNFSF15,VEGFA,WNT5A,ZC3H12A	922 (20)
1-palmitoyl-2-arachidonyl-sn-glycero-3-phosphorylcholine		chemical - endogenous mammalian		0.069	0.000305	CCL2,CD83,CLU,CXCL8,EGR1,F3,HMOX1,ICAM1,IL12B,PTGS2,SELE	617 (16)
resatorvid		chemical drug		1.42	0.000305	ALDOA,CCL2,CXCL8,GLI3,HK2,ICAM1,IL1B,MAP4K4,MMP9,NLRP3,TLR7	732 (18)
NOS2	-7.229	enzyme	Inhibited	-2.495	0.000305	AR,BIRC5,CXCL8,HIF1A,IL17A,IL32,IRS2,NOS2,PTGS2,S100A8,TSPYL2	730 (18)
AS1842856		chemical reagent	Activated	3.293	0.000305	CCL2,CXCL1,CXCL10,CXCL8,GFPT2,ICAM1,MMP1,MMP3,PTGS2,SOD2,TNFSF10	434 (7)
exenatide		biologic drug		1.477	0.000305	CCN2,FOS,HMOX1,ICAM1,IRS2,MMP9,NOS2,PER1,PTGS2,SOST,TXNIP	667 (16)
andrographolide		chemical drug		0.661	0.000305	AR,BIRC5,CYP1A1,FN1,GATA3,GSTP1,HMOX1,ICAM1,IL1B,MMP9,SELE	540 (16)
THRB	-0.28	ligand-dependent nuclear receptor		1.203	0.000306	CCL22,CCND1,CCR1,CXCR4,EIF4EBP1,FRZB,FZD8,HIF1A,ID1,IL32,LYZ,MLXIPL,MMP1,MMP7,MMP9,NME1,NRGN,PCK1,PCSK2,POR,PPARG,PTAFR,PTGS2,PTTG1,THRSP,TNFRSF10A	660 (24)
INS		other		-1.846	0.000306	ACTA2,ALDH1A3,ANO1,CCDC80,CCN2,CD24,CD36,CEMIP,CIDEC,CRABP2,EGR1,GAS1,HIF1A,LEP,LPL,MEST,NR1H3,PCK1,PLCG2,POSTN,PPARG,RARB,RDH16,SLC7A11,VEGFA,XBP1	981 (21)
POU2F2	-0.477	transcription regulator		-0.923	0.000306	ALDOC,ARG2,BBC3,CCR5,CD69,CFLAR,COCH,CXCR5,DEPP1,DHRS9,DIXDC1,EBF1,ELL2,ENO1,FJX1,GPR183,HLA-DRA,KCNN4,PFKFB4,STAT3,SYDE2,TIMP2,TNFAIP2,TNFRSF12A,TNFRSF21,XBP1	31 (2)
miR-3665		mature microRNA	Inhibited	-2.066	0.000307	ABCG4,ACER3,ADCYAP1R1,ADM2,ALCAM,B3GALT5,CBLN2,CBX7,CCBE1,CD300LG,COLQ,CREB3L1,CRIP2,CXCL13,CYP2C18,FAM107A,FAM131C,FUT3,GJB4,GRB14,HLA-A,HRH3,IL1A,IL21R,INPP5J,KIAA1671,KRT32,KY,LINGO1,LRRC20,MEGF11,MLPH,NAT8L,OSR2,PGAM1,PGPEP1,PITPNC1,PITPNM1,PLIN1,PLK1,PPARD,PTPN22,SDC4,SEMA3G,SERPINB3,SLC52A1,SORBS2,SOX8,SPRR2E,SPRR2F,STAT1,SYT17,TMEM178B,TMSB10/TMSB4X,TPPP,TRARG1,TUBB4A,WNT3A,WNT9A,ZNF488
FOXL2		transcription regulator		-0.254	0.00031	ACVR1C,BCL2A1,BID,CCL20,CH25H,CHRNA9,CXCL2,FOS,FST,GPRC5B,HRH2,ICAM1,KLK9,LIF,NFATC2,NR4A3,OSR2,PPARGC1A,PTGS2,SERPINE2,SOD2,ZNF165	410 (9)
IRF8	-1.414	transcription regulator		-0.456	0.000311	AHRR,BCL2,CCR7,CD83,CUX2,CXCL10,CXCL9,CYBB,EGR1,FOS,GBP1,ICAM1,IL12B,IL1B,ISG15,LHX2,LSP1,MAF,NOS2,OAS1,PML,PRDM1,RIGI,TNFSF10,TRIM21	618 (15)
VCP	-0.93	enzyme		-0.378	0.000311	APOL2,BCL2,CCL2,CDKN1A,CRYAB,CXCL8,FLG2,GBP1,GFPT2,HSPA5,IFIT3,LAP3,MYD88,NCALD,NES,NOS2,PARP14,PLPP1,RIGI,RRM2,TAP2,TNFSF13B,TRIM21,TRIM22,UHRF1	781 (19)
ATF1	-0.111	transcription regulator		0.149	0.000312	BCL2,EGR1,FOS,FOSL1,FUT7,HLA-B,HMOX1,LORICRIN,MUC5B,PTGS2,REN,SOD2,TGFBR2	451 (10)
PAX6		transcription regulator		1.039	0.000312	ACP5,DKK3,EXO1,FABP7,MAF,MITF,MMP9,NCAM1,PAX3,PCSK2,SNCA,STAR,VEGFA	19 (2)
cannabidiol		chemical drug		1.78	0.000312	BBC3,BIRC5,ENO2,FN1,HIF1A,ID1,IRF7,MX1,NOS2,NTRK2,OAS1,PTGS2,S100B	346 (11)
birabresib		chemical drug		0.288	0.000314	ACKR3,CHRNA9,EFNB2,GTF3C6,H2BC12,HOXB3,HSPA5,HTR3A,IFI44,IFI44L,KANK4,KIF11,MAMDC2,MYCN,NANOS1,NCALD,NPTX2,PCDH9,PDE1A,PDE9A,RAI14,TNS3,USP18
VIP		other		0.693	0.000324	CCL2,CCND1,CCNE1,CEBPB,CEBPD,CTLA4,CXCL8,EGF,FOS,FOXP3,GATA3,IL1B,IL2RA,KLRC4-KLRK1/KLRK1,STAR,VIM	712 (19)
ZNF281	-0.126	transcription regulator		-0.213	0.000324	ACTA2,ADAM19,BLM,CCL22,CCN2,FANCA,FN1,IL12B,IL17F,IL20,IL23A,IL32,LGR5,OSM,TNFSF8,XRCC2
GLI3	1.008	transcription regulator		1.708	0.000324	ACTA2,BCL2,CCND1,GLI2,GNRH1,H2AX,KLK1,KRT16,KRT17,MRAS,PTCH1,RET,S100A7,SFRP1,SPRY2,TNFRSF10A
RAD21	-0.219	transcription regulator		-1.151	0.000324	CD274,HLA-DQA1,HLA-DQB1,HLA-DRA,HLA-DRB1,IL20,IRS2,PCDHGA4,PCDHGA7,PCDHGA9,PCDHGB2,PCDHGB3,PCDHGB5,PCDHGB7,VIM,ZEB1	735 (7)
NR4A1	0.889	ligand-dependent nuclear receptor		0.626	0.000327	ACTA2,AKR1C1/AKR1C2,ALDOA,APOB,APOE,AXIN2,BCL2,BIRC5,CCN2,CCND1,CLDN5,FBP1,FN1,GPD1,HIF1A,ICAM1,ID1,IL17A,IL1B,LDLR,LPL,MMP9,MYCN,PDK4,PHKG1,PPP1R3C,RARB,SESN2,SLC2A4,STAR,TNFSF10,TXNDC5	809 (16)
26S proteasome		complex		-0.318	0.000374	AR,BCL3,BIRC3,BRCA2,CCL2,CCNA2,CCNE2,CD68,CDC25A,CDC6,CDK1,CDKN1A,CENPE,CFLAR,CTSB,CTSD,CTSF,CXCL8,EGF,EREG,EXO1,FOSL1,GCH1,H2AX,HBEGF,ICAM1,IFI35,JUNB,KIF23,MAD2L1,MMP12,PGR,PTGS2,RIGI,STAT1,TNFSF10,TOP2A,ULBP2	1144 (19)
ZEB1	1.278	transcription regulator	Activated	2.011	0.000378	ABCA3,CCN2,EDN1,ESRP2,F3,FADS2,FGFR1,FN1,FOSB,GATA3,HK2,KRT18,KRT19,LPCAT1,MAP1B,MMP1,MMP2,MPZL2,NRP2,OAS1,POLQ,PTGS2,RBM47,ST14,TF,TGFBI,VIM,XDH,ZEB1	972 (20)
1-palmitoyl-2--sn-glycero-3-phosphorylcholine		chemical reagent		-1.362	0.000395	ACTA2,BCL2A1,BIRC3,CCL2,CCL20,CXCL8,ICAM1,IL1A,IL1B,PTGS2,TGFBR2,TWIST1,VEGFA,VIM	391 (7)
TRAF2	-0.445	enzyme	Inhibited	-3.123	0.000395	AURKA,AURKB,BIRC3,CCL2,CCNB1,CDC25C,CDK1,CXCL10,CXCL8,ICAM1,IKBKE,PLK1,SELE,WEE1	608 (13)
CDK2	-0.249	kinase		0.24	0.000395	CCNE1,CD34,CDC25A,CDC6,CDKN1A,CHEK1,CYP3A4,FOS,H2AX,MT2A,MYBL2,NCOR2,PGR,PTTG1	707 (14)
KLF11	1.127	transcription regulator		-0.577	0.000395	APOL6,CAT,CAV1,DIO2,ELOVL3,FABP3,IDH3A,IL12B,MMP1,MMP12,PDK4,PPARGC1A,SOD2,TIMP2
cilostazol		chemical drug	Activated	3.065	0.000395	BCL2,CCL2,CLDN5,GCH1,HMOX1,ICAM1,IL23A,MITF,MMP1,MMP9,PPARGC1A,RAPGEF3,SELE,VEGFA	656 (15)
folic acid		chemical - endogenous mammalian		-0.921	0.000395	ABCC1,ACTA2,CCNB1,CDKN1A,CERS6,CLU,CYP1A1,H2AX,IFI27,IFI6,IGF2,MYD88,PPARGC1A,TYMS	899 (17)
anandamide		chemical - endogenous mammalian		-0.055	0.000395	ANGPTL4,BBC3,FOS,HSPA5,IL12B,IL1B,IL23A,MMP2,NOS1,PPARD,PPARG,PRLR,PTGS2,TPI1	717 (15)
glucosamine		chemical - endogenous mammalian		1.547	0.000395	APOB,BCL2,CCL2,CXCL1,CXCL8,HSPA4,ICAM1,LEP,LEPR,MMP3,NOS2,STAT3,TGFA,TXNIP	735 (18)
TFRC	-0.672	transporter		0.577	0.000396	ACTA2,ANKRD22,CCNA2,CCNB1,CDC20,CDK1,CDKN1A,FOS,KIT,ME1,MS4A6A,PIP5K1B,PLD4,PPARG,RGS1,SNCA,SULF2,TNFSF10	543 (7)
caffeic acid phenethyl ester		chemical drug		1.296	0.000404	ABCD2,BCL2,BIRC5,CCND1,CCNE1,CD83,CDKN1A,CTSB,CXCL10,CXCL8,CYP3A4,DEFB4A/DEFB4B,EGR1,ELOVL1,F3,FCGRT,HMOX1,ICAM1,IL1B,LEP,MKI67,MMP2,NOS2,PTGFR,PTGS2,RARB,RELB,RHOB,RXRB,STAT3,TLR2,TOP1,VIM	716 (14)
prexasertib		chemical drug	Inhibited	-3.657	0.000409	AIM2,BCL3,BIRC3,CDKN1A,EGR1,HMOX1,ICAM1,IFIH1,IFIT3,IL1B,IRF7,MMP9,NLRP1,NR4A3,OSM,PHLDA2,PLK2,PTGS2,SERPINB13,SFRP4,SGK1,SLIT3,TNFRSF9,TNFSF9,TXNIP,VNN1,ZFP36	832 (11)
CCL3		cytokine		-0.625	0.000409	CCL2,CCR1,CCR5,CXCL9,FOS,IL1B,RYR2,SELE,STAT1,STAT3	535 (18)
EBF1	1.841	transcription regulator		1.225	0.000409	CCL13,CCL22,CXCL17,EBF1,IL12B,IL32,IL36B,PPARG,PRDM1,PTPRC	366 (7)
PTTG1	-1.855	transcription regulator		0.868	0.000409	AXIN2,CCNA2,CCNB1,CCND1,EGF,FGF2,SOX2,TGFA,VEGFA,VIM	913 (18)
TRIM21	-1.354	enzyme		1.482	0.000409	ANO1,CD47,HLA-A,HSPA5,IRF7,PDGFRB,SALL4,TAP1,TAP2,TGFBR2	603 (12)
K-252		chemical drug		0.571	0.000409	CD14,CXCL8,H2AX,HPSE,ITGB5,MMP1,MYCN,NRN1,SOD2,VEGFA	741 (16)
zymosan		chemical - endogenous non-mammalian		-1.816	0.000409	ARNT2,CAT,CXCL8,DEPP1,IL12B,IL17A,IL1B,IL23A,PTGS2,TLR2	533 (16)
L-carnitine		chemical - endogenous mammalian		-0.048	0.000409	AQP1,CAT,CDKN1A,CTSL,CXCR1,EDN1,HLA-DPB1,IL1B,NOS2,TIGIT	1110 (18)
pyruvaldehyde		chemical - endogenous mammalian		-0.647	0.000409	ARG2,GZMA,GZMB,HIF1A,HMOX1,ICAM1,PRF1,SELE,SLC2A4,TNFRSF9	676 (18)
Ro41-5253		chemical reagent	Activated	2.348	0.000409	APOD,CD38,CDKN1A,CRABP2,F3,HSD17B1,IFNGR1,IRF1,PLAT,SMPD3	376 (7)
gemfibrozil		chemical drug		-0.379	0.000409	APOE,FURIN,LDLR,NOS2,NR1H3,PCSK9,PLP1,PPARD,PPARG,SOCS3	357 (10)
prostaglandin D2		chemical - endogenous mammalian		0.095	0.00042	CCND1,CXCL10,CXCL8,HAS3,HMOX1,IL1A,MUC5B,MYADM,NINJ1,PHLDB1,PLAUR,PPARG,PRDM1,PTGS2,SDC4,SERPINE2,SOX8,TG,TNFRSF12A	716 (17)
T3/TR/RXR		complex		0.717	0.00042	AKR1C1/AKR1C2,AKR1C3,BCL3,CCNA2,CCND1,ENO1,F10,FOXM1,KLF9,LDLR,ME1,NRGN,PCK1,PDE3B,PPARGC1A,RAB3B,RCAN2,SLC16A3,THRSP
F2R	1.951	G-protein coupled receptor		-1.428	0.000429	AKT3,ANGPT1,CASP4,CCL2,CCN2,CCND1,CD24,CD47,CLDN3,CXCL8,EGR1,F2R,F3,FBP1,FN1,FOS,HMOX1,ICAM1,IL17A,KRT19,KRT8,MMP9,PGR,PLAT,PLAUR,PTAFR,PTGS2,RGS18,SELE,TAGLN,VEGFA,VIM	894 (19)
LGALS3	1.581	other		0.821	0.000434	ABCC1,BCL2,CCL2,CCNB2,CCND1,CD47,CDKN1A,CTSF,CTSV,DUSP6,ENPP2,FN1,FSCN1,GFRA1,ICAM1,IGFBP5,KRT18,KRT19,LGALS3,MGST1,MKI67,NFATC2,PRSS3,SELE,WNT9A	871 (22)
MTOR	-0.249	kinase		0.251	0.000436	ACACB,ACADL,ALDH1A3,AR,ATP6V1C2,BIRC5,CCL2,CCND1,CCR7,CDKN1A,CEBPD,CFLAR,CHKA,CXCL1,CXCL2,CXCL8,CXCR4,ENO1,FABP4,FN1,FOS,FOXP3,GZMB,HIF1A,HK2,HSD17B2,HSPH1,IFI16,IL12B,IL17A,IL1A,IL1B,IL23A,IRF1,LEP,MAF,MAPT,MEFV,MIA,NOS2,OAS1,PDK4,PGR,PPARD,PRF1,PTH1R,RXRB,SELL,SMPD1,STAT1,STAT3,TK1,TMPRSS2,TNFRSF25,TNFRSF6B,TNFSF10,UBE2C,VEGFA	782 (19)
PRKCE	0.157	kinase	Inhibited	-2.007	0.000436	ACTA2,BCL2,BIRC3,BIRC5,CAV1,CCND1,CCNE1,CDKN1A,CXCL8,EGR1,HSPA5,IL2RA,IVL,LDLR,MMP9,PDCD4,PTGS2,STAT3,SYP,VEGFA	683 (16)
IRF5	0.424	transcription regulator	Inhibited	-2.903	0.000436	BAK1,BID,CDKN1A,CXCL10,CXCL11,CXCR4,IFI44,IFIT1,IL12B,IL23A,ISG15,NAMPT,OAS1,PLSCR1,PRDM1,PTGS2,RSAD2,SP110,TNFSF10,VEGFA	727 (20)
doxycycline		chemical drug		-1.204	0.000436	CD38,CHAC1,FGF2,FGF7,IL2RA,ITGAX,MITF,MMP1,MMP12,MMP2,MMP7,MMP9,MUC5B,SESN2,SLC7A5,SOCS1,SOD2,TLR2,TWIST1,XDH	698 (13)
4-phenylbutyric acid		chemical - endogenous mammalian		0.906	0.000436	ABCD2,ATP2A3,CCL2,CCND1,CDKN1A,CXCL8,FOXP3,HIF1A,HLA-A,HSPA4,HSPA5,IL1B,MMP2,MXD1,NLRP3,NOS2,SAT1,SELENOP,TIMP2,XBP1	752 (19)
luteolin		chemical drug		0.926	0.000436	APOB,AR,BCL2,BIRC5,CCND1,CYP1A1,FOS,HIF1A,HMOX1,ICAM1,IL17A,IL20,MMP1,MMP2,MMP9,NOS2,PTGS2,SELE,SOD2,VEGFA	603 (12)
ELAVL1	-0.446	other	Inhibited	-2.657	0.000439	ARG2,CALM1 (includes others),CCN2,CCNE1,CD83,CDC6,CDKN1A,CENPA,CENPE,CLDN1,DCN,FOXM1,GATA3,HMOX1,IRF1,KIF11,KIF18A,MYBL2,NCAPG,NEK2,NOS2,NUF2,PBK,PDCD4,PLCG2,PRC1,PRKN,PTGS2,REN,SAT1,SNRPG,STAT3,TOP2A,TSC22D3,VEGFA,WEE1,WNT5A,ZEB1,ZFP36	849 (21)
HNF1A-AS1		other		-1.609	0.000441	BIRC5,CCND1,CEP55,ENO1,H2BC12,HJURP,JADE1,KIF2C,NCAPG,NEK2,PDCD4,UBE2C
tofacitinib		chemical drug	Activated	2.716	0.000441	BIRC5,CCL2,CCND1,CXCL10,DNASE1L3,HK2,IL12B,IL17A,JAK3,SOCS1,SOCS3,STAT3	495 (17)
MDM4	0.511	transcription regulator		-0.852	0.000441	BBC3,CDKN1A,CENPF,KIF23,KRT8,LGALS3,MAD2L1,P4HB,PIK3IP1,RAC2,SOD2,VIM	967 (25)
ID3	0.653	transcription regulator	Inhibited	-2.323	0.000441	BRCA2,CDKN1A,CXCL1,CXCL8,EXO1,ICAM1,MMP2,MMP9,POLQ,PPARG,RAD51,SELE	635 (10)
TIMP1	-0.178	cytokine		-0.753	0.000441	A4GALT,ADIPOQ,ARG1,CCL20,CD38,CXCL1,EGF,IGFBP2,IL1A,IL1B,ITGAX,MME	552 (13)
zoledronic acid		chemical drug		-0.588	0.000441	BCL2,BID,CXCL8,CXCR4,FZD5,IL2RA,IRAK3,MMP2,NCAM1,PTGS2,TNFSF10,WNT5A	761 (19)
MDL 73811		chemical reagent		0.412	0.000441	CDK1,CDKN1A,FN1,IL32,LGALS3,LGALS3BP,MAD2L1,ORC1,PLK1,SHC1,SOD2,TYMS	426 (7)
IFI16	-1.515	transcription regulator	Inhibited	-2.991	0.000442	AREG,CCL2,CCL20,CCND1,CCR4,CD28,CDC25A,CDKN1A,CSF3R,CXCL10,CXCL8,CYP1A1,E2F2,EDN1,ICAM1,IL1B,IL1RN,IL7R,LDLR,LPL,MGST1,RIGI,SELE,SLC2A4	938 (21)
ARVib-7		chemical reagent	Activated	2.906	0.000448	AR,BIRC5,BUB1,BUB1B,CCNA2,CCND1,CDC25B,CDC25C,CDCA5,CENPE,ESPL1,KIF15,KIF2C,KPNA2,MAD2L1,NUSAP1,PATZ1,PKMYT1,PLK1,TMPRSS2,TPX2,UBE2C,ZWINT
ARVib-31		chemical reagent	Activated	2.906	0.000448	AR,BIRC5,BUB1,BUB1B,CCNA2,CCND1,CDC25B,CDC25C,CDCA5,CENPE,ESPL1,KIF15,KIF2C,KPNA2,MAD2L1,NUSAP1,PATZ1,PKMYT1,PLK1,TMPRSS2,TPX2,UBE2C,ZWINT
ITGB1	0.546	transmembrane receptor		-1.48	0.000448	ABCC1,BCL2,CCL2,CXCL8,EIF4EBP1,FOS,GAS1,ICAM1,IL17A,IL1B,IL1RN,JUNB,MMP1,MMP2,MMP9,PLAUR,PTGS2,RAD51,RORC,TIMP2,VEGFA,VIM,WNT5A	714 (17)
RHOA	-0.295	enzyme		-0.241	0.000448	BCL2,CCN2,CCND1,CCNE1,CDKN1A,CEBPB,CTSD,CXCL10,CXCL11,CXCL8,FN1,FOS,ICAM1,IL1B,IRF1,MMP1,NOS2,PRKG1,PRLR,RHOC,SDC2,SLC26A4,TG	682 (14)
TSH		complex		-1.693	0.000467	CXCL8,FOS,GAPDH,GCH1,IGFBP5,IL1RN,IVL,JUNB,LORICRIN,NOS2,PPARD,SOCS1,SOCS3,SOD2,TG	607 (14)
HIF1A-AS2		other		0.88	0.000467	CCNA2,CCNB1,CCNE2,CDC20,CDC45,CDKN1A,HSF4,L3MBTL1,MLXIPL,MYCL,SAMD4A,SOX5,TCF7L1,ZNF519,ZNF540
CDC20	-2.506	other		-0.84	0.000467	ARC,BCL2,CA9,CFLAR,EEF1A2,GINS2,GSDME,IL20RB,KLHDC7B,LAMP3,MEIS3,PBXIP1,PTTG1,TRPV3,UBE2C
MYB	0.292	transcription regulator		0.146	0.000479	AURKA,AXIN2,BCL2,BIRC5,CCNB1,CCND1,CCNE1,CD34,CDK1,CXCR4,ENO2,EZH2,FN1,FOXM1,FUT8,GATA3,GSTM1,HIF1A,HK2,HSPA5,IGF2,IGFBP5,IL2RA,KIT,MMP1,MMP3,PTGS2,SLC16A3,TWIST1,VIM	765 (19)
NFIC	0.595	transcription regulator		0.18	0.000524	ALX1,CCL2,CHI3L1,CYP2S1,DUSP2,EBF3,EFHD1,FABP7,G0S2,GPM6B,HLA-A,HLF,HOXB3,HSD11B1,IL1RN,IL32,KAZALD1,LGALS3BP,MMP2,NEGR1,PLSCR1,PNMA2,SAT1,SELENOP,SOX5,STXBP6,TBX15,TGFBR3,TMEM119,TREM2,TYMP,WNT5A,ZIC2
KL	0.186	enzyme		-1.219	0.000526	CCN2,CCND1,CDKN1A,CYBB,CYP27B1,EGR1,HSPA5,IRS2,MERTK,MITF,MMP7,SLC2A4,SOD2,VEGFA,WNT3A,XBP1	857 (23)
SENP1	-0.083	peptidase		-0.213	0.000526	CD34,CDH3,CTSD,EPCAM,KRT15,LAMA5,LDLR,MMP2,MMP7,MMP9,PML,SDC2,SOX2,VEGFA,VIM,XBP1	574 (17)
TXN	-0.458	enzyme		-1.123	0.000526	BCL2,CD38,CDKN1A,CXCL8,CYP1A1,CYP1B1,HIF1A,HMOX1,ICAM1,IL1A,IL1B,MMP9,NOS2,SELL,SOD2,VEGFA	754 (13)
DETA-NONOate		chemical reagent		-0.33	0.000526	CA9,CAV1,CCND1,CXCL8,FOS,HIF1A,HMOX1,ICAM1,IRF7,NOS2,PDE3B,PRKG1,PTGS2,S100A8,SOD3,TXNIP	745 (17)
ERBB3	0.358	kinase		-0.451	0.000529	ACTA2,CCND1,CD47,CDKN1A,CXCR4,EGR1,F3,FGF2,FN1,GAS6,GHR,HIF1A,HMMR,HMOX1,LAMA4,LHFPL6,MATN2,PTGS2,SERPINA3,SFRP1,SGK1,SLC4A7,SOCS3,TK1,TNNT2,TNS1,TOP2A,VEGFA	1016 (24)
Fibrinogen		complex		-1.359	0.000538	BCL3,CCL2,CXCL1,CXCL8,F3,FCGR3A/FCGR3B,ICAM1,IL1B,TLR2	682 (15)
atractylon		chemical - endogenous non-mammalian		-0.09	0.000538	ACTA2,BCL2,CXCL8,IL1B,MMP2,MMP9,TGFBR2,TSLP,VIM	567 (10)
1'-acetoxychavicol acetate		chemical reagent		1.667	0.000538	BCL2,BCL2A1,BIRC3,BIRC5,CCND1,CFLAR,ICAM1,MMP9,PTGS2	606 (13)
3M-011		chemical reagent	Inhibited	-2.359	0.000538	BCL2,CD83,CXCL10,CXCL8,ISG15,MX1,MYD88,PTGS2,STAT1	707 (16)
E2F7	-1.542	transcription regulator			0.000538	CCNA2,CCNB1,CCNE2,CDC6,CHEK1,E2F8,ECT2,KIF23,RACGAP1
PRDM16		transcription regulator		0.849	0.000538	CDKN1A,DIO2,ELOVL3,IFI44,MX2,OAS2,OAS3,SLIT2,STAT1	669 (16)
MAP3K8	-0.5	kinase		-1.633	0.000538	APOE,BIRC3,CFLAR,CXCL8,ETV4,FOS,IL1B,PGR,PTGS2	638 (18)
ZIC3		transcription regulator			0.000538	CCL13,CCL2,CCL22,CXCL17,IL23A,IL32,IL36B,IL37,KLK1
NELFE	0.128	other		-1.042	0.000538	CCNB2,CCNE2,CXCL8,DLGAP5,DUSP6,FN1,JUNB,MYBL2,TOP2A	549 (9)
TPCA-1		chemical drug		1.406	0.000538	BACH2,CCL2,CXCL8,IFIT1,IL1A,IRF7,MMP2,MMP9,MX2	694 (16)
isoliquiritigenin		chemical - endogenous non-mammalian		0.245	0.000538	BCL2,CCN2,CDKN1A,IL1B,MMP2,MMP9,NOS2,PTGS2,TGFBR2	793 (20)
magnolol		chemical - endogenous non-mammalian		1.491	0.000538	BCL2,CDKN1A,CXCL8,FOS,HIF1A,MMP2,MMP9,NOS2,PTGS2	717 (18)
spermidine		chemical - endogenous mammalian		0	0.000538	AMD1,CDKN1A,FOS,HMOX1,IGFBP2,KRT15,KRT19,MMP2,SAT1	747 (23)
lamivudine		chemical drug		1.667	0.000538	CXCL8,EREG,IFI44L,IL1B,LCN2,MMP1,NLRP3,TLR7,TNFSF15
fucoidin		chemical drug		-0.103	0.000538	BAK1,BCL2,CDKN1A,CLDN1,CXCL8,IL1B,NOS2,TNFSF10,XBP1	708 (18)
RAC1	-0.424	enzyme		-1.454	0.000553	ACP5,ALDH1A3,CCN2,CCND1,CDC25A,CXCL8,EPCAM,FOS,FOSL1,GSPT1,HIF1A,HMOX1,ICAM1,IL1B,IL23A,MMP1,MMP2,PLAUR,PTGS2,SOD2,SOX2,STAT1,STAT3,VEGFA,WNT3A,WNT5A,ZEB1	835 (16)
bexarotene		chemical drug	Activated	3.419	0.000558	ADD3,ADRB2,AKR1C1/AKR1C2,AKR1C3,CCL2,CCND1,CYCS,CYP3A4,DEPP1,EPHA2,GARS1,GPM6B,ICAM1,ID1,IER2,IL2RA,ITM2A,KRT15,KRT17,MAF,MMP1,PLAT,PLAUR,PTGS2,RARB,S100A9,SLC7A1,SLC7A5,SPARC,TGFA,TSC22D3,XBP1	695 (22)
ECSIT	0.036	transcription regulator	Inhibited	-3.513	0.000567	BCL3,CD83,CFLAR,CXCL8,HMOX1,IL1B,IL1RN,IRF7,JUNB,PLAUR,PTGS2,RELB,SOD2	615 (13)
fluvastatin		chemical drug		-0.46	0.000567	AGTRAP,BCL2,CCND1,CDKN1A,CXCL8,DCLK1,EDN1,GCH1,HMOX1,NOS2,PLAT,PTGIS,TNFSF10	644 (15)
semaxinib		chemical drug		0	0.000567	ARG1,CD24,F3,HIF1A,LCN2,LTF,MMP9,PRKN,PTGIS,PTGS2,S100P,SELE,SLPI	651 (14)
E2F3	-0.959	transcription regulator		-1.781	0.000567	AKR1C1/AKR1C2,AKR1C3,CASP7,CAV2,CCL20,CCNA2,CCNB1,CCND1,CCNE1,CDC25A,CDC6,CDCA3,CDK1,CDKN1A,CXCL1,E2F2,EDN1,ELF3,EZH2,FBXO5,FST,H1-2,H2BC8,IGF2,LAMA4,LPL,MAD2L1,MCM10,MT1X,MYBL2,MYCN,ORC1,PCLAF,PLK1,PTN,PTTG1,RRM2,S100A8,TIMP3,TK1,TNFAIP2,TPX2,UBE2C,WFDC2
MIAT		other		-0.125	0.000572	BCL2,BST2,CIMAP1B,CRIP2,CXCL13,DHRS9,FAR2,FCGBP,FMOD,HSD11B1,IFI27,IL17A,IL17F,PRKCA,PSTPIP1,RAB38,SLC8A1
BLM	-2.113	enzyme		-0.389	0.000572	CDH4,CDKN1A,CHRDL1,HMOX1,IFI44L,IFIT1,ISG20,ITGA9,KALRN,MEGF6,MX1,NCAM1,OAS1,PARM1,PLP1,PLPP3,VAV3	602 (7)
vitamin D		chemical drug		1.603	0.000572	BCL2,BIRC5,CCL2,CDK1,CDKN1A,DEFB4A/DEFB4B,IFI27,IL17A,IL1B,MGP,NOS2,PPARG,RARB,REN,S100A8,SGK1,TYMS	845 (24)
MAPK9	0.174	kinase		1.04	0.000576	BIRC3,CAV1,CCL2,CCN2,CDKN1A,CIDEC,CXCL8,DMD,EIF4E,FOS,FOSL1,GAPDH,IER2,IFI16,IL12B,IRF9,JUNB,LGALS3BP,LMO7,LPL,MMP12,MUC5B,NR1H3,NR3C2,PARP14,PPARG	717 (16)
miR-2861		mature microRNA	Inhibited	-2.5	0.000585	ADSS1,AFAP1L2,AGFG2,ALOX15B,ALPL,ANKRD23,AOAH,APOC2,BAIAP3,BATF,CACNA1H,CAND2,CCDC74A,CDH4,CLU,COL17A1,CRYAB,CXCR5,EFEMP2,EFHD2,EMILIN3,FAM83A,GSTM1,IFIT3,IRAK1,KLK14,KRT35,LGALS9B,LGALS9C,MATK,MSRB1,NCF2,OTOP2,OVOL1,PALM,PCDHGA2,PCDHGA4,PCDHGA6,PCDHGA7,PCDHGA9,PCDHGB2,PCDHGB3,PCDHGB4,PCDHGB6,PCDHGB7,PDK4,PPIB,PRKAB2,RDH12,RP11-644F5.10,SAPCD2,SCN8A,SLC46A1,SLC46A2,SLC47A1,SPDEF,SPTBN5,ST3GAL3,TC…
miR-4455		mature microRNA	Inhibited	-2.092	0.00059	ACACB,AGFG2,APOC1,APOL4,AQP9,ARC,ATF7-NPFF,ATOX1,C16orf95,CAMK2B,CCER2,CCL22,CD177,CDSN,CPAMD8,CRACD,CTSD,CYP2S1,CYP3A5,EPHX3,FAM43A,FBXL16,FBXL7,FCN1,FOSL1,GAMT,HOXC12,HSPB6,IGLON5,ITGA11,KCNIP2,KCNK2,LDLRAD3,LMOD1,LY6G5B,MAF,MFAP4,MPI,MSRB1,MYL9,N4BP2L1,NBEA,NCCRP1,P2RY14,PCP4L1,PDE3A,PHF19,PIP,PITPNM1,PKIG,PLA2G2F,PODN,POU6F1,PPARD,PRELP,PRSS53,RRM2,SCN3B,SGCG,SLC7A1,SPC24,ST3GAL3,TBX15,TNNT2,…
cholecalciferol		chemical - endogenous mammalian		-0.229	0.000593	ANKRD22,BCL2,BIRC5,CCL2,CD14,CD209,CD274,CD38,CD83,CEBPB,CTSL,CXCL10,CYP24A1,CYP27B1,DKK2,FOS,IL12B,ITGAX,KIT,ME1,MS4A6A,PDGFRB,PIP5K1B,PLD4,PPARG,PRKCB,RGS1,RORC,SULF2,TGFBR2,TNFSF10	843 (18)
Hdac		group		-0.689	0.000596	ADGRL3,ARC,BIRC5,CCND1,CSF2RA,CXCL8,CYP24A1,EGR1,EZH2,FOS,FOSL1,HLA-DRA,IL1B,KLF9,MXD1,MYBL2,MYCN,PPARGC1A,RARB,SLC8A1,SMPD3,TGFBR2,THBS4,TRPC6,TXNIP	878 (20)
ZNF217	-0.762	transcription regulator		-0.688	0.000596	ASF1B,ATL1,CCL2,CCNE2,CENPK,COL8A1,DPP6,IFI16,ITM2A,KCNK2,KRT18,LYPD1,MPZL2,MYCN,MYO1B,NLGN1,NMNAT2,NRXN3,PAK3,PLAT,RGS20,SEC14L2,SEMA3A,STRA6,VSNL1
aprepitant		chemical drug		0.943	0.000605	ANXA1,COL17A1,CXCL8,EGR1,PI3,PTAFR,S100A8,S100A9,SAA1,SEMA7A,SPARC,SPON2,SULF2,TIMP3,TSPAN2,UNC13D,VTCN1,XDH
miR-4515		mature microRNA		-0.902	0.000619	BGN,BORCS5,C11orf52,CCDC102A,CD3E,CDH4,CLDN8,CNRIP1,CPNE7,CXCR1,DACT1,DGCR6,DMTN,DPP6,FPR3,GARIN1A,GDPD5,GOLGA6L9 (includes others),GOLGA8A/GOLGA8B,GOLGA8K (includes others),GPIHBP1,GPR65,GPX2,H2AC18/H2AC19,HELLS,IL1RN,KCNB1,KLK10,KRT81,LAG3,LGALS3BP,LIF,LPCAT1,LRRC2,LRRC59,NFKBIZ,NIPAL4,NR3C2,NTRK2,PMP22,RAB36,RAB3B,RAB5IF,RND2,S100A7A,SLAMF1,ST6GALNAC1,TIMP2,TRIM14,TSNARE1,UBXN10,VRK2,WNT9A,ZFP…
5-N-ethylcarboxamido adenosine		chemical reagent		-1.334	0.000619	CCL20,CXCL8,EPCAM,FGF2,HLA-DRA,HMOX1,IL23A,NR4A3,SOX2,VEGFA,VIM	833 (13)
NR4A2	0.354	ligand-dependent nuclear receptor	Activated	2.429	0.000619	AREG,CCL20,CCND1,CCR7,CXCL8,FABP4,IL20,IL23A,MMP1,RARB,RET	821 (16)
ELANE		peptidase		-0.715	0.000619	CD14,CTSB,CXCL8,DEFB4A/DEFB4B,HMOX1,HSPA5,LTB4R,MMP2,MMP7,OSM,SLPI	790 (15)
dimethyl fumarate		chemical drug		1.311	0.000619	CCR7,F3,GZMA,GZMB,IL1B,IL23A,PTGS2,SELE,SLC7A11,VEGFA,VIM	643 (12)
IgM		complex		0.342	0.000627	BAK1,BCL2,BCL2A1,BIK,BIRC5,CCNA2,CD69,CDKN1A,CFLAR,CXCL8,CYCS,DAXX,IL1B,PDCD4,POLI,PRDM1,PTAFR,SAMSN1,UGCG	687 (17)
POLR2A	0.161	enzyme			0.000627	ANO1,CASP7,CAV1,CCNA2,CCND1,CCNE1,CDKN1A,CXCR4,ELL2,FOS,GAPDH,IFI6,MAGI1,MMP1,MYBL2,NAMPT,SGK1,STAR,TMPRSS2	671 (13)
ANGPT2	0.31	growth factor		-1.781	0.000638	ABCC1,BCL2,C1R,CALR,CAT,CDKN1A,CFB,CRYAB,DBNL,DNAJB4,EDN1,EPHX2,FEN1,FGF7,HIF1A,HMGCS1,HMOX1,HSPA2,HSPA4,HSPA5,HSPB2,ICAM1,KPNA2,LEP,LEPR,LMNB2,LYN,MGST1,MMP1,MMP2,MMP9,NCF1,NME1,PDCD4,PDGFRB,PTGS2,RHOB,SOD2,SOD3,SRXN1,TGFBR2,TNFRSF12A,TOP1,TXNIP,VIM	631 (17)
[truncated: 2,223 more rows]

## Sheet: Blood_Adalimumab_CP
Ingenuity Canonical Pathways	-log(p-value)	Ratio	z-score	Molecules	...6
[truncated: 438 more rows]

[truncated: 1 more sheets: Blood_Adalimumab_UR]
