# Supplementary material for: Transcriptomic profiling and machine learning uncover gene signatures of psoriasis endotypes and disease severity
Source: Commun Med (Lond). 2026 Jan 21;6:65. doi: 10.1038/s43856-025-01325-4 (PMC12852803; doi:10.1038/s43856-025-01325-4)
Supplement: Supplementary file 13 — Supplementary Data 10 [file 43856_2025_1325_MOESM13_ESM.xlsx]

## Sheet: BMI DE results
logFC	AveExpr	t	P.Value	adj.P.Val	B	ensembl_id	hgnc_symbol	entrezgene_id	gene_id	logFC_r	P.Value_r	adj.P.Val_r
-0.205617	-0.26297	-6.70668	3.34083e-10	5.13085e-06	12.2173	ENSG00000134548	SPX	80763	SPX	-0.100695	0.000533132	0.143646
-0.039135	1.50776	-4.94957	1.88765e-06	0.00702635	3.78216	ENSG00000106688	SLC1A1	6505	SLC1A1	-0.0121885	0.115355	0.380617
-0.0661759	3.81919	-4.94012	1.9686e-06	0.00702635	3.74155	ENSG00000128052	KDR	3791	KDR	-0.0267065	0.0361148	0.263242
-0.0804033	0.297498	-4.88979	2.45988e-06	0.00702635	3.52613	ENSG00000175161	CADM2	253559	CADM2	-0.0399591	0.00251589	0.174786
-0.070338	2.0554	-4.82052	3.33419e-06	0.00702635	3.23233	ENSG00000218336	TENM3	55714	TENM3	-0.0205184	0.109059	0.372951
0.0199713	5.93077	4.78119	3.95748e-06	0.00702635	3.06689	ENSG00000136867	SLC31A2	1318	SLC31A2	0.00632641	0.147946	0.420437
-0.0508967	3.18333	-4.74876	4.5549e-06	0.00702635	2.93124	ENSG00000160678	S100A1	6271	S100A1	-0.0390462	0.000598623	0.148285
0.0241338	6.63434	4.7436	4.65776e-06	0.00702635	2.90971	ENSG00000196352	CD55	1604	CD55	0.00961167	0.0858482	0.341455
-0.181783	-2.71914	-4.73965	4.7379e-06	0.00702635	2.89325	ENSG00000186458	DEFB132	400830	DEFB132	-0.0891704	0.0116846	0.204195
-0.0437285	1.59493	-4.73516	4.83061e-06	0.00702635	2.87456	ENSG00000120833	SOCS2	8835	SOCS2	-0.0109901	0.263407	0.543358
0.0210889	5.44003	4.72567	5.03255e-06	0.00702635	2.83507	ENSG00000155324	GRAMD2B	65983	GRAMD2B	0.0120087	0.00600248	0.192693
-0.0145515	4.79585	-4.70495	5.50192e-06	0.00704154	2.7491	ENSG00000175029	CTBP2	1488	CTBP2	-0.00823503	0.0190512	0.223816
-0.0676581	2.37294	-4.63569	7.3985e-06	0.00874048	2.46377	ENSG00000181856	SLC2A4	6517	SLC2A4	-0.0457736	0.000281977	0.133637
0.0148534	6.67934	4.60681	8.36396e-06	0.00917526	2.3457	ENSG00000140941	MAP1LC3B	81631	MAP1LC3B	0.00691743	0.0281666	0.248897
-0.113714	6.24352	-4.57086	9.73597e-06	0.00974591	2.19956	ENSG00000196616	ADH1B	125	ADH1B	-0.044225	0.0637886	0.310611
-0.0702307	3.13745	-4.56089	1.01533e-05	0.00974591	2.15919	ENSG00000137673	MMP7	4316	MMP7	-0.0495991	0.0127248	0.207676
-0.0837536	1.15312	-4.52568	1.177e-05	0.010561	2.01715	ENSG00000136383	ALPK3	57538	ALPK3	-0.0453661	0.00207264	0.172378
-0.0306991	3.46141	-4.51364	1.23778e-05	0.010561	1.96876	ENSG00000159921	GNE	10020	GNE	-0.015386	0.0394723	0.268774
-0.0256536	3.89052	-4.46133	1.53874e-05	0.0124379	1.75973	ENSG00000138835	RGS3	5998	RGS3	-0.00750982	0.0929328	0.35337
-0.0502529	2.42431	-4.41646	1.8519e-05	0.0142207	1.58197	ENSG00000105388	CEACAM5	1048	CEACAM5	-0.032123	0.0147254	0.214568
-0.030457	5.54291	-4.39638	2.01116e-05	0.0147083	1.50285	ENSG00000105281	SLC1A5	6510	SLC1A5	-0.0150873	0.0327032	0.259047
-0.036843	6.67318	-4.32807	2.65741e-05	0.018268	1.23585	ENSG00000170525	PFKFB3	5209	PFKFB3	-0.0196967	0.0110804	0.20284
-0.0738406	2.69895	-4.3209	2.73579e-05	0.018268	1.20802	ENSG00000135917	SLC19A3	80704	SLC19A3	-0.0343655	0.0155177	0.214765
-0.0231441	5.878	-4.30775	2.88537e-05	0.018464	1.15706	ENSG00000176720	BOK	666	BOK	0.00223303	0.71113	0.859701
0.0495075	2.52622	4.26324	3.45205e-05	0.0202974	0.985495	ENSG00000189090	FAM25G	100133093	FAM25G	0.016831	0.133768	0.403574
-0.0317949	5.57688	-4.26172	3.47326e-05	0.0202974	0.979637	ENSG00000064393	HIPK2	28996	HIPK2	-0.0108885	0.0459935	0.279537
0.0367528	2.9513	4.25436	3.57731e-05	0.0202974	0.951411	ENSG00000173578	XCR1	2829	XCR1	0.00362732	0.673008	0.838217
-0.133462	1.86615	-4.23838	3.81355e-05	0.0202974	0.890274	ENSG00000124253	PCK1	5105	PCK1	-0.0762233	0.0290445	0.252448
-0.059145	2.0187	-4.23713	3.83269e-05	0.0202974	0.88549	ENSG00000163485	ADORA1	134	ADORA1	-0.0360912	0.0214497	0.230205
-0.0759248	5.04143	-4.21825	4.1326e-05	0.0209973	0.813493	ENSG00000171345	KRT19	3880	KRT19	-0.0466187	0.0163096	0.214873
0.0195892	8.88231	4.2119	4.23829e-05	0.0209973	0.789365	ENSG00000138434	ITPRID2	6744	ITPRID2	0.00378972	0.460075	0.701902
-0.04007	3.00272	-4.20046	4.43563e-05	0.0212883	0.745894	ENSG00000016391	CHDH	55349	CHDH	-0.0251801	0.0173783	0.21823
-0.0411068	0.486718	-4.17166	4.97174e-05	0.0221344	0.636951	ENSG00000198915	RASGEF1A	221002	RASGEF1A	-0.0121429	0.219641	0.499224
-0.0564881	1.65568	-4.16701	5.0639e-05	0.0221344	0.61942	ENSG00000160111	CPAMD8	27151	CPAMD8	-0.0301056	0.0117249	0.204195
-0.0544518	2.14936	-4.15277	5.35643e-05	0.0221344	0.565829	ENSG00000167183	PRR15L	79170	PRR15L	-0.0392093	0.0157617	0.214765
-0.0717017	3.758	-4.14752	5.46847e-05	0.0221344	0.546078	ENSG00000185818	NAT8L	339983	NAT8L	-0.0360689	0.012995	0.207676
-0.0478955	1.6334	-4.14718	5.47565e-05	0.0221344	0.544826	ENSG00000163072	NOSTRIN	115677	NOSTRIN	-0.0192801	0.0999874	0.360681
-0.0757013	-0.121585	-4.14714	5.47667e-05	0.0221344	0.544649	ENSG00000080493	SLC4A4	8671	SLC4A4	-0.0316617	0.0235906	0.235303
-0.0196164	4.10778	-4.11301	6.26152e-05	0.0238911	0.416931	ENSG00000176903	PNMA1	9240	PNMA1	-0.00604778	0.103879	0.365491
-0.0189189	3.52479	-4.10937	6.35126e-05	0.0238911	0.403367	ENSG00000162542	TMCO4	255104	TMCO4	-0.00781583	0.0549289	0.296507
-0.039636	0.673139	-4.1083	6.378e-05	0.0238911	0.399362	ENSG00000261115	TMEM178B	100507421	TMEM178B	-0.0184327	0.0563644	0.298599
-0.0267889	7.87964	-4.09736	6.65633e-05	0.0239781	0.358653	ENSG00000135821	GLUL	2752	GLUL	-0.00534246	0.351299	0.620371
-0.0395888	3.42692	-4.09017	6.84554e-05	0.0239781	0.331946	ENSG00000143842	SOX13	9580	SOX13	-0.0287535	0.00320315	0.187287
-0.0797473	0.446028	-4.08927	6.86962e-05	0.0239781	0.3286	ENSG00000111215	PRR4	5554	PRR4	-0.0517768	0.0324355	0.258374
-0.0598163	1.13809	-4.07797	7.1786e-05	0.0240908	0.286688	ENSG00000141576	RNF157	114804	RNF157	-0.0307094	0.00983698	0.201501
-0.0326042	2.93588	-4.07256	7.33109e-05	0.0240908	0.266667	ENSG00000145476	CYP4V2	285440	CYP4V2	-0.00417725	0.603987	0.79571
0.0292236	4.52099	4.07111	7.37248e-05	0.0240908	0.261306	ENSG00000204021	LIPK	643414	LIPK	0.0133119	0.0440837	0.277784
-0.0208266	3.80808	-4.06471	7.55819e-05	0.0241831	0.237614	ENSG00000102996	MMP15	4324	MMP15	0.00098921	0.854578	0.933493
-0.119373	0.294036	-4.05228	7.93103e-05	0.0246641	0.19177	ENSG00000007314	SCN4A	6329	SCN4A	-0.0639338	0.0444473	0.278394
-0.0445401	4.48126	-4.04772	8.07241e-05	0.0246641	0.174951	ENSG00000162817	C1orf115	79762	C1orf115	-0.0230424	0.0272081	0.246236
-0.0202107	3.05803	-4.04397	8.19032e-05	0.0246641	0.161149	ENSG00000138101	DTNB	1838	DTNB	-0.00997129	0.064408	0.31141
-0.0174188	4.37927	-4.02768	8.72162e-05	0.0254296	0.10134	ENSG00000151552	QDPR	5860	QDPR	-0.00438578	0.23933	0.519802
-0.0389842	1.45907	-4.01777	9.06101e-05	0.0254296	0.0650232	ENSG00000128266	GNAZ	2781	GNAZ	-0.00916072	0.270526	0.54986
0.0244466	5.84733	4.01299	9.22919e-05	0.0254296	0.0475312	ENSG00000039560	RAI14	26064	RAI14	0.00427772	0.516587	0.74061
-0.0178366	5.91014	-4.01097	9.30106e-05	0.0254296	0.0401538	ENSG00000130147	SH3BP4	23677	SH3BP4	-0.00823591	0.0915249	0.350565
-0.059821	-0.139338	-4.0068	9.45119e-05	0.0254296	0.0249262	ENSG00000077616	NAALAD2	10003	NAALAD2	-0.0391832	0.0104531	0.201501
-0.0762622	3.54838	-3.99047	0.000100619	0.0254296	-0.0346059	ENSG00000005249	PRKAR2B	5577	PRKAR2B	-0.0324234	0.0423142	0.273105
-0.0592117	0.823293	-3.99031	0.00010068	0.0254296	-0.0351843	ENSG00000121068	TBX2	6909	TBX2	-0.0325124	0.0374816	0.265151
-0.0236736	6.53246	-3.99017	0.000100737	0.0254296	-0.0357143	ENSG00000162909	CAPN2	824	CAPN2	-0.00474867	0.422394	0.673276
0.0146993	4.64725	3.98768	0.000101702	0.0254296	-0.0447793	ENSG00000151353	TMEM18	129787	TMEM18	0.00339007	0.252932	0.53367
0.012526	6.82106	3.98541	0.00010259	0.0254296	-0.0530418	ENSG00000136044	APPL2	55198	APPL2	0.00496292	0.0651205	0.312007
-0.0910711	5.27287	-3.98523	0.000102659	0.0254296	-0.0536816	ENSG00000124935	SCGB1D2	10647	SCGB1D2	-0.0895435	0.00747422	0.201501
-0.0218198	9.04214	-3.97678	0.00010603	0.0254836	-0.0843917	ENSG00000163399	ATP1A1	476	ATP1A1	-0.00539266	0.403942	0.661135
-0.0419919	2.50765	-3.97234	0.000107841	0.0254836	-0.100479	ENSG00000181885	CLDN7	1366	CLDN7	-0.0225975	0.109026	0.372951
-0.101126	1.81595	-3.97231	0.000107855	0.0254836	-0.100601	ENSG00000123612	ACVR1C	130399	ACVR1C	-0.0663389	0.00579401	0.191773
-0.116536	0.998563	-3.95568	0.000114908	0.0266965	-0.160773	ENSG00000034971	MYOC	4653	MYOC	-0.073231	0.0111207	0.20284
0.0266157	5.44087	3.94938	0.000117694	0.0266965	-0.183524	ENSG00000155158	TTC39B	158219	TTC39B	0.0140113	0.0181348	0.220868
0.0122642	6.57628	3.94642	0.000119028	0.0266965	-0.194225	ENSG00000006007	GDE1	51573	GDE1	0.0047148	0.145849	0.417513
-0.11235	-0.639916	-3.93662	0.000123535	0.0266965	-0.229515	ENSG00000039537	C6	729	C6	-0.0504101	0.0733044	0.32251
-0.0514886	3.8877	-3.93565	0.000123992	0.0266965	-0.233018	ENSG00000069535	MAOB	4129	MAOB	-0.0262216	0.0110822	0.20284
-0.0996061	-2.39549	-3.92949	0.000126919	0.0266965	-0.255164	ENSG00000151025	GPR158	57512	GPR158	-0.0188944	0.405546	0.662101
-0.0215887	4.05256	-3.9278	0.000127734	0.0266965	-0.261245	ENSG00000171130	ATP6V0E2	155066	ATP6V0E2	-0.00786416	0.155141	0.429491
-0.0208451	3.68304	-3.92502	0.000129084	0.0266965	-0.271218	ENSG00000168792	ABHD15	116236	ABHD15	-0.00719313	0.059028	0.303906
0.0229943	4.59874	3.92434	0.000129418	0.0266965	-0.27367	ENSG00000164099	PRSS12	8492	PRSS12	0.0144275	0.00164361	0.172378
0.0335363	8.20062	3.92037	0.000131374	0.0266965	-0.287906	ENSG00000178597	PSAPL1	768239	PSAPL1	0.0183418	0.136815	0.407998
0.0149323	6.65336	3.91143	0.000135885	0.0266965	-0.319939	ENSG00000133678	TMEM254	80195	TMEM254	0.00650445	0.133011	0.402838
0.0220924	9.28393	3.91032	0.000136458	0.0266965	-0.323933	ENSG00000136155	SCEL	8796	SCEL	0.00252914	0.707787	0.857542
-0.0340082	2.44865	-3.9094	0.000136931	0.0266965	-0.327214	ENSG00000176533	GNG7	2788	GNG7	-0.0264095	0.00660071	0.195325
0.0258163	4.49213	3.90864	0.000137324	0.0266965	-0.329933	ENSG00000104450	SPAG1	6674	SPAG1	0.00860994	0.159201	0.434085
-0.0727672	-0.593144	-3.89222	0.000146084	0.0276495	-0.388579	ENSG00000198963	RORB	6096	RORB	-0.0452532	0.00412321	0.188834
-0.0872405	2.38642	-3.891	0.000146757	0.0276495	-0.392939	ENSG00000181234	TMEM132C	92293	TMEM132C	-0.0551524	0.00685297	0.195992
-0.114563	-0.0568811	-3.88943	0.000147627	0.0276495	-0.398547	ENSG00000167434	CA4	762	CA4	-0.0720432	0.0192229	0.224362
0.0112955	6.63571	3.87846	0.000153833	0.0284647	-0.437583	ENSG00000157954	WIPI2	26100	WIPI2	0.00760367	0.006311	0.192693
-0.0342278	6.07653	-3.8652	0.000161668	0.0288905	-0.484662	ENSG00000169692	AGPAT2	10555	AGPAT2	-0.0111517	0.164823	0.439242
-0.0503177	5.192	-3.86507	0.000161747	0.0288905	-0.485125	ENSG00000131771	PPP1R1B	84152	PPP1R1B	-0.0460783	0.00259248	0.175314
-0.0420907	3.35008	-3.86502	0.000161778	0.0288905	-0.485307	ENSG00000165959	CLMN	79789	CLMN	-0.0251267	0.0066675	0.195992
0.017313	4.56314	3.86183	0.000163722	0.0289016	-0.496623	ENSG00000198839	ZNF277	11179	ZNF277	0.0059375	0.201067	0.477925
-0.0211909	5.90518	-3.84357	0.000175269	0.0305884	-0.561181	ENSG00000157240	FZD1	8321	FZD1	-0.0125302	0.0687808	0.316868
0.0361086	4.42764	3.83072	0.000183856	0.0315961	-0.60647	ENSG00000036672	USP2	9099	USP2	0.0178488	0.0292512	0.253026
-0.0366274	2.47538	-3.82781	0.000185855	0.0315961	-0.616706	ENSG00000057294	PKP2	5318	PKP2	-0.0255991	0.00906187	0.201501
-0.0357478	2.1216	-3.82585	0.000187215	0.0315961	-0.623607	ENSG00000037280	FLT4	2324	FLT4	-0.0153302	0.0804817	0.332536
-0.077693	2.22795	-3.81779	0.000192897	0.0318611	-0.651905	ENSG00000124664	SPDEF	25803	SPDEF	-0.0734053	0.0104042	0.201501
-0.0706562	0.444118	-3.81619	0.000194044	0.0318611	-0.657518	ENSG00000158571	PFKFB1	5207	PFKFB1	-0.0398061	0.0139375	0.212655
0.0267583	6.50836	3.81365	0.000195882	0.0318611	-0.666438	ENSG00000128510	CPA4	51200	CPA4	0.0132621	0.0380669	0.266296
-0.0629204	-0.244835	-3.812	0.000197083	0.0318611	-0.672223	ENSG00000111052	LIN7A	8825	LIN7A	-0.0327939	0.035436	0.262679
-0.068666	2.3288	-3.80912	0.000199196	0.0318673	-0.682313	ENSG00000017427	IGF1	3479	IGF1	-0.041395	0.010298	0.201501
0.029439	5.96094	3.80368	0.000203245	0.0321797	-0.701348	ENSG00000011198	ABHD5	51099	ABHD5	0.00717308	0.317071	0.589967
-0.0589628	-0.309443	-3.80015	0.000205911	0.0322691	-0.713674	ENSG00000132031	MATN3	4148	MATN3	-0.043553	0.00743839	0.201501
-0.0498233	2.09928	-3.796	0.000209093	0.0324369	-0.72818	ENSG00000160191	PDE9A	5152	PDE9A	-0.0325161	0.0333522	0.260209
-0.0494464	2.04911	-3.7913	0.00021275	0.0326742	-0.744579	ENSG00000163884	KLF15	28999	KLF15	-0.0227936	0.0134548	0.211244
-0.0566089	3.13929	-3.78788	0.000215455	0.0327619	-0.756524	ENSG00000256235	SMIM3	85027	SMIM3	-0.0358162	0.00455423	0.188834
0.0155824	6.15665	3.7834	0.000219038	0.0329455	-0.77212	ENSG00000166855	CLPX	10845	CLPX	0.009111	0.0166654	0.215835
0.00900981	6.1385	3.77824	0.000223245	0.0329455	-0.790107	ENSG00000107341	UBE2R2	54926	UBE2R2	0.00567611	0.045251	0.279242
-0.0159797	3.28999	-3.77815	0.000223319	0.0329455	-0.790419	ENSG00000081026	MAGI3	260425	MAGI3	-0.00148779	0.705528	0.85676
-0.0324366	3.36641	-3.77582	0.000225243	0.0329455	-0.798528	ENSG00000127418	FGFRL1	53834	FGFRL1	-0.027025	0.000459598	0.133637
0.0130371	4.92745	3.76944	0.000230582	0.0332313	-0.82067	ENSG00000164253	WDR41	55255	WDR41	0.0053577	0.0526337	0.292314
-0.0357166	2.32222	-3.76671	0.00023291	0.0332313	-0.830164	ENSG00000117791	MTARC2	54996	MTARC2	-0.0166276	0.0604608	0.305774
-0.0387844	2.77546	-3.76564	0.000233823	0.0332313	-0.833861	ENSG00000109586	GALNT7	51809	GALNT7	-0.0248303	0.032099	0.258072
-0.0462735	6.82596	-3.76329	0.000235851	0.0332313	-0.842023	ENSG00000104332	SFRP1	6422	SFRP1	-0.0480106	0.00189608	0.172378
-0.055506	5.26978	-3.75705	0.000241307	0.0334601	-0.86363	ENSG00000076555	ACACB	32	ACACB	-0.0352832	0.00870508	0.201501
0.0193168	6.24765	3.75646	0.000241833	0.0334601	-0.865685	ENSG00000179859	RNF227	284023	RNF227	0.00845119	0.147799	0.420437
-0.0412592	3.69923	-3.74863	0.000248868	0.0339681	-0.892776	ENSG00000145703	IQGAP2	10788	IQGAP2	-0.0256356	0.0343977	0.261309
-0.0607715	2.1483	-3.74702	0.000250335	0.0339681	-0.898325	ENSG00000118804	STBD1	8987	STBD1	-0.0206858	0.121725	0.388821
-0.0754174	0.815833	-3.74506	0.00025214	0.0339681	-0.905109	ENSG00000183549	ACSM5	54988	ACSM5	-0.0393295	0.0115399	0.204195
-0.0583217	2.36539	-3.74041	0.000256462	0.03402	-0.921161	ENSG00000184012	TMPRSS2	7113	TMPRSS2	-0.0542762	0.00871228	0.201501
-0.0652441	3.61079	-3.73988	0.000256956	0.03402	-0.922977	ENSG00000094963	FMO2	2327	FMO2	-0.0213158	0.226796	0.506343
-0.0548769	1.84884	-3.73621	0.000260427	0.0340817	-0.935648	ENSG00000183778	B3GALT5	10317	B3GALT5	-0.0436044	0.0166733	0.215835
-0.0434308	0.32101	-3.73471	0.00026186	0.0340817	-0.940828	ENSG00000164403	SHROOM1	134549	SHROOM1	-0.0138593	0.150908	0.424325
-0.0532452	3.75025	-3.70696	0.00028968	0.0373611	-1.03612	ENSG00000086548	CEACAM6	4680	CEACAM6	-0.0421643	0.0165703	0.215484
-0.0604534	-0.949566	-3.70484	0.000291922	0.0373611	-1.04339	ENSG00000168772	CXXC4	80319	CXXC4	-0.04304	0.00648385	0.193733
-0.056466	3.86675	-3.69845	0.000298757	0.0378422	-1.06522	ENSG00000187957	DNER	92737	DNER	-0.0497339	0.0158551	0.214765
-0.0431097	3.41415	-3.69675	0.000300608	0.0378422	-1.07105	ENSG00000099282	TSPAN15	23555	TSPAN15	-0.0229293	0.0120068	0.204434
-0.0267009	4.52068	-3.69431	0.000303274	0.0378674	-1.07938	ENSG00000123080	CDKN2C	1031	CDKN2C	-0.00642803	0.189368	0.46632
-0.053837	0.40042	-3.69118	0.000306734	0.0379904	-1.09007	ENSG00000068976	PYGM	5837	PYGM	-0.0266228	0.0479074	0.284738
-0.0256757	5.92869	-3.688	0.000310282	0.0381225	-1.10092	ENSG00000170145	SIK2	23235	SIK2	-0.0145659	0.00473639	0.188834
-0.0288008	3.64586	-3.68266	0.000316321	0.038268	-1.11909	ENSG00000128833	MYO5C	55930	MYO5C	-0.0243265	0.00215484	0.172378
-0.0347083	0.816494	-3.68249	0.000316521	0.038268	-1.11969	ENSG00000139832	RAB20	55647	RAB20	-0.0169285	0.0317349	0.257331
-0.0539578	3.57995	-3.67738	0.000322417	0.038268	-1.13708	ENSG00000262655	SPON1	10418	SPON1	-0.0404053	0.00162004	0.172378
0.0585163	5.33345	3.67476	0.000325474	0.038268	-1.14598	ENSG00000165799	RNASE7	84659	RNASE7	0.0361729	0.0215124	0.230395
-0.0584439	1.5691	-3.67469	0.000325555	0.038268	-1.14621	ENSG00000180347	ITPRID1	223075	ITPRID1	-0.030737	0.113354	0.377729
-0.0380174	-0.297691	-3.67396	0.000326416	0.038268	-1.1487	ENSG00000019102	VSIG2	23584	VSIG2	-0.0107879	0.417923	0.670686
0.021514	5.63854	3.66964	0.000331536	0.0385737	-1.16337	ENSG00000104055	TGM5	9333	TGM5	0.0140697	0.0110302	0.20284
-0.0295398	4.1973	-3.6661	0.000335791	0.038775	-1.17538	ENSG00000176387	HSD11B2	3291	HSD11B2	-0.0237517	0.0162128	0.214765
-0.0374101	0.714376	-3.65997	0.000343272	0.0393431	-1.19615	ENSG00000174607	UGT8	7368	UGT8	-0.0237825	0.0164014	0.215109
-0.0167116	6.50947	-3.65326	0.000351655	0.0393921	-1.21887	ENSG00000139641	ESYT1	23344	ESYT1	-0.00117738	0.719801	0.863852
-0.0508841	2.98931	-3.65207	0.000353162	0.0393921	-1.2229	ENSG00000170153	RNF150	57484	RNF150	-0.0394419	0.00171976	0.172378
0.0307699	4.4156	3.65097	0.000354562	0.0393921	-1.22663	ENSG00000182489	XKRX	402415	XKRX	0.0220184	0.00439668	0.188834
0.0219489	8.10839	3.64987	0.000355955	0.0393921	-1.23032	ENSG00000169035	KLK7	5650	KLK7	0.0109598	0.0804123	0.332536
-0.0442304	2.09555	-3.64943	0.000356525	0.0393921	-1.23183	ENSG00000085741	WNT11	7481	WNT11	-0.0243646	0.036519	0.263934
-0.0510326	0.173174	-3.64563	0.000361415	0.0394814	-1.24465	ENSG00000173114	LRRN3	54674	LRRN3	-0.0231607	0.0941748	0.355003
-0.0131344	6.76998	-3.64424	0.000363222	0.0394814	-1.24935	ENSG00000125844	RRBP1	6238	RRBP1	0.00466952	0.288771	0.565538
0.0421267	6.2585	3.64284	0.000365045	0.0394814	-1.25406	ENSG00000187223	LCE2D	353141	LCE2D	0.0333767	0.0138496	0.212655
-0.0160365	3.79915	-3.63923	0.000369805	0.0397165	-1.26626	ENSG00000100105	PATZ1	23598	PATZ1	-0.010743	0.00785041	0.201501
-0.0150265	4.19286	-3.63309	0.00037802	0.0403169	-1.28695	ENSG00000141504	SAT2	112483	SAT2	-0.00444986	0.148642	0.420982
0.0208853	5.21048	3.62545	0.000388482	0.041147	-1.31264	ENSG00000135709	KIAA0513	9764	KIAA0513	0.0122627	0.0220056	0.231552
-0.0275297	3.67045	-3.62083	0.000394932	0.0413893	-1.32814	ENSG00000168675	LDLRAD4	753	LDLRAD4	-0.0138291	0.0496045	0.287626
-0.0192677	4.07391	-3.61996	0.00039616	0.0413893	-1.33106	ENSG00000163703	CRELD1	78987	CRELD1	0.000899638	0.86125	0.936968
0.0172026	5.15353	3.61702	0.000400335	0.0415429	-1.34092	ENSG00000118939	UCHL3	7347	UCHL3	0.011652	0.00732317	0.200704
0.0859294	3.3213	3.6053	0.000417396	0.0424896	-1.38018	ENSG00000137968	SLC44A5	204962	SLC44A5	0.0351152	0.127914	0.39599
0.0224331	4.32696	3.6048	0.000418137	0.0424896	-1.38185	ENSG00000107968	MAP3K8	1326	MAP3K8	0.0160356	0.00196032	0.172378
-0.0761112	3.29955	-3.60432	0.000418856	0.0424896	-1.38346	ENSG00000186205	MTARC1	64757	MTARC1	-0.0580443	0.00176313	0.172378
0.0117979	6.88001	3.6032	0.000420525	0.0424896	-1.3872	ENSG00000116171	SCP2	6342	SCP2	0.00320202	0.320606	0.592219
-0.129785	0.459703	-3.58949	0.000441498	0.0441684	-1.43296	ENSG00000184601	C14orf180	400258	C14orf180	-0.0717372	0.0386648	0.267581
-0.0531934	2.75177	-3.58758	0.0004445	0.0441684	-1.43933	ENSG00000130038	CRACR2A	84766	CRACR2A	-0.0412115	0.022789	0.232679
-0.0545325	5.27845	-3.58677	0.000445768	0.0441684	-1.44201	ENSG00000074370	ATP2A3	489	ATP2A3	-0.042337	0.0202512	0.226185
-0.0281466	1.30483	-3.58078	0.00045533	0.0446514	-1.46195	ENSG00000154274	C4orf19	55286	C4orf19	-0.0205444	0.0120443	0.204544
-0.0421672	4.47946	-3.58008	0.000456457	0.0446514	-1.46428	ENSG00000112964	GHR	2690	GHR	-0.0178398	0.0425968	0.273254
-0.0532212	1.15483	-3.57814	0.000459597	0.044674	-1.47072	ENSG00000158528	PPP1R9A	55607	PPP1R9A	-0.0377981	0.0126659	0.207676
-0.0215155	3.89267	-3.57358	0.000467078	0.0451156	-1.48589	ENSG00000178922	HYI	81888	HYI	-0.0111612	0.0110239	0.20284
0.0223755	8.65956	3.56267	0.000485401	0.0465925	-1.52204	ENSG00000165953	SERPINA12	145264	SERPINA12	0.00707906	0.557009	0.768502
-0.0236785	3.23745	-3.56044	0.000489229	0.0466682	-1.52941	ENSG00000133121	STARD13	90627	STARD13	-0.0173882	0.0078397	0.201501
-0.0341342	3.50856	-3.55603	0.000496901	0.0469638	-1.54403	ENSG00000008513	ST3GAL1	6482	ST3GAL1	-0.0168544	0.0801392	0.332536
-0.0367908	4.91607	-3.55515	0.000498444	0.0469638	-1.54694	ENSG00000143416	SELENBP1	8991	SELENBP1	-0.0212849	0.0140021	0.212655
-0.0900995	2.6131	-3.55047	0.000506715	0.0472174	-1.56239	ENSG00000161649	CD300LG	146894	CD300LG	-0.0376292	0.145347	0.416857
0.0167982	6.79474	3.55015	0.000507284	0.0472174	-1.56344	ENSG00000104361	NIPAL2	79815	NIPAL2	0.00340499	0.363381	0.63003
-0.0331636	0.377248	-3.54233	0.000521416	0.047719	-1.58924	ENSG00000117013	KCNQ4	9132	KCNQ4	-0.0288998	0.00519937	0.191152
-0.037407	5.33916	-3.54203	0.000521963	0.047719	-1.59022	ENSG00000241978	NA	NA	ENSG00000241978	-0.0143438	0.106814	0.369709
0.0122472	6.68976	3.54201	0.000521995	0.047719	-1.59028	ENSG00000144895	EIF2A	83939	EIF2A	0.00459291	0.176283	0.452832
-0.0618688	1.12995	-3.53786	0.00052965	0.04785	-1.60394	ENSG00000165621	OXGR1	27199	OXGR1	-0.0450814	0.0197495	0.225729
0.0174778	5.27737	3.53786	0.000529658	0.04785	-1.60396	ENSG00000183578	TNFAIP8L3	388121	TNFAIP8L3	0.00936797	0.0750764	0.325167
-0.0231629	2.1079	-3.5361	0.000532942	0.047865	-1.60975	ENSG00000173638	SLC19A1	6573	SLC19A1	-0.0151383	0.165436	0.440028
-0.0216604	1.77532	-3.53174	0.000541133	0.0481976	-1.62407	ENSG00000100228	RAB36	9609	RAB36	-0.00238303	0.673303	0.83829
-0.0644675	5.86641	-3.5308	0.000542921	0.0481976	-1.62716	ENSG00000161798	AQP5	362	AQP5	-0.0579134	0.0343859	0.261309
-0.0361084	4.43326	-3.52713	0.000549937	0.0483709	-1.63921	ENSG00000100077	GRK3	157	GRK3	-0.0219108	0.0055457	0.191152
-0.0197251	5.38071	-3.52386	0.000556272	0.0483709	-1.64995	ENSG00000144749	LRIG1	26018	LRIG1	-0.0148686	0.00033279	0.133637
-0.0239187	4.06672	-3.52336	0.000557238	0.0483709	-1.65158	ENSG00000150995	ITPR1	3708	ITPR1	-0.0120914	0.125904	0.393263
-0.0306576	0.690548	-3.52324	0.000557471	0.0483709	-1.65197	ENSG00000112276	BVES	11149	BVES	-0.0153256	0.0690488	0.316992
0.024128	10.1958	3.51876	0.000566285	0.0488259	-1.66668	ENSG00000171476	HOPX	84525	HOPX	0.00836797	0.18505	0.461759
0.0331578	6.67139	3.517	0.000569765	0.0488259	-1.67243	ENSG00000167914	GSDMA	284110	GSDMA	0.0228497	0.0103198	0.201501
-0.0390475	4.84029	-3.51297	0.000577842	0.0488259	-1.68563	ENSG00000127954	STEAP4	79689	STEAP4	0.0323517	0.00206991	0.172378
-0.0217358	1.67786	-3.51197	0.000579857	0.0488259	-1.68889	ENSG00000165060	FXN	2395	FXN	-0.00082222	0.864714	0.939266
-0.0562587	1.44656	-3.51146	0.000580897	0.0488259	-1.69057	ENSG00000166148	AVPR1A	552	AVPR1A	-0.0388407	0.0154101	0.214765
-0.0398499	4.29847	-3.51102	0.000581791	0.0488259	-1.69201	ENSG00000173599	PC	5091	PC	-0.0183295	0.0442475	0.278163
0.0402863	6.29883	3.50214	0.000600073	0.0497664	-1.72102	ENSG00000235942	LCE6A	448835	LCE6A	0.0292051	0.0282257	0.24899
-0.0354093	2.26518	-3.49753	0.000609761	0.0497664	-1.73603	ENSG00000253304	TMEM200B	399474	TMEM200B	-0.0196695	0.0152137	0.214765
-0.0239434	2.52718	-3.49692	0.000611068	0.0497664	-1.73804	ENSG00000110721	CHKA	1119	CHKA	-0.0206709	0.00525431	0.191152
-0.0451158	4.63941	-3.49593	0.000613174	0.0497664	-1.74126	ENSG00000131016	AKAP12	9590	AKAP12	-0.0201194	0.0343705	0.261309
0.0320473	8.63972	3.49545	0.000614195	0.0497664	-1.74282	ENSG00000198854	C1orf68	100129271	C1orf68	0.023344	0.0808429	0.332954
-0.0546308	4.41869	-3.49539	0.000614319	0.0497664	-1.74301	ENSG00000170421	KRT8	3856	KRT8	-0.0539382	0.00353726	0.187287
-0.0236937	4.04337	-3.4928	0.00061988	0.0497664	-1.75145	ENSG00000049759	NEDD4L	23327	NEDD4L	-0.0174125	0.0102918	0.201501
-0.0210403	3.78077	-3.49203	0.000621547	0.0497664	-1.75397	ENSG00000188735	TMEM120B	144404	TMEM120B	-0.0100923	0.0805758	0.332746
0.019925	3.38106	3.49174	0.000622162	0.0497664	-1.7549	ENSG00000197372	ZNF675	171392	ZNF675	-0.00209523	0.659475	0.830318
-0.0300087	3.92772	-3.48515	0.000636561	0.0504073	-1.77633	ENSG00000100154	TTC28	23331	TTC28	-0.0181159	0.0119454	0.204434
-0.0371444	6.86564	-3.48363	0.000639929	0.0504073	-1.78128	ENSG00000177666	PNPLA2	57104	PNPLA2	-0.0165674	0.110676	0.375075
-0.0766656	6.92528	-3.48223	0.000643031	0.0504073	-1.7858	ENSG00000110484	SCGB2A2	4250	SCGB2A2	-0.115648	0.00698821	0.19695
0.0405008	-0.821958	3.47969	0.000648724	0.0504073	-1.79406	ENSG00000188820	CALHM6	441168	CALHM6	0.0105156	0.319081	0.59131
0.0160579	4.16311	3.47915	0.000649938	0.0504073	-1.79581	ENSG00000101928	MOSPD1	56180	MOSPD1	0.00841724	0.0155482	0.214765
0.016018	3.6932	3.47807	0.000652385	0.0504073	-1.79933	ENSG00000185015	CA13	377677	CA13	0.00147619	0.752748	0.879453
-0.0249317	2.72683	-3.47773	0.000653149	0.0504073	-1.80043	ENSG00000063587	ZNF275	10838	ZNF275	-0.0113748	0.0743859	0.324091
-0.0509916	1.69203	-3.47449	0.000660504	0.0505609	-1.81091	ENSG00000198732	SMOC1	64093	SMOC1	-0.0569041	0.00011119	0.109635
-0.0422542	3.51843	-3.47342	0.000662959	0.0505609	-1.81439	ENSG00000104783	KCNN4	3783	KCNN4	-0.0395829	0.0189349	0.223483
-0.0294338	5.78151	-3.47011	0.000670599	0.0505609	-1.82512	ENSG00000115112	TFCP2L1	29842	TFCP2L1	-0.0345827	0.000389815	0.133637
-0.0238594	3.0672	-3.46984	0.00067122	0.0505609	-1.82598	ENSG00000160145	KALRN	8997	KALRN	-0.0100745	0.137062	0.408104
-0.0537842	4.44649	-3.46765	0.000676315	0.0505609	-1.83306	ENSG00000163975	MELTF	4241	MELTF	-0.036596	0.0642876	0.311166
-0.0456622	1.75925	-3.46735	0.000677033	0.0505609	-1.83406	ENSG00000101605	MYOM1	8736	MYOM1	-0.0200853	0.0934516	0.353861
0.0462621	0.100537	3.46685	0.000678184	0.0505609	-1.83565	ENSG00000071909	MYO3B	140469	MYO3B	-0.0161832	0.192875	0.469516
-0.0456293	2.4287	-3.46089	0.000692308	0.0513645	-1.85494	ENSG00000129682	FGF13	2258	FGF13	-0.0463608	0.000828617	0.167129
-0.0306247	1.33187	-3.45944	0.00069577	0.0513732	-1.85961	ENSG00000198208	RPS6KL1	83694	RPS6KL1	-0.0164329	0.0704967	0.318697
-0.0580453	1.59252	-3.45399	0.000708958	0.0520965	-1.87718	ENSG00000133019	CHRM3	1131	CHRM3	-0.0524845	0.0106293	0.201501
-0.0412218	1.84746	-3.45107	0.000716127	0.052274	-1.8866	ENSG00000188959	C9orf152	401546	C9orf152	-0.0411085	0.00331102	0.187287
-0.083304	3.0152	-3.44962	0.000719718	0.052274	-1.89128	ENSG00000152270	PDE3B	5140	PDE3B	-0.041485	0.0699064	0.318108
-0.0672635	3.19534	-3.44676	0.000726846	0.052274	-1.9005	ENSG00000134873	CLDN10	9071	CLDN10	-0.0783267	0.0104433	0.201501
-0.0297023	5.2392	-3.4466	0.000727234	0.052274	-1.901	ENSG00000174233	ADCY6	112	ADCY6	-0.0185613	0.0213043	0.229608
-0.0107586	6.57084	-3.44614	0.000728391	0.052274	-1.90248	ENSG00000006125	AP2B1	163	AP2B1	0.000901485	0.754201	0.880132
-0.0522461	4.70863	-3.44382	0.000734213	0.0524467	-1.90993	ENSG00000158186	MRAS	22808	MRAS	-0.0387871	0.0116644	0.204195
-0.0229743	0.644872	-3.44244	0.00073771	0.0524525	-1.91438	ENSG00000205309	NT5M	56953	NT5M	-0.00815027	0.224102	0.503604
0.0149008	4.01748	3.43911	0.000746199	0.0528116	-1.92508	ENSG00000064652	SNX24	28966	SNX24	0.00873932	0.015781	0.214765
-0.0651086	2.23984	-3.43306	0.000761875	0.0531663	-1.94452	ENSG00000144908	ALDH1L1	10840	ALDH1L1	-0.0607486	0.00127886	0.170477
-0.0185821	3.75953	-3.43188	0.000764945	0.0531663	-1.94828	ENSG00000110080	ST3GAL4	6484	ST3GAL4	-0.0166029	0.00142187	0.170477
-0.0756094	1.88522	-3.43036	0.000768938	0.0531663	-1.95315	ENSG00000155897	ADCY8	114	ADCY8	-0.0715851	0.0369845	0.264613
-0.0250933	3.13179	-3.43002	0.000769848	0.0531663	-1.95425	ENSG00000106070	GRB10	2887	GRB10	-0.0133949	0.0510096	0.2895
-0.0446633	1.25098	-3.42953	0.000771141	0.0531663	-1.95582	ENSG00000021300	PLEKHB1	58473	PLEKHB1	-0.0377475	0.0141214	0.212675
-0.0559895	4.18073	-3.42807	0.00077502	0.0531663	-1.96051	ENSG00000165507	DEPP1	11067	DEPP1	-0.0172437	0.197599	0.47462
0.0275196	6.77699	3.42791	0.000775443	0.0531663	-1.96102	ENSG00000170571	EMB	133418	EMB	0.0161467	0.0218258	0.231552
-0.022947	5.25668	-3.4249	0.000783463	0.0534775	-1.97064	ENSG00000126878	AIF1L	83543	AIF1L	-0.00951377	0.07658	0.327364
-0.0398447	2.62648	-3.41821	0.000801616	0.0544744	-1.99205	ENSG00000169302	STK32A	202374	STK32A	-0.0434698	0.00182753	0.172378
0.0124413	5.54828	3.41562	0.000808741	0.0546079	-2.00032	ENSG00000154640	BTG3	10950	BTG3	0.00815646	0.0340241	0.261309
-0.0712686	0.958955	-3.41492	0.000810692	0.0546079	-2.00257	ENSG00000128655	PDE11A	50940	PDE11A	-0.0420887	0.0253433	0.239378
-0.0304466	3.78734	-3.40075	0.000850832	0.0570615	-2.04772	ENSG00000167191	GPRC5B	51704	GPRC5B	-0.0184903	0.0336748	0.260826
-0.044306	1.56674	-3.39666	0.000862774	0.0576108	-2.06074	ENSG00000164318	EGFLAM	133584	EGFLAM	-0.0237083	0.0668183	0.315057
0.013242	4.73404	3.39531	0.000866748	0.0576256	-2.06503	ENSG00000205744	DENND1C	79958	DENND1C	0.00541254	0.157207	0.431739
-0.0632268	1.54221	-3.39321	0.000872947	0.0577215	-2.07168	ENSG00000204128	C2orf72	257407	C2orf72	-0.0620167	0.00980725	0.201501
-0.0244317	2.8402	-3.39213	0.00087617	0.0577215	-2.07512	ENSG00000250479	CHCHD10	400916	CHCHD10	-0.0106722	0.101912	0.36335
-0.0269245	3.83215	-3.39102	0.000879466	0.0577215	-2.07863	ENSG00000122971	ACADS	35	ACADS	-0.0104586	0.145223	0.416857
0.030022	6.64169	3.38639	0.000893428	0.0581897	-2.09333	ENSG00000118402	ELOVL4	6785	ELOVL4	0.0166027	0.0347373	0.26147
-0.0187036	7.01893	-3.38614	0.000894176	0.0581897	-2.09411	ENSG00000159176	CSRP1	1465	CSRP1	-0.00769934	0.228271	0.508232
0.00939126	6.22154	3.38255	0.000905138	0.0584687	-2.10549	ENSG00000156471	PTDSS1	9791	PTDSS1	0.00476289	0.165953	0.440724
-0.0246165	4.62098	-3.38224	0.000906079	0.0584687	-2.10646	ENSG00000198648	STK39	27347	STK39	-0.0134179	0.123425	0.391244
-0.0268338	2.92086	-3.37865	0.000917187	0.0589078	-2.11783	ENSG00000147100	SLC16A2	6567	SLC16A2	-0.0184691	0.00601943	0.192693
-0.0414603	4.04618	-3.37757	0.000920554	0.0589078	-2.12125	ENSG00000065054	NHERF2	9351	NHERF2	-0.0141904	0.240459	0.520577
-0.0320589	1.32841	-3.37226	0.000937273	0.0597288	-2.13804	ENSG00000168917	SLC35G2	80723	SLC35G2	-0.0131786	0.0761496	0.326833
-0.0520723	3.72181	-3.36828	0.000949984	0.0602886	-2.15061	ENSG00000116299	ELAPOR1	57535	ELAPOR1	-0.0517595	0.0177761	0.2203
0.0225198	2.72177	3.36375	0.000964626	0.0607108	-2.16488	ENSG00000166407	LMO1	4004	LMO1	0.0117975	0.141039	0.411829
-0.0315825	1.55266	-3.36169	0.000971363	0.0607108	-2.17137	ENSG00000164683	HEY1	23462	HEY1	-0.0195817	0.0175202	0.219018
0.0130892	6.75788	3.35968	0.000977994	0.0607108	-2.17771	ENSG00000177646	ACAD9	28976	ACAD9	0.00774836	0.0342819	0.261309
-0.0146655	1.64134	-3.3593	0.00097925	0.0607108	-2.17891	ENSG00000169635	HIC2	23119	HIC2	-0.0117379	0.0244608	0.238369
0.0203128	3.40772	3.35913	0.000979806	0.0607108	-2.17944	ENSG00000146147	MLIP	90523	MLIP	0.00852757	0.118153	0.384276
-0.0230307	3.5361	-3.35791	0.000983836	0.0607108	-2.18327	ENSG00000135723	FHOD1	29109	FHOD1	-0.00359252	0.559107	0.769112
-0.0593175	1.34109	-3.35777	0.000984307	0.0607108	-2.18371	ENSG00000129514	FOXA1	3169	FOXA1	-0.0572935	0.0367048	0.264212
0.111757	1.05966	3.35168	0.00100472	0.0617222	-2.20285	ENSG00000181143	MUC16	94025	MUC16	0.0139888	0.552872	0.765517
-0.0459964	0.742282	-3.34964	0.00101167	0.0618003	-2.20928	ENSG00000174899	SLC66A1L	152078	SLC66A1L	-0.0264206	0.0115952	0.204195
0.0117701	6.00737	3.34827	0.00101636	0.0618003	-2.21359	ENSG00000147533	GOLGA7	51125	GOLGA7	0.004688	0.154544	0.428766
0.0209618	6.49894	3.34777	0.00101807	0.0618003	-2.21515	ENSG00000120992	LYPLA1	10434	LYPLA1	0.00838695	0.0614341	0.307379
0.0186461	5.30428	3.34383	0.00103166	0.061872	-2.22752	ENSG00000171385	KCND3	3752	KCND3	0.0110046	0.0151091	0.214765
-0.0394828	0.629765	-3.34225	0.00103716	0.061872	-2.23247	ENSG00000165028	NIPSNAP3B	55335	NIPSNAP3B	-0.0236834	0.012156	0.204656
0.0183217	3.92781	3.342	0.00103801	0.061872	-2.23323	ENSG00000109220	CHIC2	26511	CHIC2	0.0127069	0.00249234	0.174782
-0.0917338	0.197681	-3.34185	0.00103853	0.061872	-2.2337	ENSG00000205572	SERF1B	8293	SERF1B	-0.00584478	0.820143	0.917298
-0.0260038	2.29367	-3.34161	0.00103939	0.061872	-2.23447	ENSG00000172366	MCRIP2	84331	MCRIP2	-0.0153417	0.0864452	0.342613
-0.0688026	4.14499	-3.34025	0.00104413	0.061914	-2.23871	ENSG00000056998	GYG2	8908	GYG2	-0.0457505	0.0117933	0.204195
0.0202008	6.6817	3.33892	0.00104882	0.0619385	-2.24288	ENSG00000070778	PTPN21	11099	PTPN21	0.002989	0.651625	0.825033
0.0134198	6.22027	3.33732	0.00105446	0.0619385	-2.24788	ENSG00000144635	DYNC1LI1	51143	DYNC1LI1	0.00960188	0.0137662	0.212325
0.0218017	6.05577	3.33616	0.0010586	0.0619385	-2.25153	ENSG00000143797	MBOAT2	129642	MBOAT2	0.00723465	0.152496	0.426446
-0.0575477	2.23471	-3.33557	0.00106067	0.0619385	-2.25336	ENSG00000182600	SNORC	389084	SNORC	-0.0282477	0.183343	0.459944
0.0136786	8.75604	3.33411	0.0010659	0.0620081	-2.25794	ENSG00000060138	YBX3	8531	YBX3	0.0075687	0.067394	0.315714
0.0104042	5.69628	3.3329	0.00107024	0.0620254	-2.26172	ENSG00000117758	STX12	23673	STX12	0.00200494	0.49398	0.725222
0.0186407	6.25732	3.3307	0.00107817	0.0622499	-2.2686	ENSG00000188706	ZDHHC9	51114	ZDHHC9	0.00533997	0.331893	0.602152
0.0188339	2.82724	3.32604	0.00109513	0.0629925	-2.28314	ENSG00000233836		NA	ENSG00000233836	0.00833335	0.11306	0.377729
0.037774	3.55201	3.32248	0.00110829	0.0631268	-2.29427	ENSG00000276430	FAM25C	644054	FAM25C	0.0218679	0.082798	0.335961
-0.0522644	0.955179	-3.32122	0.00111297	0.0631268	-2.29819	ENSG00000172572	PDE3A	5139	PDE3A	-0.0273926	0.0872692	0.344015
-0.0319064	1.66228	-3.32116	0.00111318	0.0631268	-2.29836	ENSG00000189056	RELN	5649	RELN	-0.0113018	0.264057	0.543691
-0.0445436	1.30157	-3.32097	0.00111391	0.0631268	-2.29897	ENSG00000164850	GPER1	2852	GPER1	-0.0186138	0.137034	0.408104
-0.0417862	4.67072	-3.31974	0.00111848	0.0631532	-2.30279	ENSG00000128567	PODXL	5420	PODXL	-0.0204753	0.098608	0.359208
0.0298539	4.72822	3.31784	0.00112561	0.0633227	-2.3087	ENSG00000088386	SLC15A1	6564	SLC15A1	0.0140861	0.129476	0.398416
-0.0233264	4.47289	-3.31674	0.00112977	0.063325	-2.31214	ENSG00000103202	NME4	4833	NME4	-0.00453833	0.422949	0.673613
-0.0394588	2.414	-3.31216	0.00114719	0.0638891	-2.32638	ENSG00000115468	EFHD1	80303	EFHD1	-0.0289151	0.0416169	0.272347
-0.0379001	0.775209	-3.31191	0.00114816	0.0638891	-2.32717	ENSG00000165730	STOX1	219736	STOX1	-0.0194726	0.0350388	0.262012
-0.0379607	2.53566	-3.30901	0.00115933	0.0641128	-2.33618	ENSG00000164116	GUCY1A1	2982	GUCY1A1	-0.022972	0.0508564	0.2895
-0.0344216	2.82602	-3.30818	0.00116256	0.0641128	-2.33877	ENSG00000167861	HID1	283987	HID1	-0.0150375	0.107201	0.369956
-0.043989	2.19598	-3.30668	0.00116837	0.0641128	-2.34341	ENSG00000135374	ELF5	2001	ELF5	-0.0330157	0.0734337	0.322596
0.0210306	3.28435	3.30655	0.00116887	0.0641128	-2.34381	ENSG00000164542	MATCAP2	23366	MATCAP2	0.00398739	0.531585	0.75079
-0.0161075	4.89814	-3.29701	0.00120667	0.0654685	-2.37342	ENSG00000146535	GNA12	2768	GNA12	-0.003209	0.405007	0.661854
-0.036341	1.96867	-3.2966	0.00120832	0.0654685	-2.37469	ENSG00000197496	SLC2A10	81031	SLC2A10	-0.0252452	0.0456891	0.279242
-0.0564473	-0.703817	-3.2961	0.00121031	0.0654685	-2.37622	ENSG00000135333	EPHA7	2045	EPHA7	-0.0387425	0.0456055	0.279242
0.0140556	4.26441	3.2945	0.00121678	0.0654685	-2.38118	ENSG00000196705	ZNF431	170959	ZNF431	0.000672708	0.879559	0.947018
-0.0110538	5.02522	-3.29429	0.00121764	0.0654685	-2.38184	ENSG00000117640	MTFR1L	56181	MTFR1L	-0.00659474	0.0372517	0.264744
-0.0161561	7.19229	-3.29391	0.00121917	0.0654685	-2.38301	ENSG00000100994	PYGB	5834	PYGB	-0.0130777	0.0062248	0.192693
-0.0249633	3.45366	-3.29077	0.00123196	0.0657589	-2.39271	ENSG00000112559	MDFI	4188	MDFI	0.0061469	0.509046	0.735571
-0.0446478	0.955172	-3.2903	0.00123389	0.0657589	-2.39417	ENSG00000107242	PIP5K1B	8395	PIP5K1B	-0.0423793	0.0064313	0.193287
-0.0208164	3.45535	-3.28909	0.00123885	0.0657589	-2.39791	ENSG00000196730	DAPK1	1612	DAPK1	-0.0125844	0.0455892	0.279242
0.0186985	6.34972	3.2884	0.0012417	0.0657589	-2.40004	ENSG00000136868	SLC31A1	1317	SLC31A1	0.00995448	0.0676312	0.315926
-0.0389728	5.0472	-3.28329	0.00126297	0.0661984	-2.41583	ENSG00000104490	NCALD	83988	NCALD	-0.0251913	0.0798086	0.332131
-0.0217668	3.19279	-3.2831	0.00126374	0.0661984	-2.4164	ENSG00000165655	ZNF503	84858	ZNF503	-0.00728137	0.392435	0.652628
-0.0233225	3.32279	-3.28144	0.00127075	0.0661984	-2.42155	ENSG00000198873	GRK5	2869	GRK5	0.00451165	0.470715	0.709831
-0.0229563	2.56135	-3.28131	0.00127127	0.0661984	-2.42192	ENSG00000088899	LZTS3	9762	LZTS3	-0.0111159	0.152552	0.426446
0.0150941	6.22072	3.2792	0.00128021	0.0661984	-2.42844	ENSG00000164251	F2RL1	2150	F2RL1	0.00319213	0.446172	0.691696
-0.0585536	0.273348	-3.27703	0.00128946	0.0661984	-2.43513	ENSG00000048540	LMO3	55885	LMO3	-0.0453455	0.000433075	0.133637
0.0133236	5.71393	3.27691	0.00128995	0.0661984	-2.43549	ENSG00000176463	SLCO3A1	28232	SLCO3A1	0.00104208	0.853199	0.93305
0.107714	4.55899	3.27611	0.0012934	0.0661984	-2.43796	ENSG00000196230	TUBB	203068	TUBB	-0.00191511	0.959803	0.982949
0.0103262	5.03811	3.27525	0.00129707	0.0661984	-2.4406	ENSG00000140455	USP3	9960	USP3	0.00409213	0.0789558	0.330409
-0.0217053	1.48092	-3.27504	0.00129798	0.0661984	-2.44126	ENSG00000242114	MTFP1	51537	MTFP1	0.00228131	0.779455	0.895225
-0.0318958	2.15671	-3.27487	0.0012987	0.0661984	-2.44177	ENSG00000169515	CCDC8	83987	CCDC8	-0.0171283	0.0509275	0.2895
-0.0297499	1.09733	-3.27417	0.00130173	0.0661984	-2.44393	ENSG00000100031	GGT1	2678	GGT1	-0.00528081	0.605774	0.796528
0.0135003	6.13442	3.27301	0.00130676	0.0662351	-2.44752	ENSG00000019995	ZRANB1	54764	ZRANB1	0.00721274	0.0390289	0.267998
0.0252595	1.34435	3.2715	0.00131331	0.0662968	-2.45216	ENSG00000139287	TPH2	121278	TPH2	-0.00216484	0.760142	0.883414
-0.031459	3.84833	-3.27074	0.00131661	0.0662968	-2.4545	ENSG00000107186	MPDZ	8777	MPDZ	-0.0144757	0.0484099	0.285844
0.0108194	5.14309	3.26928	0.00132296	0.0663989	-2.45897	ENSG00000135845	PIGC	5279	PIGC	0.00819836	0.0125003	0.206875
-0.0312319	2.38578	-3.2646	0.00134363	0.0668365	-2.47337	ENSG00000111913	RIPOR2	9750	RIPOR2	-0.01202	0.231583	0.512409
0.0215607	6.23071	3.26342	0.00134884	0.0668365	-2.47697	ENSG00000172296	SPTLC3	55304	SPTLC3	0.00684789	0.160791	0.435832
0.011782	5.87693	3.26193	0.00135553	0.0668365	-2.48157	ENSG00000187164	SHTN1	57698	SHTN1	0.00457393	0.173943	0.449885
-0.0441262	6.63833	-3.26193	0.00135553	0.0668365	-2.48157	ENSG00000148671	ADIRF	10974	ADIRF	-0.0187727	0.077321	0.328336
0.00995731	7.63155	3.26048	0.00136203	0.0668365	-2.48601	ENSG00000109332	UBE2D3	7323	UBE2D3	0.00995988	0.000227184	0.133637
-0.0252832	1.96611	-3.26027	0.00136294	0.0668365	-2.48663	ENSG00000137872	SEMA6D	80031	SEMA6D	-0.0237502	0.00215862	0.172378
0.0408079	6.39557	3.25939	0.00136692	0.0668365	-2.48934	ENSG00000187173	LCE2A	353139	LCE2A	0.0377036	0.0115197	0.204195
0.0120234	5.13229	3.25934	0.00136717	0.0668365	-2.48951	ENSG00000166971	AKTIP	64400	AKTIP	0.00218027	0.533304	0.751835
-0.0145366	4.88957	-3.25599	0.00138233	0.0668365	-2.49975	ENSG00000068001	HYAL2	8692	HYAL2	-0.00085312	0.848355	0.930845
-0.0632105	2.07367	-3.25535	0.00138529	0.0668365	-2.50174	ENSG00000007216	SLC13A2	9058	SLC13A2	-0.0589944	0.0402843	0.269498
-0.0412998	5.10497	-3.25515	0.00138621	0.0668365	-2.50235	ENSG00000182253	SYNM	23336	SYNM	-0.0358986	0.00920961	0.201501
-0.102513	1.94551	-3.2545	0.00138914	0.0668365	-2.50431	ENSG00000133317	LGALS12	85329	LGALS12	-0.0685894	0.0538389	0.2943
-0.0385553	3.62929	-3.25426	0.00139028	0.0668365	-2.50508	ENSG00000162444	RBP7	116362	RBP7	-0.0249749	0.00888452	0.201501
0.0179859	5.76979	3.25322	0.00139505	0.0668365	-2.50826	ENSG00000188001	TPRG1	285386	TPRG1	0.0151368	0.00377097	0.188241
0.0255167	4.95784	3.25243	0.00139867	0.0668365	-2.51067	ENSG00000188393	CLEC2A	387836	CLEC2A	0.00359259	0.604357	0.795846
-0.0271292	0.537841	-3.24906	0.00141429	0.0668365	-2.52098	ENSG00000198885	ITPRIPL1	150771	ITPRIPL1	-0.0112565	0.0977468	0.358601
-0.0365437	0.243087	-3.24833	0.00141769	0.0668365	-2.52321	ENSG00000129244	ATP1B2	482	ATP1B2	-0.0150541	0.175341	0.451613
0.0112669	6.25679	3.24807	0.00141892	0.0668365	-2.52401	ENSG00000135655	USP15	9958	USP15	0.0054168	0.0555728	0.297175
-0.0417399	3.37082	-3.24792	0.00141963	0.0668365	-2.52447	ENSG00000134240	HMGCS2	3158	HMGCS2	-0.0500656	0.00556193	0.191152
0.0165992	4.46195	3.24785	0.00141993	0.0668365	-2.52467	ENSG00000184678	H2BC21	8349	H2BC21	0.00901675	0.0867092	0.343421
0.00999307	7.52606	3.2462	0.00142765	0.0668365	-2.52971	ENSG00000159346	ADIPOR1	51094	ADIPOR1	0.00870901	0.0035093	0.187287
0.0214911	6.51104	3.24552	0.00143087	0.0668365	-2.5318	ENSG00000137747	TMPRSS13	84000	TMPRSS13	0.0165593	0.00499968	0.191152
-0.030369	1.84025	-3.24533	0.00143178	0.0668365	-2.53239	ENSG00000154217	PITPNC1	26207	PITPNC1	-0.00179492	0.834804	0.923631
0.0177014	3.64316	3.24204	0.00144733	0.0673578	-2.54242	ENSG00000127220	ABHD8	79575	ABHD8	0.00924059	0.214889	0.493468
-0.0526969	3.86581	-3.24027	0.0014558	0.0674565	-2.54783	ENSG00000116039	ATP6V1B1	525	ATP6V1B1	-0.0534023	0.00905007	0.201501
-0.0584048	3.26135	-3.23591	0.00147679	0.0674565	-2.56112	ENSG00000169418	NPR1	4881	NPR1	-0.0186291	0.22309	0.502821
-0.0140231	6.2462	-3.23565	0.00147803	0.0674565	-2.5619	ENSG00000239264	TXNDC5	81567	TXNDC5	0.00502412	0.32597	0.597476
-0.0174444	4.58703	-3.23436	0.0014843	0.0674565	-2.56582	ENSG00000116991	SIPA1L2	57568	SIPA1L2	-0.00472568	0.503688	0.733199
-0.0270561	3.02089	-3.2341	0.00148559	0.0674565	-2.56663	ENSG00000134533	RERG	85004	RERG	-0.01364	0.104149	0.365685
-0.068737	1.43251	-3.23369	0.00148759	0.0674565	-2.56788	ENSG00000168269	FOXI1	2299	FOXI1	-0.0867497	0.00553256	0.191152
-0.0596432	0.336004	-3.23327	0.00148963	0.0674565	-2.56915	ENSG00000221818	EBF2	64641	EBF2	-0.0214429	0.214103	0.492506
0.0147223	4.69853	3.23312	0.00149036	0.0674565	-2.56961	ENSG00000034693	PEX3	8504	PEX3	0.00126485	0.768853	0.888512
-0.0141716	4.59525	-3.23282	0.00149183	0.0674565	-2.57052	ENSG00000072135	PTPN18	26469	PTPN18	-0.00235997	0.534299	0.752684
0.0271788	5.22645	3.23251	0.00149337	0.0674565	-2.57148	ENSG00000173221	GLRX	2745	GLRX	0.015471	0.0694951	0.317766
-0.0730273	-0.0222993	-3.22977	0.00150686	0.0677606	-2.57982	ENSG00000120907	ADRA1A	148	ADRA1A	-0.0208916	0.229452	0.509901
-0.0352968	3.70492	-3.2292	0.00150965	0.0677606	-2.58154	ENSG00000157110	RBPMS	11030	RBPMS	-0.0173063	0.0888506	0.346689
0.0369783	7.41639	3.22846	0.00151334	0.0677606	-2.5838	ENSG00000187180	LCE2C	353140	LCE2C	0.030194	0.0239222	0.2363
-0.0340911	1.65847	-3.22372	0.00153702	0.0686207	-2.5982	ENSG00000005513	SOX8	30812	SOX8	-0.0273148	0.0492608	0.287528
-0.0951905	6.75491	-3.22063	0.00155264	0.0691173	-2.60758	ENSG00000170323	FABP4	2167	FABP4	-0.0578989	0.0638972	0.310844
-0.06308	-0.016394	-3.21853	0.00156332	0.0693154	-2.61394	ENSG00000265460		NA	ENSG00000265460	-0.0614285	0.0062698	0.192693
0.013811	4.88334	3.21704	0.00157098	0.0693154	-2.61847	ENSG00000166394	CYB5R2	51700	CYB5R2	0.0118185	0.0156326	0.214765
-0.0213101	5.52609	-3.21675	0.00157245	0.0693154	-2.61934	ENSG00000115419	GLS	2744	GLS	-0.0104512	0.124308	0.391913
-0.0446415	4.37551	-3.21611	0.00157576	0.0693154	-2.62129	ENSG00000164626	KCNK5	8645	KCNK5	-0.0396955	0.0212383	0.229237
0.0185693	6.15598	3.21535	0.00157966	0.0693154	-2.62358	ENSG00000198948	MFAP3L	9848	MFAP3L	0.00538766	0.12613	0.393263
-0.0435439	6.76374	-3.21139	0.00160022	0.0698454	-2.63557	ENSG00000064651	SLC12A2	6558	SLC12A2	-0.0332193	0.0398256	0.269195
0.0223913	6.01266	3.21076	0.00160352	0.0698454	-2.63748	ENSG00000183018	SPNS2	124976	SPNS2	0.0202227	0.00523726	0.191152
0.0155613	5.10879	3.20979	0.00160861	0.0698454	-2.64042	ENSG00000114529	C3orf52	79669	C3orf52	-0.00103066	0.860013	0.936411
-0.0193193	3.69978	-3.20701	0.00162326	0.0698454	-2.64882	ENSG00000141349	G6PC3	92579	G6PC3	-0.00941665	0.0957933	0.356653
-0.0153943	5.62281	-3.20668	0.00162501	0.0698454	-2.64982	ENSG00000107738	VSIR	64115	VSIR	-0.000471598	0.921725	0.966732
-0.0531082	5.29418	-3.2061	0.0016281	0.0698454	-2.65158	ENSG00000141750	STAC2	342667	STAC2	-0.0473119	0.0211238	0.228965
0.0191973	3.56746	3.206	0.00162865	0.0698454	-2.65189	ENSG00000122966	CIT	11113	CIT	0.00425501	0.418882	0.671063
-0.0564656	2.78023	-3.20586	0.00162935	0.0698454	-2.65229	ENSG00000138685	FGF2	2247	FGF2	-0.0324356	0.0472256	0.282985
0.012752	2.78886	3.20524	0.00163267	0.0698454	-2.65418	ENSG00000187951		100288637	ENSG00000187951	0.00178333	0.638924	0.816356
-0.016436	3.18699	-3.20171	0.00165157	0.0704578	-2.66485	ENSG00000140406	TLNRD1	59274	TLNRD1	-0.00356694	0.51814	0.741605
0.0184418	7.27312	3.20036	0.00165884	0.0705719	-2.66892	ENSG00000171766	GATM	2628	GATM	0.00287719	0.636823	0.814824
-0.0497176	0.855936	-3.19864	0.00166814	0.0707715	-2.6741	ENSG00000115290	GRB14	2888	GRB14	-0.0375614	0.0410252	0.270743
-0.0307886	3.60639	-3.19711	0.00167647	0.0707736	-2.67871	ENSG00000177098	SCN4B	6330	SCN4B	-0.012674	0.133358	0.403489
0.0223226	5.14448	3.19694	0.0016774	0.0707736	-2.67923	ENSG00000119457	SLC46A2	57864	SLC46A2	0.00938549	0.367679	0.633038
0.014406	6.51466	3.19548	0.00168541	0.0708153	-2.68364	ENSG00000144566	RAB5A	5868	RAB5A	0.0143962	0.000125624	0.109635
0.0422675	0.335392	3.19508	0.00168762	0.0708153	-2.68485	ENSG00000176049	JAKMIP2	9832	JAKMIP2	0.00265576	0.836386	0.924449
-0.151241	-4.69567	-3.19272	0.00170059	0.0708525	-2.69195	ENSG00000274419	TBC1D3D	101060389	TBC1D3D	-0.0525573	0.199936	0.476804
-0.0836974	-1.43135	-3.19263	0.00170109	0.0708525	-2.69222	ENSG00000179023	KLHDC7A	127707	KLHDC7A	-0.0335993	0.128809	0.397299
-0.0321504	1.71759	-3.1924	0.00170234	0.0708525	-2.6929	ENSG00000152689	RASGRP3	25780	RASGRP3	-0.0178892	0.0695403	0.317766
-0.019995	5.05199	-3.18807	0.0017265	0.0716638	-2.70595	ENSG00000138640	FAM13A	10144	FAM13A	-0.0256548	5.53879e-05	0.109635
-0.0190708	2.59403	-3.18462	0.00174593	0.0722748	-2.71631	ENSG00000137312	FLOT1	10211	FLOT1	-0.000937871	0.843343	0.92853
-0.0178564	6.30396	-3.18231	0.00175906	0.0726225	-2.72325	ENSG00000117298	ECE1	1889	ECE1	-0.000870733	0.84606	0.929855
-0.0806931	5.66344	-3.18128	0.00176493	0.0726696	-2.72633	ENSG00000079435	LIPE	3991	LIPE	-0.0441477	0.0785292	0.330201
-0.0433507	7.77372	-3.17649	0.00179252	0.0736084	-2.7407	ENSG00000079308	TNS1	7145	TNS1	-0.0160436	0.120234	0.387512
0.00985503	5.92878	3.1752	0.00180006	0.073721	-2.74458	ENSG00000155755	TMEM237	65062	TMEM237	0.000411106	0.88145	0.948256
-0.0180419	5.42088	-3.17103	0.00182449	0.0742942	-2.75706	ENSG00000134369	NAV1	89796	NAV1	0.00421826	0.295903	0.572027
0.0117496	3.92178	3.1709	0.00182525	0.0742942	-2.75745	ENSG00000104312	RIPK2	8767	RIPK2	0.00407666	0.179637	0.455941
0.0301784	4.49578	3.17034	0.00182857	0.0742942	-2.75913	ENSG00000112494	UNC93A	54346	UNC93A	0.00993296	0.225311	0.504495
0.020337	5.18922	3.16675	0.00184992	0.0744624	-2.76987	ENSG00000131969	ABHD12B	145447	ABHD12B	0.00873299	0.248777	0.529625
-0.042365	1.84098	-3.16599	0.0018545	0.0744624	-2.77215	ENSG00000186994	KANK3	256949	KANK3	-0.0152912	0.244996	0.525768
-0.0229573	1.64292	-3.16527	0.0018588	0.0744624	-2.7743	ENSG00000188322	SBK1	388228	SBK1	-0.0120827	0.065892	0.3134
-0.0110563	4.2029	-3.1638	0.00186762	0.0744624	-2.77868	ENSG00000095380	NANS	54187	NANS	0.00347213	0.330001	0.600251
-0.0498625	-0.473341	-3.16282	0.00187358	0.0744624	-2.78162	ENSG00000185736	ADARB2	105	ADARB2	-0.0210587	0.287562	0.564538
-0.0486879	1.05577	-3.1622	0.0018773	0.0744624	-2.78346	ENSG00000184160	ADRA2C	152	ADRA2C	-0.0164951	0.263918	0.543653
-0.0566074	3.54332	-3.16188	0.00187928	0.0744624	-2.78443	ENSG00000165810	BTNL9	153579	BTNL9	-0.0368422	0.0457224	0.279242
0.0312685	8.84057	3.16172	0.00188021	0.0744624	-2.78489	ENSG00000203786	KPRP	448834	KPRP	0.022851	0.0457282	0.279242
0.00745236	4.37805	3.161	0.00188457	0.0744624	-2.78704	ENSG00000131269	ABCB7	22	ABCB7	0.00543527	0.0195147	0.225729
-0.0149523	4.18606	-3.16095	0.00188488	0.0744624	-2.78719	ENSG00000167543	TP53I13	90313	TP53I13	-0.00864622	0.137115	0.408149
-0.0557364	2.05931	-3.16062	0.00188692	0.0744624	-2.78819	ENSG00000140538	NTRK3	4916	NTRK3	-0.0458868	0.00416447	0.188834
-0.0118877	4.431	-3.15983	0.00189173	0.0744624	-2.79054	ENSG00000010803	SCMH1	22955	SCMH1	-0.00817758	0.00673176	0.195992
-0.046434	2.85175	-3.15738	0.0019067	0.0744624	-2.79784	ENSG00000101333	PLCB4	5332	PLCB4	-0.03596	0.0257194	0.24056
-0.0304983	4.04387	-3.15701	0.00190902	0.0744624	-2.79896	ENSG00000164741	DLC1	10395	DLC1	-0.0129328	0.123294	0.391244
-0.0142966	6.14021	-3.15664	0.00191128	0.0744624	-2.80005	ENSG00000172057	ORMDL3	94103	ORMDL3	-0.00397703	0.22911	0.509435
0.0105313	6.02755	3.15638	0.00191287	0.0744624	-2.80082	ENSG00000100614	PPM1A	5494	PPM1A	0.0043316	0.1073	0.370038
0.0111332	6.02309	3.156	0.00191523	0.0744624	-2.80196	ENSG00000110911	SLC11A2	4891	SLC11A2	0.00565735	0.121543	0.388684
-0.027226	3.82767	-3.15523	0.00191998	0.0744624	-2.80425	ENSG00000109436	TBC1D9	23158	TBC1D9	-0.0162859	0.067855	0.316115
-0.0381505	3.58768	-3.15403	0.0019274	0.0745457	-2.80782	ENSG00000112379	ARFGEF3	57221	ARFGEF3	-0.0249621	0.0610258	0.306518
0.0372607	6.78061	3.15298	0.00193396	0.0745457	-2.81096	ENSG00000186844	LCE1A	353131	LCE1A	0.0239724	0.0765647	0.327364
0.014112	6.51236	3.15254	0.00193669	0.0745457	-2.81227	ENSG00000140450	ARRDC4	91947	ARRDC4	0.00438964	0.249831	0.530693
-0.0555339	3.6925	-3.15064	0.0019486	0.0748165	-2.81793	ENSG00000168497	CAVIN2	8436	CAVIN2	-0.0220344	0.13609	0.407
-0.0296445	3.00674	-3.14635	0.00197567	0.0754944	-2.83069	ENSG00000154553	PDLIM3	27295	PDLIM3	-0.0104007	0.303213	0.578119
-0.0845784	5.9787	-3.14628	0.00197609	0.0754944	-2.83089	ENSG00000175445	LPL	4023	LPL	-0.051958	0.0393203	0.268391
-0.0258917	5.93982	-3.14135	0.00200767	0.0763855	-2.84554	ENSG00000189221	MAOA	4128	MAOA	-0.011225	0.0738423	0.32332
-0.0337799	6.82415	-3.14109	0.00200936	0.0763855	-2.84632	ENSG00000074416	MGLL	11343	MGLL	-0.0174859	0.0302562	0.253884
0.0172933	4.28126	3.13768	0.00203146	0.077035	-2.85643	ENSG00000095539	SEMA4G	57715	SEMA4G	-0.000540804	0.927724	0.970163
-0.0286438	3.61159	-3.13503	0.00204879	0.0775006	-2.86428	ENSG00000119888	EPCAM	4072	EPCAM	-0.0196923	0.0449933	0.279242
0.0123161	7.44709	3.13312	0.00206138	0.0777656	-2.86994	ENSG00000163141	BNIPL	149428	BNIPL	0.00414451	0.230496	0.510753
0.019296	6.07802	3.13244	0.00206592	0.0777656	-2.87197	ENSG00000108179	PPIF	10105	PPIF	0.0134525	0.0340081	0.261309
-0.0786733	1.97822	-3.1306	0.00207809	0.0778621	-2.8774	ENSG00000129596	CDO1	1036	CDO1	-0.0353622	0.153688	0.4281
-0.104522	3.88382	-3.12898	0.00208895	0.0778621	-2.88221	ENSG00000184811	TRARG1	286753	TRARG1	-0.0811789	0.0512381	0.28952
0.0291182	-0.44322	3.12765	0.00209781	0.0778621	-2.88612	ENSG00000149054	ZNF215	7762	ZNF215	0.000123679	0.990477	0.995304
0.0631454	-0.565805	3.12759	0.00209825	0.0778621	-2.88632	ENSG00000176797	DEFB103A	55894	DEFB103A	0.0418549	0.0265615	0.24313
0.0631454	-0.565805	3.12759	0.00209825	0.0778621	-2.88632	ENSG00000177243	DEFB103B	55894	DEFB103B	0.0418549	0.0265615	0.24313
-0.0267948	1.95608	-3.12749	0.0020989	0.0778621	-2.8866	ENSG00000061918	GUCY1B1	2983	GUCY1B1	-0.0132069	0.0728254	0.321908
0.0131027	4.69074	3.12352	0.00212571	0.0785845	-2.89832	ENSG00000038002	AGA	175	AGA	0.0022531	0.573646	0.777243
0.0203125	6.65714	3.1231	0.00212861	0.0785845	-2.89958	ENSG00000162980	ARL5A	26225	ARL5A	0.00703986	0.130969	0.399297
0.00945505	6.95764	3.11933	0.00215442	0.0793468	-2.91071	ENSG00000078304	PPP2R5C	5527	PPP2R5C	0.00552066	0.0265261	0.24313
-0.0574811	3.47216	-3.11733	0.00216824	0.0796648	-2.91662	ENSG00000069122	ADGRF5	221395	ADGRF5	-0.0233432	0.160007	0.434572
0.0402892	5.734	3.11397	0.00219161	0.0802406	-2.92651	ENSG00000240386	LCE1F	353137	LCE1F	0.028704	0.0406247	0.270444
-0.0682199	-0.569513	-3.11357	0.00219437	0.0802406	-2.92767	ENSG00000120645	IQSEC3	440073	IQSEC3	-0.0255518	0.192366	0.469138
-0.077873	3.0516	-3.11155	0.00220856	0.080568	-2.93363	ENSG00000120049	KCNIP2	30819	KCNIP2	-0.0638678	0.014507	0.214568
-0.0420053	2.04417	-3.10933	0.00222424	0.0809477	-2.94015	ENSG00000187678	SPRY4	81848	SPRY4	-0.0358533	0.0109959	0.20284
-0.0343333	0.441833	-3.10808	0.00223317	0.0810804	-2.94385	ENSG00000249437	NAIP	4671	NAIP	-0.0186032	0.146549	0.418268
-0.0467091	2.60072	-3.10632	0.00224574	0.0812455	-2.94903	ENSG00000113231	PDE8B	8622	PDE8B	-0.00673232	0.47465	0.712505
-0.0420863	1.06747	-3.10596	0.0022483	0.0812455	-2.95008	ENSG00000141639	MAPK4	5596	MAPK4	-0.0460212	0.00998707	0.201501
-0.0432943	1.75608	-3.10388	0.0022632	0.0815921	-2.95618	ENSG00000087303	NID2	22795	NID2	-0.0246044	0.0779682	0.329781
-0.0615471	3.80765	-3.10119	0.00228268	0.0821017	-2.96409	ENSG00000106538	RARRES2	5919	RARRES2	-0.0400195	0.0249046	0.238549
-0.0580441	-0.122521	-3.10002	0.00229117	0.0822144	-2.96751	ENSG00000250138		NA	ENSG00000250138	-0.01899	0.33557	0.605179
-0.0533447	1.18245	-3.09852	0.00230212	0.0822989	-2.97191	ENSG00000172062	SMN1	6606	SMN1	0.00583652	0.729839	0.869781
-0.0537898	-0.640513	-3.098	0.00230597	0.0822989	-2.97345	ENSG00000172058	SERF1A	8293	SERF1A	0.0072893	0.707502	0.857386
0.0289238	4.01895	3.09712	0.00231239	0.0822989	-2.97601	ENSG00000115590	IL1R2	7850	IL1R2	-0.00334035	0.693719	0.849973
-0.00983639	4.13151	-3.09678	0.00231496	0.0822989	-2.97704	ENSG00000104142	VPS18	57617	VPS18	0.00337263	0.281013	0.559259
-0.0433634	1.91742	-3.09581	0.00232206	0.0823608	-2.97986	ENSG00000153902	LGI4	163175	LGI4	-0.0181481	0.176973	0.453326
-0.017313	5.43962	-3.09438	0.00233267	0.0825465	-2.98407	ENSG00000144711	IQSEC1	9922	IQSEC1	-0.00134981	0.753935	0.880059
-0.0534747	7.16997	-3.09179	0.00235189	0.0830353	-2.99163	ENSG00000172551	MUCL1	118430	MUCL1	-0.0689451	0.00817753	0.201501
0.0139577	6.94655	3.08786	0.00238141	0.0838468	-3.00314	ENSG00000124762	CDKN1A	1026	CDKN1A	0.00724667	0.153582	0.428069
-0.017384	4.7213	-3.08695	0.00238828	0.0838468	-3.00579	ENSG00000185000	DGAT1	8694	DGAT1	-0.00567717	0.236836	0.517107
-0.0548639	3.97258	-3.08639	0.00239253	0.0838468	-3.00743	ENSG00000130508	PXDN	7837	PXDN	-0.0313061	0.0457834	0.279448
-0.00948655	5.98566	-3.08584	0.00239672	0.0838468	-3.00904	ENSG00000184887	BTBD6	90135	BTBD6	0.000201322	0.934295	0.972844
0.015546	5.66302	3.08388	0.00241167	0.0838528	-3.01477	ENSG00000150556	LYPD6B	130576	LYPD6B	-0.000206311	0.963604	0.984239
-0.0395521	3.75911	-3.08225	0.00242416	0.0838528	-3.01954	ENSG00000132688	NES	10763	NES	0.0104168	0.434218	0.682914
-0.0642487	2.50329	-3.08176	0.00242788	0.0838528	-3.02095	ENSG00000009950	MLXIPL	51085	MLXIPL	-0.0496294	0.00956542	0.201501
0.0147078	5.95335	3.08107	0.00243321	0.0838528	-3.02297	ENSG00000129151	BBOX1	8424	BBOX1	0.00933064	0.0947262	0.355003
-0.0266606	-0.174055	-3.07944	0.00244575	0.0838528	-3.02771	ENSG00000240024	LINC00888	NA	LINC00888	-0.0222855	0.0119878	0.204434
0.0205489	5.496	3.07875	0.00245111	0.0838528	-3.02973	ENSG00000171943	SRGAP2C	653464	SRGAP2C	0.00212105	0.712809	0.860029
-0.0436995	0.144104	-3.07853	0.00245286	0.0838528	-3.03039	ENSG00000152784	PRDM8	56978	PRDM8	-0.0274331	0.0566677	0.298799
-0.0471227	0.380291	-3.07833	0.0024544	0.0838528	-3.03096	ENSG00000136546	SCN7A	6332	SCN7A	-0.0492978	0.00502116	0.191152
-0.0383573	0.712308	-3.07817	0.00245565	0.0838528	-3.03143	ENSG00000133116	KL	9365	KL	-0.00391407	0.694961	0.850523
0.0186353	5.67972	3.07804	0.00245667	0.0838528	-3.03182	ENSG00000169851	PCDH7	5099	PCDH7	0.00153969	0.745614	0.876362
-0.0526763	2.97635	-3.07687	0.00246578	0.0838528	-3.03523	ENSG00000164638	SLC29A4	222962	SLC29A4	-0.0262768	0.0868114	0.343431
-0.0250274	2.61232	-3.07651	0.0024686	0.0838528	-3.03628	ENSG00000167775	CD320	51293	CD320	-0.0150673	0.0355271	0.262866
-0.0328674	0.454297	-3.07599	0.00247265	0.0838528	-3.03779	ENSG00000160867	FGFR4	2264	FGFR4	-0.0205019	0.0557776	0.297752
0.0126078	5.41018	3.0759	0.00247333	0.0838528	-3.03804	ENSG00000169905	TOR1AIP2	163590	TOR1AIP2	0.00488521	0.0721406	0.32079
-0.0324925	0.639135	-3.07408	0.0024876	0.0841509	-3.04334	ENSG00000101680	LAMA1	284217	LAMA1	-0.0164043	0.0848855	0.339498
0.0123727	6.10084	3.07141	0.00250866	0.0846381	-3.05111	ENSG00000034677	RNF19A	25897	RNF19A	0.000769327	0.847722	0.930683
-0.0313134	1.73567	-3.07086	0.00251302	0.0846381	-3.05271	ENSG00000006047	YBX2	51087	YBX2	-0.0190059	0.0676367	0.315926
0.0168173	8.79857	3.06984	0.00252114	0.0847259	-3.05569	ENSG00000178585	CTNNBIP1	56998	CTNNBIP1	0.0112196	0.015992	0.214765
0.0137763	6.3788	3.06464	0.00256286	0.0854434	-3.0708	ENSG00000153294	ADGRF4	221393	ADGRF4	0.00840813	0.0835549	0.337516
-0.0197334	1.13531	-3.0645	0.00256399	0.0854434	-3.07121	ENSG00000037965	HOXC8	3224	HOXC8	-0.00363943	0.520651	0.7431
0.0137455	6.76959	3.06429	0.00256571	0.0854434	-3.07182	ENSG00000125170	DOK4	55715	DOK4	0.00941014	0.0271694	0.246176
0.0208197	3.96527	3.06354	0.00257175	0.0854434	-3.07399	ENSG00000163995	ABLIM2	84448	ABLIM2	0.00449276	0.513103	0.738413
-0.00876561	3.20826	-3.06319	0.00257463	0.0854434	-3.07502	ENSG00000101189	MRGBP	55257	MRGBP	-0.00459308	0.122917	0.39084
0.01115	6.9411	3.06303	0.00257587	0.0854434	-3.07547	ENSG00000164402	SEPTIN8	23176	SEPTIN8	0.00876191	0.00420113	0.188834
-0.0215259	2.87166	-3.0588	0.00261044	0.0863299	-3.08774	ENSG00000081803	CADPS2	93664	CADPS2	-0.00947641	0.177649	0.453992
0.0280137	3.52847	3.05839	0.00261384	0.0863299	-3.08894	ENSG00000198092	TMPRSS11F	389208	TMPRSS11F	0.0107366	0.177659	0.453992
0.0151668	5.74033	3.05686	0.00262648	0.0865611	-3.09338	ENSG00000164695	CHMP4C	92421	CHMP4C	0.0117131	0.0326582	0.259047
-0.0265901	0.834661	-3.05402	0.00265001	0.0871497	-3.10159	ENSG00000173890	GPR160	26996	GPR160	0.0066083	0.325672	0.597142
-0.0313384	3.60003	-3.05315	0.00265733	0.0872035	-3.10413	ENSG00000185551	NR2F2	7026	NR2F2	-0.00980319	0.362312	0.629096
-0.0406091	2.27944	-3.05105	0.00267486	0.0875918	-3.11018	ENSG00000134072	CAMK1	8536	CAMK1	-0.00586186	0.542528	0.758294
-0.0350191	3.72348	-3.04947	0.00268819	0.0878409	-3.11476	ENSG00000163083	INHBB	3625	INHBB	-0.025683	0.0419921	0.272576
-0.0359742	0.976337	-3.04716	0.00270778	0.0882931	-3.12144	ENSG00000165731	RET	5979	RET	0.000476583	0.963112	0.984124
0.0134718	5.60781	3.04543	0.00272255	0.0885867	-3.12645	ENSG00000168234	TTC39C	125488	TTC39C	0.00761923	0.0274125	0.246309
-0.0161422	4.46616	-3.04456	0.00272995	0.0886398	-3.12894	ENSG00000197586	ENTPD6	955	ENTPD6	-0.0159554	0.00155896	0.172378
-0.0315086	0.0801992	-3.04264	0.00274645	0.0888429	-3.13449	ENSG00000070182	SPTB	6710	SPTB	-0.0261509	0.00242855	0.172675
0.0150767	3.123	3.04172	0.00275442	0.0888429	-3.13715	ENSG00000100478	AP4S1	11154	AP4S1	0.00548779	0.142451	0.413318
-0.0983347	6.78513	-3.04135	0.00275761	0.0888429	-3.13822	ENSG00000181092	ADIPOQ	9370	ADIPOQ	-0.0867695	0.0240342	0.236765
-0.0235315	7.04495	-3.04099	0.00276076	0.0888429	-3.13927	ENSG00000163513	TGFBR2	7048	TGFBR2	-0.00794398	0.241311	0.521393
0.0146787	7.17074	3.04048	0.00276513	0.0888429	-3.14072	ENSG00000164040	PGRMC2	10424	PGRMC2	0.00771229	0.0638753	0.310844
-0.0128728	6.30855	-3.03851	0.00278229	0.0892075	-3.14641	ENSG00000142599	RERE	473	RERE	-0.00680845	0.0644286	0.31141
-0.0494674	3.11891	-3.03762	0.00279007	0.0892706	-3.14898	ENSG00000134962	KLB	152831	KLB	-0.0200136	0.15318	0.427516
-0.0225256	5.48179	-3.03666	0.00279843	0.089352	-3.15174	ENSG00000046604	DSG2	1829	DSG2	-0.0241807	0.00119727	0.170477
0.0109697	6.73658	3.03111	0.00284749	0.0904847	-3.16772	ENSG00000036257	CUL3	8452	CUL3	0.00734078	0.00767201	0.201501
0.00839369	7.28025	3.03104	0.00284806	0.0904847	-3.1679	ENSG00000106052	TAX1BP1	8887	TAX1BP1	0.00537303	0.0466323	0.281009
0.00893061	4.90066	3.03065	0.00285158	0.0904847	-3.16904	ENSG00000123595	RAB9A	9367	RAB9A	0.00672157	0.0184438	0.221844
-0.0438348	0.624388	-3.02936	0.00286313	0.0906637	-3.17275	ENSG00000196917	HCAR1	27198	HCAR1	-0.0245482	0.0164718	0.215484
-0.0200281	2.48789	-3.02828	0.00287274	0.0907808	-3.17583	ENSG00000104518	GSDMD	79792	GSDMD	0.0060511	0.317865	0.590513
0.0117826	4.77822	3.02637	0.00289001	0.0911393	-3.18135	ENSG00000138463	SLC49A4	84925	SLC49A4	0.0093225	0.00781424	0.201501
0.0142759	3.61237	3.0253	0.00289968	0.0912568	-3.18442	ENSG00000214189	ZNF788P	NA	ZNF788P	0.010901	0.0169929	0.216745
-0.0417952	3.52043	-3.02341	0.00291683	0.0914618	-3.18984	ENSG00000131941	RHPN2	85415	RHPN2	-0.0361515	0.0379564	0.266296
0.0122174	5.09037	3.02281	0.00292229	0.0914618	-3.19156	ENSG00000138670	RASGEF1B	153020	RASGEF1B	0.00575415	0.171956	0.447257
0.0176607	7.13406	3.02248	0.00292525	0.0914618	-3.19249	ENSG00000275832	ARHGAP23	57636	ARHGAP23	-0.000595387	0.883275	0.94871
-0.0355483	0.381161	-3.02182	0.00293131	0.0914618	-3.19439	ENSG00000151364	KCTD14	65987	KCTD14	-0.0363177	0.00110853	0.170477
-0.0380219	3.98321	-3.02114	0.00293752	0.0914618	-3.19633	ENSG00000142910	TINAGL1	64129	TINAGL1	-0.0301307	0.0166012	0.215521
-0.0499528	3.4884	-3.02043	0.00294403	0.0914618	-3.19837	ENSG00000108551	RASD1	51655	RASD1	-0.03303	0.0329553	0.259512
0.0456538	0.3295	3.02002	0.00294788	0.0914618	-3.19957	ENSG00000115008	IL1A	3552	IL1A	0.0136153	0.281554	0.559973
-0.0169306	3.26661	-3.01928	0.00295466	0.0914873	-3.20168	ENSG00000253293	HOXA10	3206	HOXA10	-0.00324203	0.534881	0.752814
-0.0336195	0.467583	-3.01809	0.00296562	0.0915636	-3.20508	ENSG00000077092	RARB	5915	RARB	-0.0247915	0.0292596	0.253026
-0.0428172	1.81306	-3.01732	0.00297275	0.0915636	-3.20729	ENSG00000108622	ICAM2	3384	ICAM2	-0.00723633	0.573543	0.777172
-0.02837	0.907952	-3.01708	0.00297501	0.0915636	-3.20799	ENSG00000162174	ASRGL1	80150	ASRGL1	-0.0184524	0.070047	0.318234
0.0164359	5.26068	3.01365	0.00300698	0.0922533	-3.21781	ENSG00000133641	C12orf29	91298	C12orf29	0.0107204	0.0148816	0.214568
0.0114176	5.77363	3.01338	0.00300944	0.0922533	-3.21856	ENSG00000156110	ADK	132	ADK	0.00629361	0.0993337	0.359999
-0.0347088	3.98643	-3.00957	0.00304537	0.0926985	-3.22946	ENSG00000071282	LMCD1	29995	LMCD1	-0.0192351	0.0693904	0.317645
-0.0128253	5.62345	-3.00902	0.00305057	0.0926985	-3.23103	ENSG00000067057	PFKP	5214	PFKP	0.00665084	0.0846186	0.33896
-0.048789	1.22104	-3.00895	0.0030513	0.0926985	-3.23125	ENSG00000224940	PRRT4	401399	PRRT4	-0.0141189	0.327828	0.59825
0.0223449	0.552294	3.00732	0.00306676	0.0926985	-3.23589	ENSG00000276180	H4C9	8294	H4C9	0.0119114	0.0370685	0.264656
-0.047825	4.05873	-3.00677	0.00307199	0.0926985	-3.23746	ENSG00000111057	KRT18	3875	KRT18	-0.0450569	0.00971306	0.201501
-0.0198596	4.49592	-3.00649	0.00307475	0.0926985	-3.23828	ENSG00000131943	C19orf12	83636	C19orf12	-0.00722212	0.0979525	0.358783
-0.0126132	4.79401	-3.00641	0.00307549	0.0926985	-3.2385	ENSG00000173905	GOLIM4	27333	GOLIM4	-5.59951e-05	0.989041	0.995002
0.0211289	4.7519	3.00609	0.00307848	0.0926985	-3.23939	ENSG00000050344	NFE2L3	9603	NFE2L3	0.0132656	0.0225973	0.231807
0.0195437	6.01743	3.00607	0.0030787	0.0926985	-3.23946	ENSG00000161714	PLCD3	113026	PLCD3	0.0127257	0.02467	0.238549
-0.0171272	7.51526	-3.00538	0.00308529	0.0926985	-3.24142	ENSG00000197879	MYO1C	4641	MYO1C	-0.000923493	0.79757	0.904725
-0.019664	6.12459	-3.00444	0.00309433	0.0926985	-3.24411	ENSG00000145012	LPP	4026	LPP	-0.00910744	0.0590156	0.303906
0.0109501	5.0549	3.00423	0.00309639	0.0926985	-3.24472	ENSG00000077713	SLC25A43	203427	SLC25A43	0.00733594	0.0541319	0.294933
-0.0633499	9.96427	-3.00323	0.00310598	0.0928047	-3.24756	ENSG00000161634	DCD	117159	DCD	-0.113158	0.00990534	0.201501
-0.0290732	2.96273	-3.00144	0.00312329	0.0930112	-3.25266	ENSG00000164849	GPR146	115330	GPR146	-0.00930709	0.239895	0.520163
-0.0246686	2.11865	-3.00127	0.003125	0.0930112	-3.25317	ENSG00000221890	NPTXR	23467	NPTXR	-0.0172644	0.033699	0.260826
-0.0205825	4.66893	-2.99935	0.00314364	0.0932451	-3.25863	ENSG00000169047	IRS1	3667	IRS1	-0.00814142	0.156853	0.431281
0.00976671	4.83238	2.99921	0.003145	0.0932451	-3.25902	ENSG00000152904	GGPS1	9453	GGPS1	0.00405137	0.203362	0.480342
-0.0397429	2.08501	-2.99832	0.00315375	0.0933244	-3.26158	ENSG00000213203	GIMAP1	170575	GIMAP1	-0.00853736	0.448188	0.693039
0.0248029	4.50819	2.99689	0.00316773	0.0935253	-3.26563	ENSG00000072201	LNX1	84708	LNX1	0.0157537	0.0674935	0.315714
-0.0288701	0.985323	-2.99638	0.00317272	0.0935253	-3.26708	ENSG00000242732	RTL5	340526	RTL5	-0.0138209	0.0801099	0.332521
-0.0203693	5.07962	-2.99517	0.00318471	0.0935321	-3.27054	ENSG00000113269	RNF130	55819	RNF130	-0.0100327	0.0604702	0.305774
0.0146148	6.67885	2.99512	0.00318513	0.0935321	-3.27066	ENSG00000112851	ERBIN	55914	ERBIN	0.00371596	0.266972	0.546245
0.0444553	0.273345	2.99341	0.00320206	0.0937244	-3.27553	ENSG00000196993	NPIPB9	100507607	NPIPB9	-0.0104274	0.433315	0.682185
-0.0456	6.91778	-2.99323	0.00320389	0.0937244	-3.27605	ENSG00000175899	A2M	2	A2M	-0.0162418	0.276002	0.554676
0.00810758	6.35707	2.99117	0.00322441	0.0941454	-3.28191	ENSG00000189241	TSPYL1	7259	TSPYL1	0.00677844	0.0171068	0.217164
0.0176767	3.93503	2.98953	0.00324086	0.0944461	-3.28658	ENSG00000165591	FAAH2	158584	FAAH2	0.013793	0.00951903	0.201501
-0.0631364	-0.745525	-2.98877	0.00324845	0.0944882	-3.28873	ENSG00000176681	LRRC37A	9884	LRRC37A	0.00334651	0.805603	0.908996
0.0318951	7.74298	2.98783	0.00325796	0.0945854	-3.29141	ENSG00000197084	LCE1C	353133	LCE1C	0.0190553	0.105821	0.368103
-0.0397392	-0.224232	-2.98354	0.0033014	0.0955309	-3.30356	ENSG00000170835	CEL	1056	CEL	-0.00986144	0.437313	0.685173
0.0197966	8.54817	2.98339	0.00330296	0.0955309	-3.304	ENSG00000069667	RORA	6095	RORA	0.00543721	0.254139	0.53478
-0.0131309	5.60613	-2.98231	0.00331397	0.0956692	-3.30705	ENSG00000105379	ETFB	2109	ETFB	-0.00154076	0.718345	0.862912
-0.023094	2.64992	-2.98107	0.00332674	0.0958459	-3.31058	ENSG00000136944	LMX1B	4010	LMX1B	-0.017348	0.0341362	0.261309
-0.0188389	4.93113	-2.9805	0.00333258	0.0958459	-3.31218	ENSG00000170412	GPRC5C	55890	GPRC5C	-0.00620042	0.280408	0.558851
-0.0167719	5.32669	-2.9793	0.00334492	0.0960211	-3.31558	ENSG00000162512	SDC3	9672	SDC3	-0.000132002	0.975809	0.989467
-0.0386007	7.63723	-2.97748	0.00336382	0.0962336	-3.32074	ENSG00000100234	TIMP3	7078	TIMP3	-0.0322459	0.0117058	0.204195
-0.0562372	3.86867	-2.97738	0.00336485	0.0962336	-3.32102	ENSG00000158258	CLSTN2	64084	CLSTN2	-0.0339005	0.0201456	0.226185
0.0172482	3.43989	2.97582	0.00338105	0.0964779	-3.32543	ENSG00000138190	EXOC6	54536	EXOC6	0.00238453	0.620476	0.804769
0.00933137	5.78129	2.97535	0.00338596	0.0964779	-3.32676	ENSG00000197343	ZNF655	79027	ZNF655	0.000579861	0.861443	0.936968
-0.0174934	4.74865	-2.9745	0.00339483	0.0965516	-3.32916	ENSG00000141295	SCRN2	90507	SCRN2	-0.00542769	0.221138	0.50092
0.0176636	4.80315	2.97273	0.00341345	0.09663	-3.33417	ENSG00000167748	KLK1	3816	KLK1	0.00196408	0.76453	0.885895
-0.032767	1.78346	-2.97266	0.00341416	0.09663	-3.33436	ENSG00000071991	CDH19	28513	CDH19	-0.0250813	0.0180424	0.220794
0.0107883	5.86952	2.97221	0.00341889	0.09663	-3.33563	ENSG00000240849	PEDS1	387521	PEDS1	0.00433175	0.233581	0.513725
0.013591	3.9581	2.97185	0.00342276	0.09663	-3.33667	ENSG00000160439	RDH13	112724	RDH13	0.00103188	0.838582	0.925943
0.0127748	7.09291	2.9705	0.00343698	0.0966512	-3.34047	ENSG00000169604	ANTXR1	84168	ANTXR1	0.000972461	0.802991	0.907323
-0.013992	3.44368	-2.96944	0.00344822	0.0966512	-3.34346	ENSG00000169660	HEXD	284004	HEXD	-0.00755932	0.163199	0.437623
0.0109122	5.30024	2.96934	0.00344931	0.0966512	-3.34375	ENSG00000011638	LDAF1	57146	LDAF1	0.00301773	0.433135	0.682044
-0.0469931	4.36846	-2.96915	0.00345136	0.0966512	-3.3443	ENSG00000073712	FERMT2	10979	FERMT2	-0.024514	0.0611579	0.306748
0.0700306	1.17283	2.96881	0.00345497	0.0966512	-3.34526	ENSG00000164651	SP8	221833	SP8	0.0129153	0.521059	0.743432
0.016598	5.15637	2.96602	0.00348477	0.0968445	-3.35313	ENSG00000188312	CENPP	401541	CENPP	0.013052	0.00975161	0.201501
-0.0258259	4.66365	-2.96498	0.00349588	0.0968445	-3.35604	ENSG00000048740	CELF2	10659	CELF2	-0.0130535	0.0482919	0.285548
-0.0647915	1.32819	-2.96392	0.00350738	0.0968445	-3.35906	ENSG00000149124	GLYAT	10249	GLYAT	-0.035536	0.0423322	0.273105
0.0296504	6.41108	2.96381	0.00350856	0.0968445	-3.35936	ENSG00000136943	CTSV	1515	CTSV	0.00542215	0.578138	0.779915
-0.0261465	2.97298	-2.96371	0.00350966	0.0968445	-3.35965	ENSG00000088836	SLC4A11	83959	SLC4A11	-0.00743491	0.454609	0.698386
0.0170954	6.73704	2.96324	0.00351471	0.0968445	-3.36097	ENSG00000197632	SERPINB2	5055	SERPINB2	0.0146543	0.0056111	0.191152
0.0190905	4.79908	2.9632	0.00351517	0.0968445	-3.36109	ENSG00000173926	MARCHF3	115123	MARCHF3	0.00830102	0.20339	0.480342
0.0146801	5.21199	2.96262	0.00352135	0.0968445	-3.3627	ENSG00000118242	MREG	55686	MREG	0.0124454	0.00992598	0.201501
-0.00740481	5.69864	-2.96257	0.00352195	0.0968445	-3.36285	ENSG00000134686	PHC2	1912	PHC2	-0.000816927	0.732504	0.870863
0.035123	1.46438	2.96229	0.00352494	0.0968445	-3.36363	ENSG00000160868	CYP3A4	1576	CYP3A4	-0.00127319	0.90166	0.957258
0.0315916	8.30968	2.96059	0.00354344	0.0971789	-3.36843	ENSG00000159455	LCE2B	26239	LCE2B	0.0236959	0.0921539	0.351864
0.00993237	5.3051	2.95881	0.00356292	0.0974624	-3.37345	ENSG00000155252	PI4K2A	55361	PI4K2A	0.0116484	0.000285313	0.133637
-0.044571	4.028	-2.95818	0.00356977	0.0974624	-3.37521	ENSG00000117115	PADI2	11240	PADI2	-0.0364516	0.0368252	0.264212
0.013681	8.16176	2.9579	0.00357282	0.0974624	-3.37599	ENSG00000127863	TNFRSF19	55504	TNFRSF19	0.00700591	0.0961375	0.356982
-0.0329814	3.06281	-2.95684	0.00358453	0.09755	-3.37899	ENSG00000135144	DTX1	1840	DTX1	-0.0142128	0.112861	0.377729
-0.0174525	4.33429	-2.95646	0.00358873	0.09755	-3.38006	ENSG00000140848	CPNE2	221184	CPNE2	-0.00548591	0.258539	0.538831
-0.0219329	2.57122	-2.95574	0.00359668	0.0975932	-3.38209	ENSG00000101986	ABCD1	215	ABCD1	-0.0146654	0.0220656	0.231552
0.0260326	5.98119	2.95464	0.00360882	0.0977501	-3.38518	ENSG00000110675	ELMOD1	55531	ELMOD1	0.0149374	0.186087	0.463028
-0.0191085	2.26764	-2.95224	0.00363548	0.0981757	-3.39192	ENSG00000130584	ZBTB46	140685	ZBTB46	-0.00328824	0.512645	0.73839
0.0213366	9.04361	2.95207	0.00363732	0.0981757	-3.39238	ENSG00000124429	POF1B	79983	POF1B	0.0147768	0.0337474	0.260846
-0.0443338	-0.175767	-2.95097	0.00364963	0.0982146	-3.39548	ENSG00000182732	RGS6	9628	RGS6	-0.0193021	0.208042	0.486392
0.0161559	3.84015	2.9508	0.00365155	0.0982146	-3.39596	ENSG00000198270	TMEM116	89894	TMEM116	-0.00282104	0.646427	0.821635
-0.0251255	3.78201	-2.94944	0.00366686	0.098454	-3.39979	ENSG00000146072	TNFRSF21	27242	TNFRSF21	-0.0052531	0.58048	0.781558
-0.0445531	1.34105	-2.94622	0.00370312	0.0989227	-3.4088	ENSG00000196482	ESRRG	2104	ESRRG	-0.0512205	0.00254252	0.175104
-0.0537448	2.56648	-2.94594	0.00370636	0.0989227	-3.4096	ENSG00000189184	PCDH18	54510	PCDH18	-0.0305403	0.0568317	0.298846
-0.029274	2.7758	-2.94548	0.00371151	0.0989227	-3.41087	ENSG00000120093	HOXB3	3213	HOXB3	-0.0233329	0.0402786	0.269498
-0.0259246	3.75628	-2.94527	0.00371396	0.0989227	-3.41148	ENSG00000111859	NEDD9	4739	NEDD9	-0.0156402	0.0402457	0.269498
0.0116364	6.20208	2.94504	0.00371653	0.0989227	-3.41211	ENSG00000051382	PIK3CB	5291	PIK3CB	0.00595403	0.0839636	0.338043
-0.0381242	4.32956	-2.94367	0.00373221	0.0990987	-3.41596	ENSG00000171914	TLN2	83660	TLN2	-0.0251385	0.0127597	0.207676
-0.0334796	-0.63627	-2.94314	0.00373827	0.0990987	-3.41745	ENSG00000184905	TCEAL2	140597	TCEAL2	-0.0670657	1.02381e-06	0.00524125
0.0124421	7.35719	2.94277	0.0037425	0.0990987	-3.41848	ENSG00000162923	WDR26	80232	WDR26	0.00375762	0.186818	0.463739
-0.0364235	2.57898	-2.94093	0.00376358	0.0993579	-3.42363	ENSG00000129757	CDKN1C	1028	CDKN1C	-0.0218257	0.0277973	0.247482
0.0127875	5.65682	2.94079	0.00376522	0.0993579	-3.42403	ENSG00000154710	RABGEF1	27342	RABGEF1	0.0100817	0.00292235	0.187287
-0.0422687	3.2944	-2.93864	0.00379002	0.0998408	-3.43004	ENSG00000079337	RAPGEF3	10411	RAPGEF3	-0.0278842	0.0344703	0.261309
-0.0255592	2.32361	-2.93764	0.00380161	0.0999746	-3.43283	ENSG00000184867	ARMCX2	9823	ARMCX2	-0.01499	0.0390393	0.267998
0.0131893	6.36508	2.93606	0.00382004	0.100173	-3.43725	ENSG00000126858	RHOT1	55288	RHOT1	0.00298681	0.361424	0.628624
0.0113054	4.48122	2.93563	0.00382511	0.100173	-3.43847	ENSG00000164305	CASP3	836	CASP3	0.0036766	0.256423	0.536678
-0.0477958	2.29119	-2.93521	0.00382996	0.100173	-3.43963	ENSG00000122756	CNTFR	1271	CNTFR	-0.0453227	0.00144327	0.170477
0.0119713	6.90791	2.93452	0.00383811	0.100173	-3.44157	ENSG00000109670	FBXW7	55294	FBXW7	0.00245971	0.552612	0.765424
-0.0132587	2.99124	-2.9342	0.00384177	0.100173	-3.44245	ENSG00000112425	EPM2A	7957	EPM2A	-0.00278812	0.463367	0.704407
-0.0275928	5.01738	-2.93348	0.00385022	0.100223	-3.44445	ENSG00000111885	MAN1A1	4121	MAN1A1	0.00552905	0.502697	0.732164
-0.0434732	0.912971	-2.93169	0.00387132	0.100475	-3.44946	ENSG00000101331	CCM2L	140706	CCM2L	-0.00854212	0.496758	0.727215
0.0084281	5.5455	2.93113	0.00387803	0.100475	-3.45104	ENSG00000112339	HBS1L	10767	HBS1L	0.00581686	0.016213	0.214765
-0.0319024	4.18308	-2.931	0.00387953	0.100475	-3.45139	ENSG00000108960	MMD	23531	MMD	-0.0109333	0.232745	0.513106
-0.0147084	3.61522	-2.92843	0.00391009	0.100838	-3.45857	ENSG00000112561	TFEB	7942	TFEB	-0.00410325	0.395363	0.654604
-0.0178308	3.80131	-2.9266	0.00393194	0.100838	-3.46367	ENSG00000101400	SNTA1	6640	SNTA1	-0.00460516	0.38606	0.648054
0.00783367	6.98979	2.92657	0.00393225	0.100838	-3.46374	ENSG00000086232	EIF2AK1	27102	EIF2AK1	0.00178518	0.473337	0.711876
-0.00893879	5.63014	-2.92608	0.00393821	0.100838	-3.46513	ENSG00000110931	CAMKK2	10645	CAMKK2	0.000879341	0.695549	0.850767
-0.0398925	2.76175	-2.92506	0.00395044	0.100838	-3.46796	ENSG00000198844	ARHGEF15	22899	ARHGEF15	-0.0204463	0.0812008	0.33337
-0.0235475	1.96045	-2.92502	0.00395085	0.100838	-3.46806	ENSG00000167363	FN3K	64122	FN3K	-0.0175071	0.0137518	0.212325
-0.0185628	1.69246	-2.92498	0.00395133	0.100838	-3.46817	ENSG00000164674	SYTL3	94120	SYTL3	-0.0119556	0.0483372	0.285634
0.0367381	-0.473732	2.92498	0.00395139	0.100838	-3.46818	ENSG00000151704	KCNJ1	3758	KCNJ1	-0.036894	0.0159484	0.214765
0.0472523	2.7941	2.92488	0.00395262	0.100838	-3.46847	ENSG00000182230	NA	NA	ENSG00000182230	0.00270519	0.84615	0.929875
-0.0298645	1.30325	-2.92212	0.00398596	0.101091	-3.47615	ENSG00000115363	EVA1A	84141	EVA1A	-0.0291265	0.0161459	0.214765
0.0245324	1.24575	2.92209	0.00398631	0.101091	-3.47623	ENSG00000233680	HNRNPA1P27	NA	HNRNPA1P27	0.0125471	0.0648831	0.311886
-0.0285055	6.13175	-2.92201	0.00398725	0.101091	-3.47644	ENSG00000143153	ATP1B1	481	ATP1B1	-0.00783477	0.540166	0.7567
-0.0449662	2.75981	-2.92188	0.00398887	0.101091	-3.47681	ENSG00000130303	BST2	684	BST2	0.000852801	0.951778	0.979719
0.0167711	7.52332	2.92101	0.00399944	0.101192	-3.47924	ENSG00000066322	ELOVL1	64834	ELOVL1	0.00866592	0.0993515	0.359999
-0.0156899	5.52988	-2.91971	0.00401529	0.101426	-3.48285	ENSG00000134954	ETS1	2113	ETS1	-0.00281168	0.517485	0.741098
0.00905478	5.3246	2.91764	0.00404066	0.101899	-3.48861	ENSG00000147419	CCDC25	55246	CCDC25	0.00338488	0.224859	0.503821
-0.0317026	3.54509	-2.91563	0.00406543	0.102073	-3.4942	ENSG00000124785	NRN1	51299	NRN1	-0.0138572	0.137523	0.408532
-0.0391851	0.103732	-2.91531	0.00406941	0.102073	-3.49509	ENSG00000132874	SLC14A2	8170	SLC14A2	-0.0141866	0.247674	0.528525
-0.0366111	2.6974	-2.91481	0.00407553	0.102073	-3.49646	ENSG00000158555	GDPD5	81544	GDPD5	-0.0275431	0.0195875	0.225729
-0.044906	2.26107	-2.91452	0.00407913	0.102073	-3.49727	ENSG00000187800	PEAR1	375033	PEAR1	-0.0124255	0.377828	0.640725
-0.0433652	-1.97023	-2.91426	0.00408231	0.102073	-3.49799	ENSG00000015520	NPC1L1	29881	NPC1L1	-0.01124	0.363807	0.630326
-0.0232505	4.70345	-2.91385	0.00408744	0.102073	-3.49913	ENSG00000136999	CCN3	4856	CCN3	0.00148138	0.844241	0.929053
0.0288207	4.48611	2.91247	0.00410459	0.102335	-3.50296	ENSG00000154127	UBASH3B	84959	UBASH3B	0.0148803	0.0568706	0.298846
0.0101529	4.73822	2.91174	0.00411369	0.102396	-3.50498	ENSG00000077585	GPR137B	7107	GPR137B	0.00614739	0.031902	0.257718
-0.040287	1.56711	-2.91111	0.00412153	0.102425	-3.50672	ENSG00000143867	OSR1	130497	OSR1	-0.0402548	0.0101643	0.201501
0.00741047	5.86976	2.90987	0.00413714	0.10251	-3.51018	ENSG00000105819	PMPCB	9512	PMPCB	0.00248985	0.25543	0.536062
0.0133718	8.40762	2.90879	0.00415066	0.10251	-3.51316	ENSG00000213853	EMP2	2013	EMP2	0.00776704	0.0842553	0.338387
-0.00903442	4.7102	-2.90829	0.00415703	0.10251	-3.51456	ENSG00000006756	ARSD	414	ARSD	-0.00218931	0.424622	0.67518
0.0157307	3.72434	2.90793	0.00416152	0.10251	-3.51555	ENSG00000157045	NTAN1	123803	NTAN1	0.00073076	0.887279	0.950864
0.0252556	1.3382	2.90764	0.00416522	0.10251	-3.51636	ENSG00000113946	CLDN16	10686	CLDN16	-0.0088603	0.218877	0.498443
-0.0156567	4.68838	-2.90713	0.00417161	0.10251	-3.51776	ENSG00000151240	DIP2C	22982	DIP2C	-0.0126845	0.00237101	0.172378
-0.0345657	0.100467	-2.90686	0.00417512	0.10251	-3.51853	ENSG00000150048	CLEC1A	51267	CLEC1A	-0.0187997	0.0787909	0.330284
-0.0437599	1.76758	-2.9066	0.00417836	0.10251	-3.51924	ENSG00000088992	TESC	54997	TESC	-0.0312939	0.0582617	0.301884
-0.0357271	2.59915	-2.90415	0.00420949	0.102938	-3.52602	ENSG00000137441	FGFBP2	83888	FGFBP2	-0.0198672	0.11941	0.38649
-0.0140155	5.80727	-2.90397	0.00421179	0.102938	-3.52652	ENSG00000160408	ST6GALNAC6	30815	ST6GALNAC6	0.0016537	0.635381	0.813571
0.0288032	-0.851496	2.90365	0.00421592	0.102938	-3.52741	ENSG00000229544	NKX1-2	390010	NKX1-2	0.0141968	0.146193	0.417735
-0.0274887	9.49569	-2.90206	0.00423626	0.103271	-3.53181	ENSG00000171346	KRT15	3866	KRT15	-0.0386992	0.000168383	0.123144
-0.0221396	1.26059	-2.90146	0.00424399	0.103295	-3.53347	ENSG00000182771	GRID1	2894	GRID1	-0.0218813	0.00302011	0.187287
-0.0209056	4.10259	-2.9002	0.00426015	0.103442	-3.53695	ENSG00000159216	RUNX1	861	RUNX1	-0.0208606	0.0247046	0.238549
-0.0294072	5.20741	-2.89994	0.0042635	0.103442	-3.53766	ENSG00000124225	PMEPA1	56937	PMEPA1	-0.00858903	0.310673	0.584137
0.0367517	-1.51764	2.89932	0.00427151	0.103452	-3.53938	ENSG00000164485	IL22RA2	116379	IL22RA2	0.0120106	0.320173	0.592019
0.0170607	5.61246	2.89887	0.0042774	0.103452	-3.54064	ENSG00000154642	C21orf91	54149	C21orf91	0.00580513	0.215135	0.493583
0.0180258	5.56576	2.89787	0.00429036	0.103533	-3.5434	ENSG00000111405	ENDOU	8909	ENDOU	0.0161378	0.0383769	0.266814
-0.0397158	2.90396	-2.89757	0.00429423	0.103533	-3.54422	ENSG00000177685	CRACR2B	283229	CRACR2B	-0.0469614	0.00897582	0.201501
-0.0400679	2.47028	-2.89696	0.00430219	0.103563	-3.54592	ENSG00000159212	CLIC6	54102	CLIC6	-0.0235786	0.0900323	0.347871
0.0327425	1.29142	2.89491	0.00432883	0.104041	-3.55155	ENSG00000187170	LCE4A	199834	LCE4A	0.0226499	0.110335	0.374509
-0.0437549	5.43259	-2.89415	0.00433882	0.104118	-3.55366	ENSG00000143248	RGS5	8490	RGS5	-0.0265956	0.0800801	0.332521
0.0175436	4.67005	2.89144	0.0043745	0.104611	-3.56113	ENSG00000130475	FCHO1	23149	FCHO1	0.0048056	0.454834	0.698386
-0.0138167	4.09363	-2.89107	0.00437937	0.104611	-3.56215	ENSG00000103024	NME3	4832	NME3	-0.00325612	0.722666	0.865463
0.032361	5.97133	2.8906	0.00438564	0.104611	-3.56345	ENSG00000125571	IL37	27178	IL37	0.00896151	0.623387	0.806337
-0.0358848	4.96912	-2.89053	0.0043866	0.104611	-3.56365	ENSG00000198624	CCDC69	26112	CCDC69	-0.00464768	0.629488	0.809787
0.0105145	5.01789	2.88907	0.00440596	0.10491	-3.56768	ENSG00000130311	DDA1	79016	DDA1	0.00683796	0.0320195	0.258004
-0.0444758	3.52965	-2.88826	0.00441676	0.105004	-3.56991	ENSG00000186642	PDE2A	5138	PDE2A	-0.00807667	0.528744	0.74905
0.0316515	4.20154	2.88211	0.00449936	0.106803	-3.58682	ENSG00000089723	OTUB2	78990	OTUB2	0.0190866	0.0447962	0.279242
0.027369	0.59515	2.87976	0.00453137	0.107328	-3.59329	ENSG00000214711	CAPN14	440854	CAPN14	-0.00642814	0.503951	0.733199
0.0180752	5.2489	2.87837	0.00455032	0.107328	-3.59709	ENSG00000137628	DDX60	55601	DDX60	0.0125266	0.0221418	0.231552
0.014403	5.43507	2.87816	0.0045533	0.107328	-3.59769	ENSG00000138271	GPR87	53836	GPR87	0.00891553	0.0367087	0.264212
0.0154292	0.853131	2.87812	0.00455372	0.107328	-3.59777	ENSG00000197279	ZNF165	7718	ZNF165	0.0110285	0.0521152	0.291596
0.0103891	7.05111	2.87793	0.00455644	0.107328	-3.59832	ENSG00000070159	PTPN3	5774	PTPN3	0.00392137	0.217623	0.496916
-0.0467137	-0.072219	-2.87698	0.00456939	0.107399	-3.60091	ENSG00000184005	ST6GALNAC3	256435	ST6GALNAC3	-0.0184732	0.105673	0.368094
-0.0229728	5.41657	-2.87618	0.00458047	0.107399	-3.60312	ENSG00000173482	PTPRM	5797	PTPRM	-0.0110622	0.090953	0.349563
-0.00966468	5.43692	-2.87573	0.00458663	0.107399	-3.60434	ENSG00000178605	GTPBP6	8225	GTPBP6	0.00443778	0.503987	0.733199
-0.023031	4.95755	-2.87567	0.00458744	0.107399	-3.60451	ENSG00000137642	SORL1	6653	SORL1	-0.0238124	0.00509581	0.191152
0.010627	8.27593	2.87394	0.00461134	0.10742	-3.60924	ENSG00000126777	KTN1	3895	KTN1	0.00720432	0.0323273	0.258374
-0.0267068	3.12231	-2.87351	0.00461738	0.10742	-3.61044	ENSG00000143850	PLEKHA6	22874	PLEKHA6	-0.0131361	0.113297	0.377729
0.0129156	7.43407	2.87295	0.0046251	0.10742	-3.61196	ENSG00000116667	C1orf21	81563	C1orf21	0.0110207	0.00670468	0.195992
0.0187118	5.57357	2.87281	0.00462713	0.10742	-3.61236	ENSG00000184459	BPIFC	254240	BPIFC	0.0121175	0.0509575	0.2895
-0.0246459	4.23233	-2.87195	0.00463909	0.10742	-3.61472	ENSG00000049323	LTBP1	4052	LTBP1	-0.0143247	0.169099	0.44474
-0.0147756	3.36407	-2.87168	0.00464278	0.10742	-3.61544	ENSG00000143578	CREB3L4	148327	CREB3L4	-0.00972579	0.0451734	0.279242
0.0139373	3.44009	2.8716	0.004644	0.10742	-3.61568	ENSG00000126460	PRRG2	5639	PRRG2	0.0160803	0.000116485	0.109635
-0.0343816	-0.294456	-2.87158	0.00464427	0.10742	-3.61574	ENSG00000197046	SIGLEC15	284266	SIGLEC15	-0.0227103	0.0729897	0.321985
-0.057365	0.668056	-2.87104	0.00465176	0.107431	-3.6172	ENSG00000078549	ADCYAP1R1	117	ADCYAP1R1	-0.0547623	0.00818782	0.201501
-0.0247198	2.78773	-2.86985	0.00466846	0.107641	-3.62047	ENSG00000131634	TMEM204	79652	TMEM204	-0.0208028	0.013963	0.212655
-0.0382968	5.44253	-2.86939	0.00467487	0.107641	-3.62172	ENSG00000112769	LAMA4	3910	LAMA4	-0.017029	0.110811	0.375075
-0.0171105	3.10526	-2.86839	0.004689	0.107722	-3.62447	ENSG00000117280	RAB29	8934	RAB29	-0.00812763	0.0496387	0.287626
-0.0173264	2.7918	-2.86814	0.0046924	0.107722	-3.62514	ENSG00000126091	ST3GAL3	6487	ST3GAL3	-0.0124514	0.00607711	0.192693
-0.0280549	3.9819	-2.86727	0.00470477	0.107845	-3.62754	ENSG00000152952	PLOD2	5352	PLOD2	-0.00772444	0.333893	0.604004
-0.0281504	2.31385	-2.86629	0.00471863	0.107849	-3.63022	ENSG00000149798	CDC42EP2	10435	CDC42EP2	-0.00261886	0.761278	0.883887
0.0161166	9.34874	2.86626	0.00471901	0.107849	-3.63029	ENSG00000133710	SPINK5	11005	SPINK5	0.010477	0.0790769	0.330495
0.0108867	3.70328	2.86533	0.00473217	0.107989	-3.63283	ENSG00000215160	OR7E122P	NA	OR7E122P	0.000184693	0.959843	0.982949
0.0139757	5.47831	2.86285	0.0047675	0.108634	-3.63961	ENSG00000172345	STARD5	80765	STARD5	0.0138062	0.00354107	0.187287
-0.0600481	-0.678148	-2.86178	0.00478289	0.108695	-3.64255	ENSG00000167614	TTYH1	57348	TTYH1	-0.0246025	0.184429	0.461238
0.0089596	5.98854	2.86168	0.00478433	0.108695	-3.64282	ENSG00000187239	FNBP1	23048	FNBP1	0.00291418	0.265094	0.544628
-0.0245185	0.466363	-2.85987	0.00481037	0.109125	-3.64777	ENSG00000143479	DYRK3	8444	DYRK3	-0.00856103	0.170593	0.446257
-0.0321828	3.12943	-2.8588	0.00482567	0.109135	-3.65066	ENSG00000162545	CAMK2N1	55450	CAMK2N1	-0.0315358	0.0156579	0.214765
-0.0152054	5.69554	-2.85851	0.00482987	0.109135	-3.65146	ENSG00000162337	LRP5	4041	LRP5	-0.00741106	0.207518	0.485611
-0.0271463	3.94256	-2.85774	0.00484115	0.109135	-3.65358	ENSG00000144724	PTPRG	5793	PTPRG	-0.00655793	0.371446	0.636611
0.00769432	4.46595	2.85754	0.00484402	0.109135	-3.65412	ENSG00000168887	C2orf68	388969	C2orf68	0.000811614	0.724694	0.866381
0.0183097	6.66522	2.85738	0.00484636	0.109135	-3.65456	ENSG00000108244	KRT23	25984	KRT23	0.015422	0.00938463	0.201501
-0.0151197	2.5371	-2.8563	0.00486195	0.109326	-3.65749	ENSG00000099330	OCEL1	79629	OCEL1	-0.000669093	0.861306	0.936968
-0.014153	2.81364	-2.85291	0.00491162	0.110059	-3.66675	ENSG00000173581	CCDC106	29903	CCDC106	-0.00143541	0.743685	0.875442
0.0111285	6.55543	2.85266	0.00491517	0.110059	-3.66741	ENSG00000101782	RIOK3	8780	RIOK3	0.00420847	0.123451	0.391244
-0.0247827	2.14406	-2.8526	0.00491605	0.110059	-3.66757	ENSG00000186377	CYP4X1	260293	CYP4X1	-4.32154e-05	0.996647	0.998141
-0.0289692	3.35451	-2.85138	0.00493402	0.110301	-3.67089	ENSG00000117461	PIK3R3	8503	PIK3R3	-0.0153061	0.148929	0.421516
-0.0350699	1.78776	-2.85049	0.00494716	0.110434	-3.67332	ENSG00000153162	BMP6	654	BMP6	-0.0147232	0.203036	0.480048
0.00864285	5.37892	2.84785	0.00498632	0.111146	-3.6805	ENSG00000119979	DENND10	404636	DENND10	0.0076	0.00887106	0.201501
-0.0402331	3.09038	-2.84522	0.00502575	0.111863	-3.68767	ENSG00000161281	COX7A1	1346	COX7A1	-0.0216854	0.0651426	0.312007
0.0136966	4.52224	2.84456	0.00503558	0.11192	-3.68945	ENSG00000070190	DAPP1	27071	DAPP1	0.00766287	0.126174	0.393263
0.0319567	7.54685	2.84322	0.00505583	0.112207	-3.6931	ENSG00000196734	LCE1B	353132	LCE1B	0.0189937	0.134378	0.404207
0.00860915	7.64195	2.84242	0.00506792	0.112313	-3.69528	ENSG00000078618	NRDC	4898	NRDC	0.00748059	0.0117638	0.204195
-0.0845476	5.23664	-2.83999	0.00510473	0.112602	-3.70187	ENSG00000123689	G0S2	50486	G0S2	-0.0600825	0.0578606	0.301776
-0.0274579	2.07358	-2.83987	0.00510649	0.112602	-3.70218	ENSG00000122778	KIAA1549	57670	KIAA1549	-0.0344091	0.00211903	0.172378
-0.0516485	-0.172832	-2.83956	0.00511119	0.112602	-3.70302	ENSG00000171596	NMUR1	10316	NMUR1	-0.0256763	0.0809105	0.333002
0.0173442	3.39523	2.83907	0.00511874	0.112602	-3.70436	ENSG00000146263	MMS22L	253714	MMS22L	-0.00228366	0.556882	0.768502
-0.0128116	6.19317	-2.83889	0.00512142	0.112602	-3.70484	ENSG00000127884	ECHS1	1892	ECHS1	-0.00232324	0.456945	0.700097
-0.0423027	-1.00134	-2.83833	0.00513007	0.112602	-3.70637	ENSG00000189420	ZFP92	139735	ZFP92	-0.00832912	0.536093	0.753345
-0.0397406	0.761445	-2.83818	0.00513227	0.112602	-3.70676	ENSG00000185274	GALNT17	64409	GALNT17	-0.0458178	0.00816202	0.201501
0.0157668	6.04083	2.83758	0.00514141	0.11263	-3.70838	ENSG00000167769	ACER1	125981	ACER1	0.0079566	0.149929	0.423119
-0.0168323	3.11218	-2.83714	0.00514822	0.11263	-3.70959	ENSG00000187840	EIF4EBP1	1978	EIF4EBP1	0.00426467	0.518522	0.741805
-0.0495089	-0.504108	-2.83658	0.00515686	0.112659	-3.71111	ENSG00000185737	NRG3	10718	NRG3	-0.0434263	0.0302703	0.253884
-0.0123262	4.42149	-2.83572	0.00516999	0.112785	-3.71343	ENSG00000198369	SPRED2	200734	SPRED2	-0.00392818	0.266669	0.546001
0.0144464	7.12414	2.8324	0.00522141	0.113579	-3.72243	ENSG00000131037	EPS8L1	54869	EPS8L1	0.00833446	0.136732	0.40799
0.0090964	4.13654	2.83172	0.00523196	0.113579	-3.72427	ENSG00000133997	MED6	10001	MED6	0.00790064	0.00140565	0.170477
-0.0367227	5.78481	-2.83068	0.00524813	0.113579	-3.72708	ENSG00000197043	ANXA6	309	ANXA6	-0.0152939	0.155036	0.429451
0.025706	5.47475	2.83062	0.00524902	0.113579	-3.72723	ENSG00000100292	HMOX1	3162	HMOX1	0.0236945	0.00415114	0.188834
-0.0299841	5.42852	-2.83062	0.00524915	0.113579	-3.72726	ENSG00000099250	NRP1	8829	NRP1	-0.0119569	0.132445	0.401836
-0.0444906	3.57952	-2.83023	0.00525512	0.113579	-3.72829	ENSG00000042286	AIFM2	84883	AIFM2	-0.0332508	0.0103284	0.201501
-0.0303308	1.38836	-2.83004	0.00525814	0.113579	-3.72881	ENSG00000091831	ESR1	2099	ESR1	-0.00948615	0.235954	0.516355
-0.0290893	1.98375	-2.82783	0.00529285	0.114168	-3.7348	ENSG00000114547	ROPN1B	152015	ROPN1B	-0.0367446	0.00409089	0.188834
-0.0437672	-0.621384	-2.82677	0.00530943	0.114365	-3.73764	ENSG00000163873	GRIK3	2899	GRIK3	-0.0581703	0.00124608	0.170477
0.00882407	7.8092	2.82558	0.00532834	0.114524	-3.74088	ENSG00000012822	CALCOCO1	57658	CALCOCO1	0.00484742	0.176464	0.452832
-0.0401491	4.14988	-2.82536	0.00533172	0.114524	-3.74145	ENSG00000173918	C1QTNF1	114897	C1QTNF1	-0.0164859	0.132549	0.401993
-0.0411421	-0.10163	-2.82457	0.00534428	0.114537	-3.74359	ENSG00000154016	GRAP	10750	GRAP	0.00354665	0.779204	0.895199
0.0150735	3.31044	2.82438	0.00534724	0.114537	-3.7441	ENSG00000174500	GCSAM	257144	GCSAM	-0.00662431	0.349423	0.618924
-0.0327994	4.13587	-2.82308	0.00536792	0.11482	-3.74761	ENSG00000103876	FAH	2184	FAH	-0.0211305	0.0251373	0.238749
-0.0211961	2.00058	-2.82047	0.00540964	0.115448	-3.75465	ENSG00000144959	NCEH1	57552	NCEH1	-0.00635807	0.459093	0.701638
-0.0413212	3.11035	-2.8203	0.00541231	0.115448	-3.7551	ENSG00000149564	ESAM	90952	ESAM	-0.00640878	0.62321	0.806272
0.0200986	2.22163	2.81835	0.00544371	0.115918	-3.76036	ENSG00000105613	MAST1	22983	MAST1	0.00143084	0.844143	0.929053
0.0150413	5.53885	2.818	0.00544945	0.115918	-3.76131	ENSG00000116906	GNPAT	8443	GNPAT	0.00284767	0.584098	0.783868
-0.0526801	2.9679	-2.81657	0.0054725	0.115927	-3.76515	ENSG00000164330	EBF1	1879	EBF1	-0.0321673	0.0677125	0.31608
-0.0112682	3.55411	-2.81646	0.00547441	0.115927	-3.76547	ENSG00000169955	ZNF747	65988	ZNF747	-0.00116653	0.730273	0.86988
0.0115375	6.41042	2.81624	0.00547792	0.115927	-3.76605	ENSG00000034713	GABARAPL2	11345	GABARAPL2	0.00784569	0.0152816	0.214765
-0.0196761	2.49281	-2.81611	0.00548006	0.115927	-3.76641	ENSG00000187068	C3orf70	285382	C3orf70	-0.0084332	0.203713	0.480736
-0.0797221	0.89931	-2.81482	0.00550101	0.116155	-3.76988	ENSG00000173208	ABCD2	225	ABCD2	-0.0397994	0.156855	0.431281
0.0166295	6.42585	2.81451	0.00550597	0.116155	-3.77069	ENSG00000181104	F2R	2149	F2R	-0.00376184	0.470643	0.709831
0.00779078	5.06865	2.81274	0.00553495	0.116606	-3.77547	ENSG00000103591	AAGAB	79719	AAGAB	0.00463365	0.0621784	0.308143
0.0167172	7.54557	2.81198	0.00554747	0.11671	-3.77752	ENSG00000113161	HMGCR	3156	HMGCR	0.0105771	0.0510994	0.2895
0.0136407	4.53157	2.81139	0.00555704	0.116739	-3.77909	ENSG00000125629	INSIG2	51141	INSIG2	0.00255693	0.504181	0.733259
-0.0211343	1.14692	-2.81067	0.00556898	0.116739	-3.78104	ENSG00000196371	FUT4	2526	FUT4	-0.010565	0.0912322	0.350111
0.0109484	5.77736	2.81051	0.00557165	0.116739	-3.78147	ENSG00000163655	GMPS	8833	GMPS	0.00975432	0.0062554	0.192693
-0.0290168	5.81388	-2.80745	0.00562229	0.117639	-3.78969	ENSG00000111716	LDHB	3945	LDHB	-0.0123387	0.109525	0.373309
-0.0214529	-0.00312715	-2.80538	0.00565674	0.117984	-3.79524	ENSG00000127533	F2RL3	9002	F2RL3	-0.007457	0.279789	0.558053
0.0138978	7.01339	2.80474	0.00566738	0.117984	-3.79695	ENSG00000189143	CLDN4	1364	CLDN4	0.0059322	0.277364	0.556336
-0.0351829	1.07938	-2.80469	0.0056683	0.117984	-3.7971	ENSG00000164879	CA3	761	CA3	-0.0251563	0.00848754	0.201501
-0.0271489	3.76865	-2.80461	0.0056695	0.117984	-3.79729	ENSG00000132970	WASF3	10810	WASF3	-0.0180211	0.028412	0.249789
0.0108877	4.34403	2.80376	0.00568383	0.118122	-3.79958	ENSG00000226742	HSBP1L1	440498	HSBP1L1	0.00321184	0.271673	0.550978
-0.03525	0.36898	-2.80322	0.00569282	0.118149	-3.80102	ENSG00000182168	UNC5C	8633	UNC5C	-0.0256683	0.0640603	0.311087
0.0216553	5.89843	2.80199	0.00571358	0.118213	-3.80433	ENSG00000160588	MPZL3	196264	MPZL3	0.0106845	0.0916641	0.350717
0.0255912	-0.363188	2.80163	0.00571962	0.118213	-3.80529	ENSG00000172146	OR1A1	8383	OR1A1	-0.00735799	0.32913	0.59976
-0.0194695	2.91109	-2.80134	0.00572461	0.118213	-3.80608	ENSG00000074219	TEAD2	8463	TEAD2	-0.0133047	0.0396111	0.269
0.017418	6.61086	2.80097	0.00573075	0.118213	-3.80705	ENSG00000047365	ARAP2	116984	ARAP2	0.00998677	0.0255381	0.23985
0.0286591	6.66032	2.80076	0.00573441	0.118213	-3.80763	ENSG00000169509	CRCT1	54544	CRCT1	0.0235295	0.0209363	0.228463
0.0144201	6.05071	2.79986	0.00574966	0.118369	-3.81004	ENSG00000144063	MALL	7851	MALL	0.0138567	0.00839127	0.201501
0.0258754	8.6025	2.79894	0.00576517	0.118495	-3.81249	ENSG00000178363	CALML3	810	CALML3	0.0201153	0.121872	0.388969
-0.0227332	2.52213	-2.79859	0.00577119	0.118495	-3.81344	ENSG00000119661	DNAL1	83544	DNAL1	-0.0122336	0.0241785	0.237729
-0.0284031	3.291	-2.79618	0.00581236	0.119018	-3.81989	ENSG00000127528	KLF2	10365	KLF2	-0.0060494	0.54098	0.757165
-0.0327559	3.26782	-2.79605	0.00581458	0.119018	-3.82024	ENSG00000104368	PLAT	5327	PLAT	0.00173639	0.88624	0.950546
-0.0233858	3.21968	-2.79573	0.00581994	0.119018	-3.82108	ENSG00000152284	TCF7L1	83439	TCF7L1	-0.0211757	0.0122142	0.204957
-0.0101057	5.35673	-2.79523	0.00582863	0.119037	-3.82243	ENSG00000146729	NIPSNAP2	2631	NIPSNAP2	-0.00535535	0.0883797	0.345994
-0.0405528	-0.416623	-2.7939	0.00585151	0.119346	-3.82599	ENSG00000267508	ZNF285	26974	ZNF285	0.00328963	0.788443	0.900224
0.0270855	2.05902	2.79306	0.00586603	0.119468	-3.82824	ENSG00000215472	RPL17-C18orf32	100526842	RPL17-C18orf32	-0.00848436	0.20866	0.486873
-0.0320934	3.8741	-2.79265	0.00587305	0.119468	-3.82932	ENSG00000069431	ABCC9	10060	ABCC9	-0.0263903	0.0106405	0.201501
-0.0240377	9.49885	-2.79187	0.00588655	0.119471	-3.83141	ENSG00000148180	GSN	2934	GSN	-0.00446935	0.538891	0.755895
-0.0319121	4.83555	-2.79174	0.00588877	0.119471	-3.83175	ENSG00000125398	SOX9	6662	SOX9	-0.0355654	0.00813199	0.201501
0.013275	4.00572	2.78936	0.0059302	0.120153	-3.83811	ENSG00000107362	ABHD17B	51104	ABHD17B	0.0103309	0.0090916	0.201501
-0.0438401	-0.327708	-2.78738	0.00596488	0.120399	-3.84341	ENSG00000164736	SOX17	64321	SOX17	-0.0206578	0.187959	0.465145
0.0173179	5.32779	2.78708	0.00597009	0.120399	-3.8442	ENSG00000154429	CCSAP	126731	CCSAP	0.00416576	0.363584	0.63024
-0.0223703	7.66205	-2.78705	0.00597055	0.120399	-3.84427	ENSG00000105974	CAV1	857	CAV1	-0.0103501	0.106995	0.369848
-0.146645	-2.71574	-2.78682	0.00597466	0.120399	-3.84489	ENSG00000260075	NSFP1	474170	NSFP1	0.0817236	0.0701975	0.318397
0.0116792	4.57804	2.78529	0.00600159	0.120399	-3.84897	ENSG00000169826	CSGALNACT2	55454	CSGALNACT2	0.00249972	0.489682	0.722327
-0.0131641	5.58613	-2.78504	0.00600601	0.120399	-3.84964	ENSG00000165672	PRDX3	10935	PRDX3	-0.00689341	0.0378256	0.266003
-0.0521342	2.62621	-2.785	0.00600661	0.120399	-3.84973	ENSG00000186868	MAPT	4137	MAPT	0.0471521	0.00145413	0.170477
0.0118947	4.46628	2.78446	0.00601616	0.120399	-3.85117	ENSG00000121350	PYROXD1	79912	PYROXD1	0.00128129	0.694784	0.850408
-0.0124186	5.35871	-2.78444	0.00601663	0.120399	-3.85125	ENSG00000083444	PLOD1	5351	PLOD1	0.00145954	0.701834	0.854036
-0.00827595	6.2518	-2.78404	0.00602355	0.120399	-3.85229	ENSG00000100412	ACO2	50	ACO2	0.00168078	0.566847	0.773001
0.0169388	3.98458	2.78376	0.00602857	0.120399	-3.85304	ENSG00000178075	GRAMD1C	54762	GRAMD1C	0.00719457	0.16238	0.436953
0.00923349	6.00075	2.78135	0.00607137	0.12108	-3.85946	ENSG00000105856	HBP1	26959	HBP1	0.00641515	0.0841556	0.338342
0.0154576	7.03744	2.78094	0.0060787	0.12108	-3.86056	ENSG00000154639	CXADR	1525	CXADR	0.0104576	0.0190237	0.223816
-0.0377002	-0.475983	-2.78051	0.00608632	0.12108	-3.86169	ENSG00000236699	ARHGEF38	54848	ARHGEF38	-0.0262205	0.0392093	0.268271
0.023078	5.01919	2.77979	0.00609918	0.121179	-3.86361	ENSG00000122643	NT5C3A	51251	NT5C3A	0.0225663	0.000915731	0.167136
0.0104365	6.17252	2.77899	0.00611362	0.121291	-3.86575	ENSG00000127947	PTPN12	5782	PTPN12	0.0051158	0.0799908	0.332463
-0.0145024	4.8554	-2.77853	0.00612183	0.121291	-3.86697	ENSG00000198380	GFPT1	2673	GFPT1	-0.00606781	0.171128	0.446955
-0.0410483	-0.800144	-2.77778	0.00613521	0.121291	-3.86895	ENSG00000119283	TRIM67	440730	TRIM67	-0.019122	0.109317	0.373165
0.0148738	6.53514	2.77772	0.00613644	0.121291	-3.86913	ENSG00000112406	HECA	51696	HECA	0.00787056	0.0136544	0.211978
-0.0898781	5.11637	-2.77611	0.00616539	0.121707	-3.8734	ENSG00000187288	CIDEC	63924	CIDEC	-0.0718327	0.0486145	0.286083
0.0119432	5.7515	2.77518	0.0061823	0.121884	-3.87588	ENSG00000172175	MALT1	10892	MALT1	0.00606626	0.0461705	0.279537
-0.0175217	3.29231	-2.77349	0.00621288	0.122297	-3.88036	ENSG00000186654	PRR5	55615	PRR5	-0.00281859	0.668411	0.835405
-0.0265213	4.6857	-2.77301	0.00622164	0.122297	-3.88164	ENSG00000221963	APOL6	80830	APOL6	0.00654694	0.441668	0.688095
0.014841	5.59478	2.77271	0.00622715	0.122297	-3.88244	ENSG00000196937	FAM3C	10447	FAM3C	0.00371591	0.393796	0.653264
0.00909209	6.39732	2.77089	0.00626031	0.12266	-3.88725	ENSG00000105176	URI1	8725	URI1	0.00483342	0.0481965	0.285424
0.0178714	7.53616	2.77076	0.00626282	0.12266	-3.88762	ENSG00000143162	CREG1	8804	CREG1	0.00491495	0.400997	0.658875
-0.0119049	5.05067	-2.76996	0.0062774	0.12266	-3.88973	ENSG00000186815	TPCN1	53373	TPCN1	-0.00991588	0.0122523	0.205202
0.0321649	1.07384	2.76995	0.00627756	0.12266	-3.88975	ENSG00000179750	APOBEC3B	9582	APOBEC3B	0.0190603	0.337657	0.607427
-0.0348133	0.655272	-2.76856	0.00630319	0.123004	-3.89344	ENSG00000068831	RASGRP2	10235	RASGRP2	-0.00669015	0.563737	0.771234
0.0245698	4.59767	2.76727	0.00632699	0.123229	-3.89686	ENSG00000158786	PLA2G2F	64600	PLA2G2F	0.0222182	0.0279511	0.247705
-0.0432819	0.299374	-2.76707	0.00633076	0.123229	-3.8974	ENSG00000137558	PI15	51050	PI15	-0.0325586	0.0314641	0.256636
0.00972838	5.93073	2.76663	0.00633881	0.12323	-3.89855	ENSG00000182208	MOB2	81532	MOB2	0.00775586	0.0235048	0.234876
0.0307395	2.69381	2.76433	0.00638158	0.123823	-3.90465	ENSG00000123405	NFE2	4778	NFE2	0.0224724	0.0722319	0.32079
0.0118941	5.62302	2.76412	0.00638543	0.123823	-3.90519	ENSG00000100997	ABHD12	26090	ABHD12	0.00357616	0.28287	0.560919
0.016706	6.42269	2.76338	0.00639934	0.123936	-3.90716	ENSG00000103811	CTSH	1512	CTSH	0.0156479	0.0185669	0.222253
-0.0450605	5.25084	-2.76246	0.00641653	0.124112	-3.9096	ENSG00000205531	NAP1L4	4676	NAP1L4	0.0083178	0.375836	0.639425
0.0168773	6.60291	2.76175	0.00642986	0.124214	-3.91148	ENSG00000115415	STAT1	6772	STAT1	0.0153684	0.0149861	0.214568
-0.0262101	6.2429	-2.75926	0.00647674	0.124962	-3.91806	ENSG00000163453	IGFBP7	3490	IGFBP7	-0.00756383	0.395626	0.654743
0.00886055	5.55894	2.75879	0.0064857	0.124978	-3.91931	ENSG00000057935	MTA3	57504	MTA3	0.00551437	0.0297181	0.253841
-0.0178143	1.67559	-2.75788	0.00650295	0.125153	-3.92172	ENSG00000176371	ZSCAN2	54993	ZSCAN2	-0.00958296	0.103037	0.365022
0.00748671	7.652	2.75699	0.00651978	0.12532	-3.92406	ENSG00000147677	EIF3H	8667	EIF3H	0.00294418	0.347991	0.61737
0.0099753	6.81139	2.75554	0.00654739	0.125432	-3.92789	ENSG00000154122	ANKH	56172	ANKH	0.00233359	0.489614	0.722327
0.0203429	1.98162	2.75465	0.00656444	0.125432	-3.93024	ENSG00000115604	IL18R1	8809	IL18R1	0.00327205	0.564721	0.771758
-0.0315917	7.95509	-2.75438	0.00656965	0.125432	-3.93096	ENSG00000123384	LRP1	4035	LRP1	-0.012554	0.230426	0.510734
-0.0191422	3.31821	-2.75388	0.00657918	0.125432	-3.93227	ENSG00000271601	LIX1L	128077	LIX1L	-0.00966367	0.0497697	0.287626
0.0101141	5.285	2.75359	0.00658464	0.125432	-3.93302	ENSG00000149179	CSTPP1	79096	CSTPP1	0.000798809	0.83683	0.924673
-0.0309722	0.325686	-2.75327	0.00659084	0.125432	-3.93388	ENSG00000134297	PLEKHA8P1	51054	PLEKHA8P1	-0.0034457	0.677722	0.840544
0.00572087	7.03137	2.75284	0.00659911	0.125432	-3.93501	ENSG00000132155	RAF1	5894	RAF1	0.00434971	0.0231357	0.233365
0.0161967	4.66256	2.75251	0.00660552	0.125432	-3.93589	ENSG00000146233	CYP39A1	51302	CYP39A1	0.00681497	0.256689	0.537
-0.0084995	6.0644	-2.75246	0.00660647	0.125432	-3.93602	ENSG00000121057	AKAP1	8165	AKAP1	-0.00141313	0.511247	0.737464
-0.0632586	1.97737	-2.75189	0.00661731	0.125432	-3.93751	ENSG00000277494	GPIHBP1	338328	GPIHBP1	-0.0376301	0.0792896	0.330815
0.00787519	6.77161	2.7516	0.00662294	0.125432	-3.93828	ENSG00000136754	ABI1	10006	ABI1	0.00519287	0.0474615	0.283408
-0.070559	6.26775	-2.75157	0.00662359	0.125432	-3.93837	ENSG00000119927	GPAM	57678	GPAM	-0.0397444	0.0923101	0.351961
-0.0452216	1.32133	-2.74835	0.00668581	0.126178	-3.94683	ENSG00000187513	GJA4	2701	GJA4	-0.024593	0.132976	0.402811
-0.0181552	2.46778	-2.74829	0.00668704	0.126178	-3.947	ENSG00000103260	METRN	79006	METRN	-0.00525149	0.625906	0.807815
-0.0156868	3.22962	-2.74826	0.00668767	0.126178	-3.94708	ENSG00000197355	UAP1L1	91373	UAP1L1	-0.0146658	0.00765457	0.201501
-0.0430959	6.43813	-2.74667	0.00671865	0.126541	-3.95127	ENSG00000134871	COL4A2	1284	COL4A2	-0.0208279	0.133068	0.402929
0.0155698	4.3135	2.74643	0.00672338	0.126541	-3.95191	ENSG00000152782	PANK1	53354	PANK1	0.0144143	0.0046328	0.188834
0.00779709	5.67391	2.74569	0.00673778	0.126631	-3.95384	ENSG00000176407	KCMF1	56888	KCMF1	0.00533967	0.0509878	0.2895
-0.0300251	2.26956	-2.74534	0.00674465	0.126631	-3.95476	ENSG00000249242	TMEM150C	441027	TMEM150C	-0.0293827	0.00134904	0.170477
0.013211	3.64569	2.74355	0.00677993	0.127138	-3.95949	ENSG00000115750	TAF1B	9014	TAF1B	0.00250877	0.496429	0.72701
-0.0362203	2.02145	-2.74152	0.00681996	0.127733	-3.96481	ENSG00000172915	NBEA	26960	NBEA	-0.0282259	0.0558522	0.297788
0.032497	6.13269	2.74026	0.0068449	0.128044	-3.96812	ENSG00000052802	MSMO1	6307	MSMO1	0.00875447	0.416214	0.669342
-0.00966773	7.81304	-2.73901	0.00686971	0.128352	-3.97139	ENSG00000135535	CD164	8763	CD164	-0.00166112	0.451483	0.695753
0.027595	3.65262	2.73751	0.00689982	0.128758	-3.97535	ENSG00000130649	CYP2E1	1571	CYP2E1	-0.00565138	0.571811	0.776084
0.0341986	1.13179	2.7366	0.00691807	0.128941	-3.97774	ENSG00000183878	UTY	7404	UTY	0.0410926	0.08639	0.342483
0.0117638	5.47989	2.73593	0.0069315	0.129035	-3.97949	ENSG00000135241	PNPLA8	50640	PNPLA8	0.00623415	0.0590199	0.303906
0.0145333	4.94828	2.73515	0.00694712	0.129169	-3.98153	ENSG00000198130	HIBCH	26275	HIBCH	0.00515207	0.2548	0.535544
0.0101846	6.31328	2.73464	0.00695736	0.129203	-3.98286	ENSG00000010017	RANBP9	10048	RANBP9	0.00651855	0.0450977	0.279242
0.0816374	-0.325051	2.73232	0.00700438	0.129919	-3.98896	ENSG00000203857	HSD3B1	3283	HSD3B1	0.0122417	0.683135	0.844193
0.017201	3.92536	2.7315	0.00702095	0.129986	-3.99109	ENSG00000111801	BTN3A3	10384	BTN3A3	0.00407954	0.489892	0.722327
0.00925142	5.88554	2.731	0.00703107	0.129986	-3.9924	ENSG00000065548	ZC3H15	55854	ZC3H15	0.00764356	0.00133344	0.170477
-0.0423933	0.0193436	-2.73089	0.00703337	0.129986	-3.99269	ENSG00000146013	GFRA3	2676	GFRA3	-0.0747105	9.50306e-05	0.109635
-0.0413538	1.97826	-2.7297	0.00705774	0.130145	-3.99582	ENSG00000198734	F5	2153	F5	-0.0294994	0.137758	0.408669
-0.0196712	4.5741	-2.72953	0.00706121	0.130145	-3.99626	ENSG00000139289	PHLDA1	22822	PHLDA1	-0.0135066	0.0877869	0.344648
-0.0855868	6.59335	-2.72918	0.00706838	0.130145	-3.99718	ENSG00000166819	PLIN1	5346	PLIN1	-0.069668	0.0482048	0.285424
0.0186943	0.959903	2.72881	0.00707584	0.130145	-3.99813	ENSG00000222047	C10orf55	414236	C10orf55	0.019511	0.00240957	0.172654
0.068286	-0.78415	2.72723	0.00710827	0.130585	-4.00227	ENSG00000221947	XKR9	389668	XKR9	0.00544698	0.774744	0.892277
0.0111355	6.38711	2.72674	0.00711828	0.130612	-4.00354	ENSG00000168288	MMADHC	27249	MMADHC	0.0098766	0.00721191	0.198852
0.0191401	5.82924	2.7261	0.00713163	0.130701	-4.00524	ENSG00000110852	CLEC2B	9976	CLEC2B	0.00220936	0.664974	0.833478
-0.0243574	2.93777	-2.72371	0.0071809	0.131447	-4.01146	ENSG00000173917	HOXB2	3212	HOXB2	-0.00633288	0.47851	0.715226
0.019635	7.98083	2.72163	0.00722416	0.131746	-4.01689	ENSG00000167754	KLK5	25818	KLK5	0.0123557	0.0649996	0.312001
-0.0621562	-0.952533	-2.72153	0.00722627	0.131746	-4.01715	ENSG00000186510	CLCNKA	1187	CLCNKA	-0.0678707	0.0106816	0.20169
0.00978806	6.70478	2.72115	0.00723437	0.131746	-4.01817	ENSG00000149100	EIF3M	10480	EIF3M	0.00656146	0.0355664	0.262866
-0.0283573	3.49355	-2.72109	0.00723557	0.131746	-4.01832	ENSG00000101955	SRPX	8406	SRPX	-0.0168771	0.0341175	0.261309
-0.0448376	2.3233	-2.72049	0.00724811	0.131746	-4.01988	ENSG00000267561		NA	ENSG00000267561	-0.0416674	0.00630843	0.192693
-0.0454976	-0.624852	-2.72046	0.00724869	0.131746	-4.01995	ENSG00000103460	TOX3	27324	TOX3	-0.0523154	0.000840313	0.167129
-0.0378611	1.78742	-2.71995	0.00725944	0.131786	-4.02129	ENSG00000122691	TWIST1	7291	TWIST1	-0.0266406	0.0356561	0.262866
-0.015852	6.64837	-2.71882	0.00728308	0.131974	-4.02423	ENSG00000090006	LTBP4	8425	LTBP4	-0.00378895	0.478907	0.715473
0.0110981	6.45074	2.71839	0.00729203	0.131974	-4.02534	ENSG00000141232	TOB1	10140	TOB1	0.000560733	0.873835	0.943435
-0.0135587	4.96871	-2.71798	0.00730082	0.131974	-4.02643	ENSG00000177303	CASKIN2	57513	CASKIN2	-0.00162983	0.738766	0.873074
-0.013611	4.14947	-2.71775	0.00730565	0.131974	-4.02703	ENSG00000175198	PCCA	5095	PCCA	-0.00612295	0.171449	0.446955
0.0356148	1.75774	2.71729	0.00731532	0.131974	-4.02822	ENSG00000146070	PLA2G7	7941	PLA2G7	-0.0134975	0.349964	0.619351
-0.0143858	3.56345	-2.717	0.0073214	0.131974	-4.02897	ENSG00000110697	PITPNM1	9600	PITPNM1	0.00961479	0.100459	0.360777
-0.0440848	1.83027	-2.71457	0.00737292	0.132732	-4.03531	ENSG00000167641	PPP1R14A	94274	PPP1R14A	-0.0409559	0.0201582	0.226185
0.0123018	6.56714	2.7142	0.00738071	0.132732	-4.03626	ENSG00000167741	GGT6	124975	GGT6	0.0102256	0.0390443	0.267998
0.0145133	3.62985	2.71377	0.00738997	0.132743	-4.0374	ENSG00000269897	COMMD3-BMI1	100532731	COMMD3-BMI1	0.0015365	0.639616	0.816895
-0.00895294	6.74675	-2.71286	0.0074094	0.132835	-4.03977	ENSG00000089154	GCN1	10985	GCN1	0.000882069	0.747307	0.876774
-0.0187197	3.64702	-2.71272	0.00741237	0.132835	-4.04013	ENSG00000115648	MLPH	79083	MLPH	-0.0119146	0.0846006	0.33896
0.0226086	2.86748	2.71187	0.00743052	0.132865	-4.04234	ENSG00000273225	FAM25BP	NA	FAM25BP	0.00732163	0.300937	0.576043
0.0111775	6.53919	2.71183	0.00743139	0.132865	-4.04245	ENSG00000196504	PRPF40A	55660	PRPF40A	0.00401481	0.168993	0.44474
0.010097	5.17597	2.70986	0.00747358	0.133464	-4.04756	ENSG00000239305	RNF103	7844	RNF103	0.00365841	0.236471	0.516847
0.0194268	5.85186	2.709	0.00749221	0.133641	-4.04981	ENSG00000014257	ACP3	55	ACP3	0.0155348	0.0148711	0.214568
0.00982105	5.88618	2.7073	0.00752889	0.13414	-4.05422	ENSG00000064115	TM7SF3	51768	TM7SF3	0.00181498	0.560151	0.769473
-0.0470052	-0.576164	-2.70453	0.00758905	0.135055	-4.06141	ENSG00000177464	GPR4	2828	GPR4	-0.0135087	0.356384	0.623601
-0.0745835	-0.490195	-2.70366	0.00760819	0.135183	-4.06368	ENSG00000145708	CRHBP	1393	CRHBP	-0.0208989	0.309251	0.58283
-0.0403899	2.44892	-2.7034	0.00761385	0.135183	-4.06435	ENSG00000173175	ADCY5	111	ADCY5	-0.0336354	0.0237192	0.23578
0.0159295	5.43516	2.70112	0.00766378	0.135587	-4.07025	ENSG00000164379	FOXQ1	94234	FOXQ1	0.00253615	0.705163	0.856524
0.0160464	7.21031	2.70073	0.0076723	0.135587	-4.07125	ENSG00000091317	CMTM6	54918	CMTM6	0.0140058	0.0018483	0.172378
-0.0243498	1.65653	-2.70042	0.0076792	0.135587	-4.07207	ENSG00000067445	TRO	7216	TRO	-0.0274256	0.00133838	0.170477
0.0141498	2.33618	2.70017	0.00768464	0.135587	-4.07271	ENSG00000237276	ANO7L1	NA	ANO7L1	0.00765073	0.121657	0.388684
0.0203456	1.37607	2.69998	0.00768902	0.135587	-4.07322	ENSG00000167749	KLK4	9622	KLK4	0.00496167	0.504898	0.733464
0.012276	5.66868	2.69995	0.00768957	0.135587	-4.07328	ENSG00000196954	CASP4	837	CASP4	0.0116272	0.00362349	0.187287
0.0152763	9.30963	2.69912	0.00770783	0.135753	-4.07543	ENSG00000181458	TMEM45A	55076	TMEM45A	0.013958	0.024666	0.238549
-0.0365966	3.15454	-2.69816	0.00772921	0.135869	-4.07792	ENSG00000131477	RAMP2	10266	RAMP2	-0.0165388	0.164005	0.438521
-0.0103904	3.50051	-2.69792	0.0077346	0.135869	-4.07855	ENSG00000188807	TMEM201	199953	TMEM201	-0.00194056	0.732226	0.870599
-0.057737	4.52607	-2.69763	0.00774092	0.135869	-4.07929	ENSG00000176485	PLAAT3	11145	PLAAT3	-0.0375916	0.0547683	0.296382
-0.0527782	6.16534	-2.69639	0.00776861	0.136129	-4.08251	ENSG00000076706	MCAM	4162	MCAM	-0.0311081	0.104474	0.36641
-0.0164101	7.74414	-2.69583	0.00778104	0.136129	-4.08396	ENSG00000083857	FAT1	2195	FAT1	0.000116108	0.984497	0.99279
-0.0144551	4.28421	-2.69565	0.00778501	0.136129	-4.08442	ENSG00000140836	ZFHX3	463	ZFHX3	-0.00851432	0.0284735	0.250026
-0.123955	2.37316	-2.69514	0.00779646	0.136129	-4.08574	ENSG00000206503	HLA-A	3105	HLA-A	-0.073901	0.191894	0.468759
0.0114634	5.5555	2.69498	0.00780009	0.136129	-4.08616	ENSG00000103507	BCKDK	10295	BCKDK	0.00954397	0.0218136	0.231552
0.0196818	4.1583	2.69277	0.0078496	0.136838	-4.09187	ENSG00000147180	ZNF711	7552	ZNF711	0.00339766	0.507883	0.734993
0.0102394	7.11204	2.6922	0.00786231	0.136865	-4.09333	ENSG00000183762	KREMEN1	83999	KREMEN1	0.00818434	0.0188727	0.223303
-0.037378	6.52954	-2.69191	0.00786897	0.136865	-4.0941	ENSG00000152583	SPARCL1	8404	SPARCL1	-0.00484916	0.694676	0.850408
0.0117349	6.40827	2.69047	0.00790142	0.137249	-4.09781	ENSG00000102921	N4BP1	9683	N4BP1	0.0101052	0.00412486	0.188834
-0.0208788	6.7674	-2.68954	0.00792262	0.137249	-4.10023	ENSG00000135862	LAMC1	3915	LAMC1	-0.00810481	0.208242	0.48649
-0.016985	1.89748	-2.68946	0.0079244	0.137249	-4.10043	ENSG00000013619	MAMLD1	10046	MAMLD1	-0.0144925	0.00827181	0.201501
-0.017963	4.33611	-2.68926	0.00792893	0.137249	-4.10094	ENSG00000073849	ST6GAL1	6480	ST6GAL1	0.000284534	0.964577	0.984775
0.0191826	7.93892	2.68879	0.00793948	0.137249	-4.10214	ENSG00000188505	NCCRP1	342897	NCCRP1	0.0181936	0.00567369	0.191152
0.00947981	6.6648	2.6883	0.00795073	0.137249	-4.10342	ENSG00000080845	DLGAP4	22839	DLGAP4	0.00705117	0.0690818	0.316992
0.0147818	7.49124	2.68803	0.00795675	0.137249	-4.1041	ENSG00000102471	NDFIP2	54602	NDFIP2	0.00653873	0.0875508	0.344329
0.00844106	6.81838	2.68778	0.00796257	0.137249	-4.10476	ENSG00000119383	PTPA	5524	PTPA	0.00499422	0.0962247	0.357152
0.016961	4.29327	2.68704	0.00797943	0.137386	-4.10667	ENSG00000166046	TCP11L2	255394	TCP11L2	0.0136114	0.00171393	0.172378
-0.010348	5.29581	-2.68656	0.00799031	0.137419	-4.1079	ENSG00000143418	CERS2	29956	CERS2	-0.00099375	0.769795	0.888774
0.0177745	5.09779	2.68579	0.00800797	0.137537	-4.10989	ENSG00000118503	TNFAIP3	7128	TNFAIP3	0.0137254	0.0455939	0.279242
-0.0315331	-0.0395855	-2.68521	0.00802125	0.137537	-4.11138	ENSG00000183844	FAM3B	54097	FAM3B	-0.0115376	0.398719	0.657445
-0.0465231	1.69146	-2.68509	0.00802404	0.137537	-4.1117	ENSG00000157765	SLC34A2	10568	SLC34A2	-0.0514974	0.0234606	0.234728
-0.026172	4.02833	-2.68304	0.0080713	0.138188	-4.11699	ENSG00000064300	NGFR	4804	NGFR	-0.0398005	0.000319681	0.133637
-0.0664615	5.33377	-2.68266	0.00808003	0.138188	-4.11797	ENSG00000131471	AOC3	8639	AOC3	-0.036893	0.117663	0.383351
-0.0317278	-0.752198	-2.68096	0.00811928	0.138275	-4.12234	ENSG00000198807	PAX9	5083	PAX9	-0.00308563	0.792255	0.902228
0.016573	4.52304	2.68091	0.0081205	0.138275	-4.12247	ENSG00000118971	CCND2	894	CCND2	0.00586904	0.283179	0.560953
0.0351012	2.70536	2.68086	0.00812152	0.138275	-4.12259	ENSG00000236543		102723971	ENSG00000236543	0.00277308	0.857316	0.934866
-0.0136774	3.2225	-2.68064	0.00812669	0.138275	-4.12316	ENSG00000144815	NXPE3	91775	NXPE3	-0.00568536	0.158454	0.433058
-0.028626	2.97758	-2.68028	0.00813505	0.138275	-4.12409	ENSG00000086289	EPDR1	54749	EPDR1	-0.018768	0.059548	0.304653
-0.0126651	3.32883	-2.67982	0.00814573	0.138275	-4.12527	ENSG00000151882	CCL28	56477	CCL28	-0.0104407	0.0851865	0.34017
-0.0131023	3.03936	-2.67972	0.00814815	0.138275	-4.12554	ENSG00000171132	PRKCE	5581	PRKCE	-0.00752684	0.0235059	0.234876
-0.0208936	2.2618	-2.67913	0.00816188	0.138356	-4.12705	ENSG00000135835	KIAA1614	57710	KIAA1614	-0.00661439	0.265016	0.544628
0.0158813	4.47182	2.67846	0.00817741	0.138466	-4.12877	ENSG00000177917	ARL6IP6	151188	ARL6IP6	-0.00169622	0.666456	0.834366
0.0103036	4.31457	2.67723	0.00820631	0.138778	-4.13195	ENSG00000006757	PNPLA4	8228	PNPLA4	0.000692321	0.852745	0.933004
-0.0226822	-0.00310399	-2.67636	0.00822666	0.138778	-4.13418	ENSG00000160323	ADAMTS13	11093	ADAMTS13	-0.0126391	0.22976	0.510224
0.014624	10.3368	2.67629	0.00822815	0.138778	-4.13434	ENSG00000166710	B2M	567	B2M	0.0162214	0.000743905	0.167129
0.0112785	5.12703	2.67613	0.00823198	0.138778	-4.13476	ENSG00000115145	STAM2	10254	STAM2	0.00445446	0.0698417	0.318051
0.0219856	5.10006	2.67528	0.00825192	0.138896	-4.13694	ENSG00000029153	BMAL2	56938	BMAL2	0.0190033	0.0101823	0.201501
0.0122323	8.3954	2.67506	0.00825707	0.138896	-4.13751	ENSG00000185963	BICD2	23299	BICD2	0.00797055	0.0668883	0.315137
0.00759343	6.38063	2.67376	0.00828778	0.13926	-4.14085	ENSG00000119801	YPEL5	51646	YPEL5	0.00269853	0.253872	0.534547
0.031241	0.633093	2.67216	0.00832579	0.139746	-4.14497	ENSG00000175894	TSPEAR	54084	TSPEAR	-0.00571393	0.603028	0.795016
-0.0442053	4.12752	-2.67165	0.00833772	0.139793	-4.14626	ENSG00000179776	CDH5	1003	CDH5	-0.0122876	0.379386	0.642334
0.0104845	6.00644	2.67118	0.00834904	0.139831	-4.14749	ENSG00000170832	USP32	84669	USP32	0.0089365	0.006019	0.192693
-0.0160188	4.86151	-2.67042	0.00836697	0.13992	-4.14942	ENSG00000075420	FNDC3B	64778	FNDC3B	-0.00656594	0.155133	0.429491
-0.0321163	5.34408	-2.66959	0.00838676	0.13992	-4.15155	ENSG00000136859	ANGPTL2	23452	ANGPTL2	-0.0146145	0.135366	0.405411
-0.0100054	4.83871	-2.6694	0.00839143	0.13992	-4.15205	ENSG00000143314	MRPL24	79590	MRPL24	0.00131664	0.65799	0.8294
0.0151507	4.30818	2.6691	0.00839853	0.13992	-4.15281	ENSG00000167232	ZNF91	7644	ZNF91	-0.00603009	0.279401	0.558053
-0.0121869	3.04951	-2.66904	0.00839996	0.13992	-4.15296	ENSG00000198933	TBKBP1	9755	TBKBP1	-0.000754275	0.872159	0.942228
0.0200137	6.37795	2.66807	0.00842332	0.140119	-4.15546	ENSG00000172893	DHCR7	1717	DHCR7	0.00336754	0.675856	0.839644
-0.0495496	-0.981382	-2.66746	0.00843774	0.140119	-4.15701	ENSG00000187398	LUZP2	338645	LUZP2	-0.0131848	0.44904	0.693938
0.0153299	5.41937	2.66732	0.0084411	0.140119	-4.15736	ENSG00000114648	KLHL18	23276	KLHL18	0.0107755	0.018791	0.223303
-0.0173476	3.47299	-2.66702	0.00844839	0.140119	-4.15814	ENSG00000140682	TGFB1I1	7041	TGFB1I1	-0.00905158	0.154213	0.428704
0.01235	5.76805	2.66486	0.00850056	0.140694	-4.16369	ENSG00000168785	TSPAN5	10098	TSPAN5	0.0111724	0.00964525	0.201501
-0.0354676	-0.108562	-2.66463	0.00850603	0.140694	-4.16427	ENSG00000066382	MPPED2	744	MPPED2	-0.0374832	0.00350186	0.187287
0.00921856	4.6368	2.66444	0.00851052	0.140694	-4.16474	ENSG00000102172	SMS	6611	SMS	0.00115376	0.73442	0.871753
-0.02387	-0.849109	-2.66393	0.00852286	0.140746	-4.16605	ENSG00000182103	FAM181B	220382	FAM181B	-0.0259518	0.0489859	0.286709
-0.0196008	4.43698	-2.66344	0.00853477	0.140792	-4.1673	ENSG00000183853	KIRREL1	55243	KIRREL1	-0.0101667	0.120779	0.387717
0.0108797	5.80605	2.66171	0.00857685	0.141334	-4.17173	ENSG00000174151	CYB561D1	284613	CYB561D1	0.00734282	0.0453363	0.279242
-0.0176916	2.73633	-2.66087	0.00859739	0.141521	-4.17389	ENSG00000185829	ARL17A	51326	ARL17A	0.0126395	0.0562912	0.298599
-0.0208567	1.95283	-2.66016	0.00861465	0.141601	-4.17569	ENSG00000165626	BEND7	222389	BEND7	-0.0140045	0.0731486	0.322358
-0.012706	4.53104	-2.65992	0.0086207	0.141601	-4.17632	ENSG00000104936	DMPK	1760	DMPK	-0.00762254	0.222093	0.501751
-0.031423	0.0918704	-2.65878	0.00864846	0.141905	-4.17922	ENSG00000107249	GLIS3	169792	GLIS3	-0.0255955	0.0292479	0.253026
-0.0369818	4.27643	-2.65642	0.00870672	0.142426	-4.18526	ENSG00000116962	NID1	4811	NID1	-0.0227334	0.0534228	0.293759
-0.0189723	5.17623	-2.65625	0.0087109	0.142426	-4.18569	ENSG00000088367	EPB41L1	2036	EPB41L1	-0.00382493	0.395898	0.654972
-0.0312719	4.4474	-2.65575	0.00872324	0.142426	-4.18697	ENSG00000129675	ARHGEF6	9459	ARHGEF6	-0.0167296	0.0707256	0.318697
-0.0495904	1.14626	-2.65543	0.00873108	0.142426	-4.18778	ENSG00000112782	CLIC5	53405	CLIC5	-0.0225165	0.20625	0.483822
0.00703778	5.69759	2.65539	0.00873217	0.142426	-4.18789	ENSG00000119725	ZNF410	57862	ZNF410	0.00649925	0.0211306	0.228965
-0.0416985	3.57083	-2.65497	0.00874251	0.142426	-4.18895	ENSG00000184113	CLDN5	7122	CLDN5	-0.0143193	0.334406	0.604375
-0.0297108	1.25298	-2.65448	0.00875466	0.142426	-4.1902	ENSG00000175985	PLEKHD1	400224	PLEKHD1	-0.0276791	0.0265642	0.24313
-0.0118776	3.66021	-2.65399	0.00876695	0.142426	-4.19147	ENSG00000150977	RILPL2	196383	RILPL2	-0.00438895	0.237879	0.518169
-0.0100456	3.0279	-2.6538	0.00877151	0.142426	-4.19193	ENSG00000102967	DHODH	1723	DHODH	-0.000684259	0.855472	0.933887
0.0163809	4.75327	2.65331	0.00878386	0.142426	-4.1932	ENSG00000121104	FAM117A	81558	FAM117A	0.000917564	0.883621	0.948896
-0.0108607	3.45974	-2.65319	0.0087867	0.142426	-4.19349	ENSG00000155792	DEPTOR	64798	DEPTOR	-0.010892	0.0343153	0.261309
-0.0571925	7.17923	-2.65217	0.00881211	0.142426	-4.19609	ENSG00000135218	CD36	948	CD36	-0.0181562	0.377656	0.640677
-0.0148339	6.22464	-2.65168	0.00882448	0.142426	-4.19735	ENSG00000177119	ANO6	196527	ANO6	-0.00438297	0.221544	0.50129
-0.0162809	2.66868	-2.65143	0.00883061	0.142426	-4.19798	ENSG00000100058	CRYBB2P1	NA	CRYBB2P1	0.00190165	0.716658	0.8621
-0.0550522	-0.121526	-2.6513	0.00883399	0.142426	-4.19832	ENSG00000206579	XKR4	114786	XKR4	-0.0421299	0.0565077	0.298599
0.0374437	3.4741	2.65082	0.00884604	0.142426	-4.19955	ENSG00000225932	NA	NA	ENSG00000225932	0.0165379	0.127675	0.3957
-0.0218699	1.08513	-2.65071	0.00884867	0.142426	-4.19981	ENSG00000215018	COL28A1	340267	COL28A1	-0.033585	0.00323906	0.187287
-0.0487998	0.271973	-2.65055	0.00885281	0.142426	-4.20024	ENSG00000166292	TMEM100	55273	TMEM100	-0.0287148	0.0726858	0.321647
0.028094	7.90641	2.6504	0.00885639	0.142426	-4.2006	ENSG00000175315	CST6	1474	CST6	-0.00206978	0.868813	0.940857
0.0086438	5.30595	2.64904	0.00889079	0.142829	-4.20409	ENSG00000102081	FMR1	2332	FMR1	0.000873848	0.74498	0.876161
-0.011981	3.17395	-2.6466	0.00895225	0.143653	-4.21028	ENSG00000103199	ZNF500	26048	ZNF500	-0.0061785	0.143457	0.415465
0.0209359	6.16265	2.6459	0.00897006	0.143653	-4.21207	ENSG00000164120	HPGD	3248	HPGD	0.0142075	0.0289278	0.252445
-0.0124548	3.27289	-2.6459	0.00897015	0.143653	-4.21208	ENSG00000197951	ZNF71	58491	ZNF71	-0.0054577	0.151182	0.424597
0.0209614	5.46528	2.64493	0.00899459	0.143753	-4.21453	ENSG00000103569	AQP9	366	AQP9	0.00362597	0.722892	0.865463
0.0102284	5.90987	2.64468	0.00900113	0.143753	-4.21518	ENSG00000182827	ACBD3	64746	ACBD3	0.00650897	0.0369679	0.264613
-0.027777	4.44296	-2.64324	0.00903783	0.143753	-4.21884	ENSG00000119673	ACOT2	10965	ACOT2	-0.0192639	0.069852	0.318051
-0.01084	3.14	-2.64285	0.00904781	0.143753	-4.21983	ENSG00000145945	FAM50B	26240	FAM50B	-0.0046831	0.389403	0.650403
-0.0415017	-2.16883	-2.64253	0.00905586	0.143753	-4.22063	ENSG00000122133	PAEP	5047	PAEP	-0.0257283	0.0657532	0.313225
-0.0198711	-0.0702638	-2.64243	0.00905845	0.143753	-4.22089	ENSG00000267323	SLC25A1P5	NA	SLC25A1P5	-0.00913395	0.247178	0.528197
-0.0290505	-0.153982	-2.64236	0.00906029	0.143753	-4.22107	ENSG00000165300	SLITRK5	26050	SLITRK5	-0.0305107	0.00322728	0.187287
-0.0489427	0.627682	-2.64228	0.00906219	0.143753	-4.22126	ENSG00000075213	SEMA3A	10371	SEMA3A	-0.0210007	0.105355	0.367237
-0.0467275	6.70843	-2.64187	0.00907268	0.143753	-4.2223	ENSG00000095637	SORBS1	10580	SORBS1	-0.0298961	0.0522005	0.291697
-0.0287771	2.053	-2.64176	0.00907559	0.143753	-4.22259	ENSG00000162105	SHANK2	22941	SHANK2	-0.0255802	0.0372713	0.264761
-0.024828	3.46633	-2.64162	0.00907933	0.143753	-4.22296	ENSG00000067992	PDK3	5165	PDK3	-0.0150058	0.137366	0.408295
0.00969949	7.71184	2.64062	0.00910482	0.14396	-4.22548	ENSG00000102572	STK24	8428	STK24	0.00962549	0.00970224	0.201501
-0.0162453	3.74719	-2.63994	0.00912249	0.14396	-4.22722	ENSG00000187240	DYNC2H1	79659	DYNC2H1	-0.011555	0.0222594	0.231552
-0.0112085	5.78833	-2.63985	0.00912464	0.14396	-4.22744	ENSG00000108557	RAI1	10743	RAI1	-0.00645423	0.257636	0.537938
-0.019069	2.91355	-2.63965	0.00912992	0.14396	-4.22796	ENSG00000160991	ORAI2	80228	ORAI2	-0.00464406	0.479432	0.716096
-0.0209669	3.59527	-2.63868	0.00915499	0.144208	-4.23042	ENSG00000198753	PLXNB3	5365	PLXNB3	-0.0175317	0.0260397	0.241205
0.011645	9.23715	2.63787	0.00917576	0.144226	-4.23246	ENSG00000184292	TACSTD2	4070	TACSTD2	0.00644559	0.121322	0.388684
-0.046486	-0.745918	-2.63663	0.00920791	0.144226	-4.2356	ENSG00000165197	VEGFD	2277	VEGFD	-0.046429	0.0136491	0.211978
-0.0191305	4.67061	-2.63655	0.00920998	0.144226	-4.2358	ENSG00000198478	SH3BGRL2	83699	SH3BGRL2	-0.0103061	0.196197	0.4734
-0.0334379	-0.155398	-2.63649	0.00921153	0.144226	-4.23596	ENSG00000148735	PLEKHS1	79949	PLEKHS1	-0.035556	0.0340495	0.261309
0.00928433	5.69552	2.63628	0.00921714	0.144226	-4.2365	ENSG00000076248	UNG	7374	UNG	0.00476173	0.241033	0.521084
0.0480378	0.745279	2.63617	0.00921983	0.144226	-4.23677	ENSG00000179242	CDH4	1002	CDH4	0.0132876	0.431702	0.680846
0.0144965	5.46999	2.63604	0.00922342	0.144226	-4.23712	ENSG00000064270	ATP2C2	9914	ATP2C2	0.00903276	0.0343682	0.261309
-0.0224265	1.66304	-2.63573	0.00923132	0.144226	-4.23788	ENSG00000088543	C3orf18	51161	C3orf18	-0.016923	0.0269069	0.244518
-0.0393948	3.67698	-2.63405	0.00927524	0.144314	-4.24215	ENSG00000171227	TMEM37	140738	TMEM37	-0.0126806	0.318226	0.590818
-0.0444096	-0.66729	-2.63336	0.00929336	0.144314	-4.2439	ENSG00000079841	RIMS1	22999	RIMS1	-0.0393068	0.0500622	0.287853
-0.0559382	-0.84296	-2.63321	0.00929736	0.144314	-4.24429	ENSG00000204301	NOTCH4	4855	NOTCH4	-0.0322744	0.100447	0.360777
0.0149257	6.77786	2.63274	0.00930959	0.144314	-4.24547	ENSG00000166123	GPT2	84706	GPT2	0.00887994	0.10465	0.366694
0.0154527	5.31655	2.63271	0.00931034	0.144314	-4.24554	ENSG00000172824	CES4A	283848	CES4A	0.00454854	0.546252	0.760555
0.0213253	3.13236	2.63178	0.00933477	0.144314	-4.2479	ENSG00000174028	FAM3C2P	NA	FAM3C2P	-0.00333413	0.46455	0.705624
-0.0105957	5.80784	-2.63159	0.00933978	0.144314	-4.24838	ENSG00000090861	AARS1	16	AARS1	0.00353321	0.338056	0.607427
0.0242888	2.47121	2.63149	0.00934242	0.144314	-4.24864	ENSG00000166435	XRRA1	143570	XRRA1	0.0202759	0.0325656	0.258746
-0.0502386	5.1728	-2.63141	0.00934448	0.144314	-4.24883	ENSG00000174804	FZD4	8322	FZD4	-0.0358395	0.0397674	0.269195
0.0132108	6.35156	2.63105	0.00935397	0.144314	-4.24975	ENSG00000170899	GSTA4	2941	GSTA4	0.00559706	0.152533	0.426446
0.0153155	6.0302	2.63103	0.00935438	0.144314	-4.24979	ENSG00000090661	CERS4	79603	CERS4	0.00489043	0.416637	0.669528
0.0200291	7.72383	2.631	0.00935522	0.144314	-4.24987	ENSG00000166396	SERPINB7	8710	SERPINB7	0.018069	0.0142543	0.213369
-0.0126192	4.4879	-2.63086	0.00935906	0.144314	-4.25023	ENSG00000101220	ADISSP	54976	ADISSP	0.00175139	0.73693	0.872477
0.0125	6.16708	2.62937	0.00939846	0.144743	-4.25401	ENSG00000103942	HOMER2	9455	HOMER2	0.00757688	0.0696685	0.317829
0.0175876	3.66915	2.62909	0.00940573	0.144743	-4.2547	ENSG00000198826	ARHGAP11A	9824	ARHGAP11A	0.0125271	0.0560976	0.298216
-0.04057	3.32993	-2.62768	0.00944309	0.145172	-4.25826	ENSG00000170989	S1PR1	1901	S1PR1	-0.0136298	0.283155	0.560953
0.0129346	5.16395	2.62708	0.00945907	0.145175	-4.25978	ENSG00000153006	SREK1IP1	285672	SREK1IP1	0.00503917	0.16237	0.436953
0.021491	-0.15545	2.62676	0.0094677	0.145175	-4.2606	ENSG00000047662	FAM184B	27146	FAM184B	-0.00812387	0.212567	0.49114
-0.00938766	4.93214	-2.62661	0.00947161	0.145175	-4.26097	ENSG00000247596	TWF2	11344	TWF2	0.00393437	0.279757	0.558053
0.0133572	4.4909	2.62612	0.00948474	0.145231	-4.26222	ENSG00000130545	CRB3	92359	CRB3	0.0079913	0.181112	0.458013
-0.045611	4.94623	-2.62443	0.00952975	0.145775	-4.26647	ENSG00000135480	KRT7	3855	KRT7	-0.0600617	0.0131379	0.208443
0.0151435	6.02017	2.62294	0.0095699	0.146243	-4.27025	ENSG00000168350	DEGS2	123099	DEGS2	0.00535142	0.437638	0.685295
-0.0378965	1.34507	-2.62215	0.00959122	0.146323	-4.27225	ENSG00000007062	PROM1	8842	PROM1	-0.0418072	0.0399113	0.269195
-0.0309892	2.01778	-2.62204	0.00959415	0.146323	-4.27252	ENSG00000103710	RASL12	51285	RASL12	-0.0182422	0.164949	0.439349
-0.0372396	1.32537	-2.62138	0.00961194	0.146449	-4.27418	ENSG00000165215	CLDN3	1365	CLDN3	-0.036905	0.0362179	0.263493
-0.0155214	5.92222	-2.62007	0.00964746	0.146844	-4.27749	ENSG00000112759	SLC29A1	2030	SLC29A1	-0.00569571	0.255225	0.535953
0.0359267	3.51266	2.61929	0.00966849	0.147019	-4.27945	ENSG00000183760	ACP7	390928	ACP7	0.0332233	0.0144437	0.214568
0.0135099	6.76942	2.61805	0.0097023	0.147387	-4.28258	ENSG00000153561	RMND5A	64795	RMND5A	0.00997851	0.00716216	0.19855
-0.0125884	4.2932	-2.61558	0.00976959	0.148262	-4.28879	ENSG00000135916	ITM2C	81618	ITM2C	-0.0098719	0.0244433	0.238349
-0.0520392	0.810579	-2.61517	0.00978086	0.148287	-4.28982	ENSG00000145736	GTF2H2	2966	GTF2H2	0.0113015	0.629603	0.809819
-0.0138339	5.66801	-2.61367	0.00982212	0.148746	-4.2936	ENSG00000138796	HADH	3033	HADH	-0.00296809	0.470527	0.709831
-0.0177983	1.17588	-2.61337	0.00983049	0.148746	-4.29437	ENSG00000168237	GLYCTK	132158	GLYCTK	-0.00435554	0.494433	0.725462
-0.0379228	2.82388	-2.61249	0.00985477	0.148966	-4.29658	ENSG00000183098	GPC6	10082	GPC6	-0.0489327	0.000564661	0.144534
-0.0552809	1.28181	-2.61047	0.00991044	0.149306	-4.30163	ENSG00000113296	THBS4	7060	THBS4	-0.0203956	0.295091	0.571429
-0.0194399	3.52006	-2.61027	0.00991603	0.149306	-4.30214	ENSG00000126016	AMOT	154796	AMOT	-0.00778547	0.247987	0.528755
-0.0135853	3.77944	-2.60984	0.00992811	0.149306	-4.30323	ENSG00000089351	GRAMD1A	57655	GRAMD1A	-0.00687319	0.131014	0.399307
0.0111801	6.34634	2.60963	0.00993391	0.149306	-4.30376	ENSG00000076554	TPD52	7163	TPD52	0.00615602	0.0808309	0.332954
0.0201482	2.66009	2.60953	0.00993667	0.149306	-4.30401	ENSG00000135549	PKIB	5570	PKIB	0.00249697	0.709913	0.858757
0.0100827	6.01243	2.60814	0.00997551	0.149306	-4.30751	ENSG00000135525	MAP7	9053	MAP7	0.00824251	0.0236692	0.235598
-0.0415419	0.604994	-2.60794	0.00998106	0.149306	-4.308	ENSG00000162367	TAL1	6886	TAL1	-0.0171981	0.187343	0.464723
0.0380021	6.2363	2.60785	0.00998361	0.149306	-4.30823	ENSG00000186207	LCE5A	254910	LCE5A	0.0113303	0.556212	0.768262
0.00861764	5.19313	2.60767	0.00998844	0.149306	-4.30867	ENSG00000145817	YIPF5	81555	YIPF5	0.00313625	0.282834	0.560919
0.0129962	5.1925	2.60761	0.00999023	0.149306	-4.30883	ENSG00000152766	ANKRD22	118932	ANKRD22	0.00905374	0.0696031	0.317766
-0.0187822	2.91327	-2.60753	0.00999241	0.149306	-4.30902	ENSG00000165716	DIPK1B	138311	DIPK1B	-0.0131389	0.100406	0.360777
-0.0391677	0.410578	-2.60738	0.00999658	0.149306	-4.3094	ENSG00000176907	TCIM	56892	TCIM	-0.0280392	0.0473031	0.283064
-0.0274257	1.60001	-2.60703	0.0100065	0.149306	-4.31029	ENSG00000157064	NMNAT2	23057	NMNAT2	-0.0178539	0.0380854	0.266296
0.0162566	3.92892	2.60678	0.0100134	0.149306	-4.3109	ENSG00000146386	ABRACL	58527	ABRACL	0.0168038	0.000896558	0.167129
-0.0326393	6.00448	-2.6058	0.0100409	0.14952	-4.31337	ENSG00000107796	ACTA2	59	ACTA2	-0.022371	0.105207	0.367237
-0.0118731	3.42093	-2.60532	0.0100544	0.14952	-4.31457	ENSG00000130758	MAP3K10	4294	MAP3K10	-0.00383315	0.469482	0.709048
0.0108302	6.69124	2.60504	0.0100624	0.14952	-4.31529	ENSG00000183049	CAMK1D	57118	CAMK1D	0.00610089	0.10496	0.36711
0.0121365	4.26545	2.60488	0.0100667	0.14952	-4.31567	ENSG00000182195	LDOC1	23641	LDOC1	-0.0021308	0.594896	0.791058
-0.0186696	5.94711	-2.60409	0.010089	0.149707	-4.31765	ENSG00000071894	CPSF1	29894	CPSF1	-0.00853462	0.273882	0.55289
0.0106732	7.42921	2.60309	0.0101172	0.149977	-4.32016	ENSG00000143367	TUFT1	7286	TUFT1	0.00335083	0.477104	0.71435
0.0118308	2.98455	2.60276	0.0101267	0.149977	-4.321	ENSG00000184319	RPL23AP82	NA	RPL23AP82	-0.000707992	0.840546	0.927111
-0.0332543	5.50689	-2.6022	0.0101424	0.150064	-4.32239	ENSG00000111077	TNS2	23371	TNS2	-0.0268462	0.0117857	0.204195
-0.0326037	2.18118	-2.60157	0.0101603	0.150185	-4.32397	ENSG00000123360	PDE1B	5153	PDE1B	-0.0184411	0.0829472	0.336184
0.0364898	-0.801033	2.60041	0.0101934	0.150421	-4.32689	ENSG00000198857	HSD3BP5	NA	HSD3BP5	0.0206822	0.0461161	0.279537
-0.0102016	4.73761	-2.60028	0.010197	0.150421	-4.3272	ENSG00000241878	PISD	23761	PISD	-0.00587922	0.088946	0.346797
0.0171872	6.12763	2.59998	0.0102057	0.150421	-4.32796	ENSG00000169550	MUC15	143662	MUC15	0.00960514	0.0759379	0.326408
-0.0105665	6.22343	-2.5995	0.0102192	0.150476	-4.32915	ENSG00000130821	SLC6A8	6535	SLC6A8	-0.00123238	0.7558	0.880923
-0.017337	3.79453	-2.59728	0.0102828	0.151185	-4.33471	ENSG00000079215	SLC1A3	6507	SLC1A3	-0.0174456	0.00111863	0.170477
-0.0168495	2.91109	-2.5967	0.0102994	0.151185	-4.33616	ENSG00000076864	RAP1GAP	5909	RAP1GAP	-0.0119885	0.0674183	0.315714
-0.0292645	0.214717	-2.59653	0.0103044	0.151185	-4.33659	ENSG00000179277	MEIS3P1	NA	MEIS3P1	-0.0218013	0.00781155	0.201501
-0.0151867	3.65621	-2.59634	0.0103098	0.151185	-4.33707	ENSG00000181830	SLC35C1	55343	SLC35C1	0.00275831	0.534865	0.752814
0.0248918	9.34294	2.5961	0.0103166	0.151185	-4.33765	ENSG00000244617	ASPRV1	151516	ASPRV1	0.0190776	0.0321112	0.258072
0.0210753	2.50778	2.59541	0.0103367	0.151335	-4.3394	ENSG00000186529	CYP4F3	4051	CYP4F3	-0.00630679	0.377981	0.640802
-0.0276432	5.02885	-2.59438	0.0103664	0.151527	-4.34197	ENSG00000155850	SLC26A2	1836	SLC26A2	-0.0184168	0.078076	0.329783
-0.0733223	4.15863	-2.59427	0.0103695	0.151527	-4.34224	ENSG00000135447	PPP1R1A	5502	PPP1R1A	-0.0665135	0.033782	0.260846
-0.0264971	4.08478	-2.59381	0.0103828	0.151578	-4.34339	ENSG00000120875	DUSP4	1846	DUSP4	-0.0193998	0.0483559	0.285634
0.00862032	6.71278	2.59339	0.0103949	0.15161	-4.34444	ENSG00000076513	ANKRD13A	88455	ANKRD13A	0.0082233	0.0014245	0.170477
0.0222823	6.10445	2.59298	0.0104067	0.151638	-4.34545	ENSG00000164181	ELOVL7	79993	ELOVL7	0.0171141	0.0095361	0.201501
0.0111508	3.91953	2.59189	0.0104383	0.151876	-4.34817	ENSG00000116717	GADD45A	1647	GADD45A	0.00552044	0.21412	0.492506
0.0136846	5.95678	2.59174	0.0104428	0.151876	-4.34855	ENSG00000174695	TMEM167A	153339	TMEM167A	0.0101267	0.00520731	0.191152
-0.0542164	1.41434	-2.59102	0.0104637	0.152035	-4.35034	ENSG00000151388	ADAMTS12	81792	ADAMTS12	-0.0375265	0.0513149	0.289634
-0.0118542	5.81582	-2.58886	0.0105268	0.152541	-4.35573	ENSG00000176978	DPP7	29952	DPP7	0.00191115	0.734769	0.871867
-0.0171651	0.854272	-2.58882	0.0105282	0.152541	-4.35585	ENSG00000137218	FRS3	10817	FRS3	-0.0215197	0.00160348	0.172378
-0.010777	3.17788	-2.58856	0.0105356	0.152541	-4.35648	ENSG00000235106	BRD3OS	266655	BRD3OS	-0.00253405	0.493531	0.724632
-0.0429092	7.43653	-2.58847	0.0105383	0.152541	-4.3567	ENSG00000022267	FHL1	2273	FHL1	-0.0241582	0.0844807	0.338938
-0.0217587	3.16437	-2.58764	0.0105628	0.152753	-4.35879	ENSG00000123094	RASSF8	11228	RASSF8	-0.0102849	0.120776	0.387717
0.011694	5.00475	2.58675	0.0105888	0.152984	-4.36099	ENSG00000066427	ATXN3	4287	ATXN3	0.00531071	0.178152	0.454569
-0.0450907	0.902619	-2.5857	0.0106198	0.153289	-4.36361	ENSG00000121361	KCNJ8	3764	KCNJ8	-0.0315615	0.0509938	0.2895
0.0135675	6.21747	2.58427	0.0106622	0.153753	-4.36718	ENSG00000164506	STXBP5	134957	STXBP5	0.00447698	0.1307	0.398994
0.00986146	5.35674	2.58376	0.0106773	0.153753	-4.36845	ENSG00000126903	SLC10A3	8273	SLC10A3	0.00639166	0.162682	0.4373
-0.014003	5.74704	-2.5835	0.0106849	0.153753	-4.36908	ENSG00000079739	PGM1	5236	PGM1	-0.00253065	0.545758	0.760447
-0.0119703	4.63244	-2.58326	0.010692	0.153753	-4.36968	ENSG00000137166	FOXP4	116113	FOXP4	-0.00567497	0.192201	0.468997
-0.0114834	2.58326	-2.58081	0.0107651	0.154659	-4.37578	ENSG00000188827	SLX4	84464	SLX4	-0.00422482	0.283621	0.561345
0.00716137	4.93073	2.57981	0.010795	0.154944	-4.37826	ENSG00000197548	ATG7	10533	ATG7	0.00781407	0.0100564	0.201501
0.0292172	6.06726	2.57899	0.0108196	0.155151	-4.3803	ENSG00000180667	YOD1	55432	YOD1	0.0230198	0.00718602	0.198711
0.0114902	5.75366	2.57802	0.0108489	0.155173	-4.38272	ENSG00000101166	PRELID3B	51012	PRELID3B	0.00929691	0.00945241	0.201501
0.0049197	6.15703	2.57787	0.0108534	0.155173	-4.38309	ENSG00000114316	USP4	7375	USP4	0.00609628	0.0153826	0.214765
-0.0150682	2.89561	-2.57774	0.0108572	0.155173	-4.38341	ENSG00000185010	F8	2157	F8	-0.00207777	0.660327	0.830573
0.0151974	3.33987	2.5773	0.0108706	0.155173	-4.38451	ENSG00000228903	RASA4CP	NA	RASA4CP	0.00543242	0.283608	0.561345
-0.0154835	3.47592	-2.57726	0.0108716	0.155173	-4.38459	ENSG00000170802	FOXN2	3344	FOXN2	0.00278894	0.433043	0.682044
-0.0277425	6.19863	-2.57532	0.0109305	0.155869	-4.38943	ENSG00000111799	COL12A1	1303	COL12A1	-0.0157185	0.176583	0.452843
0.0222168	0.554468	2.57342	0.010988	0.156352	-4.39412	ENSG00000180596	H2BC4	8347	H2BC4	0.00905166	0.242228	0.522345
-0.0189678	8.58264	-2.5732	0.0109947	0.156352	-4.39467	ENSG00000115306	SPTBN1	6711	SPTBN1	-0.00856406	0.124262	0.391913
-0.0231172	2.50909	-2.5732	0.0109949	0.156352	-4.39469	ENSG00000260027	HOXB7	3217	HOXB7	-0.00476686	0.621679	0.805385
-0.0570499	3.26827	-2.57256	0.0110144	0.156484	-4.39627	ENSG00000132170	PPARG	5468	PPARG	-0.0489824	0.0247064	0.238549
0.0149499	4.48718	2.5717	0.0110405	0.156709	-4.39839	ENSG00000075790	BCAP29	55973	BCAP29	-0.000583025	0.898859	0.956047
0.00841021	5.60502	2.57047	0.0110782	0.15696	-4.40144	ENSG00000146085	MMUT	4594	MMUT	0.00343069	0.278619	0.557443
-0.0181983	4.19904	-2.57046	0.0110786	0.15696	-4.40147	ENSG00000114698	PLSCR4	57088	PLSCR4	-0.00517907	0.364787	0.630652
-0.0123701	2.79773	-2.56857	0.0111368	0.157639	-4.40616	ENSG00000171823	FBXL14	144699	FBXL14	-0.000715473	0.910668	0.961126
0.00775642	7.01964	2.56729	0.0111763	0.158034	-4.40932	ENSG00000144677	CTDSPL	10217	CTDSPL	0.000617799	0.841381	0.927475
-0.0193691	5.19597	-2.567	0.0111852	0.158034	-4.41004	ENSG00000126561	STAT5A	6776	STAT5A	-0.00524601	0.312318	0.58544
-0.0088523	4.8176	-2.56656	0.0111989	0.158069	-4.41113	ENSG00000143811	PYCR2	29920	PYCR2	-0.000146723	0.961536	0.983653
-0.0382549	1.85765	-2.56625	0.0112083	0.158069	-4.41188	ENSG00000168874	ATOH8	84913	ATOH8	-0.0255468	0.0738723	0.32332
-0.0571014	-1.01244	-2.56583	0.0112214	0.158108	-4.41293	ENSG00000144229	THSD7B	80731	THSD7B	-0.0531025	0.00638119	0.192853
-0.0355086	3.53895	-2.56535	0.0112363	0.158115	-4.41411	ENSG00000172889	EGFL7	51162	EGFL7	-0.0140931	0.311622	0.584832
0.00777079	5.87461	2.56498	0.0112478	0.158115	-4.41503	ENSG00000134996	OSTF1	26578	OSTF1	0.00796953	0.00962341	0.201501
-0.0145698	4.29907	-2.56463	0.0112587	0.158115	-4.4159	ENSG00000088179	PTPN4	5775	PTPN4	-0.00175364	0.64742	0.822286
-0.0230352	2.40456	-2.56445	0.0112643	0.158115	-4.41635	ENSG00000135636	DYSF	8291	DYSF	-0.00407681	0.659314	0.830269
0.0091997	6.53108	2.56416	0.0112733	0.158115	-4.41706	ENSG00000119537	KDSR	2531	KDSR	0.00225625	0.470514	0.709831
-0.0271164	4.1988	-2.56151	0.0113561	0.15913	-4.4236	ENSG00000146122	DAAM2	23500	DAAM2	-0.0179446	0.0360156	0.262866
-0.0362017	3.85853	-2.56081	0.0113782	0.159295	-4.42534	ENSG00000130176	CNN1	1264	CNN1	-0.0435149	0.0121103	0.204544
0.0122266	4.83398	2.55879	0.0114417	0.159861	-4.43031	ENSG00000133985	TTC9	23508	TTC9	0.0175365	0.000128495	0.109635
-0.0408576	2.6827	-2.55875	0.0114431	0.159861	-4.43042	ENSG00000120156	TEK	7010	TEK	-0.010895	0.430222	0.679838
0.0201059	6.1814	2.55853	0.0114499	0.159861	-4.43095	ENSG00000134955	SLC37A2	219855	SLC37A2	0.0119904	0.108648	0.372594
-0.0480125	3.66842	-2.55767	0.0114771	0.160095	-4.43307	ENSG00000167244	IGF2	3481	IGF2	-0.0234915	0.1605	0.435429
0.0199186	3.67396	2.55714	0.0114941	0.160187	-4.4344	ENSG00000137265	IRF4	3662	IRF4	-0.00774895	0.266961	0.546245
-0.0089614	4.73955	-2.55656	0.0115125	0.160298	-4.43583	ENSG00000149428	HYOU1	10525	HYOU1	0.00785896	0.056316	0.298599
0.0075919	4.6306	2.55603	0.0115291	0.160384	-4.43712	ENSG00000064995	TAF11	6882	TAF11	0.00350093	0.173009	0.448299
0.01497	4.08325	2.55545	0.0115477	0.160498	-4.43856	ENSG00000111266	DUSP16	80824	DUSP16	0.00375882	0.489861	0.722327
-0.0226792	4.05909	-2.55422	0.0115869	0.160897	-4.44159	ENSG00000110237	ARHGEF17	9828	ARHGEF17	-0.0151903	0.069369	0.317641
-0.063897	2.3398	-2.55155	0.0116724	0.161937	-4.44815	ENSG00000141469	SLC14A1	6563	SLC14A1	-0.0735511	0.00698944	0.19695
0.0109899	6.38169	2.55088	0.0116941	0.161951	-4.44981	ENSG00000104341	LAPTM4B	55353	LAPTM4B	0.00437319	0.245366	0.526122
0.0192902	4.95898	2.55086	0.0116945	0.161951	-4.44984	ENSG00000198736	MSRB1	51734	MSRB1	0.0102755	0.185058	0.461759
-0.025164	2.14892	-2.55017	0.0117169	0.162116	-4.45156	ENSG00000170500	LONRF2	164832	LONRF2	-0.028493	0.00234735	0.172378
-0.033279	2.52535	-2.54889	0.0117581	0.162445	-4.45469	ENSG00000101445	PPP1R16B	26051	PPP1R16B	-0.00342986	0.764434	0.885851
0.0199568	5.03699	2.54878	0.0117619	0.162445	-4.45498	ENSG00000006432	MAP3K9	4293	MAP3K9	0.016777	0.00522977	0.191152
-0.0145149	1.93168	-2.5473	0.0118098	0.16296	-4.45861	ENSG00000106404	CLDN15	24146	CLDN15	-0.00758311	0.307451	0.581458
-0.00961534	5.46344	-2.54649	0.0118362	0.163178	-4.46061	ENSG00000179364	PACS2	23241	PACS2	-0.00146302	0.749299	0.877071
0.0186527	0.832454	2.54525	0.0118765	0.163587	-4.46364	ENSG00000154025	SLC5A10	125206	SLC5A10	-0.0018175	0.799534	0.905456
0.009211	5.60568	2.54475	0.011893	0.163667	-4.46488	ENSG00000143207	COP1	64326	COP1	0.00762395	0.00496338	0.191059
0.0414924	-0.939502	2.54425	0.0119092	0.163743	-4.46609	ENSG00000125538	IL1B	3553	IL1B	0.0183677	0.315716	0.588586
0.0110599	4.88276	2.54378	0.0119245	0.163807	-4.46724	ENSG00000118454	ANKRD13C	81573	ANKRD13C	0.00802415	0.00889868	0.201501
-0.010563	3.91866	-2.54331	0.0119401	0.163875	-4.46841	ENSG00000110074	FOXRED1	55572	FOXRED1	0.00248321	0.525676	0.746844
-0.0199258	1.85128	-2.5427	0.0119601	0.164003	-4.4699	ENSG00000079150	FKBP7	51661	FKBP7	-0.00892664	0.211315	0.489791
0.0140857	8.1093	2.54215	0.011978	0.164016	-4.47124	ENSG00000119862	LGALSL	29094	LGALSL	0.00316318	0.510541	0.737133
-0.0387755	0.053899	-2.54202	0.0119824	0.164016	-4.47157	ENSG00000188517	COL25A1	84570	COL25A1	-0.0164112	0.201087	0.477925
-0.0114027	3.97625	-2.54143	0.0120019	0.16407	-4.47302	ENSG00000171492	LRRC8D	55144	LRRC8D	-0.00205884	0.622513	0.805804
-0.0185947	4.53277	-2.54121	0.0120091	0.16407	-4.47355	ENSG00000100605	ITPK1	3705	ITPK1	-0.00108285	0.831333	0.921184
0.0137195	5.20846	2.54078	0.0120233	0.16407	-4.47461	ENSG00000150672	DLG2	1740	DLG2	0.00376648	0.514009	0.739084
-0.0189499	2.62708	-2.5406	0.0120291	0.16407	-4.47504	ENSG00000185386	MAPK11	5600	MAPK11	-0.00663145	0.28754	0.564538
0.00840627	5.97452	2.54002	0.0120482	0.164185	-4.47646	ENSG00000086065	CHMP5	51510	CHMP5	0.00676599	0.0160156	0.214765
-0.0473908	0.00988902	-2.53929	0.0120725	0.16437	-4.47826	ENSG00000091262	ABCC6	368	ABCC6	-0.0342265	0.0248358	0.238549
-0.0131319	4.89312	-2.53879	0.0120889	0.164448	-4.47947	ENSG00000182158	CREB3L2	64764	CREB3L2	-0.00559172	0.277995	0.556845
0.0113378	4.73756	2.53734	0.0121371	0.164957	-4.48302	ENSG00000091073	DTX2	113878	DTX2	0.00548601	0.381059	0.644031
-0.0311133	-0.417282	-2.53646	0.0121666	0.165212	-4.48519	ENSG00000177721	ANXA2R	389289	ANXA2R	0.00305765	0.756319	0.88111
-0.0494612	-0.82805	-2.53579	0.012189	0.16537	-4.48683	ENSG00000203710	CR1	1378	CR1	-0.0120373	0.512166	0.738119
-0.0130785	3.6324	-2.53487	0.0122198	0.16538	-4.48908	ENSG00000008086	CDKL5	6792	CDKL5	-0.00117471	0.738588	0.873074
0.0222527	0.904628	2.53449	0.0122326	0.16538	-4.49001	ENSG00000109674	NEIL3	55247	NEIL3	0.00939425	0.271746	0.550978
0.0126858	6.32162	2.53425	0.0122406	0.16538	-4.4906	ENSG00000107771	CCSER2	54462	CCSER2	0.00833483	0.0207916	0.227769
0.0179972	4.17994	2.53378	0.0122562	0.16538	-4.49173	ENSG00000188277	C15orf62	643338	C15orf62	0.0180165	0.00938433	0.201501
-0.0302968	0.230618	-2.53295	0.0122842	0.16538	-4.49377	ENSG00000179915	NRXN1	9378	NRXN1	-0.0283972	0.0200211	0.225729
0.0113959	7.84685	2.5329	0.0122859	0.16538	-4.4939	ENSG00000104881	PPP1R13L	10848	PPP1R13L	0.00333856	0.398116	0.656954
-0.0357926	3.58828	-2.53278	0.0122899	0.16538	-4.49418	ENSG00000133561	GIMAP6	474344	GIMAP6	-0.00463326	0.694671	0.850408
-0.0129001	4.18243	-2.53244	0.0123012	0.16538	-4.49501	ENSG00000136158	SPRY2	10253	SPRY2	-0.00770083	0.094842	0.355236
-0.0137738	5.87159	-2.53236	0.0123041	0.16538	-4.49521	ENSG00000105426	PTPRS	5802	PTPRS	-0.00744745	0.166733	0.44165
-0.030143	2.59601	-2.53212	0.0123121	0.16538	-4.49579	ENSG00000169291	SHE	126669	SHE	-0.0102161	0.297863	0.573616
-0.0192189	7.54953	-2.53196	0.0123176	0.16538	-4.49619	ENSG00000116016	EPAS1	2034	EPAS1	-0.00522798	0.32504	0.596449
-0.0164696	3.65401	-2.53192	0.012319	0.16538	-4.49629	ENSG00000058056	USP13	8975	USP13	-0.00707199	0.0802196	0.332536
-0.0168715	0.581908	-2.53133	0.0123387	0.165412	-4.49772	ENSG00000235217	TSPY26P	NA	TSPY26P	-0.0148637	0.00440515	0.188834
-0.0398761	2.55162	-2.53121	0.0123429	0.165412	-4.49802	ENSG00000116194	ANGPTL1	9068	ANGPTL1	-0.027301	0.125497	0.393263
-0.0295989	3.36268	-2.53047	0.0123678	0.165602	-4.49982	ENSG00000154556	SORBS2	8470	SORBS2	-0.0240321	0.0347815	0.261529
-0.0350018	1.85282	-2.53001	0.0123834	0.165666	-4.50095	ENSG00000197696	NMB	4828	NMB	-0.0239646	0.035906	0.262866
-0.02617	4.44066	-2.52962	0.0123968	0.16569	-4.50191	ENSG00000115459	ELMOD3	84173	ELMOD3	-0.0185196	0.0316649	0.257306
0.125776	-4.59376	2.52902	0.0124171	0.16569	-4.50337	ENSG00000257411		NA	ENSG00000257411	-0.0759289	0.134854	0.404601
-0.0171445	3.09517	-2.52842	0.0124375	0.16569	-4.50484	ENSG00000163064	EN1	2019	EN1	-0.00608668	0.468707	0.708664
0.0155815	6.62072	2.52841	0.0124377	0.16569	-4.50485	ENSG00000166401	SERPINB8	5271	SERPINB8	0.0158746	0.00677114	0.195992
0.0274595	5.7735	2.52825	0.0124434	0.16569	-4.50526	ENSG00000103056	SMPD3	55512	SMPD3	0.0212593	0.0233999	0.234481
0.0173959	4.14552	2.52785	0.012457	0.16569	-4.50623	ENSG00000180573	H2AC6	8334	H2AC6	0.0180747	0.00231763	0.172378
0.0128442	2.99773	2.52774	0.0124607	0.16569	-4.5065	ENSG00000143869	GDF7	151449	GDF7	0.00354404	0.455222	0.69875
0.00782695	5.91987	2.5269	0.0124892	0.165925	-4.50853	ENSG00000144744	UBA3	9039	UBA3	0.00202873	0.505451	0.733597
-0.0154459	4.66264	-2.52596	0.0125213	0.16613	-4.51083	ENSG00000258818	RNASE4	6038	RNASE4	-0.00745565	0.291709	0.568059
-0.0431774	4.75224	-2.52545	0.0125389	0.16613	-4.51207	ENSG00000004799	PDK4	5166	PDK4	-0.0344347	0.0409237	0.270743
-0.013333	2.01112	-2.52524	0.0125461	0.16613	-4.51259	ENSG00000143067	ZNF697	90874	ZNF697	-0.00538072	0.264585	0.544271
-0.0145776	5.11269	-2.52464	0.0125665	0.16613	-4.51404	ENSG00000123684	LPGAT1	9926	LPGAT1	-0.00567124	0.130033	0.398825
-0.0251357	1.00703	-2.52459	0.0125682	0.16613	-4.51416	ENSG00000214756	CSKMT	751071	CSKMT	-0.0140258	0.0527061	0.292342
-0.0236756	5.61569	-2.52456	0.0125695	0.16613	-4.51425	ENSG00000143819	EPHX1	2052	EPHX1	-0.0134357	0.0618143	0.307631
0.00834024	4.75347	2.52395	0.0125904	0.166263	-4.51573	ENSG00000122550	KLHL7	55975	KLHL7	0.00399878	0.112263	0.377354
-0.025583	-0.158112	-2.52345	0.0126077	0.166348	-4.51696	ENSG00000178538	CA8	767	CA8	-0.0184575	0.0392645	0.268391
0.0301178	-0.72313	2.5227	0.0126333	0.166397	-4.51876	ENSG00000159753	CARMIL2	146206	CARMIL2	0.00678866	0.497973	0.728369
-0.0387079	1.71389	-2.52217	0.0126517	0.166397	-4.52006	ENSG00000197594	ENPP1	5167	ENPP1	-0.0283649	0.0249287	0.238549
-0.0158532	2.60596	-2.52196	0.0126591	0.166397	-4.52058	ENSG00000124593		NA	ENSG00000124593	0.00449327	0.524904	0.746294
0.00771094	6.53639	2.52166	0.0126695	0.166397	-4.52131	ENSG00000130939	UBE4B	10277	UBE4B	0.00145697	0.632288	0.811622
0.011089	7.55742	2.52151	0.0126746	0.166397	-4.52167	ENSG00000148498	PARD3	56288	PARD3	0.00295876	0.489344	0.722327
-0.0394566	1.99373	-2.52132	0.012681	0.166397	-4.52212	ENSG00000134258	VTCN1	79679	VTCN1	-0.0705556	0.00248024	0.174732
0.0118531	11.6381	2.52114	0.0126873	0.166397	-4.52257	ENSG00000161249	DMKN	93099	DMKN	0.00792534	0.0963344	0.357236
0.0160042	1.53593	2.51847	0.01278	0.16747	-4.52906	ENSG00000233902		NA	ENSG00000233902	0.0108631	0.0670176	0.315285
-0.0112185	3.42384	-2.51804	0.0127953	0.167528	-4.53012	ENSG00000135763	URB2	9816	URB2	0.00182168	0.660093	0.830436
-0.0118493	4.11068	-2.51707	0.012829	0.167758	-4.53247	ENSG00000188636	RTL6	84247	RTL6	-0.00465766	0.311684	0.584832
-0.0136389	4.13132	-2.5167	0.0128418	0.167758	-4.53336	ENSG00000178814	OPLAH	26873	OPLAH	-0.00685395	0.449723	0.694226
0.0215208	3.51251	2.51651	0.0128486	0.167758	-4.53383	ENSG00000103888	CEMIP	57214	CEMIP	0.0097799	0.163077	0.437623
0.0107729	5.97399	2.51628	0.0128566	0.167758	-4.53438	ENSG00000182544	MFSD5	84975	MFSD5	0.00866806	0.0344595	0.261309
-0.0211686	1.82675	-2.5154	0.0128874	0.168017	-4.53651	ENSG00000198771	RCSD1	92241	RCSD1	-0.00323048	0.605824	0.796528
-0.0148123	2.78795	-2.5142	0.0129297	0.168426	-4.53943	ENSG00000253368	TRNP1	388610	TRNP1	-0.00521493	0.359451	0.626612
-0.0178788	3.33621	-2.51328	0.0129623	0.168689	-4.54167	ENSG00000184588	PDE4B	5142	PDE4B	-0.0139314	0.0798214	0.332131
-0.0259753	3.97185	-2.51288	0.0129764	0.168689	-4.54264	ENSG00000123143	PKN1	5585	PKN1	-0.0110488	0.213045	0.491504
-0.0244225	4.85195	-2.5127	0.0129828	0.168689	-4.54309	ENSG00000215853	RPTN	126638	RPTN	-0.0328317	0.0141594	0.212779
-0.0103535	3.95087	-2.51197	0.0130085	0.168879	-4.54484	ENSG00000110844	PRPF40B	25766	PRPF40B	-0.00475366	0.219847	0.499224
-0.0165911	5.71962	-2.51143	0.0130278	0.168987	-4.54617	ENSG00000163050	COQ8A	56997	COQ8A	-0.0120597	0.0152047	0.214765
0.0138477	5.9095	2.51102	0.0130423	0.168998	-4.54716	ENSG00000175984	DENND2C	163259	DENND2C	0.00956336	0.0193138	0.225225
-0.0307845	3.92344	-2.51078	0.0130506	0.168998	-4.54772	ENSG00000133687	TMTC1	83857	TMTC1	-0.0208791	0.0453264	0.279242
0.0116302	5.19607	2.51041	0.0130638	0.169026	-4.54862	ENSG00000109854	HTATIP2	10553	HTATIP2	0.00679652	0.0707133	0.318697
-0.0157875	4.88498	-2.50985	0.0130837	0.169107	-4.54998	ENSG00000196187	TMEM63A	9725	TMEM63A	-0.0164982	0.0150576	0.214568
0.01627	1.02507	2.50962	0.0130921	0.169107	-4.55055	ENSG00000224402	OR6D1P	NA	OR6D1P	6.57503e-05	0.991874	0.995764
-0.0167204	2.94856	-2.50814	0.0131448	0.169645	-4.55413	ENSG00000197183	NOL4L	140688	NOL4L	-0.0135274	0.0215074	0.230395
0.0136025	5.13516	2.50736	0.0131728	0.169776	-4.55603	ENSG00000137449	CPEB2	132864	CPEB2	0.00356422	0.332894	0.60316
0.00989756	5.07389	2.50721	0.013178	0.169776	-4.55638	ENSG00000164144	ARFIP1	27236	ARFIP1	0.00509257	0.138347	0.40931
-0.0109094	5.52373	-2.50693	0.0131881	0.169776	-4.55706	ENSG00000184602	SNN	8303	SNN	-0.00727025	0.0670657	0.315285
-0.0114151	5.01058	-2.50593	0.0132241	0.169955	-4.55948	ENSG00000162599	NFIA	4774	NFIA	0.00029235	0.920605	0.966613
0.00863531	3.98557	2.50593	0.0132241	0.169955	-4.55949	ENSG00000168904	LRRC28	123355	LRRC28	0.00578793	0.0513828	0.289841
-0.0125835	5.44201	-2.50476	0.013266	0.170219	-4.5623	ENSG00000154945	ANKRD40	91369	ANKRD40	-0.00601154	0.0796072	0.331654
-0.0272682	2.58927	-2.50474	0.0132668	0.170219	-4.56236	ENSG00000013588	GPRC5A	9052	GPRC5A	-0.0270616	0.0249235	0.238549
0.0106896	9.7076	2.50367	0.0133054	0.170571	-4.56494	ENSG00000136156	ITM2B	9445	ITM2B	0.00725892	0.0151991	0.214765
0.0137392	6.21104	2.50187	0.0133705	0.171263	-4.56929	ENSG00000136167	LCP1	3936	LCP1	0.0119546	0.0334567	0.260209
-0.059268	0.511494	-2.50145	0.0133858	0.171316	-4.57031	ENSG00000120332	TNN	63923	TNN	-0.082682	0.00116348	0.170477
0.015531	6.39125	2.50054	0.0134189	0.171597	-4.57251	ENSG00000096063	SRPK1	6732	SRPK1	0.0119663	0.00511904	0.191152
-0.00884619	3.56789	-2.49865	0.0134881	0.172135	-4.57708	ENSG00000116213	WRAP73	49856	WRAP73	0.00281335	0.387822	0.649102
0.00658314	6.23653	2.49856	0.0134914	0.172135	-4.5773	ENSG00000132463	GRSF1	2926	GRSF1	0.00608048	0.0197021	0.225729
-0.0196285	6.38032	-2.49847	0.0134946	0.172135	-4.57751	ENSG00000024422	EHD2	30846	EHD2	-0.0047116	0.476759	0.713999
0.012111	2.52309	2.49768	0.0135236	0.172361	-4.57942	ENSG00000155330	C16orf87	388272	C16orf87	0.00320474	0.3487	0.618282
-0.0654767	0.887044	-2.49683	0.0135548	0.172597	-4.58148	ENSG00000171195	MUC7	4589	MUC7	-0.0609731	0.0847667	0.339199
0.00678706	5.49312	2.49638	0.0135713	0.172597	-4.58256	ENSG00000151327	FAM177A1	283635	FAM177A1	0.00381456	0.126127	0.393263
-0.0285183	2.45357	-2.49625	0.0135758	0.172597	-4.58285	ENSG00000121005	CRISPLD1	83690	CRISPLD1	-0.0328104	0.00838286	0.201501
-0.0190845	4.22236	-2.49575	0.0135945	0.172691	-4.58407	ENSG00000136160	EDNRB	1910	EDNRB	-0.0145344	0.0481972	0.285424
-0.0395167	-0.0390111	-2.49421	0.0136511	0.173259	-4.58777	ENSG00000126895	AVPR2	554	AVPR2	-0.0011041	0.937571	0.973372
-0.0195643	2.32518	-2.49393	0.0136617	0.173259	-4.58846	ENSG00000188343	CIBAR1	137392	CIBAR1	-0.0103663	0.075934	0.326408
-0.0317254	1.94195	-2.4926	0.013711	0.17355	-4.59167	ENSG00000130595	TNNT3	7140	TNNT3	-0.0156898	0.283747	0.561426
0.0150524	9.16625	2.49245	0.0137163	0.17355	-4.59201	ENSG00000163347	CLDN1	9076	CLDN1	-0.00156414	0.775079	0.892596
-0.0154192	3.04381	-2.49239	0.0137186	0.17355	-4.59216	ENSG00000105289	TJP3	27134	TJP3	-0.00418708	0.507254	0.734805
0.0158421	2.51531	2.49122	0.0137623	0.173898	-4.59499	ENSG00000171840	NINJ2	4815	NINJ2	0.00282851	0.655968	0.828484
0.020771	3.57698	2.49095	0.0137724	0.173898	-4.59564	ENSG00000128203	ASPHD2	57168	ASPHD2	0.00825205	0.265797	0.545371
-0.049244	3.02408	-2.49074	0.0137801	0.173898	-4.59614	ENSG00000214128	TMEM213	155006	TMEM213	-0.0514735	0.0452244	0.279242
-0.0277205	2.34568	-2.48954	0.013825	0.174293	-4.59903	ENSG00000120318	ARAP3	64411	ARAP3	-0.00584251	0.482864	0.718457
-0.0285217	0.0150554	-2.48929	0.0138341	0.174293	-4.59961	ENSG00000261884		NA	ENSG00000261884	-0.00869587	0.467273	0.707519
-0.0257981	3.5242	-2.48852	0.013863	0.174514	-4.60147	ENSG00000174514	MFSD4A	148808	MFSD4A	-0.0317444	0.00529135	0.191152
0.00639804	8.65684	2.4881	0.0138787	0.174569	-4.60248	ENSG00000106682	EIF4H	7458	EIF4H	0.00760642	0.00226565	0.172378
-0.0345024	2.32861	-2.48754	0.0138998	0.174691	-4.60383	ENSG00000203883	SOX18	54345	SOX18	-0.0128334	0.401655	0.659543
0.00959668	4.41965	2.48692	0.013923	0.17484	-4.60531	ENSG00000172795	DCP2	167227	DCP2	0.00143829	0.641403	0.818006
-0.0248688	1.68564	-2.4852	0.013988	0.175513	-4.60946	ENSG00000169282	KCNAB1	7881	KCNAB1	-0.0225993	0.0186941	0.222907
0.0115354	6.81922	2.48374	0.0140433	0.175849	-4.61296	ENSG00000109171	SLAIN2	57606	SLAIN2	0.00594127	0.0894291	0.347174
-0.0323905	2.63121	-2.48345	0.0140541	0.175849	-4.61364	ENSG00000179144	GIMAP7	168537	GIMAP7	-0.00714273	0.517945	0.741481
-0.0136477	4.36521	-2.4832	0.0140638	0.175849	-4.61426	ENSG00000112562	SMOC2	64094	SMOC2	-0.0101858	0.0948918	0.355236
0.0166412	1.37736	2.48298	0.0140719	0.175849	-4.61477	ENSG00000084628	NKAIN1	79570	NKAIN1	0.000610348	0.921043	0.966732
-0.0222635	4.13766	-2.48297	0.0140725	0.175849	-4.61481	ENSG00000116584	ARHGEF2	9181	ARHGEF2	-0.0100932	0.137717	0.408627
-0.0200779	7.05839	-2.48268	0.0140835	0.175849	-4.6155	ENSG00000167468	GPX4	2879	GPX4	-0.0073058	0.203673	0.480714
-0.0295857	0.905355	-2.48192	0.0141125	0.17591	-4.61733	ENSG00000220785	MTMR9LP	NA	MTMR9LP	-0.0230794	0.0238988	0.2363
0.00901479	5.35513	2.48165	0.0141226	0.17591	-4.61797	ENSG00000136560	TANK	10010	TANK	0.00258168	0.390428	0.651053
-0.0167939	4.72624	-2.48165	0.0141227	0.17591	-4.61797	ENSG00000043039	BARX2	8538	BARX2	-0.022151	0.0107492	0.202244
-0.0285661	1.21169	-2.47971	0.0141967	0.176688	-4.62262	ENSG00000131730	CKMT2	1160	CKMT2	-0.028561	0.0179522	0.220392
0.00751398	5.41689	2.47895	0.0142258	0.176883	-4.62444	ENSG00000018189	RUFY3	22902	RUFY3	-0.00381879	0.319103	0.59131
-0.0388818	-0.388975	-2.4787	0.0142354	0.176883	-4.62503	ENSG00000029534	ANK1	286	ANK1	0.00596882	0.60115	0.794061
-0.0196262	6.17737	-2.47839	0.0142473	0.176887	-4.62578	ENSG00000109099	PMP22	5376	PMP22	-0.008463	0.240325	0.520577
0.0101572	5.48237	2.47799	0.0142629	0.176939	-4.62675	ENSG00000112237	CCNC	892	CCNC	0.00368901	0.257401	0.537644
0.0226677	4.56944	2.47765	0.0142759	0.176945	-4.62756	ENSG00000022567	SLC45A4	57210	SLC45A4	0.0012581	0.863801	0.938871
0.0102164	4.14475	2.47737	0.0142865	0.176945	-4.62822	ENSG00000198513	ATL1	51062	ATL1	-0.0011562	0.780483	0.895934
-0.0606552	2.00264	-2.47628	0.0143286	0.177324	-4.63084	ENSG00000168004	PLAAT5	117245	PLAAT5	-0.049444	0.0542672	0.295189
0.0279484	2.25657	2.47598	0.0143404	0.177326	-4.63156	ENSG00000169258	GPRIN1	114787	GPRIN1	0.0149996	0.201091	0.477925
0.00934509	6.24372	2.47537	0.0143638	0.177473	-4.63301	ENSG00000244754	N4BP2L2	10443	N4BP2L2	-0.00283109	0.480613	0.716905
-0.00895678	3.93072	-2.47472	0.0143891	0.177643	-4.63458	ENSG00000226479	TMEM185B	79134	TMEM185B	0.00523527	0.088356	0.345994
-0.0536613	2.26773	-2.4731	0.014452	0.178276	-4.63845	ENSG00000162878	PKDCC	91461	PKDCC	-0.0384227	0.04891	0.286569
-0.0292949	0.446017	-2.47239	0.0144795	0.17844	-4.64014	ENSG00000197208	SLC22A4	6583	SLC22A4	-0.0221676	0.0613198	0.307159
-0.0229123	1.15713	-2.4719	0.0144985	0.17844	-4.64131	ENSG00000143171	RXRG	6258	RXRG	-0.0116885	0.206704	0.484361
0.0120603	5.6906	2.47186	0.0145002	0.17844	-4.64141	ENSG00000141458	NPC1	4864	NPC1	0.0029627	0.494721	0.725462
-0.0171225	0.844422	-2.47112	0.0145292	0.178654	-4.64318	ENSG00000247746	USP51	158880	USP51	-0.00882411	0.0593494	0.30438
-0.0167666	3.30965	-2.46952	0.0145917	0.179279	-4.64699	ENSG00000082014	SMARCD3	6604	SMARCD3	-0.0103253	0.116896	0.382138
-0.0122401	2.36069	-2.46903	0.0146108	0.179371	-4.64816	ENSG00000184831	APOO	79135	APOO	0.000913152	0.838389	0.925796
0.0151539	6.43657	2.46832	0.0146389	0.179572	-4.64986	ENSG00000122042	UBL3	5412	UBL3	0.013222	0.00797536	0.201501
-0.0151787	4.88967	-2.46664	0.0147052	0.180115	-4.65387	ENSG00000228716	DHFR	1719	DHFR	0.00237702	0.59835	0.792917
-0.0107006	3.07082	-2.46656	0.0147082	0.180115	-4.65406	ENSG00000119509	INVS	27130	INVS	0.00351267	0.283377	0.561249
-0.0333254	0.41254	-2.46586	0.0147361	0.180115	-4.65574	ENSG00000162409	PRKAA2	5563	PRKAA2	-0.0282255	0.0327237	0.259057
-0.0160196	8.30694	-2.46583	0.014737	0.180115	-4.65579	ENSG00000177469	CAVIN1	284119	CAVIN1	-0.00123992	0.819219	0.916422
-0.0099502	8.91689	-2.46552	0.0147493	0.180115	-4.65653	ENSG00000074800	ENO1	2023	ENO1	0.0079795	0.0733706	0.32251
-0.00708213	5.87433	-2.46542	0.0147535	0.180115	-4.65679	ENSG00000097007	ABL1	25	ABL1	0.00171976	0.421002	0.672464
0.008296	7.74477	2.46189	0.0148938	0.181483	-4.66518	ENSG00000065361	ERBB3	2065	ERBB3	0.00200576	0.42723	0.677351
-0.0257583	4.22868	-2.46184	0.0148957	0.181483	-4.6653	ENSG00000136732	GYPC	2995	GYPC	-0.0155829	0.0608659	0.30622
-0.0203372	0.381945	-2.46171	0.014901	0.181483	-4.66561	ENSG00000159761	C16orf86	388284	C16orf86	-0.00559225	0.485405	0.720137
0.00863363	6.01236	2.46102	0.0149285	0.181578	-4.66725	ENSG00000215717	TMEM167B	56900	TMEM167B	0.00184368	0.523987	0.745508
-0.0496851	4.76235	-2.46077	0.0149386	0.181578	-4.66785	ENSG00000135424	ITGA7	3679	ITGA7	-0.0394928	0.0461035	0.279537
-0.0074486	5.96011	-2.46063	0.0149443	0.181578	-4.66819	ENSG00000100266	PACSIN2	11252	PACSIN2	-0.000306084	0.914572	0.96344
0.0137887	3.34686	2.45997	0.0149707	0.181755	-4.66976	ENSG00000140057	AK7	122481	AK7	0.00655618	0.212749	0.491348
-0.0214786	3.97909	-2.45751	0.0150699	0.182815	-4.67561	ENSG00000120306	CYSTM1	84418	CYSTM1	-0.0150513	0.0333988	0.260209
-0.0284011	0.124861	-2.45711	0.015086	0.182866	-4.67656	ENSG00000140009	ESR2	2100	ESR2	-0.0187505	0.0823464	0.335171
0.0223485	5.33793	2.4552	0.0151632	0.183657	-4.68109	ENSG00000002745	WNT16	51384	WNT16	0.0144431	0.0490702	0.286984
0.00755539	5.1434	2.45454	0.01519	0.183836	-4.68265	ENSG00000125871	MGME1	92667	MGME1	0.00142802	0.649001	0.823204
-0.0136305	3.05013	-2.45328	0.0152413	0.184312	-4.68565	ENSG00000185252	ZNF74	7625	ZNF74	-0.00113633	0.830577	0.920683
-0.0176944	4.74836	-2.45184	0.0153003	0.184717	-4.68907	ENSG00000135047	CTSL	1514	CTSL	-0.00785503	0.311012	0.584342
-0.0196011	0.969616	-2.4517	0.015306	0.184717	-4.6894	ENSG00000135338	LCA5	167691	LCA5	-0.00982809	0.172684	0.447836
0.0107438	8.33044	2.45122	0.0153257	0.184717	-4.69054	ENSG00000163629	PTPN13	5783	PTPN13	0.00676927	0.0625	0.308555
-0.0205405	2.60665	-2.45106	0.0153321	0.184717	-4.69091	ENSG00000171612	SLC25A33	84275	SLC25A33	-0.00707512	0.330179	0.600251
0.0119302	8.19811	2.45084	0.0153412	0.184717	-4.69144	ENSG00000088986	DYNLL1	8655	DYNLL1	0.00861225	0.0364537	0.263934
-0.0123703	3.93118	-2.4507	0.015347	0.184717	-4.69177	ENSG00000126870	DYNC2I1	55112	DYNC2I1	-0.00695588	0.0865214	0.342827
0.0130273	1.54611	2.45031	0.0153627	0.184762	-4.69268	ENSG00000217801		NA	ENSG00000217801	-0.00918062	0.0533066	0.293421
0.0108967	6.32151	2.44902	0.0154158	0.185255	-4.69574	ENSG00000050393	MCUR1	63933	MCUR1	0.00728265	0.0272938	0.246237
0.00662345	5.88571	2.44862	0.0154324	0.18531	-4.69669	ENSG00000134779	TPGS2	25941	TPGS2	0.00148046	0.627894	0.808819
0.0277589	3.81747	2.44758	0.0154754	0.185544	-4.69916	ENSG00000109084	TMEM97	27346	TMEM97	-0.00100008	0.936057	0.973117
-0.0119816	5.0459	-2.44756	0.0154761	0.185544	-4.6992	ENSG00000164056	SPRY1	10252	SPRY1	-0.00839608	0.0635522	0.310304
0.0100826	6.68348	2.44702	0.0154985	0.185555	-4.70048	ENSG00000154845	PPP4R1	9989	PPP4R1	0.00779017	0.0487451	0.286343
-0.0125691	2.1134	-2.44678	0.0155084	0.185555	-4.70105	ENSG00000174669	SLC29A2	3177	SLC29A2	-0.00572407	0.243309	0.52376
-0.0315447	1.82587	-2.44666	0.0155133	0.185555	-4.70133	ENSG00000185518	SV2B	9899	SV2B	-0.0211923	0.0452266	0.279242
0.0404337	1.63962	2.44554	0.0155597	0.185949	-4.70398	ENSG00000140284	SLC27A2	11001	SLC27A2	0.000675852	0.966111	0.985142
0.0197994	1.52461	2.44529	0.0155705	0.185949	-4.70459	ENSG00000228486	C2orf92	728537	C2orf92	-0.0187986	0.0627941	0.309039
0.00822575	4.58352	2.44491	0.015586	0.18599	-4.70547	ENSG00000092931	MFSD11	79157	MFSD11	0.00337737	0.16962	0.445112
0.00884946	3.84146	2.44429	0.0156118	0.186078	-4.70694	ENSG00000165533	TTC8	123016	TTC8	-0.00515006	0.162771	0.4373
-0.0194174	3.38447	-2.44382	0.0156313	0.186078	-4.70804	ENSG00000186472	PCLO	27445	PCLO	-0.0119824	0.121116	0.388328
0.00593105	4.94556	2.4436	0.0156408	0.186078	-4.70858	ENSG00000178974	FBXO34	55030	FBXO34	0.00333099	0.241978	0.522141
-0.0393256	3.25483	-2.44357	0.0156418	0.186078	-4.70864	ENSG00000154133	ROBO4	54538	ROBO4	-0.00831198	0.54642	0.760555
-0.0408039	2.59726	-2.44268	0.015679	0.186281	-4.71074	ENSG00000132975	GPR12	2835	GPR12	-0.051575	0.00882693	0.201501
0.00946347	6.27366	2.44244	0.0156891	0.186281	-4.71132	ENSG00000198898	CAPZA2	830	CAPZA2	0.00444713	0.145192	0.416857
-0.022844	2.96738	-2.44201	0.0157073	0.186281	-4.71234	ENSG00000166780	BMERB1	89927	BMERB1	-0.0183143	0.0165003	0.215484
-0.0156196	3.43765	-2.44201	0.0157073	0.186281	-4.71234	ENSG00000005379	TSPOAP1	9256	TSPOAP1	-0.0178732	0.0254867	0.23985
-0.0256576	2.31496	-2.44129	0.0157372	0.186381	-4.71403	ENSG00000095370	SH2D3C	10044	SH2D3C	-0.000527987	0.954256	0.980899
0.0157384	2.6378	2.44112	0.0157445	0.186381	-4.71444	ENSG00000175643	RMI2	116028	RMI2	0.00226378	0.700425	0.853944
0.0107715	5.72102	2.44086	0.0157553	0.186381	-4.71505	ENSG00000107819	SFXN3	81855	SFXN3	-0.000370484	0.936418	0.973236
-0.0483987	1.96573	-2.44003	0.0157905	0.186381	-4.71702	ENSG00000154188	ANGPT1	284	ANGPT1	-0.0299213	0.0992393	0.359999
-0.0357502	-0.4946	-2.4399	0.0157956	0.186381	-4.71731	ENSG00000135454	B4GALNT1	2583	B4GALNT1	-0.0236379	0.0265481	0.24313
0.0223252	3.12082	2.43988	0.0157967	0.186381	-4.71737	ENSG00000213412	HNRNPA1P33	728643	HNRNPA1P33	0.00428176	0.598363	0.792917
-0.0116761	3.33342	-2.43952	0.0158118	0.186381	-4.71822	ENSG00000131116	ZNF428	126299	ZNF428	-0.00683859	0.231626	0.512409
-0.0190922	2.48051	-2.43949	0.0158129	0.186381	-4.71828	ENSG00000187699	C2orf88	84281	C2orf88	-0.0226575	0.00372695	0.188241
-0.0383005	2.33841	-2.43874	0.0158447	0.186612	-4.72005	ENSG00000005102	MEOX1	4222	MEOX1	0.00137515	0.919155	0.966015
-0.0194827	4.76114	-2.43839	0.0158596	0.186616	-4.72089	ENSG00000102181	CD99L2	83692	CD99L2	-0.0131791	0.0249916	0.238549
0.021627	2.09114	2.43816	0.0158693	0.186616	-4.72143	ENSG00000277734	TRAC	NA	TRAC	0.0206289	0.0191394	0.224042
0.00846451	5.07898	2.43766	0.0158903	0.186673	-4.7226	ENSG00000169139	UBE2V2	7336	UBE2V2	0.00539986	0.0699781	0.318154
-0.0171654	1.46874	-2.43723	0.0159086	0.186673	-4.72362	ENSG00000105419	MEIS3	56917	MEIS3	-0.0114575	0.0955747	0.356344
0.0122424	7.18458	2.43718	0.0159106	0.186673	-4.72373	ENSG00000104765	BNIP3L	665	BNIP3L	0.0125822	0.00659144	0.195325
-0.0355977	4.02427	-2.43678	0.0159275	0.186728	-4.72467	ENSG00000173210	ABLIM3	22885	ABLIM3	-0.0211288	0.0526493	0.292314
0.022223	5.43774	2.43633	0.0159467	0.186728	-4.72574	ENSG00000151117	TMEM86A	144110	TMEM86A	0.0235399	0.00396335	0.188834
-0.0196063	3.81425	-2.43621	0.0159518	0.186728	-4.72602	ENSG00000138772	ANXA3	306	ANXA3	-0.0113087	0.181447	0.458404
0.00891139	7.46186	2.4351	0.0159988	0.187137	-4.72863	ENSG00000170248	PDCD6IP	10015	PDCD6IP	0.00548557	0.0396371	0.269
-0.0194215	0.896044	-2.43475	0.0160139	0.187171	-4.72947	ENSG00000121410	A1BG	1	A1BG	-0.0105015	0.308791	0.582503
-0.032884	5.58033	-2.43378	0.0160553	0.187511	-4.73175	ENSG00000133392	MYH11	4629	MYH11	-0.0357847	0.0335313	0.260244
0.0190673	5.53386	2.43267	0.0161029	0.187817	-4.73437	ENSG00000174013	FBXO45	200933	FBXO45	0.0229154	0.000469879	0.133637
0.0100556	5.70541	2.4326	0.0161059	0.187817	-4.73454	ENSG00000104756	KCTD9	54793	KCTD9	0.00231054	0.427985	0.677847
0.021475	2.9045	2.43127	0.0161629	0.188271	-4.73766	ENSG00000138152	BTBD16	118663	BTBD16	0.00330205	0.72406	0.86593
0.0124809	6.25399	2.43112	0.0161694	0.188271	-4.73802	ENSG00000101311	FERMT1	55612	FERMT1	0.0135918	0.00314753	0.187287
0.0105603	7.14221	2.43023	0.0162077	0.188574	-4.74011	ENSG00000106780	MEGF9	1955	MEGF9	0.0027182	0.432238	0.681201
0.00831987	5.03301	2.42894	0.016263	0.188945	-4.74313	ENSG00000183060	LYSMD4	145748	LYSMD4	0.00217109	0.485617	0.720312
-0.0212324	6.23394	-2.42892	0.0162642	0.188945	-4.74319	ENSG00000108679	LGALS3BP	3959	LGALS3BP	0.000183237	0.982311	0.991796
0.00993239	5.73879	2.42859	0.0162784	0.188967	-4.74397	ENSG00000090238	YPEL3	83719	YPEL3	0.00458606	0.336456	0.606211
0.0296145	4.51584	2.42798	0.0163046	0.189128	-4.74539	ENSG00000139182	CLSTN3	9746	CLSTN3	-0.00900381	0.506259	0.734146
-0.0141849	4.5983	-2.42761	0.0163206	0.189171	-4.74625	ENSG00000122783	CYREN	78996	CYREN	0.000258455	0.95909	0.982504
-0.031215	2.13439	-2.4255	0.0164124	0.190086	-4.75122	ENSG00000001626	CFTR	1080	CFTR	-0.0189441	0.187922	0.465145
-0.0417243	1.95556	-2.42523	0.0164243	0.190086	-4.75186	ENSG00000113319	RASGRF2	5924	RASGRF2	-0.024918	0.0922365	0.351942
-0.00535675	7.54473	-2.42293	0.0165249	0.191077	-4.75726	ENSG00000089597	GANAB	23193	GANAB	0.00234567	0.29083	0.567111
-0.0137221	3.35782	-2.4227	0.0165348	0.191077	-4.75779	ENSG00000041880	PARP3	10039	PARP3	-0.0058571	0.269419	0.548698
-0.00852582	7.15553	-2.42216	0.0165585	0.191208	-4.75906	ENSG00000152291	TGOLN2	10618	TGOLN2	-0.0022926	0.350895	0.620144
0.0109121	5.88392	2.42046	0.0166333	0.191703	-4.76304	ENSG00000197329	PELI1	57162	PELI1	0.00951956	0.00531033	0.191152
-0.00960051	4.01336	-2.42023	0.0166434	0.191703	-4.76358	ENSG00000280789	PAGR1	79447	PAGR1	0.00549342	0.264972	0.544626
0.0109516	6.32429	2.42016	0.0166466	0.191703	-4.76375	ENSG00000023287	RB1CC1	9821	RB1CC1	0.00492977	0.130969	0.399297
0.0164338	3.12179	2.42005	0.0166514	0.191703	-4.76401	ENSG00000169169	CPT1C	126129	CPT1C	0.00583243	0.345267	0.614513
0.0086351	5.226	2.41823	0.0167319	0.192114	-4.76827	ENSG00000141198	TOM1L1	10040	TOM1L1	0.00715118	0.0359458	0.262866
-0.0204157	2.12308	-2.4182	0.0167329	0.192114	-4.76833	ENSG00000183696	UPP1	7378	UPP1	0.0150724	0.160271	0.435035
-0.0132987	1.71887	-2.41814	0.0167359	0.192114	-4.76848	ENSG00000135469	COQ10A	93058	COQ10A	-0.0100028	0.0675072	0.315714
0.00818145	4.89648	2.41811	0.0167371	0.192114	-4.76855	ENSG00000049541	RFC2	5982	RFC2	0.00696597	0.0234054	0.234481
-0.00764953	5.71867	-2.41739	0.0167689	0.192335	-4.77023	ENSG00000100714	MTHFD1	4522	MTHFD1	-0.00319279	0.255648	0.536299
-0.00895873	6.78563	-2.41677	0.0167968	0.192388	-4.77169	ENSG00000105220	GPI	2821	GPI	0.00579528	0.0746121	0.32466
0.0102335	4.07719	2.41659	0.0168047	0.192388	-4.77211	ENSG00000224531	SMIM13	221710	SMIM13	0.00617395	0.0522391	0.291697
0.0179373	4.07481	2.4164	0.0168129	0.192388	-4.77254	ENSG00000125257	ABCC4	10257	ABCC4	0.00791923	0.219006	0.498443
-0.00837463	5.14427	-2.41582	0.0168389	0.192388	-4.77391	ENSG00000160953	PWWP3A	84939	PWWP3A	-0.00436307	0.223154	0.502889
-0.0123073	6.56771	-2.41567	0.0168456	0.192388	-4.77426	ENSG00000140526	ABHD2	11057	ABHD2	-0.00609851	0.0572077	0.299555
-0.0174137	2.81261	-2.4156	0.0168487	0.192388	-4.77442	ENSG00000136842	TMOD1	7111	TMOD1	-0.0102605	0.138852	0.409889
0.0197235	5.88102	2.41458	0.0168943	0.19266	-4.77682	ENSG00000117525	F3	2152	F3	-0.00790163	0.390892	0.651403
0.0133361	5.34967	2.41427	0.016908	0.19266	-4.77753	ENSG00000142197	DOP1B	9980	DOP1B	0.00147236	0.75262	0.879453
0.0153867	6.41448	2.41422	0.0169102	0.19266	-4.77764	ENSG00000170786	SDR16C5	195814	SDR16C5	0.0145428	0.0123062	0.205345
0.0285892	-0.311262	2.41348	0.0169435	0.192897	-4.77938	ENSG00000271573		NA	ENSG00000271573	0.0262055	0.0375221	0.265193
0.0122331	2.98421	2.41251	0.016987	0.19325	-4.78165	ENSG00000197008	ZNF138	7697	ZNF138	0.000933733	0.781027	0.895934
-0.0522463	3.33376	-2.41176	0.0170208	0.193323	-4.78341	ENSG00000131386	GALNT15	117248	GALNT15	-0.0223435	0.261003	0.541305
-0.0246769	1.72881	-2.41157	0.0170293	0.193323	-4.78385	ENSG00000130052	STARD8	9754	STARD8	-0.0158246	0.097093	0.358004
0.0163406	4.80884	2.41152	0.0170313	0.193323	-4.78395	ENSG00000179639	FCER1A	2205	FCER1A	0.00585719	0.308698	0.582502
-0.0373152	0.61835	-2.41085	0.0170618	0.193478	-4.78553	ENSG00000138792	ENPEP	2028	ENPEP	-0.0211314	0.140891	0.411829
-0.0116958	5.46077	-2.41066	0.0170701	0.193478	-4.78596	ENSG00000185630	PBX1	5087	PBX1	-0.00615433	0.11305	0.377729
-0.0386163	3.714	-2.4098	0.0171091	0.193777	-4.78798	ENSG00000147251	DOCK11	139818	DOCK11	-0.00968436	0.458617	0.701458
0.016824	3.61751	2.40913	0.0171391	0.19387	-4.78953	ENSG00000138166	DUSP5	1847	DUSP5	0.00446862	0.514669	0.739686
0.0161487	0.074251	2.40854	0.0171659	0.19387	-4.79091	ENSG00000196890	H2BC26	128312	H2BC26	0.00280856	0.625928	0.807815
-0.0257465	3.45921	-2.40845	0.0171701	0.19387	-4.79112	ENSG00000081189	MEF2C	4208	MEF2C	-0.0110891	0.181722	0.458448
0.0131592	5.24302	2.40828	0.0171777	0.19387	-4.79151	ENSG00000170185	USP38	84640	USP38	0.013385	0.000269724	0.133637
0.0183624	4.04967	2.40822	0.0171804	0.19387	-4.79165	ENSG00000100379	KCTD17	79734	KCTD17	-0.00313353	0.638902	0.816356
0.0154189	4.73199	2.4077	0.0172042	0.193996	-4.79288	ENSG00000140479	PCSK6	5046	PCSK6	0.009361	0.100447	0.360777
-0.0126122	3.69271	-2.40706	0.017233	0.194091	-4.79435	ENSG00000110171	TRIM3	10612	TRIM3	-0.00915511	0.0957175	0.35663
0.0150037	3.60173	2.40691	0.0172399	0.194091	-4.79471	ENSG00000197905	TEAD4	7004	TEAD4	0.0124792	0.0223022	0.231552
-0.0231875	4.41486	-2.40643	0.0172618	0.194091	-4.79583	ENSG00000162998	FRZB	2487	FRZB	-0.0178274	0.0994857	0.359999
-0.0826389	4.75466	-2.4064	0.0172632	0.194091	-4.7959	ENSG00000138207	RBP4	5950	RBP4	-0.0599667	0.0784586	0.330201
-0.0191365	2.23707	-2.40536	0.0173106	0.194434	-4.79832	ENSG00000172005	MAL	4118	MAL	-0.0216436	0.0301321	0.253884
0.0155313	7.97753	2.40518	0.017319	0.194434	-4.79875	ENSG00000132746	ALDH3B2	222	ALDH3B2	0.0135706	0.0566606	0.298799
0.00801851	4.66874	2.40424	0.0173619	0.194773	-4.80094	ENSG00000104231	ZFAND1	79752	ZFAND1	0.000374547	0.905969	0.959591
0.0144152	2.70162	2.40351	0.0173952	0.194929	-4.80263	ENSG00000103485	QPRT	23475	QPRT	-0.00128467	0.822216	0.917843
-0.0249852	0.168548	-2.40338	0.0174012	0.194929	-4.80293	ENSG00000188803	SHISA6	388336	SHISA6	-0.000484018	0.952019	0.979835
0.0159485	2.12953	2.40275	0.0174302	0.195031	-4.8044	ENSG00000235863	B3GALT4	8705	B3GALT4	-0.00759258	0.100093	0.360681
-0.0143788	5.92381	-2.40263	0.0174357	0.195031	-4.80468	ENSG00000160209	PDXK	8566	PDXK	-0.00299056	0.55735	0.768631
0.00866555	5.83981	2.4014	0.0174925	0.195524	-4.80755	ENSG00000163702	IL17RC	84818	IL17RC	0.00194647	0.549436	0.763285
-0.0383435	0.946272	-2.40061	0.0175287	0.195786	-4.80938	ENSG00000166831	RBPMS2	348093	RBPMS2	-0.0322605	0.0453535	0.279242
0.0212483	4.43529	2.40001	0.0175567	0.195866	-4.81079	ENSG00000105048	TNNT1	7138	TNNT1	-0.00125933	0.873266	0.943085
-0.0103367	4.29478	-2.3999	0.0175613	0.195866	-4.81102	ENSG00000162384	CZIB	54987	CZIB	-0.00124104	0.711574	0.859782
0.0168191	3.07877	2.39857	0.0176231	0.196063	-4.81412	ENSG00000160606	TLCD1	116238	TLCD1	-0.00422179	0.536635	0.754039
-0.0316576	3.34989	-2.39847	0.0176278	0.196063	-4.81436	ENSG00000171115	GIMAP8	155038	GIMAP8	-0.00528592	0.618546	0.803565
-0.0447549	-0.485953	-2.39834	0.0176339	0.196063	-4.81466	ENSG00000211829	TRDC	NA	TRDC	-0.0213504	0.16466	0.439113
-0.0231423	5.17593	-2.39818	0.0176412	0.196063	-4.81503	ENSG00000165801	ARHGEF40	55701	ARHGEF40	-0.0157381	0.0405713	0.270433
-0.018594	1.93448	-2.39815	0.0176429	0.196063	-4.81511	ENSG00000095739	BAMBI	25805	BAMBI	-0.0201957	0.0845345	0.33896
0.0415523	5.34133	2.39775	0.0176611	0.196071	-4.81602	ENSG00000103740	ACSBG1	23205	ACSBG1	-0.0166292	0.382495	0.64525
-0.0368936	-1.10654	-2.39758	0.0176691	0.196071	-4.81642	ENSG00000153253	SCN3A	6328	SCN3A	0.0115989	0.361703	0.628825
-0.0411985	-0.58355	-2.39651	0.0177191	0.196484	-4.81892	ENSG00000182256	GABRG3	2567	GABRG3	-0.0257181	0.16121	0.436057
-0.0166341	4.75477	-2.39585	0.0177497	0.196485	-4.82044	ENSG00000233024	NPIPA9	105376752	NPIPA9	-0.0203649	0.0163897	0.215109
-0.0287959	2.33021	-2.3957	0.0177566	0.196485	-4.82078	ENSG00000198682	PAPSS2	9060	PAPSS2	-0.00283865	0.782684	0.896916
-0.0163168	0.193087	-2.39568	0.0177576	0.196485	-4.82083	ENSG00000102981	PARD6A	50855	PARD6A	0.00349412	0.578607	0.780042
-0.0347584	2.78777	-2.39476	0.0178008	0.196821	-4.82298	ENSG00000122679	RAMP3	10268	RAMP3	-0.00319784	0.804746	0.908712
0.0118571	3.6241	2.39382	0.0178448	0.197105	-4.82516	ENSG00000152229	PSTPIP2	9050	PSTPIP2	0.00654131	0.137287	0.408219
-0.00907054	5.5459	-2.39366	0.0178521	0.197105	-4.82552	ENSG00000140105	WARS1	7453	WARS1	0.00521725	0.141033	0.411829
0.0112644	3.46293	2.39301	0.0178828	0.197302	-4.82703	ENSG00000239521	CASTOR3P	NA	CASTOR3P	5.11372e-05	0.991258	0.995629
0.0222745	5.39023	2.39199	0.0179308	0.197577	-4.8294	ENSG00000120437	ACAT2	39	ACAT2	0.00628876	0.513035	0.738413
-0.0188518	1.3363	-2.39193	0.0179334	0.197577	-4.82953	ENSG00000232434	AJM1	389813	AJM1	0.00513812	0.603021	0.795016
0.0149647	3.99059	2.39101	0.0179769	0.197913	-4.83166	ENSG00000010030	ETV7	51513	ETV7	0.0018085	0.769793	0.888774
0.0141982	5.58551	2.39018	0.018016	0.197919	-4.83358	ENSG00000125775	SDCBP2	27111	SDCBP2	0.0163836	0.00121084	0.170477
0.0133161	2.97497	2.38974	0.0180369	0.197919	-4.8346	ENSG00000183690	EFHC2	80258	EFHC2	0.0120475	0.00945527	0.201501
-0.0250778	0.610494	-2.38927	0.0180593	0.197919	-4.8357	ENSG00000241935	HOGA1	112817	HOGA1	-0.0274395	2.22655e-05	0.0569922
0.0357693	1.81209	2.38916	0.0180646	0.197919	-4.83596	ENSG00000180332	KCTD4	386618	KCTD4	0.0319185	0.0341615	0.261309
0.0215899	0.706268	2.3889	0.0180769	0.197919	-4.83656	ENSG00000234906	APOC2	344	APOC2	0.000676484	0.932282	0.972459
-0.00798488	4.39807	-2.38845	0.018098	0.197919	-4.83759	ENSG00000146416	AIG1	51390	AIG1	0.00183223	0.51986	0.742699
-0.0302893	1.7139	-2.3882	0.0181101	0.197919	-4.83817	ENSG00000113555	PCDH12	51294	PCDH12	-0.0173293	0.111671	0.376519
-0.0243319	0.43423	-2.3881	0.0181146	0.197919	-4.83839	ENSG00000111879	FAM184A	79632	FAM184A	-0.0329765	0.000405032	0.133637
0.017645	2.47541	2.38809	0.018115	0.197919	-4.83842	ENSG00000267228		NA	ENSG00000267228	0.00604269	0.206188	0.483767
-0.0192824	2.42702	-2.38784	0.0181269	0.197919	-4.83899	ENSG00000026036	RTEL1-TNFRSF6B	NA	RTEL1-TNFRSF6B	-0.0293779	0.0954397	0.356203
0.0114836	3.01732	2.38762	0.0181375	0.197919	-4.83951	ENSG00000204623	POLR1HASP	80862	POLR1HASP	0.00617481	0.243809	0.524363
0.0238803	4.453	2.38748	0.0181444	0.197919	-4.83985	ENSG00000204020	LIPN	643418	LIPN	0.00401143	0.616851	0.802522
-0.00993045	3.71051	-2.38678	0.0181777	0.197919	-4.84146	ENSG00000114767	RRP9	9136	RRP9	0.00538288	0.187963	0.465145
-0.0373887	0.746318	-2.38653	0.0181893	0.197919	-4.84203	ENSG00000172987	HPSE2	60495	HPSE2	-0.039389	0.0102915	0.201501
-0.0131859	5.65356	-2.38652	0.01819	0.197919	-4.84206	ENSG00000196547	MAN2A2	4122	MAN2A2	-0.0127686	0.0309449	0.255561
0.00936283	6.05364	2.38638	0.0181965	0.197919	-4.84237	ENSG00000041357	PSMA4	5685	PSMA4	0.00779788	0.04081	0.270622
-0.0161116	0.803401	-2.38632	0.0181996	0.197919	-4.84253	ENSG00000169598	DFFB	1677	DFFB	-0.0112748	0.0665948	0.314503
-0.0346828	2.7406	-2.38611	0.0182094	0.197919	-4.843	ENSG00000124615	MOCS1	4337	MOCS1	-0.0289838	0.0329172	0.259512
0.00958021	5.70137	2.38566	0.0182313	0.198017	-4.84406	ENSG00000100092	SH3BP1	23616	SH3BP1	0.00643117	0.117955	0.383826
-0.0142994	0.373899	-2.38492	0.0182664	0.198259	-4.84576	ENSG00000246082	NUDT16L2P	152195	NUDT16L2P	-0.0102896	0.0455171	0.279242
-0.0147231	3.55087	-2.38443	0.0182898	0.198372	-4.84688	ENSG00000165475	CRYL1	51084	CRYL1	-0.00101995	0.866397	0.939815
0.0219521	5.15719	2.38301	0.0183583	0.198853	-4.85018	ENSG00000057657	PRDM1	639	PRDM1	0.02038	0.0169721	0.216745
-0.0278104	2.44393	-2.38297	0.01836	0.198853	-4.85026	ENSG00000166173	LARP6	55323	LARP6	-0.0180079	0.0689444	0.31692
-0.0149418	5.03104	-2.38248	0.0183839	0.198971	-4.85141	ENSG00000180530	NRIP1	8204	NRIP1	0.00427144	0.267238	0.546359
-0.0132692	6.19377	-2.38208	0.0184029	0.199037	-4.85232	ENSG00000162735	PEX19	5824	PEX19	-0.00399736	0.234647	0.515109
-0.0247461	5.38133	-2.38136	0.0184379	0.199116	-4.85399	ENSG00000137801	THBS1	7057	THBS1	-0.0280467	0.0103189	0.201501
-0.036298	2.25704	-2.38121	0.0184447	0.199116	-4.85432	ENSG00000251322	SHANK3	85358	SHANK3	0.0181639	0.533092	0.751782
-0.0417629	1.44236	-2.38111	0.0184497	0.199116	-4.85456	ENSG00000124440	HIF3A	64344	HIF3A	-0.024298	0.0997667	0.360522
0.0081543	3.95671	2.38085	0.0184621	0.199116	-4.85515	ENSG00000141452	RMC1	29919	RMC1	0.00100404	0.691584	0.848554
-0.0162855	2.6567	-2.38057	0.0184758	0.199124	-4.8558	ENSG00000077044	DGKD	8527	DGKD	-0.0183562	0.00871648	0.201501
0.0069719	4.10969	2.3798	0.0185131	0.199305	-4.85758	ENSG00000180329	CCDC43	124808	CCDC43	0.00489642	0.06898	0.31692
0.0186275	7.97843	2.37969	0.0185186	0.199305	-4.85784	ENSG00000127481	UBR4	23352	UBR4	0.000241499	0.974956	0.989237
0.0127065	3.41406	2.37914	0.0185453	0.199453	-4.85911	ENSG00000135605	TEC	7006	TEC	0.00354836	0.471903	0.71091
0.00768471	6.07359	2.37885	0.0185593	0.199464	-4.85978	ENSG00000138430	OLA1	29789	OLA1	0.00836635	0.0173039	0.21783
0.0252483	4.74604	2.37826	0.018588	0.199518	-4.86114	ENSG00000167968	DNASE1L2	1775	DNASE1L2	0.0125014	0.302577	0.577369
-0.0154885	3.89893	-2.37808	0.0185967	0.199518	-4.86155	ENSG00000065882	TBC1D1	23216	TBC1D1	-0.0162797	0.00643957	0.193287
-0.00954754	5.04401	-2.37768	0.0186161	0.199518	-4.86247	ENSG00000007944	MYLIP	29116	MYLIP	-0.00413793	0.239594	0.519933
-0.020209	2.50456	-2.37768	0.0186163	0.199518	-4.86248	ENSG00000049089	COL9A2	1298	COL9A2	-0.0263578	0.0134676	0.211244
-0.0248016	4.29928	-2.37645	0.018676	0.200001	-4.8653	ENSG00000185201	IFITM2	10581	IFITM2	0.00681922	0.416194	0.669342
0.0123217	4.41896	2.37612	0.0186921	0.200001	-4.86606	ENSG00000158315	RHBDL2	54933	RHBDL2	0.0124985	0.0148927	0.214568
-0.0371682	3.65936	-2.37558	0.0187185	0.200001	-4.86731	ENSG00000147257	GPC3	2719	GPC3	-0.0244496	0.0768487	0.328119
0.0259855	0.100641	2.37555	0.0187202	0.200001	-4.86739	ENSG00000118492	ADGB	79747	ADGB	-0.024295	0.0569059	0.298846
-0.036023	2.66187	-2.37539	0.0187279	0.200001	-4.86775	ENSG00000111058	ACSS3	79611	ACSS3	-0.0269522	0.0356072	0.262866
0.0112064	2.69252	2.37512	0.0187413	0.200001	-4.86838	ENSG00000227124	ZNF717	100131827	ZNF717	-0.00749565	0.0974704	0.358226
0.00838534	7.01777	2.37489	0.0187525	0.200001	-4.8689	ENSG00000143742	SRP9	6726	SRP9	0.00464153	0.0897494	0.347459
-0.0139533	4.17575	-2.37381	0.0188054	0.200366	-4.87138	ENSG00000158966	CACHD1	57685	CACHD1	-0.00229264	0.722841	0.865463
-0.0252402	4.09428	-2.37366	0.0188128	0.200366	-4.87173	ENSG00000131378	RFTN1	23180	RFTN1	-0.00359924	0.689807	0.847253
-0.0962395	-4.10677	-2.37303	0.0188437	0.200556	-4.87318	ENSG00000231245	C1DP1	NA	C1DP1	0.0522433	0.176527	0.452832
-0.0153166	1.0698	-2.37247	0.0188713	0.200711	-4.87447	ENSG00000196476	C20orf96	140680	C20orf96	-0.0135638	0.0199316	0.225729
-0.0168768	5.90305	-2.37198	0.0188952	0.200825	-4.87558	ENSG00000100979	PLTP	5360	PLTP	0.00325873	0.591935	0.789127
-0.0092315	5.37504	-2.37165	0.0189117	0.200861	-4.87635	ENSG00000105429	MEGF8	1954	MEGF8	-0.00318886	0.330188	0.600251
0.00766734	5.55989	2.37088	0.0189496	0.201125	-4.87811	ENSG00000065559	MAP2K4	6416	MAP2K4	0.00442551	0.0982872	0.359074
0.0071137	6.11413	2.37045	0.018971	0.201199	-4.87911	ENSG00000090054	SPTLC1	10558	SPTLC1	0.0056781	0.013996	0.212655
0.014669	6.92029	2.36962	0.0190121	0.201199	-4.88102	ENSG00000154227	CERS3	204219	CERS3	0.0144497	0.00784426	0.201501
-0.0249569	2.13635	-2.36938	0.019024	0.201199	-4.88156	ENSG00000155629	PIK3AP1	118788	PIK3AP1	-0.00648889	0.577766	0.779741
0.0125344	3.26536	2.36936	0.0190252	0.201199	-4.88162	ENSG00000196967	ZNF585A	199704	ZNF585A	0.00757385	0.0690481	0.316992
-0.0384455	2.42711	-2.36926	0.0190302	0.201199	-4.88185	ENSG00000053438	NNAT	4826	NNAT	-0.0373373	0.00356984	0.187287
0.0101815	5.22042	2.36901	0.0190424	0.201199	-4.88242	ENSG00000134049	IER3IP1	51124	IER3IP1	0.0063168	0.0893608	0.347174
-0.0187935	4.38972	-2.36889	0.0190483	0.201199	-4.88269	ENSG00000150764	DIXDC1	85458	DIXDC1	-0.0105057	0.0839438	0.338043
0.0119631	7.14896	2.36857	0.0190643	0.201227	-4.88343	ENSG00000139926	FRMD6	122786	FRMD6	0.00941368	0.00358643	0.187287
0.00879766	5.90676	2.36831	0.0190771	0.201227	-4.88402	ENSG00000080371	RAB21	23011	RAB21	0.00852031	0.00298607	0.187287
-0.0116648	3.22629	-2.36572	0.0192067	0.202454	-4.88998	ENSG00000170903	MSANTD4	84437	MSANTD4	-0.00480987	0.171444	0.446955
-0.028552	1.39678	-2.36357	0.0193145	0.203452	-4.89491	ENSG00000135960	EDAR	10913	EDAR	-0.0355057	0.0165378	0.215484
-0.0271287	3.28838	-2.36303	0.0193417	0.203598	-4.89614	ENSG00000157510	AFAP1L1	134265	AFAP1L1	-0.0182774	0.0628995	0.309082
0.0299752	1.81653	2.36097	0.0194455	0.204432	-4.90085	ENSG00000184949	FAM227A	646851	FAM227A	-0.0255263	0.035876	0.262866
-0.0184272	4.14044	-2.36083	0.0194525	0.204432	-4.90117	ENSG00000006210	CX3CL1	6376	CX3CL1	-0.00852484	0.262318	0.542315
-0.0135223	3.63835	-2.36067	0.0194608	0.204432	-4.90155	ENSG00000105755	ETHE1	23474	ETHE1	-9.86525e-05	0.988183	0.994946
-0.0294649	2.19073	-2.35991	0.0194994	0.2046	-4.90329	ENSG00000144642	RBMS3	27303	RBMS3	-0.0219729	0.0682459	0.316633
0.00789072	5.73162	2.35983	0.0195035	0.2046	-4.90348	ENSG00000166946	CCNDBP1	23582	CCNDBP1	0.00162902	0.558227	0.768863
-0.0107336	5.03382	-2.35894	0.0195487	0.204861	-4.90551	ENSG00000158805	ZNF276	92822	ZNF276	-0.0103925	0.0970306	0.357962
0.0117602	4.56072	2.35881	0.019555	0.204861	-4.9058	ENSG00000123353	ORMDL2	29095	ORMDL2	0.00754856	0.0709193	0.318753
-0.0177505	3.60802	-2.35724	0.0196351	0.205407	-4.90939	ENSG00000110719	TCIRG1	10312	TCIRG1	0.00464126	0.536796	0.754127
-0.0103804	4.5753	-2.35722	0.0196362	0.205407	-4.90944	ENSG00000050820	BCAR1	9564	BCAR1	-0.0015956	0.846673	0.930092
0.0109989	5.71069	2.35693	0.0196508	0.205407	-4.9101	ENSG00000027001	MIPEP	4285	MIPEP	0.00406437	0.328271	0.598905
0.00932514	5.62584	2.35674	0.0196606	0.205407	-4.91054	ENSG00000114999	TTL	150465	TTL	0.00904666	0.00450108	0.188834
-0.0141434	1.59578	-2.35523	0.0197378	0.206037	-4.91398	ENSG00000274985	PTCHD3P1	NA	PTCHD3P1	-0.0023489	0.538158	0.755443
-0.00784705	5.99321	-2.35482	0.0197588	0.206037	-4.91492	ENSG00000162430	SELENON	57190	SELENON	-0.000380798	0.90397	0.958783
0.019075	2.91532	2.35463	0.0197686	0.206037	-4.91535	ENSG00000128944	KNSTRN	90417	KNSTRN	0.00647458	0.420771	0.672236
-0.0531641	-2.12732	-2.35452	0.0197746	0.206037	-4.91562	ENSG00000166450	PRTG	283659	PRTG	-0.0166595	0.34594	0.615424
-0.00788199	5.20571	-2.35383	0.01981	0.206266	-4.91719	ENSG00000186111	PIP5K1C	23396	PIP5K1C	-0.000645711	0.89203	0.952836
-0.0343154	4.51641	-2.35283	0.0198612	0.206338	-4.91946	ENSG00000125810	CD93	22918	CD93	0.000106571	0.993422	0.996693
-0.0127002	1.75911	-2.35238	0.0198843	0.206338	-4.92048	ENSG00000168517	HEXIM2	124790	HEXIM2	-0.000265845	0.960656	0.983452
-0.00839792	3.34877	-2.35224	0.0198917	0.206338	-4.92081	ENSG00000157895	C12orf43	64897	C12orf43	0.00259516	0.294289	0.570741
-0.0384446	-0.619157	-2.35171	0.0199191	0.206338	-4.92202	ENSG00000185739	SRL	6345	SRL	0.00502009	0.713073	0.860145
-0.0243875	0.247322	-2.35141	0.0199348	0.206338	-4.92271	ENSG00000132563	REEP2	51308	REEP2	-0.0293989	0.000836485	0.167129
0.013432	3.95716	2.35133	0.0199386	0.206338	-4.92288	ENSG00000135750	KCNK1	3775	KCNK1	0.0110041	0.02575	0.240644
-0.00929468	4.74659	-2.35105	0.0199531	0.206338	-4.92352	ENSG00000141664	ZCCHC2	54877	ZCCHC2	-0.000834952	0.812728	0.912622
-0.0167627	3.22102	-2.35068	0.0199723	0.206338	-4.92437	ENSG00000173621	LRFN4	78999	LRFN4	-0.0113774	0.226274	0.505595
-0.0426366	3.35387	-2.35056	0.0199784	0.206338	-4.92463	ENSG00000213949	ITGA1	3672	ITGA1	-0.0211135	0.171356	0.446955
-0.0261161	0.931861	-2.35024	0.0199954	0.206338	-4.92538	ENSG00000164114	MAP9	79884	MAP9	-0.0301246	0.000154983	0.123144
-0.0137544	3.84167	-2.3499	0.020013	0.206338	-4.92616	ENSG00000146859	TMEM140	55281	TMEM140	-0.00147054	0.700984	0.854036
-0.0268741	0.332218	-2.34963	0.0200269	0.206338	-4.92677	ENSG00000185269	NOTUM	147111	NOTUM	-0.0227926	0.0989224	0.359695
0.00719352	5.44939	2.34953	0.0200319	0.206338	-4.92699	ENSG00000138032	PPM1B	5495	PPM1B	-0.000155887	0.93394	0.972844
-0.0200585	2.21153	-2.34926	0.020046	0.206338	-4.92761	ENSG00000169218	RSPO1	284654	RSPO1	-0.026496	0.0123798	0.205767
-0.0169079	1.98951	-2.34924	0.0200469	0.206338	-4.92764	ENSG00000153933	DGKE	8526	DGKE	-0.00754103	0.292448	0.568677
0.0144568	3.36685	2.34857	0.0200822	0.206338	-4.92919	ENSG00000130766	SESN2	83667	SESN2	0.014316	0.0295923	0.253757
-0.0167277	4.23795	-2.34842	0.0200896	0.206338	-4.92951	ENSG00000107281	NPDC1	56654	NPDC1	-0.00708997	0.465312	0.706284
0.00721631	7.50429	2.34789	0.0201173	0.206338	-4.93073	ENSG00000120705	ETF1	2107	ETF1	0.00678132	0.0223055	0.231552
-0.00847494	5.29135	-2.34776	0.020124	0.206338	-4.93102	ENSG00000168936	TMEM129	92305	TMEM129	-2.56293e-05	0.99389	0.99689
0.0119704	2.98858	2.34776	0.0201244	0.206338	-4.93104	ENSG00000204650	LINC02210	147081	LINC02210	-0.0176045	0.000456914	0.133637
0.0242155	4.54522	2.34771	0.0201269	0.206338	-4.93114	ENSG00000117594	HSD11B1	3290	HSD11B1	-0.0127544	0.372627	0.637183
-0.0301589	-0.536901	-2.34757	0.0201342	0.206338	-4.93146	ENSG00000114805	PLCH1	23007	PLCH1	-0.0245643	0.0687144	0.316868
-0.0237502	4.91621	-2.34753	0.0201361	0.206338	-4.93155	ENSG00000136960	ENPP2	5168	ENPP2	-0.00821783	0.31865	0.591162
0.00813498	5.60327	2.34747	0.0201394	0.206338	-4.93169	ENSG00000127125	PPCS	79717	PPCS	0.00320315	0.211657	0.489863
0.0122473	5.06584	2.34674	0.0201774	0.20659	-4.93335	ENSG00000156026	MCU	90550	MCU	0.0080389	0.0889998	0.346918
0.00885353	6.108	2.34578	0.0202276	0.206966	-4.93553	ENSG00000134698	AGO4	192670	AGO4	-0.00657477	0.110044	0.374071
-0.0140007	3.19193	-2.3454	0.0202474	0.207031	-4.93639	ENSG00000115687	PASK	23178	PASK	-0.0159989	0.0650075	0.312001
0.00920436	5.43159	2.34493	0.0202724	0.207148	-4.93747	ENSG00000086666	ZFAND6	54469	ZFAND6	0.00944681	0.000898607	0.167129
0.0125505	2.52097	2.34384	0.0203294	0.207386	-4.93994	ENSG00000152422	XRCC4	7518	XRCC4	0.00918534	0.029946	0.253884
-0.0125006	2.26337	-2.34375	0.0203343	0.207386	-4.94015	ENSG00000063176	SPHK2	56848	SPHK2	-0.00503342	0.451946	0.696104
0.00606723	3.9798	2.34362	0.020341	0.207386	-4.94044	ENSG00000137522	RNF121	55298	RNF121	0.00249141	0.230822	0.511317
0.0122182	4.9222	2.34346	0.0203497	0.207386	-4.94082	ENSG00000057704	TMCC3	57458	TMCC3	0.0104	0.00924743	0.201501
-0.00949218	4.98972	-2.34314	0.0203664	0.207405	-4.94154	ENSG00000090020	SLC9A1	6548	SLC9A1	-0.000860282	0.807928	0.910156
-0.0158629	4.96549	-2.34291	0.0203786	0.207405	-4.94207	ENSG00000112715	VEGFA	7422	VEGFA	-0.00626656	0.422475	0.673276
-0.0554585	2.9181	-2.34221	0.0204155	0.207643	-4.94365	ENSG00000188257	PLA2G2A	5320	PLA2G2A	-0.0252691	0.253531	0.534267
0.0131965	6.53471	2.34066	0.0204974	0.208338	-4.94717	ENSG00000172548	NIPAL4	348938	NIPAL4	0.0134253	0.0182165	0.221036
-0.0102926	4.435	-2.34023	0.0205201	0.208431	-4.94814	ENSG00000183048	SLC25A10	1468	SLC25A10	-0.000232052	0.970962	0.987225
-0.0107713	2.48672	-2.33703	0.0206908	0.209942	-4.95542	ENSG00000100116	GCAT	23464	GCAT	0.00258794	0.657559	0.829234
0.0094475	5.48264	2.33655	0.0207163	0.209942	-4.9565	ENSG00000166311	SMPD1	6609	SMPD1	0.00874623	0.00905514	0.201501
-0.0128235	2.66932	-2.33649	0.0207196	0.209942	-4.95664	ENSG00000178718	RPP25	54913	RPP25	0.00529577	0.286789	0.563923
0.0086887	6.94617	2.33611	0.0207397	0.209942	-4.95749	ENSG00000166224	SGPL1	8879	SGPL1	0.00276793	0.367084	0.632594
0.0167788	0.890129	2.33573	0.02076	0.209942	-4.95835	ENSG00000185519	FAM131C	348487	FAM131C	0.00334013	0.633833	0.81254
-0.0336903	0.615555	-2.33552	0.0207714	0.209942	-4.95883	ENSG00000145794	MEGF10	84466	MEGF10	-0.0461128	0.00544207	0.191152
0.026437	0.211163	2.33544	0.0207756	0.209942	-4.95901	ENSG00000256029		NA	ENSG00000256029	-0.00202843	0.85914	0.93566
-0.0336104	3.27328	-2.3354	0.0207782	0.209942	-4.95912	ENSG00000183569	SERHL2	253190	SERHL2	-0.0283912	0.0452247	0.279242
-0.020543	1.86131	-2.33493	0.0208031	0.209983	-4.96017	ENSG00000198879	SFMBT2	57713	SFMBT2	-0.0227792	0.0105582	0.201501
0.00790844	6.42265	2.33459	0.0208216	0.209983	-4.96095	ENSG00000055208	TAB2	23118	TAB2	0.00482116	0.0486087	0.286083
-0.0277269	1.7273	-2.33456	0.0208233	0.209983	-4.96102	ENSG00000232196	NA	NA	ENSG00000232196	-0.0144749	0.0902773	0.348274
0.00928087	5.07159	2.33423	0.0208409	0.210022	-4.96176	ENSG00000171503	ETFDH	2110	ETFDH	0.000166252	0.965188	0.984953
0.00626698	4.86813	2.33382	0.0208628	0.210105	-4.96269	ENSG00000163900	TMEM41A	90407	TMEM41A	0.0017581	0.449972	0.69433
-0.0246167	0.634263	-2.33339	0.0208859	0.2102	-4.96366	ENSG00000154822	PLCL2	23228	PLCL2	-0.00729002	0.4054	0.662101
-0.0172734	5.86079	-2.33295	0.0209097	0.210302	-4.96466	ENSG00000136205	TNS3	64759	TNS3	-0.00944193	0.129245	0.397965
-0.00880853	3.37092	-2.33259	0.0209291	0.21036	-4.96547	ENSG00000215883	CYB5RL	606495	CYB5RL	-0.00519557	0.175081	0.451336
-0.00969169	3.53196	-2.33068	0.0210323	0.211259	-4.96979	ENSG00000105607	GCDH	2639	GCDH	-0.00148055	0.66816	0.835375
-0.0118518	2.6921	-2.32951	0.0210962	0.21169	-4.97245	ENSG00000185730	ZNF696	79943	ZNF696	-0.00573162	0.163583	0.438091
0.00878593	4.80837	2.32936	0.0211041	0.21169	-4.97278	ENSG00000115539	PDCL3	79031	PDCL3	0.00852819	0.01581	0.214765
0.0139268	5.5636	2.32888	0.0211305	0.21169	-4.97388	ENSG00000074855	ANO8	57719	ANO8	0.00657063	0.259745	0.539879
-0.00869092	5.94962	-2.32881	0.0211341	0.21169	-4.97403	ENSG00000173757	STAT5B	6777	STAT5B	-0.00419827	0.145243	0.416857
0.00776543	7.94546	2.32855	0.0211483	0.21169	-4.97462	ENSG00000070831	CDC42	998	CDC42	0.00819041	0.0128704	0.207676
0.0104719	5.8994	2.32837	0.021158	0.21169	-4.97502	ENSG00000164081	TEX264	51368	TEX264	0.00840898	0.0419549	0.272576
0.0105547	8.02381	2.32762	0.0211988	0.21196	-4.97671	ENSG00000133639	BTG1	694	BTG1	0.00265122	0.570119	0.775063
0.00776499	6.66833	2.3269	0.0212382	0.212216	-4.97834	ENSG00000101193	GID8	54994	GID8	0.00786551	0.0115629	0.204195
-0.0325597	3.5017	-2.32638	0.0212668	0.212363	-4.97952	ENSG00000105929	ATP6V0A4	50617	ATP6V0A4	-0.0544073	0.00513241	0.191152
0.00994719	4.02186	2.32605	0.0212852	0.212409	-4.98028	ENSG00000121542	SEC22A	26984	SEC22A	0.00422931	0.145455	0.41688
0.0134448	5.96977	2.32548	0.0213161	0.212579	-4.98155	ENSG00000140853	NLRC5	84166	NLRC5	-0.00303378	0.66473	0.833246
-0.0321127	1.92616	-2.32516	0.0213335	0.212615	-4.98227	ENSG00000172716	SLFN11	91607	SLFN11	-0.00832643	0.528651	0.74905
-0.0394364	0.421831	-2.32413	0.0213905	0.212957	-4.98461	ENSG00000052850	ALX4	60529	ALX4	-0.0742386	6.25341e-05	0.109635
-0.0111873	3.50111	-2.32404	0.0213955	0.212957	-4.98481	ENSG00000171703	TCEA2	6919	TCEA2	-0.00554014	0.183041	0.459789
-0.0692505	2.51292	-2.32373	0.0214123	0.212986	-4.9855	ENSG00000204209	DAXX	1616	DAXX	0.0744436	0.0209451	0.228463
-0.0254771	4.6098	-2.32295	0.0214555	0.213277	-4.98727	ENSG00000176438	SYNE3	161176	SYNE3	-0.0182169	0.0585277	0.302751
-0.0419181	-2.58685	-2.32265	0.0214721	0.213304	-4.98795	ENSG00000156282	CLDN17	26285	CLDN17	-0.0166451	0.43335	0.682185
-0.016765	1.55375	-2.32239	0.0214863	0.213305	-4.98852	ENSG00000167216	KATNAL2	83473	KATNAL2	-0.0195984	0.00994888	0.201501
-0.0340308	0.39955	-2.32214	0.0214999	0.213305	-4.98908	ENSG00000187942	LDLRAD2	401944	LDLRAD2	-0.0221962	0.136224	0.407111
0.0117753	5.42003	2.32179	0.0215196	0.213362	-4.98988	ENSG00000151498	ACAD8	27034	ACAD8	0.00333661	0.493431	0.724632
-0.0296842	1.05738	-2.32054	0.0215887	0.213854	-4.99269	ENSG00000158887	MPZ	4359	MPZ	-0.0313434	0.0597793	0.305102
0.00855883	6.87807	2.32039	0.0215971	0.213854	-4.99303	ENSG00000186522	SEPTIN10	151011	SEPTIN10	-0.00202141	0.559875	0.769446
-0.0154809	6.34444	-2.31781	0.0217404	0.21509	-4.99883	ENSG00000069702	TGFBR3	7049	TGFBR3	-0.0113275	0.0374411	0.265106
0.00593944	6.39163	2.31735	0.0217662	0.21509	-4.99987	ENSG00000100796	PPP4R3A	55671	PPP4R3A	0.00279767	0.187345	0.464723
-0.0394499	-0.756744	-2.31728	0.0217701	0.21509	-5.00003	ENSG00000130528	HRC	3270	HRC	-0.0248281	0.11285	0.377729
-0.0271188	1.94078	-2.31711	0.0217795	0.21509	-5.00041	ENSG00000172935	MRGPRF	116535	MRGPRF	-0.0124128	0.282101	0.560335
0.012828	6.90072	2.31689	0.0217919	0.21509	-5.00091	ENSG00000105355	PLIN3	10226	PLIN3	0.0136449	0.0242736	0.237903
-0.0252295	5.40334	-2.31619	0.0218311	0.215244	-5.00248	ENSG00000122729	ACO1	48	ACO1	-0.00991696	0.28209	0.560335
0.00883509	6.74624	2.31601	0.0218413	0.215244	-5.00289	ENSG00000099246	RAB18	22931	RAB18	0.00872358	0.00464904	0.188834
0.011749	7.16025	2.3156	0.0218642	0.215244	-5.00381	ENSG00000198729	PPP1R14C	81706	PPP1R14C	0.0039183	0.413549	0.667511
-0.0149849	4.29678	-2.31531	0.0218803	0.215244	-5.00445	ENSG00000119711	ALDH6A1	4329	ALDH6A1	-0.00960584	0.0641683	0.311087
0.0301475	-0.61326	2.31513	0.0218907	0.215244	-5.00487	ENSG00000179031	NSA2P3	NA	NSA2P3	-0.000283141	0.976041	0.989506
-0.040013	2.95861	-2.31492	0.0219023	0.215244	-5.00533	ENSG00000162618	ADGRL4	64123	ADGRL4	-0.0100128	0.482396	0.718031
0.0459256	2.14095	2.31458	0.0219214	0.215244	-5.0061	ENSG00000171246	NPTX1	4884	NPTX1	-0.022645	0.300508	0.576043
-0.00649216	6.58734	-2.31456	0.0219229	0.215244	-5.00616	ENSG00000142208	AKT1	207	AKT1	0.00119969	0.63739	0.815048
0.00622795	7.34058	2.3143	0.0219375	0.215244	-5.00674	ENSG00000187555	USP7	7874	USP7	0.00481842	0.0241573	0.237674
0.0151074	3.75933	2.31412	0.0219477	0.215244	-5.00715	ENSG00000107789	MINPP1	9562	MINPP1	0.0137047	0.0135731	0.211915
0.0108597	3.12695	2.31382	0.0219643	0.215269	-5.00781	ENSG00000135002	RFK	55312	RFK	0.0013461	0.749647	0.87732
-0.0109547	4.37682	-2.31332	0.0219926	0.215332	-5.00894	ENSG00000109736	MFSD10	10227	MFSD10	0.0017322	0.84046	0.927111
-0.0406921	0.368767	-2.31316	0.0220015	0.215332	-5.0093	ENSG00000178031	ADAMTSL1	92949	ADAMTSL1	-0.014337	0.314863	0.587481
0.0126605	3.62501	2.31296	0.0220128	0.215332	-5.00974	ENSG00000179630	LACC1	144811	LACC1	0.00753242	0.0242282	0.23786
-0.00748114	5.51208	-2.31208	0.0220623	0.215541	-5.01171	ENSG00000029725	RABEP1	9135	RABEP1	-0.00365361	0.257668	0.537938
-0.0131564	6.48234	-2.3119	0.0220725	0.215541	-5.01212	ENSG00000126247	CAPNS1	826	CAPNS1	-0.00374573	0.356027	0.623601
-0.0303819	-0.266102	-2.31163	0.0220879	0.215541	-5.01273	ENSG00000154678	PDE1C	5137	PDE1C	-0.0343245	0.00564528	0.191152
0.00750073	5.09812	2.31159	0.0220902	0.215541	-5.01282	ENSG00000138698	RAP1GDS1	5910	RAP1GDS1	0.00691421	0.00637768	0.192853
-0.0165311	2.06101	-2.31111	0.0221175	0.215671	-5.0139	ENSG00000248487	ABHD14A	25864	ABHD14A	-0.00695621	0.234227	0.514703
-0.0379704	0.209059	-2.31039	0.0221581	0.215929	-5.01551	ENSG00000168546	GFRA2	2675	GFRA2	-0.0213644	0.158567	0.433168
-0.0125753	3.7122	-2.31	0.0221802	0.216007	-5.01638	ENSG00000142961	MOB3C	148932	MOB3C	-0.00268224	0.542848	0.758464
-0.0210937	1.67299	-2.30908	0.0222327	0.216219	-5.01845	ENSG00000145936	KCNMB1	3779	KCNMB1	-0.0177181	0.0722924	0.32079
-0.0185596	3.61334	-2.309	0.0222375	0.216219	-5.01864	ENSG00000094755	GABRP	2568	GABRP	-0.0288155	0.00231681	0.172378
-0.0559584	4.16304	-2.30867	0.0222559	0.216219	-5.01937	ENSG00000165269	AQP7	364	AQP7	-0.0342259	0.10896	0.372945
0.0116077	7.3395	2.30786	0.0223022	0.216219	-5.02119	ENSG00000113575	PPP2CA	5515	PPP2CA	0.00704493	0.0658514	0.313341
-0.0297645	0.157316	-2.30777	0.0223075	0.216219	-5.02139	ENSG00000111490	TBC1D30	23329	TBC1D30	-0.00985524	0.418755	0.671045
0.0104116	4.89092	2.30776	0.0223082	0.216219	-5.02142	ENSG00000136874	STX17	55014	STX17	0.00303401	0.250912	0.531725
0.0144431	5.03917	2.30755	0.0223198	0.216219	-5.02188	ENSG00000163235	TGFA	7039	TGFA	0.0144927	0.00715984	0.19855
0.0150014	3.71543	2.30735	0.0223314	0.216219	-5.02233	ENSG00000132003	ZSWIM4	65249	ZSWIM4	0.0163197	0.0130439	0.207809
-0.00963185	4.08692	-2.30705	0.0223487	0.216219	-5.02301	ENSG00000227372	TP73-AS1	57212	TP73-AS1	-0.00741879	0.030098	0.253884
-0.00834903	5.64998	-2.30696	0.0223538	0.216219	-5.02321	ENSG00000129657	SEC14L1	6397	SEC14L1	-0.00314133	0.309065	0.582762
0.0361038	2.10984	2.30684	0.0223603	0.216219	-5.02347	ENSG00000118849	RARRES1	5918	RARRES1	-0.00358734	0.814697	0.914027
0.00696807	4.97835	2.30664	0.0223721	0.216219	-5.02393	ENSG00000146282	RARS2	57038	RARS2	0.00408306	0.0695745	0.317766
-0.0535404	2.32431	-2.30642	0.0223849	0.216219	-5.02443	ENSG00000172137	CALB2	794	CALB2	-0.06259	0.00472536	0.188834
0.00749133	4.19431	2.30588	0.0224156	0.216379	-5.02563	ENSG00000137714	FDX1	2230	FDX1	0.0032923	0.244455	0.525155
0.00736407	5.99066	2.30472	0.022482	0.216884	-5.02822	ENSG00000110429	FBXO3	26273	FBXO3	0.00320246	0.192419	0.469138
-0.00986954	4.31981	-2.30412	0.0225166	0.21708	-5.02956	ENSG00000151729	SLC25A4	291	SLC25A4	-0.00998507	0.0202572	0.226185
0.0123752	5.47807	2.30357	0.0225482	0.217239	-5.03079	ENSG00000175895	PLEKHF2	79666	PLEKHF2	0.00654805	0.0822498	0.335064
0.0148755	1.34219	2.30335	0.0225613	0.217239	-5.0313	ENSG00000132141	CCT6B	10693	CCT6B	-0.00434672	0.438322	0.685295
-0.0291939	2.27195	-2.30279	0.0225932	0.217294	-5.03254	ENSG00000079385	CEACAM1	634	CEACAM1	-0.0336472	0.0411008	0.270743
-0.0140499	4.39462	-2.30264	0.0226023	0.217294	-5.03289	ENSG00000102401	ARMCX3	51566	ARMCX3	-0.00847542	0.0715208	0.319679
0.00666388	4.86694	2.30251	0.0226094	0.217294	-5.03316	ENSG00000137947	GTF2B	2959	GTF2B	0.00435333	0.11519	0.38051
-0.0263149	3.97428	-2.30058	0.0227214	0.218192	-5.03749	ENSG00000163297	ANTXR2	118429	ANTXR2	-0.00837539	0.39168	0.651795
-0.0137444	5.3983	-2.30038	0.0227331	0.218192	-5.03794	ENSG00000100600	LGMN	5641	LGMN	0.00112147	0.815395	0.914477
-0.0302345	0.721279	-2.30002	0.0227537	0.218192	-5.03873	ENSG00000160801	PTH1R	5745	PTH1R	-0.0147149	0.238171	0.518507
-0.0307858	2.76007	-2.2997	0.0227724	0.218192	-5.03945	ENSG00000133574	GIMAP4	55303	GIMAP4	-0.00235727	0.830298	0.920683
-0.0307131	-0.0207917	-2.29944	0.0227878	0.218192	-5.04004	ENSG00000108511	HOXB6	3216	HOXB6	-0.0080079	0.512746	0.738413
-0.0360755	2.45148	-2.29943	0.0227881	0.218192	-5.04006	ENSG00000092607	TBX15	6913	TBX15	-0.0306087	0.0352671	0.262419
0.0180575	5.78362	2.29878	0.0228258	0.218294	-5.0415	ENSG00000170385	SLC30A1	7779	SLC30A1	0.0113901	0.0319931	0.258004
0.0181376	6.42557	2.29876	0.0228272	0.218294	-5.04155	ENSG00000143369	ECM1	1893	ECM1	0.0152614	0.053964	0.29452
0.0104526	6.08718	2.29834	0.0228514	0.218332	-5.04248	ENSG00000087074	PPP1R15A	23645	PPP1R15A	0.0118622	0.00622216	0.192693
-0.0111242	4.27353	-2.2982	0.0228596	0.218332	-5.0428	ENSG00000149177	PTPRJ	5795	PTPRJ	-0.00701534	0.119998	0.387005
0.00962055	6.2988	2.29737	0.0229081	0.218545	-5.04465	ENSG00000012983	MAP4K5	11183	MAP4K5	0.00195329	0.475896	0.713612
0.0168392	5.93598	2.29733	0.0229104	0.218545	-5.04474	ENSG00000049283	EPN3	55040	EPN3	0.0181919	0.0145739	0.214568
0.0117395	6.16339	2.29573	0.0230045	0.219179	-5.04832	ENSG00000157600	TMEM164	84187	TMEM164	-0.00258199	0.60305	0.795016
-0.0404849	5.9345	-2.29571	0.0230053	0.219179	-5.04836	ENSG00000187498	COL4A1	1282	COL4A1	-0.0201739	0.2024	0.479307
0.00870319	6.53448	2.29525	0.0230324	0.219299	-5.04938	ENSG00000062650	WAPL	23063	WAPL	0.00363984	0.111899	0.376957
0.0110537	7.39213	2.29501	0.0230465	0.219299	-5.04992	ENSG00000188910	GJB3	2707	GJB3	0.00560864	0.23868	0.519141
-0.0262359	0.338042	-2.29447	0.0230785	0.219395	-5.05113	ENSG00000104903	LYL1	4066	LYL1	-0.00310356	0.777778	0.894363
-0.0187776	2.83499	-2.29423	0.0230922	0.219395	-5.05165	ENSG00000128268	MGAT3	4248	MGAT3	-0.0158006	0.0653872	0.312256
-0.0317019	1.64687	-2.29406	0.0231026	0.219395	-5.05204	ENSG00000104043	ATP8B4	79895	ATP8B4	-0.0270928	0.0265626	0.24313
0.00691221	5.96109	2.29381	0.0231174	0.219395	-5.0526	ENSG00000219200	RNASEK	440400	RNASEK	0.00255217	0.422293	0.673267
-0.0100299	3.04969	-2.29361	0.023129	0.219395	-5.05304	ENSG00000181035	SLC25A42	284439	SLC25A42	-0.0112594	0.00234609	0.172378
0.0141797	3.24184	2.29332	0.023146	0.219395	-5.05369	ENSG00000135476	ESPL1	9700	ESPL1	0.00870799	0.183342	0.459944
-0.0574444	0.921891	-2.29314	0.0231566	0.219395	-5.05409	ENSG00000281887	GIMAP1-GIMAP5	100527949	GIMAP1-GIMAP5	-0.00614933	0.768553	0.888411
-0.0225798	3.47158	-2.29287	0.0231727	0.219412	-5.0547	ENSG00000064989	CALCRL	10203	CALCRL	-0.0126952	0.0623766	0.308439
0.00670192	5.99245	2.29252	0.0231933	0.219472	-5.05547	ENSG00000176871	WSB2	55884	WSB2	0.00638	0.0266401	0.24339
-0.0367788	6.02666	-2.29216	0.0232143	0.219535	-5.05626	ENSG00000110799	VWF	7450	VWF	0.00643344	0.641548	0.818006
0.00754604	6.56295	2.29163	0.023246	0.2197	-5.05746	ENSG00000081154	PCNP	57092	PCNP	0.00331418	0.183723	0.4601
-0.011904	4.27296	-2.29135	0.0232626	0.219722	-5.05808	ENSG00000088854	DNAAF9	25943	DNAAF9	-0.00931498	0.0288692	0.252445
-0.00679988	5.64993	-2.29097	0.0232848	0.219796	-5.05892	ENSG00000196365	LONP1	9361	LONP1	0.00210398	0.589969	0.787617
-0.00857417	5.37583	-2.29003	0.0233406	0.220174	-5.06101	ENSG00000140350	ANP32A	8125	ANP32A	-0.00467517	0.21372	0.492391
0.0450119	3.2534	2.28982	0.0233535	0.220174	-5.06149	ENSG00000185966	LCE3E	353145	LCE3E	0.0365271	0.077854	0.329662
-0.00748993	3.45254	-2.28814	0.0234536	0.22075	-5.06523	ENSG00000103429	BFAR	51283	BFAR	-0.0038302	0.186598	0.463342
0.00987089	4.40121	2.28809	0.0234561	0.22075	-5.06532	ENSG00000148481	MINDY3	80013	MINDY3	-0.000711839	0.823904	0.918514
-0.0180737	4.43083	-2.28787	0.0234693	0.22075	-5.06581	ENSG00000126458	RRAS	6237	RRAS	0.00390813	0.511632	0.737626
0.0131627	5.74203	2.28782	0.0234721	0.22075	-5.06592	ENSG00000154319	FAM167A	83648	FAM167A	0.00704432	0.192584	0.469328
-0.0119651	4.46232	-2.28737	0.0234995	0.22077	-5.06694	ENSG00000148411	NACC2	138151	NACC2	-0.00474826	0.324702	0.596147
-0.0168403	4.28495	-2.2871	0.0235154	0.22077	-5.06753	ENSG00000046653	GPM6B	2824	GPM6B	-0.02194	0.00119722	0.170477
-0.0109924	3.79329	-2.28707	0.0235174	0.22077	-5.0676	ENSG00000109065	NAT9	26151	NAT9	-0.00457707	0.357779	0.624731
-0.0695587	0.16354	-2.28674	0.0235367	0.220817	-5.06832	ENSG00000165478	HEPACAM	220296	HEPACAM	-0.0564977	0.0398636	0.269195
0.0213703	3.58864	2.28575	0.0235963	0.221201	-5.07053	ENSG00000070601	FRMPD1	22844	FRMPD1	0.00451661	0.601752	0.794507
0.012856	0.898725	2.28558	0.0236065	0.221201	-5.07091	ENSG00000228451	SDAD1P1	157489	SDAD1P1	-0.00588215	0.263238	0.543324
0.0184087	-0.134864	2.28507	0.0236369	0.221351	-5.07203	ENSG00000172738	TMEM217	221468	TMEM217	0.00460107	0.523545	0.745342
-0.0171644	4.41268	-2.28394	0.0237048	0.221851	-5.07454	ENSG00000157827	FMNL2	114793	FMNL2	-0.00355166	0.609866	0.799372
-0.0152162	5.51875	-2.28342	0.0237366	0.222014	-5.07571	ENSG00000197702	PARVA	55742	PARVA	-0.00663529	0.174849	0.451012
0.0162967	5.31805	2.28302	0.0237604	0.222102	-5.07659	ENSG00000143412	ANXA9	8416	ANXA9	0.0150187	0.0289698	0.252445
-0.0339383	-0.302181	-2.28242	0.0237966	0.222223	-5.07792	ENSG00000254838	GVINP1	387751	GVINP1	-0.00567814	0.613812	0.800617
-0.00744385	5.515	-2.28219	0.0238109	0.222223	-5.07844	ENSG00000134910	STT3A	3703	STT3A	0.000608318	0.8367	0.924597
0.0284118	2.41442	2.28162	0.0238448	0.222223	-5.07969	ENSG00000259479	SORD2P	NA	SORD2P	0.00124975	0.89499	0.954509
0.0168337	3.65742	2.28158	0.0238478	0.222223	-5.0798	ENSG00000162836	ACP6	51205	ACP6	0.00366611	0.648788	0.82307
-0.0254359	2.00524	-2.2812	0.0238703	0.222223	-5.08062	ENSG00000006468	ETV1	2115	ETV1	-0.0318291	0.00919071	0.201501
0.0302371	-0.92582	2.28116	0.0238731	0.222223	-5.08072	ENSG00000188672	RHCE	6006	RHCE	0.000824228	0.936113	0.973117
0.0107602	4.3168	2.28089	0.0238895	0.222223	-5.08132	ENSG00000065911	MTHFD2	10797	MTHFD2	0.0116085	0.00654483	0.194798
-0.0416784	3.87437	-2.28088	0.0238898	0.222223	-5.08133	ENSG00000213676	ATF6B	1388	ATF6B	-0.0104045	0.58418	0.783881
0.0144933	4.15722	2.28065	0.0239036	0.222223	-5.08184	ENSG00000111962	UST	10090	UST	0.00134727	0.821014	0.9176
-0.0174815	0.214879	-2.28019	0.0239315	0.222348	-5.08286	ENSG00000167984	NLRC3	197358	NLRC3	2.87434e-05	0.996497	0.998057
-0.0145057	2.18749	-2.27971	0.0239608	0.222369	-5.08393	ENSG00000137094	DNAJB5	25822	DNAJB5	-0.000314149	0.961959	0.983653
-0.0348642	0.68626	-2.27968	0.0239628	0.222369	-5.084	ENSG00000130307	USHBP1	83878	USHBP1	-0.0180732	0.162705	0.4373
-0.0236618	-0.156975	-2.27846	0.0240373	0.222762	-5.08671	ENSG00000260643		NA	ENSG00000260643	-0.00304791	0.675183	0.839156
0.0143021	5.28875	2.27845	0.024038	0.222762	-5.08674	ENSG00000072786	STK10	6793	STK10	0.0098951	0.0975063	0.358226
-0.0146186	2.37335	-2.27827	0.0240487	0.222762	-5.08712	ENSG00000121653	MAPK8IP1	9479	MAPK8IP1	-0.0181074	0.00807126	0.201501
-0.0105	4.70139	-2.27723	0.0241122	0.223216	-5.08943	ENSG00000214706	IFRD2	7866	IFRD2	0.00231172	0.635371	0.813571
0.0121087	7.06942	2.27627	0.0241711	0.223626	-5.09156	ENSG00000166579	NDEL1	81565	NDEL1	0.0153405	0.000466016	0.133637
-0.0122691	7.92148	-2.27557	0.0242136	0.223774	-5.09309	ENSG00000137076	TLN1	7094	TLN1	-0.00216417	0.604888	0.795911
0.00633904	6.84792	2.27553	0.0242162	0.223774	-5.09319	ENSG00000108344	PSMD3	5709	PSMD3	0.00665851	0.0267968	0.243806
0.00566688	6.46299	2.27456	0.0242761	0.224106	-5.09534	ENSG00000244687	UBE2V1	7335	UBE2V1	0.0045134	0.0826927	0.335888
-0.0431673	3.58725	-2.27447	0.0242813	0.224106	-5.09553	ENSG00000157654	PALM2AKAP2	445815	PALM2AKAP2	-0.0220045	0.104205	0.365685
0.0238349	1.49705	2.2739	0.0243164	0.224185	-5.09679	ENSG00000082482	KCNK2	3776	KCNK2	-0.0134422	0.221771	0.50129
-0.0250588	0.80418	-2.27358	0.0243359	0.224185	-5.09749	ENSG00000134780	DAGLA	747	DAGLA	-0.0116904	0.260149	0.540365
-0.0319943	2.06266	-2.27356	0.0243372	0.224185	-5.09754	ENSG00000106511	MEOX2	4223	MEOX2	-0.0146674	0.199035	0.476324
-0.04531	3.57589	-2.27307	0.0243677	0.224185	-5.09863	ENSG00000133800	LYVE1	10894	LYVE1	-0.0109187	0.511561	0.737626
-0.0222258	4.13079	-2.27303	0.0243703	0.224185	-5.09872	ENSG00000172348	RCAN2	10231	RCAN2	-0.0183014	0.0940519	0.355003
-0.0139459	3.13342	-2.27291	0.0243775	0.224185	-5.09898	ENSG00000037042	TUBG2	27175	TUBG2	-0.010667	0.0639563	0.311033
0.0090507	6.72529	2.2719	0.02444	0.224576	-5.10122	ENSG00000138069	RAB1A	5861	RAB1A	0.00782027	0.0207232	0.227624
-0.0085585	6.12107	-2.27175	0.0244492	0.224576	-5.10154	ENSG00000066027	PPP2R5A	5525	PPP2R5A	0.0032752	0.214288	0.492818
0.0290004	0.385476	2.27115	0.0244865	0.224659	-5.10288	ENSG00000164418	GRIK2	2898	GRIK2	-0.00536132	0.603886	0.79571
-0.0208389	2.90487	-2.27113	0.0244875	0.224659	-5.10291	ENSG00000243244	STON1	11037	STON1	-0.0209857	0.00841098	0.201501
-0.0449422	1.24638	-2.27066	0.0245165	0.224791	-5.10395	ENSG00000144891	AGTR1	185	AGTR1	-0.0236375	0.256093	0.536572
-0.120248	-0.245039	-2.26971	0.024576	0.225176	-5.10606	ENSG00000205571	SMN2	6606	SMN2	-0.0246001	0.45646	0.699771
0.0149008	4.01635	2.26951	0.0245879	0.225176	-5.10648	ENSG00000197506	SLC28A3	64078	SLC28A3	0.0169005	0.0148817	0.214568
-0.0518943	5.71888	-2.26883	0.0246308	0.225434	-5.108	ENSG00000159763	PIP	5304	PIP	-0.121903	0.00843029	0.201501
0.0234746	4.68359	2.26787	0.02469	0.225782	-5.1101	ENSG00000183054	RGPD6	729540	RGPD6	-0.000741851	0.921638	0.966732
0.0379366	5.46227	2.26775	0.0246981	0.225782	-5.11038	ENSG00000186226	LCE1E	353135	LCE1E	0.0341411	0.0966053	0.357589
0.00949091	8.01409	2.26605	0.0248041	0.226616	-5.11412	ENSG00000103769	RAB11A	8766	RAB11A	0.0105624	0.00421183	0.188834
-0.0116057	5.43061	-2.26563	0.0248306	0.226723	-5.11505	ENSG00000168056	LTBP3	4054	LTBP3	-0.0100516	0.0983616	0.359074
0.0153729	2.07258	2.26528	0.0248522	0.226726	-5.11581	ENSG00000169884	WNT10B	7480	WNT10B	0.00395774	0.570626	0.775478
0.00955399	5.26913	2.26515	0.0248605	0.226726	-5.1161	ENSG00000128708	HAT1	8520	HAT1	0.00739749	0.0104975	0.201501
0.0132231	2.92401	2.26391	0.0249386	0.227304	-5.11884	ENSG00000132196	HSD17B7	51478	HSD17B7	0.00433647	0.320071	0.592019
0.010685	9.57716	2.26295	0.0249991	0.227721	-5.12095	ENSG00000143753	DEGS1	8560	DEGS1	0.00642783	0.136012	0.40687
0.0104154	5.96006	2.26255	0.0250244	0.227816	-5.12183	ENSG00000147144	CCDC120	90060	CCDC120	0.00734938	0.0778542	0.329662
0.00901125	4.65793	2.26129	0.0251039	0.228147	-5.1246	ENSG00000169612	RAMAC	83640	RAMAC	0.00769151	0.0277447	0.247303
-0.0198903	0.883032	-2.2612	0.0251097	0.228147	-5.1248	ENSG00000129646	QRICH2	84074	QRICH2	-0.0234887	0.00733137	0.200704
0.00731298	3.74736	2.26114	0.0251132	0.228147	-5.12492	ENSG00000185158	LRRC37B	114659	LRRC37B	0.000827848	0.825681	0.919099
-0.0196723	0.0101635	-2.26103	0.0251202	0.228147	-5.12516	ENSG00000250091	DNAH10OS	NA	DNAH10OS	-0.0233131	0.00122332	0.170477
0.00568875	6.93099	2.26064	0.0251454	0.228241	-5.12604	ENSG00000101421	CHMP4B	128866	CHMP4B	0.00558255	0.0471698	0.282761
-0.0112052	5.46852	-2.2603	0.0251669	0.228246	-5.12678	ENSG00000068654	POLR1A	25885	POLR1A	0.00444121	0.243989	0.524522
-0.0166228	0.188642	-2.26002	0.0251845	0.228246	-5.12739	ENSG00000188760	TMEM198	130612	TMEM198	-0.0105022	0.115285	0.380562
-0.0121513	3.11752	-2.25977	0.0252004	0.228246	-5.12794	ENSG00000167925	GHDC	84514	GHDC	-0.00173285	0.733391	0.871242
0.0086189	4.69913	2.25969	0.0252055	0.228246	-5.12812	ENSG00000139372	TDG	6996	TDG	0.0046703	0.168729	0.444406
-0.0333318	0.336262	-2.25939	0.0252242	0.228281	-5.12877	ENSG00000183036	PCP4	5121	PCP4	-0.0484292	0.0273123	0.246237
0.00880945	4.89256	2.2582	0.0253004	0.228836	-5.13139	ENSG00000165416	SUGT1	10910	SUGT1	0.0077019	0.0127472	0.207676
-0.0306421	0.310316	-2.25694	0.025381	0.228993	-5.13417	ENSG00000149294	NCAM1	4684	NCAM1	-0.0192249	0.0802648	0.332536
0.020716	5.68093	2.25689	0.0253837	0.228993	-5.13426	ENSG00000204959	ARHGEF34P	NA	ARHGEF34P	6.74867e-05	0.994493	0.99709
0.0127948	4.84611	2.25689	0.0253841	0.228993	-5.13427	ENSG00000111344	RASAL1	8437	RASAL1	0.00734658	0.189253	0.46632
-0.00658747	3.57431	-2.25687	0.0253854	0.228993	-5.13432	ENSG00000127452	FBXL12	54850	FBXL12	-0.000390727	0.908407	0.960415
-0.0245141	0.464103	-2.25676	0.0253923	0.228993	-5.13456	ENSG00000176884	GRIN1	2902	GRIN1	-0.0187626	0.0681241	0.316453
0.00963234	6.76426	2.25589	0.0254481	0.229361	-5.13647	ENSG00000101213	PTK6	5753	PTK6	0.00994852	0.0232352	0.233866
0.0388704	-0.486437	2.25553	0.0254711	0.229434	-5.13725	ENSG00000006128	TAC1	6863	TAC1	-0.00647526	0.62798	0.808819
-0.0210945	2.04691	-2.25489	0.0255122	0.229586	-5.13866	ENSG00000138193	PLCE1	51196	PLCE1	-0.0209299	0.016186	0.214765
0.00943387	4.74971	2.2548	0.0255179	0.229586	-5.13886	ENSG00000083099	LYRM2	57226	LYRM2	0.00782607	0.0156041	0.214765
-0.0129963	6.49636	-2.25445	0.0255406	0.229656	-5.13963	ENSG00000180354	MTURN	222166	MTURN	-0.00867006	0.0617992	0.307631
0.014851	6.28524	2.25391	0.0255749	0.229712	-5.1408	ENSG00000171954	CYP4F22	126410	CYP4F22	0.0161297	0.0145725	0.214568
-0.0219857	0.767686	-2.25388	0.0255767	0.229712	-5.14086	ENSG00000147119	CHST7	56548	CHST7	-0.00552905	0.541651	0.75769
-0.0165334	2.69007	-2.25341	0.025607	0.229849	-5.14189	ENSG00000105655	ISYNA1	51477	ISYNA1	-0.0122651	0.192445	0.469138
-0.0137812	3.67684	-2.25283	0.0256449	0.230055	-5.14318	ENSG00000101871	MID1	4281	MID1	0.0024798	0.670175	0.836725
0.0102202	4.64225	2.25242	0.0256708	0.230153	-5.14406	ENSG00000184182	UBE2F	140739	UBE2F	0.0113454	0.00612602	0.192693
-0.00710947	5.98206	-2.25204	0.0256954	0.23023	-5.14489	ENSG00000149091	DGKZ	8525	DGKZ	0.000806638	0.847322	0.930377
-0.0450986	-0.463323	-2.25171	0.0257168	0.23023	-5.14562	ENSG00000158683	PKD1L1	168507	PKD1L1	-0.0233677	0.137337	0.40829
0.00696274	5.85071	2.25159	0.0257246	0.23023	-5.14589	ENSG00000134684	YARS1	8565	YARS1	0.00580138	0.0990051	0.359867
0.0137576	7.15887	2.25136	0.0257393	0.23023	-5.14638	ENSG00000175121	WFDC5	149708	WFDC5	0.00838114	0.120576	0.387717
-0.00993734	5.12205	-2.25102	0.0257617	0.230296	-5.14714	ENSG00000122863	CHST3	9469	CHST3	-0.000510591	0.897136	0.955412
0.00630821	6.08438	2.24985	0.0258373	0.230837	-5.14969	ENSG00000134882	UBAC2	337867	UBAC2	0.00486911	0.063512	0.310304
-0.0198988	0.41202	-2.24876	0.0259085	0.231169	-5.15209	ENSG00000204381	LAYN	143903	LAYN	-0.0107817	0.241771	0.522019
-0.0456214	2.90548	-2.24868	0.0259138	0.231169	-5.15227	ENSG00000150594	ADRA2A	150	ADRA2A	-0.0426067	0.024568	0.238549
0.0077746	4.80551	2.24859	0.0259196	0.231169	-5.15246	ENSG00000171928	TVP23B	51030	TVP23B	0.00107426	0.706303	0.85697
0.0106171	6.96047	2.24786	0.0259667	0.231354	-5.15404	ENSG00000184702	SEPTIN5	5413	SEPTIN5	0.00943347	0.0195897	0.225729
0.0136092	4.27563	2.24781	0.0259705	0.231354	-5.15417	ENSG00000164309	CMYA5	202333	CMYA5	-0.0208702	0.00134569	0.170477
-0.0182884	0.937713	-2.24693	0.0260276	0.231612	-5.15608	ENSG00000141519	CCDC40	55036	CCDC40	-0.0025108	0.786841	0.899263
0.00983057	5.58624	2.2469	0.0260296	0.231612	-5.15615	ENSG00000165476	REEP3	221035	REEP3	-6.13141e-05	0.983748	0.992603
-0.0136793	0.926876	-2.2466	0.0260493	0.231654	-5.15681	ENSG00000177990	DPY19L2	283417	DPY19L2	-0.00297243	0.559158	0.769112
-0.0202412	4.99197	-2.24611	0.0260816	0.231797	-5.15789	ENSG00000113594	LIFR	3977	LIFR	-0.00910593	0.247624	0.528525
0.0101239	3.54714	2.24589	0.0260957	0.231797	-5.15836	ENSG00000150787	PTS	5805	PTS	0.00338704	0.342499	0.612422
-0.0103374	4.17524	-2.24523	0.0261394	0.231965	-5.15981	ENSG00000136877	FPGS	2356	FPGS	-0.00477198	0.145887	0.417543
-0.0195285	3.95743	-2.24514	0.0261448	0.231965	-5.15999	ENSG00000074527	NTN4	59277	NTN4	-0.0216848	0.0229448	0.232679
-0.0175119	3.15187	-2.24488	0.0261619	0.231983	-5.16056	ENSG00000139174	PRICKLE1	144165	PRICKLE1	-0.00511176	0.519127	0.742134
0.00920749	5.17319	2.24461	0.0261796	0.232006	-5.16115	ENSG00000114209	PDCD10	11235	PDCD10	0.00533939	0.0779257	0.329781
-0.0342528	-0.27407	-2.24323	0.0262703	0.232578	-5.16416	ENSG00000065371	ROPN1	54763	ROPN1	-0.0639072	0.000398715	0.133637
-0.0352029	2.50668	-2.24303	0.0262839	0.232578	-5.16461	ENSG00000169744	LDB2	9079	LDB2	-0.0136227	0.340899	0.610784
-0.0377084	1.48354	-2.24294	0.0262896	0.232578	-5.1648	ENSG00000163762	TM4SF18	116441	TM4SF18	-0.0257943	0.073226	0.322421
0.0168618	3.33928	2.24051	0.0264502	0.233864	-5.1701	ENSG00000129048	ACKR4	51554	ACKR4	0.00583437	0.374007	0.638282
0.0115256	5.09495	2.23988	0.0264921	0.2341	-5.17148	ENSG00000163686	ABHD6	57406	ABHD6	-0.000533657	0.908946	0.960483
0.011172	8.45105	2.23897	0.0265522	0.234496	-5.17345	ENSG00000184110	EIF3C	8663	EIF3C	0.00477552	0.318474	0.591082
0.0230598	-0.28472	2.23828	0.0265986	0.23477	-5.17497	ENSG00000214659	KRT8P26	NA	KRT8P26	-0.00377911	0.656752	0.829132
-0.0247527	4.70453	-2.23714	0.0266742	0.235233	-5.17744	ENSG00000169439	SDC2	6383	SDC2	-0.02199	0.0166447	0.215835
0.0130041	4.93392	2.23695	0.0266872	0.235233	-5.17786	ENSG00000139144	PIK3C2G	5288	PIK3C2G	-0.00138849	0.769735	0.888774
-0.0105515	6.08652	-2.23662	0.0267093	0.235233	-5.17858	ENSG00000197894	ADH5	128	ADH5	-0.00584371	0.0952349	0.355609
-0.0220791	0.00251154	-2.23656	0.0267135	0.235233	-5.17872	ENSG00000178162	FAR2P2	NA	FAR2P2	-0.0215057	0.0100952	0.201501
0.00544431	4.76769	2.23634	0.0267276	0.235233	-5.17918	ENSG00000089234	BRAP	8315	BRAP	0.00469536	0.0203809	0.226185
-0.0482743	-0.81288	-2.23599	0.0267515	0.235248	-5.17996	ENSG00000121335	PRB2	653247	PRB2	-0.0279678	0.266036	0.545571
0.00803591	6.12764	2.23561	0.0267771	0.235248	-5.18079	ENSG00000133789	SWAP70	23075	SWAP70	0.00382227	0.192796	0.469473
0.0159792	2.15722	2.23548	0.0267852	0.235248	-5.18105	ENSG00000136492	BRIP1	83990	BRIP1	-0.00130372	0.829612	0.920683
0.00559618	7.62856	2.2354	0.0267905	0.235248	-5.18122	ENSG00000057608	GDI2	2665	GDI2	0.00645612	0.0310187	0.255561
0.0123973	3.17189	2.23489	0.0268253	0.235364	-5.18235	ENSG00000169193	CCDC126	90693	CCDC126	0.0045229	0.272047	0.550978
0.0118622	5.48876	2.23475	0.0268344	0.235364	-5.18265	ENSG00000099804	CDC34	997	CDC34	0.00515574	0.332515	0.602774
-0.0280051	2.78394	-2.23386	0.0268945	0.235756	-5.18459	ENSG00000157554	ERG	2078	ERG	-0.00719708	0.528952	0.749151
0.0191496	4.49511	2.2319	0.027026	0.236024	-5.18883	ENSG00000100767	PAPLN	89932	PAPLN	-0.021301	0.0319082	0.257718
0.00990439	4.78369	2.23124	0.0270711	0.236024	-5.19028	ENSG00000104660	LEPROTL1	23484	LEPROTL1	0.00600031	0.129175	0.39792
0.0104737	4.19376	2.2309	0.0270939	0.236024	-5.19102	ENSG00000119599	DCAF4	26094	DCAF4	0.000487585	0.906743	0.959843
0.0102031	5.79118	2.23086	0.0270966	0.236024	-5.1911	ENSG00000124343	XG	7499	XG	0.00681238	0.115729	0.380841
-0.0224038	3.73263	-2.23072	0.0271059	0.236024	-5.1914	ENSG00000128284	APOL3	80833	APOL3	0.00314584	0.738358	0.873074
0.0102268	8.13118	2.23067	0.0271094	0.236024	-5.19151	ENSG00000095303	PTGS1	5742	PTGS1	0.00250845	0.575455	0.778116
0.018971	0.261965	2.23066	0.0271099	0.236024	-5.19153	ENSG00000121454	LHX4	89884	LHX4	-0.0241191	0.0508459	0.2895
-0.0121961	2.75402	-2.23054	0.027118	0.236024	-5.19179	ENSG00000125967	NECAB3	63941	NECAB3	-0.00839732	0.148379	0.420956
-0.0166223	0.912122	-2.23026	0.0271374	0.236024	-5.19241	ENSG00000150281	CTF1	1489	CTF1	-0.00706858	0.172745	0.447918
-0.0161787	4.58232	-2.23007	0.0271499	0.236024	-5.19281	ENSG00000100146	SOX10	6663	SOX10	-0.016853	0.0259878	0.241205
0.0237381	-1.10399	2.23003	0.0271529	0.236024	-5.19291	ENSG00000241889	CTDNEP1P1	NA	CTDNEP1P1	0.00321792	0.687535	0.846686
0.00708163	6.80264	2.22983	0.0271664	0.236024	-5.19334	ENSG00000186298	PPP1CC	5501	PPP1CC	0.00482068	0.0524427	0.291817
0.00835324	7.32255	2.22957	0.0271844	0.236024	-5.19391	ENSG00000099797	TECR	9524	TECR	0.00475008	0.239827	0.520089
0.0178235	3.10304	2.22948	0.0271903	0.236024	-5.1941	ENSG00000108309	RUNDC3A	10900	RUNDC3A	0.00650087	0.401982	0.65967
0.00651986	5.60735	2.22946	0.0271915	0.236024	-5.19414	ENSG00000107745	MICU1	10367	MICU1	0.00338972	0.353175	0.621751
-0.0268111	0.458891	-2.2294	0.0271958	0.236024	-5.19428	ENSG00000136274	NACAD	23148	NACAD	-0.0127553	0.114108	0.378775
-0.0236483	0.760024	-2.22929	0.0272029	0.236024	-5.1945	ENSG00000157927	RADIL	55698	RADIL	-0.0197037	0.0608388	0.30622
-0.0183851	2.77577	-2.22899	0.0272234	0.236024	-5.19516	ENSG00000105137	SYDE1	85360	SYDE1	-0.0131551	0.0569321	0.298846
0.00833405	5.90862	2.22873	0.0272408	0.236024	-5.19572	ENSG00000089876	DHX32	55760	DHX32	0.00961196	0.00176832	0.172378
0.0620715	-3.7244	2.22867	0.0272453	0.236024	-5.19586	ENSG00000196611	MMP1	4312	MMP1	0.00864625	0.779832	0.895585
0.0231303	2.50561	2.22842	0.0272624	0.236024	-5.1964	ENSG00000176928	GCNT4	51301	GCNT4	0.0137077	0.150712	0.42416
-0.0231616	2.79212	-2.22841	0.0272631	0.236024	-5.19643	ENSG00000066735	KIF26A	26153	KIF26A	-0.0252897	0.051916	0.290888
0.00970741	8.00827	2.22766	0.0273137	0.236329	-5.19804	ENSG00000197324	LRP10	26020	LRP10	0.0109574	0.0086358	0.201501
0.0122931	2.4586	2.22714	0.0273496	0.236374	-5.19918	ENSG00000104432	IL7	3574	IL7	0.00426362	0.398857	0.657445
0.00628247	5.94806	2.22661	0.0273856	0.236374	-5.20032	ENSG00000074319	TSG101	7251	TSG101	0.0036265	0.150495	0.424016
-0.00625909	5.60787	-2.22648	0.0273941	0.236374	-5.20059	ENSG00000148843	PDCD11	22984	PDCD11	0.00588071	0.0200444	0.225729
0.0372523	1.26364	2.22622	0.0274121	0.236374	-5.20116	ENSG00000086696	HSD17B2	3294	HSD17B2	-0.00351424	0.857628	0.934936
0.0202607	2.56746	2.22593	0.0274319	0.236374	-5.20179	ENSG00000169442	CD52	1043	CD52	0.00762071	0.300783	0.576043
-0.0152097	2.86274	-2.22555	0.0274581	0.236374	-5.20262	ENSG00000243335	KCTD7	154881	KCTD7	-0.0157614	0.0116216	0.204195
-0.0392731	1.87572	-2.22547	0.0274638	0.236374	-5.2028	ENSG00000137727	ARHGAP20	57569	ARHGAP20	-0.0249616	0.0961311	0.356982
-0.0329228	0.18975	-2.22528	0.0274763	0.236374	-5.2032	ENSG00000145358	DDIT4L	115265	DDIT4L	-0.020005	0.1132	0.377729
-0.0274335	4.93506	-2.22507	0.0274913	0.236374	-5.20367	ENSG00000198467	TPM2	7169	TPM2	-0.0265375	0.0697282	0.317864
0.0167681	5.19258	2.2249	0.0275026	0.236374	-5.20403	ENSG00000158220	ESYT3	83850	ESYT3	0.014441	0.0188659	0.223303
0.019608	3.81637	2.2249	0.0275028	0.236374	-5.20403	ENSG00000088826	SMOX	54498	SMOX	0.0139535	0.0873636	0.34421
0.0206725	6.1011	2.22489	0.0275036	0.236374	-5.20406	ENSG00000140263	SORD	6652	SORD	0.000928635	0.909775	0.960718
-0.0289024	-0.243954	-2.22454	0.027527	0.236443	-5.2048	ENSG00000125384	PTGER2	5732	PTGER2	-0.0155846	0.170333	0.445804
-0.00665538	5.74295	-2.22338	0.0276071	0.236959	-5.20732	ENSG00000149930	TAOK2	9344	TAOK2	-0.000256468	0.946609	0.977018
0.0505264	3.69151	2.22313	0.0276243	0.236959	-5.20786	ENSG00000064886	CHI3L2	1117	CHI3L2	0.0409375	0.0672838	0.315714
0.063326	2.7448	2.223	0.0276334	0.236959	-5.20815	ENSG00000075673	ATP12A	479	ATP12A	0.0284242	0.404684	0.661466
-0.0349229	4.11752	-2.22158	0.0277312	0.237665	-5.21122	ENSG00000163017	ACTG2	72	ACTG2	-0.0338929	0.0722089	0.32079
-0.0202488	4.95818	-2.22053	0.0278034	0.238023	-5.21348	ENSG00000131370	SH3BP5	9467	SH3BP5	-0.0145018	0.0545543	0.295771
0.0371191	1.2433	2.22043	0.0278105	0.238023	-5.2137	ENSG00000179869	ABCA13	154664	ABCA13	-0.00579583	0.747595	0.876774
0.0125213	6.08313	2.21997	0.0278427	0.238023	-5.2147	ENSG00000163344	PMVK	10654	PMVK	0.00529007	0.337589	0.607427
-0.0219334	3.52939	-2.21988	0.0278488	0.238023	-5.21489	ENSG00000166341	DCHS1	8642	DCHS1	-0.0134963	0.129819	0.398523
0.0232217	2.16504	2.21985	0.0278505	0.238023	-5.21495	ENSG00000204590	GNL1	2794	GNL1	-0.00780459	0.445358	0.691097
-0.0105847	4.12529	-2.21963	0.027866	0.238023	-5.21543	ENSG00000108784	NAGLU	4669	NAGLU	-0.00637797	0.179366	0.455925
-0.0483488	1.58461	-2.21914	0.0279	0.238181	-5.21649	ENSG00000272414	FAM47E-STBD1	100631383	FAM47E-STBD1	-0.0256468	0.0658086	0.313341
-0.0145031	6.71409	-2.21818	0.0279668	0.238595	-5.21856	ENSG00000177697	CD151	977	CD151	-0.00170325	0.754773	0.880484
-0.0279904	0.969924	-2.21778	0.0279946	0.238595	-5.21943	ENSG00000162551	ALPL	249	ALPL	-0.018256	0.18456	0.461265
-0.00821055	5.67464	-2.21752	0.0280127	0.238595	-5.21999	ENSG00000136485	DCAF7	10238	DCAF7	0.00197587	0.434961	0.683529
0.00644209	6.71596	2.2174	0.0280212	0.238595	-5.22025	ENSG00000113282	CLINT1	9685	CLINT1	0.00264432	0.298226	0.573883
0.0104278	3.98198	2.21733	0.0280262	0.238595	-5.2204	ENSG00000173085	COQ2	27235	COQ2	0.00947691	0.0222327	0.231552
0.00673049	7.2086	2.2169	0.0280557	0.238715	-5.22132	ENSG00000175582	RAB6A	5870	RAB6A	0.00657198	0.0056646	0.191152
0.0120118	4.40274	2.21648	0.0280851	0.238819	-5.22223	ENSG00000131373	HACL1	26061	HACL1	0.00168597	0.760345	0.883579
-0.0241709	1.83906	-2.21628	0.0280991	0.238819	-5.22266	ENSG00000100060	MFNG	4242	MFNG	0.00177755	0.842484	0.927783
-0.0171466	3.01642	-2.21565	0.0281433	0.239062	-5.22402	ENSG00000188070	ZFTA	65998	ZFTA	-0.0196847	0.00576029	0.191773
0.00579822	5.85276	2.21482	0.0282016	0.23913	-5.22582	ENSG00000157191	NECAP2	55707	NECAP2	0.006761	0.0236856	0.235598
0.0244199	2.09158	2.21438	0.0282323	0.23913	-5.22677	ENSG00000237330	RNF223	401934	RNF223	0.0221807	0.0304987	0.254426
0.00708501	5.29889	2.21432	0.0282362	0.23913	-5.22689	ENSG00000157349	DDX19B	11269	DDX19B	0.00613374	0.026514	0.24313
0.00945065	5.45937	2.21425	0.0282413	0.23913	-5.22704	ENSG00000106367	AP1S1	1174	AP1S1	0.00462262	0.189188	0.46632
-0.040839	-0.245189	-2.21418	0.028246	0.23913	-5.22719	ENSG00000080007	DDX43	55510	DDX43	0.0164927	0.397265	0.655972
-0.0313984	-0.07503	-2.21404	0.0282563	0.23913	-5.2275	ENSG00000280165	PCDH20	64881	PCDH20	-0.0527769	0.000275713	0.133637
-0.0121758	2.36474	-2.21398	0.0282602	0.23913	-5.22762	ENSG00000115556	PLCD4	84812	PLCD4	-0.00392948	0.292848	0.56924
0.0100562	4.70375	2.21365	0.0282834	0.239194	-5.22833	ENSG00000145247	OCIAD2	132299	OCIAD2	0.000858275	0.825744	0.919103
0.0184873	4.33836	2.21281	0.0283425	0.239376	-5.23015	ENSG00000181652	ATG9B	285973	ATG9B	-0.000548005	0.960835	0.98357
0.00771775	6.05386	2.21275	0.028347	0.239376	-5.23029	ENSG00000163636	PSMD6	9861	PSMD6	0.00764079	0.0131683	0.208709
0.0132693	5.22956	2.21268	0.0283517	0.239376	-5.23043	ENSG00000101460	MAP1LC3A	84557	MAP1LC3A	0.0089202	0.169072	0.44474
0.0100138	5.74092	2.21144	0.0284393	0.239984	-5.2331	ENSG00000134717	BTF3L4	91408	BTF3L4	0.00747689	0.0207349	0.227624
-0.0229251	4.38644	-2.21103	0.0284684	0.240097	-5.23399	ENSG00000183722	LHFPL6	10186	LHFPL6	-0.0137685	0.17205	0.447287
-0.0220736	2.68454	-2.21071	0.0284907	0.240154	-5.23467	ENSG00000134363	FST	10468	FST	-0.0447138	6.6506e-05	0.109635
0.0361892	1.1557	2.21044	0.0285098	0.240183	-5.23525	ENSG00000101670	LIPG	9388	LIPG	0.00509673	0.788632	0.900243
-0.0347874	0.370773	-2.21013	0.0285321	0.240239	-5.23593	ENSG00000141449	GREB1L	80000	GREB1L	-0.035764	0.00898331	0.201501
-0.0322056	-0.420468	-2.20887	0.028621	0.240763	-5.23863	ENSG00000152578	GRIA4	2893	GRIA4	-0.0478226	0.00113281	0.170477
-0.0331661	-0.631795	-2.20873	0.0286312	0.240763	-5.23894	ENSG00000147588	PMP2	5375	PMP2	-0.0365812	0.0290452	0.252448
0.0125309	4.84024	2.20859	0.0286413	0.240763	-5.23925	ENSG00000136108	CKAP2	26586	CKAP2	0.00987845	0.0285192	0.250142
0.0189445	2.83371	2.20834	0.0286587	0.240777	-5.23977	ENSG00000186230	ZNF749	388567	ZNF749	0.00322997	0.622641	0.805876
0.00878436	5.56801	2.20781	0.0286966	0.240786	-5.24092	ENSG00000062716	VMP1	81671	VMP1	0.00633309	0.0647612	0.311787
-0.0191782	2.09922	-2.20763	0.0287091	0.240786	-5.2413	ENSG00000129437	KLK14	43847	KLK14	-0.0276815	0.00437788	0.188834
0.00766812	6.29376	2.20748	0.0287202	0.240786	-5.24163	ENSG00000184575	XPOT	11260	XPOT	0.00608884	0.0548475	0.29647
0.00967923	5.50088	2.20744	0.0287225	0.240786	-5.2417	ENSG00000036054	TBC1D23	55773	TBC1D23	0.0106595	0.000381944	0.133637
0.0103418	5.03727	2.20689	0.0287616	0.240983	-5.24288	ENSG00000177054	ZDHHC13	54503	ZDHHC13	0.00569482	0.216261	0.494835
0.00854056	5.8328	2.20557	0.0288565	0.24163	-5.24574	ENSG00000198791	CNOT7	29883	CNOT7	0.00186942	0.446718	0.69216
-0.0313761	3.21732	-2.20521	0.0288816	0.24163	-5.24649	ENSG00000176435	CLEC14A	161198	CLEC14A	-0.00557632	0.655686	0.828484
-0.00493219	5.62205	-2.20501	0.0288965	0.24163	-5.24694	ENSG00000144021	CIAO1	9391	CIAO1	0.000291557	0.865815	0.939598
-0.0129721	5.13097	-2.2048	0.0289111	0.24163	-5.24738	ENSG00000092964	DPYSL2	1808	DPYSL2	-0.00224557	0.65235	0.825643
-0.0413949	-0.982844	-2.20454	0.0289298	0.24163	-5.24794	ENSG00000087237	CETP	1071	CETP	-0.0331263	0.0448982	0.279242
-0.0391831	1.22528	-2.20449	0.0289333	0.24163	-5.24804	ENSG00000166473	PKD1L2	114780	PKD1L2	-0.0321483	0.0407474	0.270557
-0.00992409	5.04339	-2.20382	0.0289812	0.241824	-5.24947	ENSG00000064607	SUGP2	10147	SUGP2	-0.00626931	0.286999	0.564153
-0.0130691	4.01647	-2.20362	0.0289962	0.241824	-5.24992	ENSG00000225663	MCRIP1	348262	MCRIP1	-0.00327404	0.629689	0.809819
0.0168626	4.92211	2.20351	0.0290038	0.241824	-5.25015	ENSG00000167920	KRT10-AS1	147184	KRT10-AS1	-0.00838239	0.317031	0.589963
0.00566401	6.19438	2.20291	0.0290468	0.241966	-5.25144	ENSG00000163812	ZDHHC3	51304	ZDHHC3	0.00416617	0.148447	0.420956
-0.0142362	2.39298	-2.20283	0.0290523	0.241966	-5.2516	ENSG00000170456	DENND5B	160518	DENND5B	-0.0118663	0.0318657	0.257718
0.00574735	4.65087	2.2014	0.0291558	0.242682	-5.25468	ENSG00000148925	BTBD10	84280	BTBD10	0.00556353	0.0341751	0.261309
-0.0140089	0.748393	-2.20111	0.0291769	0.242682	-5.25531	ENSG00000203772	SPRN	503542	SPRN	-0.00237286	0.687083	0.846479
-0.0117598	0.775226	-2.20077	0.0292012	0.242682	-5.25603	ENSG00000171357	LURAP1	541468	LURAP1	-0.01365	0.0142471	0.213369
-0.0206618	2.28646	-2.20077	0.0292014	0.242682	-5.25604	ENSG00000187527	ATP13A5	344905	ATP13A5	-0.0134977	0.0684018	0.316802
-0.00912175	4.17875	-2.20011	0.029249	0.242946	-5.25745	ENSG00000164976	MYORG	57462	MYORG	0.00123876	0.707737	0.857542
-0.0303682	6.03226	-2.19964	0.0292828	0.243095	-5.25845	ENSG00000149591	TAGLN	6876	TAGLN	-0.0168862	0.225357	0.504509
0.00446738	6.12226	2.19907	0.0293243	0.243243	-5.25968	ENSG00000132676	DAP3	7818	DAP3	0.00416035	0.0579322	0.301776
-0.00870324	4.3889	-2.1989	0.0293361	0.243243	-5.26003	ENSG00000146540	C7orf50	84310	C7orf50	0.00432248	0.526721	0.74784
-0.0597923	6.40982	-2.19874	0.0293482	0.243243	-5.26038	ENSG00000167588	GPD1	2819	GPD1	-0.0722306	0.0226102	0.231807
0.00907136	3.56719	2.19812	0.0293932	0.243485	-5.26171	ENSG00000120539	MASTL	84930	MASTL	-0.000148313	0.971917	0.987803
-0.0152532	0.682413	-2.19777	0.0294188	0.243541	-5.26246	ENSG00000260238	PMF1-BGLAP	100527963	PMF1-BGLAP	0.00209086	0.754987	0.880484
0.0166247	4.79287	2.19743	0.029443	0.243541	-5.26318	ENSG00000011426	ANLN	54443	ANLN	0.0137704	0.0827692	0.335941
0.015338	3.34611	2.19727	0.0294546	0.243541	-5.26352	ENSG00000213096	ZNF254	9534	ZNF254	-0.00667867	0.338948	0.608481
0.0158888	0.359857	2.197	0.0294744	0.243541	-5.2641	ENSG00000243710	CFAP57	149465	CFAP57	-0.00937255	0.179107	0.4558
-0.0149294	2.58831	-2.1969	0.029482	0.243541	-5.26432	ENSG00000276805		NA	ENSG00000276805	-0.0114063	0.0497357	0.287626
-0.0286639	3.95671	-2.19654	0.0295084	0.243541	-5.2651	ENSG00000127329	PTPRB	5787	PTPRB	-0.00552193	0.619448	0.804183
-0.0289149	0.228099	-2.19617	0.0295347	0.243541	-5.26587	ENSG00000131480	AOC2	314	AOC2	-0.0247314	0.0446737	0.279242
0.00538054	5.21138	2.19616	0.0295357	0.243541	-5.2659	ENSG00000084092	NOA1	84273	NOA1	0.00471196	0.131433	0.400029
-0.0203448	3.27298	-2.19607	0.0295427	0.243541	-5.2661	ENSG00000157570	TSPAN18	90139	TSPAN18	-0.010884	0.212927	0.491454
0.00871626	3.98165	2.19546	0.0295867	0.243739	-5.26739	ENSG00000167904	TMEM68	137695	TMEM68	0.00365157	0.255466	0.536062
-0.037843	1.54636	-2.1953	0.0295985	0.243739	-5.26774	ENSG00000204371	EHMT2	10919	EHMT2	-0.0249721	0.044273	0.27821
0.00905215	4.56437	2.19475	0.029639	0.243783	-5.26893	ENSG00000137364	TPMT	7172	TPMT	0.0109288	0.00237042	0.172378
-0.026142	-0.667823	-2.19447	0.0296595	0.243783	-5.26952	ENSG00000159618	ADGRG5	221188	ADGRG5	-0.00326822	0.71583	0.861783
0.0153017	7.47433	2.19429	0.0296725	0.243783	-5.2699	ENSG00000261609	GAN	8139	GAN	-0.00183014	0.781021	0.895934
0.00857674	9.48321	2.19425	0.0296752	0.243783	-5.26998	ENSG00000196531	NACA	4666	NACA	0.00478181	0.194283	0.470786
-0.0249962	3.75549	-2.194	0.0296938	0.243783	-5.27053	ENSG00000172638	EFEMP2	30008	EFEMP2	-0.0192197	0.0568098	0.298846
-0.0191661	1.74791	-2.19387	0.0297029	0.243783	-5.27079	ENSG00000144843	ADPRH	141	ADPRH	-0.00696537	0.295984	0.572064
0.00529104	4.67362	2.19371	0.0297149	0.243783	-5.27114	ENSG00000085760	MTIF2	4528	MTIF2	0.00460779	0.0492737	0.287528
-0.0350564	2.45355	-2.19321	0.0297514	0.243844	-5.2722	ENSG00000177374	HIC1	3090	HIC1	-0.0206594	0.140219	0.411724
-0.0125789	4.03802	-2.19318	0.0297541	0.243844	-5.27228	ENSG00000135048	CEMIP2	23670	CEMIP2	-0.0143817	0.00580698	0.191773
0.0108369	3.45196	2.191	0.029914	0.244849	-5.27692	ENSG00000101624	CEP76	79959	CEP76	0.00175615	0.574844	0.777605
0.00523801	5.83869	2.19095	0.029918	0.244849	-5.27704	ENSG00000087111	PIGS	94005	PIGS	0.00252513	0.304181	0.579245
-0.0144023	3.8202	-2.1905	0.0299514	0.244849	-5.278	ENSG00000078124	ACER3	55331	ACER3	0.00170285	0.746424	0.876656
-0.011794	3.29491	-2.19039	0.0299592	0.244849	-5.27823	ENSG00000153094	BCL2L11	10018	BCL2L11	-0.0025487	0.59496	0.791058
0.0068579	6.89879	2.18982	0.0300012	0.244849	-5.27944	ENSG00000141279	NPEPPS	9520	NPEPPS	0.00227943	0.510871	0.737363
0.054711	-0.413338	2.18974	0.0300074	0.244849	-5.27962	ENSG00000259803	SLC22A31	146429	SLC22A31	-0.0297497	0.320848	0.592254
0.00744077	5.80937	2.18962	0.0300159	0.244849	-5.27987	ENSG00000198833	UBE2J1	51465	UBE2J1	0.00985711	0.000783578	0.167129
-0.0109953	3.52388	-2.18931	0.0300391	0.244849	-5.28054	ENSG00000177045	SIX5	147912	SIX5	-0.00280662	0.541705	0.757697
0.00908632	6.46043	2.18925	0.0300434	0.244849	-5.28066	ENSG00000177169	ULK1	8408	ULK1	0.00231107	0.725003	0.866381
-0.010802	3.97539	-2.18873	0.030082	0.244849	-5.28177	ENSG00000081377	CDC14B	8555	CDC14B	-0.00547548	0.182579	0.459378
-0.0339207	1.68496	-2.18872	0.030083	0.244849	-5.2818	ENSG00000120279	MYCT1	80177	MYCT1	-0.00635911	0.591623	0.789123
0.017764	3.77115	2.18831	0.0301135	0.244849	-5.28268	ENSG00000070388	FGF22	27006	FGF22	-0.00286889	0.790706	0.901234
-0.0269382	4.06624	-2.18824	0.0301184	0.244849	-5.28282	ENSG00000160307	S100B	6285	S100B	-0.0106238	0.252056	0.532645
-0.00617231	7.73159	-2.18817	0.0301235	0.244849	-5.28296	ENSG00000165795	NDRG2	57447	NDRG2	0.00194102	0.558063	0.768859
0.00821585	4.89865	2.18809	0.0301298	0.244849	-5.28315	ENSG00000086827	ZW10	9183	ZW10	0.00773648	0.0221714	0.231552
-0.0444247	-0.948679	-2.18806	0.0301318	0.244849	-5.2832	ENSG00000136011	STAB2	55576	STAB2	-0.00864866	0.60373	0.795683
-0.0160161	1.61644	-2.18784	0.0301482	0.244852	-5.28367	ENSG00000263142	LRRC37A17P	NA	LRRC37A17P	-0.00935817	0.122015	0.389262
-0.00746528	5.96521	-2.18753	0.0301715	0.244912	-5.28434	ENSG00000008256	CYTH3	9265	CYTH3	-0.00169009	0.58595	0.784715
0.006025	6.04849	2.18731	0.0301875	0.244913	-5.2848	ENSG00000113194	FAF2	23197	FAF2	0.00404417	0.0799737	0.332463
0.00968382	5.72077	2.18697	0.0302128	0.244964	-5.28553	ENSG00000198843	SELENOT	51714	SELENOT	0.00367837	0.269103	0.548273
-0.0247898	-0.0656647	-2.1868	0.0302258	0.244964	-5.2859	ENSG00000138378	STAT4	6775	STAT4	-0.01095	0.327713	0.59825
-0.0625453	8.40469	-2.18634	0.0302597	0.24511	-5.28687	ENSG00000167676	PLIN4	729359	PLIN4	-0.053414	0.0853611	0.340294
-0.0125231	2.08412	-2.18468	0.030384	0.24585	-5.29042	ENSG00000229689	ANKRD33BP1	NA	ANKRD33BP1	-0.00403456	0.529473	0.749303
0.00826541	3.82558	2.18452	0.0303953	0.24585	-5.29074	ENSG00000179021	C3orf38	285237	C3orf38	0.00423237	0.0959259	0.356974
0.00708173	6.54263	2.18447	0.0303991	0.24585	-5.29085	ENSG00000130703	OSBPL2	9885	OSBPL2	0.00486888	0.0592572	0.304067
0.0338733	1.5341	2.18273	0.0305296	0.24671	-5.29455	ENSG00000267640		NA	ENSG00000267640	-0.0156643	0.343081	0.612822
0.0106223	6.18637	2.18239	0.0305555	0.24671	-5.29529	ENSG00000117528	ABCD3	5825	ABCD3	0.00888379	0.00346401	0.187287
0.00813396	6.04854	2.1823	0.0305618	0.24671	-5.29546	ENSG00000164609	SLU7	10569	SLU7	0.00309352	0.273287	0.552474
0.0159264	1.62533	2.18203	0.0305821	0.24671	-5.29604	ENSG00000112486	CCR6	1235	CCR6	0.0132512	0.036281	0.263578
-0.017551	4.02712	-2.1818	0.0305993	0.24671	-5.29652	ENSG00000167601	AXL	558	AXL	-0.0108226	0.159327	0.434085
0.00742795	4.69838	2.18177	0.0306018	0.24671	-5.29659	ENSG00000120925	RNF170	81790	RNF170	0.00171842	0.523754	0.745449
0.00854159	4.3079	2.1813	0.0306372	0.246866	-5.29759	ENSG00000140307	GTF2A2	2958	GTF2A2	0.00655573	0.021554	0.23068
0.0181965	6.09977	2.18108	0.0306536	0.246868	-5.29806	ENSG00000157368	IL34	146433	IL34	-0.000605688	0.954047	0.980899
-0.0132837	1.06721	-2.18009	0.0307288	0.247343	-5.30018	ENSG00000117010	ZNF684	127396	ZNF684	-0.00981867	0.0934213	0.353861
0.0105725	5.10165	2.17952	0.0307714	0.247343	-5.30138	ENSG00000137460	FHDC1	85462	FHDC1	0.00759802	0.12524	0.39319
-0.0254075	3.352	-2.17945	0.0307766	0.247343	-5.30152	ENSG00000131831	RAI2	10742	RAI2	-0.0197172	0.0709439	0.31877
0.00913739	8.92717	2.179	0.0308107	0.247343	-5.30248	ENSG00000099204	ABLIM1	3983	ABLIM1	0.00672468	0.0514263	0.289943
0.0105482	6.93385	2.17891	0.0308181	0.247343	-5.30269	ENSG00000120594	PLXDC2	84898	PLXDC2	0.00626451	0.0847959	0.339228
0.00884834	4.83583	2.17887	0.030821	0.247343	-5.30277	ENSG00000176209	SMIM19	114926	SMIM19	-0.00032307	0.916916	0.964846
0.0192276	0.80503	2.17843	0.0308543	0.247343	-5.3037	ENSG00000213967	ZNF726	730087	ZNF726	-0.0051949	0.469057	0.708664
0.00791254	4.98753	2.17827	0.0308659	0.247343	-5.30403	ENSG00000129055	ANAPC13	25847	ANAPC13	0.00292497	0.33733	0.607095
-0.0120101	2.88574	-2.17819	0.0308726	0.247343	-5.30421	ENSG00000160447	PKN3	29941	PKN3	-0.00262505	0.56875	0.774074
0.00838903	4.55246	2.17817	0.0308735	0.247343	-5.30424	ENSG00000070759	TESK2	10420	TESK2	0.00319785	0.387284	0.648922
0.0353992	3.72609	2.17795	0.0308904	0.247349	-5.30471	ENSG00000142046	TMEM91	641649	TMEM91	-0.00592216	0.721672	0.864745
0.00677242	6.75046	2.17688	0.0309715	0.247697	-5.30698	ENSG00000167325	RRM1	6240	RRM1	0.00540711	0.121401	0.388684
0.0182227	1.42298	2.17671	0.0309848	0.247697	-5.30735	ENSG00000035499	DEPDC1B	55789	DEPDC1B	0.0138611	0.0688849	0.31692
-0.00797445	5.08207	-2.17661	0.030992	0.247697	-5.30755	ENSG00000138073	PREB	10113	PREB	0.0012334	0.608599	0.798078
-0.0198138	9.40857	-2.17646	0.031004	0.247697	-5.30789	ENSG00000026025	VIM	7431	VIM	-0.00619791	0.41788	0.670686
0.0157902	5.14294	2.1762	0.0310233	0.247697	-5.30842	ENSG00000158477	CD1A	909	CD1A	0.00998574	0.109364	0.373165
0.00745486	6.48497	2.17609	0.0310317	0.247697	-5.30866	ENSG00000157916	RER1	11079	RER1	0.00508361	0.0527848	0.29237
-0.0186633	2.92122	-2.17579	0.0310549	0.247697	-5.3093	ENSG00000076716	GPC4	2239	GPC4	-0.0208791	0.0301891	0.253884
0.0124438	2.05902	2.17568	0.0310629	0.247697	-5.30953	ENSG00000235453	SMIM27	100129250	SMIM27	0.000391635	0.917037	0.964846
0.0223679	3.58063	2.17507	0.0311096	0.24794	-5.31083	ENSG00000228463		127239154	ENSG00000228463	0.0127965	0.187396	0.464723
-0.0288777	1.0224	-2.17434	0.0311652	0.248183	-5.31237	ENSG00000112796	ENPP5	59084	ENPP5	-0.0262932	0.051296	0.289634
-0.0116576	2.89092	-2.17417	0.0311785	0.248183	-5.31274	ENSG00000239282	CASTOR1	652968	CASTOR1	0.0020555	0.724945	0.866381
-0.0275803	2.01871	-2.17404	0.0311885	0.248183	-5.31301	ENSG00000085276	MECOM	2122	MECOM	-0.00545824	0.639896	0.817054
0.00850221	6.58303	2.1736	0.0312217	0.248226	-5.31393	ENSG00000138768	USO1	8615	USO1	0.00666013	0.0326013	0.258889
-0.0126527	2.98885	-2.17354	0.0312262	0.248226	-5.31406	ENSG00000109089	CDR2L	30850	CDR2L	-0.00689569	0.28276	0.560884
0.011812	7.00738	2.17308	0.0312621	0.248327	-5.31505	ENSG00000124767	GLO1	2739	GLO1	0.00887393	0.0353588	0.262486
-0.0159785	3.70392	-2.17296	0.0312713	0.248327	-5.31531	ENSG00000159314	ARHGAP27	201176	ARHGAP27	0.00469281	0.550411	0.763865
-0.0573098	4.29602	-2.1727	0.0312909	0.248354	-5.31585	ENSG00000173641	HSPB7	27129	HSPB7	-0.0410951	0.0780613	0.329783
-0.0448602	-0.992835	-2.17222	0.0313281	0.248521	-5.31688	ENSG00000004468	CD38	952	CD38	-0.000887084	0.957055	0.981832
-0.00448727	6.422	-2.17185	0.0313561	0.248595	-5.31765	ENSG00000162736	NCSTN	23385	NCSTN	0.00185321	0.317777	0.590493
0.0083123	6.95735	2.17167	0.0313698	0.248595	-5.31802	ENSG00000064601	CTSA	5476	CTSA	0.0101778	0.00379962	0.188241
-0.0181763	5.46627	-2.17139	0.0313916	0.24864	-5.31863	ENSG00000119681	LTBP2	4053	LTBP2	-0.0146465	0.06875	0.316868
0.0107736	6.0848	2.16986	0.0315094	0.249262	-5.32186	ENSG00000266094	RASSF5	83593	RASSF5	0.00815117	0.0583767	0.302276
0.0572621	2.2385	2.16985	0.0315104	0.249262	-5.32189	ENSG00000148346	LCN2	3934	LCN2	0.0249454	0.349504	0.618966
0.00649336	6.08762	2.16959	0.0315302	0.249262	-5.32243	ENSG00000114354	TFG	10342	TFG	0.00740904	0.00750105	0.201501
0.0274987	1.33839	2.16931	0.0315517	0.249262	-5.32302	ENSG00000124159	MATN4	8785	MATN4	0.0109695	0.521709	0.743708
-0.0211499	4.40849	-2.16931	0.0315522	0.249262	-5.32303	ENSG00000169116	PARM1	25849	PARM1	-0.0179042	0.0371201	0.264656
-0.0278525	0.166053	-2.16911	0.0315676	0.249262	-5.32345	ENSG00000188039	NWD1	284434	NWD1	-0.0324511	0.0426045	0.273254
0.00580205	5.8534	2.16805	0.0316494	0.24978	-5.32569	ENSG00000115685	PPP1R7	5510	PPP1R7	0.00753	0.00536914	0.191152
-0.018528	2.93924	-2.16771	0.0316758	0.24986	-5.32641	ENSG00000099139	PCSK5	5125	PCSK5	-0.0113303	0.110852	0.375075
0.0107824	5.91843	2.16725	0.0317115	0.250013	-5.32738	ENSG00000152484	USP12	219333	USP12	0.00456433	0.187376	0.464723
-0.0145029	4.32202	-2.16576	0.0318273	0.250797	-5.33053	ENSG00000065717	TLE2	7089	TLE2	-0.0119267	0.0681708	0.316453
-0.00887107	4.46396	-2.16496	0.0318893	0.251157	-5.33221	ENSG00000136854	STXBP1	6812	STXBP1	-0.00119136	0.697016	0.851828
0.0204789	4.2627	2.16405	0.0319603	0.251533	-5.33413	ENSG00000106819	ASPN	54829	ASPN	0.0228422	0.00820809	0.201501
-0.0181951	7.36258	-2.16393	0.0319698	0.251533	-5.33439	ENSG00000198363	ASPH	444	ASPH	-0.0102913	0.107684	0.370709
0.0322761	3.42458	2.16349	0.032004	0.251673	-5.33531	ENSG00000133393	CEP20	123811	CEP20	0.0283555	0.0582064	0.301884
0.0155775	4.55758	2.16245	0.0320853	0.252184	-5.3375	ENSG00000151725	CENPU	79682	CENPU	0.00350879	0.603461	0.795416
0.0150755	0.755154	2.16147	0.0321623	0.252426	-5.33957	ENSG00000188610	FAM72B	653820	FAM72B	0.00147037	0.822371	0.917876
0.0119476	4.14223	2.16127	0.0321781	0.252426	-5.34	ENSG00000101888	NXT2	55916	NXT2	0.00573336	0.138858	0.409889
0.0105494	5.26835	2.16127	0.0321786	0.252426	-5.34001	ENSG00000151116	UEVLD	55293	UEVLD	0.00938219	0.00234563	0.172378
0.0133716	4.84136	2.16122	0.0321819	0.252426	-5.3401	ENSG00000170889	RPS9	6203	RPS9	0.00701672	0.32611	0.597594
0.0164621	5.1092	2.1608	0.0322156	0.252488	-5.341	ENSG00000151715	TMEM45B	120224	TMEM45B	0.0157918	0.0427159	0.273574
0.00726941	5.28317	2.16071	0.0322227	0.252488	-5.34119	ENSG00000089177	KIF16B	55614	KIF16B	0.00115732	0.733181	0.871127
-0.0075962	5.46109	-2.16	0.032278	0.252792	-5.34267	ENSG00000144118	RALB	5899	RALB	0.00925312	0.017857	0.220392
-0.0254771	2.77676	-2.1594	0.0323256	0.253036	-5.34394	ENSG00000072952	IRAG1	10335	IRAG1	-0.0115915	0.29881	0.574358
0.0271514	5.90626	2.1573	0.0324913	0.254106	-5.34835	ENSG00000133048	CHI3L1	1116	CHI3L1	-0.00425655	0.781918	0.896372
-0.030752	3.11369	-2.15725	0.0324953	0.254106	-5.34846	ENSG00000139567	ACVRL1	94	ACVRL1	-0.0112183	0.344118	0.613745
-0.00633104	5.44211	-2.15637	0.032565	0.254521	-5.35031	ENSG00000100335	MIEF1	54471	MIEF1	0.00178889	0.432836	0.681864
0.0261039	0.269341	2.15568	0.0326198	0.254819	-5.35176	ENSG00000164484	TMEM200A	114801	TMEM200A	-0.00115149	0.911802	0.961856
0.0181333	6.70236	2.15398	0.032756	0.255753	-5.35535	ENSG00000159871	LYPD5	284348	LYPD5	0.0216323	0.00846823	0.201501
-0.0195241	4.51255	-2.15351	0.0327934	0.255915	-5.35634	ENSG00000263155	MYZAP	100820829	MYZAP	0.00533012	0.492369	0.723916
-0.0164013	2.20296	-2.15299	0.0328344	0.256105	-5.35741	ENSG00000119514	GALNT12	79695	GALNT12	-0.00518031	0.453822	0.697678
-0.0361023	5.30988	-2.15275	0.0328539	0.256127	-5.35793	ENSG00000204291	COL15A1	1306	COL15A1	-0.0164583	0.267864	0.547071
0.0169244	2.21893	2.15253	0.0328714	0.256134	-5.35839	ENSG00000259024	TVP23C-CDRT4	100533496	TVP23C-CDRT4	-0.00743402	0.0879209	0.344901
0.0638662	-1.49461	2.15231	0.0328889	0.25614	-5.35884	ENSG00000113924	HGD	3081	HGD	-0.0557657	0.0733602	0.32251
0.00884444	3.90377	2.15192	0.0329199	0.256252	-5.35966	ENSG00000010072	SPRTN	83932	SPRTN	0.00275754	0.385241	0.647388
-0.0468336	0.925049	-2.15139	0.0329628	0.256455	-5.36078	ENSG00000132854	KANK4	163782	KANK4	-0.0473538	0.00990087	0.201501
-0.0214797	0.967852	-2.15047	0.0330365	0.256898	-5.3627	ENSG00000105523	FAM83E	54854	FAM83E	-0.0244995	0.0149595	0.214568
0.00953804	6.71591	2.14958	0.0331082	0.257326	-5.36457	ENSG00000137709	POU2F3	25833	POU2F3	0.00311838	0.409312	0.664809
-0.0168121	1.8874	-2.149	0.0331549	0.257439	-5.36579	ENSG00000197536	IRF1-AS1	NA	IRF1-AS1	-0.0211516	0.0192017	0.224362
0.0541706	2.75742	2.14874	0.0331759	0.257439	-5.36633	ENSG00000167755	KLK6	5653	KLK6	0.00801362	0.80903	0.910791
0.0123365	5.727	2.14858	0.0331886	0.257439	-5.36666	ENSG00000163104	SMARCAD1	56916	SMARCAD1	0.0062148	0.0598991	0.305154
-0.00758875	5.29212	-2.14857	0.0331898	0.257439	-5.3667	ENSG00000125912	NCLN	56926	NCLN	0.00465235	0.3773	0.640428
0.0109058	5.74425	2.14796	0.0332392	0.257502	-5.36798	ENSG00000163624	CDS1	1040	CDS1	0.00436782	0.206514	0.484219
0.0110815	5.7267	2.14793	0.0332418	0.257502	-5.36805	ENSG00000016402	IL20RA	53832	IL20RA	0.00223013	0.612645	0.800353
0.0129197	3.29512	2.14754	0.0332732	0.257502	-5.36886	ENSG00000119878	CRIPT	9419	CRIPT	0.00826524	0.0353365	0.262486
0.0122015	6.23251	2.1474	0.0332845	0.257502	-5.36915	ENSG00000157483	MYO1E	4643	MYO1E	0.0153182	0.00106465	0.170477
-0.0235277	0.486597	-2.14728	0.0332942	0.257502	-5.3694	ENSG00000006025	OSBPL7	114881	OSBPL7	-0.0136656	0.133872	0.403574
-0.0102325	2.58804	-2.14691	0.0333242	0.257502	-5.37018	ENSG00000168890	TMEM150A	129303	TMEM150A	-0.000287143	0.937607	0.973372
-0.0120977	7.04073	-2.14648	0.0333586	0.257502	-5.37107	ENSG00000148400	NOTCH1	4851	NOTCH1	-0.000591638	0.937321	0.973372
-0.0128245	4.07393	-2.14609	0.0333904	0.257502	-5.37189	ENSG00000125459	MSTO1	55154	MSTO1	-0.00589123	0.253873	0.534547
0.0226316	1.89044	2.14598	0.0333993	0.257502	-5.37212	ENSG00000158125	XDH	7498	XDH	0.0251881	0.0188543	0.223303
-0.0584353	0.214713	-2.14585	0.0334102	0.257502	-5.3724	ENSG00000213240	NA	NA	ENSG00000213240	-0.0135073	0.332322	0.602646
0.00729639	6.0717	2.14583	0.0334112	0.257502	-5.37243	ENSG00000114541	FRMD4B	23150	FRMD4B	0.0035385	0.14118	0.411829
-0.0215182	1.37259	-2.14575	0.0334184	0.257502	-5.37261	ENSG00000166073	GPR176	11245	GPR176	-0.00448213	0.649537	0.82356
0.0118062	5.59514	2.14564	0.0334273	0.257502	-5.37284	ENSG00000123892	RAB38	23682	RAB38	0.012173	0.0323102	0.258374
-0.00737769	4.10526	-2.14557	0.0334327	0.257502	-5.37298	ENSG00000122592	HOXA7	3204	HOXA7	0.00205183	0.659726	0.830327
-0.0121216	2.01204	-2.14529	0.0334551	0.257545	-5.37356	ENSG00000138030	KHK	3795	KHK	0.0112046	0.0261934	0.241899
-0.0130119	1.99668	-2.14468	0.0335046	0.257729	-5.37483	ENSG00000108187	PBLD	64081	PBLD	-0.0130743	0.0124923	0.206875
0.0530859	0.423685	2.14459	0.0335125	0.257729	-5.37503	ENSG00000221878	PSG7	5676	PSG7	0.0438735	0.0580213	0.301884
-0.0246361	1.35585	-2.1432	0.0336256	0.258469	-5.37794	ENSG00000102683	SGCG	6445	SGCG	-0.0131035	0.149587	0.422464
-0.0218035	2.89949	-2.1428	0.0336584	0.258522	-5.37878	ENSG00000127990	SGCE	8910	SGCE	-0.0196635	0.0214393	0.230205
[truncated: 13,359 more rows]
