# Supplementary material for: Transcriptomic profiling and machine learning uncover gene signatures of psoriasis endotypes and disease severity
Source: Commun Med (Lond). 2026 Jan 21;6:65. doi: 10.1038/s43856-025-01325-4 (PMC12852803; doi:10.1038/s43856-025-01325-4)
Supplement: Supplementary file 14 — Supplementary Data 11 [file 43856_2025_1325_MOESM14_ESM.xlsx]

## Sheet: 5A_above
HLA.DQB1	HLA.DRB1	HLA.DQA1	HLA.DRB5	HLA.DRA	Sample_id
0.694268	1.37726	0.926326	1.64112	-0.749357	1001-0006
0.994535	1.67617	1.17643	1.94451	-1.00718	1001-0005
-1.07477	-0.655306	-1.04568	-0.275511	-0.35615	1002-0005
-1.2898	-0.727732	-1.09688	-0.887971	-0.289934	1002-0006
1.14539	1.48683	1.05899	1.79724	1.34312	1003-0006
1.06686	1.49854	0.988123	1.71356	1.61028	1003-0005
-1.11016	-0.686027	-1.04928	-0.319186	-0.0220353	1004-0006
-0.767035	-0.90437	-1.24104	-0.753569	-0.682329	1004-0005
-0.8834	-0.202775	-0.697894	1.06034	1.83202	1005-0005
-0.629105	-0.424901	-0.723957	0.959669	1.69691	1005-0006
-1.21964	-1.26527	-0.919801	-0.77107	-0.104773	1006-0006
-1.00682	-0.591468	-0.933638	-0.175709	-0.800653	1006-0005
-0.895375	-0.840076	-0.988234	-0.0503694	-0.657999	1008-0006
-0.778326	-0.253443	-0.971376	-0.12381	0.0690837	1008-0005
-1.35636	-0.625074	-1.19511	-0.252572	-1.01077	1009-0005
-0.965274	-0.690524	-1.32291	-0.898795	-1.0621	1009-0006
-0.817792	-0.254493	-1.20346	-0.721356	-0.95921	1013-0005
-0.564409	-1.01901	-1.00837	-0.527903	-0.57005	1013-0006
0.548379	1.48421	0.6736	1.85348	1.38323	1014-0006
0.546317	1.34485	0.679962	1.69339	1.17318	1014-0005
-1.21778	-1.29687	-1.08104	-0.801894	-0.853175	138001-0005
-0.394124	-0.869205	-1.02592	-0.212124	-1.10227	138001-0006
0.509243	1.18909	0.686358	1.54628	-1.00646	138002-0006
0.704514	1.44097	1.05073	1.75301	-0.964047	138002-0005
0.508198	1.07557	0.710056	0.107175	-0.765563	138003-0006
0.689253	1.17039	1.07364	0.126194	-0.301228	138003-0005
0.659788	1.17279	0.941989	-0.851171	-1.09024	138004-0006
0.705513	1.23656	1.05781	-0.223353	-1.0398	138004-0005
-0.990524	-0.52975	-1.00467	-0.829341	-0.839497	23002-0006
-0.876799	-0.643846	-1.2029	-0.245859	-0.0109409	23002-0005
-0.972065	-0.328776	-1.17235	-0.37865	-1.00095	23003-0006
-1.68401	-0.594696	-1.29876	-0.127497	-0.541755	23003-0005
-1.06034	-0.777623	-0.838659	-0.778976	-0.537467	23005-0005
-0.863567	-0.925752	-0.821356	-0.45245	-0.829769	23005-0006
1.05056	1.50108	0.791064	1.82097	1.52406	23006-0006
1.24159	1.51617	1.08989	1.8281	1.71745	23006-0005
1.10723	0.059006	0.797179	-0.717527	-0.690241	23007-0006
0.975175	-0.147528	0.64708	-0.74009	-0.539718	23007-0005
0.680956	1.28068	0.421003	1.6789	1.20002	23009-0005
0.560233	1.17526	0.279899	1.56929	1.03729	23009-0006
0.937589	-0.147458	1.03653	-0.453264	1.36242	23012-0005
0.852012	-0.140299	0.861809	-0.366032	1.20921	23012-0006
1.05467	-0.33668	0.391354	-0.753596	-0.991751	5002-0006
1.14086	-0.395637	0.693094	-0.778334	0.146613	5002-0005
0.844785	-0.300848	1.11929	-0.319313	-0.587082	5003-0005
0.873558	-0.250654	0.823131	-0.482653	-0.468785	5003-0006
1.02961	-0.182698	0.543363	-0.709514	0.173848	5004-0005
1.06326	-0.481499	0.519852	-0.36064	-0.684647	5004-0006
0.708474	0.0608199	0.57165	-0.339716	-0.862513	5006-0006
0.779389	-0.108984	0.85293	-0.80735	-0.330519	5006-0005
-1.137	-1.3122	-1.23771	-0.81685	-0.0705054	5007-0005
-1.20185	-0.971711	-1.08674	-0.95778	-0.624671	5007-0006
-1.11721	-1.38473	-1.01328	-0.887599	-0.778843	5008-0006
-0.846339	-0.756133	-0.939898	-0.301484	-0.306557	5008-0005
-0.984501	-1.33693	-1.09223	-0.840971	-0.604092	5009-0005
-0.981467	-0.855753	-0.993794	-0.382589	-0.682543	5009-0006
1.11925	1.37977	1.15516	1.69157	1.49376	5010-0006
1.22385	1.50719	1.42714	1.76121	1.52063	5010-0005
-0.925717	-0.563523	-1.0482	-0.751912	-0.661117	5011-0006
-1.09838	-0.92957	-0.989916	-0.773262	-0.0314711	5011-0005
-1.02842	-0.859493	-1.52741	-0.350511	-0.59102	5012-0005
-1.33574	-1.32859	-1.18751	-0.832834	-0.577329	5012-0006
-0.946781	-0.640229	-1.29458	-0.338736	-0.256528	5013-0005
-1.23436	-1.26889	-1.56226	-0.297033	-0.563564	5013-0006
-1.40589	-1.29644	-1.08759	-0.801481	-0.710081	5014-0006
-1.40826	-1.18494	-0.933258	-0.217846	-0.440925	5014-0005
-0.947281	-0.497117	-1.39713	-0.707577	-0.601496	5015-0005
-0.691735	-0.998109	-1.23865	-0.83713	-0.669482	5015-0006
0.963109	-0.214811	1.39158	-0.826836	-0.490103	5016-0005
0.781214	-0.382053	0.855509	-0.454804	-0.891127	5016-0006
1.08687	-0.000345799	0.842421	-0.765689	-0.740433	5017-0005
1.06875	-0.226669	0.697864	-0.758033	-0.681342	5017-0006
0.455426	1.07517	0.532568	-0.158398	-0.598223	5018-0006
0.658581	1.18339	0.865669	-0.255127	-0.643097	5018-0005
-0.776082	-1.33704	-1.00871	-0.517937	-0.438079	5019-0006
-1.72929	-0.368765	-1.28709	-0.836114	-0.69279	5019-0005
-0.91076	-0.649814	-1.08497	-0.2899	-0.268454	5020-0005
-0.761152	-0.633739	-1.08518	-0.194943	-0.668836	5020-0006
-0.852925	-0.594922	-0.931482	-0.465273	1.66349	5021-0005
-0.7997	-0.435964	-0.949085	0.0946972	1.53268	5021-0006
-0.913763	-0.712696	-0.813683	0.761594	1.48878	5022-0006
-0.909308	-0.121817	-0.836712	1.06588	1.78196	5022-0005
-0.88246	-0.755571	-1.16308	-0.441345	-0.0720915	5023-0005
-0.643986	-0.857343	-1.34793	-0.887083	-0.476868	5023-0006
-1.32949	-0.904113	-1.43423	-0.502913	-0.75262	5024-0005
-0.758849	-1.4	-1.29411	-0.9025	-0.766333	5024-0006
-0.246278	-0.946597	-0.900524	-0.803022	0.00618814	5025-0006
-0.887747	-0.758196	-1.00419	-0.757272	-0.625255	5025-0005
1.0713	0.0202597	0.978103	-0.484076	-0.661861	60001-0006
1.19052	0.077109	1.29644	-0.460852	-0.537489	60001-0005
-1.48736	-0.922558	-0.930508	-0.298561	-0.422005	60005-0006
-1.26592	-0.7556	-1.1724	-0.756623	-0.568636	60005-0005
0.608026	0.325444	0.797675	0.730319	1.37703	6001-0006
0.489021	0.133702	0.634625	0.727177	1.2751	6001-0005
-1.06785	-0.626029	-1.19221	-0.787225	-1.02569	6002-0006
-0.814566	-0.598267	-1.15628	-0.345921	-0.29227	6002-0005
0.840547	-0.136976	1.02328	-0.45831	-0.154454	6003-0005
0.753971	-0.15333	0.687667	-0.503147	-0.183068	6003-0006
0.633763	1.37248	0.532843	1.73599	1.39961	6004-0005
0.371603	1.27857	0.531593	1.68256	1.11049	6004-0006
0.644336	0.0165191	0.798474	0.78315	0.171121	6005-0005
0.651048	-0.430803	0.69321	0.640528	-0.509907	6005-0006
1.28048	1.66811	1.52549	1.84815	1.62307	6006-0005
1.03936	1.59939	1.14747	1.80329	1.15217	6006-0006
0.968053	1.11115	1.04425	-0.219043	1.1466	6007-0006
1.04925	1.34873	1.16928	-0.352788	1.40382	6007-0005
-0.453115	-0.194084	-0.969894	-0.0879344	-0.204975	6008-0006
-1.01413	0.0988765	-0.977264	-0.262634	-0.050205	6008-0005
-0.894301	-0.505715	-1.05535	-0.230413	1.36865	6010-0006
-0.982558	-0.628159	-1.08182	-0.82085	1.83466	6010-0005
0.860719	-0.688377	0.171873	-0.881795	1.43998	6012-0006
1.08668	-0.101594	0.622598	-0.37786	1.64571	6012-0005
1.04863	1.46056	0.852237	1.78335	1.19778	6013-0006
1.06036	1.36625	0.899784	1.67371	1.358	6013-0005
0.58913	1.24765	0.889023	1.47693	-0.577382	6014-0005
0.704258	1.43297	0.930493	1.70362	-0.204749	6014-0006
-1.1263	-1.29103	-0.994991	-0.796203	-0.893142	6016-0006
-1.2701	-1.25513	-0.894724	-0.761181	-0.65945	6016-0005
1.01006	1.42329	0.85793	1.74302	1.42848	6017-0006
1.01283	1.45921	0.934362	1.72736	1.47368	6017-0005
0.509063	-0.465523	0.205548	-0.859828	-0.605634	6018-0006
0.690131	0.0230017	0.647759	-0.424369	-0.692357	6018-0005
-1.06613	-0.597361	-0.999356	-0.742864	-0.635706	6019-0005
-0.792924	-0.516782	-0.78743	-0.27636	-0.598492	6019-0006
1.00635	1.78133	1.38554	2.00894	1.56813	6020-0005
0.719333	1.52654	1.08491	1.81762	1.18135	6020-0006
0.927759	1.2594	0.754358	1.54597	0.865382	6021-0006
0.967994	1.33854	0.830178	1.62652	1.43113	6021-0005
0.445243	1.00501	0.667688	-0.151237	-0.921594	6022-0005
0.435167	1.03804	0.569601	-0.225822	-1.16711	6022-0006
-1.19465	-0.185314	-1.01395	-0.213926	1.39416	6023-0005
-1.04919	-0.387161	-0.776912	-0.844654	1.38254	6023-0006
0.565342	1.11278	0.791176	0.307522	-0.144967	6024-0006
0.68819	1.18469	1.03697	0.348616	-0.51349	6024-0005
-0.885668	-1.33623	-0.919537	-0.840293	-0.850758	6025-0006
-0.830405	-1.34126	-0.866346	-0.279471	-0.794424	6025-0005
1.12678	1.50016	1.17295	1.69264	-0.7128	6026-0005
1.05456	1.4046	0.892479	1.61987	-0.527998	6026-0006
0.847832	-0.244326	0.834623	0.701513	-1.14435	6028-0006
0.908002	-0.282027	0.969279	0.623101	-0.780736	6028-0005
-1.00401	-0.0245362	-0.959249	-0.4217	-0.783322	6029-0005
-0.734923	-0.392213	-1.15921	-0.799053	-0.139968	6029-0006
-0.811287	-0.73272	-0.825927	-0.262481	-0.207792	6030-0005
-0.731728	-0.281277	-0.977769	-0.471252	-0.163724	6030-0006
0.692557	1.45982	0.980626	1.75198	1.76411	6031-0006
0.648738	1.44994	1.03257	1.70031	1.40763	6031-0005
0.973415	-0.0297892	1.03981	-0.804654	0.137715	6032-0005
0.742901	-0.430389	0.736858	-0.879462	0.237835	6032-0006
-0.684294	-0.474971	-0.984967	-0.531877	-0.75634	6033-0006
-0.870752	-0.822956	-1.19524	-0.349401	-0.0178244	6033-0005
-0.702397	-0.188655	-1.08385	-0.773407	-1.01175	6034-0005
-0.785494	-0.0613349	-0.916919	-0.804828	-0.609393	6034-0006
0.892474	0.161549	1.10922	-0.199536	1.28192	6035-0005
0.808995	-0.091359	0.86664	-0.0368817	1.12092	6035-0006
0.68836	-0.229219	0.678919	-0.904409	-0.113789	6036-0005
0.623638	-0.046479	0.437137	-0.749348	-0.360381	6036-0006
0.525558	1.08596	0.679636	-0.275229	-0.288929	6038-0005
0.528741	1.00472	0.743069	-0.267726	-0.167403	6038-0006
1.08175	-0.23971	0.625586	-0.333654	-0.204798	6039-0006
0.969317	-0.352292	0.720811	-0.774482	-1.01283	6039-0005
-1.60754	-0.194942	-1.06807	-0.394803	-0.953912	6040-0005
-0.898875	-0.0683294	-1.25848	-0.0785308	-0.569616	6040-0006
0.991787	-0.351858	0.372713	-0.305546	-0.488753	6041-0005
1.06066	-0.585656	0.52976	-0.782308	-1.02073	6041-0006
-1.34586	-1.35376	-0.995631	-0.857393	-0.814931	1015-0006
-1.73568	-0.994484	-1.00417	-0.842414	-0.561504	1015-0005
0.926843	-0.0885067	1.02008	-0.757342	1.25165	1016-0006
0.875528	-0.331547	1.12565	-0.852517	1.15684	1016-0005
0.82235	1.06587	0.961611	-0.807639	-0.512436	1021-0006
0.963408	1.26307	1.37025	-0.470403	-0.423445	1021-0005
-0.521429	-1.28861	-0.622615	-0.812424	-0.987972	1022-0006
-0.908374	-0.589522	-0.874383	-0.473814	-0.972503	1022-0005
0.660867	1.24416	1.02727	-0.811879	-0.702558	1024-0006
0.774937	1.4427	1.35029	-0.0713228	-0.13468	1024-0005
-1.63887	-0.911701	-1.17322	-0.767483	-0.628336	1025-0005
-0.881478	-0.759858	-0.891978	-0.772142	-0.159712	1025-0006
-1.02201	-0.613201	-0.915657	-0.797768	-0.750761	1026-0005
-0.425153	-0.451784	-0.954853	-0.793878	-0.399276	1026-0006
0.759392	1.36228	1.09523	1.68454	1.56219	1027-0005
0.709529	1.32557	1.02769	1.67847	1.5697	1027-0006
-0.653369	-1.29828	-0.716442	-0.821848	-0.661197	1028-0006
-1.23467	-1.24943	-0.990391	-0.774199	-0.94939	1028-0005
1.12182	1.56735	1.10012	1.90194	1.66691	1029-0006
1.21049	1.53431	1.20668	1.81856	1.82904	1029-0005
0.835382	1.49067	1.29433	1.73259	-0.888211	1032-0005
0.707616	1.3371	0.977	1.59668	-0.591591	1032-0006
-0.667503	-0.250497	-0.94732	-0.700265	-0.874766	124001-0005
-0.789645	-0.3862	-0.791825	-0.76322	-0.938308	124001-0006
-0.906601	-1.16174	-1.29396	-0.688666	-0.863058	124003-0005
-1.09939	-1.17775	-0.955979	-0.704281	-0.878819	124003-0006
1.18522	-0.309645	0.770207	-0.753717	-0.32308	138005-0006
1.42809	-0.101491	1.1404	-0.77231	-0.775631	138005-0005
1.17446	1.48698	1.11628	1.79587	1.73258	23011-0005
1.14585	1.48555	0.973433	1.82302	1.70647	23011-0006
-1.63004	-1.23362	-0.833515	-0.758781	-0.933828	42001-0005
-1.26186	-1.17936	-0.938905	-0.705848	-0.616234	42001-0006
1.32385	1.32116	1.3436	-0.684488	-0.858842	42005-0006
1.34828	1.4047	1.53653	-0.117948	-0.482978	42005-0005
-0.632384	-0.823693	-0.903506	-0.83632	-0.862946	43001-0006
-0.850656	-1.21246	-0.959236	-0.738137	-0.912991	43001-0005
-1.65131	-0.922461	-1.18575	-0.455259	-0.38853	43003-0005
-1.23033	-1.00368	-1.1043	-0.534445	-1.03685	43003-0006
-1.21184	-0.687331	-0.910638	-0.812637	-0.22842	43004-0005
-0.688845	-0.903386	-0.993384	-0.778618	-0.23749	43004-0006
-1.60251	-1.2058	-1.19108	-0.731637	-0.906431	43005-0005
-0.674418	-1.23681	-1.09635	-0.761894	-0.615149	43005-0006
1.22437	1.59795	1.28005	1.91096	1.97818	5026-0005
1.06845	1.33049	0.887403	1.67721	1.57369	5026-0006
-0.841795	-1.28825	-0.840646	-0.812073	-0.780211	5028-0006
-1.4291	-1.22654	-0.982216	-0.751869	-0.926851	5028-0005
-0.874974	-0.485228	-0.706675	-0.772731	-0.338617	5031-0006
-1.15701	-0.882033	-0.775862	-0.439585	-0.939302	5031-0005
1.14361	1.48745	1.27238	1.77978	1.76474	5032-0005
1.27702	1.59458	1.24396	1.89568	1.97959	5032-0006
1.39698	1.71797	1.47401	2.01478	2.11827	5033-0006
1.44336	1.73623	1.46649	2.0769	2.12449	5033-0005
-0.648882	-1.19969	-0.74647	-0.72568	-0.441141	5034-0006
-1.26089	-1.1809	-0.877193	-0.707354	-0.520516	5034-0005
-0.932226	-1.31018	-0.64482	-0.833462	-0.419357	5035-0005
-0.791512	-0.892061	-0.598794	-0.437213	-0.275408	5035-0006
-0.880624	-0.924553	-0.880123	-0.782443	-0.506982	5036-0006
-1.44514	-0.793108	-0.881404	-0.80129	-0.521622	5036-0005
1.15228	-0.149187	0.741347	-0.835816	-0.242066	5038-0006
1.4179	0.0224598	1.11092	-0.83554	-0.364354	5038-0005
0.715014	1.26227	1.13846	-0.183125	-0.354957	5039-0005
0.615134	1.1814	0.879485	-0.118933	-0.482106	5039-0006
-0.581895	-1.34123	-0.669374	-0.863753	-0.706555	5040-0006
-1.72962	-1.33424	-0.994629	-0.856932	-1.0329	5040-0005
-0.716265	-0.943755	-1.10803	-0.476146	-0.975904	5041-0005
-0.841979	-0.698181	-0.761972	-0.809103	-0.307784	5041-0006
-0.904305	-0.538247	-0.993438	-0.0249414	-0.719108	5042-0005
-0.873713	-0.464214	-0.684522	0.151766	-0.626396	5042-0006
-0.703501	-1.2576	-0.626273	-0.0772557	-0.225702	5044-0006
-1.14738	-0.566731	-0.851363	-0.216979	-0.473248	5044-0005
-1.58801	-0.706218	-1.10062	-0.717346	-0.546947	5045-0005
-0.937355	-0.9335	-0.956933	-0.466001	-0.171734	5045-0006
1.37864	1.67565	1.41309	1.98089	2.11718	5046-0005
1.37416	1.67541	1.40252	1.98379	2.01053	5046-0006
1.1669	1.50196	1.01934	1.84703	1.83855	60006-0005
1.09324	1.48733	0.85517	1.84889	1.81308	60006-0006
1.56855	1.66381	1.59596	1.95642	2.09166	60008-0005
1.49913	1.60188	1.42149	1.91342	1.96576	60008-0006
-0.892498	-1.25717	-1.03101	-0.781756	-0.957017	60013-0005
-0.75616	-1.27219	-1.02838	-0.796403	-0.43146	60013-0006
1.49062	0.0650015	1.21988	-0.764683	-0.16235	60019-0005
1.19037	-0.335932	0.702922	-0.786051	-0.961353	60019-0006
-1.60846	-1.20985	-0.971171	-0.717012	-0.954825	6011-0005
-0.884108	-0.711703	-0.955744	-0.80203	-0.418187	6011-0006
0.733753	1.46763	0.98303	1.81614	1.47175	6042-0005
0.707133	1.47845	0.748674	1.89997	1.41221	6042-0006
0.818852	-0.129313	1.40346	-0.320837	1.41853	6043-0005
0.718448	-0.243208	0.99727	-0.507027	1.16525	6043-0006
-0.366579	-0.428612	-0.972605	-0.771677	-0.946844	6044-0006
-0.654637	-0.625471	-1.03902	-0.737918	-0.912771	6044-0005
1.04657	-0.375339	0.541435	-0.789145	-0.964476	6045-0006
1.24637	0.200515	1.06517	-0.278612	-0.750001	6045-0005
0.616288	1.17828	0.859296	-0.126175	-0.884538	6046-0005
0.648783	1.20858	0.894115	-0.329361	-0.117801	6046-0006
0.568211	1.14588	0.888534	-0.185561	-0.662821	6047-0005
0.563117	1.03361	0.661664	-0.812701	-0.988252	6047-0006
0.930936	-0.160811	1.11554	-0.729943	-0.425917	6049-0006
0.945465	-0.211763	1.29851	-0.705978	-0.177753	6049-0005
-0.921309	-0.232478	-1.09296	-0.361446	-0.320021	6050-0005
-0.697545	-0.266735	-0.882455	-0.0839576	-0.461117	6050-0006
1.26968	1.53045	1.28189	1.825	2.02998	6051-0005
1.14064	1.42195	1.04883	1.75363	1.82298	6051-0006
1.18881	-0.436527	0.722053	-0.91064	-0.832066	6052-0006
1.15791	-0.285061	0.757669	-0.557468	-0.128536	6052-0005
-0.782066	-0.892727	-1.03968	-0.748204	-0.923152	6056-0005
-0.742785	-1.06294	-0.924964	-0.450262	-0.841233	6056-0006
1.16534	1.51065	1.19449	1.78365	1.40256	6059-0005
1.07193	1.41449	0.984785	1.70051	1.4784	6059-0006
1.21169	1.5238	1.20353	1.81718	1.82137	6061-0005
1.17458	1.48414	1.13775	1.8166	1.84259	6061-0006
-1.59866	-0.850704	-1.02002	-0.727849	-0.902608	6063-0005
-1.12863	-0.811418	-0.856441	-0.371336	-0.470783	6063-0006
0.762654	-0.657381	0.889477	-0.701888	1.90574	6071-0005
0.72988	-0.573883	0.689142	-0.224573	1.79487	6071-0006

## Sheet: 5A_below
GSTM1	HLA.E	HLA.DQB2	HLA.DQA2	Sample_id
0.988605	-1.18399	-0.446385	-1.0381	1001-0006
1.22988	-0.988376	-0.983019	0.969039	1001-0005
-0.301916	-0.680869	1.09084	1.39288	1002-0005
-0.969113	-1.21789	1.20771	1.10602	1002-0006
0.947915	0.810482	1.39714	1.49397	1003-0006
1.09947	0.872288	1.09351	1.20623	1003-0005
1.1274	-0.868583	0.640585	0.720229	1004-0006
1.13871	-0.980703	0.662375	-0.829089	1004-0005
-0.459801	0.902536	-0.972004	-0.834748	1005-0005
-0.580961	0.854353	-0.379191	-0.898195	1005-0006
0.973573	-1.07282	1.15875	1.46892	1006-0006
0.866686	-1.2055	0.955184	1.09302	1006-0005
-0.946039	-0.865737	-1.05338	-0.963519	1008-0006
-0.629479	-0.999882	-0.413462	-0.931289	1008-0005
-0.78413	0.759	-1.0649	-0.98174	1009-0005
-0.887374	0.7624	-1.1068	-1.04804	1009-0006
-0.308517	1.07558	1.13864	1.49092	1013-0005
-0.767105	0.908763	1.16543	0.698344	1013-0006
-1.00156	0.761171	-1.09528	-1.02981	1014-0006
-0.708557	0.819108	-1.01818	-0.907823	1014-0005
-1.47792	-0.875171	0.996291	1.19335	138001-0005
-0.558537	-1.0124	1.1604	1.28247	138001-0006
1.14987	0.664705	-0.982339	-0.851102	138002-0006
1.07414	0.834239	-0.942302	-0.787747	138002-0005
-0.808825	0.848472	-0.49913	-0.958046	138003-0006
-0.84769	0.887533	-1.05245	-0.962037	138003-0005
0.965777	0.355234	-1.06142	-0.976241	138004-0006
1.0231	0.5307	-1.01381	-0.900906	138004-0005
1.15425	-1.25047	1.38087	1.41554	23002-0006
1.05282	-0.970568	1.12011	1.43751	23002-0005
-0.482887	-0.929156	1.28179	1.30876	23003-0006
-0.365162	-0.929942	0.914528	0.894865	23003-0005
-1.01092	0.70523	-0.992635	-0.867394	23005-0005
-0.665896	0.629402	-0.483228	-0.859647	23005-0006
-0.255975	-0.868289	1.303	0.287451	23006-0006
-0.351468	-0.769974	1.06378	1.10905	23006-0005
-0.710476	-0.739567	0.0324762	-0.774749	23007-0006
-0.638847	-0.948163	-0.181233	-0.808768	23007-0005
-0.900078	0.783039	-0.93331	-0.894603	23009-0005
-0.720232	0.717548	-0.956851	-0.810772	23009-0006
-0.752956	0.901439	-0.985836	-0.856635	23012-0005
-0.819224	0.7453	-0.446734	-0.958663	23012-0006
1.05674	-0.975649	-0.968454	0.906309	5002-0006
1.14559	-1.06113	-0.992023	-0.866426	5002-0005
-1.07206	-1.19732	0.726908	-0.887917	5003-0005
-0.891156	-0.878955	1.31688	0.350642	5003-0006
1.06482	0.894636	-0.304434	-0.762668	5004-0005
0.981397	0.799498	0.160938	-0.958377	5004-0006
-1.09643	-0.856329	1.30646	1.52118	5006-0006
-0.839632	-0.858476	1.17228	1.57371	5006-0005
0.913034	-1.15427	-0.557081	0.344262	5007-0005
0.854741	-1.05353	-0.174096	-1.13697	5007-0006
-0.574389	0.830495	0.199452	-1.03116	5008-0006
-0.867764	0.847469	-0.985925	-0.856776	5008-0005
1.27913	0.266492	1.03701	1.51122	5009-0005
1.22006	0.479428	1.31885	1.51023	5009-0006
-0.675676	0.846653	1.23172	1.33877	5010-0006
-0.653308	0.876202	1.02486	1.31901	5010-0005
-0.576226	-1.11377	1.34116	1.61253	5011-0006
-0.670855	-0.835673	0.79683	1.01721	5011-0005
-0.806069	-0.807193	-0.926639	-0.762961	5012-0005
-0.592124	-0.966242	-1.04395	-0.948594	5012-0006
-1.34157	0.853467	-0.888429	-0.702523	5013-0005
-0.888064	0.803106	-0.988473	-0.860808	5013-0006
1.28291	0.387796	0.799643	0.247153	5014-0006
1.20679	0.432056	0.809927	0.9427	5014-0005
1.40246	-0.73462	0.707153	1.19974	5015-0005
1.2011	-1.05163	1.23415	1.18229	5015-0006
-0.503664	0.799372	-0.781344	-0.939551	5016-0005
-0.626418	0.761541	-0.563163	-0.875476	5016-0006
-0.496015	0.888929	-0.979976	0.479891	5017-0005
-0.516247	0.81465	-0.972681	-0.835819	5017-0006
-0.484689	0.734478	-1.01844	-0.908232	5018-0006
-0.559408	0.794028	-1.03789	-0.939007	5018-0005
-0.712536	-1.11899	-1.05181	-0.961025	5019-0006
-0.679631	-0.71434	-1.04707	-0.953539	5019-0005
1.42005	0.842664	1.02541	1.1304	5020-0005
1.22835	0.818481	1.05507	0.411355	5020-0006
1.07617	0.847762	0.689595	0.438965	5021-0005
0.894881	0.764557	1.22656	1.29527	5021-0006
1.01674	0.698526	-0.386307	-0.928477	5022-0006
1.10489	0.856076	-1.03191	-0.929544	5022-0005
1.19307	-0.839348	0.872081	1.2065	5023-0005
1.09775	-0.890314	1.33203	1.50052	5023-0006
1.03781	0.874175	-1.03233	-0.930211	5024-0005
0.950957	0.683672	-1.11033	-1.05363	5024-0006
1.04809	-0.730179	-1.01555	-0.903647	5025-0006
1.27794	-0.864781	-0.196146	0.341459	5025-0005
-0.471429	0.832336	1.04656	1.23828	60001-0006
-0.430991	0.841231	0.88615	1.09016	60001-0005
-0.582468	0.890611	-0.133667	0.880055	60005-0006
-0.463559	0.893499	-0.971338	-0.833693	60005-0005
-0.312504	0.785775	-0.0154647	-0.870732	6001-0006
-0.788034	0.791986	-0.418749	1.16769	6001-0005
-0.597722	0.725515	1.29254	1.05636	6002-0006
-0.401218	0.744405	0.720557	0.942338	6002-0005
-0.619228	-0.900769	-0.99943	-0.878145	6003-0005
-0.486044	-0.648873	-1.04064	0.904816	6003-0006
-0.738044	-1.10137	-0.184653	0.371067	6004-0005
-0.250818	-0.808242	-1.04076	1.08211	6004-0006
0.963393	-0.979752	0.0276189	0.969138	6005-0005
0.986466	-0.803448	0.0089317	-1.01505	6005-0006
-1.18705	-1.0144	1.08886	1.13431	6006-0005
-0.714178	-1.07939	0.976221	-0.770088	6006-0006
-0.47164	0.775527	-0.357201	-0.902927	6007-0006
-0.776787	0.883088	-0.890369	-0.705568	6007-0005
-0.377908	0.694295	-0.77478	-0.522661	6008-0006
-0.675933	0.832676	-0.969296	-0.0900165	6008-0005
-0.308726	-1.3984	1.24755	1.64206	6010-0006
-0.538293	-0.802417	0.545581	1.01737	6010-0005
-1.16855	-1.1178	-1.0906	-0.0433112	6012-0006
-1.5247	-1.46214	-1.05771	-0.970369	6012-0005
-0.889243	0.899699	1.27833	0.908621	6013-0006
-0.73655	0.849981	1.0294	0.57099	6013-0005
1.13034	-0.919418	-1.01208	-0.898168	6014-0005
1.10905	-0.989306	-1.05537	-0.966666	6014-0006
-0.865621	0.697345	-1.00905	-0.893368	6016-0006
-0.236142	0.838589	-0.975681	-0.840566	6016-0005
1.01716	-1.11018	1.17936	-0.800462	6017-0006
1.21021	-0.868703	0.750252	0.842852	6017-0005
-0.661027	0.982418	-1.06967	0.716259	6018-0006
-1.43072	1.01491	-0.970842	0.463736	6018-0005
-1.41707	0.887027	1.1511	1.31022	6019-0005
-0.746422	0.832116	1.42765	1.4533	6019-0006
1.00853	1.0665	-1.04746	-0.954147	6020-0005
1.1016	0.927188	-1.02652	-0.921011	6020-0006
1.25694	-1.90511	1.06922	-0.880757	6021-0006
1.15051	-1.08916	0.948855	1.04756	6021-0005
-0.606489	-0.957887	-0.420358	-0.904736	6022-0005
-1.21397	-1.03754	-1.13399	-1.09107	6022-0006
-1.12585	0.772201	-1.07067	-0.991043	6023-0005
-0.941559	0.706734	-0.35578	-0.966415	6023-0006
1.09942	-0.918731	1.27112	-0.0921823	6024-0006
1.14552	-1.01945	1.19425	1.60437	6024-0005
-0.363339	-1.07509	1.23448	1.41113	6025-0006
-0.701439	-1.23334	1.17308	1.6054	6025-0005
1.32533	-1.01213	1.11745	1.3728	6026-0005
1.26326	-0.855599	1.05322	0.849317	6026-0006
-1.58398	0.824676	-1.1125	-1.05706	6028-0006
-0.531071	0.820367	-1.0027	0.264262	6028-0005
-0.652706	0.869859	0.787463	0.791054	6029-0005
-0.548024	0.809313	1.28841	1.18487	6029-0006
0.92898	-0.802361	-0.296497	-0.805392	6030-0005
-0.585253	-0.899586	1.26923	1.0716	6030-0006
-1.3665	-1.81599	-0.911483	-0.738979	6031-0006
-1.05239	-1.13997	-1.02409	-0.917173	6031-0005
-0.637793	0.857503	-1.0171	-0.906107	6032-0005
-0.744231	0.819397	-0.40516	0.401618	6032-0006
-0.641059	0.767935	-1.06787	-0.018925	6033-0006
-1.49226	0.891921	-1.02773	-0.922922	6033-0005
-0.860469	0.631257	1.07935	1.51217	6034-0005
-0.443829	0.618687	1.30413	1.58277	6034-0006
0.996864	0.825789	1.06191	1.25143	6035-0005
1.00547	0.723748	1.27395	1.44355	6035-0006
1.17833	-0.779533	0.895062	0.526794	6036-0005
1.1257	-0.805553	1.14186	1.00076	6036-0006
1.12072	-0.873114	0.133767	-0.822804	6038-0005
1.13452	-1.42329	0.185332	-0.813466	6038-0006
-0.487136	0.815994	-0.521946	-0.927542	6039-0006
-0.502686	0.832941	-0.469068	-0.860619	6039-0005
0.897799	0.393652	0.708368	-0.772607	6040-0005
0.869658	0.584524	1.29633	1.32191	6040-0006
1.19567	0.679357	-0.0965874	0.634881	6041-0005
1.2811	0.756948	-0.391059	-0.872417	6041-0006
1.3528	-1.97103	-0.646371	-0.985622	1015-0006
1.44809	-1.45233	-0.662492	-0.963037	1015-0005
-1.432	0.777003	-0.972023	-0.119321	1016-0006
-1.5301	0.785799	-0.401359	0.0631639	1016-0005
0.935649	0.8161	1.1345	1.04956	1021-0006
1.06947	0.898258	0.818823	0.850249	1021-0005
0.835421	-1.35632	-0.548633	-1.17113	1022-0006
0.951404	-1.07811	-1.10834	-1.14802	1022-0005
-0.910154	-1.89339	1.15156	0.404487	1024-0006
-1.10138	-1.86703	0.539547	-1.12836	1024-0005
0.859029	0.900362	0.753456	0.84508	1025-0005
0.805214	0.831529	1.3246	1.29273	1025-0006
-0.856646	0.88519	0.847541	0.799431	1026-0005
-0.86815	0.944893	1.31639	1.45105	1026-0006
-1.68693	-1.87609	-1.10503	0.238965	1027-0005
-1.69106	-1.12699	-1.10886	-0.343778	1027-0006
-0.937311	-1.90284	-1.13189	-1.18533	1028-0006
-1.23166	-1.85768	-1.08652	-1.11349	1028-0005
0.945706	-1.88297	-1.11195	-1.15373	1029-0006
0.925216	-1.18122	-1.10726	-1.14631	1029-0005
0.911678	0.674335	0.987117	1.09122	1032-0005
0.892066	0.457421	1.22619	0.952629	1032-0006
-0.982499	1.05139	1.30118	1.28517	124001-0005
-0.835537	0.908265	1.33851	0.867041	124001-0006
-0.88755	0.9224	0.804496	0.698427	124003-0005
-0.698867	0.824657	0.90559	0.627195	124003-0006
1.00621	0.983709	0.360375	-1.08261	138005-0006
1.1384	1.03881	0.199997	-1.11065	138005-0005
-0.667577	0.549314	-1.07878	-1.0038	23011-0005
-1.0653	0.428755	-1.01861	-0.908499	23011-0006
0.929294	-1.84307	-0.624037	-1.09025	42001-0005
0.801531	-1.2475	-0.825935	-1.01044	42001-0006
1.05867	0.952737	-0.978451	-0.97824	42005-0006
1.13171	0.985539	-1.09075	-1.12036	42005-0005
-0.834359	0.870982	1.26375	0.337298	43001-0006
-0.869672	0.920671	1.20219	1.06893	43001-0005
-1.21483	0.896737	-1.09176	-1.12186	43003-0005
-1.75623	0.803398	-1.16908	-1.24414	43003-0006
-0.847718	0.83794	0.853652	0.920672	43004-0005
-1.25992	0.796172	1.03686	-0.256556	43004-0006
1.36183	0.446697	-1.04597	-1.04932	43005-0005
1.56071	0.406423	-1.06895	-1.09494	43005-0006
-0.760898	0.900731	1.12388	0.73826	5026-0005
-1.66753	0.836405	1.34296	1.12749	5026-0006
1.18421	0.84707	-1.12261	-1.1706	5028-0006
1.24482	0.746542	-1.06525	-1.07983	5028-0005
0.839733	-1.07696	1.28666	0.76507	5031-0006
1.01117	-1.84821	1.00759	1.05052	5031-0005
-1.10613	0.833004	-1.10372	-1.1407	5032-0005
-0.958887	0.867422	-1.04867	-1.05359	5032-0006
-1.63883	0.842646	1.03301	0.778779	5033-0006
-1.17354	0.914645	1.57226	1.56582	5033-0005
-0.806143	-1.16506	-1.04029	-1.04034	5034-0006
-0.758007	-1.02546	-1.02284	-1.01271	5034-0005
-1.14372	-1.24245	-1.14299	-1.20284	5035-0005
-1.21526	-1.08935	-1.0747	-0.642986	5035-0006
-0.843161	0.840434	-1.09432	-1.12592	5036-0006
-0.620463	0.870382	-1.11233	-1.15434	5036-0005
0.701617	-1.15008	-1.14523	-0.179715	5038-0006
0.880396	-1.11492	-1.14497	-0.152731	5038-0005
0.966603	0.846019	-1.0999	-1.20897	5039-0005
0.890064	0.764549	-0.980567	-1.12282	5039-0006
0.825906	0.782629	-0.487772	-1.24851	5040-0006
0.805052	0.726175	-1.16535	-0.283738	5040-0005
-0.842569	1.06726	0.77326	0.110759	5041-0005
-1.09002	1.01779	1.0822	0.652547	5041-0006
1.00119	0.99061	-1.10449	-1.14247	5042-0005
1.02653	0.986351	-1.0829	-1.10777	5042-0006
-1.28095	-1.20663	-1.0939	-1.12551	5044-0006
-1.68047	-1.87015	-1.09906	-1.13333	5044-0005
-0.675968	-1.8038	-1.03236	-1.02778	5045-0005
-1.08391	-1.87423	-1.10316	-1.13983	5045-0006
-0.913896	1.01305	1.26676	1.35612	5046-0005
-1.29815	1.08526	1.41849	1.58517	5046-0006
1.34353	0.784409	1.28542	1.51178	60006-0005
1.17255	0.776231	1.43637	1.49583	60006-0006
-0.954399	-1.11607	-0.960139	-0.913502	60008-0005
-1.56595	-1.76487	-0.281158	1.12764	60008-0006
-1.09102	-1.86484	-1.09372	-1.12488	60013-0005
-1.27795	-1.87872	-1.10768	-0.866557	60013-0006
1.17579	-1.84866	0.900772	0.415103	60019-0005
0.970065	-1.13966	1.19996	0.619297	60019-0006
1.26706	-1.83799	-0.933192	-0.773972	6011-0005
1.18663	-1.20732	-1.01449	-0.902152	6011-0006
0.897729	0.760597	-0.923383	0.277596	6042-0005
0.80947	0.6174	-1.06965	0.591267	6042-0006
0.807694	1.04243	-1.10516	0.145858	6043-0005
0.70245	1.01314	-0.232914	-0.0202218	6043-0006
1.00727	0.607197	1.42479	1.40879	6044-0006
0.983375	0.663124	1.30259	1.37832	6044-0005
0.743275	0.772087	-1.09803	-1.13603	6045-0006
0.764489	0.928898	-1.05204	-1.05893	6045-0005
-1.60067	0.378094	-1.02531	-1.01662	6046-0005
-1.5468	0.40118	0.067587	0.21829	6046-0006
1.29494	0.79528	0.835758	0.273104	6047-0005
1.15113	0.773033	1.09738	0.281274	6047-0006
0.854822	0.422948	1.27609	0.965835	6049-0006
1.19857	0.50107	0.726654	0.747818	6049-0005
1.01215	0.514939	-1.11847	-0.166575	6050-0005
0.955284	0.468452	-0.289037	0.109744	6050-0006
1.44285	-1.3257	0.877299	0.887324	6051-0005
1.15465	-1.38574	1.11567	0.868324	6051-0006
0.972045	0.841672	1.27232	1.12885	6052-0006
1.09224	0.890372	1.07274	1.0167	6052-0005
-1.21486	0.90827	0.986674	0.970342	6056-0005
-1.23507	0.823089	1.28744	0.890112	6056-0006
-1.00417	1.0928	0.824387	0.457544	6059-0005
-1.14562	1.08485	1.08189	-0.943018	6059-0006
0.990748	-1.34066	1.32563	1.53195	6061-0005
0.863915	-1.8685	1.42454	1.5578	6061-0006
0.979712	0.58505	-1.04236	-1.04361	6063-0005
0.923667	0.488483	-1.00967	-0.99188	6063-0006
1.00213	0.88386	-1.01735	-1.00447	6071-0005
0.878833	0.783777	-1.10879	-1.14873	6071-0006

## Sheet: 5B_left
row	name	value	genotype_factor
HLA_A_01	factor_1	0.097143	Genotype: HLA_A_01; Factor: factor_1
HLA_A_01	factor_2	0.123987	Genotype: HLA_A_01; Factor: factor_2
HLA_A_01	factor_3	-0.143984	Genotype: HLA_A_01; Factor: factor_3
HLA_A_01	factor_4	-0.0825588	Genotype: HLA_A_01; Factor: factor_4
HLA_A_01	factor_5	-0.0415799	Genotype: HLA_A_01; Factor: factor_5
HLA_A_01	factor_6	-0.00884886	Genotype: HLA_A_01; Factor: factor_6
HLA_A_01	factor_7	0.166443	Genotype: HLA_A_01; Factor: factor_7
HLA_A_01	factor_8	-0.0230761	Genotype: HLA_A_01; Factor: factor_8
HLA_A_01	factor_9	0.0356438	Genotype: HLA_A_01; Factor: factor_9
HLA_A_01	factor_10	-0.195687	Genotype: HLA_A_01; Factor: factor_10
HLA_A_01	factor_11	0.138521	Genotype: HLA_A_01; Factor: factor_11
HLA_A_01	factor_12	0.0309088	Genotype: HLA_A_01; Factor: factor_12
HLA_A_01	factor_13	-0.0930224	Genotype: HLA_A_01; Factor: factor_13
HLA_A_01	factor_14	-0.0102416	Genotype: HLA_A_01; Factor: factor_14
HLA_A_01	factor_15	0.0712294	Genotype: HLA_A_01; Factor: factor_15
HLA_A_01	factor_16	0.048521	Genotype: HLA_A_01; Factor: factor_16
HLA_A_01	factor_17	0.0729159	Genotype: HLA_A_01; Factor: factor_17
HLA_A_01	factor_18	-0.11518	Genotype: HLA_A_01; Factor: factor_18
HLA_A_01	factor_19	-0.0383181	Genotype: HLA_A_01; Factor: factor_19
HLA_A_01	factor_20	-0.345696	Genotype: HLA_A_01; Factor: factor_20
HLA_A_01	factor_21	0.0162627	Genotype: HLA_A_01; Factor: factor_21
HLA_A_01	factor_22	-0.0624708	Genotype: HLA_A_01; Factor: factor_22
HLA_A_01	factor_23	-0.112308	Genotype: HLA_A_01; Factor: factor_23
HLA_A_01	factor_24	0.014389	Genotype: HLA_A_01; Factor: factor_24
HLA_A_0101	factor_1	0.097143	Genotype: HLA_A_0101; Factor: factor_1
HLA_A_0101	factor_2	0.123987	Genotype: HLA_A_0101; Factor: factor_2
HLA_A_0101	factor_3	-0.143984	Genotype: HLA_A_0101; Factor: factor_3
HLA_A_0101	factor_4	-0.0825588	Genotype: HLA_A_0101; Factor: factor_4
HLA_A_0101	factor_5	-0.0415799	Genotype: HLA_A_0101; Factor: factor_5
HLA_A_0101	factor_6	-0.00884886	Genotype: HLA_A_0101; Factor: factor_6
HLA_A_0101	factor_7	0.166443	Genotype: HLA_A_0101; Factor: factor_7
HLA_A_0101	factor_8	-0.0230761	Genotype: HLA_A_0101; Factor: factor_8
HLA_A_0101	factor_9	0.0356438	Genotype: HLA_A_0101; Factor: factor_9
HLA_A_0101	factor_10	-0.195687	Genotype: HLA_A_0101; Factor: factor_10
HLA_A_0101	factor_11	0.138521	Genotype: HLA_A_0101; Factor: factor_11
HLA_A_0101	factor_12	0.0309088	Genotype: HLA_A_0101; Factor: factor_12
HLA_A_0101	factor_13	-0.0930224	Genotype: HLA_A_0101; Factor: factor_13
HLA_A_0101	factor_14	-0.0102416	Genotype: HLA_A_0101; Factor: factor_14
HLA_A_0101	factor_15	0.0712294	Genotype: HLA_A_0101; Factor: factor_15
HLA_A_0101	factor_16	0.048521	Genotype: HLA_A_0101; Factor: factor_16
HLA_A_0101	factor_17	0.0729159	Genotype: HLA_A_0101; Factor: factor_17
HLA_A_0101	factor_18	-0.11518	Genotype: HLA_A_0101; Factor: factor_18
HLA_A_0101	factor_19	-0.0383181	Genotype: HLA_A_0101; Factor: factor_19
HLA_A_0101	factor_20	-0.345696	Genotype: HLA_A_0101; Factor: factor_20
HLA_A_0101	factor_21	0.0162627	Genotype: HLA_A_0101; Factor: factor_21
HLA_A_0101	factor_22	-0.0624708	Genotype: HLA_A_0101; Factor: factor_22
HLA_A_0101	factor_23	-0.112308	Genotype: HLA_A_0101; Factor: factor_23
HLA_A_0101	factor_24	0.014389	Genotype: HLA_A_0101; Factor: factor_24
HLA_A_02	factor_1	0.0710868	Genotype: HLA_A_02; Factor: factor_1
HLA_A_02	factor_2	0.0284488	Genotype: HLA_A_02; Factor: factor_2
HLA_A_02	factor_3	0.00322076	Genotype: HLA_A_02; Factor: factor_3
HLA_A_02	factor_4	-0.0199078	Genotype: HLA_A_02; Factor: factor_4
HLA_A_02	factor_5	0.114723	Genotype: HLA_A_02; Factor: factor_5
HLA_A_02	factor_6	0.169079	Genotype: HLA_A_02; Factor: factor_6
HLA_A_02	factor_7	-0.207774	Genotype: HLA_A_02; Factor: factor_7
HLA_A_02	factor_8	0.203548	Genotype: HLA_A_02; Factor: factor_8
HLA_A_02	factor_9	0.028824	Genotype: HLA_A_02; Factor: factor_9
HLA_A_02	factor_10	0.0717843	Genotype: HLA_A_02; Factor: factor_10
HLA_A_02	factor_11	0.0288838	Genotype: HLA_A_02; Factor: factor_11
HLA_A_02	factor_12	-0.00922387	Genotype: HLA_A_02; Factor: factor_12
HLA_A_02	factor_13	0.14836	Genotype: HLA_A_02; Factor: factor_13
HLA_A_02	factor_14	-0.00865141	Genotype: HLA_A_02; Factor: factor_14
HLA_A_02	factor_15	0.0565037	Genotype: HLA_A_02; Factor: factor_15
HLA_A_02	factor_16	-0.0248679	Genotype: HLA_A_02; Factor: factor_16
HLA_A_02	factor_17	-0.0124422	Genotype: HLA_A_02; Factor: factor_17
HLA_A_02	factor_18	0.0772502	Genotype: HLA_A_02; Factor: factor_18
HLA_A_02	factor_19	0.130753	Genotype: HLA_A_02; Factor: factor_19
HLA_A_02	factor_20	0.11045	Genotype: HLA_A_02; Factor: factor_20
HLA_A_02	factor_21	-0.119649	Genotype: HLA_A_02; Factor: factor_21
HLA_A_02	factor_22	-0.0926526	Genotype: HLA_A_02; Factor: factor_22
HLA_A_02	factor_23	-0.0553542	Genotype: HLA_A_02; Factor: factor_23
HLA_A_02	factor_24	-0.0723722	Genotype: HLA_A_02; Factor: factor_24
HLA_A_0201	factor_1	0.11658	Genotype: HLA_A_0201; Factor: factor_1
HLA_A_0201	factor_2	0.189176	Genotype: HLA_A_0201; Factor: factor_2
HLA_A_0201	factor_3	-0.0359845	Genotype: HLA_A_0201; Factor: factor_3
HLA_A_0201	factor_4	-0.121691	Genotype: HLA_A_0201; Factor: factor_4
HLA_A_0201	factor_5	0.0323494	Genotype: HLA_A_0201; Factor: factor_5
HLA_A_0201	factor_6	0.240152	Genotype: HLA_A_0201; Factor: factor_6
HLA_A_0201	factor_7	-0.0549256	Genotype: HLA_A_0201; Factor: factor_7
HLA_A_0201	factor_8	0.18477	Genotype: HLA_A_0201; Factor: factor_8
HLA_A_0201	factor_9	0.0385251	Genotype: HLA_A_0201; Factor: factor_9
HLA_A_0201	factor_10	0.100501	Genotype: HLA_A_0201; Factor: factor_10
HLA_A_0201	factor_11	0.00398917	Genotype: HLA_A_0201; Factor: factor_11
HLA_A_0201	factor_12	0.110064	Genotype: HLA_A_0201; Factor: factor_12
HLA_A_0201	factor_13	-0.0536894	Genotype: HLA_A_0201; Factor: factor_13
HLA_A_0201	factor_14	0.0186283	Genotype: HLA_A_0201; Factor: factor_14
HLA_A_0201	factor_15	0.195218	Genotype: HLA_A_0201; Factor: factor_15
HLA_A_0201	factor_16	0.140696	Genotype: HLA_A_0201; Factor: factor_16
HLA_A_0201	factor_17	-0.140726	Genotype: HLA_A_0201; Factor: factor_17
HLA_A_0201	factor_18	0.00801815	Genotype: HLA_A_0201; Factor: factor_18
HLA_A_0201	factor_19	-0.0230082	Genotype: HLA_A_0201; Factor: factor_19
HLA_A_0201	factor_20	0.0630373	Genotype: HLA_A_0201; Factor: factor_20
HLA_A_0201	factor_21	-0.0224537	Genotype: HLA_A_0201; Factor: factor_21
HLA_A_0201	factor_22	-0.143104	Genotype: HLA_A_0201; Factor: factor_22
HLA_A_0201	factor_23	-0.115438	Genotype: HLA_A_0201; Factor: factor_23
HLA_A_0201	factor_24	-0.0698392	Genotype: HLA_A_0201; Factor: factor_24
HLA_A_03	factor_1	-0.0171809	Genotype: HLA_A_03; Factor: factor_1
HLA_A_03	factor_2	0.0146465	Genotype: HLA_A_03; Factor: factor_2
HLA_A_03	factor_3	0.022988	Genotype: HLA_A_03; Factor: factor_3
HLA_A_03	factor_4	-0.024154	Genotype: HLA_A_03; Factor: factor_4
HLA_A_03	factor_5	-0.0916121	Genotype: HLA_A_03; Factor: factor_5
HLA_A_03	factor_6	-0.0938056	Genotype: HLA_A_03; Factor: factor_6
HLA_A_03	factor_7	-0.0064072	Genotype: HLA_A_03; Factor: factor_7
HLA_A_03	factor_8	-0.0856628	Genotype: HLA_A_03; Factor: factor_8
HLA_A_03	factor_9	-0.046541	Genotype: HLA_A_03; Factor: factor_9
HLA_A_03	factor_10	0.134781	Genotype: HLA_A_03; Factor: factor_10
HLA_A_03	factor_11	0.053706	Genotype: HLA_A_03; Factor: factor_11
HLA_A_03	factor_12	0.0922302	Genotype: HLA_A_03; Factor: factor_12
HLA_A_03	factor_13	-0.0171667	Genotype: HLA_A_03; Factor: factor_13
HLA_A_03	factor_14	-0.20501	Genotype: HLA_A_03; Factor: factor_14
HLA_A_03	factor_15	-0.0657808	Genotype: HLA_A_03; Factor: factor_15
HLA_A_03	factor_16	-0.0385178	Genotype: HLA_A_03; Factor: factor_16
HLA_A_03	factor_17	-0.0488185	Genotype: HLA_A_03; Factor: factor_17
HLA_A_03	factor_18	-0.0314581	Genotype: HLA_A_03; Factor: factor_18
HLA_A_03	factor_19	-0.0223842	Genotype: HLA_A_03; Factor: factor_19
HLA_A_03	factor_20	0.171135	Genotype: HLA_A_03; Factor: factor_20
HLA_A_03	factor_21	-0.0520288	Genotype: HLA_A_03; Factor: factor_21
HLA_A_03	factor_22	0.174085	Genotype: HLA_A_03; Factor: factor_22
HLA_A_03	factor_23	0.338242	Genotype: HLA_A_03; Factor: factor_23
HLA_A_03	factor_24	0.172391	Genotype: HLA_A_03; Factor: factor_24
HLA_A_0301	factor_1	-0.0261456	Genotype: HLA_A_0301; Factor: factor_1
HLA_A_0301	factor_2	0.0020698	Genotype: HLA_A_0301; Factor: factor_2
HLA_A_0301	factor_3	0.0453722	Genotype: HLA_A_0301; Factor: factor_3
HLA_A_0301	factor_4	-0.0143307	Genotype: HLA_A_0301; Factor: factor_4
HLA_A_0301	factor_5	-0.100472	Genotype: HLA_A_0301; Factor: factor_5
HLA_A_0301	factor_6	-0.102594	Genotype: HLA_A_0301; Factor: factor_6
HLA_A_0301	factor_7	-0.00172128	Genotype: HLA_A_0301; Factor: factor_7
HLA_A_0301	factor_8	-0.105998	Genotype: HLA_A_0301; Factor: factor_8
HLA_A_0301	factor_9	-0.040188	Genotype: HLA_A_0301; Factor: factor_9
HLA_A_0301	factor_10	0.148242	Genotype: HLA_A_0301; Factor: factor_10
HLA_A_0301	factor_11	0.0537044	Genotype: HLA_A_0301; Factor: factor_11
HLA_A_0301	factor_12	0.0499749	Genotype: HLA_A_0301; Factor: factor_12
HLA_A_0301	factor_13	0.00789639	Genotype: HLA_A_0301; Factor: factor_13
HLA_A_0301	factor_14	-0.198484	Genotype: HLA_A_0301; Factor: factor_14
HLA_A_0301	factor_15	-0.0657675	Genotype: HLA_A_0301; Factor: factor_15
HLA_A_0301	factor_16	-0.0259651	Genotype: HLA_A_0301; Factor: factor_16
HLA_A_0301	factor_17	-0.0483966	Genotype: HLA_A_0301; Factor: factor_17
HLA_A_0301	factor_18	-0.0187199	Genotype: HLA_A_0301; Factor: factor_18
HLA_A_0301	factor_19	-0.042738	Genotype: HLA_A_0301; Factor: factor_19
HLA_A_0301	factor_20	0.150499	Genotype: HLA_A_0301; Factor: factor_20
HLA_A_0301	factor_21	-0.0490766	Genotype: HLA_A_0301; Factor: factor_21
HLA_A_0301	factor_22	0.1747	Genotype: HLA_A_0301; Factor: factor_22
HLA_A_0301	factor_23	0.331303	Genotype: HLA_A_0301; Factor: factor_23
HLA_A_0301	factor_24	0.174083	Genotype: HLA_A_0301; Factor: factor_24
HLA_A_11	factor_1	0.0721298	Genotype: HLA_A_11; Factor: factor_1
HLA_A_11	factor_2	0.109312	Genotype: HLA_A_11; Factor: factor_2
HLA_A_11	factor_3	-0.0314588	Genotype: HLA_A_11; Factor: factor_3
HLA_A_11	factor_4	-0.120893	Genotype: HLA_A_11; Factor: factor_4
HLA_A_11	factor_5	-0.148751	Genotype: HLA_A_11; Factor: factor_5
HLA_A_11	factor_6	0.0542413	Genotype: HLA_A_11; Factor: factor_6
HLA_A_11	factor_7	0.0866706	Genotype: HLA_A_11; Factor: factor_7
HLA_A_11	factor_8	-0.0593019	Genotype: HLA_A_11; Factor: factor_8
HLA_A_11	factor_9	-0.270311	Genotype: HLA_A_11; Factor: factor_9
HLA_A_11	factor_10	-0.118887	Genotype: HLA_A_11; Factor: factor_10
HLA_A_11	factor_11	-0.00441217	Genotype: HLA_A_11; Factor: factor_11
HLA_A_11	factor_12	-0.133125	Genotype: HLA_A_11; Factor: factor_12
HLA_A_11	factor_13	0.0446558	Genotype: HLA_A_11; Factor: factor_13
HLA_A_11	factor_14	-0.029339	Genotype: HLA_A_11; Factor: factor_14
HLA_A_11	factor_15	0.0618843	Genotype: HLA_A_11; Factor: factor_15
HLA_A_11	factor_16	0.0723241	Genotype: HLA_A_11; Factor: factor_16
HLA_A_11	factor_17	0.083962	Genotype: HLA_A_11; Factor: factor_17
HLA_A_11	factor_18	-0.0493692	Genotype: HLA_A_11; Factor: factor_18
HLA_A_11	factor_19	-0.186665	Genotype: HLA_A_11; Factor: factor_19
HLA_A_11	factor_20	0.112276	Genotype: HLA_A_11; Factor: factor_20
HLA_A_11	factor_21	0.0279035	Genotype: HLA_A_11; Factor: factor_21
HLA_A_11	factor_22	0.103701	Genotype: HLA_A_11; Factor: factor_22
HLA_A_11	factor_23	0.16889	Genotype: HLA_A_11; Factor: factor_23
HLA_A_11	factor_24	0.00831069	Genotype: HLA_A_11; Factor: factor_24
HLA_A_1101	factor_1	0.0721298	Genotype: HLA_A_1101; Factor: factor_1
HLA_A_1101	factor_2	0.109312	Genotype: HLA_A_1101; Factor: factor_2
HLA_A_1101	factor_3	-0.0314588	Genotype: HLA_A_1101; Factor: factor_3
HLA_A_1101	factor_4	-0.120893	Genotype: HLA_A_1101; Factor: factor_4
HLA_A_1101	factor_5	-0.148751	Genotype: HLA_A_1101; Factor: factor_5
HLA_A_1101	factor_6	0.0542413	Genotype: HLA_A_1101; Factor: factor_6
HLA_A_1101	factor_7	0.0866706	Genotype: HLA_A_1101; Factor: factor_7
HLA_A_1101	factor_8	-0.0593019	Genotype: HLA_A_1101; Factor: factor_8
HLA_A_1101	factor_9	-0.270311	Genotype: HLA_A_1101; Factor: factor_9
HLA_A_1101	factor_10	-0.118887	Genotype: HLA_A_1101; Factor: factor_10
HLA_A_1101	factor_11	-0.00441217	Genotype: HLA_A_1101; Factor: factor_11
HLA_A_1101	factor_12	-0.133125	Genotype: HLA_A_1101; Factor: factor_12
HLA_A_1101	factor_13	0.0446558	Genotype: HLA_A_1101; Factor: factor_13
HLA_A_1101	factor_14	-0.029339	Genotype: HLA_A_1101; Factor: factor_14
HLA_A_1101	factor_15	0.0618843	Genotype: HLA_A_1101; Factor: factor_15
HLA_A_1101	factor_16	0.0723241	Genotype: HLA_A_1101; Factor: factor_16
HLA_A_1101	factor_17	0.083962	Genotype: HLA_A_1101; Factor: factor_17
HLA_A_1101	factor_18	-0.0493692	Genotype: HLA_A_1101; Factor: factor_18
HLA_A_1101	factor_19	-0.186665	Genotype: HLA_A_1101; Factor: factor_19
HLA_A_1101	factor_20	0.112276	Genotype: HLA_A_1101; Factor: factor_20
HLA_A_1101	factor_21	0.0279035	Genotype: HLA_A_1101; Factor: factor_21
HLA_A_1101	factor_22	0.103701	Genotype: HLA_A_1101; Factor: factor_22
HLA_A_1101	factor_23	0.16889	Genotype: HLA_A_1101; Factor: factor_23
HLA_A_1101	factor_24	0.00831069	Genotype: HLA_A_1101; Factor: factor_24
HLA_A_23	factor_1	0.0153556	Genotype: HLA_A_23; Factor: factor_1
HLA_A_23	factor_2	-0.08908	Genotype: HLA_A_23; Factor: factor_2
HLA_A_23	factor_3	-0.0569433	Genotype: HLA_A_23; Factor: factor_3
HLA_A_23	factor_4	0.0224723	Genotype: HLA_A_23; Factor: factor_4
HLA_A_23	factor_5	-0.000308381	Genotype: HLA_A_23; Factor: factor_5
HLA_A_23	factor_6	-0.0505019	Genotype: HLA_A_23; Factor: factor_6
HLA_A_23	factor_7	0.0180463	Genotype: HLA_A_23; Factor: factor_7
HLA_A_23	factor_8	-0.100721	Genotype: HLA_A_23; Factor: factor_8
HLA_A_23	factor_9	0.0638037	Genotype: HLA_A_23; Factor: factor_9
HLA_A_23	factor_10	0.00398377	Genotype: HLA_A_23; Factor: factor_10
HLA_A_23	factor_11	-0.0217668	Genotype: HLA_A_23; Factor: factor_11
HLA_A_23	factor_12	0.0072766	Genotype: HLA_A_23; Factor: factor_12
HLA_A_23	factor_13	0.0520583	Genotype: HLA_A_23; Factor: factor_13
HLA_A_23	factor_14	0.0516846	Genotype: HLA_A_23; Factor: factor_14
HLA_A_23	factor_15	-0.0129615	Genotype: HLA_A_23; Factor: factor_15
HLA_A_23	factor_16	0.0165613	Genotype: HLA_A_23; Factor: factor_16
HLA_A_23	factor_17	-0.0871437	Genotype: HLA_A_23; Factor: factor_17
HLA_A_23	factor_18	-0.0521306	Genotype: HLA_A_23; Factor: factor_18
HLA_A_23	factor_19	0.0398324	Genotype: HLA_A_23; Factor: factor_19
HLA_A_23	factor_20	-0.0790903	Genotype: HLA_A_23; Factor: factor_20
HLA_A_23	factor_21	-0.0318496	Genotype: HLA_A_23; Factor: factor_21
HLA_A_23	factor_22	0.00127528	Genotype: HLA_A_23; Factor: factor_22
HLA_A_23	factor_23	-0.0209605	Genotype: HLA_A_23; Factor: factor_23
HLA_A_23	factor_24	-0.0640815	Genotype: HLA_A_23; Factor: factor_24
HLA_A_2301	factor_1	0.0153556	Genotype: HLA_A_2301; Factor: factor_1
HLA_A_2301	factor_2	-0.08908	Genotype: HLA_A_2301; Factor: factor_2
HLA_A_2301	factor_3	-0.0569433	Genotype: HLA_A_2301; Factor: factor_3
HLA_A_2301	factor_4	0.0224723	Genotype: HLA_A_2301; Factor: factor_4
HLA_A_2301	factor_5	-0.000308381	Genotype: HLA_A_2301; Factor: factor_5
HLA_A_2301	factor_6	-0.0505019	Genotype: HLA_A_2301; Factor: factor_6
HLA_A_2301	factor_7	0.0180463	Genotype: HLA_A_2301; Factor: factor_7
HLA_A_2301	factor_8	-0.100721	Genotype: HLA_A_2301; Factor: factor_8
HLA_A_2301	factor_9	0.0638037	Genotype: HLA_A_2301; Factor: factor_9
HLA_A_2301	factor_10	0.00398377	Genotype: HLA_A_2301; Factor: factor_10
HLA_A_2301	factor_11	-0.0217668	Genotype: HLA_A_2301; Factor: factor_11
HLA_A_2301	factor_12	0.0072766	Genotype: HLA_A_2301; Factor: factor_12
HLA_A_2301	factor_13	0.0520583	Genotype: HLA_A_2301; Factor: factor_13
HLA_A_2301	factor_14	0.0516846	Genotype: HLA_A_2301; Factor: factor_14
HLA_A_2301	factor_15	-0.0129615	Genotype: HLA_A_2301; Factor: factor_15
HLA_A_2301	factor_16	0.0165613	Genotype: HLA_A_2301; Factor: factor_16
HLA_A_2301	factor_17	-0.0871437	Genotype: HLA_A_2301; Factor: factor_17
HLA_A_2301	factor_18	-0.0521306	Genotype: HLA_A_2301; Factor: factor_18
HLA_A_2301	factor_19	0.0398324	Genotype: HLA_A_2301; Factor: factor_19
HLA_A_2301	factor_20	-0.0790903	Genotype: HLA_A_2301; Factor: factor_20
HLA_A_2301	factor_21	-0.0318496	Genotype: HLA_A_2301; Factor: factor_21
HLA_A_2301	factor_22	0.00127528	Genotype: HLA_A_2301; Factor: factor_22
HLA_A_2301	factor_23	-0.0209605	Genotype: HLA_A_2301; Factor: factor_23
HLA_A_2301	factor_24	-0.0640815	Genotype: HLA_A_2301; Factor: factor_24
HLA_A_24	factor_1	-0.11286	Genotype: HLA_A_24; Factor: factor_1
HLA_A_24	factor_2	-0.252116	Genotype: HLA_A_24; Factor: factor_2
HLA_A_24	factor_3	-0.0115068	Genotype: HLA_A_24; Factor: factor_3
HLA_A_24	factor_4	0.0697557	Genotype: HLA_A_24; Factor: factor_4
HLA_A_24	factor_5	-0.114154	Genotype: HLA_A_24; Factor: factor_5
HLA_A_24	factor_6	-0.0712976	Genotype: HLA_A_24; Factor: factor_6
HLA_A_24	factor_7	0.107686	Genotype: HLA_A_24; Factor: factor_7
HLA_A_24	factor_8	-0.100884	Genotype: HLA_A_24; Factor: factor_8
HLA_A_24	factor_9	0.0660033	Genotype: HLA_A_24; Factor: factor_9
HLA_A_24	factor_10	-0.0438869	Genotype: HLA_A_24; Factor: factor_10
HLA_A_24	factor_11	0.0193699	Genotype: HLA_A_24; Factor: factor_11
HLA_A_24	factor_12	-0.107002	Genotype: HLA_A_24; Factor: factor_12
HLA_A_24	factor_13	0.0457928	Genotype: HLA_A_24; Factor: factor_13
HLA_A_24	factor_14	0.100033	Genotype: HLA_A_24; Factor: factor_14
HLA_A_24	factor_15	0.0178912	Genotype: HLA_A_24; Factor: factor_15
HLA_A_24	factor_16	-0.0416232	Genotype: HLA_A_24; Factor: factor_16
HLA_A_24	factor_17	0.0138656	Genotype: HLA_A_24; Factor: factor_17
HLA_A_24	factor_18	0.16715	Genotype: HLA_A_24; Factor: factor_18
HLA_A_24	factor_19	-0.0186525	Genotype: HLA_A_24; Factor: factor_19
HLA_A_24	factor_20	0.0195151	Genotype: HLA_A_24; Factor: factor_20
HLA_A_24	factor_21	0.0012508	Genotype: HLA_A_24; Factor: factor_21
HLA_A_24	factor_22	0.201288	Genotype: HLA_A_24; Factor: factor_22
HLA_A_24	factor_23	-0.00771416	Genotype: HLA_A_24; Factor: factor_23
HLA_A_24	factor_24	0.00780136	Genotype: HLA_A_24; Factor: factor_24
HLA_A_2402	factor_1	-0.143383	Genotype: HLA_A_2402; Factor: factor_1
HLA_A_2402	factor_2	-0.196117	Genotype: HLA_A_2402; Factor: factor_2
HLA_A_2402	factor_3	0.075796	Genotype: HLA_A_2402; Factor: factor_3
HLA_A_2402	factor_4	0.123806	Genotype: HLA_A_2402; Factor: factor_4
HLA_A_2402	factor_5	-0.0307598	Genotype: HLA_A_2402; Factor: factor_5
HLA_A_2402	factor_6	-0.126106	Genotype: HLA_A_2402; Factor: factor_6
HLA_A_2402	factor_7	0.0820038	Genotype: HLA_A_2402; Factor: factor_7
HLA_A_2402	factor_8	-0.0652354	Genotype: HLA_A_2402; Factor: factor_8
HLA_A_2402	factor_9	0.143388	Genotype: HLA_A_2402; Factor: factor_9
HLA_A_2402	factor_10	0.00130326	Genotype: HLA_A_2402; Factor: factor_10
HLA_A_2402	factor_11	-0.023274	Genotype: HLA_A_2402; Factor: factor_11
HLA_A_2402	factor_12	-0.0927111	Genotype: HLA_A_2402; Factor: factor_12
HLA_A_2402	factor_13	-0.0193277	Genotype: HLA_A_2402; Factor: factor_13
HLA_A_2402	factor_14	0.0793582	Genotype: HLA_A_2402; Factor: factor_14
HLA_A_2402	factor_15	-0.0387735	Genotype: HLA_A_2402; Factor: factor_15
HLA_A_2402	factor_16	-0.0577222	Genotype: HLA_A_2402; Factor: factor_16
HLA_A_2402	factor_17	0.211603	Genotype: HLA_A_2402; Factor: factor_17
HLA_A_2402	factor_18	0.0986278	Genotype: HLA_A_2402; Factor: factor_18
HLA_A_2402	factor_19	-0.0674212	Genotype: HLA_A_2402; Factor: factor_19
HLA_A_2402	factor_20	-0.0816105	Genotype: HLA_A_2402; Factor: factor_20
HLA_A_2402	factor_21	0.0733803	Genotype: HLA_A_2402; Factor: factor_21
HLA_A_2402	factor_22	0.210565	Genotype: HLA_A_2402; Factor: factor_22
HLA_A_2402	factor_23	-0.0249788	Genotype: HLA_A_2402; Factor: factor_23
HLA_A_2402	factor_24	-0.00792184	Genotype: HLA_A_2402; Factor: factor_24
HLA_A_29	factor_1	-0.145269	Genotype: HLA_A_29; Factor: factor_1
HLA_A_29	factor_2	-0.0461697	Genotype: HLA_A_29; Factor: factor_2
HLA_A_29	factor_3	0.0698795	Genotype: HLA_A_29; Factor: factor_3
HLA_A_29	factor_4	0.0701579	Genotype: HLA_A_29; Factor: factor_4
HLA_A_29	factor_5	0.0935431	Genotype: HLA_A_29; Factor: factor_5
HLA_A_29	factor_6	-0.0744813	Genotype: HLA_A_29; Factor: factor_6
HLA_A_29	factor_7	0.0730144	Genotype: HLA_A_29; Factor: factor_7
HLA_A_29	factor_8	0.0538004	Genotype: HLA_A_29; Factor: factor_8
HLA_A_29	factor_9	0.208847	Genotype: HLA_A_29; Factor: factor_9
HLA_A_29	factor_10	0.272981	Genotype: HLA_A_29; Factor: factor_10
HLA_A_29	factor_11	0.0593725	Genotype: HLA_A_29; Factor: factor_11
HLA_A_29	factor_12	-0.0617699	Genotype: HLA_A_29; Factor: factor_12
HLA_A_29	factor_13	-0.0334965	Genotype: HLA_A_29; Factor: factor_13
HLA_A_29	factor_14	0.0860352	Genotype: HLA_A_29; Factor: factor_14
HLA_A_29	factor_15	0.0406021	Genotype: HLA_A_29; Factor: factor_15
HLA_A_29	factor_16	0.0180698	Genotype: HLA_A_29; Factor: factor_16
HLA_A_29	factor_17	-0.0393235	Genotype: HLA_A_29; Factor: factor_17
HLA_A_29	factor_18	-0.0993196	Genotype: HLA_A_29; Factor: factor_18
HLA_A_29	factor_19	-0.117514	Genotype: HLA_A_29; Factor: factor_19
HLA_A_29	factor_20	-0.0691003	Genotype: HLA_A_29; Factor: factor_20
HLA_A_29	factor_21	-0.0981625	Genotype: HLA_A_29; Factor: factor_21
HLA_A_29	factor_22	-0.136587	Genotype: HLA_A_29; Factor: factor_22
HLA_A_29	factor_23	-0.0119272	Genotype: HLA_A_29; Factor: factor_23
HLA_A_29	factor_24	-0.120658	Genotype: HLA_A_29; Factor: factor_24
HLA_A_2902	factor_1	-0.145269	Genotype: HLA_A_2902; Factor: factor_1
HLA_A_2902	factor_2	-0.0461697	Genotype: HLA_A_2902; Factor: factor_2
HLA_A_2902	factor_3	0.0698795	Genotype: HLA_A_2902; Factor: factor_3
HLA_A_2902	factor_4	0.0701579	Genotype: HLA_A_2902; Factor: factor_4
HLA_A_2902	factor_5	0.0935431	Genotype: HLA_A_2902; Factor: factor_5
HLA_A_2902	factor_6	-0.0744813	Genotype: HLA_A_2902; Factor: factor_6
HLA_A_2902	factor_7	0.0730144	Genotype: HLA_A_2902; Factor: factor_7
HLA_A_2902	factor_8	0.0538004	Genotype: HLA_A_2902; Factor: factor_8
HLA_A_2902	factor_9	0.208847	Genotype: HLA_A_2902; Factor: factor_9
HLA_A_2902	factor_10	0.272981	Genotype: HLA_A_2902; Factor: factor_10
HLA_A_2902	factor_11	0.0593725	Genotype: HLA_A_2902; Factor: factor_11
HLA_A_2902	factor_12	-0.0617699	Genotype: HLA_A_2902; Factor: factor_12
HLA_A_2902	factor_13	-0.0334965	Genotype: HLA_A_2902; Factor: factor_13
HLA_A_2902	factor_14	0.0860352	Genotype: HLA_A_2902; Factor: factor_14
HLA_A_2902	factor_15	0.0406021	Genotype: HLA_A_2902; Factor: factor_15
HLA_A_2902	factor_16	0.0180698	Genotype: HLA_A_2902; Factor: factor_16
HLA_A_2902	factor_17	-0.0393235	Genotype: HLA_A_2902; Factor: factor_17
HLA_A_2902	factor_18	-0.0993196	Genotype: HLA_A_2902; Factor: factor_18
HLA_A_2902	factor_19	-0.117514	Genotype: HLA_A_2902; Factor: factor_19
HLA_A_2902	factor_20	-0.0691003	Genotype: HLA_A_2902; Factor: factor_20
HLA_A_2902	factor_21	-0.0981625	Genotype: HLA_A_2902; Factor: factor_21
HLA_A_2902	factor_22	-0.136587	Genotype: HLA_A_2902; Factor: factor_22
HLA_A_2902	factor_23	-0.0119272	Genotype: HLA_A_2902; Factor: factor_23
HLA_A_2902	factor_24	-0.120658	Genotype: HLA_A_2902; Factor: factor_24
HLA_A_30	factor_1	-0.0167432	Genotype: HLA_A_30; Factor: factor_1
HLA_A_30	factor_2	-0.0777968	Genotype: HLA_A_30; Factor: factor_2
HLA_A_30	factor_3	-0.0228501	Genotype: HLA_A_30; Factor: factor_3
HLA_A_30	factor_4	0.109342	Genotype: HLA_A_30; Factor: factor_4
HLA_A_30	factor_5	-0.0400387	Genotype: HLA_A_30; Factor: factor_5
HLA_A_30	factor_6	0.00545683	Genotype: HLA_A_30; Factor: factor_6
HLA_A_30	factor_7	0.0397596	Genotype: HLA_A_30; Factor: factor_7
HLA_A_30	factor_8	-0.140057	Genotype: HLA_A_30; Factor: factor_8
HLA_A_30	factor_9	0.048266	Genotype: HLA_A_30; Factor: factor_9
HLA_A_30	factor_10	-0.0239463	Genotype: HLA_A_30; Factor: factor_10
HLA_A_30	factor_11	-0.068581	Genotype: HLA_A_30; Factor: factor_11
HLA_A_30	factor_12	-0.0247043	Genotype: HLA_A_30; Factor: factor_12
HLA_A_30	factor_13	0.0797595	Genotype: HLA_A_30; Factor: factor_13
HLA_A_30	factor_14	0.0367913	Genotype: HLA_A_30; Factor: factor_14
HLA_A_30	factor_15	0.0698682	Genotype: HLA_A_30; Factor: factor_15
HLA_A_30	factor_16	0.0973479	Genotype: HLA_A_30; Factor: factor_16
HLA_A_30	factor_17	-0.0788126	Genotype: HLA_A_30; Factor: factor_17
HLA_A_30	factor_18	-0.0750107	Genotype: HLA_A_30; Factor: factor_18
HLA_A_30	factor_19	0.0823037	Genotype: HLA_A_30; Factor: factor_19
HLA_A_30	factor_20	-0.0655799	Genotype: HLA_A_30; Factor: factor_20
HLA_A_30	factor_21	0.0558035	Genotype: HLA_A_30; Factor: factor_21
HLA_A_30	factor_22	0.152075	Genotype: HLA_A_30; Factor: factor_22
HLA_A_30	factor_23	-0.0511519	Genotype: HLA_A_30; Factor: factor_23
HLA_A_30	factor_24	-0.195559	Genotype: HLA_A_30; Factor: factor_24
HLA_A_3001	factor_1	-0.0167432	Genotype: HLA_A_3001; Factor: factor_1
HLA_A_3001	factor_2	-0.0777968	Genotype: HLA_A_3001; Factor: factor_2
HLA_A_3001	factor_3	-0.0228501	Genotype: HLA_A_3001; Factor: factor_3
HLA_A_3001	factor_4	0.109342	Genotype: HLA_A_3001; Factor: factor_4
HLA_A_3001	factor_5	-0.0400387	Genotype: HLA_A_3001; Factor: factor_5
HLA_A_3001	factor_6	0.00545683	Genotype: HLA_A_3001; Factor: factor_6
HLA_A_3001	factor_7	0.0397596	Genotype: HLA_A_3001; Factor: factor_7
HLA_A_3001	factor_8	-0.140057	Genotype: HLA_A_3001; Factor: factor_8
HLA_A_3001	factor_9	0.048266	Genotype: HLA_A_3001; Factor: factor_9
HLA_A_3001	factor_10	-0.0239463	Genotype: HLA_A_3001; Factor: factor_10
HLA_A_3001	factor_11	-0.068581	Genotype: HLA_A_3001; Factor: factor_11
HLA_A_3001	factor_12	-0.0247043	Genotype: HLA_A_3001; Factor: factor_12
HLA_A_3001	factor_13	0.0797595	Genotype: HLA_A_3001; Factor: factor_13
HLA_A_3001	factor_14	0.0367913	Genotype: HLA_A_3001; Factor: factor_14
HLA_A_3001	factor_15	0.0698682	Genotype: HLA_A_3001; Factor: factor_15
HLA_A_3001	factor_16	0.0973479	Genotype: HLA_A_3001; Factor: factor_16
HLA_A_3001	factor_17	-0.0788126	Genotype: HLA_A_3001; Factor: factor_17
HLA_A_3001	factor_18	-0.0750107	Genotype: HLA_A_3001; Factor: factor_18
HLA_A_3001	factor_19	0.0823037	Genotype: HLA_A_3001; Factor: factor_19
HLA_A_3001	factor_20	-0.0655799	Genotype: HLA_A_3001; Factor: factor_20
HLA_A_3001	factor_21	0.0558035	Genotype: HLA_A_3001; Factor: factor_21
HLA_A_3001	factor_22	0.152075	Genotype: HLA_A_3001; Factor: factor_22
HLA_A_3001	factor_23	-0.0511519	Genotype: HLA_A_3001; Factor: factor_23
HLA_A_3001	factor_24	-0.195559	Genotype: HLA_A_3001; Factor: factor_24
HLA_A_31	factor_1	-0.17332	Genotype: HLA_A_31; Factor: factor_1
HLA_A_31	factor_2	-0.142591	Genotype: HLA_A_31; Factor: factor_2
HLA_A_31	factor_3	0.161832	Genotype: HLA_A_31; Factor: factor_3
HLA_A_31	factor_4	0.275149	Genotype: HLA_A_31; Factor: factor_4
HLA_A_31	factor_5	0.213886	Genotype: HLA_A_31; Factor: factor_5
HLA_A_31	factor_6	-0.134714	Genotype: HLA_A_31; Factor: factor_6
HLA_A_31	factor_7	-0.145717	Genotype: HLA_A_31; Factor: factor_7
HLA_A_31	factor_8	0.0772103	Genotype: HLA_A_31; Factor: factor_8
HLA_A_31	factor_9	0.146058	Genotype: HLA_A_31; Factor: factor_9
HLA_A_31	factor_10	0.076414	Genotype: HLA_A_31; Factor: factor_10
HLA_A_31	factor_11	-0.05497	Genotype: HLA_A_31; Factor: factor_11
HLA_A_31	factor_12	0.0310024	Genotype: HLA_A_31; Factor: factor_12
HLA_A_31	factor_13	0.00589008	Genotype: HLA_A_31; Factor: factor_13
HLA_A_31	factor_14	0.129901	Genotype: HLA_A_31; Factor: factor_14
HLA_A_31	factor_15	-0.197677	Genotype: HLA_A_31; Factor: factor_15
HLA_A_31	factor_16	-0.206195	Genotype: HLA_A_31; Factor: factor_16
HLA_A_31	factor_17	0.0312774	Genotype: HLA_A_31; Factor: factor_17
HLA_A_31	factor_18	-0.108834	Genotype: HLA_A_31; Factor: factor_18
HLA_A_31	factor_19	0.193162	Genotype: HLA_A_31; Factor: factor_19
HLA_A_31	factor_20	0.0653464	Genotype: HLA_A_31; Factor: factor_20
HLA_A_31	factor_21	-0.0181324	Genotype: HLA_A_31; Factor: factor_21
HLA_A_31	factor_22	0.0164888	Genotype: HLA_A_31; Factor: factor_22
HLA_A_31	factor_23	0.00329355	Genotype: HLA_A_31; Factor: factor_23
HLA_A_31	factor_24	0.0150168	Genotype: HLA_A_31; Factor: factor_24
HLA_A_3101	factor_1	-0.17332	Genotype: HLA_A_3101; Factor: factor_1
HLA_A_3101	factor_2	-0.142591	Genotype: HLA_A_3101; Factor: factor_2
HLA_A_3101	factor_3	0.161832	Genotype: HLA_A_3101; Factor: factor_3
HLA_A_3101	factor_4	0.275149	Genotype: HLA_A_3101; Factor: factor_4
HLA_A_3101	factor_5	0.213886	Genotype: HLA_A_3101; Factor: factor_5
HLA_A_3101	factor_6	-0.134714	Genotype: HLA_A_3101; Factor: factor_6
HLA_A_3101	factor_7	-0.145717	Genotype: HLA_A_3101; Factor: factor_7
HLA_A_3101	factor_8	0.0772103	Genotype: HLA_A_3101; Factor: factor_8
HLA_A_3101	factor_9	0.146058	Genotype: HLA_A_3101; Factor: factor_9
HLA_A_3101	factor_10	0.076414	Genotype: HLA_A_3101; Factor: factor_10
HLA_A_3101	factor_11	-0.05497	Genotype: HLA_A_3101; Factor: factor_11
HLA_A_3101	factor_12	0.0310024	Genotype: HLA_A_3101; Factor: factor_12
HLA_A_3101	factor_13	0.00589008	Genotype: HLA_A_3101; Factor: factor_13
HLA_A_3101	factor_14	0.129901	Genotype: HLA_A_3101; Factor: factor_14
HLA_A_3101	factor_15	-0.197677	Genotype: HLA_A_3101; Factor: factor_15
HLA_A_3101	factor_16	-0.206195	Genotype: HLA_A_3101; Factor: factor_16
HLA_A_3101	factor_17	0.0312774	Genotype: HLA_A_3101; Factor: factor_17
HLA_A_3101	factor_18	-0.108834	Genotype: HLA_A_3101; Factor: factor_18
HLA_A_3101	factor_19	0.193162	Genotype: HLA_A_3101; Factor: factor_19
HLA_A_3101	factor_20	0.0653464	Genotype: HLA_A_3101; Factor: factor_20
HLA_A_3101	factor_21	-0.0181324	Genotype: HLA_A_3101; Factor: factor_21
HLA_A_3101	factor_22	0.0164888	Genotype: HLA_A_3101; Factor: factor_22
HLA_A_3101	factor_23	0.00329355	Genotype: HLA_A_3101; Factor: factor_23
HLA_A_3101	factor_24	0.0150168	Genotype: HLA_A_3101; Factor: factor_24
HLA_A_32	factor_1	0.0658357	Genotype: HLA_A_32; Factor: factor_1
HLA_A_32	factor_2	0.0898147	Genotype: HLA_A_32; Factor: factor_2
HLA_A_32	factor_3	0.115009	Genotype: HLA_A_32; Factor: factor_3
HLA_A_32	factor_4	-0.109346	Genotype: HLA_A_32; Factor: factor_4
HLA_A_32	factor_5	-0.0214583	Genotype: HLA_A_32; Factor: factor_5
HLA_A_32	factor_6	0.0560364	Genotype: HLA_A_32; Factor: factor_6
HLA_A_32	factor_7	-0.0113567	Genotype: HLA_A_32; Factor: factor_7
HLA_A_32	factor_8	0.0233214	Genotype: HLA_A_32; Factor: factor_8
HLA_A_32	factor_9	-0.0139558	Genotype: HLA_A_32; Factor: factor_9
HLA_A_32	factor_10	-0.0061592	Genotype: HLA_A_32; Factor: factor_10
HLA_A_32	factor_11	-0.152468	Genotype: HLA_A_32; Factor: factor_11
HLA_A_32	factor_12	-0.00802824	Genotype: HLA_A_32; Factor: factor_12
HLA_A_32	factor_13	-0.0304775	Genotype: HLA_A_32; Factor: factor_13
HLA_A_32	factor_14	0.0099839	Genotype: HLA_A_32; Factor: factor_14
HLA_A_32	factor_15	-0.192935	Genotype: HLA_A_32; Factor: factor_15
HLA_A_32	factor_16	-0.0352311	Genotype: HLA_A_32; Factor: factor_16
HLA_A_32	factor_17	0.0414516	Genotype: HLA_A_32; Factor: factor_17
HLA_A_32	factor_18	0.0428043	Genotype: HLA_A_32; Factor: factor_18
HLA_A_32	factor_19	0.0765777	Genotype: HLA_A_32; Factor: factor_19
HLA_A_32	factor_20	0.038884	Genotype: HLA_A_32; Factor: factor_20
HLA_A_32	factor_21	0.1014	Genotype: HLA_A_32; Factor: factor_21
HLA_A_32	factor_22	-0.139213	Genotype: HLA_A_32; Factor: factor_22
HLA_A_32	factor_23	-0.20927	Genotype: HLA_A_32; Factor: factor_23
HLA_A_32	factor_24	-0.0445567	Genotype: HLA_A_32; Factor: factor_24
HLA_A_3201	factor_1	0.0658357	Genotype: HLA_A_3201; Factor: factor_1
HLA_A_3201	factor_2	0.0898147	Genotype: HLA_A_3201; Factor: factor_2
HLA_A_3201	factor_3	0.115009	Genotype: HLA_A_3201; Factor: factor_3
HLA_A_3201	factor_4	-0.109346	Genotype: HLA_A_3201; Factor: factor_4
HLA_A_3201	factor_5	-0.0214583	Genotype: HLA_A_3201; Factor: factor_5
HLA_A_3201	factor_6	0.0560364	Genotype: HLA_A_3201; Factor: factor_6
HLA_A_3201	factor_7	-0.0113567	Genotype: HLA_A_3201; Factor: factor_7
HLA_A_3201	factor_8	0.0233214	Genotype: HLA_A_3201; Factor: factor_8
HLA_A_3201	factor_9	-0.0139558	Genotype: HLA_A_3201; Factor: factor_9
HLA_A_3201	factor_10	-0.0061592	Genotype: HLA_A_3201; Factor: factor_10
HLA_A_3201	factor_11	-0.152468	Genotype: HLA_A_3201; Factor: factor_11
HLA_A_3201	factor_12	-0.00802824	Genotype: HLA_A_3201; Factor: factor_12
HLA_A_3201	factor_13	-0.0304775	Genotype: HLA_A_3201; Factor: factor_13
HLA_A_3201	factor_14	0.0099839	Genotype: HLA_A_3201; Factor: factor_14
HLA_A_3201	factor_15	-0.192935	Genotype: HLA_A_3201; Factor: factor_15
HLA_A_3201	factor_16	-0.0352311	Genotype: HLA_A_3201; Factor: factor_16
HLA_A_3201	factor_17	0.0414516	Genotype: HLA_A_3201; Factor: factor_17
HLA_A_3201	factor_18	0.0428043	Genotype: HLA_A_3201; Factor: factor_18
HLA_A_3201	factor_19	0.0765777	Genotype: HLA_A_3201; Factor: factor_19
HLA_A_3201	factor_20	0.038884	Genotype: HLA_A_3201; Factor: factor_20
HLA_A_3201	factor_21	0.1014	Genotype: HLA_A_3201; Factor: factor_21
HLA_A_3201	factor_22	-0.139213	Genotype: HLA_A_3201; Factor: factor_22
HLA_A_3201	factor_23	-0.20927	Genotype: HLA_A_3201; Factor: factor_23
HLA_A_3201	factor_24	-0.0445567	Genotype: HLA_A_3201; Factor: factor_24
HLA_A_33	factor_1	0.00384908	Genotype: HLA_A_33; Factor: factor_1
HLA_A_33	factor_2	-0.0524717	Genotype: HLA_A_33; Factor: factor_2
HLA_A_33	factor_3	0.167274	Genotype: HLA_A_33; Factor: factor_3
HLA_A_33	factor_4	0.0672403	Genotype: HLA_A_33; Factor: factor_4
HLA_A_33	factor_5	0.0160882	Genotype: HLA_A_33; Factor: factor_5
HLA_A_33	factor_6	-0.0179749	Genotype: HLA_A_33; Factor: factor_6
HLA_A_33	factor_7	0.0164399	Genotype: HLA_A_33; Factor: factor_7
HLA_A_33	factor_8	0.0731367	Genotype: HLA_A_33; Factor: factor_8
HLA_A_33	factor_9	0.0617432	Genotype: HLA_A_33; Factor: factor_9
HLA_A_33	factor_10	-0.0343476	Genotype: HLA_A_33; Factor: factor_10
HLA_A_33	factor_11	-0.0401802	Genotype: HLA_A_33; Factor: factor_11
HLA_A_33	factor_12	0.0766944	Genotype: HLA_A_33; Factor: factor_12
HLA_A_33	factor_13	0.0279508	Genotype: HLA_A_33; Factor: factor_13
HLA_A_33	factor_14	-0.0777615	Genotype: HLA_A_33; Factor: factor_14
HLA_A_33	factor_15	0.047038	Genotype: HLA_A_33; Factor: factor_15
HLA_A_33	factor_16	0.0232272	Genotype: HLA_A_33; Factor: factor_16
HLA_A_33	factor_17	0.0679617	Genotype: HLA_A_33; Factor: factor_17
HLA_A_33	factor_18	-0.0238785	Genotype: HLA_A_33; Factor: factor_18
HLA_A_33	factor_19	-0.169421	Genotype: HLA_A_33; Factor: factor_19
HLA_A_33	factor_20	0.0355532	Genotype: HLA_A_33; Factor: factor_20
HLA_A_33	factor_21	-0.164644	Genotype: HLA_A_33; Factor: factor_21
HLA_A_33	factor_22	-0.165117	Genotype: HLA_A_33; Factor: factor_22
HLA_A_33	factor_23	-0.0603595	Genotype: HLA_A_33; Factor: factor_23
HLA_A_33	factor_24	-0.00238028	Genotype: HLA_A_33; Factor: factor_24
HLA_A_3303	factor_1	0.00384908	Genotype: HLA_A_3303; Factor: factor_1
HLA_A_3303	factor_2	-0.0524717	Genotype: HLA_A_3303; Factor: factor_2
HLA_A_3303	factor_3	0.167274	Genotype: HLA_A_3303; Factor: factor_3
HLA_A_3303	factor_4	0.0672403	Genotype: HLA_A_3303; Factor: factor_4
HLA_A_3303	factor_5	0.0160882	Genotype: HLA_A_3303; Factor: factor_5
HLA_A_3303	factor_6	-0.0179749	Genotype: HLA_A_3303; Factor: factor_6
HLA_A_3303	factor_7	0.0164399	Genotype: HLA_A_3303; Factor: factor_7
HLA_A_3303	factor_8	0.0731367	Genotype: HLA_A_3303; Factor: factor_8
HLA_A_3303	factor_9	0.0617432	Genotype: HLA_A_3303; Factor: factor_9
HLA_A_3303	factor_10	-0.0343476	Genotype: HLA_A_3303; Factor: factor_10
HLA_A_3303	factor_11	-0.0401802	Genotype: HLA_A_3303; Factor: factor_11
HLA_A_3303	factor_12	0.0766944	Genotype: HLA_A_3303; Factor: factor_12
HLA_A_3303	factor_13	0.0279508	Genotype: HLA_A_3303; Factor: factor_13
HLA_A_3303	factor_14	-0.0777615	Genotype: HLA_A_3303; Factor: factor_14
HLA_A_3303	factor_15	0.047038	Genotype: HLA_A_3303; Factor: factor_15
HLA_A_3303	factor_16	0.0232272	Genotype: HLA_A_3303; Factor: factor_16
HLA_A_3303	factor_17	0.0679617	Genotype: HLA_A_3303; Factor: factor_17
HLA_A_3303	factor_18	-0.0238785	Genotype: HLA_A_3303; Factor: factor_18
HLA_A_3303	factor_19	-0.169421	Genotype: HLA_A_3303; Factor: factor_19
HLA_A_3303	factor_20	0.0355532	Genotype: HLA_A_3303; Factor: factor_20
HLA_A_3303	factor_21	-0.164644	Genotype: HLA_A_3303; Factor: factor_21
HLA_A_3303	factor_22	-0.165117	Genotype: HLA_A_3303; Factor: factor_22
HLA_A_3303	factor_23	-0.0603595	Genotype: HLA_A_3303; Factor: factor_23
HLA_A_3303	factor_24	-0.00238028	Genotype: HLA_A_3303; Factor: factor_24
HLA_A_66	factor_1	0.028217	Genotype: HLA_A_66; Factor: factor_1
HLA_A_66	factor_2	0.0742228	Genotype: HLA_A_66; Factor: factor_2
HLA_A_66	factor_3	-0.118784	Genotype: HLA_A_66; Factor: factor_3
HLA_A_66	factor_4	0.0949789	Genotype: HLA_A_66; Factor: factor_4
HLA_A_66	factor_5	0.0415026	Genotype: HLA_A_66; Factor: factor_5
HLA_A_66	factor_6	0.0157631	Genotype: HLA_A_66; Factor: factor_6
HLA_A_66	factor_7	0.0576285	Genotype: HLA_A_66; Factor: factor_7
HLA_A_66	factor_8	-0.0262756	Genotype: HLA_A_66; Factor: factor_8
HLA_A_66	factor_9	-0.0676741	Genotype: HLA_A_66; Factor: factor_9
HLA_A_66	factor_10	-0.0950868	Genotype: HLA_A_66; Factor: factor_10
HLA_A_66	factor_11	-0.102278	Genotype: HLA_A_66; Factor: factor_11
HLA_A_66	factor_12	0.0648387	Genotype: HLA_A_66; Factor: factor_12
HLA_A_66	factor_13	-0.101137	Genotype: HLA_A_66; Factor: factor_13
HLA_A_66	factor_14	-0.0154959	Genotype: HLA_A_66; Factor: factor_14
HLA_A_66	factor_15	-0.0604324	Genotype: HLA_A_66; Factor: factor_15
HLA_A_66	factor_16	0.0908697	Genotype: HLA_A_66; Factor: factor_16
HLA_A_66	factor_17	0.105499	Genotype: HLA_A_66; Factor: factor_17
HLA_A_66	factor_18	0.102316	Genotype: HLA_A_66; Factor: factor_18
HLA_A_66	factor_19	0.0019563	Genotype: HLA_A_66; Factor: factor_19
HLA_A_66	factor_20	0.0462609	Genotype: HLA_A_66; Factor: factor_20
HLA_A_66	factor_21	0.0197516	Genotype: HLA_A_66; Factor: factor_21
HLA_A_66	factor_22	-0.0320077	Genotype: HLA_A_66; Factor: factor_22
HLA_A_66	factor_23	-0.0778105	Genotype: HLA_A_66; Factor: factor_23
HLA_A_66	factor_24	-0.0315521	Genotype: HLA_A_66; Factor: factor_24
HLA_A_6601	factor_1	0.0290122	Genotype: HLA_A_6601; Factor: factor_1
HLA_A_6601	factor_2	0.0755226	Genotype: HLA_A_6601; Factor: factor_2
HLA_A_6601	factor_3	-0.119621	Genotype: HLA_A_6601; Factor: factor_3
HLA_A_6601	factor_4	0.0948781	Genotype: HLA_A_6601; Factor: factor_4
HLA_A_6601	factor_5	0.0388602	Genotype: HLA_A_6601; Factor: factor_5
HLA_A_6601	factor_6	0.0171363	Genotype: HLA_A_6601; Factor: factor_6
HLA_A_6601	factor_7	0.0570123	Genotype: HLA_A_6601; Factor: factor_7
HLA_A_6601	factor_8	-0.0257775	Genotype: HLA_A_6601; Factor: factor_8
HLA_A_6601	factor_9	-0.067893	Genotype: HLA_A_6601; Factor: factor_9
HLA_A_6601	factor_10	-0.095698	Genotype: HLA_A_6601; Factor: factor_10
HLA_A_6601	factor_11	-0.101403	Genotype: HLA_A_6601; Factor: factor_11
HLA_A_6601	factor_12	0.0654506	Genotype: HLA_A_6601; Factor: factor_12
HLA_A_6601	factor_13	-0.102162	Genotype: HLA_A_6601; Factor: factor_13
HLA_A_6601	factor_14	-0.0155716	Genotype: HLA_A_6601; Factor: factor_14
HLA_A_6601	factor_15	-0.0601391	Genotype: HLA_A_6601; Factor: factor_15
HLA_A_6601	factor_16	0.0916367	Genotype: HLA_A_6601; Factor: factor_16
HLA_A_6601	factor_17	0.105281	Genotype: HLA_A_6601; Factor: factor_17
HLA_A_6601	factor_18	0.100211	Genotype: HLA_A_6601; Factor: factor_18
HLA_A_6601	factor_19	6.87369e-06	Genotype: HLA_A_6601; Factor: factor_19
HLA_A_6601	factor_20	0.0452396	Genotype: HLA_A_6601; Factor: factor_20
HLA_A_6601	factor_21	0.0194404	Genotype: HLA_A_6601; Factor: factor_21
HLA_A_6601	factor_22	-0.0326532	Genotype: HLA_A_6601; Factor: factor_22
HLA_A_6601	factor_23	-0.0776502	Genotype: HLA_A_6601; Factor: factor_23
HLA_A_6601	factor_24	-0.0312061	Genotype: HLA_A_6601; Factor: factor_24
HLA_A_68	factor_1	0.0369314	Genotype: HLA_A_68; Factor: factor_1
HLA_A_68	factor_2	0.0873265	Genotype: HLA_A_68; Factor: factor_2
HLA_A_68	factor_3	0.0852407	Genotype: HLA_A_68; Factor: factor_3
HLA_A_68	factor_4	-0.0906227	Genotype: HLA_A_68; Factor: factor_4
HLA_A_68	factor_5	-0.0581127	Genotype: HLA_A_68; Factor: factor_5
HLA_A_68	factor_6	0.0345201	Genotype: HLA_A_68; Factor: factor_6
HLA_A_68	factor_7	0.0397413	Genotype: HLA_A_68; Factor: factor_7
HLA_A_68	factor_8	-0.00659517	Genotype: HLA_A_68; Factor: factor_8
HLA_A_68	factor_9	-0.0257124	Genotype: HLA_A_68; Factor: factor_9
HLA_A_68	factor_10	0.0872537	Genotype: HLA_A_68; Factor: factor_10
HLA_A_68	factor_11	-0.179565	Genotype: HLA_A_68; Factor: factor_11
HLA_A_68	factor_12	0.22435	Genotype: HLA_A_68; Factor: factor_12
HLA_A_68	factor_13	-0.159988	Genotype: HLA_A_68; Factor: factor_13
HLA_A_68	factor_14	-0.0730014	Genotype: HLA_A_68; Factor: factor_14
HLA_A_68	factor_15	0.110622	Genotype: HLA_A_68; Factor: factor_15
HLA_A_68	factor_16	0.104423	Genotype: HLA_A_68; Factor: factor_16
HLA_A_68	factor_17	-0.0810737	Genotype: HLA_A_68; Factor: factor_17
HLA_A_68	factor_18	0.167606	Genotype: HLA_A_68; Factor: factor_18
HLA_A_68	factor_19	-0.0588958	Genotype: HLA_A_68; Factor: factor_19
HLA_A_68	factor_20	0.00391799	Genotype: HLA_A_68; Factor: factor_20
HLA_A_68	factor_21	0.0870608	Genotype: HLA_A_68; Factor: factor_21
HLA_A_68	factor_22	-0.190543	Genotype: HLA_A_68; Factor: factor_22
HLA_A_68	factor_23	-0.0432414	Genotype: HLA_A_68; Factor: factor_23
HLA_A_68	factor_24	0.0316145	Genotype: HLA_A_68; Factor: factor_24
HLA_A_6801	factor_1	0.0335534	Genotype: HLA_A_6801; Factor: factor_1
HLA_A_6801	factor_2	0.0414156	Genotype: HLA_A_6801; Factor: factor_2
HLA_A_6801	factor_3	-0.0135423	Genotype: HLA_A_6801; Factor: factor_3
HLA_A_6801	factor_4	-0.150852	Genotype: HLA_A_6801; Factor: factor_4
HLA_A_6801	factor_5	-0.123973	Genotype: HLA_A_6801; Factor: factor_5
HLA_A_6801	factor_6	0.0509493	Genotype: HLA_A_6801; Factor: factor_6
HLA_A_6801	factor_7	0.0299309	Genotype: HLA_A_6801; Factor: factor_7
HLA_A_6801	factor_8	-0.030834	Genotype: HLA_A_6801; Factor: factor_8
HLA_A_6801	factor_9	-0.0729204	Genotype: HLA_A_6801; Factor: factor_9
HLA_A_6801	factor_10	-0.0579602	Genotype: HLA_A_6801; Factor: factor_10
HLA_A_6801	factor_11	-0.161768	Genotype: HLA_A_6801; Factor: factor_11
HLA_A_6801	factor_12	0.168985	Genotype: HLA_A_6801; Factor: factor_12
HLA_A_6801	factor_13	-0.179425	Genotype: HLA_A_6801; Factor: factor_13
HLA_A_6801	factor_14	-0.152668	Genotype: HLA_A_6801; Factor: factor_14
HLA_A_6801	factor_15	0.0614826	Genotype: HLA_A_6801; Factor: factor_15
HLA_A_6801	factor_16	0.128098	Genotype: HLA_A_6801; Factor: factor_16
HLA_A_6801	factor_17	-0.0735737	Genotype: HLA_A_6801; Factor: factor_17
HLA_A_6801	factor_18	0.131192	Genotype: HLA_A_6801; Factor: factor_18
HLA_A_6801	factor_19	0.0744069	Genotype: HLA_A_6801; Factor: factor_19
HLA_A_6801	factor_20	-0.0391817	Genotype: HLA_A_6801; Factor: factor_20
HLA_A_6801	factor_21	0.130451	Genotype: HLA_A_6801; Factor: factor_21
HLA_A_6801	factor_22	-0.179512	Genotype: HLA_A_6801; Factor: factor_22
HLA_A_6801	factor_23	0.00253443	Genotype: HLA_A_6801; Factor: factor_23
HLA_A_6801	factor_24	0.00143085	Genotype: HLA_A_6801; Factor: factor_24
HLA_A_6802	factor_1	0.0169606	Genotype: HLA_A_6802; Factor: factor_1
HLA_A_6802	factor_2	0.0837297	Genotype: HLA_A_6802; Factor: factor_2
HLA_A_6802	factor_3	0.143813	Genotype: HLA_A_6802; Factor: factor_3
HLA_A_6802	factor_4	0.0372017	Genotype: HLA_A_6802; Factor: factor_4
HLA_A_6802	factor_5	0.0551894	Genotype: HLA_A_6802; Factor: factor_5
HLA_A_6802	factor_6	-0.00667827	Genotype: HLA_A_6802; Factor: factor_6
HLA_A_6802	factor_7	0.025355	Genotype: HLA_A_6802; Factor: factor_7
HLA_A_6802	factor_8	0.0255483	Genotype: HLA_A_6802; Factor: factor_8
HLA_A_6802	factor_9	0.045203	Genotype: HLA_A_6802; Factor: factor_9
HLA_A_6802	factor_10	0.197937	Genotype: HLA_A_6802; Factor: factor_10
HLA_A_6802	factor_11	-0.0840446	Genotype: HLA_A_6802; Factor: factor_11
HLA_A_6802	factor_12	0.143116	Genotype: HLA_A_6802; Factor: factor_12
HLA_A_6802	factor_13	-0.0342806	Genotype: HLA_A_6802; Factor: factor_13
HLA_A_6802	factor_14	0.0657995	Genotype: HLA_A_6802; Factor: factor_14
HLA_A_6802	factor_15	0.0956909	Genotype: HLA_A_6802; Factor: factor_15
HLA_A_6802	factor_16	0.00973295	Genotype: HLA_A_6802; Factor: factor_16
HLA_A_6802	factor_17	-0.0373299	Genotype: HLA_A_6802; Factor: factor_17
HLA_A_6802	factor_18	0.101226	Genotype: HLA_A_6802; Factor: factor_18
HLA_A_6802	factor_19	-0.174196	Genotype: HLA_A_6802; Factor: factor_19
HLA_A_6802	factor_20	0.0509669	Genotype: HLA_A_6802; Factor: factor_20
HLA_A_6802	factor_21	-0.019092	Genotype: HLA_A_6802; Factor: factor_21
HLA_A_6802	factor_22	-0.0801475	Genotype: HLA_A_6802; Factor: factor_22
HLA_A_6802	factor_23	-0.067967	Genotype: HLA_A_6802; Factor: factor_23
HLA_A_6802	factor_24	0.0459142	Genotype: HLA_A_6802; Factor: factor_24
HLA_C_01	factor_1	0.0252677	Genotype: HLA_C_01; Factor: factor_1
HLA_C_01	factor_2	0.084309	Genotype: HLA_C_01; Factor: factor_2
HLA_C_01	factor_3	0.122238	Genotype: HLA_C_01; Factor: factor_3
HLA_C_01	factor_4	0.062499	Genotype: HLA_C_01; Factor: factor_4
HLA_C_01	factor_5	0.0404673	Genotype: HLA_C_01; Factor: factor_5
HLA_C_01	factor_6	-0.0727599	Genotype: HLA_C_01; Factor: factor_6
HLA_C_01	factor_7	0.0857725	Genotype: HLA_C_01; Factor: factor_7
HLA_C_01	factor_8	0.029677	Genotype: HLA_C_01; Factor: factor_8
HLA_C_01	factor_9	0.0899012	Genotype: HLA_C_01; Factor: factor_9
HLA_C_01	factor_10	0.00117525	Genotype: HLA_C_01; Factor: factor_10
HLA_C_01	factor_11	-0.0739265	Genotype: HLA_C_01; Factor: factor_11
HLA_C_01	factor_12	-0.0178328	Genotype: HLA_C_01; Factor: factor_12
HLA_C_01	factor_13	-0.121974	Genotype: HLA_C_01; Factor: factor_13
HLA_C_01	factor_14	-0.00675305	Genotype: HLA_C_01; Factor: factor_14
HLA_C_01	factor_15	0.0706381	Genotype: HLA_C_01; Factor: factor_15
HLA_C_01	factor_16	0.1355	Genotype: HLA_C_01; Factor: factor_16
HLA_C_01	factor_17	-0.117562	Genotype: HLA_C_01; Factor: factor_17
HLA_C_01	factor_18	-0.0642364	Genotype: HLA_C_01; Factor: factor_18
HLA_C_01	factor_19	-0.012341	Genotype: HLA_C_01; Factor: factor_19
HLA_C_01	factor_20	0.0329293	Genotype: HLA_C_01; Factor: factor_20
HLA_C_01	factor_21	-0.166316	Genotype: HLA_C_01; Factor: factor_21
HLA_C_01	factor_22	-0.00392041	Genotype: HLA_C_01; Factor: factor_22
HLA_C_01	factor_23	0.055146	Genotype: HLA_C_01; Factor: factor_23
HLA_C_01	factor_24	0.0208794	Genotype: HLA_C_01; Factor: factor_24
HLA_C_0102	factor_1	0.0252677	Genotype: HLA_C_0102; Factor: factor_1
HLA_C_0102	factor_2	0.084309	Genotype: HLA_C_0102; Factor: factor_2
HLA_C_0102	factor_3	0.122238	Genotype: HLA_C_0102; Factor: factor_3
HLA_C_0102	factor_4	0.062499	Genotype: HLA_C_0102; Factor: factor_4
HLA_C_0102	factor_5	0.0404673	Genotype: HLA_C_0102; Factor: factor_5
HLA_C_0102	factor_6	-0.0727599	Genotype: HLA_C_0102; Factor: factor_6
HLA_C_0102	factor_7	0.0857725	Genotype: HLA_C_0102; Factor: factor_7
HLA_C_0102	factor_8	0.029677	Genotype: HLA_C_0102; Factor: factor_8
HLA_C_0102	factor_9	0.0899012	Genotype: HLA_C_0102; Factor: factor_9
HLA_C_0102	factor_10	0.00117525	Genotype: HLA_C_0102; Factor: factor_10
HLA_C_0102	factor_11	-0.0739265	Genotype: HLA_C_0102; Factor: factor_11
HLA_C_0102	factor_12	-0.0178328	Genotype: HLA_C_0102; Factor: factor_12
HLA_C_0102	factor_13	-0.121974	Genotype: HLA_C_0102; Factor: factor_13
HLA_C_0102	factor_14	-0.00675305	Genotype: HLA_C_0102; Factor: factor_14
HLA_C_0102	factor_15	0.0706381	Genotype: HLA_C_0102; Factor: factor_15
HLA_C_0102	factor_16	0.1355	Genotype: HLA_C_0102; Factor: factor_16
HLA_C_0102	factor_17	-0.117562	Genotype: HLA_C_0102; Factor: factor_17
HLA_C_0102	factor_18	-0.0642364	Genotype: HLA_C_0102; Factor: factor_18
HLA_C_0102	factor_19	-0.012341	Genotype: HLA_C_0102; Factor: factor_19
HLA_C_0102	factor_20	0.0329293	Genotype: HLA_C_0102; Factor: factor_20
HLA_C_0102	factor_21	-0.166316	Genotype: HLA_C_0102; Factor: factor_21
HLA_C_0102	factor_22	-0.00392041	Genotype: HLA_C_0102; Factor: factor_22
HLA_C_0102	factor_23	0.055146	Genotype: HLA_C_0102; Factor: factor_23
HLA_C_0102	factor_24	0.0208794	Genotype: HLA_C_0102; Factor: factor_24
HLA_C_02	factor_1	0.00283251	Genotype: HLA_C_02; Factor: factor_1
HLA_C_02	factor_2	0.0319734	Genotype: HLA_C_02; Factor: factor_2
HLA_C_02	factor_3	0.01543	Genotype: HLA_C_02; Factor: factor_3
HLA_C_02	factor_4	0.141523	Genotype: HLA_C_02; Factor: factor_4
HLA_C_02	factor_5	0.0507093	Genotype: HLA_C_02; Factor: factor_5
HLA_C_02	factor_6	0.0360244	Genotype: HLA_C_02; Factor: factor_6
HLA_C_02	factor_7	-0.064177	Genotype: HLA_C_02; Factor: factor_7
HLA_C_02	factor_8	-0.037127	Genotype: HLA_C_02; Factor: factor_8
HLA_C_02	factor_9	-0.0723523	Genotype: HLA_C_02; Factor: factor_9
HLA_C_02	factor_10	-0.17389	Genotype: HLA_C_02; Factor: factor_10
HLA_C_02	factor_11	0.0315496	Genotype: HLA_C_02; Factor: factor_11
HLA_C_02	factor_12	0.00453518	Genotype: HLA_C_02; Factor: factor_12
HLA_C_02	factor_13	0.0292563	Genotype: HLA_C_02; Factor: factor_13
HLA_C_02	factor_14	0.0605203	Genotype: HLA_C_02; Factor: factor_14
HLA_C_02	factor_15	-0.0623495	Genotype: HLA_C_02; Factor: factor_15
HLA_C_02	factor_16	-0.00981858	Genotype: HLA_C_02; Factor: factor_16
HLA_C_02	factor_17	0.114811	Genotype: HLA_C_02; Factor: factor_17
HLA_C_02	factor_18	-0.120963	Genotype: HLA_C_02; Factor: factor_18
HLA_C_02	factor_19	0.071411	Genotype: HLA_C_02; Factor: factor_19
HLA_C_02	factor_20	0.131261	Genotype: HLA_C_02; Factor: factor_20
HLA_C_02	factor_21	0.0500085	Genotype: HLA_C_02; Factor: factor_21
HLA_C_02	factor_22	0.0208424	Genotype: HLA_C_02; Factor: factor_22
HLA_C_02	factor_23	-0.110411	Genotype: HLA_C_02; Factor: factor_23
HLA_C_02	factor_24	-0.0189584	Genotype: HLA_C_02; Factor: factor_24
HLA_C_0202	factor_1	0.00283251	Genotype: HLA_C_0202; Factor: factor_1
HLA_C_0202	factor_2	0.0319734	Genotype: HLA_C_0202; Factor: factor_2
HLA_C_0202	factor_3	0.01543	Genotype: HLA_C_0202; Factor: factor_3
HLA_C_0202	factor_4	0.141523	Genotype: HLA_C_0202; Factor: factor_4
HLA_C_0202	factor_5	0.0507093	Genotype: HLA_C_0202; Factor: factor_5
HLA_C_0202	factor_6	0.0360244	Genotype: HLA_C_0202; Factor: factor_6
HLA_C_0202	factor_7	-0.064177	Genotype: HLA_C_0202; Factor: factor_7
HLA_C_0202	factor_8	-0.037127	Genotype: HLA_C_0202; Factor: factor_8
HLA_C_0202	factor_9	-0.0723523	Genotype: HLA_C_0202; Factor: factor_9
HLA_C_0202	factor_10	-0.17389	Genotype: HLA_C_0202; Factor: factor_10
HLA_C_0202	factor_11	0.0315496	Genotype: HLA_C_0202; Factor: factor_11
HLA_C_0202	factor_12	0.00453518	Genotype: HLA_C_0202; Factor: factor_12
HLA_C_0202	factor_13	0.0292563	Genotype: HLA_C_0202; Factor: factor_13
HLA_C_0202	factor_14	0.0605203	Genotype: HLA_C_0202; Factor: factor_14
HLA_C_0202	factor_15	-0.0623495	Genotype: HLA_C_0202; Factor: factor_15
HLA_C_0202	factor_16	-0.00981858	Genotype: HLA_C_0202; Factor: factor_16
HLA_C_0202	factor_17	0.114811	Genotype: HLA_C_0202; Factor: factor_17
HLA_C_0202	factor_18	-0.120963	Genotype: HLA_C_0202; Factor: factor_18
HLA_C_0202	factor_19	0.071411	Genotype: HLA_C_0202; Factor: factor_19
HLA_C_0202	factor_20	0.131261	Genotype: HLA_C_0202; Factor: factor_20
HLA_C_0202	factor_21	0.0500085	Genotype: HLA_C_0202; Factor: factor_21
HLA_C_0202	factor_22	0.0208424	Genotype: HLA_C_0202; Factor: factor_22
HLA_C_0202	factor_23	-0.110411	Genotype: HLA_C_0202; Factor: factor_23
HLA_C_0202	factor_24	-0.0189584	Genotype: HLA_C_0202; Factor: factor_24
HLA_C_03	factor_1	-0.0316745	Genotype: HLA_C_03; Factor: factor_1
HLA_C_03	factor_2	-0.0492322	Genotype: HLA_C_03; Factor: factor_2
HLA_C_03	factor_3	-0.0677437	Genotype: HLA_C_03; Factor: factor_3
HLA_C_03	factor_4	-0.135281	Genotype: HLA_C_03; Factor: factor_4
HLA_C_03	factor_5	-0.00914767	Genotype: HLA_C_03; Factor: factor_5
HLA_C_03	factor_6	-0.00479824	Genotype: HLA_C_03; Factor: factor_6
HLA_C_03	factor_7	0.107641	Genotype: HLA_C_03; Factor: factor_7
HLA_C_03	factor_8	0.199594	Genotype: HLA_C_03; Factor: factor_8
HLA_C_03	factor_9	-0.027702	Genotype: HLA_C_03; Factor: factor_9
HLA_C_03	factor_10	-0.0248658	Genotype: HLA_C_03; Factor: factor_10
HLA_C_03	factor_11	-0.0725884	Genotype: HLA_C_03; Factor: factor_11
HLA_C_03	factor_12	0.00554859	Genotype: HLA_C_03; Factor: factor_12
HLA_C_03	factor_13	-0.0888101	Genotype: HLA_C_03; Factor: factor_13
HLA_C_03	factor_14	-0.00484666	Genotype: HLA_C_03; Factor: factor_14
HLA_C_03	factor_15	0.064779	Genotype: HLA_C_03; Factor: factor_15
HLA_C_03	factor_16	0.0393811	Genotype: HLA_C_03; Factor: factor_16
HLA_C_03	factor_17	-0.0652398	Genotype: HLA_C_03; Factor: factor_17
HLA_C_03	factor_18	-0.12831	Genotype: HLA_C_03; Factor: factor_18
HLA_C_03	factor_19	-0.0489427	Genotype: HLA_C_03; Factor: factor_19
HLA_C_03	factor_20	0.125834	Genotype: HLA_C_03; Factor: factor_20
HLA_C_03	factor_21	0.12629	Genotype: HLA_C_03; Factor: factor_21
HLA_C_03	factor_22	-0.114617	Genotype: HLA_C_03; Factor: factor_22
HLA_C_03	factor_23	-0.0332668	Genotype: HLA_C_03; Factor: factor_23
HLA_C_03	factor_24	-0.0816956	Genotype: HLA_C_03; Factor: factor_24
HLA_C_0303	factor_1	0.0314278	Genotype: HLA_C_0303; Factor: factor_1
HLA_C_0303	factor_2	0.00735773	Genotype: HLA_C_0303; Factor: factor_2
HLA_C_0303	factor_3	-0.0595913	Genotype: HLA_C_0303; Factor: factor_3
HLA_C_0303	factor_4	-0.0673095	Genotype: HLA_C_0303; Factor: factor_4
HLA_C_0303	factor_5	0.0241236	Genotype: HLA_C_0303; Factor: factor_5
HLA_C_0303	factor_6	0.000290179	Genotype: HLA_C_0303; Factor: factor_6
HLA_C_0303	factor_7	0.0489979	Genotype: HLA_C_0303; Factor: factor_7
HLA_C_0303	factor_8	0.0524451	Genotype: HLA_C_0303; Factor: factor_8
HLA_C_0303	factor_9	-0.112673	Genotype: HLA_C_0303; Factor: factor_9
HLA_C_0303	factor_10	-0.104336	Genotype: HLA_C_0303; Factor: factor_10
HLA_C_0303	factor_11	-0.00993022	Genotype: HLA_C_0303; Factor: factor_11
HLA_C_0303	factor_12	0.0837194	Genotype: HLA_C_0303; Factor: factor_12
HLA_C_0303	factor_13	-0.20504	Genotype: HLA_C_0303; Factor: factor_13
HLA_C_0303	factor_14	-0.0583865	Genotype: HLA_C_0303; Factor: factor_14
HLA_C_0303	factor_15	0.0983467	Genotype: HLA_C_0303; Factor: factor_15
HLA_C_0303	factor_16	0.142609	Genotype: HLA_C_0303; Factor: factor_16
HLA_C_0303	factor_17	-0.0229675	Genotype: HLA_C_0303; Factor: factor_17
HLA_C_0303	factor_18	-0.0497018	Genotype: HLA_C_0303; Factor: factor_18
HLA_C_0303	factor_19	0.00742111	Genotype: HLA_C_0303; Factor: factor_19
HLA_C_0303	factor_20	0.104233	Genotype: HLA_C_0303; Factor: factor_20
HLA_C_0303	factor_21	0.0142003	Genotype: HLA_C_0303; Factor: factor_21
HLA_C_0303	factor_22	-0.039112	Genotype: HLA_C_0303; Factor: factor_22
HLA_C_0303	factor_23	0.0811709	Genotype: HLA_C_0303; Factor: factor_23
HLA_C_0303	factor_24	-0.0783806	Genotype: HLA_C_0303; Factor: factor_24
HLA_C_0304	factor_1	-0.103546	Genotype: HLA_C_0304; Factor: factor_1
HLA_C_0304	factor_2	-0.100813	Genotype: HLA_C_0304; Factor: factor_2
HLA_C_0304	factor_3	-0.0169948	Genotype: HLA_C_0304; Factor: factor_3
HLA_C_0304	factor_4	-0.0478157	Genotype: HLA_C_0304; Factor: factor_4
HLA_C_0304	factor_5	0.0121824	Genotype: HLA_C_0304; Factor: factor_5
HLA_C_0304	factor_6	0.0139723	Genotype: HLA_C_0304; Factor: factor_6
HLA_C_0304	factor_7	0.0528899	Genotype: HLA_C_0304; Factor: factor_7
HLA_C_0304	factor_8	0.187592	Genotype: HLA_C_0304; Factor: factor_8
HLA_C_0304	factor_9	0.0780651	Genotype: HLA_C_0304; Factor: factor_9
HLA_C_0304	factor_10	0.0966821	Genotype: HLA_C_0304; Factor: factor_10
HLA_C_0304	factor_11	-0.0588903	Genotype: HLA_C_0304; Factor: factor_11
HLA_C_0304	factor_12	0.0396612	Genotype: HLA_C_0304; Factor: factor_12
HLA_C_0304	factor_13	0.0192079	Genotype: HLA_C_0304; Factor: factor_13
HLA_C_0304	factor_14	0.114897	Genotype: HLA_C_0304; Factor: factor_14
HLA_C_0304	factor_15	-0.0455874	Genotype: HLA_C_0304; Factor: factor_15
HLA_C_0304	factor_16	-0.0100463	Genotype: HLA_C_0304; Factor: factor_16
HLA_C_0304	factor_17	-0.0717956	Genotype: HLA_C_0304; Factor: factor_17
HLA_C_0304	factor_18	-0.0521855	Genotype: HLA_C_0304; Factor: factor_18
HLA_C_0304	factor_19	-0.0970699	Genotype: HLA_C_0304; Factor: factor_19
HLA_C_0304	factor_20	0.0152207	Genotype: HLA_C_0304; Factor: factor_20
HLA_C_0304	factor_21	0.115029	Genotype: HLA_C_0304; Factor: factor_21
HLA_C_0304	factor_22	-0.196594	Genotype: HLA_C_0304; Factor: factor_22
HLA_C_0304	factor_23	-0.00950503	Genotype: HLA_C_0304; Factor: factor_23
HLA_C_0304	factor_24	0.0504445	Genotype: HLA_C_0304; Factor: factor_24
HLA_C_04	factor_1	-0.0552472	Genotype: HLA_C_04; Factor: factor_1
HLA_C_04	factor_2	-0.185858	Genotype: HLA_C_04; Factor: factor_2
HLA_C_04	factor_3	-0.0295749	Genotype: HLA_C_04; Factor: factor_3
HLA_C_04	factor_4	0.0850263	Genotype: HLA_C_04; Factor: factor_4
HLA_C_04	factor_5	0.0193373	Genotype: HLA_C_04; Factor: factor_5
HLA_C_04	factor_6	0.0453466	Genotype: HLA_C_04; Factor: factor_6
HLA_C_04	factor_7	0.0922724	Genotype: HLA_C_04; Factor: factor_7
HLA_C_04	factor_8	0.105563	Genotype: HLA_C_04; Factor: factor_8
HLA_C_04	factor_9	-0.0750638	Genotype: HLA_C_04; Factor: factor_9
HLA_C_04	factor_10	0.0861431	Genotype: HLA_C_04; Factor: factor_10
HLA_C_04	factor_11	0.00024972	Genotype: HLA_C_04; Factor: factor_11
HLA_C_04	factor_12	-0.110645	Genotype: HLA_C_04; Factor: factor_12
HLA_C_04	factor_13	0.0135838	Genotype: HLA_C_04; Factor: factor_13
HLA_C_04	factor_14	0.0149862	Genotype: HLA_C_04; Factor: factor_14
HLA_C_04	factor_15	0.0373904	Genotype: HLA_C_04; Factor: factor_15
HLA_C_04	factor_16	-0.0863451	Genotype: HLA_C_04; Factor: factor_16
HLA_C_04	factor_17	0.0061137	Genotype: HLA_C_04; Factor: factor_17
HLA_C_04	factor_18	0.172785	Genotype: HLA_C_04; Factor: factor_18
HLA_C_04	factor_19	-0.0284	Genotype: HLA_C_04; Factor: factor_19
HLA_C_04	factor_20	0.282239	Genotype: HLA_C_04; Factor: factor_20
HLA_C_04	factor_21	-0.010324	Genotype: HLA_C_04; Factor: factor_21
HLA_C_04	factor_22	0.145154	Genotype: HLA_C_04; Factor: factor_22
HLA_C_04	factor_23	-0.0585949	Genotype: HLA_C_04; Factor: factor_23
HLA_C_04	factor_24	-0.12318	Genotype: HLA_C_04; Factor: factor_24
HLA_C_0401	factor_1	-0.0518341	Genotype: HLA_C_0401; Factor: factor_1
HLA_C_0401	factor_2	-0.196548	Genotype: HLA_C_0401; Factor: factor_2
HLA_C_0401	factor_3	-0.0503243	Genotype: HLA_C_0401; Factor: factor_3
HLA_C_0401	factor_4	0.0711801	Genotype: HLA_C_0401; Factor: factor_4
HLA_C_0401	factor_5	0.0212535	Genotype: HLA_C_0401; Factor: factor_5
HLA_C_0401	factor_6	0.0138787	Genotype: HLA_C_0401; Factor: factor_6
HLA_C_0401	factor_7	0.0905521	Genotype: HLA_C_0401; Factor: factor_7
HLA_C_0401	factor_8	0.0918639	Genotype: HLA_C_0401; Factor: factor_8
HLA_C_0401	factor_9	-0.0704712	Genotype: HLA_C_0401; Factor: factor_9
HLA_C_0401	factor_10	0.107107	Genotype: HLA_C_0401; Factor: factor_10
HLA_C_0401	factor_11	0.0301077	Genotype: HLA_C_0401; Factor: factor_11
HLA_C_0401	factor_12	-0.112292	Genotype: HLA_C_0401; Factor: factor_12
HLA_C_0401	factor_13	0.0127832	Genotype: HLA_C_0401; Factor: factor_13
HLA_C_0401	factor_14	0.037374	Genotype: HLA_C_0401; Factor: factor_14
HLA_C_0401	factor_15	0.0184389	Genotype: HLA_C_0401; Factor: factor_15
HLA_C_0401	factor_16	-0.109071	Genotype: HLA_C_0401; Factor: factor_16
HLA_C_0401	factor_17	-0.0252365	Genotype: HLA_C_0401; Factor: factor_17
HLA_C_0401	factor_18	0.164465	Genotype: HLA_C_0401; Factor: factor_18
HLA_C_0401	factor_19	0.0172867	Genotype: HLA_C_0401; Factor: factor_19
HLA_C_0401	factor_20	0.286675	Genotype: HLA_C_0401; Factor: factor_20
HLA_C_0401	factor_21	0.00196747	Genotype: HLA_C_0401; Factor: factor_21
HLA_C_0401	factor_22	0.18447	Genotype: HLA_C_0401; Factor: factor_22
HLA_C_0401	factor_23	-0.0994271	Genotype: HLA_C_0401; Factor: factor_23
HLA_C_0401	factor_24	-0.140628	Genotype: HLA_C_0401; Factor: factor_24
HLA_C_0403	factor_1	-0.0188305	Genotype: HLA_C_0403; Factor: factor_1
HLA_C_0403	factor_2	0.0286783	Genotype: HLA_C_0403; Factor: factor_2
HLA_C_0403	factor_3	0.0836222	Genotype: HLA_C_0403; Factor: factor_3
HLA_C_0403	factor_4	0.0646474	Genotype: HLA_C_0403; Factor: factor_4
HLA_C_0403	factor_5	-0.00632048	Genotype: HLA_C_0403; Factor: factor_5
HLA_C_0403	factor_6	0.134435	Genotype: HLA_C_0403; Factor: factor_6
HLA_C_0403	factor_7	0.0149314	Genotype: HLA_C_0403; Factor: factor_7
HLA_C_0403	factor_8	0.0657719	Genotype: HLA_C_0403; Factor: factor_8
HLA_C_0403	factor_9	-0.0253995	Genotype: HLA_C_0403; Factor: factor_9
HLA_C_0403	factor_10	-0.079737	Genotype: HLA_C_0403; Factor: factor_10
HLA_C_0403	factor_11	-0.123903	Genotype: HLA_C_0403; Factor: factor_11
HLA_C_0403	factor_12	-0.00251029	Genotype: HLA_C_0403; Factor: factor_12
HLA_C_0403	factor_13	0.00446962	Genotype: HLA_C_0403; Factor: factor_13
HLA_C_0403	factor_14	-0.0916542	Genotype: HLA_C_0403; Factor: factor_14
HLA_C_0403	factor_15	0.0818146	Genotype: HLA_C_0403; Factor: factor_15
HLA_C_0403	factor_16	0.0870328	Genotype: HLA_C_0403; Factor: factor_16
HLA_C_0403	factor_17	0.130634	Genotype: HLA_C_0403; Factor: factor_17
HLA_C_0403	factor_18	0.0491207	Genotype: HLA_C_0403; Factor: factor_18
HLA_C_0403	factor_19	-0.192019	Genotype: HLA_C_0403; Factor: factor_19
HLA_C_0403	factor_20	0.00542051	Genotype: HLA_C_0403; Factor: factor_20
HLA_C_0403	factor_21	-0.0518869	Genotype: HLA_C_0403; Factor: factor_21
HLA_C_0403	factor_22	-0.150921	Genotype: HLA_C_0403; Factor: factor_22
HLA_C_0403	factor_23	0.164525	Genotype: HLA_C_0403; Factor: factor_23
HLA_C_0403	factor_24	0.0620127	Genotype: HLA_C_0403; Factor: factor_24
HLA_C_05	factor_1	0.0730624	Genotype: HLA_C_05; Factor: factor_1
HLA_C_05	factor_2	0.0521994	Genotype: HLA_C_05; Factor: factor_2
HLA_C_05	factor_3	0.113485	Genotype: HLA_C_05; Factor: factor_3
HLA_C_05	factor_4	0.0515301	Genotype: HLA_C_05; Factor: factor_4
HLA_C_05	factor_5	0.134088	Genotype: HLA_C_05; Factor: factor_5
HLA_C_05	factor_6	0.0516431	Genotype: HLA_C_05; Factor: factor_6
HLA_C_05	factor_7	0.0897599	Genotype: HLA_C_05; Factor: factor_7
HLA_C_05	factor_8	-0.0352773	Genotype: HLA_C_05; Factor: factor_8
HLA_C_05	factor_9	0.0798299	Genotype: HLA_C_05; Factor: factor_9
HLA_C_05	factor_10	0.166587	Genotype: HLA_C_05; Factor: factor_10
HLA_C_05	factor_11	-0.246716	Genotype: HLA_C_05; Factor: factor_11
HLA_C_05	factor_12	-0.00802415	Genotype: HLA_C_05; Factor: factor_12
HLA_C_05	factor_13	0.0543173	Genotype: HLA_C_05; Factor: factor_13
HLA_C_05	factor_14	-0.0681494	Genotype: HLA_C_05; Factor: factor_14
HLA_C_05	factor_15	-0.0847865	Genotype: HLA_C_05; Factor: factor_15
HLA_C_05	factor_16	-0.0431164	Genotype: HLA_C_05; Factor: factor_16
HLA_C_05	factor_17	0.00790766	Genotype: HLA_C_05; Factor: factor_17
HLA_C_05	factor_18	-0.114873	Genotype: HLA_C_05; Factor: factor_18
HLA_C_05	factor_19	-0.0240594	Genotype: HLA_C_05; Factor: factor_19
HLA_C_05	factor_20	-0.0520421	Genotype: HLA_C_05; Factor: factor_20
HLA_C_05	factor_21	-0.0540805	Genotype: HLA_C_05; Factor: factor_21
HLA_C_05	factor_22	-0.27732	Genotype: HLA_C_05; Factor: factor_22
HLA_C_05	factor_23	-0.16951	Genotype: HLA_C_05; Factor: factor_23
HLA_C_05	factor_24	-0.208609	Genotype: HLA_C_05; Factor: factor_24
HLA_C_0501	factor_1	0.0730624	Genotype: HLA_C_0501; Factor: factor_1
HLA_C_0501	factor_2	0.0521994	Genotype: HLA_C_0501; Factor: factor_2
HLA_C_0501	factor_3	0.113485	Genotype: HLA_C_0501; Factor: factor_3
HLA_C_0501	factor_4	0.0515301	Genotype: HLA_C_0501; Factor: factor_4
HLA_C_0501	factor_5	0.134088	Genotype: HLA_C_0501; Factor: factor_5
HLA_C_0501	factor_6	0.0516431	Genotype: HLA_C_0501; Factor: factor_6
HLA_C_0501	factor_7	0.0897599	Genotype: HLA_C_0501; Factor: factor_7
HLA_C_0501	factor_8	-0.0352773	Genotype: HLA_C_0501; Factor: factor_8
HLA_C_0501	factor_9	0.0798299	Genotype: HLA_C_0501; Factor: factor_9
HLA_C_0501	factor_10	0.166587	Genotype: HLA_C_0501; Factor: factor_10
HLA_C_0501	factor_11	-0.246716	Genotype: HLA_C_0501; Factor: factor_11
HLA_C_0501	factor_12	-0.00802415	Genotype: HLA_C_0501; Factor: factor_12
HLA_C_0501	factor_13	0.0543173	Genotype: HLA_C_0501; Factor: factor_13
HLA_C_0501	factor_14	-0.0681494	Genotype: HLA_C_0501; Factor: factor_14
HLA_C_0501	factor_15	-0.0847865	Genotype: HLA_C_0501; Factor: factor_15
HLA_C_0501	factor_16	-0.0431164	Genotype: HLA_C_0501; Factor: factor_16
HLA_C_0501	factor_17	0.00790766	Genotype: HLA_C_0501; Factor: factor_17
HLA_C_0501	factor_18	-0.114873	Genotype: HLA_C_0501; Factor: factor_18
HLA_C_0501	factor_19	-0.0240594	Genotype: HLA_C_0501; Factor: factor_19
HLA_C_0501	factor_20	-0.0520421	Genotype: HLA_C_0501; Factor: factor_20
HLA_C_0501	factor_21	-0.0540805	Genotype: HLA_C_0501; Factor: factor_21
HLA_C_0501	factor_22	-0.27732	Genotype: HLA_C_0501; Factor: factor_22
HLA_C_0501	factor_23	-0.16951	Genotype: HLA_C_0501; Factor: factor_23
HLA_C_0501	factor_24	-0.208609	Genotype: HLA_C_0501; Factor: factor_24
HLA_C_06	factor_1	0.0279578	Genotype: HLA_C_06; Factor: factor_1
HLA_C_06	factor_2	-0.0197031	Genotype: HLA_C_06; Factor: factor_2
HLA_C_06	factor_3	-0.0349615	Genotype: HLA_C_06; Factor: factor_3
HLA_C_06	factor_4	-0.0911358	Genotype: HLA_C_06; Factor: factor_4
HLA_C_06	factor_5	-0.129852	Genotype: HLA_C_06; Factor: factor_5
HLA_C_06	factor_6	-0.0904661	Genotype: HLA_C_06; Factor: factor_6
HLA_C_06	factor_7	-0.0958389	Genotype: HLA_C_06; Factor: factor_7
HLA_C_06	factor_8	-0.163355	Genotype: HLA_C_06; Factor: factor_8
HLA_C_06	factor_9	-0.0335502	Genotype: HLA_C_06; Factor: factor_9
HLA_C_06	factor_10	0.0170532	Genotype: HLA_C_06; Factor: factor_10
HLA_C_06	factor_11	0.101656	Genotype: HLA_C_06; Factor: factor_11
HLA_C_06	factor_12	-0.0965392	Genotype: HLA_C_06; Factor: factor_12
HLA_C_06	factor_13	-0.0162743	Genotype: HLA_C_06; Factor: factor_13
HLA_C_06	factor_14	-0.0181629	Genotype: HLA_C_06; Factor: factor_14
HLA_C_06	factor_15	0.0476761	Genotype: HLA_C_06; Factor: factor_15
HLA_C_06	factor_16	0.165626	Genotype: HLA_C_06; Factor: factor_16
HLA_C_06	factor_17	-0.0981794	Genotype: HLA_C_06; Factor: factor_17
HLA_C_06	factor_18	-0.0414835	Genotype: HLA_C_06; Factor: factor_18
HLA_C_06	factor_19	0.171385	Genotype: HLA_C_06; Factor: factor_19
HLA_C_06	factor_20	-0.267097	Genotype: HLA_C_06; Factor: factor_20
HLA_C_06	factor_21	0.067769	Genotype: HLA_C_06; Factor: factor_21
HLA_C_06	factor_22	0.196255	Genotype: HLA_C_06; Factor: factor_22
HLA_C_06	factor_23	0.00317767	Genotype: HLA_C_06; Factor: factor_23
HLA_C_06	factor_24	-0.0622158	Genotype: HLA_C_06; Factor: factor_24
HLA_C_0602	factor_1	0.0279578	Genotype: HLA_C_0602; Factor: factor_1
HLA_C_0602	factor_2	-0.0197031	Genotype: HLA_C_0602; Factor: factor_2
HLA_C_0602	factor_3	-0.0349615	Genotype: HLA_C_0602; Factor: factor_3
HLA_C_0602	factor_4	-0.0911358	Genotype: HLA_C_0602; Factor: factor_4
HLA_C_0602	factor_5	-0.129852	Genotype: HLA_C_0602; Factor: factor_5
HLA_C_0602	factor_6	-0.0904661	Genotype: HLA_C_0602; Factor: factor_6
HLA_C_0602	factor_7	-0.0958389	Genotype: HLA_C_0602; Factor: factor_7
HLA_C_0602	factor_8	-0.163355	Genotype: HLA_C_0602; Factor: factor_8
HLA_C_0602	factor_9	-0.0335502	Genotype: HLA_C_0602; Factor: factor_9
HLA_C_0602	factor_10	0.0170532	Genotype: HLA_C_0602; Factor: factor_10
HLA_C_0602	factor_11	0.101656	Genotype: HLA_C_0602; Factor: factor_11
HLA_C_0602	factor_12	-0.0965392	Genotype: HLA_C_0602; Factor: factor_12
HLA_C_0602	factor_13	-0.0162743	Genotype: HLA_C_0602; Factor: factor_13
HLA_C_0602	factor_14	-0.0181629	Genotype: HLA_C_0602; Factor: factor_14
HLA_C_0602	factor_15	0.0476761	Genotype: HLA_C_0602; Factor: factor_15
HLA_C_0602	factor_16	0.165626	Genotype: HLA_C_0602; Factor: factor_16
HLA_C_0602	factor_17	-0.0981794	Genotype: HLA_C_0602; Factor: factor_17
HLA_C_0602	factor_18	-0.0414835	Genotype: HLA_C_0602; Factor: factor_18
HLA_C_0602	factor_19	0.171385	Genotype: HLA_C_0602; Factor: factor_19
HLA_C_0602	factor_20	-0.267097	Genotype: HLA_C_0602; Factor: factor_20
HLA_C_0602	factor_21	0.067769	Genotype: HLA_C_0602; Factor: factor_21
HLA_C_0602	factor_22	0.196255	Genotype: HLA_C_0602; Factor: factor_22
HLA_C_0602	factor_23	0.00317767	Genotype: HLA_C_0602; Factor: factor_23
HLA_C_0602	factor_24	-0.0622158	Genotype: HLA_C_0602; Factor: factor_24
HLA_C_07	factor_1	0.00431406	Genotype: HLA_C_07; Factor: factor_1
HLA_C_07	factor_2	0.0958399	Genotype: HLA_C_07; Factor: factor_2
HLA_C_07	factor_3	-0.141892	Genotype: HLA_C_07; Factor: factor_3
HLA_C_07	factor_4	0.000915297	Genotype: HLA_C_07; Factor: factor_4
HLA_C_07	factor_5	0.0244685	Genotype: HLA_C_07; Factor: factor_5
HLA_C_07	factor_6	-0.0250752	Genotype: HLA_C_07; Factor: factor_6
HLA_C_07	factor_7	-0.0147149	Genotype: HLA_C_07; Factor: factor_7
HLA_C_07	factor_8	-0.00684266	Genotype: HLA_C_07; Factor: factor_8
HLA_C_07	factor_9	0.0356764	Genotype: HLA_C_07; Factor: factor_9
HLA_C_07	factor_10	-0.142828	Genotype: HLA_C_07; Factor: factor_10
HLA_C_07	factor_11	-0.0624432	Genotype: HLA_C_07; Factor: factor_11
HLA_C_07	factor_12	0.203785	Genotype: HLA_C_07; Factor: factor_12
HLA_C_07	factor_13	0.100389	Genotype: HLA_C_07; Factor: factor_13
HLA_C_07	factor_14	-0.0603058	Genotype: HLA_C_07; Factor: factor_14
HLA_C_07	factor_15	-0.136128	Genotype: HLA_C_07; Factor: factor_15
HLA_C_07	factor_16	-0.0368327	Genotype: HLA_C_07; Factor: factor_16
HLA_C_07	factor_17	0.224219	Genotype: HLA_C_07; Factor: factor_17
HLA_C_07	factor_18	0.0694384	Genotype: HLA_C_07; Factor: factor_18
HLA_C_07	factor_19	0.0346863	Genotype: HLA_C_07; Factor: factor_19
HLA_C_07	factor_20	0.0360264	Genotype: HLA_C_07; Factor: factor_20
HLA_C_07	factor_21	0.0874445	Genotype: HLA_C_07; Factor: factor_21
HLA_C_07	factor_22	0.162816	Genotype: HLA_C_07; Factor: factor_22
HLA_C_07	factor_23	0.274176	Genotype: HLA_C_07; Factor: factor_23
HLA_C_07	factor_24	0.280854	Genotype: HLA_C_07; Factor: factor_24
HLA_C_0701	factor_1	0.0399545	Genotype: HLA_C_0701; Factor: factor_1
HLA_C_0701	factor_2	0.0667244	Genotype: HLA_C_0701; Factor: factor_2
HLA_C_0701	factor_3	-0.0703746	Genotype: HLA_C_0701; Factor: factor_3
HLA_C_0701	factor_4	0.0651443	Genotype: HLA_C_0701; Factor: factor_4
HLA_C_0701	factor_5	0.092114	Genotype: HLA_C_0701; Factor: factor_5
HLA_C_0701	factor_6	-0.0739299	Genotype: HLA_C_0701; Factor: factor_6
HLA_C_0701	factor_7	0.0103565	Genotype: HLA_C_0701; Factor: factor_7
HLA_C_0701	factor_8	0.00218119	Genotype: HLA_C_0701; Factor: factor_8
HLA_C_0701	factor_9	0.117814	Genotype: HLA_C_0701; Factor: factor_9
HLA_C_0701	factor_10	-0.156408	Genotype: HLA_C_0701; Factor: factor_10
HLA_C_0701	factor_11	0.0875529	Genotype: HLA_C_0701; Factor: factor_11
HLA_C_0701	factor_12	0.100564	Genotype: HLA_C_0701; Factor: factor_12
HLA_C_0701	factor_13	-0.00922824	Genotype: HLA_C_0701; Factor: factor_13
HLA_C_0701	factor_14	-0.00510934	Genotype: HLA_C_0701; Factor: factor_14
HLA_C_0701	factor_15	-0.0168086	Genotype: HLA_C_0701; Factor: factor_15
HLA_C_0701	factor_16	-0.152606	Genotype: HLA_C_0701; Factor: factor_16
HLA_C_0701	factor_17	0.280807	Genotype: HLA_C_0701; Factor: factor_17
HLA_C_0701	factor_18	-0.148201	Genotype: HLA_C_0701; Factor: factor_18
HLA_C_0701	factor_19	-0.0526388	Genotype: HLA_C_0701; Factor: factor_19
HLA_C_0701	factor_20	-0.336151	Genotype: HLA_C_0701; Factor: factor_20
HLA_C_0701	factor_21	0.0245688	Genotype: HLA_C_0701; Factor: factor_21
HLA_C_0701	factor_22	0.131404	Genotype: HLA_C_0701; Factor: factor_22
HLA_C_0701	factor_23	-0.0265765	Genotype: HLA_C_0701; Factor: factor_23
HLA_C_0701	factor_24	0.0378082	Genotype: HLA_C_0701; Factor: factor_24
HLA_C_0702	factor_1	0.0423579	Genotype: HLA_C_0702; Factor: factor_1
HLA_C_0702	factor_2	0.0713154	Genotype: HLA_C_0702; Factor: factor_2
HLA_C_0702	factor_3	-0.0933022	Genotype: HLA_C_0702; Factor: factor_3
HLA_C_0702	factor_4	-0.0380477	Genotype: HLA_C_0702; Factor: factor_4
HLA_C_0702	factor_5	-0.0526487	Genotype: HLA_C_0702; Factor: factor_5
HLA_C_0702	factor_6	0.091794	Genotype: HLA_C_0702; Factor: factor_6
HLA_C_0702	factor_7	-0.00472161	Genotype: HLA_C_0702; Factor: factor_7
HLA_C_0702	factor_8	-0.0177024	Genotype: HLA_C_0702; Factor: factor_8
HLA_C_0702	factor_9	-0.0556481	Genotype: HLA_C_0702; Factor: factor_9
HLA_C_0702	factor_10	-0.00461033	Genotype: HLA_C_0702; Factor: factor_10
HLA_C_0702	factor_11	-0.106213	Genotype: HLA_C_0702; Factor: factor_11
HLA_C_0702	factor_12	0.195646	Genotype: HLA_C_0702; Factor: factor_12
HLA_C_0702	factor_13	0.161212	Genotype: HLA_C_0702; Factor: factor_13
HLA_C_0702	factor_14	-0.104596	Genotype: HLA_C_0702; Factor: factor_14
HLA_C_0702	factor_15	-0.127236	Genotype: HLA_C_0702; Factor: factor_15
HLA_C_0702	factor_16	0.0860521	Genotype: HLA_C_0702; Factor: factor_16
HLA_C_0702	factor_17	-0.0195303	Genotype: HLA_C_0702; Factor: factor_17
HLA_C_0702	factor_18	0.223425	Genotype: HLA_C_0702; Factor: factor_18
HLA_C_0702	factor_19	0.0659533	Genotype: HLA_C_0702; Factor: factor_19
HLA_C_0702	factor_20	0.457567	Genotype: HLA_C_0702; Factor: factor_20
HLA_C_0702	factor_21	0.0394571	Genotype: HLA_C_0702; Factor: factor_21
HLA_C_0702	factor_22	0.130588	Genotype: HLA_C_0702; Factor: factor_22
HLA_C_0702	factor_23	0.38696	Genotype: HLA_C_0702; Factor: factor_23
HLA_C_0702	factor_24	0.300432	Genotype: HLA_C_0702; Factor: factor_24
HLA_C_0704	factor_1	-0.18908	Genotype: HLA_C_0704; Factor: factor_1
HLA_C_0704	factor_2	-0.0190573	Genotype: HLA_C_0704; Factor: factor_2
HLA_C_0704	factor_3	-0.074728	Genotype: HLA_C_0704; Factor: factor_3
HLA_C_0704	factor_4	-0.0777175	Genotype: HLA_C_0704; Factor: factor_4
HLA_C_0704	factor_5	-0.0346609	Genotype: HLA_C_0704; Factor: factor_5
HLA_C_0704	factor_6	-0.106619	Genotype: HLA_C_0704; Factor: factor_6
HLA_C_0704	factor_7	-0.0654393	Genotype: HLA_C_0704; Factor: factor_7
HLA_C_0704	factor_8	0.0128046	Genotype: HLA_C_0704; Factor: factor_8
HLA_C_0704	factor_9	-0.0570074	Genotype: HLA_C_0704; Factor: factor_9
HLA_C_0704	factor_10	-0.0613135	Genotype: HLA_C_0704; Factor: factor_10
HLA_C_0704	factor_11	-0.189429	Genotype: HLA_C_0704; Factor: factor_11
HLA_C_0704	factor_12	-0.0358947	Genotype: HLA_C_0704; Factor: factor_12
HLA_C_0704	factor_13	-0.0163297	Genotype: HLA_C_0704; Factor: factor_13
HLA_C_0704	factor_14	0.0557876	Genotype: HLA_C_0704; Factor: factor_14
HLA_C_0704	factor_15	-0.115569	Genotype: HLA_C_0704; Factor: factor_15
HLA_C_0704	factor_16	0.0726267	Genotype: HLA_C_0704; Factor: factor_16
HLA_C_0704	factor_17	0.0669695	Genotype: HLA_C_0704; Factor: factor_17
HLA_C_0704	factor_18	0.0963943	Genotype: HLA_C_0704; Factor: factor_18
HLA_C_0704	factor_19	0.0993714	Genotype: HLA_C_0704; Factor: factor_19
HLA_C_0704	factor_20	-0.0744694	Genotype: HLA_C_0704; Factor: factor_20
HLA_C_0704	factor_21	0.137423	Genotype: HLA_C_0704; Factor: factor_21
HLA_C_0704	factor_22	-0.101605	Genotype: HLA_C_0704; Factor: factor_22
HLA_C_0704	factor_23	0.0840353	Genotype: HLA_C_0704; Factor: factor_23
HLA_C_0704	factor_24	0.141349	Genotype: HLA_C_0704; Factor: factor_24
HLA_C_08	factor_1	-0.0523894	Genotype: HLA_C_08; Factor: factor_1
HLA_C_08	factor_2	-0.0352628	Genotype: HLA_C_08; Factor: factor_2
HLA_C_08	factor_3	0.0298468	Genotype: HLA_C_08; Factor: factor_3
HLA_C_08	factor_4	0.101222	Genotype: HLA_C_08; Factor: factor_4
HLA_C_08	factor_5	0.0994443	Genotype: HLA_C_08; Factor: factor_5
HLA_C_08	factor_6	0.00118143	Genotype: HLA_C_08; Factor: factor_6
HLA_C_08	factor_7	-0.105727	Genotype: HLA_C_08; Factor: factor_7
HLA_C_08	factor_8	0.00736593	Genotype: HLA_C_08; Factor: factor_8
HLA_C_08	factor_9	0.0573482	Genotype: HLA_C_08; Factor: factor_9
HLA_C_08	factor_10	0.0544711	Genotype: HLA_C_08; Factor: factor_10
HLA_C_08	factor_11	0.155423	Genotype: HLA_C_08; Factor: factor_11
HLA_C_08	factor_12	0.0649897	Genotype: HLA_C_08; Factor: factor_12
HLA_C_08	factor_13	0.0276554	Genotype: HLA_C_08; Factor: factor_13
HLA_C_08	factor_14	0.15743	Genotype: HLA_C_08; Factor: factor_14
HLA_C_08	factor_15	0.0470838	Genotype: HLA_C_08; Factor: factor_15
HLA_C_08	factor_16	-0.169861	Genotype: HLA_C_08; Factor: factor_16
HLA_C_08	factor_17	-0.119374	Genotype: HLA_C_08; Factor: factor_17
HLA_C_08	factor_18	0.0655952	Genotype: HLA_C_08; Factor: factor_18
HLA_C_08	factor_19	-0.114204	Genotype: HLA_C_08; Factor: factor_19
HLA_C_08	factor_20	-0.0894704	Genotype: HLA_C_08; Factor: factor_20
HLA_C_08	factor_21	-0.132685	Genotype: HLA_C_08; Factor: factor_21
HLA_C_08	factor_22	-0.0541139	Genotype: HLA_C_08; Factor: factor_22
HLA_C_08	factor_23	-0.0227043	Genotype: HLA_C_08; Factor: factor_23
HLA_C_08	factor_24	-0.04917	Genotype: HLA_C_08; Factor: factor_24
HLA_C_0802	factor_1	-0.0523894	Genotype: HLA_C_0802; Factor: factor_1
HLA_C_0802	factor_2	-0.0352628	Genotype: HLA_C_0802; Factor: factor_2
HLA_C_0802	factor_3	0.0298468	Genotype: HLA_C_0802; Factor: factor_3
HLA_C_0802	factor_4	0.101222	Genotype: HLA_C_0802; Factor: factor_4
HLA_C_0802	factor_5	0.0994443	Genotype: HLA_C_0802; Factor: factor_5
HLA_C_0802	factor_6	0.00118143	Genotype: HLA_C_0802; Factor: factor_6
HLA_C_0802	factor_7	-0.105727	Genotype: HLA_C_0802; Factor: factor_7
HLA_C_0802	factor_8	0.00736593	Genotype: HLA_C_0802; Factor: factor_8
HLA_C_0802	factor_9	0.0573482	Genotype: HLA_C_0802; Factor: factor_9
HLA_C_0802	factor_10	0.0544711	Genotype: HLA_C_0802; Factor: factor_10
HLA_C_0802	factor_11	0.155423	Genotype: HLA_C_0802; Factor: factor_11
HLA_C_0802	factor_12	0.0649897	Genotype: HLA_C_0802; Factor: factor_12
HLA_C_0802	factor_13	0.0276554	Genotype: HLA_C_0802; Factor: factor_13
HLA_C_0802	factor_14	0.15743	Genotype: HLA_C_0802; Factor: factor_14
HLA_C_0802	factor_15	0.0470838	Genotype: HLA_C_0802; Factor: factor_15
HLA_C_0802	factor_16	-0.169861	Genotype: HLA_C_0802; Factor: factor_16
HLA_C_0802	factor_17	-0.119374	Genotype: HLA_C_0802; Factor: factor_17
HLA_C_0802	factor_18	0.0655952	Genotype: HLA_C_0802; Factor: factor_18
HLA_C_0802	factor_19	-0.114204	Genotype: HLA_C_0802; Factor: factor_19
HLA_C_0802	factor_20	-0.0894704	Genotype: HLA_C_0802; Factor: factor_20
HLA_C_0802	factor_21	-0.132685	Genotype: HLA_C_0802; Factor: factor_21
HLA_C_0802	factor_22	-0.0541139	Genotype: HLA_C_0802; Factor: factor_22
HLA_C_0802	factor_23	-0.0227043	Genotype: HLA_C_0802; Factor: factor_23
HLA_C_0802	factor_24	-0.04917	Genotype: HLA_C_0802; Factor: factor_24
HLA_C_12	factor_1	-0.00775958	Genotype: HLA_C_12; Factor: factor_1
HLA_C_12	factor_2	0.0527764	Genotype: HLA_C_12; Factor: factor_2
HLA_C_12	factor_3	0.0493708	Genotype: HLA_C_12; Factor: factor_3
HLA_C_12	factor_4	0.049408	Genotype: HLA_C_12; Factor: factor_4
HLA_C_12	factor_5	-0.0413955	Genotype: HLA_C_12; Factor: factor_5
HLA_C_12	factor_6	0.106635	Genotype: HLA_C_12; Factor: factor_6
HLA_C_12	factor_7	-0.0154495	Genotype: HLA_C_12; Factor: factor_7
HLA_C_12	factor_8	-0.053296	Genotype: HLA_C_12; Factor: factor_8
HLA_C_12	factor_9	-0.0856868	Genotype: HLA_C_12; Factor: factor_9
HLA_C_12	factor_10	-0.0134499	Genotype: HLA_C_12; Factor: factor_10
HLA_C_12	factor_11	0.0561322	Genotype: HLA_C_12; Factor: factor_11
HLA_C_12	factor_12	-0.0598999	Genotype: HLA_C_12; Factor: factor_12
HLA_C_12	factor_13	-0.176639	Genotype: HLA_C_12; Factor: factor_13
HLA_C_12	factor_14	0.0112062	Genotype: HLA_C_12; Factor: factor_14
HLA_C_12	factor_15	0.117084	Genotype: HLA_C_12; Factor: factor_15
HLA_C_12	factor_16	0.0376936	Genotype: HLA_C_12; Factor: factor_16
HLA_C_12	factor_17	-0.124051	Genotype: HLA_C_12; Factor: factor_17
HLA_C_12	factor_18	0.115041	Genotype: HLA_C_12; Factor: factor_18
HLA_C_12	factor_19	-0.139314	Genotype: HLA_C_12; Factor: factor_19
HLA_C_12	factor_20	-0.0363907	Genotype: HLA_C_12; Factor: factor_20
HLA_C_12	factor_21	0.109673	Genotype: HLA_C_12; Factor: factor_21
HLA_C_12	factor_22	-0.121586	Genotype: HLA_C_12; Factor: factor_22
HLA_C_12	factor_23	-0.0684402	Genotype: HLA_C_12; Factor: factor_23
HLA_C_12	factor_24	0.0730101	Genotype: HLA_C_12; Factor: factor_24
HLA_C_1202	factor_1	-0.0220871	Genotype: HLA_C_1202; Factor: factor_1
HLA_C_1202	factor_2	0.0704	Genotype: HLA_C_1202; Factor: factor_2
HLA_C_1202	factor_3	0.0320547	Genotype: HLA_C_1202; Factor: factor_3
HLA_C_1202	factor_4	0.00530872	Genotype: HLA_C_1202; Factor: factor_4
HLA_C_1202	factor_5	-0.0667206	Genotype: HLA_C_1202; Factor: factor_5
HLA_C_1202	factor_6	0.0341852	Genotype: HLA_C_1202; Factor: factor_6
HLA_C_1202	factor_7	0.0374416	Genotype: HLA_C_1202; Factor: factor_7
HLA_C_1202	factor_8	-0.0660311	Genotype: HLA_C_1202; Factor: factor_8
HLA_C_1202	factor_9	-0.0381619	Genotype: HLA_C_1202; Factor: factor_9
HLA_C_1202	factor_10	0.103131	Genotype: HLA_C_1202; Factor: factor_10
HLA_C_1202	factor_11	-0.0356544	Genotype: HLA_C_1202; Factor: factor_11
HLA_C_1202	factor_12	0.0341623	Genotype: HLA_C_1202; Factor: factor_12
HLA_C_1202	factor_13	-0.156311	Genotype: HLA_C_1202; Factor: factor_13
HLA_C_1202	factor_14	-0.00672937	Genotype: HLA_C_1202; Factor: factor_14
HLA_C_1202	factor_15	0.130697	Genotype: HLA_C_1202; Factor: factor_15
HLA_C_1202	factor_16	-0.00867654	Genotype: HLA_C_1202; Factor: factor_16
HLA_C_1202	factor_17	-0.0226102	Genotype: HLA_C_1202; Factor: factor_17
HLA_C_1202	factor_18	0.248517	Genotype: HLA_C_1202; Factor: factor_18
HLA_C_1202	factor_19	0.0329066	Genotype: HLA_C_1202; Factor: factor_19
HLA_C_1202	factor_20	0.0700074	Genotype: HLA_C_1202; Factor: factor_20
HLA_C_1202	factor_21	-0.0625411	Genotype: HLA_C_1202; Factor: factor_21
HLA_C_1202	factor_22	-0.0541214	Genotype: HLA_C_1202; Factor: factor_22
HLA_C_1202	factor_23	-0.0326163	Genotype: HLA_C_1202; Factor: factor_23
HLA_C_1202	factor_24	0.022785	Genotype: HLA_C_1202; Factor: factor_24
HLA_C_1203	factor_1	0.0262023	Genotype: HLA_C_1203; Factor: factor_1
HLA_C_1203	factor_2	0.0571536	Genotype: HLA_C_1203; Factor: factor_2
HLA_C_1203	factor_3	0.00513881	Genotype: HLA_C_1203; Factor: factor_3
HLA_C_1203	factor_4	0.0405374	Genotype: HLA_C_1203; Factor: factor_4
HLA_C_1203	factor_5	-0.0419581	Genotype: HLA_C_1203; Factor: factor_5
HLA_C_1203	factor_6	0.108056	Genotype: HLA_C_1203; Factor: factor_6
HLA_C_1203	factor_7	-0.0227014	Genotype: HLA_C_1203; Factor: factor_7
HLA_C_1203	factor_8	-0.0484924	Genotype: HLA_C_1203; Factor: factor_8
HLA_C_1203	factor_9	-0.102081	Genotype: HLA_C_1203; Factor: factor_9
HLA_C_1203	factor_10	-0.076886	Genotype: HLA_C_1203; Factor: factor_10
HLA_C_1203	factor_11	0.092829	Genotype: HLA_C_1203; Factor: factor_11
HLA_C_1203	factor_12	-0.0782621	Genotype: HLA_C_1203; Factor: factor_12
HLA_C_1203	factor_13	-0.160798	Genotype: HLA_C_1203; Factor: factor_13
HLA_C_1203	factor_14	0.00812343	Genotype: HLA_C_1203; Factor: factor_14
HLA_C_1203	factor_15	0.0880593	Genotype: HLA_C_1203; Factor: factor_15
HLA_C_1203	factor_16	0.0711117	Genotype: HLA_C_1203; Factor: factor_16
HLA_C_1203	factor_17	-0.145782	Genotype: HLA_C_1203; Factor: factor_17
HLA_C_1203	factor_18	-0.0320804	Genotype: HLA_C_1203; Factor: factor_18
HLA_C_1203	factor_19	-0.204746	Genotype: HLA_C_1203; Factor: factor_19
HLA_C_1203	factor_20	-0.0793195	Genotype: HLA_C_1203; Factor: factor_20
HLA_C_1203	factor_21	0.194201	Genotype: HLA_C_1203; Factor: factor_21
HLA_C_1203	factor_22	-0.13284	Genotype: HLA_C_1203; Factor: factor_22
HLA_C_1203	factor_23	-0.050731	Genotype: HLA_C_1203; Factor: factor_23
HLA_C_1203	factor_24	0.0867967	Genotype: HLA_C_1203; Factor: factor_24
HLA_C_14	factor_1	0.108652	Genotype: HLA_C_14; Factor: factor_1
HLA_C_14	factor_2	0.0773902	Genotype: HLA_C_14; Factor: factor_2
HLA_C_14	factor_3	0.0443697	Genotype: HLA_C_14; Factor: factor_3
HLA_C_14	factor_4	-0.19335	Genotype: HLA_C_14; Factor: factor_4
HLA_C_14	factor_5	-0.000653412	Genotype: HLA_C_14; Factor: factor_5
HLA_C_14	factor_6	0.0756393	Genotype: HLA_C_14; Factor: factor_6
HLA_C_14	factor_7	-0.234252	Genotype: HLA_C_14; Factor: factor_7
HLA_C_14	factor_8	0.0412909	Genotype: HLA_C_14; Factor: factor_8
HLA_C_14	factor_9	-0.0415849	Genotype: HLA_C_14; Factor: factor_9
HLA_C_14	factor_10	-0.0539989	Genotype: HLA_C_14; Factor: factor_10
HLA_C_14	factor_11	0.171934	Genotype: HLA_C_14; Factor: factor_11
HLA_C_14	factor_12	0.0668393	Genotype: HLA_C_14; Factor: factor_12
HLA_C_14	factor_13	0.0777009	Genotype: HLA_C_14; Factor: factor_13
HLA_C_14	factor_14	-0.0679351	Genotype: HLA_C_14; Factor: factor_14
HLA_C_14	factor_15	-0.0295058	Genotype: HLA_C_14; Factor: factor_15
HLA_C_14	factor_16	-0.0684884	Genotype: HLA_C_14; Factor: factor_16
HLA_C_14	factor_17	0.0792526	Genotype: HLA_C_14; Factor: factor_17
HLA_C_14	factor_18	0.163006	Genotype: HLA_C_14; Factor: factor_18
HLA_C_14	factor_19	0.0881666	Genotype: HLA_C_14; Factor: factor_19
HLA_C_14	factor_20	0.0504197	Genotype: HLA_C_14; Factor: factor_20
HLA_C_14	factor_21	-0.0609761	Genotype: HLA_C_14; Factor: factor_21
HLA_C_14	factor_22	-0.114276	Genotype: HLA_C_14; Factor: factor_22
HLA_C_14	factor_23	-0.0262808	Genotype: HLA_C_14; Factor: factor_23
HLA_C_14	factor_24	0.157824	Genotype: HLA_C_14; Factor: factor_24
HLA_C_1402	factor_1	0.108652	Genotype: HLA_C_1402; Factor: factor_1
HLA_C_1402	factor_2	0.0773902	Genotype: HLA_C_1402; Factor: factor_2
HLA_C_1402	factor_3	0.0443697	Genotype: HLA_C_1402; Factor: factor_3
HLA_C_1402	factor_4	-0.19335	Genotype: HLA_C_1402; Factor: factor_4
HLA_C_1402	factor_5	-0.000653412	Genotype: HLA_C_1402; Factor: factor_5
HLA_C_1402	factor_6	0.0756393	Genotype: HLA_C_1402; Factor: factor_6
HLA_C_1402	factor_7	-0.234252	Genotype: HLA_C_1402; Factor: factor_7
HLA_C_1402	factor_8	0.0412909	Genotype: HLA_C_1402; Factor: factor_8
HLA_C_1402	factor_9	-0.0415849	Genotype: HLA_C_1402; Factor: factor_9
HLA_C_1402	factor_10	-0.0539989	Genotype: HLA_C_1402; Factor: factor_10
HLA_C_1402	factor_11	0.171934	Genotype: HLA_C_1402; Factor: factor_11
HLA_C_1402	factor_12	0.0668393	Genotype: HLA_C_1402; Factor: factor_12
HLA_C_1402	factor_13	0.0777009	Genotype: HLA_C_1402; Factor: factor_13
HLA_C_1402	factor_14	-0.0679351	Genotype: HLA_C_1402; Factor: factor_14
HLA_C_1402	factor_15	-0.0295058	Genotype: HLA_C_1402; Factor: factor_15
HLA_C_1402	factor_16	-0.0684884	Genotype: HLA_C_1402; Factor: factor_16
HLA_C_1402	factor_17	0.0792526	Genotype: HLA_C_1402; Factor: factor_17
HLA_C_1402	factor_18	0.163006	Genotype: HLA_C_1402; Factor: factor_18
HLA_C_1402	factor_19	0.0881666	Genotype: HLA_C_1402; Factor: factor_19
HLA_C_1402	factor_20	0.0504197	Genotype: HLA_C_1402; Factor: factor_20
HLA_C_1402	factor_21	-0.0609761	Genotype: HLA_C_1402; Factor: factor_21
HLA_C_1402	factor_22	-0.114276	Genotype: HLA_C_1402; Factor: factor_22
HLA_C_1402	factor_23	-0.0262808	Genotype: HLA_C_1402; Factor: factor_23
HLA_C_1402	factor_24	0.157824	Genotype: HLA_C_1402; Factor: factor_24
HLA_C_15	factor_1	0.140616	Genotype: HLA_C_15; Factor: factor_1
HLA_C_15	factor_2	0.0628568	Genotype: HLA_C_15; Factor: factor_2
HLA_C_15	factor_3	0.157593	Genotype: HLA_C_15; Factor: factor_3
HLA_C_15	factor_4	-0.148301	Genotype: HLA_C_15; Factor: factor_4
HLA_C_15	factor_5	-0.248505	Genotype: HLA_C_15; Factor: factor_5
HLA_C_15	factor_6	0.0395523	Genotype: HLA_C_15; Factor: factor_6
HLA_C_15	factor_7	0.0120219	Genotype: HLA_C_15; Factor: factor_7
HLA_C_15	factor_8	-0.0234509	Genotype: HLA_C_15; Factor: factor_8
HLA_C_15	factor_9	-0.104253	Genotype: HLA_C_15; Factor: factor_9
HLA_C_15	factor_10	-0.038766	Genotype: HLA_C_15; Factor: factor_10
HLA_C_15	factor_11	0.0180891	Genotype: HLA_C_15; Factor: factor_11
HLA_C_15	factor_12	0.0140095	Genotype: HLA_C_15; Factor: factor_12
HLA_C_15	factor_13	0.0355509	Genotype: HLA_C_15; Factor: factor_13
HLA_C_15	factor_14	-0.0356177	Genotype: HLA_C_15; Factor: factor_14
HLA_C_15	factor_15	-0.026985	Genotype: HLA_C_15; Factor: factor_15
HLA_C_15	factor_16	-0.0494025	Genotype: HLA_C_15; Factor: factor_16
HLA_C_15	factor_17	0.00300022	Genotype: HLA_C_15; Factor: factor_17
HLA_C_15	factor_18	0.02484	Genotype: HLA_C_15; Factor: factor_18
HLA_C_15	factor_19	-0.0826199	Genotype: HLA_C_15; Factor: factor_19
HLA_C_15	factor_20	-0.00966009	Genotype: HLA_C_15; Factor: factor_20
HLA_C_15	factor_21	-0.159029	Genotype: HLA_C_15; Factor: factor_21
HLA_C_15	factor_22	-0.152564	Genotype: HLA_C_15; Factor: factor_22
HLA_C_15	factor_23	-0.0312062	Genotype: HLA_C_15; Factor: factor_23
HLA_C_15	factor_24	0.170248	Genotype: HLA_C_15; Factor: factor_24
HLA_C_16	factor_1	-0.120007	Genotype: HLA_C_16; Factor: factor_1
HLA_C_16	factor_2	-0.081974	Genotype: HLA_C_16; Factor: factor_2
HLA_C_16	factor_3	-0.00199421	Genotype: HLA_C_16; Factor: factor_3
HLA_C_16	factor_4	0.0457992	Genotype: HLA_C_16; Factor: factor_4
HLA_C_16	factor_5	0.0569525	Genotype: HLA_C_16; Factor: factor_5
HLA_C_16	factor_6	-0.0640985	Genotype: HLA_C_16; Factor: factor_6
HLA_C_16	factor_7	0.0760231	Genotype: HLA_C_16; Factor: factor_7
HLA_C_16	factor_8	0.045408	Genotype: HLA_C_16; Factor: factor_8
HLA_C_16	factor_9	0.135923	Genotype: HLA_C_16; Factor: factor_9
HLA_C_16	factor_10	0.183676	Genotype: HLA_C_16; Factor: factor_10
HLA_C_16	factor_11	0.0889824	Genotype: HLA_C_16; Factor: factor_11
HLA_C_16	factor_12	-0.0875491	Genotype: HLA_C_16; Factor: factor_12
HLA_C_16	factor_13	-0.0460356	Genotype: HLA_C_16; Factor: factor_13
HLA_C_16	factor_14	0.0463138	Genotype: HLA_C_16; Factor: factor_14
HLA_C_16	factor_15	0.0559157	Genotype: HLA_C_16; Factor: factor_15
HLA_C_16	factor_16	-0.0725467	Genotype: HLA_C_16; Factor: factor_16
HLA_C_16	factor_17	-0.0478483	Genotype: HLA_C_16; Factor: factor_17
HLA_C_16	factor_18	-0.0977682	Genotype: HLA_C_16; Factor: factor_18
HLA_C_16	factor_19	-0.0955713	Genotype: HLA_C_16; Factor: factor_19
HLA_C_16	factor_20	-0.0766769	Genotype: HLA_C_16; Factor: factor_20
HLA_C_16	factor_21	-0.188287	Genotype: HLA_C_16; Factor: factor_21
HLA_C_16	factor_22	-0.156785	Genotype: HLA_C_16; Factor: factor_22
HLA_C_16	factor_23	-0.049956	Genotype: HLA_C_16; Factor: factor_23
HLA_C_16	factor_24	-0.131396	Genotype: HLA_C_16; Factor: factor_24
HLA_C_17	factor_1	-0.0815418	Genotype: HLA_C_17; Factor: factor_1
HLA_C_17	factor_2	-0.111509	Genotype: HLA_C_17; Factor: factor_2
HLA_C_17	factor_3	0.117934	Genotype: HLA_C_17; Factor: factor_3
HLA_C_17	factor_4	0.047939	Genotype: HLA_C_17; Factor: factor_4
HLA_C_17	factor_5	0.105526	Genotype: HLA_C_17; Factor: factor_5
HLA_C_17	factor_6	-0.0166476	Genotype: HLA_C_17; Factor: factor_6
HLA_C_17	factor_7	-0.0476442	Genotype: HLA_C_17; Factor: factor_7
HLA_C_17	factor_8	0.0758858	Genotype: HLA_C_17; Factor: factor_8
HLA_C_17	factor_9	0.0870302	Genotype: HLA_C_17; Factor: factor_9
HLA_C_17	factor_10	0.031125	Genotype: HLA_C_17; Factor: factor_10
HLA_C_17	factor_11	-0.0353821	Genotype: HLA_C_17; Factor: factor_11
HLA_C_17	factor_12	-0.0229521	Genotype: HLA_C_17; Factor: factor_12
HLA_C_17	factor_13	0.134196	Genotype: HLA_C_17; Factor: factor_13
HLA_C_17	factor_14	0.029559	Genotype: HLA_C_17; Factor: factor_14
HLA_C_17	factor_15	-0.0710273	Genotype: HLA_C_17; Factor: factor_15
HLA_C_17	factor_16	-0.0825283	Genotype: HLA_C_17; Factor: factor_16
HLA_C_17	factor_17	0.0548093	Genotype: HLA_C_17; Factor: factor_17
HLA_C_17	factor_18	0.121955	Genotype: HLA_C_17; Factor: factor_18
HLA_C_17	factor_19	0.0988786	Genotype: HLA_C_17; Factor: factor_19
HLA_C_17	factor_20	0.0093468	Genotype: HLA_C_17; Factor: factor_20
HLA_C_17	factor_21	-0.12773	Genotype: HLA_C_17; Factor: factor_21
HLA_C_17	factor_22	0.0749367	Genotype: HLA_C_17; Factor: factor_22
HLA_C_17	factor_23	-0.0362363	Genotype: HLA_C_17; Factor: factor_23
HLA_C_17	factor_24	-0.0538562	Genotype: HLA_C_17; Factor: factor_24
HLA_C_1701	factor_1	-0.0815418	Genotype: HLA_C_1701; Factor: factor_1
HLA_C_1701	factor_2	-0.111509	Genotype: HLA_C_1701; Factor: factor_2
HLA_C_1701	factor_3	0.117934	Genotype: HLA_C_1701; Factor: factor_3
HLA_C_1701	factor_4	0.047939	Genotype: HLA_C_1701; Factor: factor_4
HLA_C_1701	factor_5	0.105526	Genotype: HLA_C_1701; Factor: factor_5
HLA_C_1701	factor_6	-0.0166476	Genotype: HLA_C_1701; Factor: factor_6
HLA_C_1701	factor_7	-0.0476442	Genotype: HLA_C_1701; Factor: factor_7
HLA_C_1701	factor_8	0.0758858	Genotype: HLA_C_1701; Factor: factor_8
HLA_C_1701	factor_9	0.0870302	Genotype: HLA_C_1701; Factor: factor_9
HLA_C_1701	factor_10	0.031125	Genotype: HLA_C_1701; Factor: factor_10
HLA_C_1701	factor_11	-0.0353821	Genotype: HLA_C_1701; Factor: factor_11
HLA_C_1701	factor_12	-0.0229521	Genotype: HLA_C_1701; Factor: factor_12
HLA_C_1701	factor_13	0.134196	Genotype: HLA_C_1701; Factor: factor_13
HLA_C_1701	factor_14	0.029559	Genotype: HLA_C_1701; Factor: factor_14
HLA_C_1701	factor_15	-0.0710273	Genotype: HLA_C_1701; Factor: factor_15
HLA_C_1701	factor_16	-0.0825283	Genotype: HLA_C_1701; Factor: factor_16
HLA_C_1701	factor_17	0.0548093	Genotype: HLA_C_1701; Factor: factor_17
HLA_C_1701	factor_18	0.121955	Genotype: HLA_C_1701; Factor: factor_18
HLA_C_1701	factor_19	0.0988786	Genotype: HLA_C_1701; Factor: factor_19
HLA_C_1701	factor_20	0.0093468	Genotype: HLA_C_1701; Factor: factor_20
HLA_C_1701	factor_21	-0.12773	Genotype: HLA_C_1701; Factor: factor_21
HLA_C_1701	factor_22	0.0749367	Genotype: HLA_C_1701; Factor: factor_22
HLA_C_1701	factor_23	-0.0362363	Genotype: HLA_C_1701; Factor: factor_23
HLA_C_1701	factor_24	-0.0538562	Genotype: HLA_C_1701; Factor: factor_24
HLA_C_18	factor_1	-0.113856	Genotype: HLA_C_18; Factor: factor_1
HLA_C_18	factor_2	-0.146544	Genotype: HLA_C_18; Factor: factor_2
HLA_C_18	factor_3	-0.0479597	Genotype: HLA_C_18; Factor: factor_3
HLA_C_18	factor_4	0.171573	Genotype: HLA_C_18; Factor: factor_4
HLA_C_18	factor_5	0.0577568	Genotype: HLA_C_18; Factor: factor_5
HLA_C_18	factor_6	0.000265321	Genotype: HLA_C_18; Factor: factor_6
HLA_C_18	factor_7	-0.00614363	Genotype: HLA_C_18; Factor: factor_7
HLA_C_18	factor_8	-0.0886194	Genotype: HLA_C_18; Factor: factor_8
HLA_C_18	factor_9	0.100494	Genotype: HLA_C_18; Factor: factor_9
HLA_C_18	factor_10	0.0352805	Genotype: HLA_C_18; Factor: factor_10
HLA_C_18	factor_11	0.0147872	Genotype: HLA_C_18; Factor: factor_11
HLA_C_18	factor_12	-0.0772603	Genotype: HLA_C_18; Factor: factor_12
HLA_C_18	factor_13	0.064382	Genotype: HLA_C_18; Factor: factor_13
HLA_C_18	factor_14	0.202995	Genotype: HLA_C_18; Factor: factor_14
HLA_C_18	factor_15	0.0533672	Genotype: HLA_C_18; Factor: factor_15
HLA_C_18	factor_16	-0.00232897	Genotype: HLA_C_18; Factor: factor_16
HLA_C_18	factor_17	-0.116434	Genotype: HLA_C_18; Factor: factor_17
HLA_C_18	factor_18	0.11829	Genotype: HLA_C_18; Factor: factor_18
HLA_C_18	factor_19	-0.0204669	Genotype: HLA_C_18; Factor: factor_19
HLA_C_18	factor_20	-0.0149073	Genotype: HLA_C_18; Factor: factor_20
HLA_C_18	factor_21	-0.0245711	Genotype: HLA_C_18; Factor: factor_21
HLA_C_18	factor_22	0.145455	Genotype: HLA_C_18; Factor: factor_22
HLA_C_18	factor_23	-0.0333572	Genotype: HLA_C_18; Factor: factor_23
HLA_C_18	factor_24	-0.117441	Genotype: HLA_C_18; Factor: factor_24
HLA_C_1801	factor_1	-0.113856	Genotype: HLA_C_1801; Factor: factor_1
HLA_C_1801	factor_2	-0.146544	Genotype: HLA_C_1801; Factor: factor_2
HLA_C_1801	factor_3	-0.0479597	Genotype: HLA_C_1801; Factor: factor_3
HLA_C_1801	factor_4	0.171573	Genotype: HLA_C_1801; Factor: factor_4
HLA_C_1801	factor_5	0.0577568	Genotype: HLA_C_1801; Factor: factor_5
HLA_C_1801	factor_6	0.000265321	Genotype: HLA_C_1801; Factor: factor_6
HLA_C_1801	factor_7	-0.00614363	Genotype: HLA_C_1801; Factor: factor_7
HLA_C_1801	factor_8	-0.0886194	Genotype: HLA_C_1801; Factor: factor_8
HLA_C_1801	factor_9	0.100494	Genotype: HLA_C_1801; Factor: factor_9
HLA_C_1801	factor_10	0.0352805	Genotype: HLA_C_1801; Factor: factor_10
HLA_C_1801	factor_11	0.0147872	Genotype: HLA_C_1801; Factor: factor_11
HLA_C_1801	factor_12	-0.0772603	Genotype: HLA_C_1801; Factor: factor_12
HLA_C_1801	factor_13	0.064382	Genotype: HLA_C_1801; Factor: factor_13
HLA_C_1801	factor_14	0.202995	Genotype: HLA_C_1801; Factor: factor_14
HLA_C_1801	factor_15	0.0533672	Genotype: HLA_C_1801; Factor: factor_15
HLA_C_1801	factor_16	-0.00232897	Genotype: HLA_C_1801; Factor: factor_16
HLA_C_1801	factor_17	-0.116434	Genotype: HLA_C_1801; Factor: factor_17
HLA_C_1801	factor_18	0.11829	Genotype: HLA_C_1801; Factor: factor_18
HLA_C_1801	factor_19	-0.0204669	Genotype: HLA_C_1801; Factor: factor_19
HLA_C_1801	factor_20	-0.0149073	Genotype: HLA_C_1801; Factor: factor_20
HLA_C_1801	factor_21	-0.0245711	Genotype: HLA_C_1801; Factor: factor_21
HLA_C_1801	factor_22	0.145455	Genotype: HLA_C_1801; Factor: factor_22
HLA_C_1801	factor_23	-0.0333572	Genotype: HLA_C_1801; Factor: factor_23
HLA_C_1801	factor_24	-0.117441	Genotype: HLA_C_1801; Factor: factor_24
HLA_B_07	factor_1	0.0989326	Genotype: HLA_B_07; Factor: factor_1
HLA_B_07	factor_2	0.121932	Genotype: HLA_B_07; Factor: factor_2
HLA_B_07	factor_3	0.0143016	Genotype: HLA_B_07; Factor: factor_3
HLA_B_07	factor_4	-0.0461078	Genotype: HLA_B_07; Factor: factor_4
HLA_B_07	factor_5	-0.0762923	Genotype: HLA_B_07; Factor: factor_5
HLA_B_07	factor_6	0.0608857	Genotype: HLA_B_07; Factor: factor_6
HLA_B_07	factor_7	0.0447805	Genotype: HLA_B_07; Factor: factor_7
HLA_B_07	factor_8	-0.0478862	Genotype: HLA_B_07; Factor: factor_8
HLA_B_07	factor_9	-0.121024	Genotype: HLA_B_07; Factor: factor_9
HLA_B_07	factor_10	-0.0940493	Genotype: HLA_B_07; Factor: factor_10
HLA_B_07	factor_11	-0.0547319	Genotype: HLA_B_07; Factor: factor_11
HLA_B_07	factor_12	0.15384	Genotype: HLA_B_07; Factor: factor_12
HLA_B_07	factor_13	0.096375	Genotype: HLA_B_07; Factor: factor_13
HLA_B_07	factor_14	-0.208605	Genotype: HLA_B_07; Factor: factor_14
HLA_B_07	factor_15	0.0237753	Genotype: HLA_B_07; Factor: factor_15
HLA_B_07	factor_16	0.140069	Genotype: HLA_B_07; Factor: factor_16
HLA_B_07	factor_17	0.0535733	Genotype: HLA_B_07; Factor: factor_17
HLA_B_07	factor_18	0.193329	Genotype: HLA_B_07; Factor: factor_18
HLA_B_07	factor_19	-0.0127436	Genotype: HLA_B_07; Factor: factor_19
HLA_B_07	factor_20	0.453785	Genotype: HLA_B_07; Factor: factor_20
HLA_B_07	factor_21	0.0202071	Genotype: HLA_B_07; Factor: factor_21
HLA_B_07	factor_22	0.00842667	Genotype: HLA_B_07; Factor: factor_22
HLA_B_07	factor_23	0.479297	Genotype: HLA_B_07; Factor: factor_23
HLA_B_07	factor_24	0.290582	Genotype: HLA_B_07; Factor: factor_24
HLA_B_0702	factor_1	0.0968494	Genotype: HLA_B_0702; Factor: factor_1
HLA_B_0702	factor_2	0.133802	Genotype: HLA_B_0702; Factor: factor_2
HLA_B_0702	factor_3	-0.0223361	Genotype: HLA_B_0702; Factor: factor_3
HLA_B_0702	factor_4	-0.0622695	Genotype: HLA_B_0702; Factor: factor_4
HLA_B_0702	factor_5	-0.0820656	Genotype: HLA_B_0702; Factor: factor_5
HLA_B_0702	factor_6	0.0677619	Genotype: HLA_B_0702; Factor: factor_6
HLA_B_0702	factor_7	0.04139	Genotype: HLA_B_0702; Factor: factor_7
HLA_B_0702	factor_8	-0.0625851	Genotype: HLA_B_0702; Factor: factor_8
HLA_B_0702	factor_9	-0.137635	Genotype: HLA_B_0702; Factor: factor_9
HLA_B_0702	factor_10	-0.0905391	Genotype: HLA_B_0702; Factor: factor_10
HLA_B_0702	factor_11	-0.0465737	Genotype: HLA_B_0702; Factor: factor_11
HLA_B_0702	factor_12	0.140946	Genotype: HLA_B_0702; Factor: factor_12
HLA_B_0702	factor_13	0.0906017	Genotype: HLA_B_0702; Factor: factor_13
HLA_B_0702	factor_14	-0.193587	Genotype: HLA_B_0702; Factor: factor_14
HLA_B_0702	factor_15	0.0136073	Genotype: HLA_B_0702; Factor: factor_15
HLA_B_0702	factor_16	0.138148	Genotype: HLA_B_0702; Factor: factor_16
HLA_B_0702	factor_17	0.0400318	Genotype: HLA_B_0702; Factor: factor_17
HLA_B_0702	factor_18	0.202575	Genotype: HLA_B_0702; Factor: factor_18
HLA_B_0702	factor_19	0.0235091	Genotype: HLA_B_0702; Factor: factor_19
HLA_B_0702	factor_20	0.453708	Genotype: HLA_B_0702; Factor: factor_20
HLA_B_0702	factor_21	0.058703	Genotype: HLA_B_0702; Factor: factor_21
HLA_B_0702	factor_22	0.0460262	Genotype: HLA_B_0702; Factor: factor_22
HLA_B_0702	factor_23	0.502454	Genotype: HLA_B_0702; Factor: factor_23
HLA_B_0702	factor_24	0.297068	Genotype: HLA_B_0702; Factor: factor_24
HLA_B_0705	factor_1	0.000850737	Genotype: HLA_B_0705; Factor: factor_1
HLA_B_0705	factor_2	-0.0569591	Genotype: HLA_B_0705; Factor: factor_2
HLA_B_0705	factor_3	0.170016	Genotype: HLA_B_0705; Factor: factor_3
HLA_B_0705	factor_4	0.0688267	Genotype: HLA_B_0705; Factor: factor_4
HLA_B_0705	factor_5	0.0148421	Genotype: HLA_B_0705; Factor: factor_5
HLA_B_0705	factor_6	-0.0184172	Genotype: HLA_B_0705; Factor: factor_6
HLA_B_0705	factor_7	0.0166936	Genotype: HLA_B_0705; Factor: factor_7
HLA_B_0705	factor_8	0.0752881	Genotype: HLA_B_0705; Factor: factor_8
HLA_B_0705	factor_9	0.0651194	Genotype: HLA_B_0705; Factor: factor_9
HLA_B_0705	factor_10	-0.0337252	Genotype: HLA_B_0705; Factor: factor_10
HLA_B_0705	factor_11	-0.0430068	Genotype: HLA_B_0705; Factor: factor_11
HLA_B_0705	factor_12	0.0775893	Genotype: HLA_B_0705; Factor: factor_12
HLA_B_0705	factor_13	0.0302365	Genotype: HLA_B_0705; Factor: factor_13
HLA_B_0705	factor_14	-0.0796328	Genotype: HLA_B_0705; Factor: factor_14
HLA_B_0705	factor_15	0.0472521	Genotype: HLA_B_0705; Factor: factor_15
HLA_B_0705	factor_16	0.0242717	Genotype: HLA_B_0705; Factor: factor_16
HLA_B_0705	factor_17	0.0721506	Genotype: HLA_B_0705; Factor: factor_17
HLA_B_0705	factor_18	-0.0230647	Genotype: HLA_B_0705; Factor: factor_18
HLA_B_0705	factor_19	-0.170048	Genotype: HLA_B_0705; Factor: factor_19
HLA_B_0705	factor_20	0.0379569	Genotype: HLA_B_0705; Factor: factor_20
HLA_B_0705	factor_21	-0.166419	Genotype: HLA_B_0705; Factor: factor_21
HLA_B_0705	factor_22	-0.167498	Genotype: HLA_B_0705; Factor: factor_22
HLA_B_0705	factor_23	-0.0624225	Genotype: HLA_B_0705; Factor: factor_23
HLA_B_0705	factor_24	-0.00282456	Genotype: HLA_B_0705; Factor: factor_24
HLA_B_08	factor_1	0.0676979	Genotype: HLA_B_08; Factor: factor_1
HLA_B_08	factor_2	0.097084	Genotype: HLA_B_08; Factor: factor_2
HLA_B_08	factor_3	-0.0852373	Genotype: HLA_B_08; Factor: factor_3
HLA_B_08	factor_4	0.0211651	Genotype: HLA_B_08; Factor: factor_4
HLA_B_08	factor_5	0.0559099	Genotype: HLA_B_08; Factor: factor_5
HLA_B_08	factor_6	-0.00441741	Genotype: HLA_B_08; Factor: factor_6
HLA_B_08	factor_7	-0.0158786	Genotype: HLA_B_08; Factor: factor_7
HLA_B_08	factor_8	0.00937394	Genotype: HLA_B_08; Factor: factor_8
HLA_B_08	factor_9	0.0698074	Genotype: HLA_B_08; Factor: factor_9
HLA_B_08	factor_10	-0.152197	Genotype: HLA_B_08; Factor: factor_10
HLA_B_08	factor_11	0.0820978	Genotype: HLA_B_08; Factor: factor_11
HLA_B_08	factor_12	0.0814122	Genotype: HLA_B_08; Factor: factor_12
HLA_B_08	factor_13	0.00475121	Genotype: HLA_B_08; Factor: factor_13
HLA_B_08	factor_14	0.0134483	Genotype: HLA_B_08; Factor: factor_14
HLA_B_08	factor_15	-0.0643103	Genotype: HLA_B_08; Factor: factor_15
HLA_B_08	factor_16	-0.138595	Genotype: HLA_B_08; Factor: factor_16
HLA_B_08	factor_17	0.355491	Genotype: HLA_B_08; Factor: factor_17
HLA_B_08	factor_18	-0.140217	Genotype: HLA_B_08; Factor: factor_18
HLA_B_08	factor_19	-0.0370362	Genotype: HLA_B_08; Factor: factor_19
HLA_B_08	factor_20	-0.360074	Genotype: HLA_B_08; Factor: factor_20
HLA_B_08	factor_21	0.093337	Genotype: HLA_B_08; Factor: factor_21
HLA_B_08	factor_22	0.116877	Genotype: HLA_B_08; Factor: factor_22
HLA_B_08	factor_23	-0.00422695	Genotype: HLA_B_08; Factor: factor_23
HLA_B_08	factor_24	0.0511188	Genotype: HLA_B_08; Factor: factor_24
HLA_B_0801	factor_1	0.041296	Genotype: HLA_B_0801; Factor: factor_1
HLA_B_0801	factor_2	0.0221631	Genotype: HLA_B_0801; Factor: factor_2
HLA_B_0801	factor_3	-0.0877073	Genotype: HLA_B_0801; Factor: factor_3
HLA_B_0801	factor_4	0.0633548	Genotype: HLA_B_0801; Factor: factor_4
HLA_B_0801	factor_5	0.0662454	Genotype: HLA_B_0801; Factor: factor_5
HLA_B_0801	factor_6	-0.0193972	Genotype: HLA_B_0801; Factor: factor_6
HLA_B_0801	factor_7	-0.00976721	Genotype: HLA_B_0801; Factor: factor_7
HLA_B_0801	factor_8	0.0249992	Genotype: HLA_B_0801; Factor: factor_8
HLA_B_0801	factor_9	0.0786265	Genotype: HLA_B_0801; Factor: factor_9
HLA_B_0801	factor_10	-0.13168	Genotype: HLA_B_0801; Factor: factor_10
HLA_B_0801	factor_11	0.0858412	Genotype: HLA_B_0801; Factor: factor_11
HLA_B_0801	factor_12	0.0610073	Genotype: HLA_B_0801; Factor: factor_12
HLA_B_0801	factor_13	0.0543691	Genotype: HLA_B_0801; Factor: factor_13
HLA_B_0801	factor_14	0.103856	Genotype: HLA_B_0801; Factor: factor_14
HLA_B_0801	factor_15	-0.0524952	Genotype: HLA_B_0801; Factor: factor_15
HLA_B_0801	factor_16	-0.0932679	Genotype: HLA_B_0801; Factor: factor_16
HLA_B_0801	factor_17	0.190348	Genotype: HLA_B_0801; Factor: factor_17
HLA_B_0801	factor_18	-0.0799835	Genotype: HLA_B_0801; Factor: factor_18
HLA_B_0801	factor_19	-0.0593681	Genotype: HLA_B_0801; Factor: factor_19
HLA_B_0801	factor_20	-0.311646	Genotype: HLA_B_0801; Factor: factor_20
HLA_B_0801	factor_21	0.0529649	Genotype: HLA_B_0801; Factor: factor_21
HLA_B_0801	factor_22	0.0862024	Genotype: HLA_B_0801; Factor: factor_22
HLA_B_0801	factor_23	-0.00804837	Genotype: HLA_B_0801; Factor: factor_23
HLA_B_0801	factor_24	0.0686108	Genotype: HLA_B_0801; Factor: factor_24
HLA_B_13	factor_1	0.149981	Genotype: HLA_B_13; Factor: factor_1
HLA_B_13	factor_2	0.115762	Genotype: HLA_B_13; Factor: factor_2
HLA_B_13	factor_3	-0.000711961	Genotype: HLA_B_13; Factor: factor_3
HLA_B_13	factor_4	-0.073246	Genotype: HLA_B_13; Factor: factor_4
HLA_B_13	factor_5	-0.106835	Genotype: HLA_B_13; Factor: factor_5
HLA_B_13	factor_6	0.0886924	Genotype: HLA_B_13; Factor: factor_6
HLA_B_13	factor_7	0.0399776	Genotype: HLA_B_13; Factor: factor_7
HLA_B_13	factor_8	-0.139477	Genotype: HLA_B_13; Factor: factor_8
HLA_B_13	factor_9	-0.0816541	Genotype: HLA_B_13; Factor: factor_9
HLA_B_13	factor_10	-0.0853432	Genotype: HLA_B_13; Factor: factor_10
HLA_B_13	factor_11	0.00869684	Genotype: HLA_B_13; Factor: factor_11
HLA_B_13	factor_12	-0.00452732	Genotype: HLA_B_13; Factor: factor_12
HLA_B_13	factor_13	0.0678253	Genotype: HLA_B_13; Factor: factor_13
HLA_B_13	factor_14	-0.139808	Genotype: HLA_B_13; Factor: factor_14
HLA_B_13	factor_15	0.0670717	Genotype: HLA_B_13; Factor: factor_15
HLA_B_13	factor_16	-0.0119697	Genotype: HLA_B_13; Factor: factor_16
HLA_B_13	factor_17	-0.0830017	Genotype: HLA_B_13; Factor: factor_17
HLA_B_13	factor_18	-0.178745	Genotype: HLA_B_13; Factor: factor_18
HLA_B_13	factor_19	0.0898608	Genotype: HLA_B_13; Factor: factor_19
HLA_B_13	factor_20	-0.0476209	Genotype: HLA_B_13; Factor: factor_20
HLA_B_13	factor_21	-0.131287	Genotype: HLA_B_13; Factor: factor_21
HLA_B_13	factor_22	0.0665041	Genotype: HLA_B_13; Factor: factor_22
HLA_B_13	factor_23	-0.0845819	Genotype: HLA_B_13; Factor: factor_23
HLA_B_13	factor_24	-0.124978	Genotype: HLA_B_13; Factor: factor_24
HLA_B_1302	factor_1	0.149981	Genotype: HLA_B_1302; Factor: factor_1
HLA_B_1302	factor_2	0.115762	Genotype: HLA_B_1302; Factor: factor_2
HLA_B_1302	factor_3	-0.000711961	Genotype: HLA_B_1302; Factor: factor_3
HLA_B_1302	factor_4	-0.073246	Genotype: HLA_B_1302; Factor: factor_4
HLA_B_1302	factor_5	-0.106835	Genotype: HLA_B_1302; Factor: factor_5
HLA_B_1302	factor_6	0.0886924	Genotype: HLA_B_1302; Factor: factor_6
HLA_B_1302	factor_7	0.0399776	Genotype: HLA_B_1302; Factor: factor_7
HLA_B_1302	factor_8	-0.139477	Genotype: HLA_B_1302; Factor: factor_8
HLA_B_1302	factor_9	-0.0816541	Genotype: HLA_B_1302; Factor: factor_9
HLA_B_1302	factor_10	-0.0853432	Genotype: HLA_B_1302; Factor: factor_10
HLA_B_1302	factor_11	0.00869684	Genotype: HLA_B_1302; Factor: factor_11
HLA_B_1302	factor_12	-0.00452732	Genotype: HLA_B_1302; Factor: factor_12
HLA_B_1302	factor_13	0.0678253	Genotype: HLA_B_1302; Factor: factor_13
HLA_B_1302	factor_14	-0.139808	Genotype: HLA_B_1302; Factor: factor_14
HLA_B_1302	factor_15	0.0670717	Genotype: HLA_B_1302; Factor: factor_15
HLA_B_1302	factor_16	-0.0119697	Genotype: HLA_B_1302; Factor: factor_16
HLA_B_1302	factor_17	-0.0830017	Genotype: HLA_B_1302; Factor: factor_17
HLA_B_1302	factor_18	-0.178745	Genotype: HLA_B_1302; Factor: factor_18
HLA_B_1302	factor_19	0.0898608	Genotype: HLA_B_1302; Factor: factor_19
HLA_B_1302	factor_20	-0.0476209	Genotype: HLA_B_1302; Factor: factor_20
HLA_B_1302	factor_21	-0.131287	Genotype: HLA_B_1302; Factor: factor_21
HLA_B_1302	factor_22	0.0665041	Genotype: HLA_B_1302; Factor: factor_22
HLA_B_1302	factor_23	-0.0845819	Genotype: HLA_B_1302; Factor: factor_23
HLA_B_1302	factor_24	-0.124978	Genotype: HLA_B_1302; Factor: factor_24
HLA_B_14	factor_1	-0.0593834	Genotype: HLA_B_14; Factor: factor_1
HLA_B_14	factor_2	-0.0435227	Genotype: HLA_B_14; Factor: factor_2
HLA_B_14	factor_3	0.0338991	Genotype: HLA_B_14; Factor: factor_3
HLA_B_14	factor_4	0.102819	Genotype: HLA_B_14; Factor: factor_4
HLA_B_14	factor_5	0.099918	Genotype: HLA_B_14; Factor: factor_5
HLA_B_14	factor_6	-0.00110503	Genotype: HLA_B_14; Factor: factor_6
HLA_B_14	factor_7	-0.103855	Genotype: HLA_B_14; Factor: factor_7
HLA_B_14	factor_8	0.0103011	Genotype: HLA_B_14; Factor: factor_8
HLA_B_14	factor_9	0.059004	Genotype: HLA_B_14; Factor: factor_9
HLA_B_14	factor_10	0.0522075	Genotype: HLA_B_14; Factor: factor_10
HLA_B_14	factor_11	0.150098	Genotype: HLA_B_14; Factor: factor_11
HLA_B_14	factor_12	0.0613534	Genotype: HLA_B_14; Factor: factor_12
HLA_B_14	factor_13	0.0278694	Genotype: HLA_B_14; Factor: factor_13
HLA_B_14	factor_14	0.158772	Genotype: HLA_B_14; Factor: factor_14
HLA_B_14	factor_15	0.049639	Genotype: HLA_B_14; Factor: factor_15
HLA_B_14	factor_16	-0.17087	Genotype: HLA_B_14; Factor: factor_16
HLA_B_14	factor_17	-0.1151	Genotype: HLA_B_14; Factor: factor_17
HLA_B_14	factor_18	0.0691507	Genotype: HLA_B_14; Factor: factor_18
HLA_B_14	factor_19	-0.114792	Genotype: HLA_B_14; Factor: factor_19
HLA_B_14	factor_20	-0.0872906	Genotype: HLA_B_14; Factor: factor_20
HLA_B_14	factor_21	-0.137334	Genotype: HLA_B_14; Factor: factor_21
HLA_B_14	factor_22	-0.0549778	Genotype: HLA_B_14; Factor: factor_22
HLA_B_14	factor_23	-0.0194692	Genotype: HLA_B_14; Factor: factor_23
HLA_B_14	factor_24	-0.0478302	Genotype: HLA_B_14; Factor: factor_24
HLA_B_1401	factor_1	0.0240039	Genotype: HLA_B_1401; Factor: factor_1
HLA_B_1401	factor_2	0.0847337	Genotype: HLA_B_1401; Factor: factor_2
HLA_B_1401	factor_3	-0.0435217	Genotype: HLA_B_1401; Factor: factor_3
HLA_B_1401	factor_4	-0.0194194	Genotype: HLA_B_1401; Factor: factor_4
HLA_B_1401	factor_5	0.00765429	Genotype: HLA_B_1401; Factor: factor_5
HLA_B_1401	factor_6	0.0663908	Genotype: HLA_B_1401; Factor: factor_6
HLA_B_1401	factor_7	0.0703885	Genotype: HLA_B_1401; Factor: factor_7
HLA_B_1401	factor_8	-0.0238751	Genotype: HLA_B_1401; Factor: factor_8
HLA_B_1401	factor_9	0.0191581	Genotype: HLA_B_1401; Factor: factor_9
HLA_B_1401	factor_10	-0.0917434	Genotype: HLA_B_1401; Factor: factor_10
HLA_B_1401	factor_11	0.0317319	Genotype: HLA_B_1401; Factor: factor_11
HLA_B_1401	factor_12	-0.0286182	Genotype: HLA_B_1401; Factor: factor_12
HLA_B_1401	factor_13	0.0677724	Genotype: HLA_B_1401; Factor: factor_13
HLA_B_1401	factor_14	-0.11523	Genotype: HLA_B_1401; Factor: factor_14
HLA_B_1401	factor_15	0.0491761	Genotype: HLA_B_1401; Factor: factor_15
HLA_B_1401	factor_16	-0.13576	Genotype: HLA_B_1401; Factor: factor_16
HLA_B_1401	factor_17	0.0212492	Genotype: HLA_B_1401; Factor: factor_17
HLA_B_1401	factor_18	-0.125607	Genotype: HLA_B_1401; Factor: factor_18
HLA_B_1401	factor_19	0.0690749	Genotype: HLA_B_1401; Factor: factor_19
HLA_B_1401	factor_20	-0.176171	Genotype: HLA_B_1401; Factor: factor_20
HLA_B_1401	factor_21	-0.0650829	Genotype: HLA_B_1401; Factor: factor_21
HLA_B_1401	factor_22	-0.00571129	Genotype: HLA_B_1401; Factor: factor_22
HLA_B_1401	factor_23	-0.0791984	Genotype: HLA_B_1401; Factor: factor_23
HLA_B_1401	factor_24	0.119055	Genotype: HLA_B_1401; Factor: factor_24
HLA_B_1402	factor_1	-0.0821032	Genotype: HLA_B_1402; Factor: factor_1
HLA_B_1402	factor_2	-0.0995438	Genotype: HLA_B_1402; Factor: factor_2
HLA_B_1402	factor_3	0.0643538	Genotype: HLA_B_1402; Factor: factor_3
HLA_B_1402	factor_4	0.129174	Genotype: HLA_B_1402; Factor: factor_4
HLA_B_1402	factor_5	0.109975	Genotype: HLA_B_1402; Factor: factor_5
HLA_B_1402	factor_6	-0.0401956	Genotype: HLA_B_1402; Factor: factor_6
HLA_B_1402	factor_7	-0.160248	Genotype: HLA_B_1402; Factor: factor_7
HLA_B_1402	factor_8	0.0258003	Genotype: HLA_B_1402; Factor: factor_8
HLA_B_1402	factor_9	0.0563596	Genotype: HLA_B_1402; Factor: factor_9
HLA_B_1402	factor_10	0.113603	Genotype: HLA_B_1402; Factor: factor_10
HLA_B_1402	factor_11	0.153342	Genotype: HLA_B_1402; Factor: factor_11
HLA_B_1402	factor_12	0.0870656	Genotype: HLA_B_1402; Factor: factor_12
HLA_B_1402	factor_13	-0.0078134	Genotype: HLA_B_1402; Factor: factor_13
HLA_B_1402	factor_14	0.249453	Genotype: HLA_B_1402; Factor: factor_14
HLA_B_1402	factor_15	0.0280296	Genotype: HLA_B_1402; Factor: factor_15
HLA_B_1402	factor_16	-0.116139	Genotype: HLA_B_1402; Factor: factor_16
HLA_B_1402	factor_17	-0.144315	Genotype: HLA_B_1402; Factor: factor_17
HLA_B_1402	factor_18	0.15287	Genotype: HLA_B_1402; Factor: factor_18
HLA_B_1402	factor_19	-0.172006	Genotype: HLA_B_1402; Factor: factor_19
HLA_B_1402	factor_20	0.00330389	Genotype: HLA_B_1402; Factor: factor_20
HLA_B_1402	factor_21	-0.119164	Genotype: HLA_B_1402; Factor: factor_21
HLA_B_1402	factor_22	-0.0596321	Genotype: HLA_B_1402; Factor: factor_22
HLA_B_1402	factor_23	0.0241364	Genotype: HLA_B_1402; Factor: factor_23
HLA_B_1402	factor_24	-0.124604	Genotype: HLA_B_1402; Factor: factor_24
HLA_B_15	factor_1	-0.0633679	Genotype: HLA_B_15; Factor: factor_1
HLA_B_15	factor_2	0.0541474	Genotype: HLA_B_15; Factor: factor_2
HLA_B_15	factor_3	-0.0184303	Genotype: HLA_B_15; Factor: factor_3
HLA_B_15	factor_4	-0.0929364	Genotype: HLA_B_15; Factor: factor_4
HLA_B_15	factor_5	0.0137588	Genotype: HLA_B_15; Factor: factor_5
HLA_B_15	factor_6	0.161971	Genotype: HLA_B_15; Factor: factor_6
HLA_B_15	factor_7	0.0663989	Genotype: HLA_B_15; Factor: factor_7
HLA_B_15	factor_8	0.109255	Genotype: HLA_B_15; Factor: factor_8
HLA_B_15	factor_9	-0.0332675	Genotype: HLA_B_15; Factor: factor_9
HLA_B_15	factor_10	-0.0288801	Genotype: HLA_B_15; Factor: factor_10
HLA_B_15	factor_11	-0.146656	Genotype: HLA_B_15; Factor: factor_11
HLA_B_15	factor_12	-0.00687144	Genotype: HLA_B_15; Factor: factor_12
HLA_B_15	factor_13	-0.128197	Genotype: HLA_B_15; Factor: factor_13
HLA_B_15	factor_14	0.0239348	Genotype: HLA_B_15; Factor: factor_14
HLA_B_15	factor_15	0.0657752	Genotype: HLA_B_15; Factor: factor_15
HLA_B_15	factor_16	-0.0577699	Genotype: HLA_B_15; Factor: factor_16
HLA_B_15	factor_17	-0.0433256	Genotype: HLA_B_15; Factor: factor_17
HLA_B_15	factor_18	-0.105341	Genotype: HLA_B_15; Factor: factor_18
HLA_B_15	factor_19	-0.175283	Genotype: HLA_B_15; Factor: factor_19
HLA_B_15	factor_20	0.042744	Genotype: HLA_B_15; Factor: factor_20
HLA_B_15	factor_21	0.0946462	Genotype: HLA_B_15; Factor: factor_21
HLA_B_15	factor_22	-0.0441517	Genotype: HLA_B_15; Factor: factor_22
HLA_B_15	factor_23	-0.191711	Genotype: HLA_B_15; Factor: factor_23
HLA_B_15	factor_24	-0.0401892	Genotype: HLA_B_15; Factor: factor_24
HLA_B_1501	factor_1	-0.0369371	Genotype: HLA_B_1501; Factor: factor_1
HLA_B_1501	factor_2	0.0355867	Genotype: HLA_B_1501; Factor: factor_2
HLA_B_1501	factor_3	-0.0340779	Genotype: HLA_B_1501; Factor: factor_3
HLA_B_1501	factor_4	-0.0288962	Genotype: HLA_B_1501; Factor: factor_4
HLA_B_1501	factor_5	0.122068	Genotype: HLA_B_1501; Factor: factor_5
HLA_B_1501	factor_6	0.107503	Genotype: HLA_B_1501; Factor: factor_6
HLA_B_1501	factor_7	0.0488251	Genotype: HLA_B_1501; Factor: factor_7
HLA_B_1501	factor_8	0.124731	Genotype: HLA_B_1501; Factor: factor_8
HLA_B_1501	factor_9	0.0598672	Genotype: HLA_B_1501; Factor: factor_9
HLA_B_1501	factor_10	0.0160557	Genotype: HLA_B_1501; Factor: factor_10
HLA_B_1501	factor_11	-0.10875	Genotype: HLA_B_1501; Factor: factor_11
HLA_B_1501	factor_12	0.00791238	Genotype: HLA_B_1501; Factor: factor_12
HLA_B_1501	factor_13	-0.0419168	Genotype: HLA_B_1501; Factor: factor_13
HLA_B_1501	factor_14	0.122112	Genotype: HLA_B_1501; Factor: factor_14
HLA_B_1501	factor_15	0.0831263	Genotype: HLA_B_1501; Factor: factor_15
HLA_B_1501	factor_16	0.000716291	Genotype: HLA_B_1501; Factor: factor_16
HLA_B_1501	factor_17	-0.143792	Genotype: HLA_B_1501; Factor: factor_17
HLA_B_1501	factor_18	-0.0704087	Genotype: HLA_B_1501; Factor: factor_18
HLA_B_1501	factor_19	-0.307384	Genotype: HLA_B_1501; Factor: factor_19
HLA_B_1501	factor_20	-0.0191645	Genotype: HLA_B_1501; Factor: factor_20
HLA_B_1501	factor_21	0.0135527	Genotype: HLA_B_1501; Factor: factor_21
HLA_B_1501	factor_22	-0.0613263	Genotype: HLA_B_1501; Factor: factor_22
HLA_B_1501	factor_23	-0.0766576	Genotype: HLA_B_1501; Factor: factor_23
HLA_B_1501	factor_24	0.0153392	Genotype: HLA_B_1501; Factor: factor_24
HLA_B_18	factor_1	-0.0135395	Genotype: HLA_B_18; Factor: factor_1
HLA_B_18	factor_2	0.02385	Genotype: HLA_B_18; Factor: factor_2
HLA_B_18	factor_3	-0.00936036	Genotype: HLA_B_18; Factor: factor_3
HLA_B_18	factor_4	0.0901002	Genotype: HLA_B_18; Factor: factor_4
HLA_B_18	factor_5	0.0124862	Genotype: HLA_B_18; Factor: factor_5
HLA_B_18	factor_6	0.031868	Genotype: HLA_B_18; Factor: factor_6
HLA_B_18	factor_7	-0.0242977	Genotype: HLA_B_18; Factor: factor_7
HLA_B_18	factor_8	-0.0688729	Genotype: HLA_B_18; Factor: factor_8
HLA_B_18	factor_9	0.0222596	Genotype: HLA_B_18; Factor: factor_9
HLA_B_18	factor_10	0.0100721	Genotype: HLA_B_18; Factor: factor_10
HLA_B_18	factor_11	0.121558	Genotype: HLA_B_18; Factor: factor_11
HLA_B_18	factor_12	0.0777485	Genotype: HLA_B_18; Factor: factor_12
HLA_B_18	factor_13	0.00225834	Genotype: HLA_B_18; Factor: factor_13
HLA_B_18	factor_14	-0.0234073	Genotype: HLA_B_18; Factor: factor_14
HLA_B_18	factor_15	0.12832	Genotype: HLA_B_18; Factor: factor_15
HLA_B_18	factor_16	-0.00887031	Genotype: HLA_B_18; Factor: factor_16
HLA_B_18	factor_17	-0.0778408	Genotype: HLA_B_18; Factor: factor_17
HLA_B_18	factor_18	0.089572	Genotype: HLA_B_18; Factor: factor_18
HLA_B_18	factor_19	-0.0914124	Genotype: HLA_B_18; Factor: factor_19
HLA_B_18	factor_20	-0.00573546	Genotype: HLA_B_18; Factor: factor_20
HLA_B_18	factor_21	0.0427528	Genotype: HLA_B_18; Factor: factor_21
HLA_B_18	factor_22	0.114505	Genotype: HLA_B_18; Factor: factor_22
HLA_B_18	factor_23	-0.0677881	Genotype: HLA_B_18; Factor: factor_23
HLA_B_18	factor_24	0.059745	Genotype: HLA_B_18; Factor: factor_24
HLA_B_1801	factor_1	-0.015278	Genotype: HLA_B_1801; Factor: factor_1
HLA_B_1801	factor_2	0.0223945	Genotype: HLA_B_1801; Factor: factor_2
HLA_B_1801	factor_3	-0.00859437	Genotype: HLA_B_1801; Factor: factor_3
HLA_B_1801	factor_4	0.0898546	Genotype: HLA_B_1801; Factor: factor_4
HLA_B_1801	factor_5	0.0114213	Genotype: HLA_B_1801; Factor: factor_5
HLA_B_1801	factor_6	0.0331514	Genotype: HLA_B_1801; Factor: factor_6
HLA_B_1801	factor_7	-0.0245388	Genotype: HLA_B_1801; Factor: factor_7
HLA_B_1801	factor_8	-0.0668854	Genotype: HLA_B_1801; Factor: factor_8
HLA_B_1801	factor_9	0.0221229	Genotype: HLA_B_1801; Factor: factor_9
HLA_B_1801	factor_10	0.00906149	Genotype: HLA_B_1801; Factor: factor_10
HLA_B_1801	factor_11	0.121453	Genotype: HLA_B_1801; Factor: factor_11
HLA_B_1801	factor_12	0.078663	Genotype: HLA_B_1801; Factor: factor_12
HLA_B_1801	factor_13	0.00201551	Genotype: HLA_B_1801; Factor: factor_13
HLA_B_1801	factor_14	-0.0227072	Genotype: HLA_B_1801; Factor: factor_14
HLA_B_1801	factor_15	0.12817	Genotype: HLA_B_1801; Factor: factor_15
HLA_B_1801	factor_16	-0.00810101	Genotype: HLA_B_1801; Factor: factor_16
HLA_B_1801	factor_17	-0.0766585	Genotype: HLA_B_1801; Factor: factor_17
HLA_B_1801	factor_18	0.0900575	Genotype: HLA_B_1801; Factor: factor_18
HLA_B_1801	factor_19	-0.0921942	Genotype: HLA_B_1801; Factor: factor_19
HLA_B_1801	factor_20	-0.00478234	Genotype: HLA_B_1801; Factor: factor_20
HLA_B_1801	factor_21	0.0429072	Genotype: HLA_B_1801; Factor: factor_21
HLA_B_1801	factor_22	0.114956	Genotype: HLA_B_1801; Factor: factor_22
HLA_B_1801	factor_23	-0.0667377	Genotype: HLA_B_1801; Factor: factor_23
HLA_B_1801	factor_24	0.060466	Genotype: HLA_B_1801; Factor: factor_24
HLA_B_27	factor_1	-0.00731099	Genotype: HLA_B_27; Factor: factor_1
HLA_B_27	factor_2	0.0374565	Genotype: HLA_B_27; Factor: factor_2
HLA_B_27	factor_3	0.0332871	Genotype: HLA_B_27; Factor: factor_3
HLA_B_27	factor_4	-0.101234	Genotype: HLA_B_27; Factor: factor_4
HLA_B_27	factor_5	-0.0949113	Genotype: HLA_B_27; Factor: factor_5
HLA_B_27	factor_6	0.0303162	Genotype: HLA_B_27; Factor: factor_6
HLA_B_27	factor_7	0.0240908	Genotype: HLA_B_27; Factor: factor_7
HLA_B_27	factor_8	-0.082697	Genotype: HLA_B_27; Factor: factor_8
HLA_B_27	factor_9	-0.0788507	Genotype: HLA_B_27; Factor: factor_9
HLA_B_27	factor_10	-0.0737863	Genotype: HLA_B_27; Factor: factor_10
HLA_B_27	factor_11	0.0172243	Genotype: HLA_B_27; Factor: factor_11
HLA_B_27	factor_12	-0.0607122	Genotype: HLA_B_27; Factor: factor_12
HLA_B_27	factor_13	-0.11669	Genotype: HLA_B_27; Factor: factor_13
HLA_B_27	factor_14	-0.121495	Genotype: HLA_B_27; Factor: factor_14
HLA_B_27	factor_15	0.0553208	Genotype: HLA_B_27; Factor: factor_15
HLA_B_27	factor_16	0.0802674	Genotype: HLA_B_27; Factor: factor_16
HLA_B_27	factor_17	0.00336705	Genotype: HLA_B_27; Factor: factor_17
HLA_B_27	factor_18	-0.136011	Genotype: HLA_B_27; Factor: factor_18
HLA_B_27	factor_19	-0.023208	Genotype: HLA_B_27; Factor: factor_19
HLA_B_27	factor_20	0.102291	Genotype: HLA_B_27; Factor: factor_20
HLA_B_27	factor_21	0.0161779	Genotype: HLA_B_27; Factor: factor_21
HLA_B_27	factor_22	0.0559644	Genotype: HLA_B_27; Factor: factor_22
HLA_B_27	factor_23	0.0949514	Genotype: HLA_B_27; Factor: factor_23
HLA_B_27	factor_24	0.064839	Genotype: HLA_B_27; Factor: factor_24
HLA_B_2705	factor_1	-0.124326	Genotype: HLA_B_2705; Factor: factor_1
HLA_B_2705	factor_2	-0.112789	Genotype: HLA_B_2705; Factor: factor_2
HLA_B_2705	factor_3	0.147978	Genotype: HLA_B_2705; Factor: factor_3
HLA_B_2705	factor_4	0.0794453	Genotype: HLA_B_2705; Factor: factor_4
HLA_B_2705	factor_5	0.0417494	Genotype: HLA_B_2705; Factor: factor_5
HLA_B_2705	factor_6	-0.0718831	Genotype: HLA_B_2705; Factor: factor_6
HLA_B_2705	factor_7	0.0353257	Genotype: HLA_B_2705; Factor: factor_7
HLA_B_2705	factor_8	-0.113219	Genotype: HLA_B_2705; Factor: factor_8
HLA_B_2705	factor_9	0.175589	Genotype: HLA_B_2705; Factor: factor_9
HLA_B_2705	factor_10	0.130035	Genotype: HLA_B_2705; Factor: factor_10
HLA_B_2705	factor_11	-0.178746	Genotype: HLA_B_2705; Factor: factor_11
HLA_B_2705	factor_12	0.0484712	Genotype: HLA_B_2705; Factor: factor_12
HLA_B_2705	factor_13	-0.238086	Genotype: HLA_B_2705; Factor: factor_13
HLA_B_2705	factor_14	-0.0967492	Genotype: HLA_B_2705; Factor: factor_14
HLA_B_2705	factor_15	0.0123301	Genotype: HLA_B_2705; Factor: factor_15
HLA_B_2705	factor_16	0.106236	Genotype: HLA_B_2705; Factor: factor_16
HLA_B_2705	factor_17	-0.0622545	Genotype: HLA_B_2705; Factor: factor_17
HLA_B_2705	factor_18	0.111481	Genotype: HLA_B_2705; Factor: factor_18
HLA_B_2705	factor_19	0.0833093	Genotype: HLA_B_2705; Factor: factor_19
HLA_B_2705	factor_20	0.0243659	Genotype: HLA_B_2705; Factor: factor_20
HLA_B_2705	factor_21	0.12707	Genotype: HLA_B_2705; Factor: factor_21
HLA_B_2705	factor_22	-0.0259737	Genotype: HLA_B_2705; Factor: factor_22
HLA_B_2705	factor_23	0.149062	Genotype: HLA_B_2705; Factor: factor_23
HLA_B_2705	factor_24	-0.029125	Genotype: HLA_B_2705; Factor: factor_24
HLA_B_35	factor_1	-0.0521379	Genotype: HLA_B_35; Factor: factor_1
HLA_B_35	factor_2	-0.18124	Genotype: HLA_B_35; Factor: factor_2
HLA_B_35	factor_3	-0.0400514	Genotype: HLA_B_35; Factor: factor_3
HLA_B_35	factor_4	0.0730947	Genotype: HLA_B_35; Factor: factor_4
HLA_B_35	factor_5	0.0974444	Genotype: HLA_B_35; Factor: factor_5
HLA_B_35	factor_6	-0.0696614	Genotype: HLA_B_35; Factor: factor_6
HLA_B_35	factor_7	0.183101	Genotype: HLA_B_35; Factor: factor_7
HLA_B_35	factor_8	0.0681109	Genotype: HLA_B_35; Factor: factor_8
HLA_B_35	factor_9	0.0150585	Genotype: HLA_B_35; Factor: factor_9
HLA_B_35	factor_10	0.103764	Genotype: HLA_B_35; Factor: factor_10
HLA_B_35	factor_11	-0.0775425	Genotype: HLA_B_35; Factor: factor_11
HLA_B_35	factor_12	-0.165	Genotype: HLA_B_35; Factor: factor_12
HLA_B_35	factor_13	-0.0204593	Genotype: HLA_B_35; Factor: factor_13
HLA_B_35	factor_14	0.00487595	Genotype: HLA_B_35; Factor: factor_14
HLA_B_35	factor_15	0.0885573	Genotype: HLA_B_35; Factor: factor_15
HLA_B_35	factor_16	-0.101558	Genotype: HLA_B_35; Factor: factor_16
HLA_B_35	factor_17	-0.141093	Genotype: HLA_B_35; Factor: factor_17
HLA_B_35	factor_18	0.155631	Genotype: HLA_B_35; Factor: factor_18
HLA_B_35	factor_19	0.00583066	Genotype: HLA_B_35; Factor: factor_19
HLA_B_35	factor_20	0.249898	Genotype: HLA_B_35; Factor: factor_20
HLA_B_35	factor_21	0.0483973	Genotype: HLA_B_35; Factor: factor_21
HLA_B_35	factor_22	0.213913	Genotype: HLA_B_35; Factor: factor_22
HLA_B_35	factor_23	-0.0677217	Genotype: HLA_B_35; Factor: factor_23
HLA_B_35	factor_24	-0.0639442	Genotype: HLA_B_35; Factor: factor_24
HLA_B_3501	factor_1	-0.076557	Genotype: HLA_B_3501; Factor: factor_1
HLA_B_3501	factor_2	-0.15156	Genotype: HLA_B_3501; Factor: factor_2
HLA_B_3501	factor_3	0.0872985	Genotype: HLA_B_3501; Factor: factor_3
HLA_B_3501	factor_4	0.0215164	Genotype: HLA_B_3501; Factor: factor_4
HLA_B_3501	factor_5	0.14414	Genotype: HLA_B_3501; Factor: factor_5
HLA_B_3501	factor_6	-0.132442	Genotype: HLA_B_3501; Factor: factor_6
HLA_B_3501	factor_7	0.117301	Genotype: HLA_B_3501; Factor: factor_7
HLA_B_3501	factor_8	0.0394376	Genotype: HLA_B_3501; Factor: factor_8
HLA_B_3501	factor_9	0.0151574	Genotype: HLA_B_3501; Factor: factor_9
HLA_B_3501	factor_10	0.119254	Genotype: HLA_B_3501; Factor: factor_10
HLA_B_3501	factor_11	-0.0419118	Genotype: HLA_B_3501; Factor: factor_11
HLA_B_3501	factor_12	-0.114135	Genotype: HLA_B_3501; Factor: factor_12
HLA_B_3501	factor_13	-0.108541	Genotype: HLA_B_3501; Factor: factor_13
HLA_B_3501	factor_14	0.0211156	Genotype: HLA_B_3501; Factor: factor_14
HLA_B_3501	factor_15	0.142013	Genotype: HLA_B_3501; Factor: factor_15
HLA_B_3501	factor_16	-0.190485	Genotype: HLA_B_3501; Factor: factor_16
HLA_B_3501	factor_17	-0.147834	Genotype: HLA_B_3501; Factor: factor_17
HLA_B_3501	factor_18	0.0931725	Genotype: HLA_B_3501; Factor: factor_18
HLA_B_3501	factor_19	-0.0488215	Genotype: HLA_B_3501; Factor: factor_19
HLA_B_3501	factor_20	0.133166	Genotype: HLA_B_3501; Factor: factor_20
HLA_B_3501	factor_21	0.0766182	Genotype: HLA_B_3501; Factor: factor_21
HLA_B_3501	factor_22	0.173671	Genotype: HLA_B_3501; Factor: factor_22
HLA_B_3501	factor_23	-0.0255603	Genotype: HLA_B_3501; Factor: factor_23
HLA_B_3501	factor_24	0.047719	Genotype: HLA_B_3501; Factor: factor_24
HLA_B_37	factor_1	-0.109244	Genotype: HLA_B_37; Factor: factor_1
HLA_B_37	factor_2	-0.0534324	Genotype: HLA_B_37; Factor: factor_2
HLA_B_37	factor_3	-0.101909	Genotype: HLA_B_37; Factor: factor_3
HLA_B_37	factor_4	0.00109218	Genotype: HLA_B_37; Factor: factor_4
HLA_B_37	factor_5	0.0207471	Genotype: HLA_B_37; Factor: factor_5
HLA_B_37	factor_6	-0.102148	Genotype: HLA_B_37; Factor: factor_6
HLA_B_37	factor_7	0.00512281	Genotype: HLA_B_37; Factor: factor_7
HLA_B_37	factor_8	-0.178712	Genotype: HLA_B_37; Factor: factor_8
HLA_B_37	factor_9	0.00391104	Genotype: HLA_B_37; Factor: factor_9
HLA_B_37	factor_10	-0.117314	Genotype: HLA_B_37; Factor: factor_10
HLA_B_37	factor_11	-0.148727	Genotype: HLA_B_37; Factor: factor_11
HLA_B_37	factor_12	-0.0319556	Genotype: HLA_B_37; Factor: factor_12
HLA_B_37	factor_13	-0.162953	Genotype: HLA_B_37; Factor: factor_13
HLA_B_37	factor_14	0.0592949	Genotype: HLA_B_37; Factor: factor_14
HLA_B_37	factor_15	-0.0148745	Genotype: HLA_B_37; Factor: factor_15
HLA_B_37	factor_16	0.00675412	Genotype: HLA_B_37; Factor: factor_16
HLA_B_37	factor_17	0.100325	Genotype: HLA_B_37; Factor: factor_17
HLA_B_37	factor_18	0.11581	Genotype: HLA_B_37; Factor: factor_18
HLA_B_37	factor_19	0.156606	Genotype: HLA_B_37; Factor: factor_19
HLA_B_37	factor_20	-0.082056	Genotype: HLA_B_37; Factor: factor_20
HLA_B_37	factor_21	-0.0413072	Genotype: HLA_B_37; Factor: factor_21
HLA_B_37	factor_22	0.0224453	Genotype: HLA_B_37; Factor: factor_22
HLA_B_37	factor_23	0.112048	Genotype: HLA_B_37; Factor: factor_23
HLA_B_37	factor_24	0.0426346	Genotype: HLA_B_37; Factor: factor_24
HLA_B_3701	factor_1	-0.109244	Genotype: HLA_B_3701; Factor: factor_1
HLA_B_3701	factor_2	-0.0534324	Genotype: HLA_B_3701; Factor: factor_2
HLA_B_3701	factor_3	-0.101909	Genotype: HLA_B_3701; Factor: factor_3
HLA_B_3701	factor_4	0.00109218	Genotype: HLA_B_3701; Factor: factor_4
HLA_B_3701	factor_5	0.0207471	Genotype: HLA_B_3701; Factor: factor_5
HLA_B_3701	factor_6	-0.102148	Genotype: HLA_B_3701; Factor: factor_6
HLA_B_3701	factor_7	0.00512281	Genotype: HLA_B_3701; Factor: factor_7
HLA_B_3701	factor_8	-0.178712	Genotype: HLA_B_3701; Factor: factor_8
HLA_B_3701	factor_9	0.00391104	Genotype: HLA_B_3701; Factor: factor_9
HLA_B_3701	factor_10	-0.117314	Genotype: HLA_B_3701; Factor: factor_10
HLA_B_3701	factor_11	-0.148727	Genotype: HLA_B_3701; Factor: factor_11
HLA_B_3701	factor_12	-0.0319556	Genotype: HLA_B_3701; Factor: factor_12
HLA_B_3701	factor_13	-0.162953	Genotype: HLA_B_3701; Factor: factor_13
HLA_B_3701	factor_14	0.0592949	Genotype: HLA_B_3701; Factor: factor_14
HLA_B_3701	factor_15	-0.0148745	Genotype: HLA_B_3701; Factor: factor_15
HLA_B_3701	factor_16	0.00675412	Genotype: HLA_B_3701; Factor: factor_16
HLA_B_3701	factor_17	0.100325	Genotype: HLA_B_3701; Factor: factor_17
HLA_B_3701	factor_18	0.11581	Genotype: HLA_B_3701; Factor: factor_18
HLA_B_3701	factor_19	0.156606	Genotype: HLA_B_3701; Factor: factor_19
HLA_B_3701	factor_20	-0.082056	Genotype: HLA_B_3701; Factor: factor_20
HLA_B_3701	factor_21	-0.0413072	Genotype: HLA_B_3701; Factor: factor_21
HLA_B_3701	factor_22	0.0224453	Genotype: HLA_B_3701; Factor: factor_22
HLA_B_3701	factor_23	0.112048	Genotype: HLA_B_3701; Factor: factor_23
HLA_B_3701	factor_24	0.0426346	Genotype: HLA_B_3701; Factor: factor_24
HLA_B_40	factor_1	0.00957119	Genotype: HLA_B_40; Factor: factor_1
HLA_B_40	factor_2	-0.0272944	Genotype: HLA_B_40; Factor: factor_2
HLA_B_40	factor_3	0.0899235	Genotype: HLA_B_40; Factor: factor_3
HLA_B_40	factor_4	-0.111094	Genotype: HLA_B_40; Factor: factor_4
HLA_B_40	factor_5	-0.0630829	Genotype: HLA_B_40; Factor: factor_5
HLA_B_40	factor_6	0.0544282	Genotype: HLA_B_40; Factor: factor_6
HLA_B_40	factor_7	-0.018111	Genotype: HLA_B_40; Factor: factor_7
HLA_B_40	factor_8	0.265089	Genotype: HLA_B_40; Factor: factor_8
HLA_B_40	factor_9	0.0756206	Genotype: HLA_B_40; Factor: factor_9
HLA_B_40	factor_10	0.0429822	Genotype: HLA_B_40; Factor: factor_10
HLA_B_40	factor_11	-0.0607919	Genotype: HLA_B_40; Factor: factor_11
HLA_B_40	factor_12	0.0286315	Genotype: HLA_B_40; Factor: factor_12
HLA_B_40	factor_13	0.0212327	Genotype: HLA_B_40; Factor: factor_13
HLA_B_40	factor_14	0.00310206	Genotype: HLA_B_40; Factor: factor_14
HLA_B_40	factor_15	-0.0311968	Genotype: HLA_B_40; Factor: factor_15
HLA_B_40	factor_16	0.0442362	Genotype: HLA_B_40; Factor: factor_16
HLA_B_40	factor_17	0.0283053	Genotype: HLA_B_40; Factor: factor_17
HLA_B_40	factor_18	-0.0122777	Genotype: HLA_B_40; Factor: factor_18
HLA_B_40	factor_19	0.0541313	Genotype: HLA_B_40; Factor: factor_19
HLA_B_40	factor_20	0.118018	Genotype: HLA_B_40; Factor: factor_20
HLA_B_40	factor_21	0.160971	Genotype: HLA_B_40; Factor: factor_21
HLA_B_40	factor_22	-0.266019	Genotype: HLA_B_40; Factor: factor_22
HLA_B_40	factor_23	-0.0594779	Genotype: HLA_B_40; Factor: factor_23
HLA_B_40	factor_24	0.0116841	Genotype: HLA_B_40; Factor: factor_24
HLA_B_4001	factor_1	0.0163967	Genotype: HLA_B_4001; Factor: factor_1
HLA_B_4001	factor_2	-0.0652489	Genotype: HLA_B_4001; Factor: factor_2
HLA_B_4001	factor_3	0.0188813	Genotype: HLA_B_4001; Factor: factor_3
HLA_B_4001	factor_4	-0.052561	Genotype: HLA_B_4001; Factor: factor_4
HLA_B_4001	factor_5	-0.0266951	Genotype: HLA_B_4001; Factor: factor_5
HLA_B_4001	factor_6	0.00718974	Genotype: HLA_B_4001; Factor: factor_6
HLA_B_4001	factor_7	-0.0448471	Genotype: HLA_B_4001; Factor: factor_7
HLA_B_4001	factor_8	0.222075	Genotype: HLA_B_4001; Factor: factor_8
HLA_B_4001	factor_9	0.0804006	Genotype: HLA_B_4001; Factor: factor_9
HLA_B_4001	factor_10	0.0487879	Genotype: HLA_B_4001; Factor: factor_10
HLA_B_4001	factor_11	-0.00826194	Genotype: HLA_B_4001; Factor: factor_11
HLA_B_4001	factor_12	0.0673821	Genotype: HLA_B_4001; Factor: factor_12
HLA_B_4001	factor_13	0.0238501	Genotype: HLA_B_4001; Factor: factor_13
HLA_B_4001	factor_14	0.0478973	Genotype: HLA_B_4001; Factor: factor_14
HLA_B_4001	factor_15	-0.0445762	Genotype: HLA_B_4001; Factor: factor_15
HLA_B_4001	factor_16	0.0112184	Genotype: HLA_B_4001; Factor: factor_16
HLA_B_4001	factor_17	-0.0045373	Genotype: HLA_B_4001; Factor: factor_17
HLA_B_4001	factor_18	-0.0129533	Genotype: HLA_B_4001; Factor: factor_18
HLA_B_4001	factor_19	0.0816631	Genotype: HLA_B_4001; Factor: factor_19
HLA_B_4001	factor_20	0.123848	Genotype: HLA_B_4001; Factor: factor_20
HLA_B_4001	factor_21	0.0872068	Genotype: HLA_B_4001; Factor: factor_21
HLA_B_4001	factor_22	-0.264006	Genotype: HLA_B_4001; Factor: factor_22
HLA_B_4001	factor_23	0.0439235	Genotype: HLA_B_4001; Factor: factor_23
HLA_B_4001	factor_24	0.12273	Genotype: HLA_B_4001; Factor: factor_24
HLA_B_44	factor_1	-0.161731	Genotype: HLA_B_44; Factor: factor_1
HLA_B_44	factor_2	-0.104922	Genotype: HLA_B_44; Factor: factor_2
HLA_B_44	factor_3	0.133837	Genotype: HLA_B_44; Factor: factor_3
HLA_B_44	factor_4	0.156633	Genotype: HLA_B_44; Factor: factor_4
HLA_B_44	factor_5	0.218241	Genotype: HLA_B_44; Factor: factor_5
HLA_B_44	factor_6	-0.120416	Genotype: HLA_B_44; Factor: factor_6
HLA_B_44	factor_7	0.0958939	Genotype: HLA_B_44; Factor: factor_7
HLA_B_44	factor_8	0.00240741	Genotype: HLA_B_44; Factor: factor_8
HLA_B_44	factor_9	0.179879	Genotype: HLA_B_44; Factor: factor_9
HLA_B_44	factor_10	0.216599	Genotype: HLA_B_44; Factor: factor_10
HLA_B_44	factor_11	-0.219503	Genotype: HLA_B_44; Factor: factor_11
HLA_B_44	factor_12	-0.0634973	Genotype: HLA_B_44; Factor: factor_12
HLA_B_44	factor_13	0.067757	Genotype: HLA_B_44; Factor: factor_13
HLA_B_44	factor_14	0.100932	Genotype: HLA_B_44; Factor: factor_14
HLA_B_44	factor_15	-0.0867791	Genotype: HLA_B_44; Factor: factor_15
HLA_B_44	factor_16	0.0212696	Genotype: HLA_B_44; Factor: factor_16
HLA_B_44	factor_17	0.0652888	Genotype: HLA_B_44; Factor: factor_17
HLA_B_44	factor_18	-0.0799359	Genotype: HLA_B_44; Factor: factor_18
HLA_B_44	factor_19	-0.0282887	Genotype: HLA_B_44; Factor: factor_19
HLA_B_44	factor_20	-0.116608	Genotype: HLA_B_44; Factor: factor_20
HLA_B_44	factor_21	-0.110434	Genotype: HLA_B_44; Factor: factor_21
HLA_B_44	factor_22	-0.265379	Genotype: HLA_B_44; Factor: factor_22
HLA_B_44	factor_23	-0.0783583	Genotype: HLA_B_44; Factor: factor_23
HLA_B_44	factor_24	-0.247076	Genotype: HLA_B_44; Factor: factor_24
HLA_B_4402	factor_1	-0.0641897	Genotype: HLA_B_4402; Factor: factor_1
HLA_B_4402	factor_2	-0.0102139	Genotype: HLA_B_4402; Factor: factor_2
HLA_B_4402	factor_3	0.10521	Genotype: HLA_B_4402; Factor: factor_3
HLA_B_4402	factor_4	0.0906093	Genotype: HLA_B_4402; Factor: factor_4
HLA_B_4402	factor_5	0.179705	Genotype: HLA_B_4402; Factor: factor_5
HLA_B_4402	factor_6	-0.0740495	Genotype: HLA_B_4402; Factor: factor_6
HLA_B_4402	factor_7	0.0367351	Genotype: HLA_B_4402; Factor: factor_7
HLA_B_4402	factor_8	-0.0682582	Genotype: HLA_B_4402; Factor: factor_8
HLA_B_4402	factor_9	0.0954349	Genotype: HLA_B_4402; Factor: factor_9
HLA_B_4402	factor_10	0.108785	Genotype: HLA_B_4402; Factor: factor_10
HLA_B_4402	factor_11	-0.251674	Genotype: HLA_B_4402; Factor: factor_11
HLA_B_4402	factor_12	-0.0308343	Genotype: HLA_B_4402; Factor: factor_12
HLA_B_4402	factor_13	0.0773773	Genotype: HLA_B_4402; Factor: factor_13
HLA_B_4402	factor_14	0.0632282	Genotype: HLA_B_4402; Factor: factor_14
HLA_B_4402	factor_15	-0.130951	Genotype: HLA_B_4402; Factor: factor_15
HLA_B_4402	factor_16	0.0221528	Genotype: HLA_B_4402; Factor: factor_16
HLA_B_4402	factor_17	0.0794197	Genotype: HLA_B_4402; Factor: factor_17
HLA_B_4402	factor_18	-0.0614155	Genotype: HLA_B_4402; Factor: factor_18
HLA_B_4402	factor_19	0.0221349	Genotype: HLA_B_4402; Factor: factor_19
HLA_B_4402	factor_20	-0.0776238	Genotype: HLA_B_4402; Factor: factor_20
HLA_B_4402	factor_21	-0.0216557	Genotype: HLA_B_4402; Factor: factor_21
HLA_B_4402	factor_22	-0.215148	Genotype: HLA_B_4402; Factor: factor_22
HLA_B_4402	factor_23	-0.0766745	Genotype: HLA_B_4402; Factor: factor_23
HLA_B_4402	factor_24	-0.200158	Genotype: HLA_B_4402; Factor: factor_24
HLA_B_4403	factor_1	-0.152365	Genotype: HLA_B_4403; Factor: factor_1
HLA_B_4403	factor_2	-0.144688	Genotype: HLA_B_4403; Factor: factor_2
HLA_B_4403	factor_3	0.0680435	Genotype: HLA_B_4403; Factor: factor_3
HLA_B_4403	factor_4	0.127982	Genotype: HLA_B_4403; Factor: factor_4
HLA_B_4403	factor_5	0.111524	Genotype: HLA_B_4403; Factor: factor_5
HLA_B_4403	factor_6	-0.115539	Genotype: HLA_B_4403; Factor: factor_6
HLA_B_4403	factor_7	0.104095	Genotype: HLA_B_4403; Factor: factor_7
HLA_B_4403	factor_8	0.078569	Genotype: HLA_B_4403; Factor: factor_8
HLA_B_4403	factor_9	0.179657	Genotype: HLA_B_4403; Factor: factor_9
HLA_B_4403	factor_10	0.25315	Genotype: HLA_B_4403; Factor: factor_10
HLA_B_4403	factor_11	0.0557302	Genotype: HLA_B_4403; Factor: factor_11
HLA_B_4403	factor_12	-0.0718226	Genotype: HLA_B_4403; Factor: factor_12
HLA_B_4403	factor_13	0.00662019	Genotype: HLA_B_4403; Factor: factor_13
HLA_B_4403	factor_14	0.0951385	Genotype: HLA_B_4403; Factor: factor_14
HLA_B_4403	factor_15	0.059028	Genotype: HLA_B_4403; Factor: factor_15
HLA_B_4403	factor_16	0.0128274	Genotype: HLA_B_4403; Factor: factor_16
HLA_B_4403	factor_17	-0.0307261	Genotype: HLA_B_4403; Factor: factor_17
HLA_B_4403	factor_18	-0.0763703	Genotype: HLA_B_4403; Factor: factor_18
HLA_B_4403	factor_19	-0.10097	Genotype: HLA_B_4403; Factor: factor_19
HLA_B_4403	factor_20	-0.0674368	Genotype: HLA_B_4403; Factor: factor_20
HLA_B_4403	factor_21	-0.191571	Genotype: HLA_B_4403; Factor: factor_21
HLA_B_4403	factor_22	-0.12414	Genotype: HLA_B_4403; Factor: factor_22
HLA_B_4403	factor_23	-0.00729922	Genotype: HLA_B_4403; Factor: factor_23
HLA_B_4403	factor_24	-0.133546	Genotype: HLA_B_4403; Factor: factor_24
HLA_B_45	factor_1	0.0354674	Genotype: HLA_B_45; Factor: factor_1
HLA_B_45	factor_2	-0.00507962	Genotype: HLA_B_45; Factor: factor_2
HLA_B_45	factor_3	-0.0647862	Genotype: HLA_B_45; Factor: factor_3
HLA_B_45	factor_4	-0.0746269	Genotype: HLA_B_45; Factor: factor_4
HLA_B_45	factor_5	-0.0301757	Genotype: HLA_B_45; Factor: factor_5
HLA_B_45	factor_6	0.0553247	Genotype: HLA_B_45; Factor: factor_6
HLA_B_45	factor_7	-0.013661	Genotype: HLA_B_45; Factor: factor_7
[truncated: 2,489 more rows]

## Sheet: 5B_right
row	name	value	hgnc_symbol	entrezgene_id	gene_id	genotype_gene
HLA_DQA1_01	ENSG00000196735	0.918784	HLA-DQA1	3117	HLA-DQA1	Genotype: HLA_DQA1_01; Gene: HLA-DQA1
HLA_DRB1_15	ENSG00000198502	0.900502	HLA-DRB5	3127	HLA-DRB5	Genotype: HLA_DRB1_15; Gene: HLA-DRB5
HLA_DQA1_01	ENSG00000179344	0.891098	HLA-DQB1	3119	HLA-DQB1	Genotype: HLA_DQA1_01; Gene: HLA-DQB1
HLA_DRB1_1501	ENSG00000198502	0.829335	HLA-DRB5	3127	HLA-DRB5	Genotype: HLA_DRB1_1501; Gene: HLA-DRB5
HLA_DPB1_04	ENSG00000223865	0.816997	HLA-DPB1	3115	HLA-DPB1	Genotype: HLA_DPB1_04; Gene: HLA-DPB1
HLA_DPB1_0401	ENSG00000223865	0.812557	HLA-DPB1	3115	HLA-DPB1	Genotype: HLA_DPB1_0401; Gene: HLA-DPB1
HLA_A_03	ENSG00000204619	0.795266	PPP1R11	6992	PPP1R11	Genotype: HLA_A_03; Gene: PPP1R11
HLA_A_0301	ENSG00000204619	0.783955	PPP1R11	6992	PPP1R11	Genotype: HLA_A_0301; Gene: PPP1R11
HLA_DQA1_01	ENSG00000196126	0.781216	HLA-DRB1	3123	HLA-DRB1	Genotype: HLA_DQA1_01; Gene: HLA-DRB1
HLA_DRB1_15	ENSG00000196126	0.73167	HLA-DRB1	3123	HLA-DRB1	Genotype: HLA_DRB1_15; Gene: HLA-DRB1
HLA_DQB1_06	ENSG00000179344	0.713548	HLA-DQB1	3119	HLA-DQB1	Genotype: HLA_DQB1_06; Gene: HLA-DQB1
HLA_DRB1_1501	ENSG00000204287	0.699471	HLA-DRA	3122	HLA-DRA	Genotype: HLA_DRB1_1501; Gene: HLA-DRA
HLA_A_03	ENSG00000204642	0.686565	HLA-F	3134	HLA-F	Genotype: HLA_A_03; Gene: HLA-F
HLA_C_0702	ENSG00000204525	0.680376	HLA-C	3107	HLA-C	Genotype: HLA_C_0702; Gene: HLA-C
HLA_DRB1_15	ENSG00000204287	0.677932	HLA-DRA	3122	HLA-DRA	Genotype: HLA_DRB1_15; Gene: HLA-DRA
HLA_DQB1_06	ENSG00000196735	0.672838	HLA-DQA1	3117	HLA-DQA1	Genotype: HLA_DQB1_06; Gene: HLA-DQA1
HLA_DQA1_0102	ENSG00000198502	0.670681	HLA-DRB5	3127	HLA-DRB5	Genotype: HLA_DQA1_0102; Gene: HLA-DRB5
HLA_A_0301	ENSG00000204642	0.670509	HLA-F	3134	HLA-F	Genotype: HLA_A_0301; Gene: HLA-F
HLA_DPB1_02	ENSG00000240342	-0.670321	RPS2P5		RPS2P5	Genotype: HLA_DPB1_02; Gene: RPS2P5
HLA_DPB1_0201	ENSG00000240342	-0.670321	RPS2P5		RPS2P5	Genotype: HLA_DPB1_0201; Gene: RPS2P5
HLA_DQB1_0602	ENSG00000198502	0.664969	HLA-DRB5	3127	HLA-DRB5	Genotype: HLA_DQB1_0602; Gene: HLA-DRB5
HLA_DRB1_1501	ENSG00000196126	0.659047	HLA-DRB1	3123	HLA-DRB1	Genotype: HLA_DRB1_1501; Gene: HLA-DRB1
HLA_DRB1_1502	ENSG00000134056	-0.658056	MRPS36	92259	MRPS36	Genotype: HLA_DRB1_1502; Gene: MRPS36
HLA_DPB1_02	ENSG00000197006	-0.643778	METTL9	51108	METTL9	Genotype: HLA_DPB1_02; Gene: METTL9
HLA_DPB1_0201	ENSG00000197006	-0.643778	METTL9	51108	METTL9	Genotype: HLA_DPB1_0201; Gene: METTL9
HLA_DQA1_03	ENSG00000196735	-0.63811	HLA-DQA1	3117	HLA-DQA1	Genotype: HLA_DQA1_03; Gene: HLA-DQA1
HLA_DQA1_0301	ENSG00000196735	-0.63811	HLA-DQA1	3117	HLA-DQA1	Genotype: HLA_DQA1_0301; Gene: HLA-DQA1
HLA_B_0702	ENSG00000198563	0.635749	DDX39B	7919	DDX39B	Genotype: HLA_B_0702; Gene: DDX39B
HLA_DRB1_11	ENSG00000170892	-0.632375	TSEN34	79042	TSEN34	Genotype: HLA_DRB1_11; Gene: TSEN34
HLA_B_0801	ENSG00000213719	-0.63227	CLIC1	1192	CLIC1	Genotype: HLA_B_0801; Gene: CLIC1
HLA_DPB1_0401	ENSG00000204231	0.620153	RXRB	6257	RXRB	Genotype: HLA_DPB1_0401; Gene: RXRB
HLA_DRB1_0801	ENSG00000268790	-0.619661			ENSG00000268790	Genotype: HLA_DRB1_0801; Gene: ENSG00000268790
HLA_DQA1_0102	ENSG00000196126	0.612746	HLA-DRB1	3123	HLA-DRB1	Genotype: HLA_DQA1_0102; Gene: HLA-DRB1
HLA_A_03	ENSG00000206503	0.611578	HLA-A	3105	HLA-A	Genotype: HLA_A_03; Gene: HLA-A
HLA_B_07	ENSG00000198563	0.610284	DDX39B	7919	DDX39B	Genotype: HLA_B_07; Gene: DDX39B
HLA_B_07	ENSG00000204520	0.609213	MICA	100507436	MICA	Genotype: HLA_B_07; Gene: MICA
HLA_DQA1_03	ENSG00000179344	-0.6078	HLA-DQB1	3119	HLA-DQB1	Genotype: HLA_DQA1_03; Gene: HLA-DQB1
HLA_DQA1_0301	ENSG00000179344	-0.6078	HLA-DQB1	3119	HLA-DQB1	Genotype: HLA_DQA1_0301; Gene: HLA-DQB1
HLA_DQA1_0102	ENSG00000196735	0.601956	HLA-DQA1	3117	HLA-DQA1	Genotype: HLA_DQA1_0102; Gene: HLA-DQA1
HLA_DRB1_11	ENSG00000277117	-0.60194		102723996	ENSG00000277117	Genotype: HLA_DRB1_11; Gene: ENSG00000277117
HLA_B_0702	ENSG00000204525	0.600843	HLA-C	3107	HLA-C	Genotype: HLA_B_0702; Gene: HLA-C
HLA_A_0301	ENSG00000206503	0.597064	HLA-A	3105	HLA-A	Genotype: HLA_A_0301; Gene: HLA-A
HLA_DRB1_1501	ENSG00000204389	0.5952	HSPA1A	3303	HSPA1A	Genotype: HLA_DRB1_1501; Gene: HSPA1A
HLA_B_0702	ENSG00000204520	0.587735	MICA	100507436	MICA	Genotype: HLA_B_0702; Gene: MICA
HLA_B_07	ENSG00000204525	0.586108	HLA-C	3107	HLA-C	Genotype: HLA_B_07; Gene: HLA-C
HLA_DQB1_03	ENSG00000196735	-0.579671	HLA-DQA1	3117	HLA-DQA1	Genotype: HLA_DQB1_03; Gene: HLA-DQA1
HLA_DQA1_01	ENSG00000198502	0.573882	HLA-DRB5	3127	HLA-DRB5	Genotype: HLA_DQA1_01; Gene: HLA-DRB5
HLA_DQA1_0102	ENSG00000179344	0.567791	HLA-DQB1	3119	HLA-DQB1	Genotype: HLA_DQA1_0102; Gene: HLA-DQB1
HLA_C_0702	ENSG00000198563	0.567598	DDX39B	7919	DDX39B	Genotype: HLA_C_0702; Gene: DDX39B
HLA_C_0403	ENSG00000275464	-0.561394		102724159	ENSG00000275464	Genotype: HLA_C_0403; Gene: ENSG00000275464
HLA_DRB1_1202	ENSG00000275464	-0.561394		102724159	ENSG00000275464	Genotype: HLA_DRB1_1202; Gene: ENSG00000275464
HLA_DRB1_1501	ENSG00000204304	0.560716	PBX2	5089	PBX2	Genotype: HLA_DRB1_1501; Gene: PBX2
HLA_DQB1_0602	ENSG00000204287	0.560293	HLA-DRA	3122	HLA-DRA	Genotype: HLA_DQB1_0602; Gene: HLA-DRA
HLA_DPB1_02	ENSG00000143374	-0.559411	TARS2	80222	TARS2	Genotype: HLA_DPB1_02; Gene: TARS2
HLA_DPB1_0201	ENSG00000143374	-0.559411	TARS2	80222	TARS2	Genotype: HLA_DPB1_0201; Gene: TARS2
HLA_C_17	ENSG00000260097	-0.556417	SPDYE6	729597	SPDYE6	Genotype: HLA_C_17; Gene: SPDYE6
HLA_C_1701	ENSG00000260097	-0.556417	SPDYE6	729597	SPDYE6	Genotype: HLA_C_1701; Gene: SPDYE6
HLA_C_06	ENSG00000204348	-0.554618	DXO	1797	DXO	Genotype: HLA_C_06; Gene: DXO
HLA_C_0602	ENSG00000204348	-0.554618	DXO	1797	DXO	Genotype: HLA_C_0602; Gene: DXO
HLA_DQB1_0201	ENSG00000213719	-0.55305	CLIC1	1192	CLIC1	Genotype: HLA_DQB1_0201; Gene: CLIC1
HLA_B_57	ENSG00000204348	-0.547942	DXO	1797	DXO	Genotype: HLA_B_57; Gene: DXO
HLA_DPB1_04	ENSG00000204231	0.547719	RXRB	6257	RXRB	Genotype: HLA_DPB1_04; Gene: RXRB
HLA_DRB1_11	ENSG00000078399	-0.547471	HOXA9	3205	HOXA9	Genotype: HLA_DRB1_11; Gene: HOXA9
HLA_B_5601	ENSG00000204421	-0.546719	LY6G6C	80740	LY6G6C	Genotype: HLA_B_5601; Gene: LY6G6C
HLA_DPB1_02	ENSG00000161905	0.545672	ALOX15	246	ALOX15	Genotype: HLA_DPB1_02; Gene: ALOX15
HLA_DPB1_0201	ENSG00000161905	0.545672	ALOX15	246	ALOX15	Genotype: HLA_DPB1_0201; Gene: ALOX15
HLA_DQB1_0602	ENSG00000196126	0.544782	HLA-DRB1	3123	HLA-DRB1	Genotype: HLA_DQB1_0602; Gene: HLA-DRB1
HLA_DQB1_06	ENSG00000204287	0.544309	HLA-DRA	3122	HLA-DRA	Genotype: HLA_DQB1_06; Gene: HLA-DRA
HLA_DPA1_0202	ENSG00000205238	-0.544016	SPDYE2	441273	SPDYE2	Genotype: HLA_DPA1_0202; Gene: SPDYE2
HLA_DPB1_0401	ENSG00000136866	-0.541043	ZFP37	7539	ZFP37	Genotype: HLA_DPB1_0401; Gene: ZFP37
HLA_B_2705	ENSG00000248527	-0.539108	MTATP6P1		MTATP6P1	Genotype: HLA_B_2705; Gene: MTATP6P1
HLA_DQB1_03	ENSG00000179344	-0.537884	HLA-DQB1	3119	HLA-DQB1	Genotype: HLA_DQB1_03; Gene: HLA-DQB1
HLA_C_0702	ENSG00000204539	0.537847	CDSN	1041	CDSN	Genotype: HLA_C_0702; Gene: CDSN
HLA_DRB1_04	ENSG00000196735	-0.53523	HLA-DQA1	3117	HLA-DQA1	Genotype: HLA_DRB1_04; Gene: HLA-DQA1
HLA_DQB1_06	ENSG00000196126	0.534363	HLA-DRB1	3123	HLA-DRB1	Genotype: HLA_DQB1_06; Gene: HLA-DRB1
HLA_DPB1_10	ENSG00000101474	0.528999	APMAP	57136	APMAP	Genotype: HLA_DPB1_10; Gene: APMAP
HLA_DPB1_1001	ENSG00000101474	0.528999	APMAP	57136	APMAP	Genotype: HLA_DPB1_1001; Gene: APMAP
HLA_DPB1_02	ENSG00000144785	-0.528589			ENSG00000144785	Genotype: HLA_DPB1_02; Gene: ENSG00000144785
HLA_DPB1_0201	ENSG00000144785	-0.528589			ENSG00000144785	Genotype: HLA_DPB1_0201; Gene: ENSG00000144785
HLA_B_08	ENSG00000204351	0.527513	SKIC2	6499	SKIC2	Genotype: HLA_B_08; Gene: SKIC2
HLA_DQB1_0602	ENSG00000204304	0.526152	PBX2	5089	PBX2	Genotype: HLA_DQB1_0602; Gene: PBX2
HLA_DQA1_0102	ENSG00000204287	0.525418	HLA-DRA	3122	HLA-DRA	Genotype: HLA_DQA1_0102; Gene: HLA-DRA
HLA_DPB1_04	ENSG00000278299	-0.523973	TBC1D3C	414060	TBC1D3C	Genotype: HLA_DPB1_04; Gene: TBC1D3C
HLA_B_0801	ENSG00000204351	0.522941	SKIC2	6499	SKIC2	Genotype: HLA_B_0801; Gene: SKIC2
HLA_DPB1_10	ENSG00000105552	0.522838	BCAT2	587	BCAT2	Genotype: HLA_DPB1_10; Gene: BCAT2
HLA_DPB1_1001	ENSG00000105552	0.522838	BCAT2	587	BCAT2	Genotype: HLA_DPB1_1001; Gene: BCAT2
HLA_DRB1_11	ENSG00000253293	-0.522247	HOXA10	3206	HOXA10	Genotype: HLA_DRB1_11; Gene: HOXA10
HLA_DPB1_04	ENSG00000113763	0.520484	UNC5A	90249	UNC5A	Genotype: HLA_DPB1_04; Gene: UNC5A
HLA_DRB1_03	ENSG00000213719	-0.520426	CLIC1	1192	CLIC1	Genotype: HLA_DRB1_03; Gene: CLIC1
HLA_C_07	ENSG00000204525	0.520095	HLA-C	3107	HLA-C	Genotype: HLA_C_07; Gene: HLA-C
HLA_DRB1_0301	ENSG00000213719	-0.520002	CLIC1	1192	CLIC1	Genotype: HLA_DRB1_0301; Gene: CLIC1
HLA_A_01	ENSG00000146112	-0.519266	PPP1R18	170954	PPP1R18	Genotype: HLA_A_01; Gene: PPP1R18
HLA_A_0101	ENSG00000146112	-0.519266	PPP1R18	170954	PPP1R18	Genotype: HLA_A_0101; Gene: PPP1R18
HLA_C_0401	ENSG00000204539	0.518905	CDSN	1041	CDSN	Genotype: HLA_C_0401; Gene: CDSN
HLA_C_0702	ENSG00000204520	0.518493	MICA	100507436	MICA	Genotype: HLA_C_0702; Gene: MICA
HLA_DPB1_0401	ENSG00000113763	0.518174	UNC5A	90249	UNC5A	Genotype: HLA_DPB1_0401; Gene: UNC5A
HLA_DPB1_0401	ENSG00000205358	0.517626	MT1H	4496	MT1H	Genotype: HLA_DPB1_0401; Gene: MT1H
HLA_B_0702	ENSG00000204469	0.517295	PRRC2A	7916	PRRC2A	Genotype: HLA_B_0702; Gene: PRRC2A
HLA_DPB1_04	ENSG00000183688	0.515993	RFLNB	359845	RFLNB	Genotype: HLA_DPB1_04; Gene: RFLNB
HLA_DRB1_15	ENSG00000221988	0.515167	PPT2	9374	PPT2	Genotype: HLA_DRB1_15; Gene: PPT2
HLA_DPB1_04	ENSG00000204179	-0.512558	PTPN20	26095	PTPN20	Genotype: HLA_DPB1_04; Gene: PTPN20
HLA_DQB1_05	ENSG00000196735	0.511047	HLA-DQA1	3117	HLA-DQA1	Genotype: HLA_DQB1_05; Gene: HLA-DQA1
HLA_B_08	ENSG00000213719	-0.508173	CLIC1	1192	CLIC1	Genotype: HLA_B_08; Gene: CLIC1
HLA_DRB1_07	ENSG00000204348	-0.507893	DXO	1797	DXO	Genotype: HLA_DRB1_07; Gene: DXO
HLA_DRB1_15	ENSG00000196735	0.506811	HLA-DQA1	3117	HLA-DQA1	Genotype: HLA_DRB1_15; Gene: HLA-DQA1
HLA_B_07	ENSG00000204469	0.505991	PRRC2A	7916	PRRC2A	Genotype: HLA_B_07; Gene: PRRC2A
HLA_DQB1_0602	ENSG00000271303	-0.504742	SRXN1	140809	SRXN1	Genotype: HLA_DQB1_0602; Gene: SRXN1
HLA_DQB1_0602	ENSG00000204389	0.504098	HSPA1A	3303	HSPA1A	Genotype: HLA_DQB1_0602; Gene: HSPA1A
HLA_DQA1_02	ENSG00000204348	-0.504097	DXO	1797	DXO	Genotype: HLA_DQA1_02; Gene: DXO
HLA_DQA1_0201	ENSG00000204348	-0.504097	DXO	1797	DXO	Genotype: HLA_DQA1_0201; Gene: DXO
HLA_B_0702	ENSG00000204539	0.503198	CDSN	1041	CDSN	Genotype: HLA_B_0702; Gene: CDSN
HLA_DPB1_0401	ENSG00000105708	-0.503198	ZNF14	7561	ZNF14	Genotype: HLA_DPB1_0401; Gene: ZNF14
HLA_DRB1_15	ENSG00000179344	0.501693	HLA-DQB1	3119	HLA-DQB1	Genotype: HLA_DRB1_15; Gene: HLA-DQB1
HLA_DPA1_0202	ENSG00000270136	-0.501447	MICOS10-NBL1		MICOS10-NBL1	Genotype: HLA_DPA1_0202; Gene: MICOS10-NBL1
HLA_C_04	ENSG00000204539	0.498562	CDSN	1041	CDSN	Genotype: HLA_C_04; Gene: CDSN
HLA_C_0702	ENSG00000204469	0.497667	PRRC2A	7916	PRRC2A	Genotype: HLA_C_0702; Gene: PRRC2A
HLA_DPB1_04	ENSG00000185201	0.497524	IFITM2	10581	IFITM2	Genotype: HLA_DPB1_04; Gene: IFITM2
HLA_B_35	ENSG00000204539	0.495426	CDSN	1041	CDSN	Genotype: HLA_B_35; Gene: CDSN
HLA_DPB1_0401	ENSG00000125144	0.494908	MT1G	4495	MT1G	Genotype: HLA_DPB1_0401; Gene: MT1G
HLA_DRB1_15	ENSG00000204304	0.494274	PBX2	5089	PBX2	Genotype: HLA_DRB1_15; Gene: PBX2
HLA_C_0403	ENSG00000140488	-0.493874	CELF6	60677	CELF6	Genotype: HLA_C_0403; Gene: CELF6
HLA_DRB1_1202	ENSG00000140488	-0.493874	CELF6	60677	CELF6	Genotype: HLA_DRB1_1202; Gene: CELF6
HLA_DPB1_0401	ENSG00000198156	-0.491901	NPIPB6	728741	NPIPB6	Genotype: HLA_DPB1_0401; Gene: NPIPB6
HLA_DRB1_04	ENSG00000179344	-0.491473	HLA-DQB1	3119	HLA-DQB1	Genotype: HLA_DRB1_04; Gene: HLA-DQB1
HLA_B_44	ENSG00000204394	-0.490525	VARS1	7407	VARS1	Genotype: HLA_B_44; Gene: VARS1
HLA_C_02	ENSG00000259024	-0.489812	TVP23C-CDRT4	100533496	TVP23C-CDRT4	Genotype: HLA_C_02; Gene: TVP23C-CDRT4
HLA_C_0202	ENSG00000259024	-0.489812	TVP23C-CDRT4	100533496	TVP23C-CDRT4	Genotype: HLA_C_0202; Gene: TVP23C-CDRT4
HLA_C_17	ENSG00000152253	-0.489372	SPC25	57405	SPC25	Genotype: HLA_C_17; Gene: SPC25
HLA_C_1701	ENSG00000152253	-0.489372	SPC25	57405	SPC25	Genotype: HLA_C_1701; Gene: SPC25
HLA_B_0702	ENSG00000204389	0.488797	HSPA1A	3303	HSPA1A	Genotype: HLA_B_0702; Gene: HSPA1A
HLA_DQB1_06	ENSG00000198502	0.48767	HLA-DRB5	3127	HLA-DRB5	Genotype: HLA_DQB1_06; Gene: HLA-DRB5
HLA_DPB1_10	ENSG00000012660	0.485664	ELOVL5	60481	ELOVL5	Genotype: HLA_DPB1_10; Gene: ELOVL5
HLA_DPB1_1001	ENSG00000012660	0.485664	ELOVL5	60481	ELOVL5	Genotype: HLA_DPB1_1001; Gene: ELOVL5
HLA_B_0702	ENSG00000213722	0.484964	DDAH2	23564	DDAH2	Genotype: HLA_B_0702; Gene: DDAH2
HLA_DQB1_0201	ENSG00000204351	0.484819	SKIC2	6499	SKIC2	Genotype: HLA_DQB1_0201; Gene: SKIC2
HLA_DPB1_04	ENSG00000142867	0.483416	BCL10	8915	BCL10	Genotype: HLA_DPB1_04; Gene: BCL10
HLA_DPB1_02	ENSG00000272921	-0.480966			ENSG00000272921	Genotype: HLA_DPB1_02; Gene: ENSG00000272921
HLA_DPB1_0201	ENSG00000272921	-0.480966			ENSG00000272921	Genotype: HLA_DPB1_0201; Gene: ENSG00000272921
HLA_B_07	ENSG00000204539	0.480749	CDSN	1041	CDSN	Genotype: HLA_B_07; Gene: CDSN
HLA_DQB1_0302	ENSG00000232629	0.480071	HLA-DQB2	3120	HLA-DQB2	Genotype: HLA_DQB1_0302; Gene: HLA-DQB2
HLA_DQB1_04	ENSG00000268790	-0.479995			ENSG00000268790	Genotype: HLA_DQB1_04; Gene: ENSG00000268790
HLA_DQB1_0402	ENSG00000268790	-0.479995			ENSG00000268790	Genotype: HLA_DQB1_0402; Gene: ENSG00000268790
HLA_DQB1_0609	ENSG00000102158	-0.478479	MAGT1	84061	MAGT1	Genotype: HLA_DQB1_0609; Gene: MAGT1
HLA_B_45	ENSG00000249884	-0.476967	RNF103-CHMP3	100526767	RNF103-CHMP3	Genotype: HLA_B_45; Gene: RNF103-CHMP3
HLA_B_4501	ENSG00000249884	-0.476967	RNF103-CHMP3	100526767	RNF103-CHMP3	Genotype: HLA_B_4501; Gene: RNF103-CHMP3
HLA_B_5101	ENSG00000099849	-0.476539	RASSF7	8045	RASSF7	Genotype: HLA_B_5101; Gene: RASSF7
HLA_DPB1_04	ENSG00000184459	-0.476257	BPIFC	254240	BPIFC	Genotype: HLA_DPB1_04; Gene: BPIFC
HLA_DRB1_1501	ENSG00000179344	0.475983	HLA-DQB1	3119	HLA-DQB1	Genotype: HLA_DRB1_1501; Gene: HLA-DQB1
HLA_DRB1_0701	ENSG00000204315	-0.475339	FKBPL	63943	FKBPL	Genotype: HLA_DRB1_0701; Gene: FKBPL
HLA_DPB1_02	ENSG00000273841	-0.475173	TAF9	6880	TAF9	Genotype: HLA_DPB1_02; Gene: TAF9
HLA_DPB1_0201	ENSG00000273841	-0.475173	TAF9	6880	TAF9	Genotype: HLA_DPB1_0201; Gene: TAF9
HLA_DQB1_05	ENSG00000196126	0.475142	HLA-DRB1	3123	HLA-DRB1	Genotype: HLA_DQB1_05; Gene: HLA-DRB1
HLA_DRB1_1501	ENSG00000221988	0.474916	PPT2	9374	PPT2	Genotype: HLA_DRB1_1501; Gene: PPT2
HLA_B_57	ENSG00000204315	-0.473296	FKBPL	63943	FKBPL	Genotype: HLA_B_57; Gene: FKBPL
HLA_DQA1_03	ENSG00000196126	-0.473247	HLA-DRB1	3123	HLA-DRB1	Genotype: HLA_DQA1_03; Gene: HLA-DRB1
HLA_DQA1_0301	ENSG00000196126	-0.473247	HLA-DRB1	3123	HLA-DRB1	Genotype: HLA_DQA1_0301; Gene: HLA-DRB1
HLA_DQB1_0302	ENSG00000196735	-0.47283	HLA-DQA1	3117	HLA-DQA1	Genotype: HLA_DQB1_0302; Gene: HLA-DQA1
HLA_DRB1_07	ENSG00000204315	-0.472404	FKBPL	63943	FKBPL	Genotype: HLA_DRB1_07; Gene: FKBPL
HLA_C_0701	ENSG00000213719	-0.469658	CLIC1	1192	CLIC1	Genotype: HLA_C_0701; Gene: CLIC1
HLA_DQA1_02	ENSG00000204315	-0.469026	FKBPL	63943	FKBPL	Genotype: HLA_DQA1_02; Gene: FKBPL
HLA_DQA1_0201	ENSG00000204315	-0.469026	FKBPL	63943	FKBPL	Genotype: HLA_DQA1_0201; Gene: FKBPL
HLA_A_01	ENSG00000204618	-0.468694	RNF39	80352	RNF39	Genotype: HLA_A_01; Gene: RNF39
HLA_A_0101	ENSG00000204618	-0.468694	RNF39	80352	RNF39	Genotype: HLA_A_0101; Gene: RNF39
HLA_A_01	ENSG00000204590	-0.468535	GNL1	2794	GNL1	Genotype: HLA_A_01; Gene: GNL1
HLA_A_0101	ENSG00000204590	-0.468535	GNL1	2794	GNL1	Genotype: HLA_A_0101; Gene: GNL1
HLA_DPB1_02	ENSG00000233426	-0.468013	EIF3FP3		EIF3FP3	Genotype: HLA_DPB1_02; Gene: EIF3FP3
HLA_DPB1_0201	ENSG00000233426	-0.468013	EIF3FP3		EIF3FP3	Genotype: HLA_DPB1_0201; Gene: EIF3FP3
HLA_DPB1_04	ENSG00000242950	-0.467401	ERVW-1	30816	ERVW-1	Genotype: HLA_DPB1_04; Gene: ERVW-1
HLA_B_07	ENSG00000204389	0.466872	HSPA1A	3303	HSPA1A	Genotype: HLA_B_07; Gene: HSPA1A
HLA_DRB1_03	ENSG00000204351	0.465742	SKIC2	6499	SKIC2	Genotype: HLA_DRB1_03; Gene: SKIC2
HLA_DRB1_0301	ENSG00000204351	0.465681	SKIC2	6499	SKIC2	Genotype: HLA_DRB1_0301; Gene: SKIC2
HLA_B_4001	ENSG00000204520	0.465501	MICA	100507436	MICA	Genotype: HLA_B_4001; Gene: MICA
HLA_DRB1_1501	ENSG00000196735	0.465321	HLA-DQA1	3117	HLA-DQA1	Genotype: HLA_DRB1_1501; Gene: HLA-DQA1
HLA_DPB1_16	ENSG00000261611	-0.465292			ENSG00000261611	Genotype: HLA_DPB1_16; Gene: ENSG00000261611
HLA_DPB1_1601	ENSG00000261611	-0.465292			ENSG00000261611	Genotype: HLA_DPB1_1601; Gene: ENSG00000261611
HLA_C_0702	ENSG00000137310	0.464986	TCF19	6941	TCF19	Genotype: HLA_C_0702; Gene: TCF19
HLA_C_17	ENSG00000251201	-0.464356	TMED7-TICAM2	100302736	TMED7-TICAM2	Genotype: HLA_C_17; Gene: TMED7-TICAM2
HLA_C_1701	ENSG00000251201	-0.464356	TMED7-TICAM2	100302736	TMED7-TICAM2	Genotype: HLA_C_1701; Gene: TMED7-TICAM2
HLA_DPB1_02	ENSG00000165637	-0.461065	VDAC2	7417	VDAC2	Genotype: HLA_DPB1_02; Gene: VDAC2
HLA_DPB1_0201	ENSG00000165637	-0.461065	VDAC2	7417	VDAC2	Genotype: HLA_DPB1_0201; Gene: VDAC2
HLA_DQB1_0602	ENSG00000184060	-0.46061	ADAP2	55803	ADAP2	Genotype: HLA_DQB1_0602; Gene: ADAP2
HLA_DPB1_10	ENSG00000120942	0.460504	UBIAD1	29914	UBIAD1	Genotype: HLA_DPB1_10; Gene: UBIAD1
HLA_DPB1_1001	ENSG00000120942	0.460504	UBIAD1	29914	UBIAD1	Genotype: HLA_DPB1_1001; Gene: UBIAD1
HLA_DQB1_0602	ENSG00000171124	-0.460203	FUT3	2525	FUT3	Genotype: HLA_DQB1_0602; Gene: FUT3
HLA_A_31	ENSG00000259024	-0.460067	TVP23C-CDRT4	100533496	TVP23C-CDRT4	Genotype: HLA_A_31; Gene: TVP23C-CDRT4
HLA_A_3101	ENSG00000259024	-0.460067	TVP23C-CDRT4	100533496	TVP23C-CDRT4	Genotype: HLA_A_3101; Gene: TVP23C-CDRT4
HLA_DPB1_0401	ENSG00000149043	0.459891	SYT8	90019	SYT8	Genotype: HLA_DPB1_0401; Gene: SYT8
HLA_DPB1_02	ENSG00000213626	0.459657	LBH	81606	LBH	Genotype: HLA_DPB1_02; Gene: LBH
HLA_DPB1_0201	ENSG00000213626	0.459657	LBH	81606	LBH	Genotype: HLA_DPB1_0201; Gene: LBH
HLA_DPB1_04	ENSG00000162772	0.459472	ATF3	467	ATF3	Genotype: HLA_DPB1_04; Gene: ATF3
HLA_B_07	ENSG00000234745	0.459428	HLA-B	3106	HLA-B	Genotype: HLA_B_07; Gene: HLA-B
HLA_DPB1_0401	ENSG00000183688	0.459096	RFLNB	359845	RFLNB	Genotype: HLA_DPB1_0401; Gene: RFLNB
HLA_B_49	ENSG00000011677	-0.457847	GABRA3	2556	GABRA3	Genotype: HLA_B_49; Gene: GABRA3
HLA_B_4901	ENSG00000011677	-0.457847	GABRA3	2556	GABRA3	Genotype: HLA_B_4901; Gene: GABRA3
HLA_B_0705	ENSG00000011677	-0.457837	GABRA3	2556	GABRA3	Genotype: HLA_B_0705; Gene: GABRA3
HLA_DPB1_02	ENSG00000067533	-0.457553	RRP15	51018	RRP15	Genotype: HLA_DPB1_02; Gene: RRP15
HLA_DPB1_0201	ENSG00000067533	-0.457553	RRP15	51018	RRP15	Genotype: HLA_DPB1_0201; Gene: RRP15
HLA_DQB1_0602	ENSG00000182372	-0.457499	CLN8	2055	CLN8	Genotype: HLA_DQB1_0602; Gene: CLN8
HLA_DRB1_01	ENSG00000196126	0.457445	HLA-DRB1	3123	HLA-DRB1	Genotype: HLA_DRB1_01; Gene: HLA-DRB1
HLA_DPB1_04	ENSG00000105708	-0.457257	ZNF14	7561	ZNF14	Genotype: HLA_DPB1_04; Gene: ZNF14
HLA_DPB1_02	ENSG00000136371	-0.456641	MTHFS	10588	MTHFS	Genotype: HLA_DPB1_02; Gene: MTHFS
HLA_DPB1_0201	ENSG00000136371	-0.456641	MTHFS	10588	MTHFS	Genotype: HLA_DPB1_0201; Gene: MTHFS
HLA_DQA1_01	ENSG00000204287	0.456282	HLA-DRA	3122	HLA-DRA	Genotype: HLA_DQA1_01; Gene: HLA-DRA
HLA_DPB1_02	ENSG00000135521	-0.455816	LTV1	84946	LTV1	Genotype: HLA_DPB1_02; Gene: LTV1
HLA_DPB1_0201	ENSG00000135521	-0.455816	LTV1	84946	LTV1	Genotype: HLA_DPB1_0201; Gene: LTV1
HLA_DPB1_0401	ENSG00000155761	-0.455442	SPAG17	200162	SPAG17	Genotype: HLA_DPB1_0401; Gene: SPAG17
HLA_B_0702	ENSG00000204439	0.455025	C6orf47	57827	C6orf47	Genotype: HLA_B_0702; Gene: C6orf47
HLA_DQB1_0609	ENSG00000183742	-0.453508	MACC1	346389	MACC1	Genotype: HLA_DQB1_0609; Gene: MACC1
HLA_A_02	ENSG00000206503	-0.453462	HLA-A	3105	HLA-A	Genotype: HLA_A_02; Gene: HLA-A
HLA_DPB1_02	ENSG00000117118	-0.453238	SDHB	6390	SDHB	Genotype: HLA_DPB1_02; Gene: SDHB
HLA_DPB1_0201	ENSG00000117118	-0.453238	SDHB	6390	SDHB	Genotype: HLA_DPB1_0201; Gene: SDHB
HLA_DQB1_0609	ENSG00000117222	-0.453135	RBBP5	5929	RBBP5	Genotype: HLA_DQB1_0609; Gene: RBBP5
HLA_DPB1_04	ENSG00000173334	0.453087	TRIB1	10221	TRIB1	Genotype: HLA_DPB1_04; Gene: TRIB1
HLA_DPB1_04	ENSG00000167769	-0.452981	ACER1	125981	ACER1	Genotype: HLA_DPB1_04; Gene: ACER1
HLA_DQB1_0602	ENSG00000172548	-0.452845	NIPAL4	348938	NIPAL4	Genotype: HLA_DQB1_0602; Gene: NIPAL4
HLA_A_33	ENSG00000011677	-0.452756	GABRA3	2556	GABRA3	Genotype: HLA_A_33; Gene: GABRA3
HLA_A_3303	ENSG00000011677	-0.452756	GABRA3	2556	GABRA3	Genotype: HLA_A_3303; Gene: GABRA3
HLA_DRB1_0801	ENSG00000251201	-0.452635	TMED7-TICAM2	100302736	TMED7-TICAM2	Genotype: HLA_DRB1_0801; Gene: TMED7-TICAM2
HLA_DQB1_0302	ENSG00000237541	0.450859	HLA-DQA2	3117	HLA-DQA2	Genotype: HLA_DQB1_0302; Gene: HLA-DQA2
HLA_DQB1_0602	ENSG00000177889	-0.450725	UBE2N	7334	UBE2N	Genotype: HLA_DQB1_0602; Gene: UBE2N
HLA_DPB1_02	ENSG00000153714	0.450314	LURAP1L	286343	LURAP1L	Genotype: HLA_DPB1_02; Gene: LURAP1L
HLA_DPB1_0201	ENSG00000153714	0.450314	LURAP1L	286343	LURAP1L	Genotype: HLA_DPB1_0201; Gene: LURAP1L
HLA_DPB1_0401	ENSG00000278299	-0.449674	TBC1D3C	414060	TBC1D3C	Genotype: HLA_DPB1_0401; Gene: TBC1D3C
HLA_DPB1_02	ENSG00000089195	-0.448035	TRMT6	51605	TRMT6	Genotype: HLA_DPB1_02; Gene: TRMT6
HLA_DPB1_0201	ENSG00000089195	-0.448035	TRMT6	51605	TRMT6	Genotype: HLA_DPB1_0201; Gene: TRMT6
HLA_DQB1_03	ENSG00000196126	-0.447263	HLA-DRB1	3123	HLA-DRB1	Genotype: HLA_DQB1_03; Gene: HLA-DRB1
HLA_DPB1_10	ENSG00000131069	0.446251	ACSS2	55902	ACSS2	Genotype: HLA_DPB1_10; Gene: ACSS2
HLA_DPB1_1001	ENSG00000131069	0.446251	ACSS2	55902	ACSS2	Genotype: HLA_DPB1_1001; Gene: ACSS2
HLA_DQA1_0101	ENSG00000196735	0.44551	HLA-DQA1	3117	HLA-DQA1	Genotype: HLA_DQA1_0101; Gene: HLA-DQA1
HLA_B_18	ENSG00000204560	-0.445437	DHX16	8449	DHX16	Genotype: HLA_B_18; Gene: DHX16
HLA_DQB1_0602	ENSG00000108179	-0.445258	PPIF	10105	PPIF	Genotype: HLA_DQB1_0602; Gene: PPIF
HLA_DPB1_10	ENSG00000141179	0.445233	PCTP	58488	PCTP	Genotype: HLA_DPB1_10; Gene: PCTP
HLA_DPB1_1001	ENSG00000141179	0.445233	PCTP	58488	PCTP	Genotype: HLA_DPB1_1001; Gene: PCTP
HLA_B_1801	ENSG00000204560	-0.445206	DHX16	8449	DHX16	Genotype: HLA_B_1801; Gene: DHX16
HLA_DQB1_0602	ENSG00000103769	-0.445084	RAB11A	8766	RAB11A	Genotype: HLA_DQB1_0602; Gene: RAB11A
HLA_DRB1_0701	ENSG00000204348	-0.44496	DXO	1797	DXO	Genotype: HLA_DRB1_0701; Gene: DXO
HLA_DRB1_13	ENSG00000179344	0.444519	HLA-DQB1	3119	HLA-DQB1	Genotype: HLA_DRB1_13; Gene: HLA-DQB1
HLA_DQB1_0602	ENSG00000189051	-0.44447	RNF222	643904	RNF222	Genotype: HLA_DQB1_0602; Gene: RNF222
HLA_DPB1_02	ENSG00000116127	0.444263	ALMS1	7840	ALMS1	Genotype: HLA_DPB1_02; Gene: ALMS1
HLA_DPB1_0201	ENSG00000116127	0.444263	ALMS1	7840	ALMS1	Genotype: HLA_DPB1_0201; Gene: ALMS1
HLA_DQB1_0609	ENSG00000136305	0.444195	CIDEB	27141	CIDEB	Genotype: HLA_DQB1_0609; Gene: CIDEB
HLA_DQB1_0609	ENSG00000138459	-0.444186	SLC35A5	55032	SLC35A5	Genotype: HLA_DQB1_0609; Gene: SLC35A5
HLA_A_2402	ENSG00000213719	-0.443645	CLIC1	1192	CLIC1	Genotype: HLA_A_2402; Gene: CLIC1
HLA_DQA1_0103	ENSG00000179344	0.443426	HLA-DQB1	3119	HLA-DQB1	Genotype: HLA_DQA1_0103; Gene: HLA-DQB1
HLA_DRB1_15	ENSG00000204389	0.442981	HSPA1A	3303	HSPA1A	Genotype: HLA_DRB1_15; Gene: HSPA1A
HLA_DQB1_0602	ENSG00000119125	-0.442779	GDA	9615	GDA	Genotype: HLA_DQB1_0602; Gene: GDA
HLA_DPB1_04	ENSG00000009765	-0.442682	IYD	389434	IYD	Genotype: HLA_DPB1_04; Gene: IYD
HLA_DPB1_02	ENSG00000092199	-0.442587	HNRNPC	3183	HNRNPC	Genotype: HLA_DPB1_02; Gene: HNRNPC
HLA_DPB1_0201	ENSG00000092199	-0.442587	HNRNPC	3183	HNRNPC	Genotype: HLA_DPB1_0201; Gene: HNRNPC
HLA_A_0301	ENSG00000137337	0.441872	MDC1	9656	MDC1	Genotype: HLA_A_0301; Gene: MDC1
HLA_DQB1_0602	ENSG00000029153	-0.441704	BMAL2	56938	BMAL2	Genotype: HLA_DQB1_0602; Gene: BMAL2
HLA_DPB1_0401	ENSG00000023839	-0.441171	ABCC2	1244	ABCC2	Genotype: HLA_DPB1_0401; Gene: ABCC2
HLA_DPB1_04	ENSG00000125144	0.441163	MT1G	4495	MT1G	Genotype: HLA_DPB1_04; Gene: MT1G
HLA_DQB1_0602	ENSG00000196805	-0.440993	SPRR2B	6701	SPRR2B	Genotype: HLA_DQB1_0602; Gene: SPRR2B
HLA_B_07	ENSG00000213722	0.440892	DDAH2	23564	DDAH2	Genotype: HLA_B_07; Gene: DDAH2
HLA_DQB1_0602	ENSG00000136379	-0.440372	ABHD17C	58489	ABHD17C	Genotype: HLA_DQB1_0602; Gene: ABHD17C
HLA_DPB1_04	ENSG00000168490	-0.440259	PHYHIP	9796	PHYHIP	Genotype: HLA_DPB1_04; Gene: PHYHIP
HLA_DPB1_10	ENSG00000116353	0.440039	MECR	51102	MECR	Genotype: HLA_DPB1_10; Gene: MECR
HLA_DPB1_1001	ENSG00000116353	0.440039	MECR	51102	MECR	Genotype: HLA_DPB1_1001; Gene: MECR
HLA_DPB1_0401	ENSG00000204264	-0.440004	PSMB8	5696	PSMB8	Genotype: HLA_DPB1_0401; Gene: PSMB8
HLA_DRB1_1502	ENSG00000255769	-0.439778	GOLGA2P10		GOLGA2P10	Genotype: HLA_DRB1_1502; Gene: GOLGA2P10
HLA_DPB1_04	ENSG00000162836	-0.439486	ACP6	51205	ACP6	Genotype: HLA_DPB1_04; Gene: ACP6
HLA_DQB1_0602	ENSG00000151715	-0.439427	TMEM45B	120224	TMEM45B	Genotype: HLA_DQB1_0602; Gene: TMEM45B
HLA_B_0702	ENSG00000137310	0.439408	TCF19	6941	TCF19	Genotype: HLA_B_0702; Gene: TCF19
HLA_DPB1_10	ENSG00000157045	0.4391	NTAN1	123803	NTAN1	Genotype: HLA_DPB1_10; Gene: NTAN1
HLA_DPB1_1001	ENSG00000157045	0.4391	NTAN1	123803	NTAN1	Genotype: HLA_DPB1_1001; Gene: NTAN1
HLA_DPB1_04	ENSG00000005187	-0.439079	ACSM3	6296	ACSM3	Genotype: HLA_DPB1_04; Gene: ACSM3
HLA_DPB1_10	ENSG00000115425	0.438923	PECR	55825	PECR	Genotype: HLA_DPB1_10; Gene: PECR
HLA_DPB1_1001	ENSG00000115425	0.438923	PECR	55825	PECR	Genotype: HLA_DPB1_1001; Gene: PECR
HLA_DPB1_10	ENSG00000064763	0.438587	FAR2	55711	FAR2	Genotype: HLA_DPB1_10; Gene: FAR2
HLA_DPB1_1001	ENSG00000064763	0.438587	FAR2	55711	FAR2	Genotype: HLA_DPB1_1001; Gene: FAR2
HLA_B_0702	ENSG00000234745	0.438389	HLA-B	3106	HLA-B	Genotype: HLA_B_0702; Gene: HLA-B
HLA_DPB1_0401	ENSG00000106392	0.437142	C1GALT1	56913	C1GALT1	Genotype: HLA_DPB1_0401; Gene: C1GALT1
HLA_DQB1_0609	ENSG00000162368	-0.436451	CMPK1	51727	CMPK1	Genotype: HLA_DQB1_0609; Gene: CMPK1
HLA_DQB1_0602	ENSG00000149929	0.436324	HIRIP3	8479	HIRIP3	Genotype: HLA_DQB1_0602; Gene: HIRIP3
HLA_B_40	ENSG00000204520	0.43623	MICA	100507436	MICA	Genotype: HLA_B_40; Gene: MICA
HLA_DPB1_0401	ENSG00000130598	0.435498	TNNI2	7136	TNNI2	Genotype: HLA_DPB1_0401; Gene: TNNI2
HLA_DRB1_0801	ENSG00000181638	-0.435373	ZFP41	286128	ZFP41	Genotype: HLA_DRB1_0801; Gene: ZFP41
HLA_DQA1_03	ENSG00000204435	-0.434802	CSNK2B	1460	CSNK2B	Genotype: HLA_DQA1_03; Gene: CSNK2B
HLA_DQA1_0301	ENSG00000204435	-0.434802	CSNK2B	1460	CSNK2B	Genotype: HLA_DQA1_0301; Gene: CSNK2B
HLA_DPB1_04	ENSG00000173281	0.434379	PPP1R3B	79660	PPP1R3B	Genotype: HLA_DPB1_04; Gene: PPP1R3B
HLA_DQB1_0602	ENSG00000133641	-0.434215	C12orf29	91298	C12orf29	Genotype: HLA_DQB1_0602; Gene: C12orf29
HLA_DPB1_04	ENSG00000169814	-0.434029	BTD	686	BTD	Genotype: HLA_DPB1_04; Gene: BTD
HLA_DPB1_02	ENSG00000108654	-0.433974	DDX5	1655	DDX5	Genotype: HLA_DPB1_02; Gene: DDX5
HLA_DPB1_0201	ENSG00000108654	-0.433974	DDX5	1655	DDX5	Genotype: HLA_DPB1_0201; Gene: DDX5
HLA_DPB1_02	ENSG00000127423	-0.433629	AUNIP	79000	AUNIP	Genotype: HLA_DPB1_02; Gene: AUNIP
HLA_DPB1_0201	ENSG00000127423	-0.433629	AUNIP	79000	AUNIP	Genotype: HLA_DPB1_0201; Gene: AUNIP
HLA_DPB1_10	ENSG00000147872	0.433372	PLIN2	123	PLIN2	Genotype: HLA_DPB1_10; Gene: PLIN2
HLA_DPB1_1001	ENSG00000147872	0.433372	PLIN2	123	PLIN2	Genotype: HLA_DPB1_1001; Gene: PLIN2
HLA_DPB1_10	ENSG00000093144	0.433256	ECHDC1	55862	ECHDC1	Genotype: HLA_DPB1_10; Gene: ECHDC1
HLA_DPB1_1001	ENSG00000093144	0.433256	ECHDC1	55862	ECHDC1	Genotype: HLA_DPB1_1001; Gene: ECHDC1
HLA_DPB1_10	ENSG00000116906	0.432859	GNPAT	8443	GNPAT	Genotype: HLA_DPB1_10; Gene: GNPAT
HLA_DPB1_1001	ENSG00000116906	0.432859	GNPAT	8443	GNPAT	Genotype: HLA_DPB1_1001; Gene: GNPAT
HLA_B_07	ENSG00000204439	0.432551	C6orf47	57827	C6orf47	Genotype: HLA_B_07; Gene: C6orf47
HLA_B_57	ENSG00000204371	0.432342	EHMT2	10919	EHMT2	Genotype: HLA_B_57; Gene: EHMT2
HLA_DQB1_0302	ENSG00000179344	-0.432215	HLA-DQB1	3119	HLA-DQB1	Genotype: HLA_DQB1_0302; Gene: HLA-DQB1
HLA_C_07	ENSG00000204351	0.431841	SKIC2	6499	SKIC2	Genotype: HLA_C_07; Gene: SKIC2
HLA_DQB1_0602	ENSG00000170426	-0.431786	SDR9C7	121214	SDR9C7	Genotype: HLA_DQB1_0602; Gene: SDR9C7
HLA_A_0201	ENSG00000206503	-0.431494	HLA-A	3105	HLA-A	Genotype: HLA_A_0201; Gene: HLA-A
HLA_C_0702	ENSG00000234745	0.430513	HLA-B	3106	HLA-B	Genotype: HLA_C_0702; Gene: HLA-B
HLA_DPB1_04	ENSG00000143641	0.430267	GALNT2	2590	GALNT2	Genotype: HLA_DPB1_04; Gene: GALNT2
HLA_DQB1_0602	ENSG00000118520	-0.429463	ARG1	383	ARG1	Genotype: HLA_DQB1_0602; Gene: ARG1
HLA_C_06	ENSG00000213780	-0.42913	GTF2H4	2968	GTF2H4	Genotype: HLA_C_06; Gene: GTF2H4
HLA_C_0602	ENSG00000213780	-0.42913	GTF2H4	2968	GTF2H4	Genotype: HLA_C_0602; Gene: GTF2H4
HLA_DQB1_0609	ENSG00000005700	-0.429116	IBTK	25998	IBTK	Genotype: HLA_DQB1_0609; Gene: IBTK
HLA_DQB1_0602	ENSG00000174013	-0.42911	FBXO45	200933	FBXO45	Genotype: HLA_DQB1_0602; Gene: FBXO45
HLA_DQB1_0609	ENSG00000170027	-0.428803	YWHAG	7532	YWHAG	Genotype: HLA_DQB1_0609; Gene: YWHAG
HLA_DPB1_04	ENSG00000160868	-0.42825	CYP3A4	1576	CYP3A4	Genotype: HLA_DPB1_04; Gene: CYP3A4
HLA_DPB1_0401	ENSG00000149294	-0.428097	NCAM1	4684	NCAM1	Genotype: HLA_DPB1_0401; Gene: NCAM1
HLA_DPB1_0401	ENSG00000170631	-0.427979	ZNF16	7564	ZNF16	Genotype: HLA_DPB1_0401; Gene: ZNF16
HLA_DQB1_0501	ENSG00000196126	0.427599	HLA-DRB1	3123	HLA-DRB1	Genotype: HLA_DQB1_0501; Gene: HLA-DRB1
HLA_DPB1_16	ENSG00000007038	-0.42758	PRSS21	10942	PRSS21	Genotype: HLA_DPB1_16; Gene: PRSS21
HLA_DPB1_1601	ENSG00000007038	-0.42758	PRSS21	10942	PRSS21	Genotype: HLA_DPB1_1601; Gene: PRSS21
HLA_DPB1_10	ENSG00000142046	0.427549	TMEM91	641649	TMEM91	Genotype: HLA_DPB1_10; Gene: TMEM91
HLA_DPB1_1001	ENSG00000142046	0.427549	TMEM91	641649	TMEM91	Genotype: HLA_DPB1_1001; Gene: TMEM91
HLA_DPB1_04	ENSG00000143479	0.427535	DYRK3	8444	DYRK3	Genotype: HLA_DPB1_04; Gene: DYRK3
HLA_DPB1_02	ENSG00000114686	-0.427503	MRPL3	11222	MRPL3	Genotype: HLA_DPB1_02; Gene: MRPL3
HLA_DPB1_0201	ENSG00000114686	-0.427503	MRPL3	11222	MRPL3	Genotype: HLA_DPB1_0201; Gene: MRPL3
HLA_DPB1_04	ENSG00000120071	-0.427455	KANSL1	284058	KANSL1	Genotype: HLA_DPB1_04; Gene: KANSL1
HLA_DPB1_0401	ENSG00000185339	-0.427397	TCN2	6948	TCN2	Genotype: HLA_DPB1_0401; Gene: TCN2
HLA_DQB1_0602	ENSG00000135750	-0.427377	KCNK1	3775	KCNK1	Genotype: HLA_DQB1_0602; Gene: KCNK1
HLA_DPB1_02	ENSG00000121210	0.427112	TMEM131L	23240	TMEM131L	Genotype: HLA_DPB1_02; Gene: TMEM131L
HLA_DPB1_0201	ENSG00000121210	0.427112	TMEM131L	23240	TMEM131L	Genotype: HLA_DPB1_0201; Gene: TMEM131L
HLA_DRB1_1501	ENSG00000204469	0.426907	PRRC2A	7916	PRRC2A	Genotype: HLA_DRB1_1501; Gene: PRRC2A
HLA_DPB1_04	ENSG00000253276	0.426627	CCDC71L	168455	CCDC71L	Genotype: HLA_DPB1_04; Gene: CCDC71L
HLA_DPB1_04	ENSG00000182240	0.426517	BACE2	25825	BACE2	Genotype: HLA_DPB1_04; Gene: BACE2
HLA_DPA1_0103	ENSG00000176809	-0.426474	LRRC37A3	374819	LRRC37A3	Genotype: HLA_DPA1_0103; Gene: LRRC37A3
HLA_DPB1_02	ENSG00000146109	-0.426314	ABT1	29777	ABT1	Genotype: HLA_DPB1_02; Gene: ABT1
HLA_DPB1_0201	ENSG00000146109	-0.426314	ABT1	29777	ABT1	Genotype: HLA_DPB1_0201; Gene: ABT1
HLA_DPA1_01	ENSG00000274985	0.426281	PTCHD3P1		PTCHD3P1	Genotype: HLA_DPA1_01; Gene: PTCHD3P1
HLA_DPB1_04	ENSG00000275385	0.426166	CCL18	6362	CCL18	Genotype: HLA_DPB1_04; Gene: CCL18
HLA_DPB1_04	ENSG00000101417	-0.426163	PXMP4	11264	PXMP4	Genotype: HLA_DPB1_04; Gene: PXMP4
HLA_DQB1_0602	ENSG00000165006	-0.425766	UBAP1	51271	UBAP1	Genotype: HLA_DQB1_0602; Gene: UBAP1
HLA_DPB1_02	ENSG00000177889	-0.425749	UBE2N	7334	UBE2N	Genotype: HLA_DPB1_02; Gene: UBE2N
HLA_DPB1_0201	ENSG00000177889	-0.425749	UBE2N	7334	UBE2N	Genotype: HLA_DPB1_0201; Gene: UBE2N
HLA_C_0701	ENSG00000204351	0.425463	SKIC2	6499	SKIC2	Genotype: HLA_C_0701; Gene: SKIC2
HLA_C_0403	ENSG00000130649	-0.425343	CYP2E1	1571	CYP2E1	Genotype: HLA_C_0403; Gene: CYP2E1
HLA_DRB1_1202	ENSG00000130649	-0.425343	CYP2E1	1571	CYP2E1	Genotype: HLA_DRB1_1202; Gene: CYP2E1
HLA_A_02	ENSG00000204618	0.424688	RNF39	80352	RNF39	Genotype: HLA_A_02; Gene: RNF39
HLA_DQB1_0602	ENSG00000176928	-0.424649	GCNT4	51301	GCNT4	Genotype: HLA_DQB1_0602; Gene: GCNT4
HLA_DPB1_0401	ENSG00000168394	-0.424456	TAP1	6890	TAP1	Genotype: HLA_DPB1_0401; Gene: TAP1
HLA_DQB1_0602	ENSG00000272398	-0.424364	CD24	100133941	CD24	Genotype: HLA_DQB1_0602; Gene: CD24
HLA_DQB1_05	ENSG00000179344	0.424172	HLA-DQB1	3119	HLA-DQB1	Genotype: HLA_DQB1_05; Gene: HLA-DQB1
HLA_DPB1_02	ENSG00000011295	-0.423858	TTC19	54902	TTC19	Genotype: HLA_DPB1_02; Gene: TTC19
HLA_DPB1_0201	ENSG00000011295	-0.423858	TTC19	54902	TTC19	Genotype: HLA_DPB1_0201; Gene: TTC19
HLA_DPA1_01	ENSG00000176809	-0.42368	LRRC37A3	374819	LRRC37A3	Genotype: HLA_DPA1_01; Gene: LRRC37A3
HLA_C_17	ENSG00000007038	-0.423666	PRSS21	10942	PRSS21	Genotype: HLA_C_17; Gene: PRSS21
HLA_C_1701	ENSG00000007038	-0.423666	PRSS21	10942	PRSS21	Genotype: HLA_C_1701; Gene: PRSS21
HLA_DQB1_0609	ENSG00000132912	-0.423469	DCTN4	51164	DCTN4	Genotype: HLA_DQB1_0609; Gene: DCTN4
HLA_DPB1_02	ENSG00000124588	-0.42334	NQO2	4835	NQO2	Genotype: HLA_DPB1_02; Gene: NQO2
HLA_DPB1_0201	ENSG00000124588	-0.42334	NQO2	4835	NQO2	Genotype: HLA_DPB1_0201; Gene: NQO2
HLA_B_1801	ENSG00000249839	-0.423171			ENSG00000249839	Genotype: HLA_B_1801; Gene: ENSG00000249839
HLA_B_18	ENSG00000249839	-0.422941			ENSG00000249839	Genotype: HLA_B_18; Gene: ENSG00000249839
HLA_DPB1_04	ENSG00000100033	-0.422627	PRODH	5625	PRODH	Genotype: HLA_DPB1_04; Gene: PRODH
HLA_DPB1_04	ENSG00000160606	-0.422571	TLCD1	116238	TLCD1	Genotype: HLA_DPB1_04; Gene: TLCD1
HLA_DPB1_04	ENSG00000121064	-0.421882	SCPEP1	59342	SCPEP1	Genotype: HLA_DPB1_04; Gene: SCPEP1
HLA_DPB1_10	ENSG00000149485	0.421405	FADS1	3992	FADS1	Genotype: HLA_DPB1_10; Gene: FADS1
HLA_DPB1_1001	ENSG00000149485	0.421405	FADS1	3992	FADS1	Genotype: HLA_DPB1_1001; Gene: FADS1
HLA_B_08	ENSG00000186470	-0.421342	BTN3A2	11118	BTN3A2	Genotype: HLA_B_08; Gene: BTN3A2
HLA_B_57	ENSG00000204438	-0.421083	GPANK1	7918	GPANK1	Genotype: HLA_B_57; Gene: GPANK1
HLA_DPB1_0401	ENSG00000166888	-0.420918	STAT6	6778	STAT6	Genotype: HLA_DPB1_0401; Gene: STAT6
HLA_DQB1_0602	ENSG00000112033	-0.420858	PPARD	5467	PPARD	Genotype: HLA_DQB1_0602; Gene: PPARD
HLA_DQB1_0609	ENSG00000152683	-0.420756	SLC30A6	55676	SLC30A6	Genotype: HLA_DQB1_0609; Gene: SLC30A6
HLA_DQB1_0602	ENSG00000232629	0.420663	HLA-DQB2	3120	HLA-DQB2	Genotype: HLA_DQB1_0602; Gene: HLA-DQB2
HLA_DQB1_0602	ENSG00000179344	0.420469	HLA-DQB1	3119	HLA-DQB1	Genotype: HLA_DQB1_0602; Gene: HLA-DQB1
HLA_DPB1_04	ENSG00000120738	0.419851	EGR1	1958	EGR1	Genotype: HLA_DPB1_04; Gene: EGR1
HLA_B_2705	ENSG00000243627	-0.419807	SMIM34	388820	SMIM34	Genotype: HLA_B_2705; Gene: SMIM34
HLA_B_2705	ENSG00000278961	-0.419807		107983987	ENSG00000278961	Genotype: HLA_B_2705; Gene: ENSG00000278961
HLA_DQB1_0609	ENSG00000135040	-0.419723	NAA35	60560	NAA35	Genotype: HLA_DQB1_0609; Gene: NAA35
HLA_DPB1_0401	ENSG00000077092	-0.41971	RARB	5915	RARB	Genotype: HLA_DPB1_0401; Gene: RARB
HLA_DPB1_04	ENSG00000133678	-0.419462	TMEM254	80195	TMEM254	Genotype: HLA_DPB1_04; Gene: TMEM254
HLA_DQB1_0201	ENSG00000171453	0.419152	POLR1C	9533	POLR1C	Genotype: HLA_DQB1_0201; Gene: POLR1C
HLA_DPB1_02	ENSG00000186603	-0.418821	HPDL	84842	HPDL	Genotype: HLA_DPB1_02; Gene: HPDL
HLA_DPB1_0201	ENSG00000186603	-0.418821	HPDL	84842	HPDL	Genotype: HLA_DPB1_0201; Gene: HPDL
HLA_DRB1_0801	ENSG00000113946	-0.418756	CLDN16	10686	CLDN16	Genotype: HLA_DRB1_0801; Gene: CLDN16
HLA_DQB1_0609	ENSG00000002822	0.41874	MAD1L1	8379	MAD1L1	Genotype: HLA_DQB1_0609; Gene: MAD1L1
HLA_DQB1_0609	ENSG00000104331	-0.418644	BPNT2	54928	BPNT2	Genotype: HLA_DQB1_0609; Gene: BPNT2
HLA_DQB1_0602	ENSG00000197006	-0.4185	METTL9	51108	METTL9	Genotype: HLA_DQB1_0602; Gene: METTL9
HLA_DPB1_10	ENSG00000184227	0.418443	ACOT1	641371	ACOT1	Genotype: HLA_DPB1_10; Gene: ACOT1
HLA_DPB1_1001	ENSG00000184227	0.418443	ACOT1	641371	ACOT1	Genotype: HLA_DPB1_1001; Gene: ACOT1
HLA_DQB1_0602	ENSG00000089723	-0.418417	OTUB2	78990	OTUB2	Genotype: HLA_DQB1_0602; Gene: OTUB2
HLA_DQB1_0609	ENSG00000259856	-0.418356	RAB43P1		RAB43P1	Genotype: HLA_DQB1_0609; Gene: RAB43P1
HLA_DPA1_0103	ENSG00000234882	-0.417875	EIF3EP1		EIF3EP1	Genotype: HLA_DPA1_0103; Gene: EIF3EP1
HLA_DPB1_04	ENSG00000205358	0.417581	MT1H	4496	MT1H	Genotype: HLA_DPB1_04; Gene: MT1H
HLA_DQB1_0609	ENSG00000126088	0.417446	UROD	7389	UROD	Genotype: HLA_DQB1_0609; Gene: UROD
HLA_DRB1_0801	ENSG00000271741	-0.417377			ENSG00000271741	Genotype: HLA_DRB1_0801; Gene: ENSG00000271741
HLA_DPB1_04	ENSG00000016402	-0.417215	IL20RA	53832	IL20RA	Genotype: HLA_DPB1_04; Gene: IL20RA
HLA_DRB1_1501	ENSG00000204301	0.417081	NOTCH4	4855	NOTCH4	Genotype: HLA_DRB1_1501; Gene: NOTCH4
HLA_DPB1_0401	ENSG00000196611	0.416829	MMP1	4312	MMP1	Genotype: HLA_DPB1_0401; Gene: MMP1
HLA_DQB1_0609	ENSG00000165997	-0.416583	ARL5B	221079	ARL5B	Genotype: HLA_DQB1_0609; Gene: ARL5B
HLA_DPB1_02	ENSG00000140740	-0.416579	UQCRC2	7385	UQCRC2	Genotype: HLA_DPB1_02; Gene: UQCRC2
HLA_DPB1_0201	ENSG00000140740	-0.416579	UQCRC2	7385	UQCRC2	Genotype: HLA_DPB1_0201; Gene: UQCRC2
HLA_DQB1_0602	ENSG00000148429	-0.416567	USP6NL	9712	USP6NL	Genotype: HLA_DQB1_0602; Gene: USP6NL
HLA_DQB1_0602	ENSG00000182378	-0.416445	PLCXD1	55344	PLCXD1	Genotype: HLA_DQB1_0602; Gene: PLCXD1
HLA_DRB1_11	ENSG00000106004	-0.416392	HOXA5	3202	HOXA5	Genotype: HLA_DRB1_11; Gene: HOXA5
HLA_DQB1_0609	ENSG00000119396	-0.416167	RAB14	51552	RAB14	Genotype: HLA_DQB1_0609; Gene: RAB14
HLA_DPB1_04	ENSG00000110218	0.416099	PANX1	24145	PANX1	Genotype: HLA_DPB1_04; Gene: PANX1
HLA_DPB1_04	ENSG00000106366	0.416066	SERPINE1	5054	SERPINE1	Genotype: HLA_DPB1_04; Gene: SERPINE1
HLA_DPB1_0401	ENSG00000126091	-0.415928	ST3GAL3	6487	ST3GAL3	Genotype: HLA_DPB1_0401; Gene: ST3GAL3
HLA_C_06	ENSG00000204315	-0.415838	FKBPL	63943	FKBPL	Genotype: HLA_C_06; Gene: FKBPL
HLA_C_0602	ENSG00000204315	-0.415838	FKBPL	63943	FKBPL	Genotype: HLA_C_0602; Gene: FKBPL
HLA_DQB1_0609	ENSG00000213214	-0.415784	ARHGEF35	445328	ARHGEF35	Genotype: HLA_DQB1_0609; Gene: ARHGEF35
HLA_DQB1_0609	ENSG00000112893	-0.415408	MAN2A1	4124	MAN2A1	Genotype: HLA_DQB1_0609; Gene: MAN2A1
HLA_DQB1_0602	ENSG00000172350	-0.415394	ABCG4	64137	ABCG4	Genotype: HLA_DQB1_0602; Gene: ABCG4
HLA_DPB1_02	ENSG00000213412	-0.415269	HNRNPA1P33	728643	HNRNPA1P33	Genotype: HLA_DPB1_02; Gene: HNRNPA1P33
HLA_DPB1_0201	ENSG00000213412	-0.415269	HNRNPA1P33	728643	HNRNPA1P33	Genotype: HLA_DPB1_0201; Gene: HNRNPA1P33
HLA_DRB1_0801	ENSG00000272410	-0.415209			ENSG00000272410	Genotype: HLA_DRB1_0801; Gene: ENSG00000272410
HLA_DPB1_04	ENSG00000146904	-0.415197	EPHA1	2041	EPHA1	Genotype: HLA_DPB1_04; Gene: EPHA1
HLA_DPA1_0103	ENSG00000130177	-0.41513	CDC16	8881	CDC16	Genotype: HLA_DPA1_0103; Gene: CDC16
HLA_B_0705	ENSG00000198237	-0.414877	GUSBP13		GUSBP13	Genotype: HLA_B_0705; Gene: GUSBP13
HLA_DRB1_07	ENSG00000223501	-0.41479	VPS52	6293	VPS52	Genotype: HLA_DRB1_07; Gene: VPS52
HLA_B_49	ENSG00000198237	-0.414769	GUSBP13		GUSBP13	Genotype: HLA_B_49; Gene: GUSBP13
HLA_B_4901	ENSG00000198237	-0.414769	GUSBP13		GUSBP13	Genotype: HLA_B_4901; Gene: GUSBP13
HLA_B_07	ENSG00000204463	0.414567	BAG6	7917	BAG6	Genotype: HLA_B_07; Gene: BAG6
HLA_DQB1_0609	ENSG00000102221	-0.414525	JADE3	9767	JADE3	Genotype: HLA_DQB1_0609; Gene: JADE3
HLA_A_03	ENSG00000137337	0.414297	MDC1	9656	MDC1	Genotype: HLA_A_03; Gene: MDC1
HLA_B_07	ENSG00000137310	0.41423	TCF19	6941	TCF19	Genotype: HLA_B_07; Gene: TCF19
HLA_DPB1_10	ENSG00000134324	0.414224	LPIN1	23175	LPIN1	Genotype: HLA_DPB1_10; Gene: LPIN1
HLA_DPB1_1001	ENSG00000134324	0.414224	LPIN1	23175	LPIN1	Genotype: HLA_DPB1_1001; Gene: LPIN1
HLA_DQB1_0602	ENSG00000241286	-0.414039	RPL29P25		RPL29P25	Genotype: HLA_DQB1_0602; Gene: RPL29P25
HLA_DPA1_0103	ENSG00000189367	-0.413906	KIAA0408	9729	KIAA0408	Genotype: HLA_DPA1_0103; Gene: KIAA0408
HLA_DQB1_0303	ENSG00000204315	-0.413845	FKBPL	63943	FKBPL	Genotype: HLA_DQB1_0303; Gene: FKBPL
HLA_DPB1_0401	ENSG00000169814	-0.413785	BTD	686	BTD	Genotype: HLA_DPB1_0401; Gene: BTD
HLA_DQB1_0602	ENSG00000159337	-0.413702	PLA2G4D	283748	PLA2G4D	Genotype: HLA_DQB1_0602; Gene: PLA2G4D
HLA_DPA1_0103	ENSG00000127530	-0.413676	OR7C1	26664	OR7C1	Genotype: HLA_DPA1_0103; Gene: OR7C1
HLA_DQB1_0609	ENSG00000092978	-0.413325	GPATCH2	55105	GPATCH2	Genotype: HLA_DQB1_0609; Gene: GPATCH2
HLA_B_0705	ENSG00000214026	-0.413246	MRPL23	6150	MRPL23	Genotype: HLA_B_0705; Gene: MRPL23
HLA_B_49	ENSG00000214026	-0.413179	MRPL23	6150	MRPL23	Genotype: HLA_B_49; Gene: MRPL23
HLA_B_4901	ENSG00000214026	-0.413179	MRPL23	6150	MRPL23	Genotype: HLA_B_4901; Gene: MRPL23
HLA_DPB1_04	ENSG00000189367	-0.412902	KIAA0408	9729	KIAA0408	Genotype: HLA_DPB1_04; Gene: KIAA0408
HLA_DQB1_0602	ENSG00000141098	-0.412786	GFOD2	81577	GFOD2	Genotype: HLA_DQB1_0602; Gene: GFOD2
HLA_DPB1_0401	ENSG00000135333	-0.412655	EPHA7	2045	EPHA7	Genotype: HLA_DPB1_0401; Gene: EPHA7
HLA_DPB1_04	ENSG00000231389	0.412466	HLA-DPA1	3113	HLA-DPA1	Genotype: HLA_DPB1_04; Gene: HLA-DPA1
HLA_DRB1_0801	ENSG00000012232	-0.412331	EXTL3	2137	EXTL3	Genotype: HLA_DRB1_0801; Gene: EXTL3
HLA_DRB1_1501	ENSG00000197006	-0.41233	METTL9	51108	METTL9	Genotype: HLA_DRB1_1501; Gene: METTL9
HLA_DPB1_0401	ENSG00000196562	0.412272	SULF2	55959	SULF2	Genotype: HLA_DPB1_0401; Gene: SULF2
HLA_DQB1_0609	ENSG00000143815	-0.412143	LBR	3930	LBR	Genotype: HLA_DQB1_0609; Gene: LBR
HLA_A_6601	ENSG00000277196	-0.412117			ENSG00000277196	Genotype: HLA_A_6601; Gene: ENSG00000277196
HLA_A_33	ENSG00000198237	-0.412033	GUSBP13		GUSBP13	Genotype: HLA_A_33; Gene: GUSBP13
HLA_A_3303	ENSG00000198237	-0.412033	GUSBP13		GUSBP13	Genotype: HLA_A_3303; Gene: GUSBP13
HLA_DPB1_04	ENSG00000270299	-0.41198			ENSG00000270299	Genotype: HLA_DPB1_04; Gene: ENSG00000270299
HLA_A_66	ENSG00000277196	-0.411959			ENSG00000277196	Genotype: HLA_A_66; Gene: ENSG00000277196
HLA_DRB1_11	ENSG00000253882	-0.41185		154761	ENSG00000253882	Genotype: HLA_DRB1_11; Gene: ENSG00000253882
HLA_B_5701	ENSG00000204371	0.411744	EHMT2	10919	EHMT2	Genotype: HLA_B_5701; Gene: EHMT2
HLA_DPB1_04	ENSG00000204315	-0.411743	FKBPL	63943	FKBPL	Genotype: HLA_DPB1_04; Gene: FKBPL
HLA_C_0702	ENSG00000204389	0.411735	HSPA1A	3303	HSPA1A	Genotype: HLA_C_0702; Gene: HSPA1A
HLA_DQB1_0609	ENSG00000170759	-0.411495	KIF5B	3799	KIF5B	Genotype: HLA_DQB1_0609; Gene: KIF5B
HLA_DPB1_02	ENSG00000137337	0.411441	MDC1	9656	MDC1	Genotype: HLA_DPB1_02; Gene: MDC1
HLA_DPB1_0201	ENSG00000137337	0.411441	MDC1	9656	MDC1	Genotype: HLA_DPB1_0201; Gene: MDC1
HLA_DRB1_11	ENSG00000260027	-0.411276	HOXB7	3217	HOXB7	Genotype: HLA_DRB1_11; Gene: HOXB7
HLA_DQB1_0602	ENSG00000173083	-0.411237	HPSE	10855	HPSE	Genotype: HLA_DQB1_0602; Gene: HPSE
HLA_DQB1_0609	ENSG00000109572	-0.411098	CLCN3	1182	CLCN3	Genotype: HLA_DQB1_0609; Gene: CLCN3
HLA_DPB1_02	ENSG00000174485	0.41064	DENND4A	10260	DENND4A	Genotype: HLA_DPB1_02; Gene: DENND4A
HLA_DPB1_0201	ENSG00000174485	0.41064	DENND4A	10260	DENND4A	Genotype: HLA_DPB1_0201; Gene: DENND4A
HLA_DPB1_04	ENSG00000106392	0.410613	C1GALT1	56913	C1GALT1	Genotype: HLA_DPB1_04; Gene: C1GALT1
HLA_DQB1_0602	ENSG00000118242	-0.410531	MREG	55686	MREG	Genotype: HLA_DQB1_0602; Gene: MREG
HLA_DPB1_0401	ENSG00000250264	-0.410295			ENSG00000250264	Genotype: HLA_DPB1_0401; Gene: ENSG00000250264
HLA_DQB1_0602	ENSG00000198092	-0.410174	TMPRSS11F	389208	TMPRSS11F	Genotype: HLA_DQB1_0602; Gene: TMPRSS11F
HLA_DPB1_02	ENSG00000260027	-0.410021	HOXB7	3217	HOXB7	Genotype: HLA_DPB1_02; Gene: HOXB7
HLA_DPB1_0201	ENSG00000260027	-0.410021	HOXB7	3217	HOXB7	Genotype: HLA_DPB1_0201; Gene: HOXB7
HLA_C_17	ENSG00000162398	-0.40992	LEXM	163747	LEXM	Genotype: HLA_C_17; Gene: LEXM
HLA_C_1701	ENSG00000162398	-0.40992	LEXM	163747	LEXM	Genotype: HLA_C_1701; Gene: LEXM
HLA_DQB1_0602	ENSG00000151247	-0.409648	EIF4E	1977	EIF4E	Genotype: HLA_DQB1_0602; Gene: EIF4E
HLA_C_0701	ENSG00000241370	0.409531	RPP21	79897	RPP21	Genotype: HLA_C_0701; Gene: RPP21
HLA_DPA1_0202	ENSG00000159167	0.409316	STC1	6781	STC1	Genotype: HLA_DPA1_0202; Gene: STC1
HLA_DPB1_10	ENSG00000132915	0.409269	PDE6A	5145	PDE6A	Genotype: HLA_DPB1_10; Gene: PDE6A
HLA_DPB1_1001	ENSG00000132915	0.409269	PDE6A	5145	PDE6A	Genotype: HLA_DPB1_1001; Gene: PDE6A
HLA_DQB1_0201	ENSG00000204371	0.409227	EHMT2	10919	EHMT2	Genotype: HLA_DQB1_0201; Gene: EHMT2
HLA_DPB1_02	ENSG00000103035	-0.408859	PSMD7	5713	PSMD7	Genotype: HLA_DPB1_02; Gene: PSMD7
HLA_DPB1_0201	ENSG00000103035	-0.408859	PSMD7	5713	PSMD7	Genotype: HLA_DPB1_0201; Gene: PSMD7
HLA_DQB1_0602	ENSG00000154767	0.408766	XPC	7508	XPC	Genotype: HLA_DQB1_0602; Gene: XPC
HLA_A_33	ENSG00000214026	-0.408734	MRPL23	6150	MRPL23	Genotype: HLA_A_33; Gene: MRPL23
HLA_A_3303	ENSG00000214026	-0.408734	MRPL23	6150	MRPL23	Genotype: HLA_A_3303; Gene: MRPL23
HLA_DQB1_0609	ENSG00000139323	-0.408703	POC1B	282809	POC1B	Genotype: HLA_DQB1_0609; Gene: POC1B
HLA_DQB1_0609	ENSG00000123575	-0.408619	FAM199X	139231	FAM199X	Genotype: HLA_DQB1_0609; Gene: FAM199X
HLA_DQB1_0602	ENSG00000154710	-0.408579	RABGEF1	27342	RABGEF1	Genotype: HLA_DQB1_0602; Gene: RABGEF1
HLA_DPA1_01	ENSG00000152359	-0.408431	POC5	134359	POC5	Genotype: HLA_DPA1_01; Gene: POC5
HLA_DQB1_0602	ENSG00000057149	-0.408254	SERPINB3	6317	SERPINB3	Genotype: HLA_DQB1_0602; Gene: SERPINB3
HLA_DQA1_05	ENSG00000213719	-0.407955	CLIC1	1192	CLIC1	Genotype: HLA_DQA1_05; Gene: CLIC1
HLA_DQA1_0501	ENSG00000213719	-0.407955	CLIC1	1192	CLIC1	Genotype: HLA_DQA1_0501; Gene: CLIC1
HLA_B_2705	ENSG00000185038	-0.407921	MROH2A	339766	MROH2A	Genotype: HLA_B_2705; Gene: MROH2A
HLA_DPB1_04	ENSG00000250420	-0.407811	AACSP1		AACSP1	Genotype: HLA_DPB1_04; Gene: AACSP1
HLA_DQB1_0609	ENSG00000213639	-0.407809	PPP1CB	5500	PPP1CB	Genotype: HLA_DQB1_0609; Gene: PPP1CB
HLA_DQB1_0602	ENSG00000163435	-0.407424	ELF3	1999	ELF3	Genotype: HLA_DQB1_0602; Gene: ELF3
HLA_DQB1_0609	ENSG00000182400	-0.407364	TRAPPC6B	122553	TRAPPC6B	Genotype: HLA_DQB1_0609; Gene: TRAPPC6B
HLA_DQB1_0602	ENSG00000268104	-0.407349	SLC6A14	11254	SLC6A14	Genotype: HLA_DQB1_0602; Gene: SLC6A14
HLA_DPB1_04	ENSG00000204439	-0.406977	C6orf47	57827	C6orf47	Genotype: HLA_DPB1_04; Gene: C6orf47
HLA_DPB1_0401	ENSG00000250420	-0.406841	AACSP1		AACSP1	Genotype: HLA_DPB1_0401; Gene: AACSP1
HLA_DRB1_12	ENSG00000275464	-0.406822		102724159	ENSG00000275464	Genotype: HLA_DRB1_12; Gene: ENSG00000275464
HLA_DPA1_01	ENSG00000127530	-0.406696	OR7C1	26664	OR7C1	Genotype: HLA_DPA1_01; Gene: OR7C1
HLA_DQB1_0602	ENSG00000137337	0.406137	MDC1	9656	MDC1	Genotype: HLA_DQB1_0602; Gene: MDC1
HLA_DRB1_09	ENSG00000134056	-0.40585	MRPS36	92259	MRPS36	Genotype: HLA_DRB1_09; Gene: MRPS36
HLA_DRB1_0901	ENSG00000134056	-0.40585	MRPS36	92259	MRPS36	Genotype: HLA_DRB1_0901; Gene: MRPS36
HLA_DQB1_0602	ENSG00000181333	-0.405742	HEPHL1	341208	HEPHL1	Genotype: HLA_DQB1_0602; Gene: HEPHL1
HLA_DPA1_0103	ENSG00000152359	-0.405627	POC5	134359	POC5	Genotype: HLA_DPA1_0103; Gene: POC5
HLA_DPB1_02	ENSG00000215154	0.405602			ENSG00000215154	Genotype: HLA_DPB1_02; Gene: ENSG00000215154
HLA_DPB1_0201	ENSG00000215154	0.405602			ENSG00000215154	Genotype: HLA_DPB1_0201; Gene: ENSG00000215154
HLA_DQB1_0602	ENSG00000148346	-0.405493	LCN2	3934	LCN2	Genotype: HLA_DQB1_0602; Gene: LCN2
HLA_DQB1_0609	ENSG00000080815	-0.405434	PSEN1	5663	PSEN1	Genotype: HLA_DQB1_0609; Gene: PSEN1
HLA_DQB1_0609	ENSG00000108094	-0.405428	CUL2	8453	CUL2	Genotype: HLA_DQB1_0609; Gene: CUL2
HLA_DQA1_02	ENSG00000223501	-0.405355	VPS52	6293	VPS52	Genotype: HLA_DQA1_02; Gene: VPS52
HLA_DQA1_0201	ENSG00000223501	-0.405355	VPS52	6293	VPS52	Genotype: HLA_DQA1_0201; Gene: VPS52
HLA_DPB1_04	ENSG00000116985	-0.404989	BMP8B	656	BMP8B	Genotype: HLA_DPB1_04; Gene: BMP8B
HLA_DPB1_02	ENSG00000001036	-0.404897	FUCA2	2519	FUCA2	Genotype: HLA_DPB1_02; Gene: FUCA2
HLA_DPB1_0201	ENSG00000001036	-0.404897	FUCA2	2519	FUCA2	Genotype: HLA_DPB1_0201; Gene: FUCA2
HLA_A_23	ENSG00000204713	-0.404844	TRIM27	5987	TRIM27	Genotype: HLA_A_23; Gene: TRIM27
HLA_A_2301	ENSG00000204713	-0.404844	TRIM27	5987	TRIM27	Genotype: HLA_A_2301; Gene: TRIM27
HLA_B_0705	ENSG00000273749	-0.40478	CYFIP1	23191	CYFIP1	Genotype: HLA_B_0705; Gene: CYFIP1
HLA_DPB1_02	ENSG00000166783	0.404778	MARF1	9665	MARF1	Genotype: HLA_DPB1_02; Gene: MARF1
HLA_DPB1_0201	ENSG00000166783	0.404778	MARF1	9665	MARF1	Genotype: HLA_DPB1_0201; Gene: MARF1
HLA_C_0704	ENSG00000251322	-0.40476	SHANK3	85358	SHANK3	Genotype: HLA_C_0704; Gene: SHANK3
HLA_DQB1_0609	ENSG00000072415	-0.40475	PALS1	64398	PALS1	Genotype: HLA_DQB1_0609; Gene: PALS1
HLA_DPB1_04	ENSG00000158859	0.404709	ADAMTS4	9507	ADAMTS4	Genotype: HLA_DPB1_04; Gene: ADAMTS4
HLA_DPA1_01	ENSG00000267640	-0.404551			ENSG00000267640	Genotype: HLA_DPA1_01; Gene: ENSG00000267640
HLA_DPA1_01	ENSG00000196074	-0.40452	SYCP2	10388	SYCP2	Genotype: HLA_DPA1_01; Gene: SYCP2
HLA_DQB1_0609	ENSG00000065135	-0.404509	GNAI3	2773	GNAI3	Genotype: HLA_DQB1_0609; Gene: GNAI3
HLA_DQB1_0609	ENSG00000155304	-0.404496	HSPA13	6782	HSPA13	Genotype: HLA_DQB1_0609; Gene: HSPA13
HLA_B_49	ENSG00000273749	-0.40431	CYFIP1	23191	CYFIP1	Genotype: HLA_B_49; Gene: CYFIP1
HLA_B_4901	ENSG00000273749	-0.40431	CYFIP1	23191	CYFIP1	Genotype: HLA_B_4901; Gene: CYFIP1
HLA_DPB1_02	ENSG00000213793	0.404275	ZNF888	388559	ZNF888	Genotype: HLA_DPB1_02; Gene: ZNF888
HLA_DPB1_0201	ENSG00000213793	0.404275	ZNF888	388559	ZNF888	Genotype: HLA_DPB1_0201; Gene: ZNF888
HLA_B_2705	ENSG00000167723	-0.404139	TRPV3	162514	TRPV3	Genotype: HLA_B_2705; Gene: TRPV3
HLA_C_17	ENSG00000234814	-0.403922	SVIL2P		SVIL2P	Genotype: HLA_C_17; Gene: SVIL2P
HLA_C_1701	ENSG00000234814	-0.403922	SVIL2P		SVIL2P	Genotype: HLA_C_1701; Gene: SVIL2P
HLA_DPB1_04	ENSG00000171502	-0.403858	COL24A1	255631	COL24A1	Genotype: HLA_DPB1_04; Gene: COL24A1
HLA_DQB1_0602	ENSG00000134827	-0.403748	TCN1	6947	TCN1	Genotype: HLA_DQB1_0602; Gene: TCN1
HLA_DPA1_0103	ENSG00000274985	0.4037	PTCHD3P1		PTCHD3P1	Genotype: HLA_DPA1_0103; Gene: PTCHD3P1
HLA_DPB1_02	ENSG00000177479	-0.403584	ARIH2	10425	ARIH2	Genotype: HLA_DPB1_02; Gene: ARIH2
HLA_DPB1_0201	ENSG00000177479	-0.403584	ARIH2	10425	ARIH2	Genotype: HLA_DPB1_0201; Gene: ARIH2
HLA_DPB1_02	ENSG00000132507	-0.403172	EIF5A	1984	EIF5A	Genotype: HLA_DPB1_02; Gene: EIF5A
HLA_DPB1_0201	ENSG00000132507	-0.403172	EIF5A	1984	EIF5A	Genotype: HLA_DPB1_0201; Gene: EIF5A
HLA_DQB1_0602	ENSG00000204301	0.403108	NOTCH4	4855	NOTCH4	Genotype: HLA_DQB1_0602; Gene: NOTCH4
HLA_DQB1_0603	ENSG00000179344	0.402963	HLA-DQB1	3119	HLA-DQB1	Genotype: HLA_DQB1_0603; Gene: HLA-DQB1
HLA_DPB1_02	ENSG00000204304	0.402749	PBX2	5089	PBX2	Genotype: HLA_DPB1_02; Gene: PBX2
HLA_DPB1_0201	ENSG00000204304	0.402749	PBX2	5089	PBX2	Genotype: HLA_DPB1_0201; Gene: PBX2
HLA_DQB1_0602	ENSG00000221988	0.402726	PPT2	9374	PPT2	Genotype: HLA_DQB1_0602; Gene: PPT2
HLA_DQA1_03	ENSG00000198502	-0.402658	HLA-DRB5	3127	HLA-DRB5	Genotype: HLA_DQA1_03; Gene: HLA-DRB5
HLA_DQA1_0301	ENSG00000198502	-0.402658	HLA-DRB5	3127	HLA-DRB5	Genotype: HLA_DQA1_0301; Gene: HLA-DRB5
HLA_A_33	ENSG00000273749	-0.402409	CYFIP1	23191	CYFIP1	Genotype: HLA_A_33; Gene: CYFIP1
HLA_A_3303	ENSG00000273749	-0.402409	CYFIP1	23191	CYFIP1	Genotype: HLA_A_3303; Gene: CYFIP1
HLA_DQB1_0609	ENSG00000151233	-0.402023	GXYLT1	283464	GXYLT1	Genotype: HLA_DQB1_0609; Gene: GXYLT1
HLA_DPB1_02	ENSG00000196449	-0.401968	YRDC	79693	YRDC	Genotype: HLA_DPB1_02; Gene: YRDC
HLA_DPB1_0201	ENSG00000196449	-0.401968	YRDC	79693	YRDC	Genotype: HLA_DPB1_0201; Gene: YRDC
HLA_DQB1_0502	ENSG00000234814	-0.401708	SVIL2P		SVIL2P	Genotype: HLA_DQB1_0502; Gene: SVIL2P
HLA_DQB1_0602	ENSG00000100292	-0.4017	HMOX1	3162	HMOX1	Genotype: HLA_DQB1_0602; Gene: HMOX1
HLA_DRB1_0401	ENSG00000204209	-0.401516	DAXX	1616	DAXX	Genotype: HLA_DRB1_0401; Gene: DAXX
HLA_DQB1_0602	ENSG00000244094	-0.401499	SPRR2F	6705	SPRR2F	Genotype: HLA_DQB1_0602; Gene: SPRR2F
HLA_DPB1_0401	ENSG00000085733	0.401485	CTTN	2017	CTTN	Genotype: HLA_DPB1_0401; Gene: CTTN
HLA_DQB1_0602	ENSG00000161267	-0.401466	BDH1	622	BDH1	Genotype: HLA_DQB1_0602; Gene: BDH1
HLA_DQB1_0302	ENSG00000236104	-0.401417	ZBTB22	9278	ZBTB22	Genotype: HLA_DQB1_0302; Gene: ZBTB22
HLA_DPA1_0103	ENSG00000196074	-0.401135	SYCP2	10388	SYCP2	Genotype: HLA_DPA1_0103; Gene: SYCP2
HLA_DPB1_02	ENSG00000137692	-0.401084	DCUN1D5	84259	DCUN1D5	Genotype: HLA_DPB1_02; Gene: DCUN1D5
HLA_DPB1_0201	ENSG00000137692	-0.401084	DCUN1D5	84259	DCUN1D5	Genotype: HLA_DPB1_0201; Gene: DCUN1D5
HLA_DPB1_0401	ENSG00000135374	-0.401017	ELF5	2001	ELF5	Genotype: HLA_DPB1_0401; Gene: ELF5
HLA_DQB1_0609	ENSG00000138592	-0.400964	USP8	9101	USP8	Genotype: HLA_DQB1_0609; Gene: USP8
HLA_DPB1_04	ENSG00000143375	-0.40094	CGN	57530	CGN	Genotype: HLA_DPB1_04; Gene: CGN
HLA_DQB1_0602	ENSG00000183760	-0.40087	ACP7	390928	ACP7	Genotype: HLA_DQB1_0602; Gene: ACP7
HLA_DPB1_04	ENSG00000198113	0.400849	TOR4A	54863	TOR4A	Genotype: HLA_DPB1_04; Gene: TOR4A
HLA_DQB1_0602	ENSG00000127080	-0.400808	IPPK	64768	IPPK	Genotype: HLA_DQB1_0602; Gene: IPPK
HLA_DQB1_0602	ENSG00000103415	-0.400801	HMOX2	3163	HMOX2	Genotype: HLA_DQB1_0602; Gene: HMOX2
HLA_DPB1_04	ENSG00000196611	0.400719	MMP1	4312	MMP1	Genotype: HLA_DPB1_04; Gene: MMP1
HLA_DPB1_04	ENSG00000119938	0.400698	PPP1R3C	5507	PPP1R3C	Genotype: HLA_DPB1_04; Gene: PPP1R3C
HLA_B_08	ENSG00000196230	-0.400569	TUBB	203068	TUBB	Genotype: HLA_B_08; Gene: TUBB
HLA_DQB1_0602	ENSG00000085831	-0.400526	TTC39A	22996	TTC39A	Genotype: HLA_DQB1_0602; Gene: TTC39A
HLA_DPB1_0401	ENSG00000269190	0.4004	FBXO17	115290	FBXO17	Genotype: HLA_DPB1_0401; Gene: FBXO17
HLA_DQB1_0602	ENSG00000101084	-0.400314	RAB5IF	55969	RAB5IF	Genotype: HLA_DQB1_0602; Gene: RAB5IF
HLA_DPB1_04	ENSG00000170631	-0.400061	ZNF16	7564	ZNF16	Genotype: HLA_DPB1_04; Gene: ZNF16
HLA_DQB1_0602	ENSG00000203785	-0.40003	SPRR2E	6704	SPRR2E	Genotype: HLA_DQB1_0602; Gene: SPRR2E
HLA_DQB1_0501	ENSG00000196735	0.399776	HLA-DQA1	3117	HLA-DQA1	Genotype: HLA_DQB1_0501; Gene: HLA-DQA1
HLA_DPB1_04	ENSG00000127530	-0.39974	OR7C1	26664	OR7C1	Genotype: HLA_DPB1_04; Gene: OR7C1
HLA_DPB1_04	ENSG00000167772	0.39955	ANGPTL4	51129	ANGPTL4	Genotype: HLA_DPB1_04; Gene: ANGPTL4
HLA_DQB1_0201	ENSG00000146411	-0.399445	SLC2A12	154091	SLC2A12	Genotype: HLA_DQB1_0201; Gene: SLC2A12
HLA_DQB1_0602	ENSG00000102886	-0.399437	GDPD3	79153	GDPD3	Genotype: HLA_DQB1_0602; Gene: GDPD3
HLA_DQB1_0602	ENSG00000269741	-0.399094			ENSG00000269741	Genotype: HLA_DQB1_0602; Gene: ENSG00000269741
HLA_DQB1_0609	ENSG00000116406	-0.398834	EDEM3	80267	EDEM3	Genotype: HLA_DQB1_0609; Gene: EDEM3
HLA_DQB1_0602	ENSG00000196735	0.398743	HLA-DQA1	3117	HLA-DQA1	Genotype: HLA_DQB1_0602; Gene: HLA-DQA1
HLA_DPB1_0401	ENSG00000121064	-0.398634	SCPEP1	59342	SCPEP1	Genotype: HLA_DPB1_0401; Gene: SCPEP1
HLA_DPB1_02	ENSG00000163938	-0.398626	GNL3	26354	GNL3	Genotype: HLA_DPB1_02; Gene: GNL3
HLA_DPB1_0201	ENSG00000163938	-0.398626	GNL3	26354	GNL3	Genotype: HLA_DPB1_0201; Gene: GNL3
HLA_DPB1_02	ENSG00000204389	0.398597	HSPA1A	3303	HSPA1A	Genotype: HLA_DPB1_02; Gene: HSPA1A
HLA_DPB1_0201	ENSG00000204389	0.398597	HSPA1A	3303	HSPA1A	Genotype: HLA_DPB1_0201; Gene: HSPA1A
HLA_B_0702	ENSG00000204463	0.398477	BAG6	7917	BAG6	Genotype: HLA_B_0702; Gene: BAG6
HLA_B_5701	ENSG00000204315	-0.398348	FKBPL	63943	FKBPL	Genotype: HLA_B_5701; Gene: FKBPL
HLA_DPB1_05	ENSG00000134056	-0.398298	MRPS36	92259	MRPS36	Genotype: HLA_DPB1_05; Gene: MRPS36
HLA_DPB1_0501	ENSG00000134056	-0.398298	MRPS36	92259	MRPS36	Genotype: HLA_DPB1_0501; Gene: MRPS36
HLA_DQB1_0609	ENSG00000102580	-0.398257	DNAJC3	5611	DNAJC3	Genotype: HLA_DQB1_0609; Gene: DNAJC3
HLA_A_31	ENSG00000237973	0.398197	MTCO1P12		MTCO1P12	Genotype: HLA_A_31; Gene: MTCO1P12
HLA_A_3101	ENSG00000237973	0.398197	MTCO1P12		MTCO1P12	Genotype: HLA_A_3101; Gene: MTCO1P12
HLA_DPB1_02	ENSG00000091483	-0.398144	FH	2271	FH	Genotype: HLA_DPB1_02; Gene: FH
HLA_DPB1_0201	ENSG00000091483	-0.398144	FH	2271	FH	Genotype: HLA_DPB1_0201; Gene: FH
HLA_DQB1_0602	ENSG00000185798	-0.39813	WDR53	348793	WDR53	Genotype: HLA_DQB1_0602; Gene: WDR53
HLA_DPB1_0401	ENSG00000151704	-0.39799	KCNJ1	3758	KCNJ1	Genotype: HLA_DPB1_0401; Gene: KCNJ1
HLA_DQB1_0602	ENSG00000059728	-0.397811	MXD1	4084	MXD1	Genotype: HLA_DQB1_0602; Gene: MXD1
HLA_DPB1_02	ENSG00000188002	-0.397662	PDCD6P1		PDCD6P1	Genotype: HLA_DPB1_02; Gene: PDCD6P1
HLA_DPB1_0201	ENSG00000188002	-0.397662	PDCD6P1		PDCD6P1	Genotype: HLA_DPB1_0201; Gene: PDCD6P1
HLA_DPB1_04	ENSG00000148175	0.397472	STOM	2040	STOM	Genotype: HLA_DPB1_04; Gene: STOM
HLA_DPB1_02	ENSG00000198860	-0.397383	TSEN15	116461	TSEN15	Genotype: HLA_DPB1_02; Gene: TSEN15
HLA_DPB1_0201	ENSG00000198860	-0.397383	TSEN15	116461	TSEN15	Genotype: HLA_DPB1_0201; Gene: TSEN15
HLA_DQB1_0609	ENSG00000180008	-0.397376	SOCS4	122809	SOCS4	Genotype: HLA_DQB1_0609; Gene: SOCS4
HLA_DPB1_0401	ENSG00000172661	-0.397345	WASHC2C	253725	WASHC2C	Genotype: HLA_DPB1_0401; Gene: WASHC2C
HLA_DPB1_04	ENSG00000250264	-0.397341			ENSG00000250264	Genotype: HLA_DPB1_04; Gene: ENSG00000250264
HLA_DQB1_04	ENSG00000249319	-0.397119			ENSG00000249319	Genotype: HLA_DQB1_04; Gene: ENSG00000249319
HLA_DQB1_0402	ENSG00000249319	-0.397119			ENSG00000249319	Genotype: HLA_DQB1_0402; Gene: ENSG00000249319
HLA_DPB1_04	ENSG00000151726	-0.396966	ACSL1	2180	ACSL1	Genotype: HLA_DPB1_04; Gene: ACSL1
HLA_DQB1_0602	ENSG00000136688	-0.396854	IL36G	56300	IL36G	Genotype: HLA_DQB1_0602; Gene: IL36G
HLA_DQB1_0609	ENSG00000166181	-0.396761	API5	8539	API5	Genotype: HLA_DQB1_0609; Gene: API5
HLA_DRB1_1501	ENSG00000137337	0.396741	MDC1	9656	MDC1	Genotype: HLA_DRB1_1501; Gene: MDC1
HLA_DQB1_0609	ENSG00000125304	-0.396634	TM9SF2	9375	TM9SF2	Genotype: HLA_DQB1_0609; Gene: TM9SF2
HLA_DPB1_10	ENSG00000162595	0.396516	DIRAS3	9077	DIRAS3	Genotype: HLA_DPB1_10; Gene: DIRAS3
HLA_DPB1_1001	ENSG00000162595	0.396516	DIRAS3	9077	DIRAS3	Genotype: HLA_DPB1_1001; Gene: DIRAS3
HLA_DPB1_10	ENSG00000160868	0.396313	CYP3A4	1576	CYP3A4	Genotype: HLA_DPB1_10; Gene: CYP3A4
HLA_DPB1_1001	ENSG00000160868	0.396313	CYP3A4	1576	CYP3A4	Genotype: HLA_DPB1_1001; Gene: CYP3A4
HLA_DPB1_02	ENSG00000115946	-0.396296	PNO1	56902	PNO1	Genotype: HLA_DPB1_02; Gene: PNO1
HLA_DPB1_0201	ENSG00000115946	-0.396296	PNO1	56902	PNO1	Genotype: HLA_DPB1_0201; Gene: PNO1
HLA_DQB1_0609	ENSG00000121579	-0.396067	NAA50	80218	NAA50	Genotype: HLA_DQB1_0609; Gene: NAA50
HLA_DPB1_02	ENSG00000182180	-0.39605	MRPS16	51021	MRPS16	Genotype: HLA_DPB1_02; Gene: MRPS16
HLA_DPB1_0201	ENSG00000182180	-0.39605	MRPS16	51021	MRPS16	Genotype: HLA_DPB1_0201; Gene: MRPS16
HLA_DPB1_04	ENSG00000112293	-0.395949	GPLD1	2822	GPLD1	Genotype: HLA_DPB1_04; Gene: GPLD1
HLA_DQB1_0609	ENSG00000185475	0.3959	TMEM179B	374395	TMEM179B	Genotype: HLA_DQB1_0609; Gene: TMEM179B
HLA_DQB1_0602	ENSG00000144655	-0.395882	CSRNP1	64651	CSRNP1	Genotype: HLA_DQB1_0602; Gene: CSRNP1
HLA_DQB1_0602	ENSG00000159479	-0.395692	MED8	112950	MED8	Genotype: HLA_DQB1_0602; Gene: MED8
HLA_DPB1_02	ENSG00000135775	-0.395461	COG2	22796	COG2	Genotype: HLA_DPB1_02; Gene: COG2
HLA_DPB1_0201	ENSG00000135775	-0.395461	COG2	22796	COG2	Genotype: HLA_DPB1_0201; Gene: COG2
HLA_DPB1_0401	ENSG00000119772	0.395137	DNMT3A	1788	DNMT3A	Genotype: HLA_DPB1_0401; Gene: DNMT3A
HLA_DPB1_02	ENSG00000187792	0.395118	ZNF70	7621	ZNF70	Genotype: HLA_DPB1_02; Gene: ZNF70
HLA_DPB1_0201	ENSG00000187792	0.395118	ZNF70	7621	ZNF70	Genotype: HLA_DPB1_0201; Gene: ZNF70
HLA_DQB1_0602	ENSG00000101166	-0.395109	PRELID3B	51012	PRELID3B	Genotype: HLA_DQB1_0602; Gene: PRELID3B
HLA_DQB1_0602	ENSG00000105993	-0.395092	DNAJB6	10049	DNAJB6	Genotype: HLA_DQB1_0602; Gene: DNAJB6
HLA_DPB1_04	ENSG00000182544	-0.394934	MFSD5	84975	MFSD5	Genotype: HLA_DPB1_04; Gene: MFSD5
HLA_DPB1_04	ENSG00000109321	0.394874	AREG	374	AREG	Genotype: HLA_DPB1_04; Gene: AREG
HLA_DQB1_0609	ENSG00000198746	0.394766	GPATCH3	63906	GPATCH3	Genotype: HLA_DQB1_0609; Gene: GPATCH3
HLA_DPA1_01	ENSG00000189367	-0.394549	KIAA0408	9729	KIAA0408	Genotype: HLA_DPA1_01; Gene: KIAA0408
HLA_DPB1_02	ENSG00000109519	-0.394488	GRPEL1	80273	GRPEL1	Genotype: HLA_DPB1_02; Gene: GRPEL1
HLA_DPB1_0201	ENSG00000109519	-0.394488	GRPEL1	80273	GRPEL1	Genotype: HLA_DPB1_0201; Gene: GRPEL1
HLA_DPB1_0401	ENSG00000147255	-0.394331	IGSF1	3547	IGSF1	Genotype: HLA_DPB1_0401; Gene: IGSF1
HLA_DQB1_0602	ENSG00000171603	0.39432	CLSTN1	22883	CLSTN1	Genotype: HLA_DQB1_0602; Gene: CLSTN1
HLA_C_0702	ENSG00000204536	0.394169	CCHCR1	54535	CCHCR1	Genotype: HLA_C_0702; Gene: CCHCR1
HLA_DPB1_02	ENSG00000108561	-0.393979	C1QBP	708	C1QBP	Genotype: HLA_DPB1_02; Gene: C1QBP
HLA_DPB1_0201	ENSG00000108561	-0.393979	C1QBP	708	C1QBP	Genotype: HLA_DPB1_0201; Gene: C1QBP
HLA_DPB1_0401	ENSG00000054277	-0.393953	OPN3	23596	OPN3	Genotype: HLA_DPB1_0401; Gene: OPN3
HLA_DPB1_04	ENSG00000166888	-0.393755	STAT6	6778	STAT6	Genotype: HLA_DPB1_04; Gene: STAT6
HLA_DQB1_0602	ENSG00000241794	-0.393739	SPRR2A	6700	SPRR2A	Genotype: HLA_DQB1_0602; Gene: SPRR2A
HLA_DQB1_0602	ENSG00000206073	-0.393726	SERPINB4	6318	SERPINB4	Genotype: HLA_DQB1_0602; Gene: SERPINB4
HLA_DQB1_0609	ENSG00000116750	-0.393696	UCHL5	51377	UCHL5	Genotype: HLA_DQB1_0609; Gene: UCHL5
HLA_DPA1_01	ENSG00000138443	0.393612	ABI2	10152	ABI2	Genotype: HLA_DPA1_01; Gene: ABI2
HLA_DPA1_01	ENSG00000234882	-0.393573	EIF3EP1		EIF3EP1	Genotype: HLA_DPA1_01; Gene: EIF3EP1
HLA_DQB1_0609	ENSG00000163930	0.393444	BAP1	8314	BAP1	Genotype: HLA_DQB1_0609; Gene: BAP1
HLA_DQB1_0602	ENSG00000135655	-0.393426	USP15	9958	USP15	Genotype: HLA_DQB1_0602; Gene: USP15
HLA_DPA1_01	ENSG00000118997	-0.393316	DNAH7	56171	DNAH7	Genotype: HLA_DPA1_01; Gene: DNAH7
HLA_DRB1_0801	ENSG00000154124	-0.393171	OTULIN	90268	OTULIN	Genotype: HLA_DRB1_0801; Gene: OTULIN
HLA_DQB1_0602	ENSG00000168461	-0.393145	RAB31	11031	RAB31	Genotype: HLA_DQB1_0602; Gene: RAB31
HLA_DPB1_04	ENSG00000180113	-0.393086	TDRD6	221400	TDRD6	Genotype: HLA_DPB1_04; Gene: TDRD6
HLA_B_08	ENSG00000204371	0.392964	EHMT2	10919	EHMT2	Genotype: HLA_B_08; Gene: EHMT2
HLA_DPB1_0401	ENSG00000173334	0.392857	TRIB1	10221	TRIB1	Genotype: HLA_DPB1_0401; Gene: TRIB1
HLA_DPA1_0103	ENSG00000145708	-0.392799	CRHBP	1393	CRHBP	Genotype: HLA_DPA1_0103; Gene: CRHBP
HLA_DPB1_0401	ENSG00000185052	-0.392775	SLC24A3	57419	SLC24A3	Genotype: HLA_DPB1_0401; Gene: SLC24A3
HLA_DQB1_0609	ENSG00000009844	-0.392592	VTA1	51534	VTA1	Genotype: HLA_DQB1_0609; Gene: VTA1
HLA_DPB1_10	ENSG00000110042	0.392537	DTX4	23220	DTX4	Genotype: HLA_DPB1_10; Gene: DTX4
HLA_DPB1_1001	ENSG00000110042	0.392537	DTX4	23220	DTX4	Genotype: HLA_DPB1_1001; Gene: DTX4
HLA_DQB1_0609	ENSG00000014824	-0.392537	SLC30A9	10463	SLC30A9	Genotype: HLA_DQB1_0609; Gene: SLC30A9
HLA_DQB1_0602	ENSG00000248527	-0.392439	MTATP6P1		MTATP6P1	Genotype: HLA_DQB1_0602; Gene: MTATP6P1
HLA_A_6801	ENSG00000206172	-0.392413	HBA1	3039	HBA1	Genotype: HLA_A_6801; Gene: HBA1
HLA_DQB1_0609	ENSG00000164068	0.392407	RNF123	63891	RNF123	Genotype: HLA_DQB1_0609; Gene: RNF123
HLA_DQB1_0201	ENSG00000018610	0.392312	STEEP1	63932	STEEP1	Genotype: HLA_DQB1_0201; Gene: STEEP1
HLA_A_31	ENSG00000103222	-0.392187	ABCC1	4363	ABCC1	Genotype: HLA_A_31; Gene: ABCC1
HLA_A_3101	ENSG00000103222	-0.392187	ABCC1	4363	ABCC1	Genotype: HLA_A_3101; Gene: ABCC1
HLA_DQB1_0609	ENSG00000169570	-0.392132	DTWD2	285605	DTWD2	Genotype: HLA_DQB1_0609; Gene: DTWD2
HLA_DPB1_04	ENSG00000063761	-0.392065	ADCK1	57143	ADCK1	Genotype: HLA_DPB1_04; Gene: ADCK1
HLA_B_08	ENSG00000241370	0.391992	RPP21	79897	RPP21	Genotype: HLA_B_08; Gene: RPP21
HLA_DPA1_02	ENSG00000138443	-0.391974	ABI2	10152	ABI2	Genotype: HLA_DPA1_02; Gene: ABI2
HLA_DQB1_0201	ENSG00000132676	0.391953	DAP3	7818	DAP3	Genotype: HLA_DQB1_0201; Gene: DAP3
HLA_B_0801	ENSG00000204371	0.391937	EHMT2	10919	EHMT2	Genotype: HLA_B_0801; Gene: EHMT2
HLA_DQB1_0609	ENSG00000149743	0.391898	TRPT1	83707	TRPT1	Genotype: HLA_DQB1_0609; Gene: TRPT1
HLA_DPB1_02	ENSG00000059769	-0.39183	DNAJC25	548645	DNAJC25	Genotype: HLA_DPB1_02; Gene: DNAJC25
HLA_DPB1_0201	ENSG00000059769	-0.39183	DNAJC25	548645	DNAJC25	Genotype: HLA_DPB1_0201; Gene: DNAJC25
HLA_DQB1_0602	ENSG00000163220	-0.391797	S100A9	6280	S100A9	Genotype: HLA_DQB1_0602; Gene: S100A9
HLA_DPB1_0401	ENSG00000162891	0.391748	IL20	50604	IL20	Genotype: HLA_DPB1_0401; Gene: IL20
HLA_DPB1_02	ENSG00000166788	-0.391587	SAAL1	113174	SAAL1	Genotype: HLA_DPB1_02; Gene: SAAL1
HLA_DPB1_0201	ENSG00000166788	-0.391587	SAAL1	113174	SAAL1	Genotype: HLA_DPB1_0201; Gene: SAAL1
HLA_DPB1_10	ENSG00000139182	0.391455	CLSTN3	9746	CLSTN3	Genotype: HLA_DPB1_10; Gene: CLSTN3
HLA_DPB1_1001	ENSG00000139182	0.391455	CLSTN3	9746	CLSTN3	Genotype: HLA_DPB1_1001; Gene: CLSTN3
HLA_DRB1_1501	ENSG00000133641	-0.391453	C12orf29	91298	C12orf29	Genotype: HLA_DRB1_1501; Gene: C12orf29
HLA_DPB1_02	ENSG00000138430	-0.391426	OLA1	29789	OLA1	Genotype: HLA_DPB1_02; Gene: OLA1
HLA_DPB1_0201	ENSG00000138430	-0.391426	OLA1	29789	OLA1	Genotype: HLA_DPB1_0201; Gene: OLA1
HLA_C_1203	ENSG00000066379	-0.391244	POLR1H	30834	POLR1H	Genotype: HLA_C_1203; Gene: POLR1H
HLA_DQB1_0609	ENSG00000074695	-0.391211	LMAN1	3998	LMAN1	Genotype: HLA_DQB1_0609; Gene: LMAN1
HLA_DPB1_02	ENSG00000078246	0.391113	TULP3	7289	TULP3	Genotype: HLA_DPB1_02; Gene: TULP3
HLA_DPB1_0201	ENSG00000078246	0.391113	TULP3	7289	TULP3	Genotype: HLA_DPB1_0201; Gene: TULP3
HLA_DPA1_0103	ENSG00000133627	-0.391086	ACTR3B	57180	ACTR3B	Genotype: HLA_DPA1_0103; Gene: ACTR3B
HLA_DPB1_04	ENSG00000172785	0.391047	ZNG1A	55871	ZNG1A	Genotype: HLA_DPB1_04; Gene: ZNG1A
HLA_A_31	ENSG00000042088	-0.390998	TDP1	55775	TDP1	Genotype: HLA_A_31; Gene: TDP1
HLA_A_3101	ENSG00000042088	-0.390998	TDP1	55775	TDP1	Genotype: HLA_A_3101; Gene: TDP1
HLA_DPB1_04	ENSG00000213676	-0.390958	ATF6B	1388	ATF6B	Genotype: HLA_DPB1_04; Gene: ATF6B
HLA_DQB1_0602	ENSG00000127423	-0.390934	AUNIP	79000	AUNIP	Genotype: HLA_DQB1_0602; Gene: AUNIP
HLA_DQB1_0602	ENSG00000166900	-0.390931	STX3	6809	STX3	Genotype: HLA_DQB1_0602; Gene: STX3
HLA_DPB1_02	ENSG00000166963	0.390919	MAP1A	4130	MAP1A	Genotype: HLA_DPB1_02; Gene: MAP1A
HLA_DPB1_0201	ENSG00000166963	0.390919	MAP1A	4130	MAP1A	Genotype: HLA_DPB1_0201; Gene: MAP1A
HLA_DQB1_0602	ENSG00000163207	-0.390856	IVL	3713	IVL	Genotype: HLA_DQB1_0602; Gene: IVL
HLA_DPA1_0103	ENSG00000177551	-0.390551	NHLH2	4808	NHLH2	Genotype: HLA_DPA1_0103; Gene: NHLH2
HLA_DQB1_0602	ENSG00000118939	-0.390474	UCHL3	7347	UCHL3	Genotype: HLA_DQB1_0602; Gene: UCHL3
HLA_DQB1_0609	ENSG00000178028	0.390366	DMAP1	55929	DMAP1	Genotype: HLA_DQB1_0609; Gene: DMAP1
HLA_B_1402	ENSG00000102158	-0.390362	MAGT1	84061	MAGT1	Genotype: HLA_B_1402; Gene: MAGT1
HLA_DPB1_10	ENSG00000117054	0.390328	ACADM	34	ACADM	Genotype: HLA_DPB1_10; Gene: ACADM
HLA_DPB1_1001	ENSG00000117054	0.390328	ACADM	34	ACADM	Genotype: HLA_DPB1_1001; Gene: ACADM
HLA_DQB1_0609	ENSG00000214655	0.390299	ZSWIM8	23053	ZSWIM8	Genotype: HLA_DQB1_0609; Gene: ZSWIM8
HLA_DPB1_0401	ENSG00000118579	0.390176	MED28	80306	MED28	Genotype: HLA_DPB1_0401; Gene: MED28
HLA_DPB1_02	ENSG00000115884	-0.390036	SDC1	6382	SDC1	Genotype: HLA_DPB1_02; Gene: SDC1
HLA_DPB1_0201	ENSG00000115884	-0.390036	SDC1	6382	SDC1	Genotype: HLA_DPB1_0201; Gene: SDC1
HLA_DQB1_0609	ENSG00000166200	-0.390028	COPS2	9318	COPS2	Genotype: HLA_DQB1_0609; Gene: COPS2
HLA_DPB1_04	ENSG00000115760	-0.390016	BIRC6	57448	BIRC6	Genotype: HLA_DPB1_04; Gene: BIRC6
HLA_DRB1_04	ENSG00000196126	-0.389914	HLA-DRB1	3123	HLA-DRB1	Genotype: HLA_DRB1_04; Gene: HLA-DRB1
HLA_DQB1_0609	ENSG00000084073	-0.389835	ZMPSTE24	10269	ZMPSTE24	Genotype: HLA_DQB1_0609; Gene: ZMPSTE24
HLA_DPB1_04	ENSG00000162891	0.389735	IL20	50604	IL20	Genotype: HLA_DPB1_04; Gene: IL20
HLA_DPB1_04	ENSG00000128285	0.389706	MCHR1	2847	MCHR1	Genotype: HLA_DPB1_04; Gene: MCHR1
HLA_DPB1_0401	ENSG00000180113	-0.389682	TDRD6	221400	TDRD6	Genotype: HLA_DPB1_0401; Gene: TDRD6
HLA_DQB1_0609	ENSG00000140365	0.389588	COMMD4	54939	COMMD4	Genotype: HLA_DQB1_0609; Gene: COMMD4
HLA_DQB1_0602	ENSG00000143556	-0.389579	S100A7	6278	S100A7	Genotype: HLA_DQB1_0602; Gene: S100A7
HLA_DPB1_04	ENSG00000100427	0.389503	MLC1	23209	MLC1	Genotype: HLA_DPB1_04; Gene: MLC1
HLA_DQB1_0609	ENSG00000118496	-0.389398	FBXO30	84085	FBXO30	Genotype: HLA_DQB1_0609; Gene: FBXO30
HLA_DQB1_0602	ENSG00000158220	-0.389347	ESYT3	83850	ESYT3	Genotype: HLA_DQB1_0602; Gene: ESYT3
HLA_DQB1_0602	ENSG00000163216	-0.389128	SPRR2D	6703	SPRR2D	Genotype: HLA_DQB1_0602; Gene: SPRR2D
HLA_B_2705	ENSG00000182372	-0.389034	CLN8	2055	CLN8	Genotype: HLA_B_2705; Gene: CLN8
HLA_DRB1_11	ENSG00000173917	-0.388824	HOXB2	3212	HOXB2	Genotype: HLA_DRB1_11; Gene: HOXB2
HLA_DQB1_0602	ENSG00000196428	-0.388798	TSC22D2	9819	TSC22D2	Genotype: HLA_DQB1_0602; Gene: TSC22D2
HLA_DQB1_0609	ENSG00000082898	-0.388794	XPO1	7514	XPO1	Genotype: HLA_DQB1_0609; Gene: XPO1
HLA_DPB1_02	ENSG00000115484	-0.388765	CCT4	10575	CCT4	Genotype: HLA_DPB1_02; Gene: CCT4
HLA_DPB1_0201	ENSG00000115484	-0.388765	CCT4	10575	CCT4	Genotype: HLA_DPB1_0201; Gene: CCT4
HLA_DQB1_0602	ENSG00000198805	-0.388692	PNP	4860	PNP	Genotype: HLA_DQB1_0602; Gene: PNP
HLA_DPB1_02	ENSG00000124541	-0.38867	RRP36	88745	RRP36	Genotype: HLA_DPB1_02; Gene: RRP36
HLA_DPB1_0201	ENSG00000124541	-0.38867	RRP36	88745	RRP36	Genotype: HLA_DPB1_0201; Gene: RRP36
HLA_DQB1_0602	ENSG00000071054	-0.388478	MAP4K4	9448	MAP4K4	Genotype: HLA_DQB1_0602; Gene: MAP4K4
HLA_DQB1_0602	ENSG00000169035	-0.388245	KLK7	5650	KLK7	Genotype: HLA_DQB1_0602; Gene: KLK7
HLA_DPB1_04	ENSG00000117594	-0.388191	HSD11B1	3290	HSD11B1	Genotype: HLA_DPB1_04; Gene: HSD11B1
HLA_DQA1_0102	ENSG00000196428	-0.388143	TSC22D2	9819	TSC22D2	Genotype: HLA_DQA1_0102; Gene: TSC22D2
HLA_DQB1_06	ENSG00000221988	0.388106	PPT2	9374	PPT2	Genotype: HLA_DQB1_06; Gene: PPT2
HLA_DPB1_02	ENSG00000232838	-0.388075	PET117	100303755	PET117	Genotype: HLA_DPB1_02; Gene: PET117
HLA_DPB1_0201	ENSG00000232838	-0.388075	PET117	100303755	PET117	Genotype: HLA_DPB1_0201; Gene: PET117
HLA_DPA1_0103	ENSG00000260914	0.388068			ENSG00000260914	Genotype: HLA_DPA1_0103; Gene: ENSG00000260914
HLA_DQB1_0602	ENSG00000121316	-0.388031	PLBD1	79887	PLBD1	Genotype: HLA_DQB1_0602; Gene: PLBD1
HLA_B_0702	ENSG00000137337	0.387911	MDC1	9656	MDC1	Genotype: HLA_B_0702; Gene: MDC1
HLA_DPB1_0401	ENSG00000213676	-0.387891	ATF6B	1388	ATF6B	Genotype: HLA_DPB1_0401; Gene: ATF6B
HLA_DPB1_04	ENSG00000105976	0.387796	MET	4233	MET	Genotype: HLA_DPB1_04; Gene: MET
HLA_DQB1_0602	ENSG00000267385	-0.387778			ENSG00000267385	Genotype: HLA_DQB1_0602; Gene: ENSG00000267385
HLA_B_57	ENSG00000204308	-0.387709	RNF5	6048	RNF5	Genotype: HLA_B_57; Gene: RNF5
HLA_DPB1_04	ENSG00000179846	-0.387673	NKPD1	284353	NKPD1	Genotype: HLA_DPB1_04; Gene: NKPD1
HLA_C_0702	ENSG00000204540	0.387658	PSORS1C1	170679	PSORS1C1	Genotype: HLA_C_0702; Gene: PSORS1C1
HLA_DPB1_02	ENSG00000133110	0.387538	POSTN	10631	POSTN	Genotype: HLA_DPB1_02; Gene: POSTN
HLA_DPB1_0201	ENSG00000133110	0.387538	POSTN	10631	POSTN	Genotype: HLA_DPB1_0201; Gene: POSTN
HLA_DQB1_0602	ENSG00000163235	-0.387523	TGFA	7039	TGFA	Genotype: HLA_DQB1_0602; Gene: TGFA
HLA_DQA1_01	ENSG00000152137	-0.387478	HSPB8	26353	HSPB8	Genotype: HLA_DQA1_01; Gene: HSPB8
HLA_DPA1_0103	ENSG00000118997	-0.387458	DNAH7	56171	DNAH7	Genotype: HLA_DPA1_0103; Gene: DNAH7
HLA_DPB1_0401	ENSG00000178882	-0.387442	RFLNA	144347	RFLNA	Genotype: HLA_DPB1_0401; Gene: RFLNA
HLA_DQB1_0602	ENSG00000184182	-0.387424	UBE2F	140739	UBE2F	Genotype: HLA_DQB1_0602; Gene: UBE2F
HLA_DQB1_0602	ENSG00000148154	-0.387336	UGCG	7357	UGCG	Genotype: HLA_DQB1_0602; Gene: UGCG
HLA_DQB1_0609	ENSG00000136603	-0.387295	SKIL	6498	SKIL	Genotype: HLA_DQB1_0609; Gene: SKIL
HLA_DPB1_0401	ENSG00000134775	-0.387231	FHOD3	80206	FHOD3	Genotype: HLA_DPB1_0401; Gene: FHOD3
HLA_DQB1_0609	ENSG00000120137	-0.387145	PANK3	79646	PANK3	Genotype: HLA_DQB1_0609; Gene: PANK3
HLA_DPA1_0103	ENSG00000166432	-0.387129	ZMAT1	84460	ZMAT1	Genotype: HLA_DPA1_0103; Gene: ZMAT1
HLA_DPB1_02	ENSG00000185104	-0.387051	FAF1	11124	FAF1	Genotype: HLA_DPB1_02; Gene: FAF1
HLA_DPB1_0201	ENSG00000185104	-0.387051	FAF1	11124	FAF1	Genotype: HLA_DPB1_0201; Gene: FAF1
HLA_DPB1_02	ENSG00000053372	-0.386904	MRTO4	51154	MRTO4	Genotype: HLA_DPB1_02; Gene: MRTO4
HLA_DPB1_0201	ENSG00000053372	-0.386904	MRTO4	51154	MRTO4	Genotype: HLA_DPB1_0201; Gene: MRTO4
HLA_DQB1_0602	ENSG00000167723	-0.386884	TRPV3	162514	TRPV3	Genotype: HLA_DQB1_0602; Gene: TRPV3
HLA_A_31	ENSG00000143622	-0.386687	RIT1	6016	RIT1	Genotype: HLA_A_31; Gene: RIT1
HLA_A_3101	ENSG00000143622	-0.386687	RIT1	6016	RIT1	Genotype: HLA_A_3101; Gene: RIT1
HLA_DPB1_04	ENSG00000157617	-0.386672	C2CD2	25966	C2CD2	Genotype: HLA_DPB1_04; Gene: C2CD2
HLA_DRB1_11	ENSG00000120093	-0.386649	HOXB3	3213	HOXB3	Genotype: HLA_DRB1_11; Gene: HOXB3
HLA_DPB1_04	ENSG00000172782	-0.386511	FADS6	283985	FADS6	Genotype: HLA_DPB1_04; Gene: FADS6
HLA_DQB1_0602	ENSG00000138069	-0.386259	RAB1A	5861	RAB1A	Genotype: HLA_DQB1_0602; Gene: RAB1A
HLA_DQB1_0609	ENSG00000152193	-0.386101	OBI1	79596	OBI1	Genotype: HLA_DQB1_0609; Gene: OBI1
HLA_DQB1_0609	ENSG00000124882	-0.386076	EREG	2069	EREG	Genotype: HLA_DQB1_0609; Gene: EREG
HLA_DQB1_0609	ENSG00000185127	-0.386072	C6orf120	387263	C6orf120	Genotype: HLA_DQB1_0609; Gene: C6orf120
HLA_DPB1_10	ENSG00000128928	0.385957	IVD	3712	IVD	Genotype: HLA_DPB1_10; Gene: IVD
HLA_DPB1_1001	ENSG00000128928	0.385957	IVD	3712	IVD	Genotype: HLA_DPB1_1001; Gene: IVD
HLA_DPB1_02	ENSG00000177082	-0.385838	WDR73	84942	WDR73	Genotype: HLA_DPB1_02; Gene: WDR73
HLA_DPB1_0201	ENSG00000177082	-0.385838	WDR73	84942	WDR73	Genotype: HLA_DPB1_0201; Gene: WDR73
HLA_DPB1_04	ENSG00000043514	-0.385741	TRIT1	54802	TRIT1	Genotype: HLA_DPB1_04; Gene: TRIT1
HLA_DQB1_0609	ENSG00000175893	-0.385739	ZDHHC21	340481	ZDHHC21	Genotype: HLA_DQB1_0609; Gene: ZDHHC21
HLA_DRB1_1501	ENSG00000176407	-0.385723	KCMF1	56888	KCMF1	Genotype: HLA_DRB1_1501; Gene: KCMF1
HLA_DQB1_0609	ENSG00000087470	-0.38545	DNM1L	10059	DNM1L	Genotype: HLA_DQB1_0609; Gene: DNM1L
HLA_DPB1_04	ENSG00000023608	0.385372	SNAPC1	6617	SNAPC1	Genotype: HLA_DPB1_04; Gene: SNAPC1
HLA_DPA1_01	ENSG00000130177	-0.385287	CDC16	8881	CDC16	Genotype: HLA_DPA1_01; Gene: CDC16
HLA_DQB1_0609	ENSG00000138768	-0.385064	USO1	8615	USO1	Genotype: HLA_DQB1_0609; Gene: USO1
HLA_B_51	ENSG00000159461	0.385027	AMFR	267	AMFR	Genotype: HLA_B_51; Gene: AMFR
HLA_DPB1_02	ENSG00000196323	0.38501	ZBTB44	29068	ZBTB44	Genotype: HLA_DPB1_02; Gene: ZBTB44
HLA_DPB1_0201	ENSG00000196323	0.38501	ZBTB44	29068	ZBTB44	Genotype: HLA_DPB1_0201; Gene: ZBTB44
HLA_DQB1_0609	ENSG00000151239	-0.384905	TWF1	5756	TWF1	Genotype: HLA_DQB1_0609; Gene: TWF1
HLA_DPB1_04	ENSG00000167768	-0.384873	KRT1	3848	KRT1	Genotype: HLA_DPB1_04; Gene: KRT1
HLA_DRB1_15	ENSG00000171124	-0.384853	FUT3	2525	FUT3	Genotype: HLA_DRB1_15; Gene: FUT3
HLA_DQB1_0602	ENSG00000026751	-0.384753	SLAMF7	57823	SLAMF7	Genotype: HLA_DQB1_0602; Gene: SLAMF7
HLA_DQB1_0602	ENSG00000155158	-0.384709	TTC39B	158219	TTC39B	Genotype: HLA_DQB1_0602; Gene: TTC39B
HLA_DQB1_0609	ENSG00000135316	-0.384427	SYNCRIP	10492	SYNCRIP	Genotype: HLA_DQB1_0609; Gene: SYNCRIP
HLA_DPB1_02	ENSG00000111231	-0.384383	GPN3	51184	GPN3	Genotype: HLA_DPB1_02; Gene: GPN3
HLA_DPB1_0201	ENSG00000111231	-0.384383	GPN3	51184	GPN3	Genotype: HLA_DPB1_0201; Gene: GPN3
HLA_DPB1_02	ENSG00000170456	0.384128	DENND5B	160518	DENND5B	Genotype: HLA_DPB1_02; Gene: DENND5B
HLA_DPB1_0201	ENSG00000170456	0.384128	DENND5B	160518	DENND5B	Genotype: HLA_DPB1_0201; Gene: DENND5B
HLA_B_08	ENSG00000204590	-0.384072	GNL1	2794	GNL1	Genotype: HLA_B_08; Gene: GNL1
HLA_DRB1_1501	ENSG00000171124	-0.384071	FUT3	2525	FUT3	Genotype: HLA_DRB1_1501; Gene: FUT3
HLA_DQB1_0609	ENSG00000169446	-0.384042	MMGT1	93380	MMGT1	Genotype: HLA_DQB1_0609; Gene: MMGT1
HLA_DQB1_0602	ENSG00000027075	-0.384032	PRKCH	5583	PRKCH	Genotype: HLA_DQB1_0602; Gene: PRKCH
HLA_DPB1_0401	ENSG00000179163	-0.38403	FUCA1	2517	FUCA1	Genotype: HLA_DPB1_0401; Gene: FUCA1
HLA_DQB1_0609	ENSG00000119541	-0.38401	VPS4B	9525	VPS4B	Genotype: HLA_DQB1_0609; Gene: VPS4B
HLA_DQB1_0609	ENSG00000179941	-0.383974	BBS10	79738	BBS10	Genotype: HLA_DQB1_0609; Gene: BBS10
HLA_B_0801	ENSG00000186470	-0.383971	BTN3A2	11118	BTN3A2	Genotype: HLA_B_0801; Gene: BTN3A2
HLA_DPA1_02	ENSG00000108846	0.38385	ABCC3	8714	ABCC3	Genotype: HLA_DPA1_02; Gene: ABCC3
HLA_DRB1_09	ENSG00000114107	0.383828	CEP70	80321	CEP70	Genotype: HLA_DRB1_09; Gene: CEP70
HLA_DRB1_0901	ENSG00000114107	0.383828	CEP70	80321	CEP70	Genotype: HLA_DRB1_0901; Gene: CEP70
HLA_DPB1_0401	ENSG00000173281	0.383723	PPP1R3B	79660	PPP1R3B	Genotype: HLA_DPB1_0401; Gene: PPP1R3B
HLA_DPB1_0401	ENSG00000272869	0.383671			ENSG00000272869	Genotype: HLA_DPB1_0401; Gene: ENSG00000272869
HLA_DPB1_02	ENSG00000166257	0.383655	SCN3B	55800	SCN3B	Genotype: HLA_DPB1_02; Gene: SCN3B
HLA_DPB1_0201	ENSG00000166257	0.383655	SCN3B	55800	SCN3B	Genotype: HLA_DPB1_0201; Gene: SCN3B
HLA_DQB1_0602	ENSG00000105173	-0.383538	CCNE1	898	CCNE1	Genotype: HLA_DQB1_0602; Gene: CCNE1
HLA_DQB1_0609	ENSG00000198087	-0.383467	CD2AP	23607	CD2AP	Genotype: HLA_DQB1_0609; Gene: CD2AP
HLA_DQB1_0602	ENSG00000121073	-0.383341	SLC35B1	10237	SLC35B1	Genotype: HLA_DQB1_0602; Gene: SLC35B1
HLA_B_2705	ENSG00000166401	-0.38332	SERPINB8	5271	SERPINB8	Genotype: HLA_B_2705; Gene: SERPINB8
HLA_DQB1_0609	ENSG00000062725	-0.383276	APPBP2	10513	APPBP2	Genotype: HLA_DQB1_0609; Gene: APPBP2
HLA_DPA1_02	ENSG00000274985	-0.383131	PTCHD3P1		PTCHD3P1	Genotype: HLA_DPA1_02; Gene: PTCHD3P1
HLA_DQB1_0609	ENSG00000008838	0.383096	MED24	9862	MED24	Genotype: HLA_DQB1_0609; Gene: MED24
HLA_DPB1_02	ENSG00000100731	0.383012	PCNX1	22990	PCNX1	Genotype: HLA_DPB1_02; Gene: PCNX1
HLA_DPB1_0201	ENSG00000100731	0.383012	PCNX1	22990	PCNX1	Genotype: HLA_DPB1_0201; Gene: PCNX1
HLA_DPA1_0103	ENSG00000269737	-0.382956			ENSG00000269737	Genotype: HLA_DPA1_0103; Gene: ENSG00000269737
HLA_DQB1_0609	ENSG00000005893	-0.382895	LAMP2	3920	LAMP2	Genotype: HLA_DQB1_0609; Gene: LAMP2
HLA_DQB1_04	ENSG00000181638	-0.382723	ZFP41	286128	ZFP41	Genotype: HLA_DQB1_04; Gene: ZFP41
HLA_DQB1_0402	ENSG00000181638	-0.382723	ZFP41	286128	ZFP41	Genotype: HLA_DQB1_0402; Gene: ZFP41
HLA_DPB1_04	ENSG00000101049	-0.382721	SGK2	10110	SGK2	Genotype: HLA_DPB1_04; Gene: SGK2
HLA_DQB1_0609	ENSG00000144747	-0.382682	TMF1	7110	TMF1	Genotype: HLA_DQB1_0609; Gene: TMF1
HLA_DPB1_02	ENSG00000173918	0.382677	C1QTNF1	114897	C1QTNF1	Genotype: HLA_DPB1_02; Gene: C1QTNF1
HLA_DPB1_0201	ENSG00000173918	0.382677	C1QTNF1	114897	C1QTNF1	Genotype: HLA_DPB1_0201; Gene: C1QTNF1
HLA_DQA1_06	ENSG00000275464	-0.382673		102724159	ENSG00000275464	Genotype: HLA_DQA1_06; Gene: ENSG00000275464
HLA_DQA1_0601	ENSG00000275464	-0.382673		102724159	ENSG00000275464	Genotype: HLA_DQA1_0601; Gene: ENSG00000275464
HLA_DPB1_02	ENSG00000111845	-0.382557	PAK1IP1	55003	PAK1IP1	Genotype: HLA_DPB1_02; Gene: PAK1IP1
HLA_DPB1_0201	ENSG00000111845	-0.382557	PAK1IP1	55003	PAK1IP1	Genotype: HLA_DPB1_0201; Gene: PAK1IP1
HLA_DQB1_0609	ENSG00000151893	-0.38249	CACUL1	143384	CACUL1	Genotype: HLA_DQB1_0609; Gene: CACUL1
HLA_DPA1_01	ENSG00000166432	-0.382294	ZMAT1	84460	ZMAT1	Genotype: HLA_DPA1_01; Gene: ZMAT1
HLA_DPB1_02	ENSG00000183010	-0.38221	PYCR1	5831	PYCR1	Genotype: HLA_DPB1_02; Gene: PYCR1
HLA_DPB1_0201	ENSG00000183010	-0.38221	PYCR1	5831	PYCR1	Genotype: HLA_DPB1_0201; Gene: PYCR1
HLA_DQA1_04	ENSG00000268790	-0.382185			ENSG00000268790	Genotype: HLA_DQA1_04; Gene: ENSG00000268790
HLA_DQA1_0401	ENSG00000268790	-0.382185			ENSG00000268790	Genotype: HLA_DQA1_0401; Gene: ENSG00000268790
HLA_DPB1_02	ENSG00000204869	0.382002	IGFL4	444882	IGFL4	Genotype: HLA_DPB1_02; Gene: IGFL4
HLA_DPB1_0201	ENSG00000204869	0.382002	IGFL4	444882	IGFL4	Genotype: HLA_DPB1_0201; Gene: IGFL4
HLA_DRB1_0401	ENSG00000196735	-0.381969	HLA-DQA1	3117	HLA-DQA1	Genotype: HLA_DRB1_0401; Gene: HLA-DQA1
HLA_DPA1_0103	ENSG00000163596	-0.381952	ICA1L	130026	ICA1L	Genotype: HLA_DPA1_0103; Gene: ICA1L
HLA_B_3501	ENSG00000124766	0.381868	SOX4	6659	SOX4	Genotype: HLA_B_3501; Gene: SOX4
HLA_DPB1_0401	ENSG00000184459	-0.381823	BPIFC	254240	BPIFC	Genotype: HLA_DPB1_0401; Gene: BPIFC
HLA_DPB1_02	ENSG00000062598	0.381735	ELMO2	63916	ELMO2	Genotype: HLA_DPB1_02; Gene: ELMO2
HLA_DPB1_0201	ENSG00000062598	0.381735	ELMO2	63916	ELMO2	Genotype: HLA_DPB1_0201; Gene: ELMO2
HLA_DPB1_02	ENSG00000166548	0.381703	TK2	7084	TK2	Genotype: HLA_DPB1_02; Gene: TK2
HLA_DPB1_0201	ENSG00000166548	0.381703	TK2	7084	TK2	Genotype: HLA_DPB1_0201; Gene: TK2
HLA_DQB1_0609	ENSG00000099991	0.381668	CABIN1	23523	CABIN1	Genotype: HLA_DQB1_0609; Gene: CABIN1
HLA_DPB1_02	ENSG00000152284	0.381643	TCF7L1	83439	TCF7L1	Genotype: HLA_DPB1_02; Gene: TCF7L1
HLA_DPB1_0201	ENSG00000152284	0.381643	TCF7L1	83439	TCF7L1	Genotype: HLA_DPB1_0201; Gene: TCF7L1
HLA_DPB1_02	ENSG00000213839	0.381638	TMX2P1		TMX2P1	Genotype: HLA_DPB1_02; Gene: TMX2P1
HLA_DPB1_0201	ENSG00000213839	0.381638	TMX2P1		TMX2P1	Genotype: HLA_DPB1_0201; Gene: TMX2P1
HLA_DQB1_0303	ENSG00000204348	-0.381584	DXO	1797	DXO	Genotype: HLA_DQB1_0303; Gene: DXO
HLA_DPA1_0202	ENSG00000154545	-0.381416	MAGED4	728239	MAGED4	Genotype: HLA_DPA1_0202; Gene: MAGED4
HLA_DQB1_0602	ENSG00000111981	-0.381416	ULBP1	80329	ULBP1	Genotype: HLA_DQB1_0602; Gene: ULBP1
HLA_DPB1_04	ENSG00000119772	0.381393	DNMT3A	1788	DNMT3A	Genotype: HLA_DPB1_04; Gene: DNMT3A
HLA_DQA1_03	ENSG00000236104	-0.381334	ZBTB22	9278	ZBTB22	Genotype: HLA_DQA1_03; Gene: ZBTB22
HLA_DQA1_0301	ENSG00000236104	-0.381334	ZBTB22	9278	ZBTB22	Genotype: HLA_DQA1_0301; Gene: ZBTB22
HLA_DPB1_04	ENSG00000155275	-0.381251	TRMT44	152992	TRMT44	Genotype: HLA_DPB1_04; Gene: TRMT44
HLA_DPB1_10	ENSG00000174827	0.381184	PDZK1	5174	PDZK1	Genotype: HLA_DPB1_10; Gene: PDZK1
HLA_DPB1_1001	ENSG00000174827	0.381184	PDZK1	5174	PDZK1	Genotype: HLA_DPB1_1001; Gene: PDZK1
HLA_DPB1_02	ENSG00000107949	-0.381167	BCCIP	56647	BCCIP	Genotype: HLA_DPB1_02; Gene: BCCIP
HLA_DPB1_0201	ENSG00000107949	-0.381167	BCCIP	56647	BCCIP	Genotype: HLA_DPB1_0201; Gene: BCCIP
HLA_DQB1_0602	ENSG00000143546	-0.381071	S100A8	6279	S100A8	Genotype: HLA_DQB1_0602; Gene: S100A8
HLA_DPB1_0401	ENSG00000123268	0.381067	ATF1	466	ATF1	Genotype: HLA_DPB1_0401; Gene: ATF1
HLA_B_5101	ENSG00000275464	-0.381007		102724159	ENSG00000275464	Genotype: HLA_B_5101; Gene: ENSG00000275464
HLA_DPB1_04	ENSG00000196407	-0.380872	THEM5	284486	THEM5	Genotype: HLA_DPB1_04; Gene: THEM5
HLA_DQB1_0609	ENSG00000138594	-0.380853	TMOD3	29766	TMOD3	Genotype: HLA_DQB1_0609; Gene: TMOD3
HLA_DPB1_02	ENSG00000148053	0.380851	NTRK2	4915	NTRK2	Genotype: HLA_DPB1_02; Gene: NTRK2
HLA_DPB1_0201	ENSG00000148053	0.380851	NTRK2	4915	NTRK2	Genotype: HLA_DPB1_0201; Gene: NTRK2
HLA_DRB1_1301	ENSG00000179344	0.380825	HLA-DQB1	3119	HLA-DQB1	Genotype: HLA_DRB1_1301; Gene: HLA-DQB1
HLA_DQB1_0609	ENSG00000180398	-0.380785	MCFD2	90411	MCFD2	Genotype: HLA_DQB1_0609; Gene: MCFD2
HLA_A_6802	ENSG00000277400	-0.380767			ENSG00000277400	Genotype: HLA_A_6802; Gene: ENSG00000277400
HLA_DQB1_0602	ENSG00000121104	0.380729	FAM117A	81558	FAM117A	Genotype: HLA_DQB1_0602; Gene: FAM117A
HLA_DRB1_08	ENSG00000140403	0.380673	DNAJA4	55466	DNAJA4	Genotype: HLA_DRB1_08; Gene: DNAJA4
HLA_DQA1_03	ENSG00000204287	-0.380665	HLA-DRA	3122	HLA-DRA	Genotype: HLA_DQA1_03; Gene: HLA-DRA
HLA_DQA1_0301	ENSG00000204287	-0.380665	HLA-DRA	3122	HLA-DRA	Genotype: HLA_DQA1_0301; Gene: HLA-DRA
HLA_DPA1_0103	ENSG00000251247	-0.380656	ZNF345	25850	ZNF345	Genotype: HLA_DPA1_0103; Gene: ZNF345
HLA_DPB1_02	ENSG00000121073	-0.380653	SLC35B1	10237	SLC35B1	Genotype: HLA_DPB1_02; Gene: SLC35B1
HLA_DPB1_0201	ENSG00000121073	-0.380653	SLC35B1	10237	SLC35B1	Genotype: HLA_DPB1_0201; Gene: SLC35B1
HLA_DPB1_0401	ENSG00000120738	0.380596	EGR1	1958	EGR1	Genotype: HLA_DPB1_0401; Gene: EGR1
HLA_DQB1_0609	ENSG00000171109	-0.380571	MFN1	55669	MFN1	Genotype: HLA_DQB1_0609; Gene: MFN1
HLA_DQB1_0609	ENSG00000169139	-0.380539	UBE2V2	7336	UBE2V2	Genotype: HLA_DQB1_0609; Gene: UBE2V2
HLA_DPB1_0401	ENSG00000140386	-0.380526	SCAPER	49855	SCAPER	Genotype: HLA_DPB1_0401; Gene: SCAPER
HLA_DQB1_0609	ENSG00000154174	-0.38051	TOMM70	9868	TOMM70	Genotype: HLA_DQB1_0609; Gene: TOMM70
HLA_DQB1_0602	ENSG00000184792	-0.380441	OSBP2	23762	OSBP2	Genotype: HLA_DQB1_0602; Gene: OSBP2
HLA_DRB1_1501	ENSG00000140374	-0.380401	ETFA	2108	ETFA	Genotype: HLA_DRB1_1501; Gene: ETFA
HLA_DPB1_02	ENSG00000023734	-0.380217	STRAP	11171	STRAP	Genotype: HLA_DPB1_02; Gene: STRAP
HLA_DPB1_0201	ENSG00000023734	-0.380217	STRAP	11171	STRAP	Genotype: HLA_DPB1_0201; Gene: STRAP
HLA_DPB1_02	ENSG00000130826	-0.380217	DKC1	1736	DKC1	Genotype: HLA_DPB1_02; Gene: DKC1
HLA_DPB1_0201	ENSG00000130826	-0.380217	DKC1	1736	DKC1	Genotype: HLA_DPB1_0201; Gene: DKC1
HLA_DQB1_0602	ENSG00000177479	-0.380096	ARIH2	10425	ARIH2	Genotype: HLA_DQB1_0602; Gene: ARIH2
HLA_DQB1_0602	ENSG00000115488	-0.380006	NEU2	4759	NEU2	Genotype: HLA_DQB1_0602; Gene: NEU2
HLA_DQB1_0602	ENSG00000197948	-0.379924	FCHSD1	89848	FCHSD1	Genotype: HLA_DQB1_0602; Gene: FCHSD1
HLA_DRB1_0101	ENSG00000239306	-0.379863	RBM14	10432	RBM14	Genotype: HLA_DRB1_0101; Gene: RBM14
HLA_DPB1_02	ENSG00000124802	-0.379676	EEF1E1	9521	EEF1E1	Genotype: HLA_DPB1_02; Gene: EEF1E1
HLA_DPB1_0201	ENSG00000124802	-0.379676	EEF1E1	9521	EEF1E1	Genotype: HLA_DPB1_0201; Gene: EEF1E1
HLA_A_31	ENSG00000162928	-0.379534	PEX13	5194	PEX13	Genotype: HLA_A_31; Gene: PEX13
HLA_A_3101	ENSG00000162928	-0.379534	PEX13	5194	PEX13	Genotype: HLA_A_3101; Gene: PEX13
HLA_DQB1_0609	ENSG00000137814	-0.379495	HAUS2	55142	HAUS2	Genotype: HLA_DQB1_0609; Gene: HAUS2
HLA_DQB1_0609	ENSG00000180917	-0.379484	CMTR2	55783	CMTR2	Genotype: HLA_DQB1_0609; Gene: CMTR2
HLA_DRB1_1501	ENSG00000163738	-0.379434	MTHFD2L	441024	MTHFD2L	Genotype: HLA_DRB1_1501; Gene: MTHFD2L
HLA_A_31	ENSG00000188033	-0.379399	ZNF490	57474	ZNF490	Genotype: HLA_A_31; Gene: ZNF490
HLA_A_3101	ENSG00000188033	-0.379399	ZNF490	57474	ZNF490	Genotype: HLA_A_3101; Gene: ZNF490
HLA_DPB1_02	ENSG00000206384	0.37935	COL6A6	131873	COL6A6	Genotype: HLA_DPB1_02; Gene: COL6A6
HLA_DPB1_0201	ENSG00000206384	0.37935	COL6A6	131873	COL6A6	Genotype: HLA_DPB1_0201; Gene: COL6A6
HLA_C_14	ENSG00000196235	0.37934	SUPT5H	6829	SUPT5H	Genotype: HLA_C_14; Gene: SUPT5H
HLA_C_1402	ENSG00000196235	0.37934	SUPT5H	6829	SUPT5H	Genotype: HLA_C_1402; Gene: SUPT5H
HLA_DPB1_04	ENSG00000115963	0.379261	RND3	390	RND3	Genotype: HLA_DPB1_04; Gene: RND3
HLA_DPB1_02	ENSG00000004142	-0.37918	POLDIP2	26073	POLDIP2	Genotype: HLA_DPB1_02; Gene: POLDIP2
HLA_DPB1_0201	ENSG00000004142	-0.37918	POLDIP2	26073	POLDIP2	Genotype: HLA_DPB1_0201; Gene: POLDIP2
HLA_DPB1_10	ENSG00000165140	0.379167	FBP1	2203	FBP1	Genotype: HLA_DPB1_10; Gene: FBP1
HLA_DPB1_1001	ENSG00000165140	0.379167	FBP1	2203	FBP1	Genotype: HLA_DPB1_1001; Gene: FBP1
HLA_DQB1_0609	ENSG00000160783	0.379117	PMF1	11243	PMF1	Genotype: HLA_DQB1_0609; Gene: PMF1
HLA_DPB1_0401	ENSG00000184304	-0.379116	PRKD1	5587	PRKD1	Genotype: HLA_DPB1_0401; Gene: PRKD1
HLA_DPB1_16	ENSG00000034053	-0.37911	APBA2	321	APBA2	Genotype: HLA_DPB1_16; Gene: APBA2
HLA_DPB1_1601	ENSG00000034053	-0.37911	APBA2	321	APBA2	Genotype: HLA_DPB1_1601; Gene: APBA2
HLA_DPB1_0401	ENSG00000145335	-0.379063	SNCA	6622	SNCA	Genotype: HLA_DPB1_0401; Gene: SNCA
HLA_C_14	ENSG00000090905	-0.37901	TNRC6A	27327	TNRC6A	Genotype: HLA_C_14; Gene: TNRC6A
HLA_C_1402	ENSG00000090905	-0.37901	TNRC6A	27327	TNRC6A	Genotype: HLA_C_1402; Gene: TNRC6A
HLA_DPA1_0103	ENSG00000136457	-0.379	CHAD	1101	CHAD	Genotype: HLA_DPA1_0103; Gene: CHAD
HLA_DPB1_04	ENSG00000170482	-0.378883	SLC23A1	9963	SLC23A1	Genotype: HLA_DPB1_04; Gene: SLC23A1
HLA_DQB1_0609	ENSG00000116903	-0.378642	EXOC8	149371	EXOC8	Genotype: HLA_DQB1_0609; Gene: EXOC8
HLA_DPB1_02	ENSG00000204538	0.37855	PSORS1C2	170680	PSORS1C2	Genotype: HLA_DPB1_02; Gene: PSORS1C2
HLA_DPB1_0201	ENSG00000204538	0.37855	PSORS1C2	170680	PSORS1C2	Genotype: HLA_DPB1_0201; Gene: PSORS1C2
HLA_DRB1_0101	ENSG00000176422	-0.37851	SPRYD4	283377	SPRYD4	Genotype: HLA_DRB1_0101; Gene: SPRYD4
HLA_DPA1_01	ENSG00000260914	0.378493			ENSG00000260914	Genotype: HLA_DPA1_01; Gene: ENSG00000260914
HLA_DQB1_0609	ENSG00000130159	0.378436	ECSIT	51295	ECSIT	Genotype: HLA_DQB1_0609; Gene: ECSIT
HLA_DQB1_0609	ENSG00000198876	-0.378293	DCAF12	25853	DCAF12	Genotype: HLA_DQB1_0609; Gene: DCAF12
HLA_DPB1_10	ENSG00000101856	0.378277	PGRMC1	10857	PGRMC1	Genotype: HLA_DPB1_10; Gene: PGRMC1
HLA_DPB1_1001	ENSG00000101856	0.378277	PGRMC1	10857	PGRMC1	Genotype: HLA_DPB1_1001; Gene: PGRMC1
HLA_DPB1_04	ENSG00000141682	0.378216	PMAIP1	5366	PMAIP1	Genotype: HLA_DPB1_04; Gene: PMAIP1
HLA_B_0702	ENSG00000204538	0.378047	PSORS1C2	170680	PSORS1C2	Genotype: HLA_B_0702; Gene: PSORS1C2
HLA_B_0705	ENSG00000269713	0.37802	NBPF9	400818	NBPF9	Genotype: HLA_B_0705; Gene: NBPF9
HLA_DPB1_04	ENSG00000125740	0.377978	FOSB	2354	FOSB	Genotype: HLA_DPB1_04; Gene: FOSB
HLA_DQB1_0602	ENSG00000100170	-0.377968	SLC5A1	6523	SLC5A1	Genotype: HLA_DQB1_0602; Gene: SLC5A1
HLA_DQA1_01	ENSG00000221988	0.377929	PPT2	9374	PPT2	Genotype: HLA_DQA1_01; Gene: PPT2
HLA_DPB1_0401	ENSG00000162772	0.377809	ATF3	467	ATF3	Genotype: HLA_DPB1_0401; Gene: ATF3
HLA_DPB1_0401	ENSG00000260916	-0.377741	CCPG1	9236	CCPG1	Genotype: HLA_DPB1_0401; Gene: CCPG1
HLA_DPB1_10	ENSG00000167315	0.377667	ACAA2	10449	ACAA2	Genotype: HLA_DPB1_10; Gene: ACAA2
HLA_DPB1_1001	ENSG00000167315	0.377667	ACAA2	10449	ACAA2	Genotype: HLA_DPB1_1001; Gene: ACAA2
HLA_DQA1_0102	ENSG00000154710	-0.377661	RABGEF1	27342	RABGEF1	Genotype: HLA_DQA1_0102; Gene: RABGEF1
HLA_DQB1_0609	ENSG00000170006	-0.377597	TMEM154	201799	TMEM154	Genotype: HLA_DQB1_0609; Gene: TMEM154
HLA_DPA1_0103	ENSG00000124164	0.377398	VAPB	9217	VAPB	Genotype: HLA_DPA1_0103; Gene: VAPB
HLA_DPB1_04	ENSG00000184557	0.377384	SOCS3	9021	SOCS3	Genotype: HLA_DPB1_04; Gene: SOCS3
HLA_DPB1_10	ENSG00000186480	0.377317	INSIG1	3638	INSIG1	Genotype: HLA_DPB1_10; Gene: INSIG1
HLA_DPB1_1001	ENSG00000186480	0.377317	INSIG1	3638	INSIG1	Genotype: HLA_DPB1_1001; Gene: INSIG1
HLA_DQB1_0609	ENSG00000129317	-0.377257	PUS7L	83448	PUS7L	Genotype: HLA_DQB1_0609; Gene: PUS7L
HLA_DQB1_0602	ENSG00000136694	-0.377189	IL36A	27179	IL36A	Genotype: HLA_DQB1_0602; Gene: IL36A
HLA_DQB1_0609	ENSG00000087502	-0.377164	ERGIC2	51290	ERGIC2	Genotype: HLA_DQB1_0609; Gene: ERGIC2
HLA_DPA1_0103	ENSG00000138443	0.377101	ABI2	10152	ABI2	Genotype: HLA_DPA1_0103; Gene: ABI2
HLA_B_07	ENSG00000137337	0.377084	MDC1	9656	MDC1	Genotype: HLA_B_07; Gene: MDC1
HLA_B_1402	ENSG00000182179	0.376877	UBA7	7318	UBA7	Genotype: HLA_B_1402; Gene: UBA7
HLA_B_57	ENSG00000146112	-0.37683	PPP1R18	170954	PPP1R18	Genotype: HLA_B_57; Gene: PPP1R18
HLA_DQB1_0609	ENSG00000135679	-0.376769	MDM2	4193	MDM2	Genotype: HLA_DQB1_0609; Gene: MDM2
HLA_DPB1_0401	ENSG00000100991	-0.376725	TRPC4AP	26133	TRPC4AP	Genotype: HLA_DPB1_0401; Gene: TRPC4AP
HLA_DQB1_0609	ENSG00000135390	0.376705	ATP5MC2	517	ATP5MC2	Genotype: HLA_DQB1_0609; Gene: ATP5MC2
HLA_DQB1_0602	ENSG00000109519	-0.376496	GRPEL1	80273	GRPEL1	Genotype: HLA_DQB1_0602; Gene: GRPEL1
HLA_DPB1_0401	ENSG00000166509	-0.37633	CLEC3A	10143	CLEC3A	Genotype: HLA_DPB1_0401; Gene: CLEC3A
HLA_DPB1_0401	ENSG00000100427	0.376325	MLC1	23209	MLC1	Genotype: HLA_DPB1_0401; Gene: MLC1
HLA_DRB1_11	ENSG00000167615	-0.376243	LENG8	114823	LENG8	Genotype: HLA_DRB1_11; Gene: LENG8
HLA_DQB1_0201	ENSG00000116741	0.376138	RGS2	5997	RGS2	Genotype: HLA_DQB1_0201; Gene: RGS2
HLA_DQB1_0609	ENSG00000136758	-0.376084	YME1L1	10730	YME1L1	Genotype: HLA_DQB1_0609; Gene: YME1L1
HLA_DQB1_0609	ENSG00000206527	-0.376072	HACD2	201562	HACD2	Genotype: HLA_DQB1_0609; Gene: HACD2
HLA_DQB1_0609	ENSG00000156017	-0.376048	CARNMT1	138199	CARNMT1	Genotype: HLA_DQB1_0609; Gene: CARNMT1
HLA_DQB1_0502	ENSG00000134056	-0.375984	MRPS36	92259	MRPS36	Genotype: HLA_DQB1_0502; Gene: MRPS36
HLA_DPB1_02	ENSG00000126524	-0.375795	SBDS	51119	SBDS	Genotype: HLA_DPB1_02; Gene: SBDS
HLA_DPB1_0201	ENSG00000126524	-0.375795	SBDS	51119	SBDS	Genotype: HLA_DPB1_0201; Gene: SBDS
HLA_DQB1_0602	ENSG00000036672	-0.375791	USP2	9099	USP2	Genotype: HLA_DQB1_0602; Gene: USP2
HLA_DPB1_04	ENSG00000023839	-0.375655	ABCC2	1244	ABCC2	Genotype: HLA_DPB1_04; Gene: ABCC2
HLA_DPB1_04	ENSG00000140284	-0.375619	SLC27A2	11001	SLC27A2	Genotype: HLA_DPB1_04; Gene: SLC27A2
HLA_DQB1_0602	ENSG00000237541	0.375599	HLA-DQA2	3117	HLA-DQA2	Genotype: HLA_DQB1_0602; Gene: HLA-DQA2
HLA_DQB1_0609	ENSG00000006451	-0.375576	RALA	5898	RALA	Genotype: HLA_DQB1_0609; Gene: RALA
HLA_DQA1_0102	ENSG00000175938	0.375564	ORAI3	93129	ORAI3	Genotype: HLA_DQA1_0102; Gene: ORAI3
HLA_DRB1_0701	ENSG00000223501	-0.375559	VPS52	6293	VPS52	Genotype: HLA_DRB1_0701; Gene: VPS52
HLA_DQB1_0602	ENSG00000147509	-0.375548	RGS20	8601	RGS20	Genotype: HLA_DQB1_0602; Gene: RGS20
HLA_B_0705	ENSG00000275895	-0.375543		102724594	ENSG00000275895	Genotype: HLA_B_0705; Gene: ENSG00000275895
HLA_DQB1_0609	ENSG00000124333	-0.375371	VAMP7	6845	VAMP7	Genotype: HLA_DQB1_0609; Gene: VAMP7
HLA_DQB1_0609	ENSG00000153201	-0.375344	RANBP2	5903	RANBP2	Genotype: HLA_DQB1_0609; Gene: RANBP2
HLA_DRB1_0402	ENSG00000273294	-0.375331	C1QTNF3-AMACR		C1QTNF3-AMACR	Genotype: HLA_DRB1_0402; Gene: C1QTNF3-AMACR
HLA_DPA1_01	ENSG00000133884	0.375307	DPF2	5977	DPF2	Genotype: HLA_DPA1_01; Gene: DPF2
HLA_DRB1_1502	ENSG00000273748	-0.375233			ENSG00000273748	Genotype: HLA_DRB1_1502; Gene: ENSG00000273748
HLA_DPB1_02	ENSG00000221988	0.375226	PPT2	9374	PPT2	Genotype: HLA_DPB1_02; Gene: PPT2
HLA_DPB1_0201	ENSG00000221988	0.375226	PPT2	9374	PPT2	Genotype: HLA_DPB1_0201; Gene: PPT2
HLA_DPB1_02	ENSG00000168291	-0.375158	PDHB	5162	PDHB	Genotype: HLA_DPB1_02; Gene: PDHB
HLA_DPB1_0201	ENSG00000168291	-0.375158	PDHB	5162	PDHB	Genotype: HLA_DPB1_0201; Gene: PDHB
HLA_DQB1_0609	ENSG00000127838	0.375146	PNKD	25953	PNKD	Genotype: HLA_DQB1_0609; Gene: PNKD
HLA_DQA1_0101	ENSG00000179344	0.375052	HLA-DQB1	3119	HLA-DQB1	Genotype: HLA_DQA1_0101; Gene: HLA-DQB1
HLA_DPA1_02	ENSG00000152359	0.37499	POC5	134359	POC5	Genotype: HLA_DPA1_02; Gene: POC5
HLA_B_0702	ENSG00000204536	0.374941	CCHCR1	54535	CCHCR1	Genotype: HLA_B_0702; Gene: CCHCR1
HLA_B_0801	ENSG00000241370	0.37489	RPP21	79897	RPP21	Genotype: HLA_B_0801; Gene: RPP21
HLA_DRB1_1501	ENSG00000104312	-0.374768	RIPK2	8767	RIPK2	Genotype: HLA_DRB1_1501; Gene: RIPK2
HLA_DQB1_0609	ENSG00000117174	-0.374767	ZNHIT6	54680	ZNHIT6	Genotype: HLA_DQB1_0609; Gene: ZNHIT6
HLA_DPB1_10	ENSG00000186526	0.37467	CYP4F8	11283	CYP4F8	Genotype: HLA_DPB1_10; Gene: CYP4F8
HLA_DPB1_1001	ENSG00000186526	0.37467	CYP4F8	11283	CYP4F8	Genotype: HLA_DPB1_1001; Gene: CYP4F8
HLA_DPB1_02	ENSG00000161960	-0.374658	EIF4A1	1973	EIF4A1	Genotype: HLA_DPB1_02; Gene: EIF4A1
HLA_DPB1_0201	ENSG00000161960	-0.374658	EIF4A1	1973	EIF4A1	Genotype: HLA_DPB1_0201; Gene: EIF4A1
HLA_DPB1_02	ENSG00000141759	-0.374584	TXNL4A	10907	TXNL4A	Genotype: HLA_DPB1_02; Gene: TXNL4A
HLA_DPB1_0201	ENSG00000141759	-0.374584	TXNL4A	10907	TXNL4A	Genotype: HLA_DPB1_0201; Gene: TXNL4A

## Sheet: 5E
Factor 18 groups	bPASI
DRB1*15+_DQA1*01+	17.2
DRB1*15-_DQA1*01-	15.4
DRB1*15+_DQA1*01+	12.8
DRB1*15-_DQA1*01-	18.1
DRB1*15-_DQA1*01-	18.3
DRB1*15-_DQA1*01-	20
DRB1*15-_DQA1*01-	13
DRB1*15-_DQA1*01-	26.2
DRB1*15-_DQA1*01-	11.6
DRB1*15+_DQA1*01+	11.4
DRB1*15-_DQA1*01-	26.6
DRB1*15+_DQA1*01+	8.7
DRB1*15-_DQA1*01+	15.3
DRB1*15-_DQA1*01+	20.2
DRB1*15-_DQA1*01-	12.9
DRB1*15-_DQA1*01-	13.9
DRB1*15-_DQA1*01-	13.1
DRB1*15+_DQA1*01+	18.5
DRB1*15-_DQA1*01+	12.2
DRB1*15+_DQA1*01+	15.4
DRB1*15-_DQA1*01+	10.5
DRB1*15-_DQA1*01+	13.4
DRB1*15-_DQA1*01+	19.2
DRB1*15-_DQA1*01+	11.4
DRB1*15-_DQA1*01+	19.5
DRB1*15-_DQA1*01-	11
DRB1*15-_DQA1*01-	31.2
DRB1*15-_DQA1*01-	23.5
DRB1*15+_DQA1*01+	11.1
DRB1*15-_DQA1*01-	15.8
DRB1*15-_DQA1*01-	11.8
DRB1*15-_DQA1*01-	10.8
DRB1*15-_DQA1*01-	34.4
DRB1*15-_DQA1*01-	25.4
DRB1*15-_DQA1*01+	23.8
DRB1*15-_DQA1*01+	16.9
DRB1*15-_DQA1*01+	20.7
DRB1*15-_DQA1*01-	14.4
DRB1*15-_DQA1*01-	8
DRB1*15-_DQA1*01-	29
DRB1*15-_DQA1*01-	8.9
DRB1*15-_DQA1*01-	20
DRB1*15-_DQA1*01-	14.2
DRB1*15-_DQA1*01-	11
DRB1*15-_DQA1*01+	14.8
DRB1*15-_DQA1*01-	11
DRB1*15-_DQA1*01+	8.2
DRB1*15-_DQA1*01-	13.7
DRB1*15-_DQA1*01+	14.5
DRB1*15+_DQA1*01+	14.4
DRB1*15-_DQA1*01+	23.4
DRB1*15+_DQA1*01+	6.8
DRB1*15-_DQA1*01+	10.1
DRB1*15-_DQA1*01-	10.4
DRB1*15-_DQA1*01-	23.8
DRB1*15-_DQA1*01+	12.6
DRB1*15+_DQA1*01+	11.8
DRB1*15+_DQA1*01+	10.6
DRB1*15-_DQA1*01-	6.9
DRB1*15+_DQA1*01+	13.6
DRB1*15-_DQA1*01+	11.6
DRB1*15-_DQA1*01-	18
DRB1*15+_DQA1*01+	7.2
DRB1*15+_DQA1*01+	16.7
DRB1*15-_DQA1*01+	13.5
DRB1*15-_DQA1*01-	10.8
DRB1*15-_DQA1*01+	8.4
DRB1*15-_DQA1*01-	16.4
DRB1*15+_DQA1*01+	7.6
DRB1*15-_DQA1*01+	18.3
DRB1*15-_DQA1*01-	23
DRB1*15-_DQA1*01-	28.2
DRB1*15+_DQA1*01+	21.8
DRB1*15-_DQA1*01+	15.4
DRB1*15-_DQA1*01-	10.6
DRB1*15-_DQA1*01-	10.6
DRB1*15-_DQA1*01+	10
DRB1*15-_DQA1*01+	11.5
DRB1*15-_DQA1*01+	13.3
DRB1*15-_DQA1*01+	19.6
DRB1*15-_DQA1*01-	10.2
DRB1*15-_DQA1*01+	10.3
DRB1*15-_DQA1*01-	12.5
DRB1*15-_DQA1*01+	17.1
DRB1*15-_DQA1*01+	15.6
DRB1*15-_DQA1*01-	35.4
DRB1*15-_DQA1*01+	10
DRB1*15-_DQA1*01-	34.5
DRB1*15-_DQA1*01-	23.2
DRB1*15+_DQA1*01+	15.9
DRB1*15-_DQA1*01-	15.8
DRB1*15+_DQA1*01+	15.9
DRB1*15+_DQA1*01+	10.3
DRB1*15-_DQA1*01-	12
DRB1*15-_DQA1*01-	13.2
DRB1*15-_DQA1*01+	31.2
DRB1*15+_DQA1*01+	14.1
DRB1*15-_DQA1*01-	19.2
DRB1*15-_DQA1*01+	7.8
DRB1*15-_DQA1*01-	9.8
DRB1*15-_DQA1*01-	19
DRB1*15-_DQA1*01-	10
DRB1*15-_DQA1*01-	12.4
DRB1*15+_DQA1*01+	12
DRB1*15-_DQA1*01-	29.6
DRB1*15-_DQA1*01-	16.6
DRB1*15+_DQA1*01+	6.6
DRB1*15+_DQA1*01+	13
DRB1*15-_DQA1*01-	11.1
DRB1*15-_DQA1*01-	19.3
DRB1*15-_DQA1*01-	10.1
DRB1*15-_DQA1*01+	17.8
DRB1*15-_DQA1*01+	20.4
DRB1*15-_DQA1*01-	21.5
DRB1*15-_DQA1*01-	26.3
DRB1*15-_DQA1*01-	31.9
DRB1*15-_DQA1*01-	23.5
DRB1*15-_DQA1*01-	25
DRB1*15+_DQA1*01+	20
DRB1*15+_DQA1*01+	7
DRB1*15+_DQA1*01+	30.2
DRB1*15-_DQA1*01-	27
DRB1*15-_DQA1*01+	9.9
DRB1*15-_DQA1*01-	12.2
DRB1*15+_DQA1*01+	5.9
DRB1*15-_DQA1*01+	4.9
DRB1*15-_DQA1*01-	5.8
DRB1*15-_DQA1*01+	12.9
DRB1*15-_DQA1*01+	16.9
DRB1*15-_DQA1*01+	12.4
DRB1*15-_DQA1*01+	9.2
DRB1*15-_DQA1*01-	11.1
DRB1*15+_DQA1*01+	9.8
DRB1*15-_DQA1*01+	8.9
DRB1*15-_DQA1*01-	20.7
DRB1*15+_DQA1*01+	19.5
DRB1*15+_DQA1*01+	18.9
DRB1*15-_DQA1*01-	12
DRB1*15-_DQA1*01+	10.1

## Sheet: 5F
Factor 18 groups	Factor 18
DRB1*15-_DQA1*01-	-1.07736
DRB1*15+_DQA1*01+	1.60358
DRB1*15-_DQA1*01-	-1.08869
DRB1*15-_DQA1*01-	0.355828
DRB1*15-_DQA1*01-	-1.24129
DRB1*15-_DQA1*01-	-0.768348
DRB1*15-_DQA1*01-	-1.23957
DRB1*15-_DQA1*01-	-1.11663
DRB1*15+_DQA1*01+	1.4152
DRB1*15-_DQA1*01-	-1.13918
DRB1*15+_DQA1*01+	1.64929
DRB1*15-_DQA1*01+	0.332911
DRB1*15-_DQA1*01+	0.535529
DRB1*15-_DQA1*01-	-0.252542
DRB1*15-_DQA1*01-	-0.746768
DRB1*15-_DQA1*01-	-0.838791
DRB1*15+_DQA1*01+	1.66703
DRB1*15-_DQA1*01+	-0.0686317
DRB1*15+_DQA1*01+	1.4122
DRB1*15-_DQA1*01+	0.336121
DRB1*15-_DQA1*01+	0.231544
DRB1*15-_DQA1*01+	-0.252104
DRB1*15-_DQA1*01+	-0.267147
DRB1*15-_DQA1*01+	-0.011431
DRB1*15-_DQA1*01-	-0.995292
DRB1*15-_DQA1*01-	-1.47436
DRB1*15-_DQA1*01-	-1.75438
DRB1*15+_DQA1*01+	1.51332
DRB1*15-_DQA1*01-	-0.864463
DRB1*15-_DQA1*01-	-0.782889
DRB1*15-_DQA1*01-	-0.954026
DRB1*15-_DQA1*01-	-1.51485
DRB1*15-_DQA1*01-	-1.02152
DRB1*15-_DQA1*01+	-0.260321
DRB1*15-_DQA1*01+	-0.504987
DRB1*15-_DQA1*01+	0.148667
DRB1*15-_DQA1*01-	-1.63914
DRB1*15-_DQA1*01-	-1.29914
DRB1*15-_DQA1*01-	-0.666697
DRB1*15-_DQA1*01-	0.550356
DRB1*15-_DQA1*01-	-0.547233
DRB1*15-_DQA1*01-	-0.842881
DRB1*15-_DQA1*01-	-0.965962
DRB1*15-_DQA1*01+	0.374732
DRB1*15-_DQA1*01-	-1.20311
DRB1*15-_DQA1*01+	0.538322
DRB1*15-_DQA1*01-	-0.92859
DRB1*15-_DQA1*01+	-0.335889
DRB1*15+_DQA1*01+	1.52712
DRB1*15-_DQA1*01+	0.202508
DRB1*15+_DQA1*01+	1.80242
DRB1*15-_DQA1*01+	0.714884
DRB1*15-_DQA1*01-	-0.606116
DRB1*15-_DQA1*01-	-0.870967
DRB1*15-_DQA1*01+	0.474334
DRB1*15+_DQA1*01+	1.57168
DRB1*15-_DQA1*01-	-0.885524
DRB1*15+_DQA1*01+	1.53022
DRB1*15-_DQA1*01+	-0.52327
DRB1*15-_DQA1*01-	-1.0939
DRB1*15+_DQA1*01+	2.10783
DRB1*15+_DQA1*01+	1.91277
DRB1*15-_DQA1*01+	0.51187
DRB1*15-_DQA1*01-	-0.349578
DRB1*15-_DQA1*01+	0.343861
DRB1*15-_DQA1*01-	-0.629676
DRB1*15+_DQA1*01+	1.73646
DRB1*15-_DQA1*01+	0.350284
DRB1*15-_DQA1*01-	-0.991083
DRB1*15-_DQA1*01-	-0.115213
DRB1*15+_DQA1*01+	1.95532
DRB1*15-_DQA1*01+	-0.402556
DRB1*15-_DQA1*01-	-0.882288
DRB1*15-_DQA1*01-	-0.938218
DRB1*15-_DQA1*01+	1.05674
DRB1*15-_DQA1*01+	-0.173138
DRB1*15-_DQA1*01+	0.317259
DRB1*15-_DQA1*01+	-0.739979
DRB1*15-_DQA1*01-	-1.60871
DRB1*15-_DQA1*01+	-0.255385
DRB1*15-_DQA1*01-	-1.00812
DRB1*15-_DQA1*01+	0.493826
DRB1*15-_DQA1*01-	-1.02605
DRB1*15-_DQA1*01+	0.557349
DRB1*15-_DQA1*01-	-1.03373
DRB1*15-_DQA1*01-	-0.9619
DRB1*15+_DQA1*01+	1.36824
DRB1*15-_DQA1*01-	-0.680448
DRB1*15+_DQA1*01+	1.98801
DRB1*15-_DQA1*01-	-0.716471
DRB1*15-_DQA1*01-	-0.66295
DRB1*15-_DQA1*01+	-0.00540993
DRB1*15+_DQA1*01+	1.75268
DRB1*15-_DQA1*01-	-0.669953
DRB1*15-_DQA1*01+	0.731633
DRB1*15-_DQA1*01-	-1.12924
DRB1*15-_DQA1*01-	-0.965011
DRB1*15-_DQA1*01-	-1.00625
DRB1*15-_DQA1*01-	-1.18707
DRB1*15+_DQA1*01+	1.65824
DRB1*15-_DQA1*01-	-1.40416
DRB1*15-_DQA1*01-	-0.274387
DRB1*15+_DQA1*01+	1.63115
DRB1*15+_DQA1*01+	1.86293
DRB1*15-_DQA1*01-	-0.642303
DRB1*15-_DQA1*01-	-1.18618
DRB1*15-_DQA1*01-	-1.09506
DRB1*15-_DQA1*01+	0.0609486
DRB1*15-_DQA1*01+	0.483913
DRB1*15-_DQA1*01-	-1.25252
DRB1*15-_DQA1*01-	-0.862399
DRB1*15-_DQA1*01-	-0.573299
DRB1*15-_DQA1*01-	-0.400942
DRB1*15-_DQA1*01-	-0.441691
DRB1*15+_DQA1*01+	1.36232
DRB1*15+_DQA1*01+	1.27533
DRB1*15+_DQA1*01+	1.74522
DRB1*15-_DQA1*01-	-1.40421
DRB1*15-_DQA1*01+	0.0286597
DRB1*15-_DQA1*01-	-0.74531
DRB1*15+_DQA1*01+	1.33868
DRB1*15-_DQA1*01+	-0.0150596
DRB1*15-_DQA1*01-	-1.03012
DRB1*15-_DQA1*01+	-0.00763525
DRB1*15-_DQA1*01+	0.46182
DRB1*15-_DQA1*01+	-0.131229
DRB1*15-_DQA1*01+	0.240122
DRB1*15-_DQA1*01-	-0.36376
DRB1*15+_DQA1*01+	1.18619
DRB1*15-_DQA1*01+	-0.10375
DRB1*15-_DQA1*01-	-0.787819
DRB1*15+_DQA1*01+	1.38144
DRB1*15+_DQA1*01+	1.10693
DRB1*15-_DQA1*01-	-0.725682
DRB1*15-_DQA1*01+	-0.0246554
