# Supplementary material for: Transcriptomic profiling and machine learning uncover gene signatures of psoriasis endotypes and disease severity
Source: Commun Med (Lond). 2026 Jan 21;6:65. doi: 10.1038/s43856-025-01325-4 (PMC12852803; doi:10.1038/s43856-025-01325-4)
Supplement: Supplementary file 15 — Supplementary Data 12 [file 43856_2025_1325_MOESM15_ESM.csv]

	Unnamed: 0	Sample_id	Patient_ID	BMI	Age	Systollic	Diastollic	Drug	Dose_drug	Gender	Morning_or_Afternoon	Biologic_Naive	Psoriatic_Arthritis	Cw6	Early_onset_or_Late_onset	years_since_onset	Have_you_ever_smoked_binary	Drink_alcohol_binary	Flexural_binary	Scalp_binary	Soles_binary	Nails_binary	darkolivegreen	skyblue	darkgreen	paleturquoise	darkmagenta	saddlebrown	steelblue	violet	greenyellow	white	black	darkturquoise	salmon	turquoise	green	tan	midnightblue	darkgrey	purple	pink	cyan	lightcyan	magenta	royalblue	darkred	red	darkorange
40	41	1025-0005	P.1025	26.85185185	38	116	72	0	45	1	1	1	0	0	1	18	1	1	0	1	1	1	-1.441624982	-1.767857196	0.089731753	-0.137644465	-1.034925796	-1.532157267	0.7605053398428455	0.6371202364071589	0.9643847696920047	0.7023144832290207	0.5680851988877673	0.6670174442174793	0.5330383098509076	0.9980109542272853	1.0752248864469356	0.631569349	-0.171340647	-1.083904592	-0.84776067	-0.499335951	0.3185361985898973	-0.438843873	0.807600365	-0.421629528	-0.917256284	0.067428049	-0.193005739
41	42	1025-0105	P.1025	26.85185185	38	116	72	0	45	1	1	1	0	0	1	18	1	1	0	1	1	1	-0.578914627	-0.829421429	-0.186511555	-0.080932197	-0.548106841	-0.811744998	1.6244732092568472	2.239506637852602	0.6635056947856229	0.3897892336541036	0.11549855096496787	0.14740233309431075	1.066488721513015	0.322061882	0.16838895515400462	0.051543211	-0.565366729	-0.630992714	-0.734143602	-0.633220467	-0.143831665	-0.537229058	0.37108638213554335	-0.358519797	-0.467113524	0.18246472451191215	0.8195672990819226
42	43	1025-1205	P.1025	26.85185185	38	116	72	0	45	1	1	1	0	0	1	18	1	1	0	1	1	1	0.12184516213317459	0.5257381229112335	-1.390060442	-1.23442698	-0.785527172	-0.006442084	-0.824412246	-0.013428847	-1.262244507	-0.909490761	-0.985805786	-0.938202736	-1.618187638	-1.619081716	-0.938408075	-1.022399171	-0.621538804	0.8345369393739825	0.28772058707497455	0.13559785426512827	-0.126325491	0.5246930120629907	-0.751185256	-0.181906224	0.6028340903161726	-0.296376647	-0.159552038
58	59	124001-0005	P.124001	23.38435374	50	119	85	1	40	1	1	1	1	0	1	16	1	1	0	0	0	1	0.08102342	-0.063596713	0.5277365801551975	0.4806187288950167	0.580502705	0.18279731177867692	0.7553152502468103	0.5685216814391507	0.4384695450766877	0.49079314021523496	0.4559288516869399	0.4140371394237255	0.3797650436532193	0.45218774723046107	0.5728793833693466	0.7919167421046232	-0.698939731	-1.054450107	-1.120056801	-0.226053092	-0.020622225	-0.296213806	0.4083871753842256	-0.035025395	-0.616027939	0.11642182695513932	-0.173211365
59	60	124001-0105	P.124001	23.38435374	50	119	85	1	40	1	1	1	1	0	1	16	1	1	0	0	0	1	0.069705219	0.050097253	0.27811305980825884	0.3891801311687756	0.2932833840728739	0.1346102393047112	0.5762482210091682	0.5100176272890035	0.38967934010861494	0.44635002153854725	0.14714119297772185	0.21637422043493615	0.070062482	0.2363522421745458	0.3251008365037929	0.065525004	-0.839711218	-0.921450394	-1.069463461	-0.563906675	-0.178967188	-0.231551602	0.9925036466969274	-0.245675572	-0.238091385	0.48094394737715584	-0.220389835
60	61	124001-1205	P.124001	23.38435374	50	119	85	1	40	1	1	1	1	0	1	16	1	1	0	0	0	1	0.4478833360891939	0.6921532409894203	-1.096422053	-0.670508093	-0.772300585	0.2174953642831685	-1.07653923	-0.738794287	-0.679815977	-0.048050374	-0.231531643	-0.116591875	-1.223140858	-1.613066554	-0.989125843	-0.461460028	-1.617967769	0.042975661346508175	-0.601216456	1.1095494597037923	-0.42631475	0.2591487424328525	0.00912755	1.157787107649585	1.3633412328549546	1.2931810395736187	-0.135772616
146	147	5013-0005	P.5013	32.10463734	42	159	80	0	90	1	0	1	0	0	1	17	1	1	1	1	0	1	0.427158671	0.22350877655301418	0.2043353299616726	0.3768703883154625	0.093045131	0.070326263	-0.271744296	-0.077140686	0.46588420409070747	0.7276983232041571	0.078506947	0.6012002240063421	0.14511378171089992	-0.015217706	-0.202195763	-0.501299279	-0.564345512	-0.471955369	-0.444764826	-0.479458966	-0.480900448	-0.549585816	0.21664104654853766	0.4992518412192637	0.7140718432699587	0.7673793558027325	-0.130595771
147	148	5013-0105	P.5013	32.10463734	42	159	80	0	90	1	0	1	0	0	1	17	1	1	1	1	0	1	0.6386601558091849	0.4168036492736477	0.7408816880079055	0.6561383990440769	0.7508891876253934	0.6689320322320053	-0.15363863	-0.244682557	0.228830708	-0.328992549	-0.2433695	-0.321052565	0.2968827643608788	0.38296407249731657	0.49387152078289837	0.17073106744297908	-0.340680798	-0.760836031	-0.831117172	-0.053531457	0.3346241226108442	0.10954613995392373	0.6924576748750713	-0.987504036	-0.527647609	-0.350596127	-0.293747948
148	149	5013-1205	P.5013	32.10463734	42	159	80	0	90	1	1	1	0	0	1	17	1	1	1	1	0	1	0.5801256122504598	0.5843334300443555	-0.61060525	-0.192053785	-0.215121484	0.1781663263909057	-0.550185157	-0.620961511	-0.318838715	0.36425759819424913	-0.787101469	-0.190454483	-0.824589892	-1.043694854	-1.257063906	-1.378087042	-0.681359441	0.4871016440627713	0.025139713335287407	-0.355886977	-0.638476058	-0.0525485	0.11685970030467152	0.6753603446141084	1.288363391754544	1.0463748590711872	-0.408615376
173	174	5022-0005	P.5022	42.0508468	39	120	70	0	90	0	1	1	1	0	1	34	1	0	1	1	0	1	0.3355577813091955	-0.147959493	0.5601100360517101	0.6913747804582405	0.12424795765523998	0.21318923143639348	0.8332502760010805	0.6884529695390432	0.40022315502682626	0.25544722582924273	0.057601599	0.074534694	0.11647871824794488	0.4496032997211493	0.047021019179514616	-0.182553538	0.5341111567501686	0.11710181023572944	0.5972441767214909	-0.649122178	-0.459277402	-0.804877898	0.3620602552928501	-0.321089104	-0.135910065	0.057396391	0.3848508534634153
174	175	5022-0105	P.5022	42.0508468	39	120	70	0	90	0	0	1	1	0	1	34	1	0	1	1	0	1	0.5219460987718141	0.11011747804549382	0.25641871628800755	0.6388912579928009	0.004277734	0.2284294578807612	0.867241897	0.8469329741867131	0.3102961205758428	0.5611071666067827	-0.117425266	0.2267192090848551	-0.039233511	0.033740899	-0.862189387	-0.751047707	0.032109044529165916	0.2850269715578115	0.5980122057347883	-0.714956166	-1.130624784	-1.117562735	0.1942482471566875	0.3625404488454017	0.6191096916184391	0.6360153861506956	0.5506609802853429
175	176	5022-1205	P.5022	42.0508468	40	120	70	0	90	0	0	1	1	0	1	35	1	0	1	1	0	1	0.3503087731276743	0.4252480426751357	-0.710165064	-0.588597727	-0.278726234	0.2245390399273825	0.8685662844784303	1.203662089742347	-0.835150475	-0.614449598	-1.086973474	-0.967446273	-0.961078263	-0.892937973	-1.15024561	-1.22032744	0.37001789632287185	1.2142212676023079	1.0727729367720522	-0.595278903	-0.821847072	-0.31028839	-0.314160393	-0.415773356	0.20560791307435358	-0.198806536	1.1652843563851927
206	207	5036-0005	P.5036	24.77209671	74	175	89	1	40	1	1	1	0	0	0	10	1	1	0	1	0	0	0.045321293	-0.270436409	0.4487092062768367	0.16492540874580874	0.22685000849086093	0.3320038353575239	0.3198121830959483	0.21587049904233954	0.4823764397304003	0.278159009	0.17262893485451863	0.23266217660371227	0.572342187	0.43336585512308945	0.6467465977280152	0.4059305332846079	0.1635805205923945	-0.274266335	-0.14265235	-0.343170909	0.30923347702319554	-0.090947357	0.3578827934211649	-0.591815631	-0.606351635	-0.15322892	-0.169138788
207	208	5036-0105	P.5036	24.77209671	74	175	89	1	40	1	0	1	0	0	0	10	1	1	0	1	0	0	1.3413732384385082	1.0185969965842467	0.6371352876882144	0.9685472828265173	1.137627275489812	1.0842592533563535	-1.074443162	-1.510317901	0.03292886	0.4609141603700467	0.3455623140676197	0.3504209691723923	-0.246594815	-0.358807861	-0.165090922	0.5256902027041109	-0.517078378	-0.073621687	-0.327263986	1.2202114765358965	0.067126167	0.16122161674625046	0.7013421886952993	0.829604884	0.38405183469275367	0.5835852163198771	-0.293670374
208	209	5036-1205	P.5036	24.77209671	74	175	89	1	40	1	0	1	0	0	0	10	1	1	0	1	0	0	0.4172557986882558	0.850796107	-0.952213931	-1.098748564	0.098249393	0.8378822648839472	-0.948983218	-1.156297596	-1.556612253	-1.933784785	-1.292526789	-1.728311782	-1.251966268	-1.695750881	-0.536239256	-0.486865658	0.2765637302986889	1.2924617745972522	0.5909234011048206	1.2610511609391626	0.9426666857020698	1.5312106612105554	-0.520400718	-1.314806965	-0.433157964	-1.466270669	-0.226033494
215	216	5040-0005	P.5040	32.60588843	63	132	84	0	90	1	1	1	0	1	0	3	1	1	1	1	0	1	-1.380201897	-1.22738953	-0.480700287	-0.388049884	-1.114752857	-1.544663877	-0.595285259	-0.091359894	0.9603968713634929	0.473575947	0.4268230031371565	0.6044006541497842	1.3195518092182432	0.3582802206286029	0.6157543464469795	-0.139390692	1.4878875110513816	0.5561989213375947	1.1900354926875172	-1.936794349	-0.212221053	-0.796060469	-0.37689332	-0.403873066	-0.45598601	-0.078796913	0.3765613637196606
216	217	5040-0105	P.5040	32.60588843	63	132	84	0	90	1	1	1	0	1	0	3	1	1	1	1	0	1	-0.728973256	-1.346560358	0.371093948	0.29498732094712077	-0.972352855	-0.818000725	1.8152819555859008	1.6443523701210605	1.3710248520940957	1.2883869407871034	0.987256213	1.215298178995785	0.8449674219583118	0.9486354569767391	0.4938057433601502	0.8354383317068358	-0.456834585	-1.163426552	-0.640558736	-0.904578874	-0.567844207	-1.377114738	0.9708989256968125	0.25555157558242936	-0.50854537	0.7845911828509003	-0.164009577
217	218	5040-1205	P.5040	32.60588843	64	132	84	0	90	1	1	1	0	1	0	4	1	1	1	1	0	1	0.6639451032578331	0.4379968352955777	0.37176525925360115	0.7317660787932477	0.3639682723915317	0.5928453996172707	0.019680384627584036	0.18672416847291018	0.4177927264708106	0.6392895555843495	0.10863500740555368	0.3326240547656033	0.37591843834741884	-0.030052929	-0.377991867	-0.048976896	-0.36915005	-0.392248839	-0.272614883	-0.386874529	-0.239047439	-0.316516094	0.674787423	0.3146044916007824	0.41385895904344744	0.8451283520722747	-0.209212556
239	240	60006-0005	P.60006	27.9296875	35	100	68	1	40	0	1	1	1	1	1	12	1	1	0	1	1	1	-1.722953208	-1.064784128	-2.016744311	-1.952097026	-1.671205653	-2.347316411	-0.045813821	-0.137766492	-0.025444818	0.06183822	0.5088899112936756	0.3783318116857622	0.5527216039585369	-0.475571983	-0.000785327	0.33719789075413836	-0.332365062	-0.057912627	-0.251632828	0.5225515746779344	-0.202833482	-0.223388116	-1.723605595	0.8607439236757575	0.3905038660504234	0.42302500058730397	1.5797645190943195
240	241	60006-0105	P.60006	27.9296875	35	100	68	1	40	0	1	1	1	1	1	12	1	1	0	1	1	1	-1.434368809	-0.832447883	-1.886741662	-1.740338091	-1.572070532	-1.970127967	0.25592166189441795	0.012362260185316444	-0.321251315	0.004621606	0.32093907732972604	0.28045656938307817	-0.105234134	-0.617091546	-0.449388393	0.2179149877570424	-0.593479052	0.15977863356851177	-0.158937055	0.8125486725910069	-0.562346193	-0.376965534	-1.624049597	1.0238272504673829	0.6474276723841546	0.5448417451823847	-0.168366661
241	242	60006-1205	P.60006	27.9296875	35	100	68	1	40	0	1	1	1	1	1	12	1	1	0	1	1	1	0.41261625104235095	0.922573722	-1.310638788	-0.74087478	-0.482184128	-0.080562791	-1.487899007	-1.90752748	-0.78142172	-0.083119431	0.16665299696100738	0.14744724256568012	-0.782149786	-2.042686614	-0.862207694	-0.09554195	-1.68379579	0.28077678580018334	-0.569871708	1.8920972275674597	-0.267407398	0.5793573095329664	-0.522477586	1.8445792992538133	1.588215958880162	1.2812370239937731	-0.215460036
250	251	60019-0005	P.60019	40.00914495	56	142	80	1	40	0	1	1	0	1	1	51	1	0	1	1	1	1	-1.684976695	-2.230444952	-0.376446991	-0.666103243	-1.523748558	-2.096203108	2.0309088051148287	2.125221356676341	0.9341089014555722	0.6443612387076264	0.4749884441384992	0.6312019832232658	0.5283273913420468	0.7980903957556426	0.7148201986375465	0.33864861306679617	-0.540544634	-1.147539792	-0.897545598	-0.714647988	-0.033350927	-0.671948374	0.3324670294407027	-0.338206902	-0.759125694	0.22384264067928844	-0.156775568
251	252	60019-0105	P.60019	40.00914495	56	142	80	1	40	0	1	1	0	1	1	51	1	0	1	1	1	1	-1.567550194	-1.121757332	-0.39006749	-1.296368201	0.18006474743087608	-1.139957955	1.0068261443807387	0.9203814378887389	-0.388208912	-1.204875601	-0.729558591	-0.973567421	0.1478756319873048	0.5752272166494826	1.686257856642435	0.39023982658600653	1.0112719763241864	-0.388831704	-0.51972635	-0.723346677	1.928380911891847	1.381013793618083	-1.178877897	-2.4710218	-2.229827182	-2.41528677	-0.153023523
252	253	6002-0005	P.6002	25.86122449	47	135	82	0	45	1	1	0	0	0	1	32	1	1	0	1	0	1	-0.629830648	-0.746973166	-0.360853998	-0.218340394	-0.475625414	-1.028597392	0.30773333142196707	0.21730387378947771	0.6760863424722293	0.6704196458895038	0.16460838642775458	0.5815493100546095	0.4172503423926469	0.35087443042844185	0.3462216490647669	-0.174083638	0.30440615770727864	-0.435997462	-0.057421421	-0.873042264	-0.057510811	-0.462293919	0.095129561	0.21269824694821338	0.3896673456242091	0.6127386539804782	-0.179699614
253	254	6002-0105	P.6002	25.86122449	47	135	82	0	45	1	0	0	0	0	1	32	1	1	0	1	0	1	-1.2119485	-1.276445015	-1.370218951	-1.022531995	-1.482673028	-2.209688376	0.7115593530950055	0.5379334968678736	0.8243386048291506	0.6955177000525715	0.3102709785729812	0.5648248784709653	1.0351940925665848	0.18739400299103537	-0.051976072	-0.265896827	0.21466861152121597	-0.26575778	0.076895862	-0.776108079	-0.766115279	-1.019623034	0.015205222225658989	0.5593362720938152	0.5305560229729737	0.9195403467408408	0.8542792235006583
254	255	6002-1205	P.6002	25.86122449	47	135	82	0	45	1	1	0	0	0	1	32	1	1	0	1	0	1	0.8976917440986233	0.7554106140389935	0.39103704644086024	0.7227527470771457	0.7469867832540578	0.5318531638299053	-0.278876866	-0.541033858	-0.053162038	0.39855751634535275	-0.191649986	0.24403761438734528	-0.323508166	-0.244511632	-0.499974916	-0.436370109	-0.314329821	-0.013763845	-0.108611924	-0.180601066	-0.211362905	-0.111296735	-0.198073441	0.5216971701068347	0.7317435683180449	0.5360391417628921	0.5911985903977847
267	268	6007-0005	P.6007	31.02556737	55	147	84	0	90	1	0	1	0	0	1	18	1	1	0	0	0	1	-2.466989666	-0.783957267	-1.45153573	-2.466790752	-0.386766837	-1.253086668	0.735115256	-0.071075042	-1.823344818	-1.956628081	0.453226371	-0.722723126	-0.154346117	-0.096743991	1.8780896162855703	1.9175514475760869	3.0098879647634216	1.5277217178310702	1.6968965495014159	1.605735379780179	2.3978759102722487	1.8002802285514614	-3.329787537	-0.437237063	-1.312534393	-2.334472228	0.9428315139705377
268	269	6007-0105	P.6007	31.02556737	55	147	84	0	90	1	0	1	0	0	1	18	1	1	0	0	0	1	0.067744567	-0.138852199	-0.183612983	0.3774378823216445	-0.553020046	-0.644195978	0.1861249876182793	-0.126536515	0.6124866935422133	0.9812089130675783	0.2539657968423686	0.7206922201471215	-0.312817381	0.000908868	-0.824295511	-0.42102752	-0.581762501	-0.228225822	-0.050469943	-0.225986184	-1.002714165	-0.863962944	0.7585322741380388	0.7588943049349062	1.1080988549822108	1.1400275258723207	-0.403440723
269	270	6007-1205	P.6007	31.02556737	55	147	84	0	90	1	1	1	0	0	1	18	1	1	0	0	0	1	-0.365664741	0.2007650311893972	-1.543271404	-1.377176062	-0.804561022	-0.597201269	-0.184046796	0.019143414354731905	-1.083427833	-0.469593603	-0.804955984	-0.57845426	-1.229168569	-1.484496968	-1.025918473	-0.973873552	0.8377622433429059	1.8014739400820292	1.4475879712669069	0.18117883884509467	0.005776256	0.7260688550135544	-0.679756091	0.4289244165008819	0.7873797801194717	0.14776904673792898	1.0305937923613253
297	298	6019-0005	P.6019	23.35555338	37	146	84	0	90	1	1	1	0	0	1	14	1	1	0	1	0	1	-1.589368401	-0.764935212	-0.337866485	-1.125493809	0.037361529	-0.37275405	1.3475762223888308	0.731650325	-1.153858754	-0.846627673	1.3628275617213614	0.49485652612291364	-0.269595541	0.38787804815282234	1.3537366503314507	1.9998136556658985	2.1655111746866305	0.9173029576037808	1.3890082675779785	1.6900394321931216	1.1611344809286621	0.5649318310248495	-3.464253172	0.8426173622035934	-0.792734393	-1.552458536	0.6296314660719556
298	299	6019-0105	P.6019	23.35555338	37	146	84	0	90	1	1	1	0	0	1	14	1	1	0	1	0	1	-1.413753615	-0.446069103	-1.064834701	-1.403377808	-0.449651619	-0.850783295	0.5158794647807176	0.062451709616968665	-1.112241972	-0.775689376	0.5887456658814304	0.011868214180517487	-0.500917614	-0.189078308	0.33051884212206506	0.9644579854376906	1.796745531171437	1.46605701	1.6110301089713286	1.1086469872231621	0.49164558502326194	0.392084615	-2.563067502	0.6359208666706235	-0.239681124	-0.998317445	1.1596010968118045
299	300	6019-1205	P.6019	23.35555338	37	146	84	0	90	1	0	1	0	0	1	14	1	1	0	1	0	1	-1.844097455	-1.071027214	-2.403534628	-2.578103355	-1.594182598	-1.945096899	0.4487207400929568	-0.16619264	-1.197102899	-1.179323002	-0.136908863	-0.827286873	-0.106162124	-0.717728082	0.094937157	0.2206908146974207	2.083446594592529	2.027006143339294	1.908364782917862	0.8179801822955995	0.5382948396951527	0.8392550754100729	-1.714527442	0.027136271794217705	-0.160699201	-0.854815634	0.2488371755081099
309	310	6023-0005	P.6023	24.53546783	38	130	82	1	40	1	1	0	0	0	1	29	0	1	0	0	0	0	0.5315427781328965	0.6815920741425016	-0.383754864	-0.162371235	0.087097363	0.03488011	-1.302082064	-1.451760185	-0.263031191	0.002361324	-0.587499775	-0.240550643	-0.420402309	-0.883494328	-0.662775618	-1.044466223	-0.064034762	0.5969847307666981	0.3187056023913727	-0.2463856	-0.335780745	0.15251879795344506	0.24579592890862056	0.21353879981247842	0.6739729271800288	0.4644033685970426	0.9350604055958834
310	311	6023-0105	P.6023	24.53546783	38	130	82	1	40	1	1	0	0	0	1	29	0	1	0	0	0	0	0.11845449131970698	-0.156237076	0.3220903020819178	0.3561153889032853	0.3693506593520841	-0.069605034	0.20364786312264505	-0.004640445	0.5384437431501027	0.45108852265245114	-0.000671406	0.29276242110952105	0.1996412015693571	0.3715736351344265	0.6173837192303995	-0.053308879	-0.359635903	-1.031990864	-1.11378257	-0.509191731	0.3664239604903407	-0.039757816	0.6163908845063604	-0.157024606	-0.008588379	0.19410839610088754	0.9977996817102264
311	312	6023-1205	P.6023	24.53546783	38	130	82	1	40	1	1	0	0	0	1	29	0	1	0	0	0	0	0.21338138564301876	0.30705830324946937	-1.41592783	-0.682971535	-0.874803722	-0.447349845	-1.373656775	-1.276219574	-0.511563111	0.058695792	-0.614930514	-0.228470941	-1.013198988	-1.760654561	-1.673750267	-1.208328981	-0.943369015	0.6744913124027871	0.1450248233095717	-0.104303656	-0.916357273	-0.091262005	-0.138453747	0.8241907402765557	1.3136809050966174	0.8938034057858553	1.4162695694067438
[truncated: 33 more columns]
