# Supplementary material for: Transcriptomic profiling and machine learning uncover gene signatures of psoriasis endotypes and disease severity
Source: Commun Med (Lond). 2026 Jan 21;6:65. doi: 10.1038/s43856-025-01325-4 (PMC12852803; doi:10.1038/s43856-025-01325-4)
Supplement: Supplementary file 16 — Supplementary Data 13 [file 43856_2025_1325_MOESM16_ESM.csv]

	Unnamed: 0	Sample_id	Patient_ID	BMI	Age	Systollic	Diastollic	Drug	Dose_drug	Gender	Morning_or_Afternoon	Biologic_Naive	Psoriatic_Arthritis	Cw6	Early_onset_or_Late_onset	years_since_onset	Have_you_ever_smoked_binary	Drink_alcohol_binary	Flexural_binary	Scalp_binary	Soles_binary	Nails_binary	darkolivegreen	skyblue	darkgreen	paleturquoise	darkmagenta	saddlebrown	steelblue	violet	greenyellow	white	black	darkturquoise	salmon	turquoise	green	tan	midnightblue	darkgrey	purple	pink	cyan	lightcyan	magenta	royalblue	darkred	red	darkorange
40	41	1025-0005	P.1025	26.85185185	38	116	72	0	45	1	1	1	0	0	1	18	1	1	0	1	1	1	-0.114760452	-0.158217702	0.044989093	0.020269644	-0.063628686	-0.110084609	0.063230204	0.04481823	0.098034999	0.071583875	0.069411465	0.074563543	0.076622374	0.102093799	0.092279258	0.060000923	-0.003753992	-0.094015024	-0.069031159	-0.048222775	0.026931072	-0.048510367	0.065016066	-0.035875404	-0.086054747	0.002836604	-0.038513644
41	42	1025-0105	P.1025	26.85185185	38	116	72	0	45	1	1	1	0	0	1	18	1	1	0	1	1	1	-0.048869545	-0.082151936	0.027097153	0.023977916	-0.024910006	-0.05595598	0.118858287	0.137417092	0.077386382	0.048953649	0.035556405	0.034993189	0.116415451	0.063324475	0.036651007	0.023648193	-0.028712802	-0.065015225	-0.061046459	-0.057841688	-0.008467396	-0.055950366	0.040029788	-0.031104218	-0.053907859	0.01072904	0.040522241
42	43	1025-1205	P.1025	26.85185185	38	116	72	0	45	1	1	1	0	0	1	18	1	1	0	1	1	1	0.004652124	0.027691756	-0.050855231	-0.051446195	-0.043793005	0.004550961	-0.038817488	0.007224236	-0.054773285	-0.045128349	-0.046825001	-0.047679112	-0.083849711	-0.048010577	-0.031243505	-0.04366039	-0.032270912	0.028822158	0.01076739	-0.002606051	-0.007127139	0.024353382	-0.0242096	-0.017751979	0.022502314	-0.022123308	-0.035902432
58	59	124001-0005	P.124001	23.38435374	50	119	85	1	40	1	1	1	1	0	1	16	1	1	0	0	0	1	0.001534297	-0.020077316	0.073358128	0.060696313	0.064852875	0.018769582	0.062896031	0.04085405	0.061942685	0.05626743	0.061021779	0.055298283	0.065188856	0.070787895	0.061463759	0.070050583	-0.037173722	-0.092129063	-0.088167394	-0.028588809	0.000965408	-0.03772452	0.042164904	-0.006647578	-0.064542563	0.006197969	-0.036968604
59	60	124001-0105	P.124001	23.38435374	50	119	85	1	40	1	1	1	1	0	1	16	1	1	0	0	0	1	0.000669851	-0.010861748	0.057190319	0.054717374	0.042009161	0.015149016	0.051366487	0.037473212	0.058594329	0.053049265	0.037923385	0.040245619	0.042086394	0.058408565	0.046264221	0.024524492	-0.046090616	-0.083613135	-0.084611831	-0.052861849	-0.01115734	-0.032834691	0.075600022	-0.022573033	-0.037552272	0.031207102	-0.040651096
60	61	124001-1205	P.124001	23.38435374	50	119	85	1	40	1	1	1	1	0	1	16	1	1	0	0	0	1	0.02955382	0.041180685	-0.031836633	-0.014572963	-0.042741041	0.021376642	-0.055051125	-0.034693253	-0.014802597	0.017249301	0.009597336	0.014889185	-0.054380942	-0.047665575	-0.034354697	-0.008503924	-0.095387752	-0.021861251	-0.051704699	0.067367356	-0.030094047	0.004272624	0.019311084	0.083530755	0.076813835	0.086933063	-0.034046341
146	147	5013-0005	P.5013	32.10463734	42	159	80	0	90	1	0	1	0	0	1	17	1	1	1	1	0	1	0.02797094	0.003194281	0.052411826	0.053912471	0.026083403	0.010318999	-0.003232995	0.00354245	0.063824088	0.073421941	0.032789304	0.069551351	0.047684894	0.043979672	0.013918141	-0.011000821	-0.028648115	-0.054832116	-0.040709702	-0.046794716	-0.034273079	-0.056884798	0.03118926	0.033744546	0.030446344	0.050858862	-0.033642265
147	148	5013-0105	P.5013	32.10463734	42	159	80	0	90	1	0	1	0	0	1	17	1	1	1	1	0	1	0.04412471	0.018861973	0.087163275	0.072173101	0.078404401	0.05529562	0.004371445	-0.006139476	0.047555669	-0.003093967	0.008711823	-0.000681151	0.059006199	0.066817544	0.056617161	0.031118208	-0.014480512	-0.07332905	-0.067861499	-0.016194018	0.028162749	-0.007040494	0.058425241	-0.078656327	-0.058230893	-0.025843198	-0.046377027
148	149	5013-1205	P.5013	32.10463734	42	159	80	0	90	1	1	1	0	0	1	17	1	1	1	1	0	1	0.039654039	0.032441252	-0.000370875	0.016711956	0.001573666	0.01842163	-0.021160897	-0.027883921	0.009970416	0.047104881	-0.031961225	0.009264311	-0.024650776	-0.015009038	-0.050790885	-0.065952877	-0.036060133	0.00657599	-0.007686083	-0.037916705	-0.046336926	-0.019298274	0.025477726	0.047058601	0.071459302	0.070000185	-0.055342947
173	174	5022-0005	P.5022	42.0508468	39	120	70	0	90	0	1	1	1	0	1	34	1	0	1	1	0	1	0.020974773	-0.026915418	0.075454917	0.074477119	0.02856509	0.021053098	0.067914014	0.047784651	0.059317926	0.039225827	0.031225511	0.029444085	0.045548843	0.070639663	0.029205905	0.008976344	0.04093147	-0.017114978	0.03251987	-0.058984144	-0.032617638	-0.076190274	0.039513128	-0.028274404	-0.030255006	0.002148352	0.006590665
174	175	5022-0105	P.5022	42.0508468	39	120	70	0	90	0	0	1	1	0	1	34	1	0	1	1	0	1	0.035210484	-0.005996754	0.055785203	0.071045354	0.019023373	0.022198182	0.070102624	0.056942909	0.053146447	0.06135893	0.018132891	0.041033423	0.033933389	0.046787712	-0.026568004	-0.026653628	0.00913313	-0.006362785	0.032573845	-0.063713977	-0.08401539	-0.099835855	0.029907485	0.023408969	0.023664634	0.041846243	0.019532892
175	176	5022-1205	P.5022	42.0508468	40	120	70	0	90	0	0	1	1	0	1	35	1	0	1	1	0	1	0.022101404	0.019546441	-0.006819242	-0.009217051	-0.003485077	0.021905873	0.070187897	0.077557606	-0.025462835	-0.023764161	-0.054392697	-0.049906101	-0.034832214	-0.006362318	-0.044238305	-0.056065405	0.030537304	0.053133221	0.065938744	-0.055115782	-0.060375646	-0.038788856	0.000805921	-0.035432669	-0.005865543	-0.015429218	0.067507014
206	207	5036-0005	P.5036	24.77209671	74	175	89	1	40	1	1	1	0	0	0	10	1	1	0	1	0	0	-0.001192511	-0.036842896	0.068239622	0.040053924	0.036725446	0.029980308	0.034855404	0.020475009	0.064955911	0.040870407	0.039829957	0.041485999	0.079554272	0.069708358	0.065995013	0.045859169	0.017460933	-0.042174152	-0.019478055	-0.037003121	0.026218864	-0.022202039	0.039274008	-0.048741717	-0.063851531	-0.012302229	-0.036650721
207	208	5036-0105	P.5036	24.77209671	74	175	89	1	40	1	0	1	0	0	0	10	1	1	0	1	0	0	0.097795565	0.067640881	0.080443748	0.092600729	0.109163245	0.086501492	-0.054916166	-0.079278135	0.03411139	0.054103867	0.052765977	0.050453708	0.018465139	0.024272924	0.016194272	0.053365022	-0.025654071	-0.029326941	-0.032452061	0.075317852	0.007683346	-0.003132736	0.058933795	0.058719709	0.006878007	0.038249114	-0.046370972
208	209	5036-1205	P.5036	24.77209671	74	175	89	1	40	1	0	1	0	0	0	10	1	1	0	1	0	0	0.027214592	0.054039627	-0.02249645	-0.042574526	0.026497319	0.067989802	-0.046838208	-0.058819975	-0.074975045	-0.119298373	-0.069768802	-0.107848445	-0.056531192	-0.052407967	-0.006573168	-0.010096204	0.024617633	0.058142935	0.032075663	0.078251973	0.074713941	0.100467385	-0.010999378	-0.103400897	-0.051482927	-0.102387395	-0.041091609
215	216	5040-0005	P.5040	32.60588843	63	132	84	0	90	1	1	1	0	1	0	3	1	1	1	1	0	1	-0.110069164	-0.114409603	0.00804291	0.003896266	-0.069977655	-0.111024301	-0.024064746	0.002720749	0.097761319	0.055020718	0.05884456	0.069795074	0.135292855	0.065401792	0.064093848	0.011681545	0.101346564	0.011000266	0.074179639	-0.151496758	-0.013703226	-0.07552349	-0.002784943	-0.03453299	-0.053113189	-0.007195598	0.005943633
216	217	5040-0105	P.5040	32.60588843	63	132	84	0	90	1	1	1	0	1	0	3	1	1	1	1	0	1	-0.060330517	-0.124069103	0.063212577	0.048558344	-0.058652007	-0.056426008	0.131143842	0.103024259	0.125941743	0.114021893	0.100766919	0.116316876	0.099890927	0.099261848	0.056613126	0.072778268	-0.021838046	-0.099106789	-0.054469568	-0.077337392	-0.040929415	-0.119463471	0.074363357	0.015320457	-0.056866709	0.052039731	-0.036250363
217	218	5040-1205	P.5040	32.60588843	64	132	84	0	90	1	1	1	0	1	0	4	1	1	1	1	0	1	0.046055889	0.020579806	0.063256057	0.077118204	0.047631016	0.049578803	0.015530893	0.018790698	0.060523684	0.067020185	0.035042988	0.049098416	0.064901916	0.043128792	0.003134239	0.017348166	-0.016283841	-0.049728533	-0.02861147	-0.040143001	-0.01575703	-0.039259802	0.057413787	0.019784942	0.009006679	0.056193065	-0.039778659
239	240	60006-0005	P.60006	27.9296875	35	100	68	1	40	0	1	1	1	1	1	12	1	1	0	1	1	1	-0.136247353	-0.101229474	-0.091444776	-0.098372827	-0.114234596	-0.171332104	0.011313934	3.9e-05	0.030105343	0.02520643	0.064983451	0.052579208	0.078090662	0.017575872	0.026273309	0.041551399	-0.013953768	-0.028321095	-0.027136908	0.025194581	-0.012984522	-0.032217359	-0.079871425	0.061073865	0.007338778	0.027233399	0.099859057
240	241	60006-0105	P.60006	27.9296875	35	100	68	1	40	0	1	1	1	1	1	12	1	1	0	1	1	1	-0.11420625	-0.082397248	-0.083024664	-0.084526445	-0.106349979	-0.142991813	0.030741701	0.008714655	0.009804845	0.021063325	0.050924073	0.045125695	0.02901003	0.009458962	-0.001245455	0.034075427	-0.030493522	-0.014382395	-0.0206225	0.046029379	-0.040508492	-0.043831057	-0.07417279	0.073403198	0.025686959	0.035591002	-0.036590453
241	242	60006-1205	P.60006	27.9296875	35	100	68	1	40	0	1	1	1	1	1	12	1	1	0	1	1	1	0.026860239	0.059857627	-0.045711188	-0.019174063	-0.019666906	-0.001018145	-0.081537244	-0.102232121	-0.021775558	0.01470992	0.039382936	0.034996609	-0.021484929	-0.072306602	-0.026569127	0.014429734	-0.099557499	-0.006634923	-0.049501875	0.123589383	-0.017928243	0.028487158	-0.011118259	0.135453228	0.092873235	0.086113608	-0.040266303
250	251	60019-0005	P.60019	40.00914495	56	142	80	1	40	0	1	1	0	1	1	51	1	0	1	1	1	1	-0.133346835	-0.195713174	0.014795268	-0.014284941	-0.102506737	-0.152464548	0.145027354	0.130812763	0.095957238	0.06738743	0.062447503	0.071836081	0.07627096	0.090627277	0.070170868	0.041642322	-0.027140495	-0.098089565	-0.072529909	-0.063691836	-9.09e-06	-0.066137993	0.037819197	-0.029568534	-0.074761871	0.013567896	-0.035685716
251	252	60019-0105	P.60019	40.00914495	56	142	80	1	40	0	1	1	0	1	1	51	1	0	1	1	1	1	-0.124378195	-0.105847489	0.013913085	-0.055496375	0.033004425	-0.080616467	0.07909	0.061187356	0.005209704	-0.066517423	-0.027656817	-0.050372246	0.047890916	0.077844872	0.129761998	0.044875765	0.071156287	-0.049509735	-0.045977795	-0.064316792	0.150179336	0.089109328	-0.04869094	-0.190812394	-0.179791831	-0.16749749	-0.035392852
252	253	6002-0005	P.6002	25.86122449	47	135	82	0	45	1	1	0	0	0	1	32	1	1	0	1	0	1	-0.052758339	-0.075469017	0.015805207	0.014993141	-0.019145265	-0.072249321	0.034077686	0.020557841	0.078249762	0.069274342	0.039229992	0.068054871	0.067985096	0.06497703	0.04755984	0.009507189	0.026381257	-0.052529743	-0.013488256	-0.075071649	-0.001858749	-0.050283686	0.024233882	0.012080684	0.007279038	0.040249273	-0.037475041
253	254	6002-0105	P.6002	25.86122449	47	135	82	0	45	1	0	0	0	0	1	32	1	1	0	1	0	1	-0.097218537	-0.11838584	-0.049570122	-0.037590917	-0.099239834	-0.160991335	0.060078731	0.039086417	0.088423963	0.071091714	0.050126062	0.066781252	0.114081008	0.055600546	0.023133103	0.003752862	0.020697008	-0.041629352	-0.004048801	-0.068107427	-0.05610887	-0.092429544	0.019658973	0.038287015	0.017340585	0.061298323	0.043231663
254	255	6002-1205	P.6002	25.86122449	47	135	82	0	45	1	1	0	0	0	1	32	1	1	0	1	0	1	0.063908669	0.046308069	0.064504267	0.076528845	0.078094027	0.044996113	-0.003692238	-0.023265054	0.028203176	0.049588568	0.012580623	0.042352275	0.012727738	0.030828429	-0.004348596	-0.006931431	-0.012811361	-0.025494263	-0.017085786	-0.025323315	-0.013637527	-0.023740882	0.007450796	0.035441445	0.031708368	0.034987073	0.022697035
267	268	6007-0005	P.6007	31.02556737	55	147	84	0	90	1	0	1	0	0	1	18	1	1	0	0	0	1	-0.193074348	-0.078466797	-0.05483691	-0.13202735	-0.012077983	-0.089116464	0.061595419	0.003892972	-0.093280268	-0.120952476	0.060819624	-0.03126965	0.02534649	0.0393037	0.141529579	0.140598946	0.1977547	0.073206552	0.109800462	0.103015759	0.186123451	0.12081473	-0.17181008	-0.037055356	-0.114283483	-0.161952966	0.050143568
268	269	6007-0105	P.6007	31.02556737	55	147	84	0	90	1	0	1	0	0	1	18	1	1	0	0	0	1	0.000520103	-0.026177218	0.02728489	0.053949578	-0.025300773	-0.043367079	0.02624772	0.000687959	0.073885069	0.091778864	0.045914238	0.078651049	0.013525224	0.044904618	-0.024243471	-0.005969845	-0.02975136	-0.039226193	-0.012999725	-0.028584002	-0.074222668	-0.080658352	0.062207384	0.053373888	0.058585733	0.076425507	-0.054939042
269	270	6007-1205	P.6007	31.02556737	55	147	84	0	90	1	1	1	0	0	1	18	1	1	0	0	0	1	-0.032582238	0.001350766	-0.060778517	-0.060780197	-0.045306844	-0.039836102	0.002413562	0.009106525	-0.042501521	-0.013275012	-0.033296805	-0.020283114	-0.054830583	-0.040291416	-0.036611676	-0.040619081	0.060165653	0.090734817	0.09227973	0.000668708	0.002986452	0.039581651	-0.020120959	0.028427692	0.035681621	0.008348639	0.056993809
297	298	6019-0005	P.6019	23.35555338	37	146	84	0	90	1	1	1	0	0	1	14	1	1	0	1	0	1	-0.126044596	-0.076924947	0.01729408	-0.04432333	0.021654661	-0.022972119	0.10102979	0.050280944	-0.047335028	-0.040576378	0.128860966	0.061452938	0.016749385	0.067099387	0.109364071	0.145754672	0.144269307	0.034121639	0.088162907	0.109072571	0.091439639	0.027396287	-0.17950696	0.059703471	-0.077162032	-0.108300572	0.025696894
298	299	6019-0105	P.6019	23.35555338	37	146	84	0	90	1	1	1	0	0	1	14	1	1	0	1	0	1	-0.112631731	-0.051078964	-0.029790759	-0.062493463	-0.017079464	-0.058889147	0.047479539	0.011609229	-0.044478967	-0.035439674	0.07095694	0.024671832	-0.000506234	0.034007829	0.046596579	0.080864484	0.12091057	0.069258181	0.103766001	0.067302518	0.040184171	0.014325385	-0.127922643	0.04407692	-0.037665803	-0.070282061	0.06706341
299	300	6019-1205	P.6019	23.35555338	37	146	84	0	90	1	0	1	0	0	1	14	1	1	0	1	0	1	-0.145499942	-0.101735513	-0.11649671	-0.1393058	-0.108108641	-0.141111088	0.043155407	-0.001603693	-0.050302771	-0.064667137	0.01667545	-0.039232514	0.028940806	0.003686914	0.032145236	0.0342494	0.139071087	0.10517557	0.124661877	0.046419605	0.043755596	0.048140921	-0.079351787	-0.001948067	-0.032025319	-0.060436689	-0.004025815
309	310	6023-0005	P.6023	24.53546783	38	130	82	1	40	1	1	0	0	0	1	29	0	1	0	0	0	0	0.035943446	0.04032464	0.014321946	0.018652823	0.025610353	0.00765573	-0.069573095	-0.075894196	0.013800354	0.020899656	-0.017030322	0.005449328	0.005499857	-0.005820674	-0.014335318	-0.045043427	0.003043089	0.013611768	0.012944933	-0.030049595	-0.023162845	-0.003790853	0.0328581	0.012144231	0.027582685	0.030072286	0.049536998
310	311	6023-0105	P.6023	24.53546783	38	130	82	1	40	1	1	0	0	0	1	29	0	1	0	0	0	0	0.004393156	-0.027586365	0.060038671	0.052555354	0.048059099	-0.000194827	0.027375961	0.007732101	0.068803677	0.053392384	0.026866487	0.046062825	0.051752402	0.066164241	0.064193799	0.017076662	-0.015681186	-0.090691005	-0.087726458	-0.048930862	0.030597316	-0.018331028	0.05407114	-0.015870893	-0.021162344	0.011527889	0.054434081
311	312	6023-1205	P.6023	24.53546783	38	130	82	1	40	1	1	0	0	0	1	29	0	1	0	0	0	0	0.011643352	0.009966464	-0.05253063	-0.015387916	-0.05089353	-0.028576921	-0.074181558	-0.065750038	-0.003255802	0.024978884	-0.019082237	0.006369236	-0.038720193	-0.056130543	-0.076351775	-0.05531341	-0.052656616	0.018574489	0.000739118	-0.019841739	-0.067611262	-0.022225833	0.010863457	0.058310392	0.073267349	0.059532563	0.08709754
[truncated: 33 more columns]
