# Supplementary material for: Transcriptomic profiling and machine learning uncover gene signatures of psoriasis endotypes and disease severity
Source: Commun Med (Lond). 2026 Jan 21;6:65. doi: 10.1038/s43856-025-01325-4 (PMC12852803; doi:10.1038/s43856-025-01325-4)
Supplement: Supplementary file 17 — Supplementary Data 14 [file 43856_2025_1325_MOESM17_ESM.csv]

	Unnamed: 0	Sample_id	Patient_ID	BMI	Age	Systollic	Diastollic	Drug	Dose_drug	Gender	Morning_or_Afternoon	Biologic_Naive	Psoriatic_Arthritis	Cw6	Early_onset_or_Late_onset	years_since_onset	Have_you_ever_smoked_binary	Drink_alcohol_binary	Flexural_binary	Scalp_binary	Soles_binary	Nails_binary	darkolivegreen	skyblue	darkgreen	paleturquoise	darkmagenta	saddlebrown	steelblue	violet	greenyellow	white	black	darkturquoise	salmon	turquoise	green	tan	midnightblue	darkgrey	purple	pink	cyan	lightcyan	magenta	royalblue	darkred	red	darkorange
0	1	1001-0005	P.1001	37.0877744	61	130	80	1	40	0	1	1	0	0	1	51	1	1	1	1	0	1	-1.971495190595676	-1.1670565780731634	-0.19043477627261718	-1.4601440970347728	0.3537896232808254	0.07767837521198005	1.8932304751930737	0.9865794411494535	-1.5716914674729572	-1.4126125879784144	1.9170476266466125	0.5000632329041137	-0.03788588311760078	0.6058019045155615	2.6624632508326935	3.216050385489684	2.708453041457532	0.834759609871478	0.975026919255397	2.791940767993488	2.6709714812717804	1.5634395749641987	-4.170262868463463	0.6208296302397399	-1.7469752246692196	-2.4164147814887844	0.9391103991104978
1	2	1001-0105	P.1001	37.0877744	61	130	80	1	40	0	1	1	0	0	1	51	1	1	1	1	0	1	-0.8920063775134109	-1.232364004753432	-0.1900968821529785	-0.1358017139707309	-0.755188066848225	-0.7493298386731325	1.8486031596272305	1.2443946046024386	0.34569705413259383	0.3349891965464165	0.8172177229216959	0.6282460961155962	0.3276716087206546	0.5292230823856433	-0.03782357737546425	0.583828380507256	0.7815595381292156	0.231148249733563	0.8968500932818378	0.5172789303916461	-0.6319385581094729	-0.9642498699860328	-0.6340758129592239	0.5389108961148579	0.01791530489537591	0.07993314700260526	0.5994813281089674
2	3	1001-1205	P.1001	37.0877744	61	130	80	1	40	0	1	1	0	0	1	51	1	1	1	1	0	1	-0.8958987429517	-0.5305787832394037	0.12512124121043905	-0.3625000871505471	0.09347633841436172	0.18546258734124527	1.5020088539700005	0.5866479781257352	-0.6652166589325809	-0.45708011597291553	0.9128872842309674	0.3768505967157969	0.044626122051000486	0.46629075205051795	0.8031542966981262	1.007427399995897	1.7196776225053374	0.8401643892520532	1.2827591481056748	1.0250010780292913	0.49083343027017357	0.04576303374171023	-2.213398554134328	0.47778496252917857	-0.501531761496355	-0.9672916753993858	-0.284084438300243
3	4	1002-0005	P.1002	35.08302984	51	138	88	1	40	1	1	1	0	1	1	28	1	1	1	1	1	1	-0.21243121003130766	-0.11527219107673901	0.4075563653454994	0.10573315300923194	0.5192752989782892	0.4834343840498179	0.7046444813739571	0.4800970131809183	-0.7224018741639271	-0.7029495052693917	1.2242581016088003	0.27913622508673136	-0.6280141764171558	0.18783198682923358	-0.02831078645416527	2.2385740208002165	1.2666786269829777	0.8941354262400386	1.5697777037681482	2.371455378144933	-0.35115254047151007	-0.6210735913408214	-1.8221738268521426	0.5419385567666084	-0.7527689548260134	-1.2716106378063536	-0.2103060488497624
4	5	1002-0105	P.1002	35.08302984	51	138	88	1	40	1	1	1	0	1	1	28	1	1	1	1	1	1	0.6624954960879987	0.7516486462839629	-0.3982911881555133	0.06088915156815881	-0.02320720953961403	0.34506257055444745	-0.21072472791217914	-0.15751581571129913	-0.33446954761895953	0.2820343864797376	0.34483747868519576	0.34979832572133596	-0.6549730544784037	-0.9866684687184041	-1.061509398142744	0.21263795814816244	-1.385845839447317	-0.20051564882339676	-0.4816719287862725	1.0935407388607155	-0.7840539883327144	-0.5388301866152719	-0.4380525461661068	1.0678414914294998	0.9484832168557955	0.621766849337857	-0.21840058660035905
5	6	1003-0005	P.1003	37.87400581	51	153	101	1	40	1	1	1	1	0	1	41	1	1	0	1	0	1	0.6238461828077365	0.6907920799514268	0.8880102792812207	0.7921865923855358	1.1598206146349859	0.9921555959519657	0.18496427431520085	-0.5168668061188565	-0.04195314002165531	-0.16207509445491075	0.8934791865992221	0.5008952322943645	0.3767779748598408	0.33903301020802695	1.065489701134576	1.4129378693600054	-0.3906950890804779	-0.9599929466959809	-1.226089215657323	1.1492900987647467	0.9242148897188653	0.46403531147221344	-0.6735275128906248	0.41838728200722763	-0.5099573591720766	-0.4209117592125583	-0.35960694487580575
6	7	1003-0105	P.1003	37.87400581	51	153	101	1	40	1	1	1	1	0	1	41	1	1	0	1	0	1	0.11443934551784612	0.5808043936391347	0.5601819230845846	0.03991698313085248	1.1407719729153938	0.884911881407664	0.9984954991912728	0.6210716014071157	-1.0721027737245536	-0.8929113373133295	0.525434751854011	-0.03753888494849836	-0.5371059734860945	0.14075791767180393	0.7691537875108229	1.0499154641263537	0.5967534589927515	0.1171402752933814	0.07583193706168298	1.2125014481190173	0.882746101867713	0.5713470565893419	-2.1596164212313775	0.17893671010413403	-0.6437666476244832	-1.2043326444308087	-0.29229752412086013
7	8	1004-0005	P.1004	23.76641014	43	123	71	1	40	1	1	1	1	0	1	13	0	1	1	1	1	1	0.6957935362880862	0.8970038996795575	0.43634653657178	0.5696620727085375	0.8390905375082088	0.8019092719769884	-1.1027226714268947	-0.9518167812696313	-0.2116838358380774	-0.5724977695856378	-0.24020797897471607	-0.5216646332415558	0.030309502485435826	-0.12665980702854804	0.20653828456455497	0.06255693910835788	0.29542868208755024	0.12726678688821655	0.18848994553361106	0.07182890610150285	0.24634038739277253	0.12093860180034582	0.27498424323550136	-0.7241343449354399	-0.5160579530266323	-0.3944513601569	0.3226509167332595
8	9	1004-0105	P.1004	23.76641014	43	123	71	1	40	1	1	1	1	0	1	13	0	1	1	1	1	1	0.2766870327275919	0.74201193886581	0.02143493999937885	-0.0007767424339653347	0.44241775205848655	0.5969722652059553	-0.3135557149780321	-0.3325986125964826	-0.5719691987777509	-0.5179345960787863	-0.13549542706959497	-0.3781700231219911	-0.24272415332423253	-0.250640978329147	0.015689856246648877	0.0394797038652998	0.2867255760789476	0.41533086918792317	0.38371517992057397	0.30108179863907175	0.2009109629612252	0.276548981736398	-0.7714798214642793	-0.12183411434404721	-0.23121835706461924	-0.4159184537897495	-0.24445259434773034
9	10	1004-1205	P.1004	23.76641014	44	123	71	1	40	1	1	1	1	0	1	14	0	1	1	1	1	1	0.1098559119745349	0.4752086400039997	-0.4282216107754913	-0.5999303915445323	0.0062670484327489425	0.4231577864075017	-0.06192615914413188	0.10197367340393275	-0.9464732299355876	-0.9381466160347673	-0.37559692126618144	-0.7518643160572493	-0.9571423144039571	-0.6157599668850493	-0.11317179509175013	-0.1733280204343116	0.5242211677131288	0.642914911507623	0.585768603495953	0.16513984837485648	0.17207499557968645	0.30380695629069465	-1.0479851188538893	-0.5079745405012025	-0.536961027157541	-0.8271997427715658	-0.3683111914455152
10	11	1005-0005	P.1005	33.8123415	37	112	68	1	40	1	1	1	0	0	1	16	1	1	1	1	0	1	-0.4276468776968826	-0.025447248420822008	0.1510712835825607	0.08440971321821036	0.2932948530485174	0.4989915355272675	0.6730349125890672	0.6093998780554857	-0.8261550048792927	-0.36762299749944316	1.379716317018422	0.7959211328193405	-0.5724080686648585	-0.1061431179883713	0.3622448195610396	1.5490306143756833	0.8833411319423891	0.35232319598680634	0.8564078544874384	1.6965462641540134	0.22876021439932037	-0.21233538645203492	-2.629483235478369	1.3038708244494988	-0.16331137179671631	-0.8751830207946718	0.08852226776780385
11	12	1005-0105	P.1005	33.8123415	37	112	68	1	40	1	1	1	0	0	1	16	1	1	1	1	0	1	1.2723026495632412	1.1710956432767308	0.6875516959196479	1.1040335466827302	1.1570091741856112	1.2013527362335013	-1.309239311437055	-1.2848194521408463	-0.160320045811218	0.012331504498858246	0.031473519004332234	0.002025965777596482	0.27151544395918653	-0.41055386359276314	-0.3240445529263946	0.20379113022541068	0.0644345641070855	0.1976483010762341	0.09257163096352442	0.5898215507531375	-0.03014876916010454	0.1581284404632309	-0.13066870319421248	0.31138577755690844	0.25684786391539244	0.04329430139715762	0.6429264918632834
12	13	1006-0005	P.1006	27.44454504	43	97	68	0	90	1	1	0	0	0	1	43	1	1	1	1	1	1	-0.41865143466863686	-0.48426027448967995	-0.3166153669077602	-0.11903036680950049	-0.783308313256043	-0.6050665338987735	-0.03303246471767185	-0.3316174781957897	0.6805595315708355	0.6468732716899662	1.4211402132331987	1.2704132676912434	-0.1570507538119081	0.3070602452017162	1.1269034139177205	1.2617419489538868	0.17111849687320912	-0.7371035706117088	-0.3562238448425782	0.6239808661186161	0.20905172272511882	-0.3336193119687089	-0.036685616153659416	0.727048365224895	0.07413601571108949	0.29442980205554625	0.4171050966566095
13	14	1006-0105	P.1006	27.44454504	43	97	68	0	90	1	1	0	0	0	1	43	1	1	1	1	1	1	0.04706106302456533	0.34554218034925843	0.594464117687073	0.07337033711687771	1.0269131448278057	1.0006699664991088	-0.07321552085707103	-0.000947503705905282	-1.0349324966539903	-0.6071285358424593	0.6889275772929147	0.2137667118537346	-0.8074366854984728	0.1635186887872959	0.9715476616038781	1.1824433261809972	1.6989469988475274	0.7378943381998018	1.1420884269072686	1.344052047920566	1.1117738994965845	0.6518921367526538	-2.3819347024604705	0.353387682304284	-0.6427626476131094	-1.266234257002689	0.4985470812635684
14	15	1006-1205	P.1006	27.44454504	43	97	68	0	90	1	1	0	0	0	1	43	1	1	1	1	1	1	-1.2580980313521517	0.40990707615293714	-1.0196477595906195	-2.150720414993226	0.46727214974910336	0.6934481045873969	0.5824423086297036	-0.13463082781872107	-3.08214414237722	-2.4441718610696204	0.10397467730307754	-1.047537580384339	-1.790352134163452	-0.7822883244337617	1.1168622393177647	1.273446121092291	3.208096609336919	2.7465878048207353	2.6796471295805904	2.2928855028343804	2.162070782717447	2.067908313159774	-4.571278236639651	0.06733325842502125	-1.1713128039655534	-2.7237730015832513	-0.33708865612406863
15	16	1008-0005	P.1008	27.09925101	60	116	64	0	45	1	1	0	0	0	1	36	1	0	0	1	1	1	0.29871959470243686	0.09911503212693187	0.5771681993343554	0.2949752526577773	0.5198314389039694	0.4544863028746146	0.3386011432041639	0.60223087079147	0.04496809724416691	-0.39923337479464843	-0.30483427165643057	-0.392872554614762	0.07729224463733876	0.48529474471956063	0.7677467573896183	0.2780584439170631	0.23672954360818446	-0.4566331180908649	-0.4058425253700913	-0.2699138613422342	0.6940684779744596	0.173428141681267	0.10458123492766348	-1.03576566261204	-0.9394386126056298	-0.6237585035693975	0.2656698600989229
16	17	1008-0105	P.1008	27.09925101	60	116	64	0	45	1	1	0	0	0	1	36	1	0	0	1	1	1	-0.512064949507867	-0.40103226210129733	-0.8135018006992096	-1.1752206446679947	-0.5262487300431562	-0.2051774289202532	2.1065919818758245	2.9386630938807015	-1.0752370991017108	-1.4663355423593327	-1.2179484387556665	-1.5020848012012862	-0.5640725955988315	-0.4233486662294277	-0.41485292840966975	-0.4170146721411624	0.29347634281971674	0.3854772964051516	0.313814099265435	-0.466201517585571	-0.058923191698750134	-0.06283356671544353	-0.8531626643226572	-1.48301135208726	-1.0182146188752135	-1.340597300077081	0.1305460235923055
17	18	1008-1205	P.1008	27.09925101	60	116	64	0	45	1	1	0	0	0	1	36	1	0	0	1	1	1	0.2650889742985155	0.3513954419172379	-0.12330675333002317	-0.27856560807086245	0.1911883733556991	0.3636476552529284	0.5418485460389629	0.9973900122409517	-0.5421167016607242	-0.770278109823908	-0.7713345308806787	-0.8416127446651427	-0.4264295411117931	-0.2223904554836212	-0.278007729672697	-0.4165042315486257	-0.08322717568597322	0.00987896581081228	-0.13733283254519482	-0.23964088602617187	-0.002464371343583173	0.05794195084945591	-0.30516838986901407	-0.8433638342959103	-0.5258435965357495	-0.5809558822759856	-0.265060331112184
18	19	1009-0005	P.1009	22.77318641	74	139	79	0	45	0	1	1	0	0	0	7	0	0	1	1	0	0	-0.4981275474695866	-1.0602546408846216	-0.16857400669746528	-0.02607128654740166	-0.8015249969262397	-0.8548913680946387	0.6319201134091404	1.0014908047805577	0.7049928562274841	0.556729515999134	0.46664533154198123	0.5588060458513858	0.6093563684057378	0.40738686678500036	0.3530529322416333	0.08647545430618599	-0.5619042565920813	-1.199166057284228	-1.0730804562914988	-0.5924950288684832	-0.41925563237303803	-1.0236963350498047	0.1625566943661115	0.1073558500131129	-0.004027718276202187	0.46533070771399176	-0.002615443512957326
19	20	1009-0105	P.1009	22.77318641	74	139	79	0	45	0	1	1	0	0	0	7	0	0	1	1	0	0	-1.102927315294545	-1.0386894835338947	-0.22572722925826758	-0.6584886101694015	-0.5148950472471234	-0.5637500917763936	1.2365691032551664	1.6452225303660393	-0.22149691940439617	-0.26154152472061426	0.7243492555312331	0.39555723757102196	0.05941415737812214	0.35651465328761195	0.8197747668912798	0.8968676142350062	-0.02156597749214366	-0.745715179339692	-0.7221571288892258	0.4463747833492586	0.39363701553030966	-0.32817746687007676	-1.5138003792030474	0.07843432511227123	-0.7586180179480204	-0.7489065228272586	-0.27610196180903085
20	21	1013-0005	P.1013	30.11937557	48	150	100	1	40	1	1	1	1	0	1	27	1	1	0	0	0	1	-0.5686838116206998	0.03964436377413218	0.1470771399641844	-0.6049715857002355	0.7102972163858484	0.506358497329456	1.0868640492571915	1.1035763763599156	-1.5024991929865799	-1.583495213374207	-0.07168670184745675	-0.7524084578762339	-0.9762958091675753	-0.07231547031606908	0.6700482886319851	0.8558482446381005	1.0165932936160567	0.5372809459433822	0.6007085062983223	0.9351073738063262	0.8257760965392789	0.537359299605167	-2.3126796925610216	-0.7329432910483421	-1.2165230174081347	-2.034427661678266	0.2806768717150185
21	22	1013-0105	P.1013	30.11937557	48	150	100	1	40	1	1	1	1	0	1	27	1	1	0	0	0	1	0.16210655349448178	0.7891942045209798	-0.10237381371679437	-0.04662701918230139	0.46919385639095434	0.6680757903831209	0.1005516660041269	0.2063166660009498	-1.025888463977363	-0.38480976734536654	0.4840566998988342	0.25396767716481083	-0.6926732692395696	-0.721723362066467	-0.3685194590133284	0.39209591356082457	0.7742525930637514	0.9531117437919535	1.1435185824259242	1.0133300976169204	0.04171830859216859	0.17073876934207857	-2.0112672550327337	1.1008938158340285	0.4479600737736784	-0.3304790061823484	0.6834494309196495
22	23	1014-0005	P.1014	25.2493372	60	153	92	0	45	1	1	1	0	1	1	28	0	1	1	1	0	1	-0.628917630217163	-0.5905479292898889	0.2639133465613491	0.04162751922893895	0.1516298522066512	0.030552792139835104	0.6596417543197188	0.22284480516154526	-0.2534627333601224	-0.4876371017349639	0.7230154538405456	0.168125487126337	0.11848961368893583	0.4886305228436728	0.3157769836623615	1.38601638732736	0.543274360944398	0.033292916435424744	0.42930920825208924	1.3469101229068714	0.10680879634535906	-0.3701167076040526	-1.1021222441082954	0.12970287287341448	-0.7596352053623974	-0.7596271699059194	-0.11761333987559229
23	24	1014-0105	P.1014	25.2493372	60	153	92	0	45	1	1	1	0	1	1	28	0	1	1	1	0	1	-0.4007908634533089	-0.7104697680467674	-0.18816677184006975	0.13746764126072067	-0.387119209982776	-0.415088593377413	0.12882450208371243	0.16366321625566055	0.3317592019573455	0.4838047076424884	0.3459857511543652	0.5172640670947576	0.5369090533196563	0.09414144988753842	-0.6396448373268259	0.056255445456121995	-0.04029221167713128	-0.013652270722072674	0.4213695204309969	-0.048131258622961116	-0.8650917822951806	-1.146781898834422	-0.5264493360796532	0.7021024086210482	0.3639645693143732	0.5119092482871173	-0.15591302413650718
24	25	1014-1205	P.1014	25.2493372	60	153	92	0	45	1	1	1	0	1	1	28	0	1	1	1	0	1	0.32283914754371973	0.2524283152496653	0.2335252750047087	0.3287137471269178	0.3311607246315364	0.3926179201896677	-0.31823777166484485	-0.44008764995454586	-0.3271343369060496	-0.24676788696338384	0.009118089370190334	-0.05596389175767617	-0.4582601291114166	-0.10657728339456425	-0.2725525471625916	0.14078139677702647	0.2115196581627191	0.2459814465354932	0.42084521598512475	0.4497118351485031	-0.34780450101812166	-0.3458833724339194	-0.48952978517812845	0.15053694807701232	0.011515098305850643	-0.24186461948727128	-0.1446531026278792
25	26	1015-0005	P.1015	25.84776822	30	116	66	1	40	0	1	1	1	1	1	23	1	0	1	1	1	1	-1.2511993587513077	-1.1987648041738952	0.8088826887378504	0.13840918164014054	0.07795728081032242	-0.21450497454108214	1.5622001172485473	1.0352375622104972	-0.005328004525979859	-0.14927610491090268	1.1442199566463405	0.8943768591052382	0.292725240729372	0.9153660392517418	1.5860213068472209	2.05599253952162	0.7838372777711304	-0.5717510771741314	-0.2544440287712629	1.208012247227595	1.4274572050608039	0.678925072347985	-2.884894129992257	0.31431504035728125	-1.4667164657495644	-1.7480218370989824	-0.10788722153057226
26	27	1015-0105	P.1015	25.84776822	30	116	66	1	40	0	1	1	1	1	1	23	1	0	1	1	1	1	-0.5390470837745209	-0.49045037430671734	0.4988273136044525	-0.2286857508046287	0.7553550117671463	0.03381963896422603	1.2585499485436902	1.2787968106255359	-0.41486984377841035	-0.8962791602877039	-0.3780543694846039	-0.5279829305108352	-0.21090222678986337	0.5710599011800745	1.205113508154091	0.7139906364259301	0.9127719646826923	-0.1985097694110983	-0.2551898961479094	0.12975049028019478	1.4592505835319864	1.0331805734334774	-1.1471669372684816	-1.495938621767947	-1.6928573844471122	-1.9117819928707664	-0.21662922487060535
27	28	1015-1205	P.1015	25.84776822	31	116	66	1	40	0	1	1	1	1	1	24	1	0	1	1	1	1	-0.23758912434934967	-0.10400468158138815	1.0632512137445873	0.8093933969867378	1.1205129354968404	0.5907100221787226	0.08300274968102689	-0.46654174345030086	0.19232012820591124	0.29852083331822854	1.2960506536162881	1.1142062610167505	-0.01137779249957042	0.7980503004941419	1.210513498039234	2.0857920352985424	0.6660068864971755	-0.44766960505290304	-0.13887706035615366	1.213881380855721	1.1507546845665464	0.553790051401349	-1.6499891936709683	0.8204831391151562	-0.9299570104369684	-0.7753599824200273	-0.0324850870391099
28	29	1016-0005	P.1016	23.828125	50	99	65	0	45	0	0	1	0	0	1	18	1	1	1	1	0	0	0.13016824792369106	0.08846658749934541	0.4933201269070469	0.6288845453252221	0.5992838765552086	0.3308377091934895	-0.07880238206129032	-0.12502543244740613	0.028881401304890503	0.1301483005884234	0.4996813285912003	0.3845593831541261	0.04588090123706236	0.1810259914271039	0.27049896557899433	0.6759256134756348	0.35574857200435805	-0.03244587397223866	0.06300611389045227	0.20571496154220922	0.09499844919088485	-0.11607259326141448	-0.4044204019022553	0.38367326042933897	-0.21520027378904433	-0.14370713735288476	0.2927852038289973
29	30	1016-0105	P.1016	23.828125	50	99	65	0	45	0	1	1	0	0	1	18	1	1	1	1	0	0	0.5587962121781936	0.4579324540702841	0.5248399995526902	0.5363487731991018	1.0132728673780635	0.5365502462464821	0.0004008813515092953	-0.023407733473629212	-0.06616893458746999	-0.17346218276820236	-0.06668632511194093	-0.08342100436962102	0.09598568338043444	0.08393850989930697	0.49136490301384833	0.17588041375336008	0.37079926821127407	-0.1931528019346103	-0.14548945284148923	-0.4223177064552808	0.5212607550806302	0.30014769471428415	0.09187048342214048	-0.49225696913091166	-0.6486374247650663	-0.6076492855058409	0.27902550955944744
30	31	1016-1205	P.1016	23.828125	51	99	65	0	45	0	1	1	0	0	1	19	1	1	1	1	0	0	0.6701971946102235	0.9807042440421866	-0.19433822670069265	-0.2587934902035	0.8156159510246866	0.7925134474422671	-1.2893215643297762	-1.3820336648241687	-1.3370407256637769	-1.2102998206519333	-0.9514859572431437	-0.9945682849109274	-1.4906886415325513	-1.0901762228094087	-0.22013758813013795	-0.5817457391077424	0.947514689304675	1.1288478368023032	0.749993520274435	0.20096835256452766	1.2568183682550251	1.7259824787526101	-0.9581390022410048	-0.39213008741362637	0.09251987409643307	-1.0144839681821372	-0.19712314122970115
31	32	1021-0005	P.1021	34.08660523	51	137	95	1	40	1	1	1	1	0	1	14	0	0	1	1	1	0	-0.5962532705063534	-1.0790937323436844	0.21244588031032274	0.35732268886585855	-0.8148924286799121	-0.8935933312332831	0.0496638533725034	0.0034612319125599776	1.2524507982190234	1.2341485734756201	1.1103324814574076	1.1483349796434577	1.1140456479186147	0.6376136884294695	0.47860380596042407	0.8465433399861958	-0.30769100819326284	-0.7702399841970707	-0.19592162287041998	-0.07606232859623432	-0.5881897343112952	-1.0968385393005786	0.9184356377355997	0.5680658540761576	-0.1003992068002039	0.9572893691632656	1.4067416877021037
32	33	1021-0105	P.1021	34.08660523	51	137	95	1	40	1	1	1	1	0	1	14	0	0	1	1	1	0	-0.7786155862541734	-1.047953090480644	-0.1655226708265781	-0.029440570801300057	-1.1381840435837671	-1.2281864245075407	1.3305054455066052	1.5573832500566085	0.6805112317322071	0.8862799989048608	0.25345190685045205	0.5677185245627063	0.15769964866290725	0.40717707252645136	-0.3316569920686354	-0.37521517457171777	-0.0567686206223353	0.03123024971125647	0.5055431358388699	-0.9699131649261622	-1.0621039144639464	-1.2119663883531442	0.4079917001653521	0.10311035621379137	0.3799577961629655	0.7928380769464036	-0.10896340268285169
33	34	1021-1205	P.1021	34.08660523	51	137	95	1	40	1	1	1	1	0	1	14	0	0	1	1	1	0	0.955222774376109	0.653943637055246	-0.09014866852124721	0.6890241369930975	-0.4241631731527246	0.045407850098965155	-0.06791098794123718	-0.49017073609957496	0.2778970850573647	0.9955526222943936	0.15259590153836738	0.45701790824915217	-0.34025153704581534	-0.5463370031431064	-1.7547394747455012	-0.5002279735586602	-1.020672480461493	0.3697664817457035	0.5411504946404078	0.5610606649490452	-1.9474254866181118	-1.488958111528371	1.4972029364434924	1.2857386522766825	1.6077425394068827	1.8618708355572757	-0.24892677243389996
34	35	1022-0005	P.1022	24.44545043	54	134	76	1	40	1	1	1	1	0	1	20	1	0	0	1	1	1	-0.4557670848922209	-0.566515431452961	0.6278956314168025	0.20660133813078466	0.488384273901873	0.10141187029231	0.2914105211370785	0.4939697622696142	0.40371094646951233	0.09455305209863343	-0.06293243489437403	0.001572559831521365	0.4242947327714012	0.7966447424930995	0.9619979402037626	0.23137509999707367	0.8184207344337455	-0.30871291631407033	0.04641766697612089	-1.4043418886937147	0.9376359551514902	0.4335788330290151	-0.11641446724290717	-1.0826563688947963	-1.0766027032749161	-0.7012233446440784	-0.11815550879307246
35	36	1022-0105	P.1022	24.44545043	54	134	76	1	40	1	1	1	1	0	1	20	1	0	0	1	1	1	-0.02355500545838181	0.18830898467099683	0.6693951789712969	0.056109596969159785	1.4341677083567232	0.8003452166362777	0.8109092112435379	0.9943893388702779	-0.785139863925005	-1.3289535214480397	-1.2516080998432513	-1.3735536288963794	-0.582236335823518	0.37167504148799246	0.6482035285967682	-0.36150986528404705	1.7394564012620524	0.7818007597441998	0.996396398915087	-1.4933710011677797	1.0480839865238563	0.8074386658705882	-1.1626351632780303	-2.6307719235689127	-1.750925892239495	-2.554532812989511	0.5627636420879111
36	37	1022-1205	P.1022	24.44545043	54	134	76	1	40	1	1	1	1	0	1	20	1	0	0	1	1	1	-0.5037961241026662	0.078540468378182	-1.9739359965826362	-1.6931835631974235	-1.2499637936437789	-0.27194947450509144	1.2591348050859035	2.299090060922783	-1.62583644003168	-1.2708322634836364	-1.555753528043777	-1.4163559235895493	-1.4511521151891769	-1.527015305764433	-1.9260062193737137	-2.151661286197745	1.2932024573490608	2.17057076135989	2.164390724947036	-1.1560186588544965	-0.8112726947165064	-0.2723863103939756	-2.3078278555434295	-0.2071995134938313	0.7320356298463421	-0.8694575523680661	0.74878194154128
37	38	1024-0005	P.1024	27.77427093	70	112	74	0	45	1	1	1	0	1	1	56	1	1	1	1	0	1	-0.980207536621161	-1.1877445314335837	-0.38670295305089997	0.10556065436856955	-1.4828107790520544	-1.6133351585694993	0.9993552857452592	1.2901477475424408	0.8376533897331951	0.9659225967757813	0.5673372466874435	0.7528187418233026	0.0884206759806829	0.42954509707195604	-0.19849887839511873	0.08418323054889389	-1.128814338524709	-0.8174543714744955	-0.4577710023631631	-0.44431807368096543	-1.3575629100150688	-1.6952387319277102	0.9361402792750261	0.14685034195328286	0.02231466752625659	0.6702006389946834	-0.2464265500920428
38	39	1024-0105	P.1024	27.77427093	70	112	74	0	45	1	1	1	0	1	1	56	1	1	1	1	0	1	0.36302973716243464	0.00924424713626364	0.8324214931695141	1.4245575584359855	0.3291754389204401	-0.24412009588680547	0.2650113182440508	-0.23692285546873398	1.023601244575024	1.3680952539275093	1.190428266298474	1.279382838783495	-0.15488162340359207	0.7390324648982534	0.6450823425993809	1.4919767667359898	-1.3448957264042223	-1.4793035811842112	-1.5255463544423278	0.9999389384321615	-0.378275397286122	-0.796233698188499	1.6631298481049925	0.770508096915336	-0.1291855079958982	0.9143714591244262	0.9258720774288839
39	40	1024-1205	P.1024	27.77427093	70	112	74	0	45	1	1	1	0	1	1	56	1	1	1	1	0	1	-0.0837186516353312	-0.308092510555026	0.1358140813549795	0.29673199292711094	-0.23254918933469798	-0.35270716739026114	1.789953282514215	0.8833806270811371	0.24853614982002395	0.3948376122660309	0.06824878246275932	0.24582914198819475	-0.22352601558783117	0.4012907799998498	-0.03240400929983547	-0.021863634101532196	0.04549635050286861	-0.09712533333575578	0.12100683635801097	-0.35056396633239506	-0.5635581516376718	-0.7726645991262562	0.29555570695086164	-0.13941588300465171	-0.2051507697473426	-0.004954095328813729	0.5660289612652466
43	47	1027-0005	P.1027	26.953125	22	95	63	1	40	0	1	1	1	0	1	7	1	0	1	1	0	1	0.5108496543609204	0.6406990443363859	0.1632155689763035	0.15569656742048013	1.1778446180819724	0.7620488332507268	-0.4895402328825899	-0.23914218386279668	-0.9800711560484286	-0.6511305743484861	-1.1433339745965272	-0.8941037531115308	-1.1451724851206277	-0.5324609871115462	-0.25366627105046946	-1.0246158500488993	1.812241638274692	1.5610278834203073	1.5946488271230768	-0.9952602377901456	0.5757025848203929	0.8200377521814609	-1.1946976654177215	-0.6677249606550217	0.011203226066170099	-0.8417549184995384	-0.11303632336179413
44	48	1027-0105	P.1027	26.953125	22	95	63	1	40	0	1	1	1	0	1	7	1	0	1	1	0	1	-0.6123149659873975	-0.5777475519132944	-0.4134731978515042	-0.3539245500149761	-0.29125264084433417	-0.5167264012748704	0.577797306156327	0.898953213566211	-0.04795821744274177	0.00792807737539693	-0.5927339731907102	-0.27549715542419984	-0.4475326615490088	0.08619462761428665	-0.2902736691051764	-1.1073675372814626	1.6547710326282048	1.070399996850843	1.5640939214815686	-1.8918535102016545	-0.03064541758516405	-0.20480740849585652	-0.45589040054806773	-0.6225794889369209	0.030369808838295136	-0.3131378134933847	-0.051734472811199535
45	49	1027-1205	P.1027	26.953125	22	95	63	1	40	0	1	1	1	0	1	7	1	0	1	1	0	1	0.19881223851198435	0.5480801641851638	-1.6220124314608184	-1.042317444761452	-0.8199431236907566	-0.12115531790693294	-0.8689142602217587	-0.392702053492061	-1.2110366447613734	-0.567166056450984	-1.1037852506986714	-0.8421220711986973	-1.196638952136473	-1.7715739447619465	-1.7221072454849555	-1.5784821545805598	0.06741052591804218	1.4904057879299113	1.2483139899692102	-0.14252496388347233	-0.7081075758283859	0.09006778313741633	-1.1488865489824855	0.5898573618475526	1.4304551143242574	0.3291880106445542	0.005798348082290838
46	50	1028-0005	P.1028	38.95429363	39	117	69	1	40	0	1	1	0	1	1	34	0	1	1	1	0	1	0.3060113781059603	0.3383811835415565	0.25988366443600536	0.5398709361949158	0.3786169088283739	0.2164436249792423	-0.3510066079843795	-0.27787410562004033	0.08727985525005598	0.08872925816492547	-0.006031127590058355	0.061785687121728564	0.34472839479789696	-0.019679700304101554	-0.12882448527139842	-0.20768275988683302	0.4381169822846672	0.2707883711309223	0.38469938470855825	-0.3295748214839946	-0.30502469981661995	-0.23079675506390335	0.2733648091623981	-0.06160564451916655	0.08128206975980831	0.05542636994833666	-0.25952554021926155
47	51	1028-0105	P.1028	38.95429363	39	117	69	1	40	0	1	1	0	1	1	34	0	1	1	1	0	1	0.5907254143676519	0.9986605805343541	-0.6356907760606344	-0.32635116770113054	0.33239100085306106	0.6275927666427811	0.017861002647668035	0.4363924554925554	-1.4486785627404435	-1.1275860679623766	-1.3714179128008106	-1.2041795958477224	-1.3060392619632912	-1.3764629010076712	-1.5377440724560723	-1.7610691720567695	1.3920242113748436	2.222517160643879	2.135082256402944	-0.6423955295874958	-0.5921696044506582	0.17605157280829226	-1.4649875124917449	-0.2541271337917917	0.7577735742657334	-0.6582465556041582	0.7780551709988313
48	52	1028-1205	P.1028	38.95429363	39	117	69	1	40	0	1	1	0	1	1	34	0	1	1	1	0	1	-0.12186402326260785	0.46284528041126227	-2.0158981856689815	-1.3900517556515108	-1.0603125514102916	-0.14983744432475987	-0.32799892588333057	0.2952770627913549	-1.5938822706911369	-1.2541233362434625	-1.5142259545461547	-1.363945300173918	-1.519449293246021	-2.030084943159331	-1.9673777629279594	-2.0139198012533615	0.8308647639320106	1.9671404730862128	1.7042500942254024	-0.5551068841398545	-0.6953258384783157	0.15232904418310117	-1.2089414943734047	-0.20157888699606855	0.854010405064826	-0.2747979480121765	0.7680573773172706
49	53	1029-0005	P.1029	36.49376417	62	149	87	0	90	1	1	0	1	1	1	44	0	1	0	1	0	1	0.1496405809431111	-0.00448154664528041	0.5804631772238211	0.544177434939691	0.5955312445573854	0.43643956248401805	-0.3284328952808777	-0.1435573101006708	0.5576159593110819	0.43198452000423	0.24944491437991295	0.3233796825057542	0.15953451666757326	0.6444038010226579	0.679562103143326	0.11493384190314584	0.32607318517025746	-0.36107018119411144	-0.10340580491383944	-1.2336206366706164	0.12341575889243266	-0.22894995892459455	0.8690873302749	-0.41772588614023515	-0.6234230399275936	0.10984377888948336	-0.03923894875067959
50	54	1029-0105	P.1029	36.49376417	62	149	87	0	90	1	1	0	1	1	1	44	0	1	0	1	0	1	0.5283325291647937	0.33682214498866436	0.7522477177978748	0.8782092330890682	1.0253576258306794	0.7321445968999739	-0.03889047040359299	0.000947503705905282	0.47357745140766266	0.2766411908653635	-0.021943969471503198	0.054094477585168284	0.5987164329096392	0.43507049688428034	0.5440996770683088	0.032673987928447994	-0.11532418807348117	-0.731789942863804	-0.806441889792012	-0.7669009399514256	0.4320066800403335	0.18752364192952978	1.1550738789691728	-0.6179951292207247	-0.5368574259072951	0.23140229355989286	0.45025520381502826
51	55	1029-1205	P.1029	36.49376417	62	149	87	0	90	1	1	0	1	1	1	44	0	1	0	1	0	1	0.5437428257458512	0.47705635428772525	0.488082371681069	0.4055542291968806	0.6369790329972282	0.5531958417302664	-0.3002069777835447	0.0927123014926696	0.09587138252028185	-0.012858759573709	-0.2088976740881091	-0.10510620095875553	-0.040140859169863506	0.11306505789577248	0.40306362449261357	-0.08420764375269507	-0.3108253248020959	-0.44195112119477986	-0.7190856807267683	-0.3378194348222075	0.4458721921605401	0.3758520386666752	0.9280091995862157	-0.6758393778715813	-0.37668124670207287	-0.0657301667551868	-0.24091679443462474
52	56	1032-0005	P.1032	27.47170713	30	142	79	1	40	1	1	0	0	1	1	16	0	1	1	1	0	0	-0.7066950921314	-0.9390979031853299	0.5850014462502513	0.19082166256797678	0.15617598084161013	-0.11892842879743816	1.8741697658108916	0.8585482609809633	0.39711705655026186	0.12993708921267316	0.050180777518504874	0.19436364811056978	0.15088624598172773	0.9526562098635075	0.8998035531678035	0.5138868834823813	0.7737288004836609	-0.5043940424830196	-0.1520152936666958	-0.8580102406723137	0.7637486198791741	0.16075449798277475	-0.07725681853962894	-0.9475193498538175	-1.062665642805883	-0.5941381654511638	0.9249063390446223
53	57	1032-0105	P.1032	27.47170713	30	142	79	1	40	1	1	0	0	1	1	16	0	1	1	1	0	0	-0.08874306699484796	-0.0507007739957429	0.27247197033089576	0.04637795845043878	0.7118026158778721	0.31504565020957165	0.4007807522257434	0.33658082281633017	-0.39517548693649024	-0.5585440777557265	-0.8482280190002175	-0.6616164300206464	0.12116457636638524	0.10459862070422352	-0.14489402031004928	-0.6407027538208895	1.191823693706743	0.629781203510799	0.6810355818767346	-1.169409983770398	0.44268371105372173	0.34504298042781806	-0.8503466566530807	-0.9520284455554305	-0.5955681236723652	-0.9437136510818545	-0.14985611563581314
54	58	1032-1205	P.1032	27.47170713	31	142	79	1	40	1	1	0	0	1	1	17	0	1	1	1	0	0	-0.38748078080703435	0.17783864531023433	-0.42469919993493443	-0.7791386080574629	0.381188406168212	0.2228504755852009	0.11127676383013663	-0.2790303226076453	-1.1093259940144582	-1.1697356636601774	-1.446551053091136	-1.3086033312805356	-0.6888802085357039	-0.33561031782387485	-0.45823212197531127	-1.3865700705407946	2.586602866067549	2.103260762153506	2.132620484890823	-1.5684427063866575	0.16144928800095076	0.44639257332843524	-1.4738901942141236	-1.5036670490732045	-0.4009281148019387	-1.4385850988622457	0.002615443512957371
55	62	124003-0005	P.124003	29.00059488	52	168	108	1	40	0	1	1	1	1	1	51	1	0	0	1	0	0	0.605859391394568	-0.42931669573839926	1.4496120306566258	1.8196899091110106	0.3719450054562063	0.27082129502521546	-0.6269968509141354	-0.438152222717054	1.2467859750070467	1.5092701582901105	1.2241441186798756	1.268292243424895	0.5912379592141584	0.7378846319436315	0.7550593100768341	1.227082718632643	-1.1203625566002684	-1.6285738209413056	-1.323733816484969	0.5269618276396739	-0.2803307194553311	-0.9192847436714433	1.508933649131499	0.6133348072591082	-0.3434788947653008	0.9524403307746784	0.2555864918976444
56	63	124003-0105	P.124003	29.00059488	52	168	108	1	40	0	1	1	1	1	1	51	1	0	0	1	0	0	1.1162194165713653	0.5269406607089179	0.8315339750403635	1.2958950638842848	0.7144893559103155	0.6487851694268043	-0.9098053047300461	-0.944813110340188	0.47870326635759325	0.7091674803393648	0.600272918892903	0.5594255470092139	0.37164936208443317	-0.03779577336306384	0.004327031932958796	0.5719358507457621	-0.831311724993545	-0.5859274231988971	-0.4901900886467228	0.553271839874741	-0.6591127510877638	-0.8548682863649426	1.0071019210064585	0.5738958839542456	0.08293260399496553	0.6080962351657673	0.3726039828920967
57	64	124003-1205	P.124003	29.00059488	52	168	108	1	40	0	1	1	1	1	1	51	1	0	0	1	0	0	0.9688878513288103	0.929001412742253	-1.236026042321049	-0.07076401994974009	-1.2065769014963859	0.13164249086823518	-1.6720740594505952	-1.247525461307774	-0.3294122116855211	0.4296026125082252	0.13909801605483083	0.18096536178883565	-0.9287042685427668	-1.7709640096034698	-1.835427388019219	-0.6490992937624197	-2.3132925611975645	0.00045762933400536973	-0.3773611610316935	1.5205098348468102	-1.737512804366377	-1.0565922363441849	0.709336302554189	1.729832646320299	1.8182247948264865	1.8585851630771117	-0.14698182911072194
61	68	138002-0005	P.138002	27.58854304	45	132	101	1	40	1	1	0	0	0	1	15	1	1	0	1	0	1	0.695460805822112	0.7373582246275401	0.5689953041437544	0.8947115007789016	0.7218753496382356	0.524183600409537	-0.2734760933428622	-0.27002889741946495	0.011623893554070074	0.4901510888437368	0.2909655898547247	0.5117509091058405	-0.02673107612850521	-0.09672704765022244	-0.35632643818574466	-0.05402083622527942	-0.5374519960450661	-0.2345092759655393	-0.32841691072662216	0.20874469255942543	-0.14808653423850035	-0.16431438544225735	-0.47133797749498746	0.8758671253015682	0.6777154375011802	0.5068065292469713	-0.24938918569348043
62	69	138002-0105	P.138002	27.58854304	45	132	101	1	40	1	1	0	0	0	1	15	1	1	0	1	0	1	-0.9138498596283956	-0.4999425442737784	-0.4444953627308471	-0.6826418406888919	-0.10427608165323077	-0.5910236870462648	1.5132079441421946	1.1736348353700718	-0.6268489971832798	-0.4193819512394358	0.177928186712536	0.03623470487709773	-0.027239377319977456	0.13757775578018544	0.36358118947442514	0.37966020191202743	1.0454365226810423	0.733532817982655	0.9526028169361912	0.29482160856913703	0.5091716040597881	0.2740922729344559	-1.6277670254170542	0.27098824918340914	-0.19676598553741875	-0.5524765394445404	-0.40867208868767496
63	70	138002-1205	P.138002	27.58854304	45	132	101	1	40	1	1	0	0	0	1	15	1	1	0	1	0	1	0.6278875081144295	0.7699380538455706	-0.7786003218908282	-0.24371640336821354	-0.2527844988026971	0.30828983100721563	-1.2882239333926402	-1.2051533930416107	-0.5679280833484524	-0.3108388177479839	-0.6339222881304541	-0.5857692345036964	-0.872999322948641	-1.3125834258326803	-0.9473391722023425	-0.6290868277206568	-0.9827258815157223	0.36693225604836793	-0.3680257840074781	0.5656946458044259	-0.25185040107284823	0.46017821285935173	0.1961557539497445	0.1861656783999616	0.6074943301284488	0.38567802002648816	-0.33757687532932806
64	71	138003-0005	P.138003	38.25136612	28	144	86	1	40	1	0	1	1	0	1	7	1	1	0	1	0	1	-0.2448120250833968	-0.13005580141045697	0.37439959615302304	-0.0026586880305632193	0.5763342902791774	0.305253973225771	0.5868832380462924	0.25658850048347837	-0.16693188724281888	-0.6795172092422999	-0.21639440389070005	-0.5770709335954123	0.18629942917436215	0.4987844202474065	0.5844443160985291	0.6155571856317479	0.7394007613877537	0.04657423728065831	0.19354335973158965	0.14841875001905477	0.6521153252087735	0.20742045465246386	-0.2743892302702773	-0.9097391463606318	-1.0905541321084158	-0.8109244033325813	0.4721757169101889
65	72	138003-0105	P.138003	38.25136612	28	144	86	1	40	1	0	1	1	0	1	7	1	1	0	1	0	1	0.34492720633571045	0.3254112082375395	0.15548406305425072	0.4525477677230101	0.2944077376795287	0.21781998216153914	-0.06542991069278772	-0.27974594599756436	0.172062374504183	0.48304997291670526	-0.03201682107695284	0.2393462598187218	0.07744109502075297	-0.0848576480527396	-0.6138542351645236	-0.4659696020158803	0.02200915995440491	0.1554307003349586	0.386251431873738	-0.4742701382613092	-0.5871907603153788	-0.5721161205986247	-0.09812479091947904	0.5887993708650325	0.603936627484978	0.47637653036044286	-0.40535671188450023
66	73	138003-1205	P.138003	38.25136612	28	144	86	1	40	1	1	1	1	0	1	7	1	1	0	1	0	1	-0.6490071274122743	0.042920126037355885	-2.0195746922853592	-1.7538842624934137	-0.8222998470486527	-0.9553167182488678	-1.0023648449822882	-1.4515204020229353	-1.0423964201444131	-0.9924969900065765	-0.8573996715175333	-0.9960753805483049	-1.0004603123567213	-1.4728958519789974	-0.2057546370263803	-0.14324260939727745	-0.03188208880967825	0.8600093264269744	0.11859984400897969	1.038094100699506	0.9093433771801411	1.4355098177785086	-0.14877552316191708	-0.3444973198409314	0.17320430003111867	-0.25729812686477	-0.47565912137659233
67	74	138004-0005	P.138004	47.83766058	33	167	101	1	40	0	1	0	1	0	1	6	0	0	1	0	0	1	0.7292297049606319	0.24346265229353753	0.2706725951710506	0.7527036247318074	-0.053744850285188966	0.19197439768575797	0.059953049766946216	0.2556114605586337	0.5911523353150986	0.8416124111748551	0.1650767011505495	0.5391219469788266	-0.03148945848411299	-0.02463663673685155	-0.9355787237759937	-0.5125313716708065	-1.2623001435867727	-0.9289643719130559	-0.7624109896844515	-0.3893379548751457	-1.4580964427036256	-1.3710233858713339	0.5779726561467746	0.6046425315668514	0.768234727731672	0.9865483443305433	0.4051129234111099
68	75	138004-0105	P.138004	47.83766058	33	167	101	1	40	0	1	0	1	0	1	6	0	0	1	0	0	1	0.21600362980739185	0.06532981769819488	0.07927916472128335	0.3622114031204337	0.156996859842509	-0.043334544729043585	-0.06289610305243273	-0.258859989700206	0.1460749927755469	0.2598992575320785	-0.10528575690662634	0.08708391351892215	0.1480339526200042	0.021467292802878454	-0.3405768481487885	-0.2577872835753719	0.36435264722367416	0.2606469056992453	0.5544992826288546	-0.18155355689398722	-0.5115539431924044	-0.45616228449892443	0.2081542612303265	0.05741084491345883	0.27793975128972676	0.26449205091798966	0.7688459165872259
69	76	138004-1205	P.138004	47.83766058	34	167	101	1	40	0	1	0	1	0	1	7	0	0	1	0	0	1	0.21231672280225444	0.2149751402320138	0.22068109860640292	0.31949078401276465	0.3350146121840839	0.30911349704713575	-0.15134730647617295	-0.16257361324050953	0.12778970669756642	0.23293351423158173	0.5792059847356275	0.449852742832718	-0.009157732135903228	0.0777386907242044	0.21728404655753814	0.41617137758153033	-0.12718229852193794	-0.32514008653030696	-0.2037307260199044	0.34624075899117945	-0.1546342690710109	-0.285144601651345	-0.4791338232804484	0.4324462916558425	0.07886256090347428	0.13677567826109832	-0.008521524032485368
70	77	138005-0005	P.138005	37.10737765	48	121	82	1	40	0	1	1	1	0	1	16	0	1	1	1	0	1	-1.1562823585019069	-1.3099355345753865	-0.23043986804503458	-0.2562343743095788	-0.8622561845313965	-1.2352700926642448	1.843897494427152	1.158906725779816	0.4873870681622938	0.6310985826058098	0.725702137153015	0.7189178198435208	0.12882803035797705	0.6536899146885359	0.2929163348816663	0.9346935337279297	-0.34738585481362066	-0.634452639279025	-0.45895715617105476	0.7731109825398064	-0.29761221857212444	-0.5772657393296782	0.003190774962000564	0.5299374705302123	-0.31689723773500444	0.41273355252835486	-0.23039197629051444
71	78	138005-0105	P.138005	37.10737765	48	121	82	1	40	0	1	1	1	0	1	16	0	1	1	1	0	1	-0.22296393492944347	-0.19704074569000346	0.30392494894776234	0.15473490092131376	0.7013086981275186	-0.043639421221530236	1.8785881705381766	1.4472604673558092	-0.0665180849932723	0.17535711919504907	-0.08358397011798589	0.1141385931999218	-0.565975365713506	0.5373214443037605	0.7325258689128933	0.66435137541932	-0.33513313264772754	-0.8716241718182186	-1.1100816987097102	0.5905270958488903	1.0145759572735462	0.8238969813882536	-0.05477779046033015	-0.29586720197521865	-0.6209610445767225	-0.1601678697227243	0.13512420901653513
72	79	138005-1205	P.138005	37.10737765	48	121	82	1	40	0	1	1	1	0	1	16	0	1	1	1	0	1	-1.132290854047838	-0.36112921034401657	0.17835640662886415	-0.6080103843414677	0.7491619523342274	0.019112118042173762	1.8787216536690712	1.6988077056933104	-0.9401215190814215	-0.9970328558049069	0.30513269391926945	-0.12545882101518724	-0.6694879838224335	0.5159456717755148	1.8283690360389115	1.4799246231625094	0.1350056678989099	-0.8122443957109305	-1.3335386168636996	1.0415840256668374	2.1149474303618354	1.608812555916994	-3.5672996842701425	-0.5895858159227169	-2.006857576093257	-2.6904427613251034	1.3003723413248647
73	80	23002-0005	P.23002	46.0600907	41	122	84	1	40	0	1	1	0	0	1	25	1	1	1	1	1	1	0.6225715591590671	0.5392403898936101	0.23041443279657353	0.41819923092911515	0.43723444302464204	0.38651751095779396	-0.4065019604785084	-0.13607992231379495	-0.2293949483626953	-0.32195591898164183	-0.5998381503111866	-0.546002145247841	-0.378350880760387	-0.36179332248681606	-0.28616878058251966	-0.25677363593216557	-0.6581764479907298	-0.21400317112182113	-0.5924149817778468	0.18424837289393828	-0.04681879130421905	0.1410552274971317	0.508175344467535	-0.6247095540862055	-0.033057086647293725	-0.17455950686104804	-0.11089344079238253
74	81	23002-0105	P.23002	46.0600907	41	122	84	1	40	0	1	1	0	0	1	25	1	1	1	1	1	1	0.6849785314375774	0.9724780460123318	0.2646285695558663	0.5313601033071271	0.6142729413027251	0.845869550261886	-0.6164766900625646	-0.5663069895646727	-0.4003275854464052	0.06746854210325946	1.0342829250406278	0.7016752567860846	-0.07836721072540875	-0.6052162700547651	-0.32189423396009936	0.9042134029052007	-0.3696829125443199	0.17513771437506243	0.09202845522701841	1.5787497471175822	-0.06355907767434604	-0.047029142535136015	-1.3387163009658438	1.466116089255454	0.6822073650162541	0.08116351803024836	0.6480907124590968
75	82	23003-0005	P.23003	29.86495845	56	131	77	0	45	0	1	0	1	0	1	35	1	1	0	0	0	1	-0.39492704621261726	-0.5976189129581174	-0.13527886165726202	-0.15743081920540195	-0.30372871746631297	-0.488037990292545	0.9127028845318963	1.1382904099646	-0.0007732964729910621	-0.3087344652558909	0.020830476833345653	-0.20520587533721082	-0.20105195519221644	0.3054922060652044	-0.0558588927185554	0.32935892905731184	0.2579169999181304	-0.0958621300964938	0.24347822174430483	0.27092252869773703	-0.2987382155230007	-0.560512785451305	-0.17543105505795883	-0.41435621094575903	-0.550646992725042	-0.3918031532656834	-0.31380904701670853
76	83	23003-0105	P.23003	29.86495845	56	131	77	0	45	0	1	0	1	0	1	35	1	1	0	0	0	1	-0.30121819113665427	-0.6166156646264105	0.7259805275631481	0.29400303221776825	0.49971686661604114	0.2765531183049769	0.9694072348021874	0.42044424459280605	-0.043733796965495	-0.6172111101133326	0.6972147101412531	-0.017623968805894837	0.16541691976493483	0.7227953457846114	1.0531061788269562	1.9448405075203676	0.43209217892927104	-0.5403106429783759	-0.2210822807492391	1.6786720361301073	0.8693814514803214	0.215682750516901	-0.42221087229305604	-0.49507512100900314	-1.1371837628160373	-0.9106202607943107	-0.11216950562844022
77	84	23003-1205	P.23003	29.86495845	56	131	77	0	45	0	1	0	1	0	1	35	1	1	0	0	0	1	-0.6885483591917415	0.3947423195502875	-0.17540406245109139	-1.3509764032827696	0.9304502372183842	0.9179578241311636	0.5971072636346537	0.696922203939639	-2.4785475684501126	-2.3100595010783773	-0.4333305853909796	-1.3303267934358174	-1.0896870307698414	-0.412934484882277	0.926905666628186	0.8426457140992785	2.751217212779223	1.94093228236122	2.0684974847307083	1.3241750971480568	1.665820852560024	1.4308899531384238	-3.829178699738175	-0.7730451911202059	-1.3518098292413727	-2.661569756529335	-0.036032524675851746
78	85	23005-0005	P.23005	42.86172088	23	130	81	1	40	0	1	1	0	1	1	12	0	1	1	1	0	1	-0.1950516654925715	-0.22707246459393782	0.31735297224624764	0.2722540753264057	0.38878858196607563	0.19470774507569244	-0.03599565513822622	-0.05379381861793076	-0.28025473629985986	-0.24950106767460917	0.0533256550981559	-0.06712886996057654	-0.3247142040259137	0.20507678193237303	-0.02425390917871594	0.28866578268079024	0.5511243379579192	0.18763702564256537	0.6755480988718171	0.28718654056234666	-0.331487900293434	-0.6776466221897143	-0.8905160104680028	-0.16163746144925925	-0.41421869728344884	-0.5004754685108656	-0.0820749174926659
79	86	23005-0105	P.23005	42.86172088	23	130	81	1	40	0	1	1	0	1	1	12	0	1	1	1	0	1	-0.7086545480062698	0.2280747589061178	0.15626876070951717	-0.8205456296909477	1.2660009029231512	0.8987004913362038	0.7065137164342908	0.06636910880001767	-2.014794360634376	-2.05176754361025	-0.33557615187134004	-1.2294255993167715	-0.9386758276367333	0.013860592059321723	0.7735893606068844	1.0137474692567434	3.082877733974016	2.1101367941046076	2.4263445954749554	1.3730952429150878	1.330362749822817	1.0887897718278956	-2.9809961209243254	-0.9543558728966405	-1.6390884480419887	-2.439128282126915	0.23370930555946484
80	87	23006-0005	P.23006	31.17283951	43	138	78	1	40	1	1	1	0	1	1	5	1	1	1	1	0	0	-0.7579661998025098	-0.5346447176644824	0.25199882174753546	-0.13106445183525398	0.12438985614672629	0.32214346489592344	0.4316400792148085	0.1719752296984547	-0.6607978963373429	-0.25112400075002544	1.35936899839681	0.7475430803271018	-0.10833745899700122	0.2283679682762421	0.3585357029404894	1.1641987155632896	1.5303016266869875	0.9436997243474471	1.5394875932039356	1.414912276210174	0.06930347091847379	-0.3594573327678147	-2.5919067244237337	1.326914484072821	-0.08777658455759119	-0.6222996979116279	0.5139222097493841
81	88	23006-0105	P.23006	31.17283951	43	138	78	1	40	1	1	1	0	1	1	5	1	1	1	1	0	0	-0.3903983957412855	-0.3382111240722603	-0.16003157512853028	-0.009474248150408413	-0.2594870657899249	-0.11995286288688026	0.47886731568270774	0.44659457697435023	-0.09058675237768848	0.18076593401080762	0.341097177572566	0.3533445502827457	0.012300791695700137	0.019052894073016097	-0.5273006635264035	-0.25161512121006974	1.3343025807833038	1.1570245301116835	1.871755179135435	-0.1325899757566758	-0.8887988685066556	-1.0024104688836586	-1.005683930744017	0.7400499240318261	0.40305201775683813	0.09331587989826166	0.18836815624016492
82	89	23007-0005	P.23007	34.0784616	35	109	55	1	40	0	1	1	0	1	1	28	1	1	0	1	0	1	0.5794531993897867	0.08751503784506148	0.7426513257710021	1.2206470763792916	0.2467048548557791	0.3115895278261159	-0.4217934285640494	-0.5723851164770548	0.8883984239657058	1.1566598234263783	1.0986890466302686	1.3346426519360166	-0.09536132934765618	0.4165272997977557	0.12383552365422552	0.81553071895866	-0.5109857263412454	-0.988663799870177	-0.5628643025482591	0.47735311040807427	-0.5182782168927713	-0.8892111155376766	0.36792435469896	1.1868658063171684	0.6857553809639155	0.8684901855648209	0.27626847374224955
83	90	23007-0105	P.23007	34.0784616	35	109	55	1	40	0	1	1	0	1	1	28	1	1	0	1	0	1	0.5627968289667139	0.6327032554943379	0.2666845742285305	0.24908383394819114	0.616936493826004	0.543054983326171	-0.36873284733227	-0.45773648564987485	-0.43242924360235896	-0.6876135210219984	-0.7375717581481187	-0.8408268358173081	-0.49158198667785685	-0.1517592688179488	0.002935485642072001	-0.39218239880262046	0.6370225110051705	0.6005169174926284	0.5465427038377506	-0.22018145343456746	0.299421904262739	0.35438012743048797	0.1598165868452714	-0.9406628416000504	-0.526122556504182	-0.5873874162171169	0.9780563495431399
84	91	23007-1205	P.23007	34.0784616	35	109	55	1	40	0	0	1	0	1	1	28	1	1	0	1	0	1	1.0690430523978203	1.0403365019471953	0.17910846687977283	0.5086000389989591	0.38333143642694645	0.8210816629987981	-0.5167975416170829	-0.597131061140415	-0.2145005018991879	0.0003554162394604746	-0.40772551100673693	-0.15077957188649949	-0.7940535479304438	-0.5941662116278671	-0.6318599313862412	-0.43336017662120146	-0.6779696484013378	0.03220623990147737	-0.2268315592281572	0.05706123929031978	-0.16454279784141423	0.10293248349167414	0.3811178522613089	0.04427907264247397	0.456168093358912	0.3471205193655806	-0.20907413286153875
85	92	23009-0005	P.23009	32.07591299	45	118	81	1	40	1	0	1	0	0	1	22	1	0	0	0	1	0	0.6811952938786713	0.6922772094340056	0.6165290101911854	0.6061008880504609	0.8602211910800664	0.9977532525430244	-0.25415086808350135	0.07569721716805501	-0.5276140205549807	-0.14287375145217313	0.09650496015781354	0.0955143815040294	-0.7788400349869229	-0.20002352508717683	0.0790033359002561	0.3260742506654413	-0.1639238234386513	-0.06433666245261174	-0.05710117638616764	0.39132750199791483	0.1736373944734271	0.1270609103606438	-0.759321069541124	0.17082656131759794	0.1033960933394121	-0.2501583561661235	0.9731094178358807
86	93	23009-0105	P.23009	32.07591299	45	118	81	1	40	1	0	1	0	0	1	22	1	0	0	0	1	0	-0.07242297071989118	0.42563666021614077	-0.2671004776479912	-0.3203284263669994	0.19896154186899176	0.6059509549018619	0.17539247513824652	0.5375769974166613	-1.0563516741483139	-0.5952534545140303	0.18302757766747735	-0.07932315153106581	-0.7974470074826423	-0.6995425781908148	-0.444301516432806	0.15990155149519	-0.20991312370504256	0.34501777307376347	0.30632845819167487	0.757959772431944	-0.13761557343433597	0.004980906511638763	-1.952963472199915	0.5698339458201063	0.11987929266355347	-0.5399141958119525	0.7842679299419955
87	94	23011-0005	P.23011	32.45567772	21	113	72	1	40	0	1	1	0	0	1	16	0	0	1	0	0	0	-0.03296280536510847	-0.382557189965421	0.8792532167198032	0.8144243593422344	0.40244606346673467	-0.04755909909152958	-0.10440238258906546	-0.3785344321512522	0.8406447394874106	0.6837358989149039	0.2749596384613803	0.4763632416349514	0.4458937423315002	0.8749229192943433	0.8008945998244875	0.2771272205798677	0.08917974481859575	-0.6938374465837553	-0.47683566548121176	-0.6616390559331248	0.20381628687462924	-0.2651341304521727	1.2439716725372527	-0.43181552572651943	-0.5630413519877397	0.3975443596561837	1.095654506428293
88	95	23011-0105	P.23011	32.45567772	21	113	72	1	40	0	1	1	0	0	1	16	0	0	1	0	0	0	-1.4068881035375518	-1.487512685228916	0.03390733672489091	-0.42437956039446245	-0.7983313614728726	-0.9926350881927052	1.045723144056607	0.9087442076782192	0.37620526603998455	0.03162755703572006	0.35344094106358975	0.3015838425749661	0.543833840825042	0.7385021732028345	0.32203092384935667	0.44113302979609725	0.8088011921480709	0.06644297947310657	0.4428747831039277	-0.10702412397357913	-0.15509061739832486	-0.5920554246005202	-0.8913885323212403	-0.1668800684065973	-0.7345032207050972	-0.5061750665062903	1.1897100878945177
89	96	23012-0005	P.23012	32.69054178	45	126	71	1	40	0	1	1	1	1	1	37	1	1	0	1	0	0	-0.06289303273680172	0.4558806135373424	0.42509253547479225	-0.3847873870650671	1.319130550759317	1.0534089676497693	0.027045091290394146	-0.23744572353410537	-1.473465739045049	-1.6404782720992626	-0.23894288159122373	-0.9648512123890962	-0.20369870739638396	-0.06133790808820538	1.164133398429869	1.0320410014602355	1.4533303629344605	0.723260619059419	0.5073639387225896	1.1422193591093162	1.8761694785096705	1.572624109801592	-1.9585750693765005	-0.8548091683083983	-1.4332212775471695	-1.9686002856781037	0.6494243621903654
90	97	23012-0105	P.23012	32.69054178	45	126	71	1	40	0	1	1	1	1	1	37	1	1	0	1	0	0	-0.10321333614811887	0.20501551566564177	-0.23056878157552918	-0.3305944655210921	0.37086275870495067	0.0941116225224157	-0.1982238552080928	-0.507021463964179	-0.6499584665145511	-0.33728386576200964	-0.12870911084023798	-0.17455544329159464	-0.47427409905651	-0.2876177987680667	0.1923696374711748	-0.016899536680142737	0.9738600595759154	0.7986975549735282	0.8463269013101975	0.1558736682738778	0.5860077882421054	0.6082308803239258	-0.9289766708432502	0.09968878797652822	0.04488326285565034	-0.3398177777225112	0.48219580980613413
91	98	23012-1206	P.23012	32.69054178	46	126	71	1	40	0	1	1	1	1	1	38	1	1	0	1	0	0	0.20063321530273517	0.27720952132444454	0.31805060308947514	0.2568003754073574	0.8063002341076295	0.28372646043678396	-0.47466688523259654	-0.8201088142827077	-0.2075742413922869	-0.47048474661039336	0.35595560148320465	-0.11743987387023612	0.5277105232539565	0.04220120572667551	0.5605628068492943	0.9154257417857394	0.3997151093589607	-0.00045762933400536973	-0.14425365996741668	0.8601891218145339	0.7174201188513019	0.47752084545799567	-0.40972354958260715	-0.064454044284092	-0.5073454238926028	-0.5122497218937517	-0.19695748992284404
92	99	42001-0005	P.42001	50.81109564	46	238	113	1	40	0	1	1	0	1	1	27	1	1	0	1	0	0	0.3136622379373882	-0.25593962603182985	0.7352970981232008	1.3518547734174367	-0.12842678605102756	0.023849102273278158	0.05724064678671461	-0.03982756149960685	1.182955300846354	1.5185621054352025	1.5585615337814425	1.4788913111414685	0.6724607551977425	0.5875847285539052	0.2503723258004404	1.0933517408995748	-1.6228293049266638	-1.6142734031030754	-1.515881851042962	0.611401596179422	-0.9699479905344669	-1.550999720399746	1.1551362549714588	1.2558221220845027	-0.0023287365029329354	1.2870665245968926	-0.24241366773570056
93	100	42001-0105	P.42001	50.81109564	46	238	113	1	40	0	1	1	0	1	1	27	1	1	0	1	0	0	0.5887790563426772	0.10094680450485824	0.8618835057861731	1.3467367870700788	0.6226468618916826	0.5280090098120611	-0.31461982591030485	-0.47518096500575296	0.8238535226315247	1.3323126855017524	1.1420369255713754	1.1667789955464003	0.5807719275920932	0.4135833682177907	0.42056337477929295	0.8429204935120425	-0.8038185894488914	-0.9951051456793116	-0.8875134057513286	0.3976028840892513	-0.32158032620001453	-0.742214150665881	0.5812589247770029	1.1363352490284413	0.1572913645029436	1.0569703117466782	-0.1435113468849123
94	101	42001-1205	P.42001	50.81109564	46	238	113	1	40	0	1	1	0	1	1	27	1	1	0	1	0	0	1.0979131302824128	1.1941900011219209	-0.7681826816891832	0.2715974913497377	-0.25986950527930813	0.6676417673420985	-1.086712078288563	-0.7972151999944321	-0.37374193087385393	0.528750112767941	0.3400764633412131	0.4366820318191463	-0.6363900426716124	-1.5552038327123914	-0.9879067913871057	-0.17009029661245503	-2.299760515526894	-0.4937724082633644	-1.3562989368532248	1.4729555208584366	-0.7137905769779379	-0.07321114035440615	0.3623080405639785	1.971617338041306	1.6161607279553307	1.72140343399463	-0.0772482037274723
95	102	42005-0005	P.42005	45.38803786	55	148	85	1	40	1	1	1	1	0	1	20	0	0	0	1	0	0	0.9208270066320042	0.2434862034032002	1.365049764114214	1.683656361262438	1.281720451415252	0.6061383275649034	0.39435146135852833	0.5874739423904362	0.8976404729618851	1.2484383612419527	1.1607139431535458	1.2038050776407718	0.5137602620824472	0.5497701605335942	0.7328569434253619	1.122764511858129	-1.218057579555259	-1.4526836086883235	-1.578159905881185	0.8097118629084694	-0.11789269796024417	-0.570284319016603	0.9850795802627766	0.9314471562632314	-0.27368829002301864	0.8451595694190998	-0.2996000030250374
96	103	42005-0105	P.42005	45.38803786	55	148	85	1	40	1	1	1	1	0	1	20	0	0	0	1	0	0	1.9866515065941148	1.5819050088445143	0.7590900526369647	1.2815915440966925	1.3571910841839765	1.4852378193286047	-0.00721207094329964	0.3166663771516454	-0.27722004832565933	0.4647426669247771	0.06724240232280708	0.31321663978339215	-0.44692042277448357	-0.8342858525922061	-0.6395381727454668	-0.09852122094144161	-1.8030704110486246	-0.6912102764009047	-1.3404388547759245	1.0988436520402707	-0.23697225671134264	0.16545117120406627	0.3960262280864039	1.2251335461988846	0.9554682102554687	1.0554994436278535	-0.21515987876793177
97	104	42005-1205	P.42005	45.38803786	56	148	85	1	40	1	0	1	1	0	1	21	0	0	0	1	0	0	1.3931171293414837	1.509487155376974	-0.5430996068449359	0.25333780842923775	0.17612026262105973	0.8991123681728487	-1.4427949957067416	-1.7112026464627148	-0.3083372953051592	0.3275985798955813	0.7698616650501264	0.5050085788463308	-0.5987883554505602	-1.5884476989182736	-0.3538274812016572	0.42285082379631755	-2.097705902172065	-0.35982205601878864	-1.308830840837729	2.859009288716084	-0.17314017324217734	0.5478854386209338	0.7885565797654631	2.3162323427137217	1.463500538977104	1.6800036059662988	-0.2890297900516442
98	105	43001-0005	P.43001	29.2184076	44	120	60	1	40	1	1	1	0	1	1	9	1	1	0	0	0	0	0.2848132468398158	0.16559354022999803	0.9444500498694477	0.589892627381253	1.0491029477153193	0.7619475165565335	0.7777098611970605	0.6282136621206772	0.14097985885518544	-0.15226145769753013	-0.37120859229861825	-0.302100395168137	0.31905861799063495	0.5333175117026192	0.9840817978748182	0.14660268477268734	0.16046330350339133	-0.676990885686912	-0.7309032877224723	-0.5168491204843344	1.1811774778435862	0.7551336702639835	-0.016045674077248814	-1.2747879291802642	-1.2028131654891385	-0.9139799400208317	-0.14737518673865974
99	106	43001-0105	P.43001	29.2184076	44	120	60	1	40	1	1	1	0	1	1	9	1	1	0	0	0	0	-0.23741614758218998	-0.10441232284869034	-1.105677208177203	-0.8908758796040485	-0.9436778876668124	-0.15045800125228712	3.597557682809658	3.928899234420068	-0.07299263568859815	-0.11398993983949024	-0.14669413257007904	-0.2182824522768645	0.3369385940428978	-0.34617032100467204	-0.15629406755685346	-0.1583259877257661	-0.44298756525955835	-0.184327693411468	-0.3699806225627131	-0.5043000412349441	-0.12091134839614619	-0.3124822389787182	-0.620115908614687	-0.006673729864422414	-0.15063833374688668	-0.12046070299419907	-0.07969152196810601
100	107	43001-1205	P.43001	29.2184076	44	120	60	1	40	1	1	1	0	1	1	9	1	1	0	0	0	0	0.9121775421817679	0.5878404997106382	0.14675031051496362	0.2861426319544996	0.28367499630537546	0.4571662314663131	0.8109779162581923	1.1553316534404672	-0.004691658853292624	0.08587638548340928	-0.4670588818055315	-0.2047659189759707	0.0029723666339420466	-0.40205525488932536	-0.45449366244022416	-0.7301627579835867	-0.8737586199295921	-0.3024711879219676	-0.4591143732427931	-0.6423857514500845	-0.426434510524095	-0.36033082267963507	0.5821613811739075	-0.30041297455703475	0.18203250715225933	0.4034591945302274	-0.1823458397811401
101	108	43003-0005	P.43003	36.11111111	38	125	75	1	40	1	1	1	0	0	1	15	0	0	0	1	0	0	0.4808825125900969	-0.01530551440001915	1.0512566724727512	0.8829830351767066	1.1041322727728653	0.5273190347368379	0.6251442816106711	0.7697606195753854	0.3938336511680419	0.46883022988018824	0.13310253054863555	0.26800854897536275	0.27619826110157	0.5749308417276808	0.8598001270657057	0.3280481192654328	-0.021834116343071617	-0.8777057248966936	-0.8052021653990574	-0.6439826676851904	0.7006727806005207	0.24496563350314468	0.3659676910862627	-0.43104394112891725	-0.7494662273860248	-0.16552636970176576	-0.28828931740624364
102	109	43003-0105	P.43003	36.11111111	38	125	75	1	40	1	1	1	0	0	1	15	0	0	0	1	0	0	0.442784761539446	0.030242094679602247	0.9779169165705127	0.7056846370954194	1.0177801099682422	0.5205700258991973	1.3087215734425366	1.3749109391354457	0.3053299179315368	0.2957903870030016	-0.012893791135884751	0.12733180264775773	0.29940292013880787	0.5887146668771196	0.7586454659126581	0.2289986911373951	0.08812513776143185	-0.6613019349965951	-0.7009530351238401	-0.523884034591114	0.6810850110131855	0.3688923128918021	0.3297530285934391	-0.5919834483984818	-0.6782130018718486	-0.28748429374441303	-0.2821940146936858
103	110	43003-1205	P.43003	36.11111111	39	125	75	1	40	1	1	1	0	0	1	16	0	0	0	1	0	0	0.1073026576867883	-0.2577221007480047	0.6269992919116937	0.5122294594865926	0.5450802301328116	-0.007285969790192348	-0.0017897153674468961	-0.10004337301013122	0.6355572020511027	0.6417653923449135	0.6875478347703076	0.615329377842549	0.44676873920150034	0.5860418371982171	1.1732916372575777	0.8933019222594203	-0.3689879809054784	-1.0923845749651193	-1.0744015048805873	-0.19205486214585415	0.7038781658544668	0.12447018854044442	0.6393045943269612	-0.021139570956121335	-0.6949648418106865	0.14350961100532114	-0.12052255241676166
104	111	43004-0005	P.43004	24.07407407	47	128	70	1	40	1	1	1	0	0	1	27	0	0	1	1	1	1	0.4544018156074236	7.326041686911086e-05	0.7560403697198897	0.6369938222399898	0.4513462555872151	0.4013416969327548	0.2558315963123612	0.3716288186690461	0.6539882844973179	0.4424930247871271	0.09468026757182155	0.24485924854858485	0.5857175028299515	0.564612204300095	0.701603294981838	0.0837460612938215	-0.09649840354180705	-0.713690706974198	-0.38835169294406513	-0.9611256992304801	0.09096516805653103	-0.33312580477448883	0.7034437494815315	-0.8396635533871052	-0.7001231127721788	-0.1300315846673277	1.5343666811972294
105	112	43004-0105	P.43004	24.07407407	47	128	70	1	40	1	1	1	0	0	1	27	0	0	1	1	1	1	0.19139676432331512	-0.16835250033574053	0.6789610082195152	0.46116891076864686	0.5756444425800646	-0.01499282387550871	0.04461824443050647	-0.04107886131524302	0.8306680671594718	0.5765850287192714	0.42347331079441175	0.4890711593349107	0.5313426587902916	0.7532027893794956	1.2634940149410758	0.4753684792599345	-0.29372961918016993	-1.135945070628598	-1.1244645780923999	-0.798130197771012	0.6136319904925375	0.06411286107130958	1.172438107846731	-0.7471829843937898	-0.9083606556910334	0.13429769398206834	0.5960373968486721
106	113	43004-1205	P.43004	24.07407407	48	128	70	1	40	1	1	1	0	0	1	28	0	0	1	1	1	1	0.18861171816233172	0.4543177204860998	-1.2378561657951805	-1.4068115210898686	0.0047442261397217635	0.32747325131452953	-0.10584898913447235	0.4345764679650638	-1.7673786036119579	-1.931198633188683	-2.028163902843915	-1.844974519172378	-1.686713358170422	-1.5296910472916416	-0.6854454712402007	-1.5077970621421803	0.16079637128516458	1.0167586741075747	0.5085370893958082	-0.9801106988046375	0.8329726807661298	1.2274265139142038	-1.6336571210533444	-1.8237113237588496	-0.34732087170378767	-1.6784928181969465	0.08823060534740233
107	114	43005-0005	P.43005	33.08128544	39	125	80	1	40	1	1	1	0	1	1	20	0	1	0	1	0	1	0.6079739052763684	0.18208438148037534	0.4558217395911938	1.2979485723796973	0.17227741551405212	-0.10676709542617628	-1.3911317620066617	-1.0841048164994813	1.0707112783735921	1.4005347608537655	1.1980723930524853	1.2694207586380242	1.4185919134185898	-0.10414784893890422	-0.0029354856420720572	0.78782425486617	-1.7227400355188334	-1.2971657708087774	-1.3592612489637532	0.5168618403495262	-0.7305036868765908	-0.9042883237894951	0.9531766465583363	1.4909356397294349	0.7296144057840737	1.658004188831513	-0.2119496653680789
108	115	43005-0105	P.43005	33.08128544	39	125	80	1	40	1	1	1	0	1	1	20	0	1	0	1	0	1	-0.6773318664242325	-0.6991567405433875	0.19551467440950707	0.38851762223179664	-0.05284340691421411	-0.6135625765526387	1.1433411577700512	1.2861047501042309	0.5901971152360846	0.6441938121930515	0.5558199353093763	0.6587644279794734	0.25000279271543246	0.5420076317867578	0.5098682752129633	0.42017595201947266	-0.6904740567671565	-0.9480615085471755	-0.79241235202855	-0.11535418552671245	-0.20580683930209376	-0.5024185909355228	0.04143800121625783	0.11757215283630126	-0.25924105420198024	0.3149065818268842	-0.2011585411683109
109	116	43005-1205	P.43005	33.08128544	40	125	80	1	40	1	1	1	0	1	1	21	0	1	0	1	0	1	0.3735271003702231	0.7007030056130726	-1.0065219569698005	-0.4636496544477931	-0.10914132806137043	0.2854596106234692	-0.8193317957457874	-0.8640076845962613	-0.8761028820267075	-0.21788204526882338	-0.6851586907737571	-0.34239328116550116	-1.240226669736225	-1.3822596321394092	-1.311457169663945	-0.9170366483869169	-1.3914852729093328	0.2670197557925863	-0.28119546655684036	0.32654942709834206	-0.6994875809476184	-0.10842058525854184	-0.6621237217037593	0.7585206854640157	1.1257994067854833	0.641821301060952	1.9207023558891994
110	117	5002-0005	P.5002	39.32823129	35	150	98	1	40	0	0	1	0	0	1	12	1	1	0	1	0	0	1.2326906944030793	0.7165363243309133	0.8751578718476042	1.461872258827668	0.7325779292357625	0.5795318851370272	-0.4718573307855983	-0.3865338656087778	0.6574372893262641	1.1315150911902079	0.4970878237708583	0.9782706691125164	-0.11701414252681219	-0.040259232324989194	-0.11797785904062737	0.14921686459518305	-1.5191462727267004	-1.3859144942637418	-1.6869804170170812	0.03667020432450488	-0.40717656274114544	-0.4963896533092531	0.6344871944042326	0.8381671656579931	0.8699294141090963	0.9823910242233909	0.9940323750617391
111	118	5002-0105	P.5002	39.32823129	35	150	98	1	40	0	0	1	0	0	1	12	1	1	0	1	0	0	0.9448963844402765	0.6315956547903294	0.58568732088116	0.9494934334660969	0.7390074832474429	0.5854802504728205	-0.06942031490811523	0.1417525036418416	0.21849298478656703	0.35101525672128864	-0.2637521586758809	0.07318378712179399	0.10542203947340016	-0.1926462603425598	-0.31201025354516254	-0.37385714053830776	-0.4920615722751577	-0.33946468206735614	-0.5069602299781285	-0.3135325993209214	-0.3093447913749798	-0.20113939674437137	0.46842484336389245	-0.041907920241855565	0.344982539888968	0.3618448959443327	-0.03415246712114268
112	119	5002-1205	P.5002	39.32823129	36	150	98	1	40	0	0	1	0	0	1	13	1	1	0	1	0	0	0.7627797222481346	0.5433799589586986	0.35318553632355026	0.6219648570797374	0.45751803192348695	0.4952173916459003	-0.24854540908839245	-0.0410367792023584	0.00486765889420067	0.08850811734108029	-0.44225390908710827	-0.2001599244172392	-0.37000940403074906	-0.2218383513972564	-0.24783557722210448	-0.24118966795302493	-0.5877259917248676	-0.4877458877890094	-0.6406751914809867	-0.001018673373235153	-0.077036329029728	0.0677450279249007	0.5226895409021914	-0.3157941699279646	0.13815304045153973	0.22325557699460913	0.17744959511302955
113	120	5003-0005	P.5003	36.53260695	69	177	96	0	45	0	0	1	0	1	1	65	1	0	0	1	0	0	-0.36218295991454064	-1.1587772403573111	-0.21662407527565167	0.06394646562595659	-0.9824407246778599	-0.9073745924778376	0.36101790563184816	0.430023288337508	1.1426014293808533	1.0163492644008674	0.5774680140924123	0.9014884475210951	0.661727391902755	0.49034851334415586	0.2976181876157928	-0.09480322801088832	-0.4178720345867787	-0.9949600950147847	-0.5585813932452545	-0.7948334186394107	-0.4198952277651482	-0.8659800841124313	0.7062672449102401	0.4933696065570673	0.36123734970160915	0.9066369381400988	-0.436045222125978
114	121	5003-0105	P.5003	36.53260695	69	177	96	0	45	0	1	1	0	1	1	65	1	0	0	1	0	0	-0.599261418380127	-1.1058537430684208	0.12342733462395278	-0.18885622118648554	-0.3413989878690853	-0.23246155271351707	0.5865772384142665	0.6091616810481266	0.1935113506410865	-0.44019966752920975	0.12812840768793754	-0.18513311861672233	0.5862426547536711	0.6452310483025824	0.9721599634185166	0.8471319853186545	0.1120799457141238	-0.743845577053171	-0.5589147278017269	0.15681801813513718	0.6058523150219944	-0.001357677432587956	-0.03268551998378389	-0.805187351867199	-1.0126232724743707	-0.5936773226743278	0.2789916368472745
115	122	5003-1205	P.5003	36.53260695	70	177	96	0	45	0	0	1	0	1	1	66	1	0	0	1	0	0	1.0177670236416159	0.8669643969342941	0.3046225460572387	0.7512584097976959	0.4268037054463174	0.6529945506973143	-0.44355036210499676	-0.5295373191110548	-0.13362676895672745	0.3960995498293437	0.03288168138091961	0.3425196655991834	-0.75193007666557	-0.5019423991492038	-0.6527627611183783	-0.21259495347272056	-0.8547974513347903	-0.15017525745376853	-0.4261475535730604	0.24219506534072868	-0.22627035318026803	0.10038326135326085	0.015579750739178078	0.7464444537805373	0.7684772044263377	0.49404011715558865	0.5025006189364678
116	123	5004-0005	P.5004	33.50723014	62	131	79	0	45	0	0	0	1	1	0	9	1	0	0	1	0	1	0.5110853780934947	-0.020055304192643873	0.6992745286918457	1.1173014303450757	0.08915127604324333	0.07158620351683917	-0.40755977266572485	-0.492479215581017	0.9634958346976428	1.0215466468795829	0.4443905716527395	0.816716820999622	0.25000040474136703	0.4371647511285827	0.2406951430689064	-0.027106365652075286	-0.5751693442240963	-1.0750160739188186	-0.8845717268343404	-0.5811338275834219	-0.1498957489551363	-0.5233052052389576	0.8960135595071455	0.3156472384463183	0.4716729223472392	0.7919718645224554	-0.3097744177882734
117	124	5004-0105	P.5004	33.50723014	62	131	79	0	45	0	0	0	1	1	0	9	1	0	0	1	0	1	0.2650158842891112	-0.0625134642367543	0.542756871931989	0.42571296184775703	0.3039955925717875	0.2711687738543314	0.5614816872567759	0.5390994600195628	0.009983188972832891	-0.2437185935026539	-0.46213199660504145	-0.5055620559531439	-0.2876614675209623	0.28589511401516315	0.018098607327353827	-0.25217676766477026	0.0021391280252410425	-0.20635441556851564	-0.21812152668508242	-0.3721906926971687	0.028356674984045913	-0.14552631236102292	0.3268730780997316	-0.9045893777563073	-0.440051456037439	-0.3215171368812071	0.10017995279753425
118	125	5004-1205	P.5004	33.50723014	63	131	79	0	45	0	0	0	1	1	0	10	1	0	0	1	0	1	0.9725217533639615	0.8783186014572699	-0.3970215172250523	0.31208440262612425	-0.18509834521350038	0.31230695718409773	-0.14283559708751528	-0.005086423864627979	-0.1707933718257299	0.3817601286326166	-0.7104961770571251	-0.036913433683923434	-0.9304844694801263	-1.1933977157405946	-1.1169751266766805	-1.3147629066463558	-0.6662695463791573	0.28867840858861427	0.03070942889475335	-0.5714519937768922	-0.5074145783516034	0.052223905737593314	0.5343793677864787	0.256601532137148	1.1109465388200432	0.7249647656399519	-0.42858364295142753
119	126	5006-0005	P.5006	37.64925239	31	123	85	0	90	0	0	1	0	1	1	18	1	0	0	1	0	1	1.0239207842038351	0.5240869847262322	0.7852370663827768	1.1753234382109987	0.698610055516842	0.527957118338265	0.10753210491756807	0.18637957823477955	0.38049074480379935	0.5328227608360886	-0.016850138322947274	0.3728267100838708	0.1901580040141709	-0.004377849218750482	-0.07540255734954653	-0.35298442235740424	-0.7071845184490111	-0.8035918696827623	-0.7930894469471231	-0.6034557684693953	-0.2662493739626122	-0.3777534932502868	0.6114436651535304	0.17637855040664766	0.4773753072437318	0.4443396981323	0.8640432923319267
120	127	5006-0105	P.5006	37.64925239	31	123	85	0	90	0	0	1	0	1	1	18	1	0	0	1	0	1	0.32044361841589375	0.10462425788744499	0.3338648001512216	0.35207831600890394	0.5455901108490329	0.07861394906475025	0.8497163607165789	0.9338650068548131	-0.3905365470894514	-0.7709234272795152	-0.9071910625463938	-0.8982536856590309	-0.662285017575489	-0.06637055257690881	0.017011652187531923	-0.2686646587057705	0.045102289831159596	-0.08378015976249145	-0.24602562756214894	-0.19980482326722712	0.3874944456097515	0.336068476592141	0.40049411128770246	-1.2803464263076831	-0.5907289372509167	-0.7126693004104305	0.7683542163410114
121	128	5006-1205	P.5006	37.64925239	32	123	85	0	90	0	1	1	0	1	1	19	1	0	0	1	0	1	0.8091089961276602	0.8282550296775167	-0.022981143355910973	0.03896760399595207	0.5783069399558678	0.6791090819840875	-0.3537257181071025	-0.15321185667992454	-0.6135583686317964	-0.6965279557983506	-1.0439136271799536	-0.9435175928951219	-0.7422935085097141	-0.8057889697324354	-0.2772715409680562	-0.6785443459878584	-0.4721814011046106	0.14842528586198234	-0.48307909220005874	-0.11597864666096579	0.41546126233615305	0.8319649778061624	0.3480800117696358	-0.8641034507239855	-0.09845680637491157	-0.34440506070619786	1.0732596726013544
122	129	5007-0005	P.5007	24.71278879	27	128	95	0	45	1	0	1	0	1	1	9	1	0	0	1	0	1	0.15561103421602607	-0.42478692420437103	0.21949480064221627	0.4846534847076273	-0.3567718303418079	-0.14227091630211683	1.212738468907256	0.9804362225697404	0.7171817016676135	0.6950089159607904	0.07211959416696848	0.41802390321280336	0.24452283745068631	0.4254934631012942	-0.14130736080293463	-0.4434256025400583	-0.4341014333486577	-0.8649494809351254	-0.48109631073839926	-1.1524451777694555	-0.8168828476476763	-1.075883303792615	0.4797914431480199	-0.038618541593657074	0.18923032667843853	0.6016242423111434	-0.17392604949169976
123	130	5007-0105	P.5007	24.71278879	27	128	95	0	45	1	0	1	0	1	1	9	1	0	0	1	0	1	-0.1060920331880358	-0.5639911466788307	0.14935744034907142	0.30761209349389507	-0.15355411951127884	-0.25836061858279813	1.3527592730652886	1.0048159916088442	0.4149634635914092	0.3618256360603858	-0.08072371875555222	0.22185380529784024	0.15658689322253566	0.43190586485029336	-0.13089470425504315	-0.38664206093855313	0.008653653590613966	-0.41692257545770317	-0.02878310113200367	-0.897632344526208	-0.49451531390030634	-0.8366809737724121	0.13696989989686564	-0.14029100337865996	0.04095698776321118	0.3022194839647231	0.260231600655367
124	131	5007-1205	P.5007	24.71278879	27	128	95	0	45	1	1	1	0	1	1	9	1	0	0	1	0	1	0.5146216973903752	0.572771793714134	0.2451187725745209	0.20457966019823356	0.5741792158980358	0.5487545199687984	-0.25881109121513124	-0.24750634063049565	-0.38083656817669226	-0.42580138776811444	-0.8716373837435688	-0.702865629673513	-0.31465926821033935	-0.22903423446376384	0.08582954415802571	-0.40608160191099396	0.19937712939813215	0.1605265113960718	-0.07460576912828092	-0.2847529444649339	0.6062712781986203	0.6850865623966726	0.15546745224695016	-0.9214804643772573	-0.33156373873433503	-0.33679919651237356	-0.43362040092953424
125	132	5008-0005	P.5008	37.46556474	42	165	104	1	40	0	1	0	1	1	1	30	1	1	1	1	0	1	-0.6234726436488296	-1.0030976569963996	0.07714138943553014	-0.03439236326044644	-0.5397854872313966	-0.5963856223924241	0.8590594887450791	0.9323354226635774	0.6979937336998667	0.31473096806007966	0.14435690309320243	0.313505083251384	0.7080209539462606	0.6402762295776913	0.7175275614718319	-0.006872594473060817	0.1169350049436674	-0.7319639539703976	-0.4360050654271723	-0.6938375370962836	0.20717032169947627	-0.3019613393480268	0.26373520456832145	-0.34064341497377637	-0.3523897551297847	0.04388692301324038	-0.11985005640875931
126	133	5008-0105	P.5008	37.46556474	42	165	104	1	40	0	1	0	1	1	1	30	1	1	1	1	0	1	-0.6130084257648193	-0.7314764098339156	-0.6871519003664212	-0.6556534504303297	-0.6686057789526516	-0.8981575650549996	0.31939012785828086	0.2036736468453951	0.6042238281207353	0.32643211142083667	0.06867290049725575	0.23069920534403954	0.7400016470275361	0.26295627896387386	0.24463295895026582	-0.34694596947542894	-0.020804101669511108	-0.46667619566145174	-0.4606442728516039	-0.6834502686814293	-0.017706247635941343	-0.26822488524800314	0.44797615250972145	0.009607959325656036	0.05291793416899732	0.4712845965795934	-0.35559329180928884
127	134	5008-1205	P.5008	37.46556474	42	165	104	1	40	0	0	0	1	1	1	30	1	1	1	1	0	1	-0.20963650952781085	-0.6195883061455647	0.3557710259562155	0.08253302925200351	0.01895613616832592	-0.010278674396685172	0.4581117569449682	0.3955502688795483	0.4454943716493863	-0.2815157074650633	-0.05663227751667342	-0.2531124892841523	0.7814185343052306	0.6980011162879314	0.9484907434944974	0.37993788425935654	-0.12334146256982538	-1.0812050834364892	-1.1147169012269074	-0.31293791454861547	0.6872594289579255	0.1293440896568934	0.48208439620720434	-1.0640744965403253	-0.8903898385773652	-0.3234620029549837	-0.06338770056708691
128	135	5009-0005	P.5009	37.43509238	51	145	85	1	40	1	0	1	0	0	0	6	1	1	1	1	0	1	0.19080907657080998	-0.3465828450074779	0.12776436495715637	0.36175766036435075	-0.21223051034845536	-0.3773613261314937	-0.13470826822323057	-0.006784633969322818	1.0500774686955767	1.0763535821226293	0.3075467535742123	0.8040722712855213	0.7292165982599789	0.312400486756916	0.4145982007163644	-0.2100557899210342	-0.9418118698398505	-1.390593368129421	-1.5416194811594914	-0.6543542883180009	-0.028776223695888493	-0.32381280450303573	0.8364550822338407	0.33133141330392435	0.5675928196432385	1.0640547654180381	-0.31303227392208516
129	136	5009-0105	P.5009	37.43509238	51	145	85	1	40	1	0	1	0	0	0	6	1	1	1	1	0	1	-1.761108923075216	-1.8887606495485856	-2.622546723480376	-2.419527386092049	-2.186811145522787	-2.8181089075029195	1.1083319159520748	1.024233150933329	-0.16037074689968542	-0.6767472660959858	-0.36140648808849074	-0.6081928823058893	0.4717687634859822	-0.17719516379585712	0.434531528204132	-0.08748047246084927	0.6322963649874993	0.19209668526660764	0.029899565127415883	-0.12466772330167883	0.5408569385544498	0.4209896760898581	-0.2659969201477782	-0.6920175181110868	-0.3882358439511406	-0.27782426338852023	-0.389731462256693
130	137	5009-1205	P.5009	37.43509238	51	145	85	1	40	1	1	1	0	0	0	6	1	1	1	1	0	1	0.6228404908246447	0.2885478463121445	0.07863331518626174	0.525587895347767	0.02318218195619325	-0.01485202208882956	0.05505320729408342	-0.15912312495261113	0.2855729550094778	0.6334867322583358	-0.09109546168939184	0.4320792011027331	-0.45280807401823764	-0.24407945465175468	-0.4225347604577727	-0.6645621950934704	-0.7183389749919705	-0.2929254224787915	-0.4939868146758299	-0.3807154745318864	-0.3371634804205648	-0.22686854285361227	0.5446695444703397	0.4511214107624959	0.8426951633979861	0.8050897909201209	-0.05530496752733103
131	138	5010-0005	P.5010	33.30898466	61	144	87	0	90	1	0	1	1	0	1	38	1	1	0	1	0	0	0.07818111611042643	-0.21070365750978398	0.13623877241664692	0.04034530745673733	0.13530939722705956	0.05411069498579481	0.07877695146716013	0.05372398505763033	0.14387651835972665	-0.17353381565731027	-0.5046391307299279	-0.5259961286743655	0.07184012208726531	0.23859000293033406	0.23264509481252563	-0.23094032605959325	0.1349822248392521	-0.4303508569590853	-0.2820023598432448	-0.5518871838004741	0.1539622528485286	-0.027547862628535907	0.5140816360938424	-1.021483337663023	-0.5108748678153526	-0.13050619284089746	-0.3105548646013957
132	139	5010-0105	P.5010	33.30898466	61	144	87	0	90	1	1	1	1	0	1	38	1	1	0	1	0	0	-0.1523204686495841	-0.3960105118781294	-0.36016012433451117	0.20392286146114144	-0.5852033967256072	-0.8180854029813142	-0.26202323128755056	-0.39271802894697316	0.9359769184632798	0.9695593986938911	0.40321729440272286	0.7427620328466789	0.3393800479343296	0.16641207773969668	0.09646961641730861	-0.36105310518641826	-0.420678053895421	-0.9367253821771917	-0.6447728097551991	-0.7808362773427943	-0.4076829997875462	-0.6860607664216037	0.8609932605673507	0.40820961901508634	0.6179291087883809	1.0668588618794816	0.27044652908344685
133	140	5010-1205	P.5010	33.30898466	61	144	87	0	90	1	0	1	1	0	1	38	1	1	0	1	0	0	0.04333577656442978	0.18912151042846376	-0.11135643700610738	-0.21235901908145605	0.23836058133736218	0.032719026438583855	-0.24739419954929334	-0.28402491822760867	-0.16759000328302207	-0.4270041077049582	-0.6961163517651422	-0.6882056863627318	0.04186737791057619	-0.07949859419272712	0.24023441381778637	-0.40261388001122106	0.365162558489568	0.010035911219909231	-0.1715828854168432	-0.36684850123682555	0.521015772237544	0.5503430988201657	0.29910731273729796	-0.9053072249277787	-0.38420948237471436	-0.1991064590061962	0.7673888504666674
134	141	5011-0005	P.5011	29.53466672	63	127	72	0	45	0	0	0	0	1	1	44	0	1	0	1	0	0	-0.9087229279236685	-1.2534444558180557	0.09792674388693397	-0.32898923873097785	-0.30163982142015	-0.45973539147896497	2.346578833677478	1.5145000372242972	0.2865291298022831	-0.2313209249066844	0.09698336563183055	-0.055497465884364786	0.47344659184024124	0.8140503775081177	1.0281771470257075	0.4489824855448433	0.1592921424028113	-0.8783668770371035	-0.7426136516197828	-0.2863649008012275	0.6258887700627198	-0.0556196302647022	-0.2999297127843621	-0.7567196846515517	-0.9473366860430927	-0.5168668346340717	-0.07697742755280203
135	142	5011-0105	P.5011	29.53466672	63	127	72	0	45	0	0	0	0	1	1	44	0	1	0	1	0	0	0.6789486870537143	0.35374290625732774	0.7219995401077688	0.6990568542864097	0.7024176066540175	0.5721333502837136	0.27528290642600445	0.03672674844825161	0.348493396362236	-0.00618184789860113	-0.2006764173576134	-0.17358229487017568	0.3438891230992266	0.33853363704734707	0.4935530460693141	0.13578233723661304	-1.0103485285504663	-1.2926111240404343	-1.8014112929647301	-0.044535597186673784	0.4515206721903556	0.18327856082185556	0.6555422123266337	-0.8025088856790471	-0.3685584391100189	-0.021337031920411743	0.782419150375205
136	143	5011-1205	P.5011	29.53466672	63	127	72	0	45	0	0	0	0	1	1	44	0	1	0	1	0	0	0.7564330751851677	0.8404805005169644	-0.803323585797234	-0.14673124011512417	-0.1803191962658588	0.45941457823228227	-0.1708346655172583	0.35200704053870985	-0.4597895905551872	0.25031667723655726	-0.6737250248202932	-0.10677486087320766	-0.9786256218986015	-1.4244555788915687	-1.2761788951550246	-1.2833503944852112	-0.871414518637941	0.4145275080778379	-0.022754058681676088	-0.2682712585554947	-0.6542163401277844	-0.09483800874919017	-0.23061176612533563	0.6832348412866633	1.2009279573404101	0.8143278338149065	-0.3581035719189243
137	144	5012-0005	P.5012	30.32544379	47	128	78	0	45	0	1	1	0	1	0	0	1	1	0	1	0	0	1.1187338155740028	0.9136254321248163	0.7246675593629265	0.7728431056446642	1.0241628514614212	0.9118531584213426	-0.8496100674303041	-0.7026118980770001	0.0775676097116134	-0.18143511528603662	-0.1702918271322097	-0.2509284876297623	0.2848574867870831	-0.10737486511689959	0.6656015860251494	0.1190593243588741	-0.7504297054581867	-0.9037504327615923	-1.4817511852946978	0.03440604069850692	0.8189561642051287	0.5225089259071991	0.46291786040795785	-0.5761242810840742	-0.34832557466841324	-0.18731957551702857	-0.2241628782916489
138	145	5012-0105	P.5012	30.32544379	47	128	78	0	45	0	1	1	0	1	0	0	1	1	0	1	0	0	1.1146148047407818	0.9171634998615498	0.1029023878655108	0.45477020063202617	0.56851632946877	0.7781785811644822	-0.36035246913417596	-0.14481993096704973	-0.352339099236868	-0.09858821960749053	-0.8150278903962395	-0.4387886690658986	-0.4845953142174524	-0.8178168091728903	-0.8311103442129	-1.0444842480484775	-0.5423957421483857	0.1684887850862792	0.018886346894976674	-0.42077266406779745	-0.3671071022258632	-0.07943211283365496	0.2850520301745643	-0.11022835850317171	0.5583349393764856	0.28540603104249523	0.764840908319834
139	146	5012-1205	P.5012	30.32544379	47	128	78	0	45	0	1	1	0	1	0	0	1	1	0	1	0	0	0.5869460836243935	0.9221119023491158	-0.6683917348058926	-0.6792624166749688	0.2796709689876073	0.7446455471352024	-0.8417936389672663	-0.5688494665910653	-1.0769324538148253	-1.1388154727730977	-1.0103535183575736	-1.2145791715881855	-0.957650413224746	-1.3910505551176287	-0.22800595727779693	-0.37672766693223103	-0.6542947874223025	0.3372569336218865	-0.5859767555789854	0.6161271849238551	0.79050911949779	1.198564362929484	-0.3559246929180713	-0.8334344911726428	-0.24159736341355592	-0.5660323615607754	-0.18243728454335442
140	150	5014-0005	P.5014	0.0	57	100	66	0	90	1	0	1	1	0	0	6	1	1	1	1	0	1	0.37333812068512284	-0.3765076608341828	0.40234279721918503	0.7607983592978558	-0.1604925891652696	-0.2543045456327001	-0.0661683560857762	0.1985864180838055	1.2169619891155177	1.0709603588880938	0.38895875014779874	0.837213740909613	0.8216941183847991	0.5059204780669019	0.1479706395219577	-0.3561864860868989	-0.5582830517227264	-1.1136167095508311	-0.7610500580204819	-1.3082966725975513	-0.5274642079347062	-1.1395275882986882	0.815081174833861	0.20582107407953842	0.2635251606177006	0.9619936154457968	1.0740195928334937
141	151	5014-0105	P.5014	0.0	57	100	66	0	90	1	0	1	1	0	0	6	1	1	1	1	0	1	0.26582345564023546	-0.08594064366929084	0.6214771442955981	0.5857963023915438	0.6571843737033831	0.1394340739028042	-0.34817661795803395	0.14215117260648327	0.5315106125677662	0.047991163205497914	-0.2161182760375856	-0.09855847955164602	0.32265890038138506	0.5331998377359297	0.7683181805924215	0.053208411122825414	-0.3748382602069413	-1.0307073584480848	-1.118795327864503	-0.6718209144076991	0.48147395532673065	-0.04582780915719422	0.6858425181838643	-0.9011777164924323	-0.6186704995239585	-0.06314313782821669	-0.36232588192004
142	152	5014-1205	P.5014	0.0	57	100	66	0	90	1	0	1	1	0	0	6	1	1	1	1	0	1	1.1926017696441131	0.7100063176350634	0.3563283918616446	0.95365556718577	0.3856354667493113	0.5997038724475525	-0.5481526473847342	0.06934295810455758	0.345954306103294	0.6811491603004783	-0.17812959518256433	0.32154992703160806	-0.11004487394519	-0.45585523479668966	-0.8432714225321893	-0.8781284736442632	-0.932016827362097	-0.4964194237250146	-0.5388169634497464	-0.7281485378899942	-0.6711438959350663	-0.6058167834006016	0.45118182052567873	0.5011397696225557	0.8882343308442661	0.8727178369154911	0.7040338280109828
143	153	5015-0005	P.5015	26.4264496	30	110	68	0	45	0	1	1	0	1	1	14	1	1	1	1	1	1	0.07489897774568555	-0.010365444614388876	0.6345150873612233	0.37245975521959684	0.8568345279768816	0.627720448462141	0.2408813442838246	0.16225275681474435	-0.13417104260998672	-0.6034450282310849	-0.15805630741513238	-0.483624494114389	0.3733916927212176	0.43096779085908965	0.4265147385003852	0.6794746016801988	0.3702430898865791	-0.17221334639022234	-0.039709432797149884	0.24680033327566003	0.40908609491524595	0.08345117678515036	-0.30726463256879427	-0.8565314666487602	-1.0460739356177982	-0.874500469983639	0.3519128809770923
144	154	5015-0105	P.5015	26.4264496	30	110	68	0	45	0	1	1	0	1	1	14	1	1	1	1	1	1	0.06815573880712265	-0.34387290813318355	0.6057765793750192	0.4687647415294251	0.594518097098145	0.4587053112967166	0.3616798236285412	0.3815343531182445	0.08044051709425346	-0.349892290001063	0.21019367461379374	-0.16879722423223678	0.5503151667059535	0.4719277550670031	0.17942091473830862	0.6440272484190895	0.36912969412238883	-0.21105102285233926	0.22188279623834603	0.1472761580894315	-0.180013542029371	-0.5831012217070148	-0.2832734729734715	-0.491103715748698	-0.8466050175024641	-0.5840519754417518	0.5024870287470561
145	155	5015-1205	P.5015	26.4264496	30	110	68	0	45	0	1	1	0	1	1	14	1	1	1	1	1	1	0.2361165678963879	0.36501755094056365	-1.1914164453015743	-0.7329331482476865	-0.36252579401295165	0.026154435767527216	-0.4323315431951698	-0.034850603621758985	-0.8729548290224588	-0.5187632285469285	-1.2965746274289929	-0.9407231259124058	-1.0062703342062793	-1.4197375728479922	-1.4170137716688174	-1.3453698782602441	-0.12244530477551972	0.9692930064690135	0.6219662143323141	-0.3704003405968333	-0.5649831279618417	0.16927278671800336	-0.09537577725341564	-0.15621428936258885	0.6360743426628784	0.19432468657690577	1.2137998546922304
149	159	5017-0005	P.5017	39.26074883	38	135	75	0	90	1	1	1	0	0	1	20	0	0	0	0	0	0	-0.12585905530824756	-0.10927235877860252	0.21728866390950594	0.13690791423533263	0.27478005161343955	0.08116255279272823	0.17643172094976073	0.040693858101188835	0.16439305736036547	-0.35334075003722676	-0.022291533248845863	-0.30469710247606174	1.0814601902867251	0.2782849367012047	0.5036392098887345	0.2845954559817979	-0.07088011449155798	-0.35385834787052406	-0.4587069659583467	-0.09995907442070984	0.4304492581959354	0.18086446389853134	0.07301653682737023	-0.5760014451533947	-0.43676290013500607	-0.27587379181813554	-0.34947324930012685
150	160	5017-0105	P.5017	39.26074883	38	135	75	0	90	1	0	1	0	0	1	20	0	0	0	0	0	0	0.03196503970991669	-0.05440554566760998	0.26180306428288447	0.03220831110722737	0.5545253956304413	0.21594585492143575	0.5260795671062584	0.3915094411635829	-0.17188664930512404	-0.4898840295012327	-0.6846294606676705	-0.7492939610820508	0.13617507104020476	0.3426433668036031	0.29120833679319624	-0.22732165156243772	0.6619530477551973	0.14551178774815923	0.2497586047406429	-0.3947582195145651	0.41421840019342526	0.26139022131688505	0.16676974636399303	-1.089541412393721	-0.6674887048856422	-0.4135347553827801	-0.20486965195579504
151	161	5017-1205	P.5017	39.26074883	38	135	75	0	90	1	0	1	0	0	1	20	0	0	0	0	0	0	0.28736935610822784	0.30736873805245846	0.040391267323567286	-0.12986539836727928	0.3332058577927563	0.3519825896531388	-0.5863428654093149	-0.637394351860418	-0.38063936191732684	-0.5387816726003405	-1.0289431655828227	-0.8549271566156208	-0.18253351312484506	-0.3108767253622195	0.09451387704375636	-0.5254670225860089	0.11316363224152809	0.24521237210427269	-0.1476612675554695	-0.2971859981036007	0.6501534894649836	0.7475063717907245	0.28555008160688494	-1.0076412538439417	-0.22005496735922692	-0.22320941324659382	1.481057441976643
152	162	5018-0005	P.5018	34.42217362	48	130	60	1	40	1	0	1	0	0	1	34	0	0	0	1	0	1	0.28487864843637545	-0.384666860447725	0.11902840285716093	0.6349013347275989	-0.564294864565066	-0.426431794130086	0.2484714263222694	0.5744382861418235	0.6632031530811636	0.8097821359630765	-0.22587777805883386	0.4130986990980207	-0.20357337248639415	-0.06484043805863567	-0.47508827783749696	-0.7820899280032175	-0.8187773869726493	-0.8350427078979196	-0.6843987924237824	-0.932165355996312	-0.5570146428419431	-0.6611397586103405	0.8675355664126323	0.18462856932145755	0.7575002941595751	0.8056969584451232	1.290864166972047
153	163	5018-0105	P.5018	34.42217362	48	130	60	1	40	1	1	1	0	0	1	34	0	0	0	1	0	1	0.043792548427210407	0.20408710547556563	0.026054271230121242	-0.04473554742689054	0.12309207622205219	0.3499224042505364	-0.1813139552101344	-0.05695184934460106	-0.4786611576932484	-0.035462809814921066	-0.33018398123621906	-0.13558374139060161	-0.6677592524955812	-0.3731915850284037	-0.22888400256428806	-0.4315156551711741	0.31202014938062467	0.4462717862252903	0.3056404715096805	-0.03966788017656347	0.2675307541393824	0.3612746087912131	-0.7064980295215543	0.30335522708581275	0.3585380373329403	-0.00425816228157477	-0.2894710986976106
154	164	5018-1205	P.5018	34.42217362	48	130	60	1	40	1	0	1	0	0	1	34	0	0	0	1	0	1	-0.20055795901414172	0.15306385092526795	-1.1050568276243937	-1.0309428276380619	-0.5500708718110983	-0.21978955466007957	-0.3773565047409189	-0.5534803790552005	-0.6622934120954853	-0.9266080863754266	-1.3305480243900567	-1.29110491363298	-0.9122268022755314	-0.8125055096250947	-0.5645591460851176	-1.0765467002915852	0.1805112917141616	1.009101874849717	0.5253753770545024	-0.17912147999871458	0.09626763496031444	0.605195735369688	0.31575731824653225	-0.9894224878731465	-0.13211953645533317	-0.24379818942104783	0.6666258682672305
155	165	5019-0005	P.5019	27.33564014	42	133	81	1	40	1	0	1	1	1	1	23	0	1	0	0	1	1	-0.2962251555207674	-0.8449507206751823	0.5111618236216309	0.49133621550515194	-0.13933250727295782	-0.09873102780975815	0.38850603745512624	0.09754199822206133	0.8117221914646467	0.1972987827207855	0.519838855013197	0.3191258509389088	0.7820366148468199	0.6992447578755999	0.8684037425652684	0.7803715652340417	-0.17183414783139891	-1.0293213256663318	-0.7807401966703004	-0.06284264590031512	0.32956400977749617	-0.4002651879245989	0.5387026580707908	-0.45579061211249494	-0.5896882711979307	0.03519017241496449	0.7629021997208391
156	166	5019-0105	P.5019	27.33564014	42	133	81	1	40	1	1	1	1	1	1	23	0	1	0	0	1	1	0.41283868151195263	0.14652171939965528	0.25968490517349735	0.4074920431838114	0.33336622734143184	0.32849796082313293	-0.3016616737396848	-0.1264232235100569	-0.1297013185497928	-0.15908674488074975	-0.6863253809638313	-0.4838749844944873	-0.1450831182267881	-0.10137824001085258	-0.28446850003801705	-0.3557774419847437	-0.07983012047434017	0.06289756917190913	-0.11187962597800899	-0.22208943321333785	0.04742362372509016	0.11102966502644768	0.2665049167755983	-0.4884988272817864	-0.03196694674444797	-0.03926064280251841	0.529216041156951
157	167	5019-1205	P.5019	27.33564014	42	133	81	1	40	1	0	1	1	1	1	23	0	1	0	0	1	1	0.3256042839711152	0.17309577864571488	-0.17744325084874546	0.004128447013146151	0.12072502013948407	0.13366883727115814	-0.36270394302736403	-0.10939410598189404	0.0007732964729910621	0.0708365446086843	-0.5777904276785869	-0.18458340426888065	0.16518142774621872	-0.41072223901510635	-0.27528623121551327	-0.7545848609448143	-0.466180308459654	-0.22833404012728573	-0.5094972536738879	-0.6733443012592207	0.009699804559164315	0.061252960817878455	0.18199808370266587	-0.04985868795917652	0.3597592780172413	0.2925989333343078	1.214119866401887
158	168	5020-0005	P.5020	21.67125803	49	115	60	0	45	0	0	1	0	1	1	11	1	1	1	1	0	1	-0.009160217986914746	-0.2802236018193931	0.17345605638313152	0.2531220355631144	-0.08129915161639263	0.03172344876581248	0.522755651797378	0.3718458608845225	0.35410599962289524	0.49578984150481	0.22623178458948182	0.39238310951009686	0.014514619042314998	0.22006141802803555	0.22466710404560844	-0.17623119294481887	0.18612214951917325	-0.23030763602266405	-0.11937889631722683	-0.5130717900939394	0.002470735856808936	-0.2596171517675624	-0.004913371883940261	0.23867338828462717	0.12052234023920814	0.2867259764868221	0.31745439053596164
159	169	5020-0105	P.5020	21.67125803	49	115	60	0	45	0	0	1	0	1	1	11	1	1	1	1	0	1	0.46123024065768387	0.0803292549913321	-0.08922675883267267	0.3810741179718434	-0.4074717952324191	-0.06160607723145755	0.35028983907063727	0.5974305353034172	0.20459664819588402	0.5909766105911789	-0.5434337627741122	0.07231070986111288	-0.476789485704319	-0.3571004995191943	-1.093300203893856	-1.2729357915409671	-0.4533793587717034	-0.0947758262438384	0.012569590068389204	-0.913041777565114	-0.8571764154026643	-0.7023718297587244	0.3764642924249661	0.22107928860395448	0.8651962752152099	0.7391085404902848	0.9572204954121792
160	170	5020-1205	P.5020	21.67125803	50	115	60	0	45	0	0	1	0	1	1	12	1	1	1	1	0	1	0.49615734785168636	0.354646181126445	-1.0203688185241069	-0.4118945398381699	-0.7712479904748492	-0.03836570764035069	0.12260074507949517	0.9801636074683923	-0.34654443494926135	0.14851400941205348	-0.9548318845956368	-0.390308345045219	-0.8993793264153858	-1.3461843552311281	-1.5456915342438007	-1.538494897194258	-0.6466376764133536	0.4131363819850941	0.19738872010538566	-0.7266520547272821	-0.8423133294794509	-0.305091650831178	0.2448230381723693	0.2303699612978551	1.0596502404780228	0.7334807921893578	-0.45916908355222436
161	171	5021-0005	P.5021	37.98388162	44	125	70	0	90	1	1	0	1	0	1	11	0	0	1	1	0	1	-0.9173321221203078	-1.1501433761119448	-0.13254868796538147	-0.10515945121624543	-0.6925444373107611	-0.5722943703406415	1.1691969564605256	0.9193336245806328	0.6483894667251919	0.6889089894614929	0.49096977419536175	0.792131604877667	0.6346691903100383	0.6278650497196554	0.13551137155123116	-0.055731775096223284	0.5326305191165637	-0.1214673380194046	0.5187925583278685	-0.5194640264517124	-0.5072881409318604	-1.0343961643708057	-0.557186059545687	0.5984325060233279	0.24573750500331368	0.4931296284040022	0.41843288899055125
162	172	5021-0105	P.5021	37.98388162	44	125	70	0	90	1	1	0	1	0	1	11	0	0	1	1	0	1	-0.6002866569633011	-1.167252820688213	-0.06568022937196717	0.2417990069616049	-0.8739036615611898	-0.7244525027778919	1.0377556399577794	0.6619507782848371	1.196483031121395	1.1002395945443137	0.8985660645407848	1.2101576563784644	0.8542982211023298	0.7283905064233189	0.5140111502994003	0.266929322494056	-0.01298219649975754	-0.8950703593745898	-0.23414830516298124	-0.5974450590127338	-0.4726169841605151	-1.281322299389364	0.1772613668585159	0.6673491280262758	0.2544694356470919	0.8317750626321118	0.7162508687950866
163	173	5021-1205	P.5021	37.98388162	45	125	70	0	90	1	0	0	1	0	1	12	0	0	1	1	0	1	0.11330002040465952	-0.2782508221620033	0.2794469968806231	0.6354888885679414	-0.21694928427223548	-0.06686371634886044	0.20128545370290635	0.24989039293752957	1.0217276910862094	1.0696125640524494	0.8724018640195937	1.16369534295984	0.7783361319849725	0.4734164860442015	0.19225601897651443	0.18774475490981515	-0.4864901693442242	-0.9146583017418972	-0.561655142074317	-0.49782833679431165	-0.704754699344946	-1.1827021983136528	0.2554600762269548	0.764964723731334	0.47103399407763996	0.8255075497790717	-0.2286012440450396
164	177	5023-0005	P.5023	44.75993581	38	100	73	0	45	1	1	1	0	1	1	8	1	1	1	1	0	1	-0.8087610390981369	-0.7732151009415779	-0.13528120615297565	-0.5974362253388784	0.07574871559921666	-0.21707443501100088	1.5686999666264683	1.3610111035142154	-0.1916976982100017	-0.6892524876012232	-0.1869279956855902	-0.4159209766453134	0.3019228263985487	0.6157376956574004	0.6098255797288034	0.12259719257912052	0.7492297640264756	0.05427437626709943	0.24018532714052124	-0.3723971384570895	0.34425386637973066	-0.08022344757949841	-0.8225594175849421	-0.7021240274286679	-1.03958521315481	-0.8449004251822394	0.8703509000072431
165	178	5023-0105	P.5023	44.75993581	38	100	73	0	45	1	0	1	0	1	1	8	1	1	1	1	0	1	0.28283654838434813	-0.12025384952741981	0.021848701325633445	0.45964704170315324	-0.004744226139721719	-0.025427178953108663	0.5567123434720129	0.434307562388843	0.5157752657690845	0.8257807002670767	-0.18135061313800044	0.4211886048464094	0.07293579744194822	0.20295819169525944	-0.7831036137996723	-0.8925355633972774	-0.3477158367393208	-0.2300907355107152	-0.05767807581797285	-1.1292160798528001	-0.9294611325128123	-0.9958675489214933	0.2655600572317139	0.5156619961479	0.7490445116712224	0.9490856326350168	0.5544543459471667
166	179	5023-1205	P.5023	44.75993581	39	100	73	0	45	1	0	1	0	1	1	9	1	1	1	1	0	1	0.7178640895407336	0.7119810307786808	-0.40459712261559105	-0.013838241328727645	0.15027111821376918	0.4954915088256928	-0.22512446019823587	-0.015290050153785845	-0.508673048617357	-0.10643829764653089	-1.0013390855761604	-0.5256377812170422	-0.5816207781697831	-0.9228897787899284	-1.1098983338281565	-1.3777585854497967	-0.10788541712587145	0.5877857829331091	0.35781367827256866	-0.7229772428594918	-0.47565640836758594	0.05271837772906511	0.040235341753881985	-0.0552017874604039	0.5911829185199751	0.2479278084411648	0.7896891695358628
167	180	5024-0005	P.5024	44.69759899	24	134	85	1	40	0	1	1	0	1	1	13	0	1	1	1	0	0	-0.4855499051042932	-0.771215526907305	0.2508619774627168	0.051943244741155706	-0.0151586475351272	-0.45777772459962357	1.0577363116852467	0.6124724497221441	0.45499507575623205	-0.30812863082128994	0.2722139218696964	-0.03151263766705507	0.5221501593709605	0.7923802082923624	1.4213908051629542	0.7345199993136067	-0.03812183148706774	-1.1951666124706544	-1.2288967424133477	-0.13921568586153596	1.0317243616897624	0.32781253230961105	0.3938501929225676	-1.012270142243718	-1.0822505249400065	-0.541879951230051	0.2768835903777541
168	181	5024-0105	P.5024	44.69759899	24	134	85	1	40	0	0	1	0	1	1	13	0	1	1	1	0	0	0.1645223554894014	-0.5565531748504984	0.5949552811056262	0.9581134260094617	-0.33238734643985196	-0.3043181615109979	0.7204218638692678	0.5824463984883266	1.276799630705133	1.303858671223717	0.9328832727547821	1.2663925188617815	0.38429356333867803	0.7015647068349581	0.08390514613671143	0.23194234610150904	-1.0509783738168261	-1.4981290486848438	-1.1665417171721228	-0.4085732499073606	-0.5737507159043146	-0.9828582361791712	0.7549483996294071	0.8445477571382939	0.5915620633858499	1.0713965468615347	-0.28048362898391127
169	182	5024-1205	P.5024	44.69759899	25	134	85	1	40	0	1	1	0	1	1	14	0	1	1	1	0	0	0.49144571565902084	0.15009581235074576	0.6354845110384677	0.5157480789354086	0.7149833322084862	0.3091786211597262	0.4180581785000811	0.3691941103467103	0.059279054462165325	-0.4629883585507135	-0.746473587605169	-0.6346693339983999	0.33215173138643017	0.2619033546164591	0.5208149370610121	-0.21070070142235744	0.0274168235834976	-0.3693100713900907	-0.6707673282277172	-0.45499092447631484	0.6932873103501553	0.47124445073661986	0.48665234159937276	-1.3231067414859212	-0.5839940265000935	-0.4012304206966004	-0.34778870807154
170	183	5025-0005	P.5025	20.61925365	22	120	80	0	45	1	1	1	0	0	1	14	0	1	1	1	0	1	-0.03435116493212974	-0.27410146092472987	0.2686254962087226	0.07125387313713648	0.36128178800658906	0.155515811249127	0.4916785233146693	0.4367119820885579	0.024988917454480026	-0.5800011869764446	-0.7117616331378035	-0.7323253763534471	0.35104636706307574	0.4160158204071497	0.46898837982808994	-0.1917138437487301	0.3248168166560657	-0.25681800916192693	-0.17219200874230012	-0.780378707469103	0.19842536596603413	-0.17635170515335027	0.19916441473479013	-1.4185192476354576	-0.9881045582929802	-0.5558538866287247	-0.2370270587190113
171	184	5025-0105	P.5025	20.61925365	22	120	80	0	45	1	1	1	0	0	1	14	0	1	1	1	0	1	-0.054190312879678966	-0.3098259121433338	0.25617802872540235	0.07677490344045355	0.3063167626068088	0.09208377383315848	0.6092362119361366	0.3577746696992676	0.07818219948214516	-0.4833997960734418	-0.40499632207770764	-0.5914302337663813	0.3768057940831345	0.3966392523354754	0.23210673519282465	-0.03716236893086849	0.3869968637626033	-0.03833327562596449	0.09743056602747159	-0.5418933611180673	0.002464371343583173	-0.2824612726949417	0.21645783975782307	-0.9577802472314191	-0.8268362568567422	-0.4572126004681051	0.6098538539225801
172	185	5025-1205	P.5025	20.61925365	23	120	80	0	45	1	1	1	0	0	1	15	0	1	1	1	0	1	0.5194068453351759	0.30788789781572684	0.2597444621113721	0.32459396723088807	0.4391258592133452	0.3572665813766553	-0.17260792718034978	-0.15349371059857128	-0.06163897676625516	-0.4198857982273311	-0.5908845442949188	-0.6038380812033266	0.05330063346880834	-0.04601397989842589	0.0473014525031088	-0.3605633341225059	0.337022747167625	0.1734326508789632	0.2401397506438517	-0.5439886032770067	0.053385479657115924	-0.02687367034900633	0.42883895751112727	-0.9281765376284699	-0.41866609973955554	-0.27077338593228606	0.37740701016459144
176	189	5028-0005	P.5028	31.93496879	26	123	87	0	45	0	0	1	1	1	1	13	1	0	1	1	0	1	0.8360246769627725	0.3379383278767026	0.9754136023559515	1.0257391212014182	1.1997550513737796	1.158267827676528	-0.06718124455513447	-0.08611624088324599	0.2110403876733966	0.04729557705577988	0.5445687220592568	0.18911900008104576	0.5572804823135576	0.2708145810486262	0.5876303944550859	1.2430668474169093	0.7182102821983892	0.010404073751251876	0.39671136891002623	0.3641002645652547	0.48827507415978544	-0.022718100986353414	-0.4990462817278692	-0.17625530607679915	-1.0114100173390097	-0.8424097540324054	1.137189041124308
177	190	5028-0105	P.5028	31.93496879	26	123	87	0	45	0	1	1	1	1	1	13	1	0	1	1	0	1	0.09587376938398436	-0.5753608440398366	1.2709807192551896	1.1589404392567053	0.7039539528494484	0.6221295897167449	1.4068342035726364	0.812013405611389	0.503170353165592	0.4867112186778305	0.5363245225048926	0.5192224464300708	-0.12196910776438566	0.8604817576255207	0.6390941458842381	1.1775044985670509	0.48172773302936617	-0.4813481456910397	0.07309217804223989	0.35672636121728846	0.32942006994638223	-0.37071724029340514	0.058804060801445304	-0.36481690431084957	-1.1836764160530187	-0.6466565030971522	1.0832311079949444
178	191	5028-1205	P.5028	31.93496879	26	123	87	0	45	0	0	1	1	1	1	13	1	0	1	1	0	1	0.5667806539610574	0.9363884652752233	-0.7595612962753908	-0.35494682497383623	0.1343843803173562	0.7294658576182902	-0.839412807581534	-1.0542084061697645	-0.9205210713597098	-0.655168931986008	-0.5591267094843958	-0.6992460638619814	-1.1290069125508246	-1.175445200318597	-0.8369282512894707	-0.46293456013357376	0.4150127370283837	1.0827826588739473	0.9311117222924167	0.7285841760091527	-0.048453529255283796	0.4039398326571897	-0.5417822051746691	0.2392579128886944	0.455574111920231	-0.1008204619926132	0.9469916942009565
179	192	5031-0005	P.5031	62.09101725	53	125	76	1	40	0	1	1	1	1	1	34	0	0	1	1	0	0	-0.4531482286583942	-0.5691878212721256	0.03052795698973685	0.3066808155947423	-0.2648314520933129	-0.7031689612895897	-1.1864891478729007	-1.7753015608802476	1.03042456957678	1.3978862083176806	1.311114100560908	1.3347897250340772	0.43158489380018256	0.49480526482821346	0.750273392979577	1.4106859535629854	-0.6381981277040601	-0.8564902056852507	-0.7518308937821835	0.9315248603740156	0.04107180133869517	-0.26998854802412153	0.981654623159988	1.3082340294286383	0.2970559182546348	1.2877715825411418	-0.1847145789672133
180	193	5031-0105	P.5031	62.09101725	53	125	76	1	40	0	1	1	1	1	1	34	0	0	1	1	0	0	-0.449263125890219	-0.6613420285493836	-0.1571428190719094	-0.03645314293021839	-0.5996440292710777	-0.7161207601727845	0.6755085758533107	0.5326935825639615	0.6271476200849404	0.6838705886329431	0.22950667610306996	0.38365839116945044	0.26667023108897225	0.35850471630525943	-0.09485312402910001	-0.09549204838038677	-0.6919765537915095	-0.6018123731920362	-0.5898985039085413	0.001018673373235153	-0.6132165150691594	-0.725508431652957	0.7594140398015384	0.2122254054083037	0.052537762991374755	0.6983690541535142	-0.035344434631983716
181	194	5031-1206	P.5031	62.09101725	53	125	76	1	40	0	1	1	1	1	1	34	0	0	1	1	0	0	-0.2028160859365208	-0.43173571154301504	0.2144791653015038	0.20602536601331461	0.020953182913482242	-0.24051321906970602	0.18415611862156392	-0.12588439748753338	0.4836996018659056	0.7012929722673898	0.18840708353271787	0.46946933338255725	0.07622522497144146	0.43540696536791884	0.3989490362357495	0.16009113057162125	-0.1403411602818835	-0.5379272374172731	-0.5642324711192078	-0.1270125427503914	0.3368200767449553	0.23322368915066025	0.6935524196679205	0.23260125674436646	0.16263531353635843	0.7064461206495516	-0.2455313573790947
182	195	5032-0005	P.5032	29.6875	67	150	94	0	45	0	1	1	1	0	0	19	1	1	1	1	0	1	-0.3594396615848668	-0.9944066613515338	0.267202370443715	0.9373930334893801	-1.3531582204577526	-0.8330328515500016	-0.07407101923798923	-0.03981769276294701	1.6968662926553693	1.6004345341923618	1.2403754974586754	1.3573624770429795	1.2620950211847026	0.6221864690388751	-0.641830689490293	0.20257783048146258	-1.620263698996782	-1.1821682809531522	-0.5001847668262747	-0.6027040672504383	-2.1726293064945716	-2.656270527380589	1.8095718787540978	0.7943527853989234	0.13006231564589654	1.6421566977905955	-0.2349037393428646
183	196	5032-0105	P.5032	29.6875	67	150	94	0	45	0	1	1	1	0	0	19	1	1	1	1	0	1	0.011527610528972103	-0.4273285105617122	0.5089277047422384	0.7369186875386085	-0.07716714263039644	-0.07286444888245562	1.1028019633596737	1.066981473533529	0.7615460364635647	0.7510027171679227	0.7115999572791651	0.7280357399867019	0.27145153529733274	0.5824040386383035	-0.006337882694168475	0.6546482135259389	-1.0496788505501013	-1.181467469311918	-0.9047674879347509	0.09710062653933374	-0.9123071655120368	-1.335213394877884	0.7025151848848333	0.18681810265940452	-0.45173631052405977	0.4056782474393568	0.7918303693880598
184	197	5032-1205	P.5032	29.6875	67	150	94	0	45	0	0	1	1	0	0	19	1	1	1	1	0	1	0.6312812161183331	0.7510742387110038	-0.9582887647228218	-0.454231719548596	-0.40896103295334946	0.3703962759999327	-0.06984698027461202	0.3690799899557608	-0.5947146328472903	-0.3019683818890595	-0.6272404217624976	-0.5149539674450846	-0.6604017020291896	-1.297678733208689	-1.2657913734292752	-0.8030759558103405	-1.3117449414002231	0.13463146612668878	-0.35726326562908345	0.5314263207799255	-0.7556182342718384	-0.20453410287438126	0.3430793431696458	0.26592463962956137	0.8169560239580668	0.6412931355602967	-0.1953234302106924
185	198	5033-0006	P.5033	22.80601728	55	144	89	0	45	0	1	0	1	1	1	51	1	1	1	1	0	1	-1.5532252464575365	-1.5898301069352603	-1.4543322764043054	-1.1782332118574232	-1.832600981634579	-2.513832027568482	-0.05935773196735753	0.1926207142796494	0.6515793535519365	0.2635112289249104	0.8054515722687536	0.6052203157385085	0.8324849279711469	0.125032630900078	0.8701970398239037	1.1580155125288218	0.40686724206336716	-0.2181817669381405	0.1081628262716556	0.25075184709688986	0.45211096806301904	0.019248569469487435	-0.20644418239028398	0.03328274058080343	-0.4209502900949237	-0.1324446303324881	1.295020221588488
186	199	5033-0105	P.5033	22.80601728	55	144	89	0	45	0	1	0	1	1	1	51	1	1	1	1	0	1	-0.4380582909604272	-0.6048414195760665	-0.18824154269976925	-0.1883135062546941	-0.7499090868206869	-0.45085034429789433	1.0659552943585182	1.3495587320823865	0.33190193166915943	0.3077315081378146	-0.3021877762248565	-0.09908863796877886	-0.18695033424081736	0.35236871072696996	-0.44521468872994424	-0.4216643642998234	0.5043684071314765	0.33162466336931457	0.6724538478998436	-0.6136981326219342	-0.827300422914903	-0.9803293149829297	0.48077916763900685	-0.7194165440843386	-0.41953358622943543	-0.18604373610677222	0.7889154664367681
187	200	5033-1205	P.5033	22.80601728	55	144	89	0	45	0	0	0	1	1	1	51	1	1	1	1	0	1	0.18888236532067756	0.45083818124859154	-1.5665365690815025	-1.1435949172312943	-0.8329632832483566	-0.12262620645681355	-0.0477936444413628	0.07756401819068882	-1.05778983475217	-0.8503930262682582	-0.9268262706811606	-0.9637190776361955	-1.0292889066543365	-1.5390869994051317	-1.2337193728709153	-0.9963473746520094	-0.24007835870242905	1.0747705545893211	0.7490813059655352	0.5912105296480394	-0.5614189496393063	0.14425173479172085	-0.008685157371730434	0.06557206994444414	0.7105056479464392	0.024058777250673857	-0.25163282577304913
188	201	5034-0005	P.5034	24.57786715	23	117	80	0	45	0	1	1	0	1	1	6	0	1	1	1	0	0	0.4337909588728985	-0.0880478567529701	0.7811800599189009	0.936844029145168	0.5064209905891782	0.32496502153178497	1.1372530201294657	0.3497538014856989	0.3704106017523779	0.5420721729323176	0.32881201968334256	0.31380594772995923	-0.32086515409960903	0.635025267056307	-0.14897190555255074	0.9953789207824416	-0.44045582502566305	-0.4623434961308868	-0.2508864118960888	0.9175199987683414	-0.3319234493915262	-0.5468240678443015	0.42927270327636347	0.192346075242488	-0.29302306139016226	0.17681138385537862	0.44767532857662784
189	202	5034-0105	P.5034	24.57786715	23	117	80	0	45	0	1	1	0	1	1	6	0	1	1	1	0	0	-0.9304526741203012	-1.1842508839836663	-0.3384934756310671	-0.31384488586284975	-0.9160049851857938	-0.9753756334746339	1.8363113235795276	1.4269049556539175	0.2850808000500125	0.010279630313804064	0.009727695238067952	-0.02441986304605449	0.17303519112858728	0.4720906420964788	-0.36306403279130817	0.21003029803116519	0.40492217659913476	0.20379505785242338	0.6772057874054752	-0.2524985290411596	-0.8617326558597529	-1.1113722183006673	-0.1520189103521812	-0.46946824280816635	-0.5660611969801508	-0.31776443429124235	-0.09614427026519383
190	203	5034-1205	P.5034	24.57786715	23	117	80	0	45	0	0	1	0	1	1	6	0	1	1	1	0	0	-0.0029208080047321825	-0.25065025636655225	-0.3403347143762437	-0.03464110185167282	-0.4705291069186728	-0.35790027079055453	0.037839318236087	-0.2463094413508089	0.14536406370424687	0.10057536594383669	-0.28639414597362717	-0.17969625740140954	-0.002972366633941953	-0.14039248953319586	-0.7831525349046947	-0.31674510730307	-0.04864774952924951	0.3782721247596589	0.4919544523927136	-0.2960230074325135	-0.9808928148063426	-0.8406175609588465	0.5939799513352558	-0.192062356387585	0.17340502130262922	0.4391297792911988	-0.23579408942688235
191	204	5035-0005	P.5035	37.8328742	41	146	87	0	90	0	0	1	0	1	1	30	1	1	0	0	0	0	0.44001023372828263	-7.326041686911086e-05	0.218568977838494	0.39008752093214244	0.11373208171396612	0.006120934218915694	0.6547318275717283	0.6539771365256034	0.3681293854746365	0.6937934216992068	0.26345168080224446	0.45184134141914645	0.06013265425287122	0.0477594476583774	-0.316512571210946	0.3079955197567323	-0.02569357764076857	-0.0853798631516625	0.2065387478560845	-0.2886155711500351	-0.5439705475276805	-0.6627106897354648	0.3448798193837048	0.21529530243862127	0.257327699805051	0.4560982845069449	0.9446320493949436
192	205	5035-0105	P.5035	37.8328742	41	146	87	0	90	0	0	1	0	1	1	30	1	1	0	0	0	0	0.17248495917454346	0.055776312558352296	0.19476934404197765	0.020408345623829576	0.41744880652848054	0.3690582146001069	1.8397886863708401	2.045521341363936	-0.6715137775163116	-0.38059806557364706	-0.9794605438510172	-0.6112425398624357	-0.7219738324452767	-0.0322343195744427	-0.8563228617133957	-0.7367218672496828	1.003566509644875	0.9237408709242685	1.16602464963323	-1.017317381743087	-0.407610966226857	-0.2913238466494566	-1.1821021000570864	-0.6952987682984071	-0.055823760143971356	-0.6448024460684262	-0.05240222895162814
193	206	5035-1205	P.5035	37.8328742	41	146	87	0	90	0	0	1	0	1	1	30	1	1	0	0	0	0	0.6730114291919576	0.7779748201215392	-0.16772791361487968	-0.07101051889654347	0.5587567428909922	0.6791432089219809	-0.00040088135150932253	-0.35043946871043774	-0.8442933662909213	-0.36446238097738703	-0.6375858970254739	-0.35622380303162426	-1.2487594002531628	-0.6431096873976869	-0.4807700149435617	-0.41822188048143305	1.0426045097582328	1.1246117704250789	1.1352746532880864	-0.32787223783457536	0.6429866147858704	0.8713506280141684	-0.9380517689400074	0.00231028775028167	0.611783497807582	-0.22502472848863625	0.8749255401646696
194	210	5038-0005	P.5038	24.96494648	65	169	84	0	45	0	1	1	0	1	0	25	1	1	1	1	1	1	-0.8872246730759918	-1.4570727886711776	0.05190650259042313	0.05423085743889348	-1.241943128709141	-0.7515810898593479	2.0059158253381715	1.8713773168024004	0.7828778287152544	0.8405191361283487	0.1914016256032313	0.47890326017968954	0.5398971104272601	0.7365883653156707	-0.2750880609338928	-0.16869653903456147	0.3254889350017949	-0.11853874631325517	0.4352583680632062	-0.9278538879443614	-0.8325136848013139	-1.1862908822911071	0.2622499069379981	-0.18692353551582114	-0.16805816204275217	0.4634863574186326	-0.245449507958554
195	211	5038-0105	P.5038	24.96494648	65	169	84	0	45	0	1	1	0	1	0	25	1	1	1	1	1	1	0.3926319297600377	-0.10533201363958523	0.033767628393988426	0.37954062116338655	-0.10495737236366735	0.13468177887014304	0.9777348826083758	1.2595304994903143	0.3429015798245802	0.4193192534726053	-0.16641989794830517	-0.006082753765648585	0.8120312150573286	-0.08452779740615991	-0.9257414060690027	-0.48650389830601437	-0.4224599468477036	-0.03050185965441349	0.16629602636435792	-0.6065639869935442	-1.1258606039094392	-1.0601078771297063	0.04092861918806969	-0.0023102877502816643	0.20577499223491474	0.3895114559587396	-0.17958814886029387
196	212	5038-1205	P.5038	24.96494648	66	169	84	0	45	0	1	1	0	1	0	26	1	1	1	1	1	1	-0.12273331478785475	0.20398544152230777	-2.0648669929631227	-1.5252551624206625	-1.4281055901520257	-0.25189432751421365	0.31945129322798	1.0489678795325066	-1.5016008073088751	-1.0440761364945577	-1.4649290413844602	-1.2413682187137112	-1.681586000093252	-1.8603173573173044	-1.919641049068823	-1.6997519763640532	0.4224129505192426	1.6425164957959824	1.3903986309694072	-0.5860907493810175	-0.7061080367082466	-0.030675319919817465	-1.2427707118396139	-0.043058907667390074	1.0425986331544999	-0.1265420140219369	-0.22137882908283196
197	213	5039-0005	P.5039	38.98635478	35	114	78	1	40	0	0	1	0	1	1	16	1	1	1	0	0	0	0.5226853523648599	0.10786683903218211	0.3234122286501322	0.8028121558296422	0.04137458436679349	-0.007032959733396247	0.010657374535958893	0.2640544622330513	0.23399047766294653	0.6082543060090873	0.17764947899889022	0.29171771929322665	-0.3225053280153555	0.0043778492187503595	-0.4764498475628685	0.27383426168612307	-0.2252698549647646	0.009869912761093882	0.3176399330954502	0.4684623665887177	-0.6984951878583775	-0.6354524069820461	0.9604050884287655	0.2988536801817413	0.44367675466559997	0.5693686963773715	-0.2619513248034235
198	214	5039-0105	P.5039	38.98635478	35	114	78	1	40	0	0	1	0	1	1	16	1	1	1	0	0	0	1.7252970097899822	1.3494556812149736	0.404023328373291	1.0798623990078562	0.9143349955551913	1.097457217318591	-1.2183122613935533	-0.27756612754566107	-0.5451895926519411	-0.020308207168750776	-0.7433500387120489	-0.37244272638981935	-0.7117155410755283	-1.2041053761018494	-1.2318207270752601	-0.7613840571761675	-0.38666304026097537	0.6653497196794197	0.563526690673977	0.22306808942110806	-0.6485282855547311	-0.01721323586723695	0.7581901210406573	0.13864175579286886	0.9908997816033204	0.47435056197498254	-0.06492511322334579
199	215	5039-1205	P.5039	38.98635478	36	114	78	1	40	0	1	1	0	1	1	17	1	1	1	0	0	0	0.843610285459781	0.9865201581407117	-1.0803171691148685	-0.4561218874014318	-0.36157864474155993	0.6481821767303352	-0.5969761680579948	0.11537048341967159	-1.111403002798364	-0.9284978578320542	-1.0752287468864825	-1.0403377298817476	-0.8982032154596954	-1.813387415827234	-1.4885364597066035	-1.263687454455505	-0.09972532732116206	1.2232662539229122	1.0162570198725756	0.12454299680597072	-0.5711791979805757	0.1478476815484867	-0.46955869460798755	-0.008047387056188834	0.9778772211376455	0.03060376928137835	-0.27718272868684907
200	219	5041-0005	P.5041	34.71347387	34	150	100	0	90	1	0	1	0	0	1	17	1	1	1	1	0	1	-0.08037426717897668	-0.4995404290348558	0.48796453968786796	0.7622538520522649	-0.35675722555662404	-0.27170894594392253	0.2807625633035168	0.4268166138379399	0.9161993424025429	1.1734008591044114	0.5467865467612794	0.8365432276768733	0.45243000510729636	0.5099556468589611	-0.1652353540380443	0.13347558294346537	-0.7838855493768461	-0.8537426283883072	-0.5196749804603511	-0.5573965565508788	-0.9744496998422371	-1.1726138762507428	0.7092434807295283	0.4025081558302097	0.2631554775025945	0.8944646803069095	-0.23012918981132066
201	220	5041-0105	P.5041	34.71347387	34	150	100	0	90	1	1	1	0	0	1	17	1	1	1	1	0	1	-0.06661520125752633	-0.26187354516076217	0.5984240890154083	0.72724394519225	0.2559695386644317	-0.08431946981460921	0.3850939711306445	-0.02724787937975113	0.6360025181733476	0.8447792836635134	0.6142615986994246	0.7175142847073803	0.4667920366542417	0.5727345845548444	0.4203258531471695	0.5832147509019016	-0.031191423839182813	-0.4178594496406504	-0.17246032762540855	0.16362154394504014	-0.13554935967364357	-0.40891290689113907	0.2984446955326846	0.6180790223145222	0.026531416961392353	0.5162034276582902	-0.21736746245649963
202	221	5041-1205	P.5041	34.71347387	35	150	100	0	90	1	1	1	0	0	1	18	1	1	1	1	0	1	0.9869757065531665	0.7403612655398342	-0.16945702137082072	0.28612281263535905	0.2465689724491344	0.49558958308521484	-0.8495666359338433	-0.2143036235555703	-0.3011878198207573	-0.17314314228156824	-0.8549948552131569	-0.5863640108197028	0.6912735521699749	-1.1192586165970173	-1.1811095255439599	-1.28005021791263	0.13283352436251883	0.6470408816198334	0.678975349493099	-0.9323843144574964	-0.9401756759671532	-0.522028939274465	-0.12440290017239124	-0.1616517685943384	0.7539633286370315	0.2327681047384913	2.2094566170534304
203	222	5042-0005	P.5042	55.86415857	31	134	83	0	90	0	0	0	0	0	1	7	1	1	0	1	0	0	0.9048127814654455	0.6663825772483257	0.3665253795962045	0.7097427193896043	0.37860912389882656	0.6570633054478839	-1.7257473153729541	-1.2185229415472147	0.3309881693132689	0.5971381576710045	0.45785400841035917	0.53283053585929	0.012810644395746015	-0.4380215227855726	0.08590462367523229	0.6329409413151593	-0.49450774297967753	-0.295929047351732	-0.4344880233412238	0.7386305768965381	0.40898081313746526	0.2959916831528909	0.8561417698998507	0.7359768273784585	0.4931390901509462	0.712564697586385	0.8951987116423367
204	223	5042-0105	P.5042	55.86415857	31	134	83	0	90	0	1	0	0	0	1	7	1	1	0	1	0	0	1.4933957457150489	1.1655417227990983	0.8409874540299629	1.0742743327721518	1.2491801536281857	1.318314014969113	-1.049047546300891	-0.8887119845907376	-0.12958804031190746	0.19673772056813707	0.18336026930764	0.14096662198759288	-0.16381763821863712	-0.5997661900519535	0.053772491263770684	0.6806104739727151	-0.28235871187550776	-0.05796145204442144	-0.32761100760052875	1.0514570303463147	0.5046565292742438	0.6562522163327491	0.8052324460815681	0.4156262137936187	0.29800030783025844	0.1807131075083339	-0.2680278864135694
205	224	5042-1205	P.5042	55.86415857	31	134	83	0	90	0	0	0	0	0	1	7	1	1	0	1	0	0	0.5520985777992077	0.9461090111510262	-1.1282484442879424	-0.6818508627068133	-0.31445963163386176	0.7937187192491965	-0.7551656944772268	-0.5922538754902879	-1.2535164613252694	-0.7727099545720845	-0.6092417005593544	-0.49104685517344804	-1.5494786337571997	-1.8272695555640195	-0.7688541355878972	-0.2617939360702981	-0.27355267052503635	0.8537096771507389	0.2704490674058621	1.3058583531625754	0.4469027977871886	1.200711519213202	-0.8440886547547607	0.5481427593284331	0.927943906973613	0.026727192311940783	1.8857282603412726
209	228	5045-0005	P.5045	32.67733636	52	154	87	0	90	0	1	1	0	0	1	42	1	1	0	1	0	0	-0.2252675161492592	-0.744030847762359	0.5285406258012293	0.4861542305514053	-0.05591858276193987	-0.3851584425873939	0.3875739174323506	0.27696119498572463	0.8522028373493569	0.8287336131739056	0.573121569919356	0.6441537520733542	0.4628918274191445	0.5543066084234062	0.6632580035104508	0.7045935199782515	-0.311020237547941	-0.7733091854490176	-0.42156715934131506	-0.24052595938210747	-0.2923904155089644	-0.7197585482317874	0.6225763961612387	-0.10334153649173705	-0.4608172012210819	0.22709707348907163	-0.14127714800498217
210	229	5045-0105	P.5045	32.67733636	52	154	87	0	90	0	1	1	0	0	1	42	1	1	0	1	0	0	0.9691565200356422	0.721424651530272	0.3320510712802091	0.7116299266165932	0.5837464825468637	0.633122745234481	-0.41580311781675794	-0.21761706938687314	-0.11793298113869245	0.14067065688236252	-0.43824379871025876	-0.27033524903226214	-0.5056581493972698	-0.3763884415169761	-0.8679097872564364	-0.656429171813113	0.18333437769618804	0.6962585084837384	0.85881917150724	-0.3197860220358682	-1.143320309396554	-0.9260263984675025	0.3138104843793037	-0.1464395055635099	0.29240435005608384	0.1107817842434067	-0.1590226084778986
211	230	5045-1205	P.5045	32.67733636	52	154	87	0	90	0	1	1	0	0	1	42	1	1	0	1	0	0	0.4998549610343192	0.49741934474675653	-0.0871620677190552	0.06341683574000641	0.16030048798640614	0.4954030992749212	-0.1020057179489271	-0.01593465013572203	-0.17463725206494196	-0.03357023491189114	-0.14542078515130502	-0.1333756658907517	-0.2945742072249895	-0.448730718485025	-0.3906517016231941	-0.22769051460856415	-0.18479705773069927	0.3390577296248703	0.28682955153251477	0.2869619886751007	-0.48628846773052103	-0.28522945020964957	0.10224782487915918	0.15370567770621	0.24849687769781376	0.22644702036723488	-0.22515249584615316
212	231	5046-0005	P.5046	49.85262079	52	143	85	0	90	0	1	1	0	0	0	5	0	1	1	1	0	0	0.026700267535166813	-0.23388160433053015	-0.23373059548183978	-0.11394757049163855	-0.5671686616567321	-0.4477443047065339	0.29973483893341174	0.2126938996233734	0.7557304118686287	0.7286459226133479	0.3961614034419216	0.5704081160315344	0.984528356503967	-0.010496489592597542	0.46474517667007736	0.010483813345923628	-0.27613296575959295	-0.4887233065908496	-0.5263625086398768	-0.2838118539828116	0.02422083608357209	-0.063219190816974	1.0747267105013667	0.13360814381668706	0.21550442760202035	0.8407650587542079	-0.2595685073114946
213	232	5046-0105	P.5046	49.85262079	52	143	85	0	90	0	1	1	0	0	0	5	0	1	1	1	0	0	-0.9104774137173426	-0.7987014806288256	0.15408504005452847	-0.6854542665030674	0.2097767262904341	-0.3084300443984138	1.228853831695278	1.1317790210159866	-0.2087922247443422	-0.9948185612595676	-0.6624139229361307	-0.8451347521618929	0.08646516806588461	0.6308282171460048	1.4062317290954571	0.19234357432995086	1.543402329506452	0.2329637821759683	0.25217436292066303	-0.7857797887287706	1.395206816352932	0.9572808178377263	-0.4777059208082307	-2.2667565619108307	-1.8682647469988123	-2.119844999504109	-0.23750054451476657
214	233	5046-1205	P.5046	49.85262079	52	143	85	0	90	0	1	1	0	0	0	5	0	1	1	1	0	0	0.8683534887924775	1.0042510127164266	-0.9463987980799357	-0.4671367808144143	-0.08061074509432017	0.6325881441233793	0.8272558997633419	0.9234605237782114	-1.2399550122949596	-0.6095726853726282	-1.365578667511279	-0.9820565124147822	-1.2941103331442378	-1.764543772335393	-1.3853582422778572	-1.6470024668479621	-0.09117794683510823	1.1091776405681724	0.62613818199694	-0.368994539990961	-0.19151232080339098	0.7191668997171277	-0.30362871527424395	0.02618008619567466	1.1544950129526343	0.3624784447812197	-0.24688477582634136
218	237	60005-0005	P.60005	27.23922448	34	117	86	1	80	0	0	1	0	0	1	17	1	1	0	0	0	0	0.38863694780177804	-0.03990602059419801	0.6984102025166962	0.7086016972562339	0.35912024119641894	0.06461997659431633	-0.2048990327464098	-0.13436596422506847	0.7468294560724665	0.28844853374747004	0.7268465881175473	0.47974230335057505	0.369973328083568	0.5809454144078317	0.8849883383645695	1.128657056586392	-0.961876357934114	-1.7138935969988254	-1.6779990951099648	0.5809280033152858	0.2279790213169633	-0.27594125326754304	0.7607981867121313	-0.33676909014817497	-0.4377191274433896	-0.06501741721812365	0.23808648977016314
219	238	60005-0105	P.60005	27.23922448	34	117	86	1	80	0	1	1	0	0	1	17	1	1	0	0	0	0	0.10864999568951138	-0.10816937349333088	0.6217366243103997	0.5277331679044014	0.8031806262570491	0.06863120629733645	0.3978321070369151	0.2180589578188017	0.21105226373434716	-0.26407015051503485	0.6241951654282797	0.23225792499290873	0.5315311738276747	0.4941281806830462	1.2743204943202269	1.5470451816265232	-0.47688079778826	-1.2363028318580063	-1.6341720806593905	1.113373591338374	1.2058193455705826	0.6465425235912944	0.07670664966489041	-0.2945175612894184	-0.7280582500524992	-0.5749019601304087	-0.3618424539630326
220	239	60005-1205	P.60005	27.23922448	34	117	86	1	80	0	1	1	0	0	1	17	1	1	0	0	0	0	1.010643383573073	1.3275227373614429	-0.3021421876604199	-0.056041103733894516	0.662829811596341	1.0075503502766812	-1.6839896829226269	-2.1607009592171442	-0.9644278957345351	-0.9252328370991523	-0.5246482668852199	-0.7457755470852176	-0.5592490363917533	-1.3921500513903724	0.08320468559877409	0.295350003667731	-0.6889460541977089	0.0857318140468028	-0.9999290579259505	1.235996226868132	1.2346811401467914	1.7584907593511472	0.06566134731612425	-0.27792801817097007	-0.025870359723427463	-0.4002108589148124	-0.3200179652541695
221	243	60008-0005	P.60008	40.76876188	46	127	85	1	40	1	1	1	0	1	1	15	1	0	0	1	1	1	0.15507777892383964	-0.006259193882938575	0.7767833208459418	0.8214145503669532	0.7812115936773762	-0.15487770260959438	0.09096590277641181	-0.08191030430358852	0.7657520136062048	0.9009803051330448	0.7366717317238628	0.7796719771901031	0.21056707395520602	0.7995671969858629	1.1338298690097608	1.0587514417363049	-0.6096223762351296	-1.3062429205840274	-1.4330627458182177	0.060800921089495405	0.39910083557339276	0.009200621491569643	1.30146011426774	-0.04192380828694346	-0.7686759855468736	0.3094552008977168	0.20098899777507215
222	244	60008-0105	P.60008	40.76876188	46	127	85	1	40	1	1	1	0	1	1	15	1	0	0	1	1	1	-0.31171641835174935	-0.1107980041532282	0.21316825486011004	0.06092493985883603	0.8233462702563387	-0.516283965430376	0.06763662340283567	-0.15619709702624737	0.33560348722665084	0.3260543090404	0.5032586432208573	0.3645408544305766	0.3069656070213885	0.6491108302804993	1.251139673073383	1.1099455969837146	-0.044782415658515394	-0.9131330569691918	-1.1092223560491834	0.5407644281967771	0.7601693322022407	0.4011805795170602	0.4708234826797267	-0.23340946552550454	-0.9784507044595049	-0.18052928979298138	-0.2553021383787318
223	245	6001-0005	P.6001	26.69808884	51	120	76	0	45	1	0	0	1	1	1	22	1	0	0	1	0	1	-0.0739974424695022	-0.4631566340644298	0.05068068553661864	0.28952744031905603	-0.450695139521057	-0.46289469963992796	-0.5071021550932376	0.029154015366944057	1.012809998867977	1.0269362656830296	0.3191712326346673	0.7462633516790509	0.785031984281788	0.3663642713671617	0.1797842729557522	-0.338530489075589	-0.4632645208421239	-1.0424556547986426	-0.7820180131128677	-1.0150078630277406	-0.5593492863124455	-0.941615284261782	0.5608199812039929	0.31058571041081545	0.41585812485722795	0.986108135457677	0.7704219289780618
224	246	6001-0105	P.6001	26.69808884	51	120	76	0	45	1	1	0	1	1	1	22	1	0	0	1	0	1	0.21494055020855557	0.13926161583015778	0.129953111941085	0.491983794884037	-0.07586744542555285	0.008495360365488239	-0.05640479860546101	-0.0853362782296776	0.575953870370473	0.8816572538882198	0.2856853465377309	0.6861277320156811	0.1900191372511434	0.20154896300059505	-0.2421492583320423	-0.3042792717595241	-0.49399534917406124	-0.6750455514561777	-0.5414859842516749	-0.5023881391524664	-0.534691965547337	-0.6464373472908944	0.24806733247001722	0.6434633888391278	0.6943096612619062	0.9080842773643005	0.01331331178160078
225	247	6001-1205	P.6001	26.69808884	51	120	76	0	45	1	1	0	1	1	1	22	1	0	0	1	0	1	0.061643991217515993	0.6294902754000402	-1.0398473105842698	-0.9026596153353946	-0.25700353172014584	0.0023510217773899515	-0.8386843522181112	-0.9814255284243698	-1.055758970468182	-0.9989637813023176	-1.0442387171989789	-1.1571566704021596	-1.066559947161284	-1.2572868088387779	-0.4365132147728756	-0.6596266511268191	-0.0021391280252410425	0.8646920823894452	0.1828741348401476	0.4279213802258046	0.5609010055529933	1.143368030758996	-0.10810503374956933	-0.7404264812397429	0.015691765346570425	-0.3908229009158051	0.43345884723177197
226	248	60013-0005	P.60013	27.91551882	31	116	78	1	40	0	1	1	1	0	1	17	1	0	1	1	0	1	-0.9141881372717152	-1.496813128206827	0.24179254036449954	0.0007767424339653347	-0.7409334104791971	-0.8368217428755502	1.7509102992300123	1.740759057817188	1.4904751080022691	1.2006265909860427	1.022407661462865	1.109014890529477	1.028002314796826	1.1806094427031617	1.8211767887326358	1.1357142967334266	-0.5636662331773612	-1.968491815451035	-1.8063980315147055	-0.4014256110017802	0.4351170303827923	-0.6676621364310213	1.5144939864944658	-0.7368817872401319	-1.4578504256844131	0.6336503034711204	-0.26650850837539575
227	249	60013-0105	P.60013	27.91551882	31	116	78	1	40	0	1	1	1	0	1	17	1	0	1	1	0	1	-0.791009620805882	-1.244095700632664	0.08377015589530268	0.08557195061347811	-0.6339249214960628	-1.0756594557371222	0.2390686722682485	0.8340473024558557	1.0282305070959048	0.8012207006620449	0.5755631526853138	0.6924077376789588	0.727546945681334	0.7742784827041439	0.8207028868525234	0.6551964874460038	-1.024441444306596	-1.5542181732107965	-1.5368765987084696	-0.4753169237796019	-0.07021956622316426	-0.7948404773571582	0.8872615070890711	-0.5961783270491899	-0.9520733397032379	0.45168074163700267	1.4749594032429654
228	250	60013-1205	P.60013	27.91551882	32	116	78	1	40	0	1	1	1	0	1	18	1	0	1	1	0	1	-0.9075967006603767	-1.33622633185205	0.2090513709877223	-0.06545330146176145	-0.4688139775643478	-0.8556009605255769	0.7887476343824004	1.108626807332151	0.8141943071045862	0.5529486611282028	0.46200681128707194	0.4835477025835497	0.9251783911066556	0.8055805872791256	1.2356999383648504	0.8064434550839822	-0.4615674416993621	-1.3949160673786503	-1.3890800432199149	-0.24028969582745363	0.4172091613323719	-0.32833763661382526	0.5372636559027668	-0.7786113292643339	-1.1558303429496974	0.10840721073344749	-0.197450179247116
229	256	6003-0005	P.6003	36.83130057	26	120	78	0	90	1	0	0	1	0	1	6	0	0	0	1	0	1	0.27392801948241313	0.1742292880651733	0.138216042513837	0.23055921336447374	0.18683604442968668	0.1939355949379849	-0.04317135514841377	0.14083357377807382	0.5172512822213056	0.51916304419616	0.3105672184144485	0.5137058642002905	0.5571485096451486	0.2263842407346056	0.10724143933770995	-0.15146957354372356	-0.5830400405569656	-0.7727379737270792	-0.6918630722449501	-0.6498305877270683	-0.05524955647775797	-0.3870210274512522	0.13281788797948674	0.2984299594568971	0.13549040818354832	0.3701925873019289	1.3057946085322978
230	257	6003-0105	P.6003	36.83130057	26	120	78	0	90	1	1	0	1	0	1	6	0	0	0	1	0	1	0.8545759907151521	1.032981507863289	0.7854861732690617	0.7469435353963797	1.4233940993193595	1.0141358352468368	-0.42281377814039456	-0.692535445507778	-0.2763079494862235	-0.2252139828863407	-0.12749487947695212	-0.14304997960444674	-0.5473994638633954	0.1865534383570251	0.5185842906476125	0.48172947513923875	-0.19882739043636527	-0.4111307976121517	-0.8114193237473	0.306452067717151	0.9665075510780669	0.8679471047092748	0.03322561172013086	-0.3279424379551749	-0.34485448992462553	-0.28467186708927616	0.9715219989344611
231	258	6003-1205	P.6003	36.83130057	26	120	78	0	90	1	0	0	1	0	1	6	0	0	0	1	0	1	0.3157210546525223	0.4490735694503387	-0.603187092292828	-0.14452726126255247	-0.3469110139446103	-0.1492182144168279	-0.4809616248525484	-0.4367367589167678	0.016147674666361807	0.5041104980470992	-0.026829770048132383	0.3638069471721237	-0.16773232370329494	-0.6695141513599663	-0.7951642828100811	-0.5576115501484583	-0.9108472249337172	-0.02912009717913142	-0.2509794287206016	-0.0984925195401592	-0.5689987539365072	-0.23579582522380202	0.1073191983765054	0.7608182337950602	1.0215521143830348	0.782786782927268	0.5818696115416804
232	259	6004-0005	P.6004	23.54788069	39	140	93	1	40	1	0	0	0	1	1	15	1	1	1	1	0	1	-0.9737001215899327	-1.3424121281029677	-1.11959052522152	-0.57986716592227	-1.5447820480296697	-1.8814139485176677	0.709002443280851	0.4973581160116276	1.1452742952934747	0.9180890756426117	0.5628454473777191	0.8406408201168838	1.060961078882905	0.4309912621211917	0.2973293402544213	-0.1331855750215076	-0.24224248845952806	-0.9996444659295209	-0.6439159424954497	-0.8796930394069882	-0.33934308434888744	-0.7952947360631795	0.5909364081480853	0.494177327894036	0.4653590524760963	1.0041224560469197	-0.35685828410917164
233	260	6004-0105	P.6004	23.54788069	39	140	93	1	40	1	1	0	0	1	1	15	1	1	1	1	0	1	-1.1387973299406897	-0.9626215947658855	-0.547771613328293	-0.7195195649776033	-0.5256358051685627	-1.2090128817328747	0.21823339749270124	-0.0440351778642277	0.4278938468056052	0.16909018738864112	1.091846070041544	0.8282615514202218	1.0168718057811312	0.5356781030053014	1.260397395104696	0.7817080572721546	0.49043285429091443	-0.5513476460263615	-0.36933934814950975	0.0475491970393471	0.6075743104493845	-0.0034222095516649774	-0.9439839378660471	0.6182087351602398	-0.15135687850178148	0.004258162281574776	0.5105890552315157
234	261	6004-1205	P.6004	23.54788069	39	140	93	1	40	1	1	0	0	1	1	15	1	1	1	1	0	1	-0.6645991034427834	-0.4154068590161968	-2.393433258102008	-1.6339745591273378	-1.3253290532090927	-1.4360015489949203	-1.56557223916236	-1.4568779886748284	-0.7036650807894179	-0.0003554162394604267	-0.6243597108644073	-0.22267520646732072	-1.1166162143061285	-1.647425103941624	-1.0780918005348121	-1.0598174373798648	-0.4583997789519425	0.799618108821563	0.19318266471593434	-0.13329623902071316	-0.21742458355732974	0.44371886554462553	-0.5015786946435298	0.8099823269870605	1.2619020239855312	0.8191220944391718	-0.22523140372286093
235	262	6005-0005	P.6005	23.72528616	41	137	85	0	45	0	0	1	1	1	1	12	1	1	1	1	1	1	0.041915373595992435	0.021923700541952446	-0.0584276246498796	0.12393656869861147	0.04384714232929343	-0.034170034732640964	-0.39343305406501505	-0.2600110623463607	0.09096750959613031	0.15532893903467335	-0.3669863539242924	-0.06194673060171375	0.21526799652807457	-0.08524448268828755	-0.14900417301006474	-0.5286510500499272	0.3890379528808671	0.16847120695200615	0.2812674424747437	-0.48048338498511267	0.024193506863780644	-0.009480332294799443	0.01145818464417369	-0.027009399991929504	0.169725285974651	0.21966923702929328	-0.31703667846650696
236	263	6005-0105	P.6005	23.72528616	41	137	85	0	45	0	0	1	1	1	1	12	1	1	1	1	1	1	0.10641146545459465	0.513323042363282	-0.5570921982047472	-0.5019923669696658	0.26169662181024583	0.3513943694389566	0.11053951221426603	0.4032436140207784	-1.0353202840376234	-0.706458384409054	-1.0890481906013652	-0.8318819635270239	-1.0915436198945383	-0.8310445242385981	-0.5554773353138772	-0.77255670675462	0.8012672477312661	1.0358555157023381	0.8483632096733769	-0.2879529366092778	0.3758289420472693	0.6680400957543852	-0.8220335097095064	-0.3783323478397904	-0.014727158835425965	-0.43828510900358236	0.295079608018732
237	264	6005-1205	P.6005	23.72528616	41	137	85	0	45	0	0	1	1	1	1	12	1	1	1	1	1	1	-0.3106853320669491	0.03846977712791572	-2.0715647786780025	-1.620060123868137	-1.0371623970402857	-0.5476273545321981	-0.39350741381338583	0.05487768236779023	-1.2690671867281995	-1.0011253351490828	-1.3446935790313406	-1.2151709793607819	-1.127951090729415	-1.7798947189479382	-1.2089188909809707	-1.2355705979032747	0.5080822506596805	1.6598914721797318	1.2574684443189463	0.0013713354336832345	-0.0951875897949282	0.6098223401905728	-0.6544586478173271	-0.23712948133608552	0.4478616884365606	-0.1824533942426122	0.9879398469058097
241	271	6008-0005	P.6008	32.28631849	56	162	111	0	90	1	0	1	0	0	0	7	1	1	0	1	0	0	-1.0407210807136122	-1.6029510438542867	-0.7648189038139936	-0.3862670710472506	-1.4857520412439136	-1.369174569806459	0.7072786291225909	0.9592525418853834	0.8326783761662241	0.9428539477963065	0.4061215413546435	0.8224897004970478	0.275594845688846	0.35416207397966226	-0.2545843338333639	-0.31494999919277006	0.16583988815346154	-0.3006380928736765	0.36779849853255325	-0.6874758781343138	-0.8642136194893156	-1.278805598958311	0.014298766677421795	0.6525225914234145	0.4803261081677541	0.8957873788305831	1.1640842058026737
242	272	6008-0105	P.6008	32.28631849	56	162	111	0	90	1	0	1	0	0	0	7	1	1	0	1	0	0	-0.8775470274090009	-1.3435544691885497	-0.7602939596193167	-0.46072655031504245	-1.296111157470402	-1.2572885901844286	0.7338377981494183	1.0719863753341532	0.8853733409908612	0.8976853579550501	0.27906230650830455	0.7054114160460168	0.45145475380068323	0.41354604361677866	-0.042975842222986074	-0.3756077369852769	0.44807267820818825	-0.3114801836059417	0.34051814040671236	-0.9194079803225756	-0.8942182133313168	-1.3558479960991905	0.11757601000150211	0.4119728065700729	0.3068614834589071	0.7608537093282861	1.0732857097600856
243	273	6008-1205	P.6008	32.28631849	57	162	111	0	90	1	0	1	0	0	0	8	1	1	0	1	0	0	0.4703222771984436	0.6749377049448624	-0.8562179222596595	-0.4883070043828538	-0.1833901000530726	0.4951293827048178	-0.1255029743290679	0.652551209064816	-0.9998917665565804	-0.9392459813269063	-1.2173996734489796	-1.0596358269715338	-0.9857766868109141	-1.298480267985694	-0.8678731817268398	-0.9040214126481471	0.18263130632474542	0.9112214193386101	0.6557481252333792	-0.1923587854394598	0.044510356899180384	0.47764431270629304	-0.3854627481942183	-0.6320235879766705	0.029202344077754638	-0.35279969632399516	1.9576974975731058
244	274	6010-0005	P.6010	23.80822922	34	144	91	1	40	1	1	1	1	0	1	10	1	1	1	1	0	1	-0.5618926891467656	-1.2088144917761594	-0.287906004882657	-0.003614463958096449	-0.8993365116863054	-1.0011975944978087	0.3312477431869382	0.5403069979373509	1.1588233330444964	1.0695730534112815	0.5205442192337336	0.9408197598123533	0.8654322378765389	0.4865367980263351	0.3588959741403461	-0.052360595599526355	-0.5155006801478692	-1.2565705293735494	-0.9900575236544927	-0.6639918304766803	-0.3059916730400372	-0.8231187384051177	0.45562491495610574	0.5146833004749853	0.41816308045165346	0.9855038629233279	1.2670847908519784
245	275	6010-0105	P.6010	23.80822922	34	144	91	1	40	1	1	1	1	0	1	10	1	1	1	1	0	1	-0.8427961526618641	-1.127210907197476	-0.7162455404191652	-0.6232575767726907	-1.0565579635293423	-1.3377033611756965	0.8592809501080447	0.9472372325177025	0.5274302960115785	-0.11800310788963353	0.23662136581031004	0.06839469332633909	0.6231278418240516	0.34260530100484043	0.5638781662528999	0.20898249728348578	0.05095411206065912	-0.518793873055893	-0.25903390233186835	-0.33083925342525955	-0.01294860852233652	-0.3849578353283582	0.42394042920255914	-0.43016716080989986	-0.4330589129198419	0.03205946708153492	0.9643033989876175
246	276	6010-1205	P.6010	23.80822922	35	144	91	1	40	1	1	1	1	0	1	11	1	1	1	1	0	1	0.21297149007855246	0.5816970031487384	-1.2787100493502854	-0.8866305262200272	-0.5100925821137963	-0.055304048654472394	-0.9404779469685014	-0.8525766079383952	-0.9280827517562276	-0.8487494747422081	-1.0575420094590242	-1.0504048678200875	-0.8211889067190951	-1.4580045009145168	-1.0428433563642583	-0.8912374757557872	-0.2317116582382911	0.9833203576189118	0.5463844966057013	0.31692724269220696	-0.1756195457434336	0.5260915531019064	-0.04233547676898194	-0.36373044395400533	0.3384709011499721	-0.04280755980687929	1.2945982834582428
247	277	6011-0005	P.6011	24.03523892	63	177	90	0	45	0	0	0	1	1	0	9	1	1	1	1	1	1	-0.04618965530750938	-0.26999619564755034	0.5061112401145983	0.3441144932613893	0.4788001892316925	0.2796092694709869	-0.1349904708508667	-0.07400044187968306	0.2771536957171572	0.17835575727940584	-0.19021239267461154	-0.11597022354359006	0.045569951936153166	0.44192553487090774	0.3059150835469018	-0.04723082468853368	1.143029098363237	0.3919178968517022	0.7477453758494191	-0.55230735367966	-0.14131644877193442	-0.32166879721034775	0.4055408114642079	-0.7778167293974377	-0.7028214128881649	-0.11938427735188323	-0.17186595404020802
248	278	6011-0105	P.6011	24.03523892	63	177	90	0	45	0	0	0	1	1	0	9	1	1	1	1	1	1	-0.24438729662203226	0.22863438466501426	-0.5825793797756346	-0.5653554665835503	0.05853461504584971	-0.15668139765872618	-0.10949522426518807	-0.13533171809469044	-0.20063251741503735	-0.42902305865738594	-0.4078687139602882	-0.4612439943510571	0.18830860579442854	-0.25649674056745014	0.09044972090578635	-0.16742453021506554	1.0600486494656434	0.8675430321597596	0.8659770549568676	-0.13306474023640805	0.09998249949798312	0.25284915264654617	-0.21709096772603054	-0.5342757895083807	-0.09566346697928596	-0.2781123575319133	0.37707257332950056
249	279	6011-1205	P.6011	24.03523892	64	177	90	0	45	0	0	0	1	1	0	10	1	1	1	1	1	1	-0.8250078074486339	0.22458783499863044	-2.4194891063850013	-2.204453335048758	-1.2250084878250456	-0.542742532806749	-0.283758519764439	0.4625439077307418	-1.7730477808974376	-1.5407163613447692	-1.019714218088041	-1.1013837939969666	-1.5670504936981227	-1.8630202584478026	-0.8326282470078585	-0.7964475885534738	1.3247349942376363	2.0321077666342577	1.7191025425744177	0.5249702779322655	0.025126506315598755	0.7464582401763799	-2.206704909791696	-0.06123622770962276	0.5202214467234139	-0.8157558872925503	-0.18668888153110433
256	286	6014-0005	P.6014	29.09762153	66	113	66	0	45	1	0	1	0	1	1	48	0	1	0	1	0	1	-0.5560598885161981	-0.6962799500447034	-0.4700335666005368	-0.062048290277307024	-0.8574129032054674	-0.9629261741035124	0.05132621942437865	-0.20790537512334445	0.9234321672940059	0.8980232077717334	0.8793913546128186	1.0047969090067783	0.8910382274443571	0.20164992472276522	-0.04068795600454027	0.4030896916083725	-0.5101919528430812	-0.6977592184047196	-0.3709396656298523	0.11456560912853486	-0.5353608249712594	-0.8341057557080495	0.09239884873394343	0.9610596398612291	0.6836704637963592	0.9321588919167836	0.6353375528323831
257	287	6014-0105	P.6014	29.09762153	66	113	66	0	45	1	0	1	0	1	1	48	0	1	0	1	0	1	-1.9819332503454312	-2.038525399160747	-2.6170314406826645	-2.138866452603191	-2.471871563331592	-2.9132766811350095	0.6810689069318437	0.4733865872119047	0.33771297074482465	-0.11087021496668194	0.5864000706854194	0.22793786105621247	0.6399401101500931	-0.05172058491320485	0.6569517789940096	0.6864391065514559	0.07796725528846458	-0.28235284243419684	-0.16100078007159088	0.4793001060599899	0.3995789123488595	0.04817256127805055	-0.03561762090563216	0.25090668238397457	-0.09653202195810862	0.19629496896568246	-0.38940261307036783
258	288	6014-1205	P.6014	29.09762153	66	113	66	0	45	1	0	1	0	1	1	48	0	1	0	1	0	1	0.19179325602415084	0.585004711594084	-1.1222887193171927	-0.6784326744363358	-0.3188877124280481	-0.013687900408406237	-1.1626581051275549	-0.9798331272746076	-0.8060798474228493	-0.269330147900096	-0.4824500814059814	-0.2858929163259826	-0.8743331346323047	-1.501198893979422	-0.9563772610560753	-0.5072927327821092	-0.6334295039328921	0.5194726654441245	0.020408645567282353	0.44962930103950616	-0.02376796278047941	0.5396777208010284	-0.5332443620420767	0.6295478722146403	0.8074553436381524	0.29899237828076547	1.6979190745003938
259	289	6016-0005	P.6016	30.96522069	44	126	73	1	40	1	0	1	0	1	1	26	1	1	1	0	0	0	-1.0724696177230664	0.035669964329299676	-0.3033918544763753	-1.2317725867507283	1.0279178639748912	0.513413334107595	0.8375590445009518	0.919519678263087	-1.7203892832465597	-1.4713780309717992	1.0376633287111292	0.00918518108728363	-0.6772422482854075	-0.08444421853599776	2.56963876041085	2.2903792041159936	2.0234117602604718	0.45133371434560504	0.1186291119828793	1.8553226926735102	2.923814803688467	2.069137558658207	-3.6861776572532605	0.13104533363834164	-1.5326546757861683	-2.1432924228462373	1.309167133494918
260	290	6016-0105	P.6016	30.96522069	44	126	73	1	40	1	0	1	0	1	1	26	1	1	1	0	0	0	-0.8842105272384517	-0.7487418430893846	-1.2919763361782861	-1.2712365941270125	-0.6636997420872142	-0.9868729187289916	0.9430021415615383	1.0709697904716289	-0.4248203338038879	-0.29927262649680125	-0.7273528478076741	-0.5628497618324928	0.05571606249034016	-0.3799096955543917	-0.41947138292656605	-0.85442211061514	0.42066067233876414	0.4832200461788613	0.4173402086570648	-0.9048188473847198	-0.054524447485946315	-0.11160450998897306	-0.6235198373190319	-0.21769163067187897	-0.009704768737501014	-0.161363174466523	1.594679363774255
261	291	6016-1205	P.6016	30.96522069	44	126	73	1	40	1	0	1	0	1	1	26	1	1	1	0	0	0	-0.06726473440260437	0.03120467144243584	-1.8672727424222484	-1.013923923067938	-1.1457062414096357	-0.7706458295462548	-0.6832793109264013	-0.1686662807914809	-0.5261782322702425	0.11850614008276175	-0.805047141191359	-0.32819863099436186	-1.0023824021259822	-1.7206171641307284	-1.807523169904984	-1.550909098573819	-0.9134499713456222	0.8407462845043626	0.49662011690065605	-0.4186567607597517	-1.0331883906670856	-0.2693882833340055	-0.035218196785228736	0.73611569627006	1.451886598414522	0.9637099049781405	-0.3052800727858689
262	292	6017-0005	P.6017	18.5432562	62	146	95	1	40	0	0	1	0	1	0	5	1	1	0	1	1	1	-0.9583928297060413	-0.7740404999750892	-0.6809128599351203	-0.9014643508549026	-0.31734668240723657	-0.5908761249710814	0.4348028189051774	0.9671235067887307	-0.14507477096009308	-1.0150816785145076	-0.7807735783542307	-0.9668579216943102	1.0727589524473142	0.12139447938885456	0.5326277835490338	-0.2262825120293623	0.905999691414393	0.07754658377365148	0.2750515800716142	-0.582151693017337	0.4614038447400675	0.17351939542132616	-0.36635537228926063	-1.4394171385027419	-1.1296006264944325	-0.9022115191926439	-0.17883242899860613
263	293	6017-0105	P.6017	18.5432562	62	146	95	1	40	0	0	1	0	1	0	5	1	1	0	1	1	1	-0.14547998506256585	-0.25158834646187117	0.01860911425576001	-0.09783658095452862	-0.011886159109419467	0.007218391943255923	0.13237086833395884	0.2488409647794194	0.14710472392637125	-0.4968685331059917	-0.328206856142155	-0.45679173909313125	0.35898740617555447	0.3033416031442914	0.3433172424030964	-0.13259572409873788	0.29278613442996687	-0.24729952709500333	-0.019092271117309108	-0.48712047529509556	-0.09069765483662559	-0.39358322995849027	0.2481341780377766	-1.1072340680157724	-0.8275979770003608	-0.4659050227715318	-0.22507126299375205
264	294	6017-1205	P.6017	18.5432562	62	146	95	1	40	0	0	1	0	1	0	5	1	1	0	1	1	1	-0.1575655314402664	0.37434461365789223	-1.3795212398071153	-1.3875638328381867	-0.3701231517949956	0.0729156142511902	-0.4356762553580516	-0.42834003881764326	-1.4043837340015781	-1.311569529838216	-1.473260845828521	-1.473599296616659	-1.20499320520193	-1.3302642569839545	-0.5245536403080141	-0.9741206199213592	0.8505074973707248	1.5420559366435282	1.1488851639446285	-0.11604911001841267	0.4867161884773454	1.0662980028968239	-0.4784349712590653	-0.9739834052135632	-0.22902671753437914	-0.6902829620983816	-0.32671950859005455
265	295	6018-0005	P.6018	27.88064978	40	134	78	1	40	1	0	1	0	0	1	6	1	1	0	1	0	0	-0.1658944241360466	-0.7379305739732246	0.2583905748708548	0.37345811507122767	-0.36137573473489515	-0.1669392591301554	0.09202674652920395	0.07578836300007827	0.5623980339000278	0.3453982825576366	-0.21245950955457896	0.03673323789097374	0.28055201002118035	0.315596178506166	-0.2425960797565601	-0.5189718730585262	0.11581416219007615	-0.08635332221477517	0.24024773636247834	-0.7963201098537829	-0.6448008065518489	-0.7890788823693496	0.4933302187663869	-0.25154341621083065	-0.04378859593386327	0.37324426222875007	0.3381767190582063
266	296	6018-0105	P.6018	27.88064978	40	134	78	1	40	1	1	1	0	0	1	6	1	1	0	1	0	0	0.29517057825470233	-0.035292610188195093	0.06670113075365593	0.41711344824483554	0.19111655898908123	-0.02025232833177665	-0.3895320574727814	-0.24343704405895294	0.2534442466294345	0.3993972590234982	-0.38501712334141436	0.043966627726125786	-0.07788537961934014	-0.06341744426288874	-0.49327690422243203	-0.7561147867757483	0.31793071308465953	0.12388364823291441	0.5081409233431282	-1.018426965553483	-0.49420327454587337	-0.5908708277749035	0.21788516497988744	-0.007455234609579413	0.33690528366762873	0.4217906159339186	0.6222343751798826
267	297	6018-1205	P.6018	27.88064978	40	134	78	1	40	1	1	1	0	0	1	6	1	1	0	1	0	0	0.26053297611765164	0.4323408677840454	-1.5120493754845326	-0.9575396014962329	-0.7899121081454105	0.051032735629832356	-0.3005217893756122	0.5016699315372579	-1.0077687773461086	-0.5615865904667838	-1.13664943179572	-0.8375510481645225	-1.1312941734727973	-1.7947566691683121	-1.4731200725995048	-1.3309374235216043	-0.3758567973852094	1.0510820931363702	0.768536980478174	-0.17942305543446727	-0.6180036091499731	0.18591398491471825	-0.4573420527408808	0.1627078229743477	0.8444505923173726	0.18549957720187057	1.1315137754568982
271	304	6021-0005	P.6021	22.83950617	42	129	75	1	40	1	1	1	0	1	1	22	1	1	0	1	0	1	0.0029208080047321825	0.1476469834359108	0.10162558224665529	-0.2629154790638921	0.5732427725132281	0.19234660164412537	-0.5608531793117908	-0.3621874822958211	-0.30725929324642737	-1.014880907559842	-0.5472001108208753	-0.8764060915174787	0.29492401169713345	0.20160358221578764	0.968614491224996	0.33821010345039587	0.7407603643829234	-0.07028909699179305	-0.09738073766593701	-0.08669242075680221	0.9787142419291626	0.5681230659730404	-0.003190774962000564	-1.4698659972503667	-1.2431427323274822	-1.0433136048826286	0.711518489955262
272	305	6021-0105	P.6021	22.83950617	42	129	75	1	40	1	1	1	0	1	1	22	1	1	0	1	0	1	-0.3244921688271655	-0.4282087208112499	-0.007811800683523479	-0.1114977523135661	-0.13816978622519122	-0.34912659310306415	0.6281926228964385	1.198319135424828	0.4597669378006821	-0.282201875139676	0.33063766419648244	-0.031074425976064652	0.721738556288623	0.4527643519388867	0.7516928361609729	0.4599056731070663	-0.0025398799664964095	-0.8784473917245644	-0.4304925954355823	-0.4764724565492736	-0.1349055891608572	-0.7036542865055823	0.3563807865106733	-0.865523243847674	-0.9713738772470205	-0.4156136424944467	-0.036935141896815016
273	306	6021-1205	P.6021	22.83950617	42	129	75	1	40	1	1	1	0	1	1	22	1	1	0	1	0	1	-0.07592555616627725	0.3167103954722792	-1.0328311625917392	-0.9654379990145411	-0.30894591989590586	-0.23735446174706556	-1.0015056710244545	-1.0291964780561094	-0.5312061167297524	-0.6376475024520661	-0.5416675240334184	-0.684741903980582	-0.24870969801329185	-0.8298913440716328	-0.34163290061781904	-0.39511591729030227	-0.25420767496489055	0.37947804377866173	0.011502968995692628	0.04821956570009077	-0.1848137088203504	0.22184570116142796	0.003210417960076356	-0.44028800362089343	-0.04301818728805282	-0.21582781149048397	1.38488918977985
274	307	6022-0005	P.6022	26.60493827	38	140	85	1	40	1	1	0	0	0	1	16	1	1	0	0	1	1	1.0461298666279817	0.6534184772476197	0.6398770839931442	0.9444335551534951	0.5083233828851607	0.4759227520736395	-0.5590527278040793	-0.08591370431083871	0.5033841945895046	0.714271534292036	0.006031127590058403	0.4303046110602869	0.07499486518119029	0.04867886817285784	-0.12105724032090318	-0.1605017609768175	-0.954270856293572	-0.9633213322581322	-0.9246092521627864	-0.397585454697425	-0.19969643563137854	-0.4445599811486657	0.4629720394580662	0.21653513644464728	0.504365759708063	0.6379375291882732	-0.2987093575021193
275	308	6022-0105	P.6022	26.60493827	38	140	85	1	40	1	1	0	0	0	1	16	1	1	0	0	1	1	0.6987185516327463	0.2374484373526886	0.5742946065989322	0.9431243756080357	0.47268122173982113	0.19362825219209948	0.34551714956842544	0.5464965855811572	0.6022553963325603	0.8201025888757244	0.08984685058041723	0.5085517958045491	0.07542254189235048	0.20633932406268188	-0.1304186698956763	-0.13523468197473426	-0.6808091083135482	-0.8904877925661207	-0.6943215529301552	-0.6891058162995758	-0.42742276667973916	-0.8169276344407869	0.5161403740265156	0.22795716535617302	0.3845096293541552	0.6550603913321354	1.2140540734433167
276	309	6022-1205	P.6022	26.60493827	38	140	85	1	40	1	1	0	0	0	1	16	1	1	0	0	1	1	0.09905466863170728	0.5155627054906045	-1.2162441320350497	-0.8923120592603165	-0.35098210746535496	0.003933492644748212	-0.5480144205605553	0.2340908955003193	-1.0233025638119218	-0.763633941850376	-0.5867097091333485	-0.5987904116529598	-1.0044071477973002	-1.399411371629718	-0.6052548277573557	-0.20733266280568174	-0.831102736965407	0.3043675922047388	-0.36835367268223995	0.3389390729885856	0.15031062611427115	0.5663439262410088	-0.6107099472228844	0.006676838967772945	0.1697303191199337	-0.3343880666498514	1.0600084672146557
277	313	6024-0005	P.6024	26.02014463	20	120	78	1	40	0	0	1	1	1	1	10	0	1	0	1	0	0	0.780117406258956	0.7756465534285738	0.7199357766723113	0.6539285100437966	1.1473103229259547	0.8507713603419651	-0.18979811347951822	-0.6541342139174392	-0.12627577653553843	-0.30764828859091564	-0.2467390683600751	-0.3021889306733435	-0.11225883620559389	0.16740364150190157	0.5412671922051441	0.3561261907083101	0.11723978046338225	-0.3262744662696314	-0.425969412084161	0.15306915206847777	0.7641157759181422	0.6612118370050216	0.2407686475023546	-0.6125177322637544	-0.37360413913777263	-0.38288751866821064	0.03587659716236398
278	314	6024-0105	P.6024	26.02014463	20	120	78	1	40	0	1	1	1	1	1	10	0	1	0	1	0	0	-0.37846570352579123	-0.36386284801722985	-0.1897815559129423	-0.2152032140983714	-0.13417842067713315	-0.5818009509353567	0.6119258860283471	0.3815378876657717	0.20187548244463416	-0.26247272465885557	0.5739465872435678	0.13699851272394684	0.5198530902165269	0.35199767066253573	0.7613930415447211	0.9454960036287319	0.164127946520225	-0.3803128654011473	-0.2825183644159216	0.45305833362287373	0.31129126318384254	-0.07328355374813299	0.016681275974684932	-0.20945066240961913	-0.4568141355154193	-0.27370579859709676	0.2557759709940657
279	315	6024-1205	P.6024	26.02014463	20	120	78	1	40	0	1	1	1	1	1	10	0	1	0	1	0	0	0.21109276253855153	0.6234602557685437	-1.4833307198109535	-1.1159766653288372	-0.5073609725783255	-0.07312001282601996	-1.3125620800915985	-1.3269581527814207	-1.1203646552470818	-0.9009080093600584	-0.8135058002749096	-0.9708584896365562	-1.0880320568114408	-1.7692866790938764	-0.8048990140484201	-0.5868232096074729	-0.03440227282746286	1.1339102928877816	0.6584725950127255	0.6661556715177127	0.0686083642420084	0.8472158629632535	-0.2518655890005544	-0.1494801164211654	0.40025967655483	-0.23141038250436521	1.4067350724397718
280	316	6025-0005	P.6025	23.99010993	22	120	75	0	45	1	1	1	0	1	1	16	0	0	0	0	0	0	-0.07167388890687339	-0.08859917475814019	-0.5677076025232375	-0.47751520103044504	-0.3282569845133303	-0.3812740058509859	-0.2023990435551977	-0.08049540043162337	-0.26177201251674626	-0.49165437137910467	-0.7164661260828749	-0.7042112521733066	-0.6032804854435576	-0.36909134966238155	-0.6002418686403098	-0.5763995330098342	0.11084706749208072	0.4309785143683759	0.49511130188199765	-0.2057223641999104	-0.6702354635042996	-0.44507388308479034	0.3109731844254989	-0.7997295053736702	-0.18276651687869322	-0.13970356395523062	0.8096777819719041
281	317	6025-0105	P.6025	23.99010993	22	120	75	0	45	1	1	1	0	1	1	16	0	0	0	0	0	0	-0.7529558715186448	-0.4774688729299629	-1.3373730090824922	-1.345388475107338	-0.5082752836014448	-0.9831037949877913	-0.22693067639281914	-0.32293671695801407	-0.7121941466331098	-0.8277944448190429	-0.6908512978943778	-0.8345101530190059	-0.7711322078501259	-0.5359331632693332	-0.21071539305128512	-0.21110278165416263	0.48240224448796837	0.853553865313905	0.7105699817059145	0.22514591599914968	0.20106913384391198	0.4464838940683036	-0.36077943267929147	-0.5957257680733529	-0.24683643182180667	-0.40557971841923085	0.9099869443302072
282	318	6025-1205	P.6025	23.99010993	22	120	75	0	45	1	1	1	0	1	1	16	0	0	0	0	0	0	-0.36256074397891075	-0.33998460495895055	-2.380989163993815	-1.3052910778801912	-1.6486099236234075	-1.3708785756382595	-1.0852430255918206	-0.8233112543243472	-0.517861937413788	0.12585459455691547	-0.6296741407824511	-0.1855738301337421	-1.0110093294504063	-1.7997568068413823	-1.818903200279856	-1.1154684061991789	-0.8170081680720958	0.934991249540316	0.5579370755452128	0.32333844145487484	-1.0616325331563932	-0.31071975539924074	-0.26250686572055176	0.8532587401473206	1.409454582754523	0.9249653226418303	2.0728008399327935
283	319	6026-0005	P.6026	31.43598616	26	130	82	1	40	0	0	1	1	1	1	23	1	1	0	0	0	0	-0.09791834876132642	0.3321067463026816	-0.8406570994037341	-0.7998123515454187	-0.19812141286048485	-0.3234483132487092	-1.146119202784174	-1.4792522169519797	-0.5391251493914623	-0.6356575526693177	-0.38146315162094874	-0.5358308218517567	-0.3124789669402933	-0.7902090812527843	0.12293213232859951	-0.04988194950885462	-0.3901090913098515	0.21298860841787737	-0.47707835668568177	0.5217508261895989	0.5614075189735527	0.9017739683517624	0.009091986786958406	-0.4121169714767038	0.008036801261699797	-0.2110001165623994	0.6493352937845227
284	320	6026-0105	P.6026	31.43598616	26	130	82	1	40	0	0	1	1	1	1	23	1	1	0	0	0	0	-0.06945142419912229	0.28595406830076275	-0.4898742410812559	-0.6410619369139874	0.23033905427003068	-0.006588883892986992	-0.4098122101809074	-1.0860850205049033	-0.7243884455141385	-0.8736303101443779	-0.6423202997974526	-0.7568283976747595	-0.15728151035663	-0.5343105225651943	0.3234142326775248	0.22690296273779317	-0.012754331219416963	0.1633639825263252	-0.5150427775464491	0.7303735199117042	1.0741300313458007	1.2722829799383175	-0.30051938206245205	-0.6916003317729454	-0.3234884086049056	-0.5602058664750486	1.8765845034493374
285	321	6026-1205	P.6026	31.43598616	26	130	82	1	40	0	1	1	1	1	1	23	1	1	0	0	0	0	0.20048647180090048	0.47037135684104975	-1.4996230253295102	-0.7548485751478057	-0.8106228644924923	-0.3559700957511302	-1.8396605752369761	-2.0236281440079122	-0.2052263108720315	0.4248688758721973	0.1297421311442854	0.3937230032419065	-0.35290001506717183	-1.7544881895190059	-0.5707476090043477	-0.3582357040813385	-1.1472692692818773	0.14118792386989243	-0.637315941575183	0.8095255811042273	0.02827676215598319	0.7717952632026029	0.009448199610167275	1.3690676809510336	1.56781223595648	1.144380382329992	-0.35519768627667514
286	322	6028-0005	P.6028	37.92291964	48	130	83	0	90	0	1	0	0	1	1	20	1	1	0	1	0	1	0.48419136005027374	0.3957974416958475	0.08375337335404379	0.6791964698847325	-0.19286353578246357	0.17144400241303492	-0.4323205478796101	-0.17080490951626137	0.30845296032752295	0.65596785897035	0.841089103436866	0.9370821423205706	-0.09431099851745932	-0.30006730913834756	-0.12882328295928563	0.3805277193190958	-1.3660560555202188	-1.0832705142135732	-1.1335162305039617	0.5725353506339774	-0.2747410220696688	-0.43459925352229634	-0.01940421442667788	1.1219288366029048	0.7948365876384244	0.5664068229253245	-0.3917744864778177
287	323	6028-0105	P.6028	37.92291964	48	130	83	0	90	0	1	0	0	1	1	20	1	1	0	1	0	1	-0.8006325835756537	-0.5650634456665546	-2.3869540502285096	-1.6002412035683458	-1.9564487364641145	-1.5013033319825173	0.9969797635261828	1.6657856879862685	-0.5532116042148777	0.04074955732649129	-0.009384891096464645	0.10786124360180022	-0.7961348359707359	-1.3549787371321838	-1.27457468584732	-0.3838038634006057	-1.139152082323083	0.17862292111921335	-0.17844602143976646	0.40412307870001224	-0.8851940973187662	-0.51037744466433	-0.8270828322509941	0.9804996379146143	1.0893129978470897	0.5834392733757946	0.9388052107265321
288	324	6028-1205	P.6028	37.92291964	48	130	83	0	90	0	1	0	0	1	1	20	1	1	0	1	0	1	-0.036281031687208136	0.5314336710564121	-1.5041783467672094	-1.1650599915220254	-0.7373016958085746	0.06070685870797661	0.5002325960834192	1.2047575062208147	-1.2176947174850548	-1.0619774951613794	-0.5693149926035606	-0.7593059075488363	-1.060520153637664	-1.6334620324695	-0.439232016151536	-0.071458938650876	-1.0379580764410634	0.24191650298484912	-0.4701863604019282	0.9905076210585461	0.282022941689851	0.8334407156024495	-0.8113938163042154	-0.19589484005962154	0.1516070736231515	-0.4890652318203678	-0.33331406450853795
289	325	6029-0005	P.6029	36.70740873	53	120	76	0	90	0	1	1	1	1	1	46	1	0	0	1	1	1	-1.1021771440810102	-1.383690749281298	-0.2565089568254031	-0.4957072344173461	-0.7551089307875369	-0.913105489347693	0.8940646780038919	0.7500057709799816	0.2679792288851203	-0.3860084685486975	0.20426632777692313	-0.11332607162081644	0.5996559185707858	0.7098749983670487	0.7556992813175284	0.6164454360195621	1.2396019560548908	0.1271106489552523	0.9000594503899686	0.05660984290168908	0.15210191836166329	-0.49035488669958743	-0.23505062189035086	-0.7064538885917895	-0.9421298972481633	-0.6119762321976923	-0.3257313553848821
290	326	6029-0105	P.6029	36.70740873	53	120	76	0	90	0	1	1	1	1	1	46	1	0	0	1	1	1	-1.107677539813574	-1.3770115772415148	-0.5704974849548735	-0.7830603481623898	-0.8673416736736393	-1.1967457999227331	1.0807541251842043	0.7385895149248654	0.2411408499996979	-0.543501930597508	0.025089536853435325	-0.34389350228129795	0.8798046847679956	0.5398355164835122	0.8429564655010165	0.3944412943330209	1.0568134914887053	0.03417592264328961	0.5689124492681171	-0.2616123469784076	0.26054245497235773	-0.2878935636207894	-0.15705032164605323	-0.8863832721597487	-0.9410852946569672	-0.5548511271456303	-0.16620931386868387
291	327	6029-1205	P.6029	36.70740873	54	120	76	0	90	0	1	1	1	1	1	47	1	0	0	1	1	1	0.03326441904619836	0.681891893570839	-1.2102298089878623	-1.091426726285899	-0.13524819867346086	0.24518177415828457	-0.5974645956827498	-0.5664495788111995	-1.3488549038022246	-1.3977673587623185	-1.1142392456565064	-1.3545558364282975	-1.0211930404775904	-1.4030452347825275	-0.501674550659102	-0.35738544565135627	0.3197629558722582	1.2123657298697375	0.663677882328999	0.7209624355484102	0.5753203703431327	1.1835753666263893	-0.518845219809416	-0.8612193357930292	-0.24097651510159215	-0.7356807580277586	-0.22495397375035
292	328	6030-0005	P.6030	31.36606223	60	145	98	0	90	1	0	0	0	1	0	0	0	1	0	1	1	0	-0.0524811311213012	-0.023534219724917576	0.21560968450795853	0.21382274943213314	-0.011448568862945391	0.04546690247095462	0.4439864206125002	0.5372972782247388	0.10191100322218437	0.4850276731577844	0.6778619898366326	0.772347994701241	-0.17483486012570074	0.021527206287718165	-0.04200190442176806	0.321778732386747	-0.2990413221318858	-0.2940070988720711	-0.11583316136578516	0.5590758135419821	-0.2727574069616205	-0.5157225688384764	-0.8693606334832246	0.8799909556710501	0.4871171989424588	0.2801425548743084	0.34772945330428423
293	329	6030-0105	P.6030	31.36606223	60	145	98	0	90	1	0	0	0	1	0	0	0	1	0	1	1	0	-1.5402727501396085	-1.191134169798561	-1.5101615504288464	-1.7538945709937717	-1.1036147100683138	-1.69266017105389	1.4075838641874956	1.6664924925051297	-0.7913169489475081	-0.9803042768197551	-0.19964786697234746	-0.5932441309691537	-0.24536264880451264	-0.21166170628160555	0.012587419819236955	0.21692762296863535	0.9722910906926805	0.6953239946156404	0.8138505895851326	0.2835055275876388	-0.03531699575093005	-0.13199960029253857	-1.3979034084761985	-0.4470442696399391	-0.6933829158129022	-0.9260819233750256	0.4313895674840331
294	330	6030-1205	P.6030	31.36606223	61	145	98	0	90	1	0	0	0	1	0	0	0	1	0	1	1	0	-1.397987075220786	-0.9275253394596821	-2.1546550392498105	-1.650297578563179	-1.673602365486229	-1.6146164711030482	-0.5014229175307234	-0.6200414032872841	0.01821986648522906	0.4043835544171906	0.8976201110806548	0.7353351278330144	-0.2944155486091143	-0.5693392635447679	-0.21291726521128224	0.40655846046815236	0.4558354640434792	0.5680643740781015	0.9104054025010401	0.5887205159075121	-0.5475871312521168	-0.5616558557952119	-0.8037236626164336	1.2620351118155426	0.8907432553542255	0.7286323498282581	-0.1456344350480067
295	331	6031-0005	P.6031	33.27783559	75	150	78	0	45	1	1	0	1	0	0	15	0	0	0	1	0	0	-0.22156448100773102	-0.534614829709635	-0.059041528322444435	0.0409940680179551	-0.39432091319668444	-0.5817530905965574	0.3015478093932675	0.5913476140047854	0.6965581189994543	0.5479397033919181	0.6261554179585486	0.6303602328404364	0.5950022562982072	0.4168854218442509	0.13719176520348944	0.4788051730722252	-0.14744609198370165	-0.7725387755765006	-0.24997393548593017	-0.02086464623301347	-0.5669562034359882	-0.9288802419381867	0.2509633799965727	0.29472158960971384	0.0442938224949757	0.37950597090935295	-0.43059857478668867
296	332	6031-0105	P.6031	33.27783559	75	150	78	0	45	1	1	0	1	0	0	15	0	0	0	1	0	0	-0.3673380156831914	-0.5199390954333126	-0.40231623189005683	-0.2505916362059046	-0.6283798384221787	-0.7787035676430447	0.28086163109670953	0.5679349461628264	0.27402498289986454	0.32329096711270816	0.26440753982313075	0.3198692627442441	0.10617104035584433	0.12230017009738353	-0.4579555414469826	0.01934090464935073	-0.04108115171705849	-0.09392999499485145	0.3114096114395434	-0.06575197324245842	-0.8398362863900353	-1.0363036891371262	-0.2926438757558271	0.35580879114517877	0.26978442508024586	0.34891806731204505	-0.2768934940034975
297	333	6031-1205	P.6031	33.27783559	76	150	78	0	45	1	0	0	1	0	0	16	0	0	0	1	0	0	-0.3732398492453755	0.07915706337321693	-1.9871486973467376	-1.4716699054967464	-1.2459951266341034	-0.7398866295236178	-0.5619062478057227	-0.12469958916003093	-0.9423437166884219	-0.4611059754873137	-0.9242642208448357	-0.7706245339130516	-1.315016708802941	-1.5916685913910438	-1.0480911887772872	-0.8638534912085045	-0.21086342567810115	1.1493295776065564	0.593312299998538	0.3535448757171976	-0.14054439513056952	0.6252982241067436	-0.2593482023599396	0.07284903172970394	0.7164498487615409	0.2200669008924607	-0.4306633401316928
301	337	6033-0005	P.6033	27.46928166	30	123	75	0	90	1	1	1	0	1	1	15	1	0	0	1	0	0	-0.28929932303806644	-0.2592371431336403	0.02970092347662123	-0.026361657980847508	0.11626995587875096	-0.07538336993627906	0.08411266395640253	-0.029858685159081043	0.03797395080055336	0.018944075007520468	0.26999402776083065	0.22843200635460983	0.38385742753294705	0.19794261240238523	0.4972327710329445	0.3401699649945353	0.32734296771186927	-0.1519064241686954	-0.011502968995692628	0.019362749186311017	0.45145854181224565	0.11745792151523765	-0.5675740883769738	0.09499232927554506	-0.17716979991500664	-0.1988452712465218	0.9962931505975228
302	338	6033-0105	P.6033	27.46928166	30	123	75	0	90	1	0	1	0	1	1	15	1	0	0	1	0	0	-0.6673368420732666	-0.42305136459595116	-1.081522577249152	-0.6959212140339279	-0.7312028147217007	-0.9225119175201237	-0.2196399496742836	-0.30347861287504696	-0.21244187858844688	0.1474662662019436	0.2938877164817708	0.25557079476555566	-0.262407171218334	-0.4672746391217347	-0.7564348363711908	-0.09605188644962055	0.09698384333927415	0.48894542464088653	0.7598534056010572	0.2955036888972885	-0.8042847774202753	-0.6019103193283599	-0.6479111302278037	0.7720221248537124	0.6186154020480845	0.3223580181369391	1.3752981640832649
303	339	6033-1205	P.6033	27.46928166	31	123	75	0	90	1	1	1	0	1	1	16	1	0	0	1	0	0	-0.22158287559807108	0.3282883979075737	-1.7631219780567682	-1.3151454826613593	-0.908529471201905	-0.6083712884149991	-1.349799161333091	-1.972211623561642	-0.8957516874484895	-0.7095231727804412	-0.5180981665489944	-0.6312279328711691	-0.6085935793340568	-1.7613497923999957	-0.44228683127080415	-0.31346617132820787	-0.2462266907657332	0.790839523346373	0.12406826642790987	1.1563285899020201	0.3891498682288	1.1199136353700139	-0.3154455371922707	0.14132882471190172	0.5294240467464475	0.05930767256428179	-0.30609222147750564
304	340	6034-0005	P.6034	24.7119341	62	126	85	1	40	1	1	0	1	0	1	41	1	0	0	0	0	1	-0.3885254658155306	-0.3792442299219992	-0.531013984444659	-0.008498407463249967	-0.5971188040083508	-0.7881875889046401	-0.060817250154750244	-0.5587746938068066	0.8337397430604088	0.9081819308281363	0.32084644506635024	0.724946163333249	0.7873007485232876	0.16196999138256143	-0.18714310547949567	-0.41630588021637766	0.43806806516824226	0.05293724237653535	0.6449069036714387	-0.7021788821780397	-0.6975807727851786	-0.9919182987711299	0.1337001900996082	0.6931623005040871	0.6549051387256978	0.9601933002288552	0.034626286891306986
305	341	6034-0105	P.6034	24.7119341	62	126	85	1	40	1	1	0	1	0	1	41	1	0	0	0	0	1	0.35874724112058204	0.43206444162402163	0.04365391141243661	0.2735364711789709	0.37610597952717945	0.17443774610090898	-0.2639445056056691	-0.44489781918373833	-0.3593529041053681	0.2663692251464032	-0.510480983472082	-0.001572559831521365	-1.5969076302490095	-0.2450815716581228	-0.6611894092729045	-0.9302425101621251	1.2044709016367634	1.2113340704115227	1.6028228917142626	-0.4136946460530226	-0.28237510293565915	-0.0816310599698441	-0.34626853481693987	0.48820124920347335	0.8037963454311013	0.4068813573050149	-0.1919599097119453
306	342	6034-1205	P.6034	24.7119341	63	126	85	1	40	1	1	0	1	0	1	42	1	0	0	0	0	1	-0.528014799869158	-0.03353200257754921	-0.6891626174779997	-0.49267989477874385	-0.20553593417320926	-0.577203967271553	-0.7226494205560983	-1.1903181271688992	-0.05548237469418558	0.2964818991788837	0.4580016398945549	0.5154772253007821	0.33464621988832155	-0.28498705853285844	0.3396608650409	0.29452441225003656	0.893275714942471	0.3732354302684905	0.720731458214332	0.2747241801333032	0.41311233689797205	0.23777583038365832	-1.0081164134117	0.7997212583452912	0.4975676394008404	0.22626984410102816	0.5806281901279702
307	343	6035-0005	P.6035	29.78530716	46	135	87	1	40	1	1	1	0	0	1	15	0	1	0	0	0	0	0.11046332163295265	0.18983930783488284	0.17431444541805657	-0.01765754071134744	0.5513785855632278	0.18070472133009458	-0.0006611404708071023	-0.08274769460559238	-0.41317354881686497	-0.7468670398910052	-0.47213414347668087	-0.7575393768413493	-0.1616400352243713	0.01763671223754852	0.36837098971485754	0.3281815749402731	0.6835332579712702	0.22352831486683947	0.27990158913158103	0.3102260558628374	0.6808284702140813	0.619731745963135	-0.07606623185188911	-0.909720663004696	-0.7309486251149994	-0.7938731922073877	-0.24664643370485148
308	344	6035-0105	P.6035	29.78530716	46	135	87	1	40	1	1	1	0	0	1	15	0	1	0	0	0	0	-1.1828344049575261	-0.6491184911961636	-1.8308325322832424	-1.8030372937842605	-1.1028369248344463	-1.2803583125670155	0.7563056730868615	0.2916299171784211	-0.7750425504906989	-0.984149541907536	-0.389124551024078	-0.7503879214082949	-0.04455235119116997	-0.5244561749380932	0.2520049356699451	0.1526679779021165	1.055198707089282	0.878400107785641	0.8282504764272826	0.47204583297509806	0.7256609924082368	0.8651255149467144	-0.7272104742172271	-0.4142049583374222	-0.3059912132741503	-0.6743143639484686	-0.11787526572842447
309	345	6035-1205	P.6035	29.78530716	47	135	87	1	40	1	1	1	0	0	1	16	0	1	0	0	0	0	0.2235220711276923	0.4745522401408855	-1.2172034355869117	-0.5799368096598073	-0.7269789693023501	-0.202724871365246	-1.0111261637417446	-1.2996845166988977	-0.44777040932807743	0.275302579733451	-0.45455962308430775	-0.03026828416130505	-0.9284205988099953	-1.410303925534615	-1.2872976663572757	-0.9583264667892846	-0.27316989841865624	0.8368680232242403	0.682654799770073	0.1281973270667258	-0.7391259984401725	0.06417415249671789	-0.1340491790494693	0.929133469577931	1.3487510406388135	0.885039030664887	0.09398772043535301
313	349	6038-0005	P.6038	27.16049383	60	129	78	1	40	1	0	1	0	1	1	28	0	1	1	1	0	0	0.9831162485236002	0.9544231890412894	0.33157814095421945	0.5688296613046332	0.8374536820818782	0.6494273717965978	-0.7712972203791215	-0.6781099246818105	-0.51706015141334	-0.2594508856387554	-0.8736510407664386	-0.5221230778994712	-1.1827215694553452	-0.4259168281974072	-0.39279446552013186	-0.4456592441260458	0.1996660033125721	0.4404631290228883	0.2031584424824903	-0.022170939098704524	0.3710851775724966	0.6587207037011393	0.24653568989880967	-0.47311676241585177	0.1707034735426198	-0.0674501459815002	-0.3370732290754074
314	350	6038-0105	P.6038	27.16049383	60	129	78	1	40	1	0	1	0	1	1	28	0	1	1	1	0	0	0.027371538603206284	-0.11267437145543638	0.09868227871422383	0.130843908219709	-0.12770972326762958	-0.2640767554894192	0.5521298100986091	0.32660347755994734	0.32526797270139113	-0.3120325749423886	0.24248944483519064	-0.1439660226250075	0.49386621203957687	0.3143903203562122	0.39421472107457717	0.45360892250092305	0.03508432574044802	-0.28528963312877054	-0.14568677140582434	0.10938749149933033	-0.10600439824778078	-0.41823134754709496	0.3295138161298858	-0.6100766909085826	-0.4619842020324762	-0.2628101890686111	0.02203116138589169
315	351	6038-1205	P.6038	27.16049383	61	129	78	1	40	1	0	1	0	1	1	29	0	1	1	1	0	0	0.7106001797642333	0.9532724528832482	-0.9161207322862006	-0.2036030064894694	-0.20362230841690496	0.21700079794251625	-1.4146844819000044	-1.806477792374458	-0.6416671822663592	-0.4021362537787402	-0.3522860189004307	-0.449833785818662	-0.6278820148694422	-1.4897280646485385	-0.8644355601793302	-0.40306548462396663	-0.6487760959512309	0.5652179430684527	0.08404445773200753	0.6836759254429591	-0.27496680954086616	0.33995145053129555	0.1093215307227643	0.37820869511077293	0.7064148677340207	0.2793255431003353	-0.31391864200353425
316	352	6039-0005	P.6039	32.93311754	40	111	72	0	45	0	1	0	0	0	1	34	1	1	0	0	0	1	0.14579763922713132	0.12083257314060308	0.24488223151058566	0.21906449914390747	0.35364069307490625	0.3498918076855285	-0.6831989508772536	-0.5898554050289848	0.09532420132956698	-0.3645737040387132	0.23566054021300006	-0.08337102086896107	0.7976921053631361	0.14309240822512614	0.8476245560112187	0.8406748277490041	0.0234899300329368	-0.4735594638409722	-0.6693060554651693	0.4063056197382973	0.8720857586080026	0.5875579954116721	-0.08201725211865135	-0.43980676448406425	-0.5974755170257194	-0.4721693851935668	0.29818397722127543
317	353	6039-0105	P.6039	32.93311754	40	111	72	0	45	0	0	0	0	0	1	34	1	1	0	0	0	1	0.6813778248135842	0.6780068710861404	0.45494317777300664	0.5849616053231255	0.7438897406917173	0.7305247441409981	-0.6327392958335243	-1.0231919117269153	-0.025637457426048296	-0.18252241056755666	0.20621176335419447	0.028770159253793347	0.18787507382482532	-0.1975329594646583	0.3558184613180835	0.784319936955241	-0.4527323681111413	-0.5546415275122276	-0.9116658328934398	0.6862705707781585	0.6007418654822325	0.48469499742206507	0.01259739606826428	0.027317016785298062	-0.1375517342399753	-0.17382686135880893	0.44709195235514654
318	354	6039-1205	P.6039	32.93311754	41	111	72	0	45	0	1	0	0	0	1	35	1	1	0	0	0	1	0.4795907841011248	0.762383099863416	-0.9908384781942418	-0.40894546503413054	-0.5042825026116508	0.20078408016905958	0.023833673767283042	0.32270004225577814	-0.6317239827825614	0.23208096270349457	-0.6996994331418693	-0.0583854810442733	-1.2810354870754745	-1.5441482505974948	-1.446725064888602	-1.0602669163465352	-0.8525851444369573	0.39631375033287525	-0.05623501909291177	0.05384446686779131	-0.4682031433223397	0.26770598512611604	-0.19321385626815057	0.8374561031823925	1.2806608657534992	0.7885571804735223	-0.2540884753764762
319	355	6040-0005	P.6040	31.10375725	30	130	82	1	40	0	1	0	0	0	1	20	1	1	0	1	0	1	-0.9236078955404396	-1.0535414893836512	-0.9508583999983944	-0.6803679112981771	-1.276066559474835	-1.5393879055139892	-0.3037838010578915	-0.2590222814245323	0.7170261267156971	0.26074915752465216	1.1312419751420504	0.7331314140087888	0.812584712368119	0.0877860674226386	1.0952343666392217	0.9020178008661367	0.10855934605041911	-0.7093627125449448	-0.2014676418231367	0.00886460663708134	0.11003948690389072	-0.5881834118301422	0.0930545389367165	0.18437479534755355	-0.09657740462004288	0.2767662010692698	0.44469481249913995
320	356	6040-0105	P.6040	31.10375725	30	130	82	1	40	0	0	0	0	0	1	20	1	1	0	1	0	1	-0.2920002724878696	-0.215923621256543	-0.5746922937927047	-0.21006396646902548	-0.5740405412108757	-0.7132194196135206	-0.40108039028233855	-0.08345311680141088	0.5358686351143668	0.6064210592131727	0.5701815498211388	0.7206930348424743	1.2175197481407798	-0.4277800052191793	-0.24188370982972165	0.1412303522636935	-0.004978698146597055	0.011718660423649425	0.24331488897652775	-0.07420484157223181	-0.29795992465867455	-0.3020653364517859	-0.15313316807678504	0.9093726673902711	0.8683474178159868	0.7476972540108969	-0.1603313257350195
321	357	6040-1205	P.6040	31.10375725	30	130	82	1	40	0	1	0	0	0	1	20	1	1	0	1	0	1	-0.34478883994819676	0.13771422809105008	-1.9568463769858364	-1.4656757579790842	-1.0456789426856117	-0.7394311488261209	-1.458175384479973	-1.9444860378351705	-0.66196150439937	0.016817129223239236	-0.23636629072281393	-0.03395632177017215	-0.6358776670837121	-1.8552228051688606	-0.578010873962584	-0.46965139551103763	-0.6760000850184836	0.626056844075889	-0.22523693516960305	0.8110136119786685	0.4547349168467119	1.1855727649367005	-0.5940889691499335	1.0839699518862305	1.3461119994819515	0.7850858738132823	-0.30674568094419574
322	358	6041-0006	P.6041	20.87772572	52	148	84	1	40	1	1	1	0	0	1	36	0	1	0	1	0	0	-0.18700373795543687	0.06223136235909468	-0.2993092272284066	-0.001211555592664783	-0.036550990548645156	-0.20302464008419618	-0.5224170589085144	-0.7844296567277625	0.0051048329445604395	0.2541519300157583	1.046205412482553	0.8210591229720376	0.06125504253777799	-0.15092261538561788	-0.2260498117177201	0.7361037325436919	0.23549350080925008	0.1605002373649852	0.6356117155069064	0.9312678113718985	-0.5365959478659046	-0.6225802026491637	-1.0238769424060494	1.169788753158523	0.4894832692925933	0.1897898256298525	1.0977194573538844
323	359	6041-0105	P.6041	20.87772572	52	148	84	1	40	1	1	1	0	0	1	36	0	1	0	1	0	0	0.8610403932087235	0.7197248052835916	-0.13838951832976518	0.5679893344450968	0.08706979176471553	0.22393311075104302	-0.7986187731716703	-0.6061514364027135	0.11407091794136236	0.47395955628072295	0.007374255407585997	0.33009045246164326	0.02708677633322889	-0.7194885802581653	-0.9849729548623234	-0.5978137991859085	-0.8773352215833591	-0.15976402100101	-0.2175937275557595	0.03025867409955189	-0.7638638302975869	-0.5194712483601754	0.14959314027913898	0.8320976557769135	1.0841201415856103	0.8822048773887199	0.9566966180161756
324	360	6041-1205	P.6041	20.87772572	52	148	84	1	40	1	1	1	0	0	1	36	0	1	0	1	0	0	-1.2588729332096087	-0.6945744405544919	-2.44906930519925	-2.392353703607559	-1.3029563495139986	-1.1465653175898567	-0.6675211702333199	-0.5116260695084782	-1.587554890573291	-1.585300094264159	-0.8056860774522279	-1.2771144419607596	-1.1648646096954873	-1.4760252241771348	-0.34359780355936625	0.006872594473060873	0.8773944196386401	1.4843381017011763	1.1813715956905195	0.7677099012801387	0.5089052746393427	0.9913535573798241	-1.5137462496315237	-0.5579536271702118	-0.4101951053428346	-1.0704799843060289	1.2172378514841815
325	361	6042-0005	P.6042	30.83289383	31	119	82	0	45	0	1	0	0	0	1	22	1	0	1	1	1	1	-0.9739107765887691	-1.2394438575100983	0.005387069242555625	0.13911333505075196	-1.0852158461790569	-1.2283087732104139	-0.5892928300360103	-0.6962433783390741	1.2130787920265327	1.0797303264092004	1.0695404579281416	1.125777434909567	0.8115433937790278	0.75359417708694	1.1582064546426354	0.834274618458526	0.9461864014509823	-0.2997869043311168	0.38789199645848776	-0.34232639656774116	-0.2016373321266556	-0.79675951269069	0.7989332450151594	0.24220560634833585	-0.4452289176227045	0.5702918578086316	0.9339152730366836
326	362	6042-0105	P.6042	30.83289383	31	119	82	0	45	0	1	0	0	0	1	22	1	0	1	1	1	1	-0.07019309307988593	-0.49749294196445243	0.6530540269808952	1.1665200862855227	-0.20681576372314192	-0.6551643278880014	0.2643204511522484	-0.3927283176298738	1.3852546834470487	1.4865032733861896	1.6149840217303724	1.553479349495401	0.6144340242430364	0.9050587668563312	0.7799281450351377	1.6602228750220565	-0.2527412163311061	-1.0167262974203315	-0.43253979556218297	0.8386699273394272	-0.4896354379456874	-1.0447066176009643	1.283547184380119	1.0247042501666763	-0.2947413884369203	0.8841370991650843	1.0378126692903034
327	363	6043-0005	P.6043	23.183391	50	124	76	0	45	0	0	1	0	0	1	42	1	1	0	0	0	0	-0.7852167272954056	-0.9272486139211458	-0.3275028676640287	-0.19691219149597963	-0.4095464467876582	-1.682472053225529	0.4878361788771497	0.6126895444309006	0.42536981498691845	0.1647870076417047	0.43558903944735744	0.3147518454436727	0.19731771690035893	0.34063664448413267	1.0990730242661964	1.0893666145369152	0.13571713090957185	-0.6051760858349923	-0.4788166996011459	0.3741091549707063	0.8247585381647432	0.4546050883346756	0.3937526376466494	-0.36057285966986935	-0.6432042850230668	-0.43474365558452305	-0.26136557222557055
328	364	6043-0105	P.6043	23.183391	50	124	76	0	45	0	1	1	0	0	1	42	1	1	0	0	0	0	-0.8199867604654286	-0.7600668831555852	-0.052079961539475535	-0.26586166994223615	0.2697009834296167	-1.101813697459331	0.49850435238374774	0.40119595615042086	0.24703512275954032	-0.10460386318366759	0.5825908169367733	0.23591384244128397	0.2970167539181123	0.4275491574150002	1.1401245578289034	1.6404143599622762	0.6111804816454541	-0.2785617575196302	-0.1115397388900664	1.0706012146829051	0.9111661610389744	0.45272192469896133	-0.3774269972450201	-0.14626065307585373	-1.0333544042398963	-0.8695099034490462	-0.04349853543390603
329	365	6043-1205	P.6043	23.183391	50	124	76	0	45	0	1	1	0	0	1	42	1	1	0	0	0	0	-0.18514846383116562	0.14917744381494843	-0.24827682516756447	-0.4816284153935087	0.5982279698878925	-0.10827723120653958	-0.4207907814457552	-0.6815584707183451	-0.31393352377775996	-0.6267631287000442	-0.062007865304957395	-0.3138669591089883	0.13869105130868536	-0.2325685124045113	0.4013516457762025	0.6114220425904997	0.7648210833244118	0.422982730418662	0.43341460219697936	0.49297556320888924	0.5910392287146827	0.5504620368813649	-0.7623994126661112	-0.3071255813875056	-0.581724415395167	-0.9472037609902102	0.9425528274859525
330	366	6044-0005	P.6044	21.75337848	32	136	81	0	45	1	0	0	0	1	1	13	0	1	1	1	0	0	1.17981441141836	1.1226142370399728	-0.18261816009609952	0.3643950257528046	0.5100795214468697	0.7048146658925678	-1.3999698280687245	-1.4299578248427764	-0.3560044190663678	0.12098971739361382	-0.760638967164011	-0.42171860702441544	-0.08962866706471628	-1.1373366062096515	-1.104075341296298	-1.0529701761663688	-0.3433669996032471	0.8113290749293711	0.4012624514843289	0.5273824256576447	-0.3535140549168516	0.34923301449229655	0.728936468668641	0.5897935330096994	1.320863155876077	1.1233066952211137	-0.28686500646810487
331	367	6044-0105	P.6044	21.75337848	32	136	81	0	45	1	1	0	0	1	1	13	0	1	1	1	0	0	0.45518953983418503	0.473246014267831	-0.26045857189209737	0.27918951778300305	-0.07025228511809058	-0.0023510217773899515	-0.09477676919624334	-0.4152180486210171	0.04413766982997696	0.4650874632121026	0.14928462985247543	0.28934350952184223	-0.1240903302862244	-0.5338471680856802	-0.9795331262028478	-0.16605616934885858	-0.6053368936135375	0.44075059052612403	0.3932660769854301	0.8388601728801626	-1.0878518327573694	-0.7746524432637826	0.44740099694977314	1.014527799197875	0.9029107856616417	1.0309663987907456	-0.2306805944057263
332	368	6044-1205	P.6044	21.75337848	32	136	81	0	45	1	1	0	0	1	1	13	0	1	1	1	0	0	0.42717440344044205	0.3033875277464629	0.10899962847333021	0.44888551957054607	0.1979858264098395	0.06613708548708119	-0.046549838637657465	-0.1807802250324801	0.24276993889647297	0.6626950669597305	0.27857610626851137	0.5066392335931804	-0.2670501753015808	-0.17355542400373952	-0.3864708399729768	-0.10418871685727639	-0.5709375334563478	-0.09046396580885174	0.06561891397236765	-0.04087438908350231	-0.9102653023789462	-0.8597675134092496	0.324506022613717	0.6103903941669848	0.42084145887248453	0.7179917265353513	0.8903598720370629
333	369	6045-0005	P.6045	24.41927902	43	116	77	0	45	1	0	1	0	0	1	11	0	1	1	1	1	1	-0.47763702566574084	-0.5281008896606312	0.7109420887125804	0.1355346593833328	0.8289081842192274	0.04285615416494914	0.6756282834245684	0.15946224903985307	0.1570189058970548	-0.7391855276982058	0.12125145143884726	-0.3282356987272035	-0.023033385982090333	0.9849186773049073	2.1309431135650443	1.7996858160265459	0.9661198193829549	-0.7932699333354304	-0.4958616249800439	0.18150556391728634	1.8284758275819506	0.9837642611983137	-0.35595830536985845	-2.183408140863039	-2.3360101359672916	-2.4914659241062944	1.2985782436449607
334	370	6045-0105	P.6045	24.41927902	43	116	77	0	45	1	1	1	0	0	1	11	0	1	1	1	1	1	-1.2453249855952608	-1.152247208713252	-0.056656434039223935	-0.17700037197272459	-0.39377206922977	-1.007319811919635	1.9800113016921739	1.8959919407766963	0.07003577135375696	-0.2434589087432968	0.4439231616270828	0.188755939410063	0.027421605374792737	0.6421160588703195	0.6172871774432698	1.323391189599147	1.3099489101889932	0.23576452867057174	0.6080688629703749	0.7532604935063931	0.47807934036555616	0.04450326313022979	-0.9950344735647035	-0.22755644672645603	-1.0849577385032252	-1.3952137538167713	-0.07752288483369381
335	371	6045-1205	P.6045	24.41927902	43	116	77	0	45	1	1	1	0	0	1	11	0	1	1	1	1	1	-2.249063373035752	-1.1284148204638285	-2.9917131943647837	-2.9541641658901865	-2.2713678204854437	-2.104874245942632	0.34532694631683647	-0.32123763196531746	-0.8980491627914056	-1.2083550850737228	0.28453769489061453	-0.23261222325286157	-0.13038948207783638	-0.9259208364007192	0.1495871319101665	0.8824290839557192	1.025650438632399	0.7081706448472951	0.6682184662917685	1.044812316403774	0.9673440645093824	1.0466268053312135	-2.7753326611200326	0.45572122377627766	-0.08980502646090023	-1.2703737956231327	0.04397900900191092
336	372	6046-0005	P.6046	41.86851211	60	115	77	0	90	1	1	1	0	0	0	12	1	0	1	1	0	0	1.201799841168535	0.9630612820081471	0.2831830267011242	0.7520864953130569	0.4825012862826775	0.6320965960348073	-1.3488009437562083	-1.3014231641270337	-0.08461715848584894	0.2752870710127129	-0.2513870664983264	-0.06588846149277915	-0.6323906313274565	-0.5592718215643713	-0.9268579315878153	-0.6036585010144548	-0.67252630849744	0.4271700531885693	0.3475095021899142	0.014031192140949125	-1.1165454514361006	-0.8262115299951462	0.9715669128442033	0.26529484858857705	0.6581897721489858	0.7014947074444313	-0.26446971021506166
337	373	6046-0105	P.6046	41.86851211	60	115	77	0	90	1	0	1	0	0	0	12	1	0	1	1	0	0	0.1498945990912653	0.3837223212402792	-0.8574070369920777	-0.3934448553024414	-0.37770930185202184	-0.41592371435063186	-0.6063735501149852	-0.669721148565742	-0.033916142345265916	0.21788344008698418	0.48099619893420453	0.2381046404976914	0.07948776418278512	-0.5317074890078057	-0.7432655706029294	0.5921684163344655	-0.6819383427063588	0.14747133045315142	-0.031078744129587034	2.0393647233894923	-0.7563045451910257	-0.549458486940027	0.41978285919084646	1.1435130225123191	0.555399519069612	0.7298354738850469	-0.2790340644423853
338	374	6046-1205	P.6046	41.86851211	60	115	77	0	90	1	1	1	0	0	0	12	1	0	1	1	0	0	0.41378796258321193	0.6982027709127928	-1.7125962400731902	-0.7809100440758187	-1.1923161715955457	-0.47862773128996194	-1.81860902260437	-1.403576522028768	-0.8178497470928812	-0.23529545235075017	-0.41167934731349637	-0.2798680751966809	-1.0898191518434186	-2.009039515409499	-1.7964537097468192	-1.1796505762251746	-1.0796677351705724	0.8833082427594537	0.5098316511965767	0.49259974022126785	-1.3575848675856979	-0.46244745619529865	0.29734188385397886	0.9972760697624299	1.6125619587828912	1.0539765933974454	-0.21297799826368627
339	375	6047-0005	P.6047	36.31256741	55	138	81	1	40	1	1	1	0	1	1	40	1	1	0	0	0	1	-1.8247406945810458	-1.1893778283317205	-1.427203239425148	-1.602106658632377	-1.1156158287819913	-1.9825047989989242	-0.676885393560101	-0.9487770004052788	0.48290179383958837	0.00648337720278127	1.3331887668706064	0.6891243203488127	1.2072365651769592	0.2786941308022289	1.4945542917905807	1.9342726835653923	0.7420608480436304	-0.38972681036566265	-0.1484311754420206	0.6559915324644641	1.013991364004733	0.40314433052321724	-1.2058493797090446	0.40715104836922983	-0.8969449338863855	-0.40603838995307684	-0.20376433795891635
340	376	6047-0105	P.6047	36.31256741	55	138	81	1	40	1	1	1	0	1	1	40	1	1	0	0	0	1	-2.0889314644141543	-1.0433516177928335	-2.4284521472316998	-2.5685099904133253	-1.6519659102438802	-1.882516664244178	-0.17079651177226618	-0.6513966018711344	-0.6073827735414221	-1.005044884661485	-0.17720143862128607	-0.6148280585642446	0.38060364422651016	-0.5723791272907384	0.160563331642284	0.31167991478887686	1.3569616598127077	0.9500344211935186	0.8863363381204088	0.36411850880186536	0.7886952077703935	0.9081481961944556	-1.9060344531176785	-0.20144667105867037	-0.24135322774921603	-0.9767277697135692	-0.20922451126176955
341	377	6047-1205	P.6047	36.31256741	55	138	81	1	40	1	1	1	0	1	1	40	1	1	0	0	0	1	-1.6130913109874934	-0.6093739354131275	-3.2886390055640957	-3.376473957357124	-1.801080664030042	-1.5667147317963044	-0.4354468930754765	-0.10109430597560448	-1.953760896624954	-2.0662344456628388	-1.3207141616829083	-1.6491858921055098	-1.6642118832928805	-1.803563651431128	-0.45394235359411894	-0.9957971654422344	1.6527380045217241	1.9331221092233133	1.6048621996807373	-0.1499813046639357	0.7607363084984449	1.3608213517323386	-2.8779535875126014	-0.8201724132184371	-0.11389567023009256	-1.8175425399984557	0.7733926698815022
342	378	6049-0005	P.6049	25.45224623	33	119	77	0	45	1	1	1	0	0	1	28	0	1	0	1	0	0	-0.3544656466515711	-0.5194564598485888	-0.15583190863051555	0.6950822370970575	-0.6354878007902154	-1.1728685610783194	0.0723895841674147	0.07563487264904961	0.8556825087425112	1.2560248600788506	1.6283005030100315	1.5674194210292898	0.08628235988177671	0.2309092353544145	-0.2686438304838543	1.4068344732315308	-0.9768605507938208	-0.6197930498456219	-0.3340337989474828	1.5208499842059948	-1.1379514606198258	-1.3754558520452325	0.34456835169381217	2.1307974089944697	0.47074408209754476	1.1218298810185452	-0.027485528672096388
343	379	6049-0105	P.6049	25.45224623	33	119	77	0	45	1	1	1	0	0	1	28	0	1	0	1	0	0	-1.8577886735360067	-1.3935651881867135	-1.869293916996722	-1.2332555995194858	-2.025044182692094	-2.408637131126853	0.6229093894776031	0.3777655630775461	0.26699269130067654	0.5417456611919709	1.2704123583541889	0.9970888647043017	0.29631907424100734	-0.08219789521986533	-0.25372627292388295	1.2866800445682947	-0.009837315557122977	0.01904055895547654	0.41846861282093345	1.164298351951219	-0.937443581374728	-1.277085298458673	-1.3642286961367522	1.5804259495303732	0.20969869451845238	0.3139021477903727	0.7525320374184286
344	380	6049-1206	P.6049	25.45224623	33	119	77	0	45	1	1	1	0	0	1	28	0	1	0	1	0	0	0.1178096752370901	0.4399839513158646	-0.7187333539750158	-0.41754048400817567	0.060196407982036265	0.04892471492653644	-0.7117906825232573	-1.415188665507478	-0.6919024137996241	-0.15883464185575166	0.3544270824046151	0.24093652675128444	-1.1395310650331951	-0.8826497470161927	-0.7076399903680177	0.5213586404770627	-0.2923804545654926	0.4974711458594489	0.38593701229144234	1.506252868551439	-0.2218583453219017	-0.00603161091865473	-1.0103963371102798	1.4626175048394314	0.806036249731608	0.2343669200912866	-0.0184670892545484
345	381	6050-0005	P.6050	32.38835543	57	112	74	0	45	0	1	1	0	0	0	16	0	0	0	1	0	0	-0.9622275570916854	-1.203322617495276	-0.8746741804549582	-0.590623840605304	-1.505206078344314	-1.991287615594948	0.6799597937437446	0.7459463956383788	0.9636086934400744	0.8292916785390205	0.9385647740586773	0.856066868966173	1.078088613751104	0.21089844907414895	-0.15053710470643336	0.507320144098658	-0.45599107935688243	-0.4522580415917213	0.017131040203595602	-0.02239638869630603	-1.41715799701055	-1.7207030143914284	0.40662292460170024	0.417298568867871	-0.162637478632374	0.7314101926979928	-0.2673996291695882
346	382	6050-0105	P.6050	32.38835543	57	112	74	0	45	0	0	1	0	0	0	16	0	0	0	1	0	0	-1.46204611712252	-0.5535177386883134	-2.0919138713910517	-2.1821862993142567	-1.1256229503840705	-1.3431384578663346	-0.16195766033052053	-0.6012768229233115	-0.7531282815687335	-0.9439114823537033	-0.21039673860929664	-0.5660303347573998	-0.3648524458682705	-0.7770386148895272	-0.029292945470641086	0.3841247407797415	1.0807244991781548	1.200699190477614	1.0716647309032585	1.123733666034919	0.2196470206596618	0.5407329677951045	-1.5437896791705084	-0.058813011002049644	0.002328736502932887	-0.7456136412527228	-0.23085663745477075
347	383	6050-1205	P.6050	32.38835543	57	112	74	0	45	0	1	1	0	0	0	16	0	0	0	1	0	0	-1.9532602537796695	-0.8910172275618736	-4.050579636084676	-3.63693834502043	-2.740744474742761	-2.4046372562047096	-0.5829033736263086	-1.3534941182963802	-1.6239308168386908	-1.7578008192070882	-0.5914050277080815	-1.0933249668148908	-0.9141495666137371	-2.141656099341217	-0.5694568132190221	-0.07195438867967512	1.022882961036344	1.840671651193541	1.3144743614587202	1.8446641776219928	0.37441974971589925	1.1540321357817596	-2.5189487042690524	0.33931623624226703	0.3415969623787257	-0.8906460599150601	-0.1985823268032398
348	384	6051-0005	P.6051	25.40170132	45	144	91	0	45	1	1	1	0	1	1	37	1	1	0	1	0	0	-2.037744353279465	-1.4315721510822645	-2.0884030312271817	-2.0582546087452793	-1.7202570622339493	-2.4922145779042832	-0.1351701657222993	-0.30705277533087405	0.23753480921742753	0.08006489633169386	0.24885651303415554	0.20844419163941058	0.702496639027688	0.014707092833196076	0.8274277272012144	0.5768025808864944	0.7231691584429654	0.007848706830661521	0.054874917416261715	0.037797383257869674	0.812753055034767	0.631514988997978	-0.6147562069121674	-0.1285364716727947	-0.13274543197164462	0.011855029298564876	0.7300358808938715
349	385	6051-0105	P.6051	25.40170132	45	144	91	0	45	1	1	1	0	1	1	37	1	1	0	1	0	0	-0.6892218841918853	-0.33198897828026347	-0.608195913415783	-0.6190619404268544	-0.1097221867468201	-0.8072853413337425	-0.1883040071708935	-0.16417803535141576	0.07348658435276241	0.043013885794567684	-0.31287455186046326	-0.16183186261917012	0.5926607870158106	-0.029555489723273383	0.15623768886723935	-0.19926872302276044	0.7369444356976871	0.329794782697167	0.4222134428007977	-0.6643351839712877	0.2768798167391879	0.24086733557735124	-0.24808629926077055	-0.3450794203983185	0.027078722304155856	0.06862209212424357	-0.1940341091596319
350	386	6051-1205	P.6051	25.40170132	45	144	91	0	45	1	1	1	0	1	1	37	1	1	0	1	0	0	-0.015081610671026166	0.38410710994778163	-1.864304391579496	-1.3417644236303072	-1.218854198628038	-0.48320066585336435	-1.2225096288629014	-1.4133233167989272	-1.2260760341368475	-0.6638089052165473	-1.2214256630743396	-0.8908833912889896	-1.6671697062203672	-1.9421168587462254	-1.5627932867262189	-1.5484600528978925	0.01100790986781201	1.480765734119857	1.0583589566436173	0.049333941902692476	-0.3956715212861114	0.4982762339352338	-0.37952376771636903	0.18691631607244788	1.3794433995766835	0.4803991624465644	1.3900710082579828
351	387	6052-0005	P.6052	23.32899306	44	120	80	0	45	1	1	1	0	1	1	31	1	1	1	1	0	1	0.02794710520972834	0.0590876384940592	-0.16697096197003633	0.003126804395032203	0.16651238566206425	-0.32268232248497214	-0.4743226690252037	-0.49507875280288416	-0.010281985458819348	0.21181051229565012	-0.28475132665706354	0.02574775240495227	-0.42240073205301215	-0.1157887831535493	-0.018751007875700828	-0.16617001831811198	0.36937796383880506	0.28210654668534096	0.4001944470994331	-0.2198092074774397	0.3851780810212335	0.3194318343824481	0.21408106997637058	-0.24888077219693286	0.2153188057663578	0.030321309016854616	1.4951804361773218
352	388	6052-0105	P.6052	23.32899306	44	120	80	0	45	1	0	1	0	1	1	31	1	1	1	1	0	1	-0.8430742753616894	-0.48725781432180404	-0.8990620296724439	-0.9434142715005424	-0.4312549351467115	-0.8786358298652089	-0.964844665780321	-1.4345380560073466	0.4405650107600764	0.331788406499314	0.6388428133539128	0.5418120201849623	0.6279032368084534	-0.04224551876362178	0.7835166730002655	0.748271009991889	0.4505094811353432	-0.16465154980505214	0.02452101431789283	0.4205892825585502	0.5887550176469813	0.2779431807649524	-0.22953826226155918	0.38056743744632265	-0.0050359078889565525	0.3829159009295173	-0.3187040970840485
353	389	6052-1205	P.6052	23.32899306	44	120	80	0	45	1	0	1	0	1	1	31	1	1	1	1	0	1	0.5376618296250656	0.6558406864230372	-0.2810710408682205	-0.17065667118474026	0.5313924581790047	0.45839785587935616	-0.913225601833604	-1.1886890157185834	-0.7488689417112984	-0.4505970011616694	-0.9880763950783794	-0.661271024370996	-0.8102003000266803	-0.9357457831837135	-0.3244407472624867	-0.8670814275405979	0.39410470813469456	0.8401755075772649	0.5962900032774305	-0.2689798972992422	0.8959767156065701	1.2234572576208287	-0.1236943503484317	-0.5361674681105131	0.4580625101952385	-0.19911786867524145	1.2814678740462402
354	390	6056-0005	P.6056	27.39371145	44	143	87	1	40	1	0	1	0	1	1	34	1	1	0	1	0	1	-0.7408900971342371	-0.7619099695464692	0.3784344226754361	0.08776324326099623	0.016454317164849654	-0.8431910863993634	0.5933787364207705	0.22635763796844896	0.622454261551792	0.44939889379181286	0.7740271602888111	0.7454561031704762	0.4917467568883742	0.7635482334590615	1.267198972211614	0.9760602085126343	0.9299050784374234	-0.22398203881147224	0.1551891942989831	-0.0783385353519253	0.7714728858975733	0.32390243684771347	-0.023533812545244826	0.11582631225997575	-0.5064950613439361	-0.25945902452048214	-0.31338650516349326
355	391	6056-0105	P.6056	27.39371145	44	143	87	1	40	1	0	1	0	1	1	34	1	1	0	1	0	1	0.3614471763009382	0.5345269870643783	0.12444563850679362	0.04733401049851733	0.9586024726094331	0.5684630394261496	0.02901026833278316	-0.5165834123973266	-0.8178903224290155	-0.5953116363844394	-0.4643338454862343	-0.4484504445896651	-1.152704991788607	-0.4324295916513497	-0.3253528472272	-0.18421786390661254	0.925284607246094	0.9143044719119098	0.8097355124548479	0.1663737857858897	0.4270676522997943	0.7456630998413769	-0.7450700991764005	0.003168518842529833	0.0800615179696941	-0.6143113117910433	-0.11599830385958323
356	392	6056-1205	P.6056	27.39371145	44	143	87	1	40	1	1	1	0	1	1	34	1	1	0	1	0	1	-1.3968706776058382	-0.40703471396141966	-2.9741588080098027	-2.8147329547316704	-1.515800376649046	-1.5508762646837106	-0.8721965975302298	-1.3864861098472019	-1.8841226840058314	-1.9019216900058757	-0.7890762317538933	-1.1300492079361442	-1.688970857110539	-1.9542885258454268	-0.7187854886435874	-0.4087219715966968	1.1913167631259094	1.8710647577884305	1.4955353234740159	0.7657623531910812	0.553681496349503	1.2398369823623638	-2.583892694573163	0.18697231945525766	0.4160323869683419	-1.2608257474792248	1.3061778698569486
357	393	6059-0005	P.6059	39.08350963	55	142	91	1	40	1	1	1	1	1	1	25	1	0	1	1	1	1	-1.0880894047713732	-0.8569734124687209	-0.35920026417575307	-0.5799175119016967	-0.3305129026843273	-0.9409519189158729	0.13449687542779873	0.6855302697709716	0.6024825603534708	0.10173756710361422	0.5069266806465216	0.37909005024028614	1.2119043799060047	0.5195091387895833	0.9012163673851182	0.6303694647705275	0.01088830145665003	-0.8670359216200465	-0.7106020745489368	-0.6990149227462751	0.6315239864469728	0.06249768327222431	-0.2297616250851872	-0.3929686494749324	-1.0592381411637048	-0.21074246239425767	1.3357886446806282
358	394	6059-0105	P.6059	39.08350963	55	142	91	1	40	1	1	1	1	1	1	25	1	0	1	1	1	1	-0.49615443026179584	-0.12591086848034994	-0.0053870692425557415	-0.17217561030444753	0.4802128515547116	-0.13771008766275797	0.3753701695698743	0.5912589528546872	-0.2293314743609279	-0.3593329579062867	-0.14601469111926535	-0.14814243770450625	-0.13991169730612776	0.2550911119761457	0.33379566160540514	0.1328681716460316	0.6177333127609597	0.1087990468427503	0.021244646654594877	-0.5101247312950058	0.7653192671820553	0.5970257786422182	-0.8755740551768436	-0.4870389319945429	-0.6516682498872701	-0.6919555145660515	1.4789570640733596
359	395	6061-0005	P.6061	31.19509484	54	112	74	1	80	0	0	1	0	1	1	33	1	0	0	1	0	1	-1.0455328250572438	-0.9127259743317353	-0.26244854274664225	-0.7056559052186776	-0.11263093238171037	-0.7455501238132757	0.13443971549448203	-0.42752154609647747	0.22793532116389315	-0.08831390617479437	0.18917126029573877	0.13475606461619324	0.7634623184707984	0.6546233120748847	1.2601114397913795	0.5381066852167888	1.3980402294869294	-0.08204220714237251	0.14880306800589924	-0.7347310474103591	1.3771304277213197	0.8533651054468288	-0.7690952175736026	-0.762900740202415	-0.9579609387225072	-0.8102206367812218	-0.24972685951130455
360	396	6061-0105	P.6061	31.19509484	54	112	74	1	80	0	0	1	0	1	1	33	1	0	0	1	0	1	-0.753023063739043	-0.6922772967527386	-0.4947964339309387	-0.8186032136949286	-0.4779922293535465	-0.682963197574649	0.31986944507871484	0.28566739796659146	0.2612753877608939	0.02921733887407588	0.17326648910098258	0.15708486224847001	0.3405095866500538	0.2706156047477227	0.7879102789046057	0.1724468925471514	0.836233586709407	-0.10816207240115949	0.14043750932279617	-1.022643442038887	0.4132483465456067	0.001357677432587956	-0.2598180015204687	-0.518103024328905	-0.561649448312974	-0.29853024411104	1.0229698831672418
361	397	6061-1205	P.6061	31.19509484	55	112	74	1	80	0	0	1	0	1	1	34	1	0	0	1	0	1	0.6115531619798356	0.7035006354433672	0.30924769636007593	0.33313356267547894	1.4010268000381654	0.6471337185785977	-1.1804468606981993	-0.9765836707517535	-0.5521307669454927	-0.2678640282921601	-0.899409071908487	-0.46192622551830936	-0.4632654306836696	-0.5289144794079139	-0.15207814388583288	-0.8631277417042112	1.4149416678737194	1.0159538999142574	1.0838610159732078	-0.43796577852855056	0.6137005235709525	0.7639936982257508	-0.6879726702069392	-0.31592962671038066	0.11220553160873052	-0.35881249257293873	-0.24455335185788754
362	398	6063-0005	P.6063	32.02836798	35	151	75	1	40	1	1	1	0	0	1	20	0	1	1	1	0	1	-0.4673497539737629	-0.10853487723497598	-0.30331858476860757	-0.07663434274286446	0.19526568195242952	-0.692030422011855	-0.4050651397639496	-0.25352691741012207	0.011500778871061315	0.10638254635034267	0.17279734077357753	0.09191006202729135	-0.2889259739912118	0.117698161501775	0.3797689735341168	0.5517386755779039	-0.5301441220739472	-0.5418468818491955	-0.9017629483991931	0.4359048150942648	0.11677074883977949	0.14587989715381894	0.23893887996622792	0.032101281307600336	-0.4642579605615881	-0.16114356671966287	-0.11479445456688406
363	399	6063-0105	P.6063	32.02836798	35	151	75	1	40	1	1	1	0	0	1	20	0	1	1	1	0	1	-1.2753410001272125	-0.6625153428369212	-1.556015534932202	-1.1958974408219791	-1.1690979344780439	-1.6891632115202477	0.2718515040537313	0.29679977036289684	-0.1717665868131756	-0.02649436381256139	0.014227675602846013	0.01342446939540621	-0.5427973926237342	-0.2664166489003478	0.08717268926264156	0.2508577725491996	-0.27560026198288295	-0.0039621844485663565	-0.19850516953961675	0.2691263069527691	-0.09130098523237543	0.05040724611243908	0.05370651313285948	0.05846065473843357	0.04759532679630624	0.05194860632364942	0.12252946886620715
364	400	6063-1205	P.6063	32.02836798	36	151	75	1	40	1	0	1	0	0	1	21	0	1	1	1	0	1	0.696208435101107	1.0360224700538534	-0.7875957808725009	-0.1485323130720091	0.042180742773639195	0.4832575399101691	-1.632065970196938	-1.675511205480225	-0.762301460983688	-0.12654090033233611	-0.20161856310915185	-0.16479905195660227	-0.981747769821102	-1.6164878980782855	-0.8266381168448586	-0.22050617986188373	-1.439329881163053	0.07137724872252132	-0.642007539546566	1.03720522933822	-0.23295924018709965	0.48473291931404267	-0.05506026369966245	1.1754132001646402	1.0288079837887452	0.746884244135768	1.7129521361203903
365	401	6071-0005	P.6071	31.17283951	41	119	83	1	40	1	1	1	1	1	1	3	0	0	1	1	0	1	-0.6959604650040994	-0.5371586489317164	0.31431273477952953	-0.10859778094649968	0.4716268463231103	-0.25226315132832894	0.44555637889089317	-0.1629145570947951	0.08311454023571299	-0.23505467359200785	-0.017827381214546863	-0.13010787247328903	0.17090325645190113	0.672042412182372	1.5388408248148675	0.7758702717248673	1.1931356076302515	-0.23835297105582778	-0.143392118568552	-0.3850659170241968	1.7283154081167413	1.2243000616200594	-0.346251530676708	-1.2281217370470834	-1.3454809724069021	-1.307465508589989	1.2683035790768948
366	402	6071-0105	P.6071	31.17283951	41	119	83	1	40	1	1	1	1	1	1	3	0	0	1	1	0	1	-0.7177563140206131	-0.40782351397175814	-0.35727917764131023	-0.5206523633207327	-0.30009795500194913	-0.660127982088841	1.4513432880810255	1.2236485428965616	0.02987405773681553	-0.018842087560814836	-0.1413910705936273	0.02465264632511136	-0.2782796300901353	0.3187026794594281	0.4219968557669791	-0.2205705044501967	0.9586219763333733	0.3345285649398685	0.45838187303034544	-0.5094505231961259	0.7773748135730654	0.596071312761062	-0.18006216810976663	-0.24757443499720558	-0.10454937250333197	-0.1793367381285294	-0.28613053251689646
367	403	6071-1205	P.6071	31.17283951	41	119	83	1	40	1	1	1	1	1	1	3	0	0	1	1	0	1	-0.10710270886544719	0.6920772121134433	-1.681342695393857	-1.5253709336292955	-0.3793628080202274	-0.09624734788952603	-1.0634070357319991	-1.7664912987204515	-1.2855956258456835	-1.2113344304752023	-1.0204692204807237	-1.0452139530302675	-1.2708567678584841	-1.6394470101823233	-0.23363443520675647	-0.799540911209507	-0.8360804904621858	0.3849288182420256	-0.6735168723608224	1.0178361892739558	1.034315011340258	1.7801494794552	-0.17731679936610018	-0.33861875633257493	0.29785019919287536	-0.3102425815908857	2.010033252772176
[truncated: 33 more columns]
