# Supplementary material for: Transcriptomic profiling and machine learning uncover gene signatures of psoriasis endotypes and disease severity
Source: Commun Med (Lond). 2026 Jan 21;6:65. doi: 10.1038/s43856-025-01325-4 (PMC12852803; doi:10.1038/s43856-025-01325-4)
Supplement: Supplementary file 18 — Supplementary Data 15 [file 43856_2025_1325_MOESM18_ESM.csv]

	Unnamed: 0	Sample_id	Patient_ID	BMI	Age	Systollic	Diastollic	Drug	Dose_drug	Gender	Morning_or_Afternoon	Biologic_Naive	Psoriatic_Arthritis	Cw6	Early_onset_or_Late_onset	years_since_onset	Have_you_ever_smoked_binary	Drink_alcohol_binary	Flexural_binary	Scalp_binary	Soles_binary	Nails_binary	darkolivegreen	skyblue	darkgreen	paleturquoise	darkmagenta	saddlebrown	steelblue	violet	greenyellow	white	black	darkturquoise	salmon	turquoise	green	tan	midnightblue	darkgrey	purple	pink	cyan	lightcyan	magenta	royalblue	darkred	red	darkorange
0	1	1001-0005	P.1001	37.0877744	61	130	80	1	40	0	1	1	0	0	1	51	1	1	1	1	0	1	-0.161130482	-0.108050249	0.031369062	-0.06515549	0.050831086	0.012379663	0.132784548	0.060918811	-0.076800517	-0.081323155	0.167476218	0.06308596	0.034051883	0.079384022	0.191808608	0.226509597	0.177511579	0.028153619	0.053460085	0.192722288	0.214006478	0.101929236	-0.234258038	0.043466137	-0.14517735	-0.17263363	0.049661327
1	2	1001-0105	P.1001	37.0877744	61	130	80	1	40	0	1	1	0	0	1	51	1	1	1	1	0	1	-0.074922035	-0.113285689	0.031389095	0.021176959	-0.035352289	-0.053680304	0.129943418	0.075652992	0.055749828	0.045222215	0.087755555	0.072931089	0.061147519	0.07504468	0.025611143	0.060575224	0.055123782	-0.010717859	0.048091233	0.02802215	-0.045472128	-0.086704842	-0.019850911	0.037248003	-0.01964336	0.003275393	0.02322111
2	3	1001-1205	P.1001	37.0877744	61	130	80	1	40	0	1	1	0	0	1	51	1	1	1	1	0	1	-0.075232881	-0.057026323	0.050077685	0.006398737	0.030601033	0.020989277	0.10787802	0.038062659	-0.01413531	-0.012132215	0.094690119	0.053622571	0.040167789	0.071478617	0.077371715	0.087278761	0.114708915	0.028501677	0.074593826	0.064784497	0.042733517	-0.01133053	-0.115608869	0.03260817	-0.056590843	-0.070518926	-0.045564729
3	4	1002-0005	P.1002	35.08302984	51	138	88	1	40	1	1	1	0	1	1	28	1	1	1	1	1	1	-0.020650866	-0.023732824	0.066822643	0.036922356	0.063691682	0.044790742	0.057115033	0.031973253	-0.018088562	-0.029935832	0.117259689	0.046117585	-0.009689257	0.05569974	0.026196637	0.164889822	0.085936412	0.031977314	0.09430504	0.162276443	-0.023413409	-0.061094599	-0.091888017	0.037477821	-0.074460964	-0.091963233	-0.039821061
4	5	1002-0105	P.1002	35.08302984	51	138	88	1	40	1	1	1	0	1	1	28	1	1	1	1	1	1	0.049221162	0.045764816	0.019045712	0.033999024	0.021533058	0.033737844	-0.001160552	-0.00446643	0.008729458	0.041387711	0.053515291	0.051544812	-0.011687487	-0.010853375	-0.037394752	0.037175507	-0.082540271	-0.038516232	-0.046579798	0.069747209	-0.057422408	-0.054957014	-0.007965571	0.077397077	0.046546526	0.041456544	-0.040451223
5	6	1003-0005	P.1003	37.87400581	51	153	101	1	40	1	1	1	1	0	1	41	1	1	0	1	0	1	0.046134611	0.040886184	0.0953077	0.081671514	0.113471184	0.085426501	0.024030385	-0.025003401	0.028951312	0.009229356	0.093283332	0.063149862	0.064787352	0.064267552	0.093517955	0.112842002	-0.019332674	-0.087425194	-0.097703212	0.073783821	0.076780226	0.019883908	-0.022242958	0.028099522	-0.057190143	-0.032017419	-0.051444177
6	7	1003-0105	P.1003	37.87400581	51	153	101	1	40	1	1	1	1	0	1	41	1	1	0	1	0	1	0.005453159	0.032068903	0.075871477	0.032631871	0.111990833	0.076860061	0.07582261	0.040029975	-0.042263618	-0.043691134	0.066605801	0.021795244	-0.002951013	0.053032286	0.075279049	0.089957194	0.043385713	-0.018059766	-0.008292803	0.078360729	0.073522413	0.02789227	-0.112347935	0.009923756	-0.066707795	-0.087222385	-0.04620412
7	8	1004-0005	P.1004	23.76641014	43	123	71	1	40	1	1	1	1	0	1	13	0	1	1	1	1	1	0.051880358	0.057417376	0.068529549	0.067165381	0.088545885	0.070229958	-0.057948241	-0.049860867	0.017217716	-0.020489708	0.011108541	-0.015388201	0.039106621	0.03787905	0.040651146	0.027714451	0.024246889	-0.017407637	-0.00055593	-0.004231295	0.023525996	-0.005720397	0.035267484	-0.058624872	-0.057624069	-0.030152846	0.001669786
8	9	1004-0105	P.1004	23.76641014	43	123	71	1	40	1	1	1	1	0	1	13	0	1	1	1	1	1	0.01841033	0.044992279	0.043930352	0.029979091	0.057718755	0.053859949	-0.00770713	-0.014472442	-0.007689051	-0.016538741	0.018698582	-0.004367048	0.018868982	0.030853652	0.028904792	0.02625967	0.023694106	0.001143168	0.012851309	0.012368088	0.019957033	0.005892351	-0.028182031	-0.012906593	-0.03736386	-0.031665558	-0.042479379
9	10	1004-1205	P.1004	23.76641014	44	123	71	1	40	1	1	1	1	0	1	14	0	1	1	1	1	1	0.005087124	0.023603706	0.017271203	-0.009079088	0.023823628	0.039975953	0.008312482	0.010363439	-0.033578764	-0.04696666	0.001294936	-0.033068767	-0.034084698	0.01016417	0.020973605	0.012844344	0.038778781	0.015799168	0.026727479	0.002525017	0.017691662	0.007926534	-0.044947181	-0.042217018	-0.059110873	-0.060647131	-0.052121805
10	11	1005-0005	P.1005	33.8123415	37	112	68	1	40	1	1	1	0	0	1	16	1	1	1	1	0	1	-0.037838083	-0.016531911	0.051616206	0.035532304	0.04612978	0.04603342	0.055102658	0.039362934	-0.025261085	-0.005654547	0.128528006	0.085809428	-0.005567654	0.039041629	0.050234584	0.121421242	0.061588501	-0.002914412	0.045313832	0.113408685	0.022144887	-0.030591661	-0.140837037	0.09531315	-0.032533739	-0.064028347	-0.016557194
11	12	1005-0105	P.1005	33.8123415	37	112	68	1	40	1	1	1	0	0	1	16	1	1	1	1	0	1	0.097920627	0.079390235	0.083422951	0.10200048	0.113252695	0.102136802	-0.071095808	-0.068892027	0.020768529	0.02185829	0.030801249	0.024834036	0.056985145	0.021792182	0.007994792	0.036617806	0.009575159	-0.012875195	-0.007143192	0.033274702	0.001804841	-0.002945028	0.010671816	0.019977452	-0.002648449	0.00069358	0.026603328
12	13	1006-0005	P.1006	27.44454504	43	97	68	0	90	1	1	0	0	0	1	43	1	1	1	1	1	1	-0.037119703	-0.05331315	0.023888092	0.022270265	-0.037537633	-0.042156804	0.010151955	-0.01441637	0.078899094	0.067806013	0.131530598	0.12225296	0.025219215	0.062455814	0.097297851	0.103310663	0.016351253	-0.073071522	-0.037964557	0.035748056	0.020596576	-0.039642726	0.016370226	0.05152879	-0.015644466	0.018390232	0.00902307
13	14	1006-0105	P.1006	27.44454504	43	97	68	0	90	1	1	0	0	0	1	43	1	1	1	1	1	1	7.23e-05	0.013208855	0.077903993	0.034812659	0.103142379	0.086106614	0.007593762	0.004481476	-0.039694012	-0.022997352	0.078456503	0.041096857	-0.022988306	0.054322026	0.087736003	0.098311705	0.113392197	0.021915671	0.064933159	0.087885838	0.091514975	0.033903114	-0.125827602	0.023165654	-0.066636382	-0.091584378	0.015363351
14	15	1006-1205	P.1006	27.44454504	43	97	68	0	90	1	1	0	0	0	1	43	1	1	1	1	1	1	-0.104158274	0.018368736	-0.017793154	-0.110173414	0.059650296	0.06156627	0.049335218	-0.003158549	-0.181219116	-0.156019262	0.036056462	-0.055778054	-0.095843383	0.000727834	0.096679836	0.10404849	0.20924674	0.151271891	0.170526153	0.156587479	0.174026932	0.139576264	-0.258572519	0.00145237	-0.104231354	-0.194292103	-0.049691122
15	16	1008-0005	P.1008	27.09925101	60	116	64	0	45	1	1	0	0	0	1	36	1	0	0	1	1	1	0.02016986	-0.006546242	0.076878556	0.049258844	0.063734902	0.04247842	0.033811442	0.038953224	0.034960235	-0.007943482	0.006424134	-0.005496281	0.042589048	0.072555479	0.075192449	0.041299592	0.020518578	-0.055009733	-0.041372157	-0.028975668	0.058699785	-0.001803256	0.024935559	-0.082279599	-0.087738494	-0.046311329	-0.002766205
16	17	1008-0105	P.1008	27.09925101	60	116	64	0	45	1	1	0	0	0	1	36	1	0	0	1	1	1	-0.044579747	-0.046641087	-0.005571213	-0.046581638	-0.017560439	-0.010214363	0.146367883	0.172480728	-0.042480296	-0.085213281	-0.059762525	-0.09068971	-0.004949817	0.021067164	0.002405711	-0.002517579	0.024122885	-0.000779348	0.0080508	-0.043188156	-0.000455695	-0.019434777	-0.033134649	-0.116228288	-0.093341712	-0.096824485	-0.013285633
17	18	1008-1205	P.1008	27.09925101	60	116	64	0	45	1	1	0	0	0	1	36	1	0	0	1	1	1	0.017484104	0.013678088	0.035348935	0.011870335	0.038194651	0.035222388	0.046750878	0.061536637	-0.005625328	-0.034811155	-0.027389922	-0.039961926	0.00525248	0.032454469	0.01082827	-0.002485401	0.000196335	-0.0249672	-0.022932053	-0.02678371	0.003979744	-0.010421653	9.15e-05	-0.067675121	-0.058320107	-0.043295176	-0.044083697
18	19	1009-0005	P.1009	22.77318641	74	139	79	0	45	0	1	1	0	0	0	7	0	0	1	1	0	0	-0.0434667	-0.099488357	0.032665139	0.028330167	-0.038953329	-0.062112374	0.052485147	0.061770998	0.080588186	0.061278625	0.062344477	0.067597722	0.08202639	0.068140826	0.049668841	0.029222266	-0.030207127	-0.102827509	-0.087195221	-0.052332618	-0.028763629	-0.091141158	0.028450744	0.00449033	-0.021204134	0.030433029	-0.02365229
19	20	1009-0105	P.1009	22.77318641	74	139	79	0	45	0	1	1	0	0	0	7	0	0	1	1	0	0	-0.091766273	-0.097759563	0.02927665	-0.012896435	-0.016678096	-0.038856519	0.090979203	0.098560377	0.016539331	0.002026905	0.081024027	0.055059341	0.041263899	0.06525815	0.078394673	0.08030911	0.004112783	-0.073626094	-0.063095299	0.022888234	0.035097708	-0.039236617	-0.073190628	0.002295009	-0.074876999	-0.055130078	-0.044943291
20	21	1013-0005	P.1013	30.11937557	48	150	100	1	40	1	1	1	1	0	1	27	1	1	0	0	0	1	-0.049101354	-0.011313772	0.051379402	-0.009407718	0.078536808	0.04662188	0.081448459	0.067605206	-0.072017209	-0.093696915	0.023323728	-0.03311056	-0.035504382	0.040958474	0.069179296	0.077723263	0.070052092	0.008996532	0.027753488	0.058275615	0.069046815	0.025355863	-0.121628512	-0.059293525	-0.107447088	-0.145716316	-0.001597905
21	22	1013-0105	P.1013	30.11937557	48	150	100	1	40	1	1	1	1	0	1	27	1	1	0	0	0	1	0.009259883	0.048774696	0.036590003	0.026990161	0.05979964	0.059539574	0.018656385	0.016326659	-0.039068792	-0.006899056	0.063606532	0.044184506	-0.01448188	0.00415975	0.005257447	0.048488475	0.054659677	0.035775282	0.065031376	0.063939443	0.007450762	-0.002003956	-0.103353185	0.079905951	0.010945073	-0.025644935	0.02975805
22	23	1014-0005	P.1014	25.2493372	60	153	92	0	45	1	1	1	0	1	1	28	0	1	1	1	0	1	-0.053911653	-0.061833814	0.058306364	0.032743379	0.03512039	0.008615354	0.054250003	0.017271245	0.014329513	-0.014344873	0.080927347	0.037591367	0.045642655	0.072744501	0.047374578	0.111144881	0.039988956	-0.023459384	0.015982513	0.088092781	0.01256431	-0.04236642	-0.048229639	0.006186606	-0.07494935	-0.055885525	-0.032604908
23	24	1014-0105	P.1014	25.2493372	60	153	92	0	45	1	1	1	0	1	1	28	0	1	1	1	0	1	-0.03569335	-0.071447477	0.031503527	0.038991093	-0.006748092	-0.026981699	0.020456332	0.013889007	0.054786295	0.055998076	0.053598523	0.064407076	0.076656493	0.050390762	-0.011429799	0.027317207	0.002923375	-0.026482569	0.015437249	-0.012917182	-0.063788786	-0.100326674	-0.013325271	0.049635239	0.0049706	0.033715258	-0.035586549
24	25	1014-1205	P.1014	25.2493372	60	153	92	0	45	1	1	1	0	1	1	28	0	1	1	1	0	1	0.022096058	0.005744282	0.056504722	0.05145822	0.049072498	0.037536482	-0.008005206	-0.020615459	0.009236546	0.003096677	0.029180826	0.020380105	0.002893152	0.039017027	0.011164026	0.032645694	0.018917357	-0.009762628	0.015401242	0.023129858	-0.023150385	-0.040557957	-0.011086754	0.00776804	-0.020098597	-0.019400585	-0.034709961
25	26	1015-0005	P.1015	25.84776822	30	116	66	1	40	0	1	1	1	1	1	23	1	0	1	1	1	1	-0.103607343	-0.110592173	0.090616399	0.039052471	0.029394981	-0.010959431	0.111710005	0.063699631	0.031483232	0.010156142	0.111458161	0.093371354	0.058557245	0.096925486	0.125555675	0.153379948	0.055268454	-0.062423121	-0.030974752	0.078035682	0.116315246	0.035920503	-0.156323185	0.020199801	-0.125242969	-0.125534286	-0.031847727
26	27	1015-0105	P.1015	25.84776822	30	116	66	1	40	0	1	1	1	1	1	23	1	0	1	1	1	1	-0.046734552	-0.053809386	0.072233897	0.015121949	0.082038441	0.008876304	0.09237858	0.077619084	0.003171332	-0.043935001	0.001116809	-0.01587348	0.021227668	0.077415365	0.102111532	0.068780608	0.063457818	-0.038387057	-0.031025975	-3.74E-05	0.118812953	0.062357556	-0.050960802	-0.117209547	-0.14132803	-0.137073899	-0.040313322
27	28	1015-1205	P.1015	25.84776822	31	116	66	1	40	0	1	1	1	1	1	24	1	0	1	1	1	1	-0.022659988	-0.022829552	0.10569735	0.082793207	0.110416417	0.053359732	0.01753916	-0.022127315	0.045146779	0.042581509	0.122463539	0.110255427	0.0360167	0.090277785	0.102443891	0.155258498	0.047784386	-0.054432499	-0.023038104	0.078460645	0.094577329	0.026582042	-0.081448068	0.058621062	-0.087064082	-0.056994162	-0.02597765
28	29	1016-0005	P.1016	23.828125	50	99	65	0	45	0	0	1	0	0	1	18	1	1	1	1	0	0	0.006709276	-0.007399886	0.071907388	0.07102603	0.069909489	0.032601587	0.007238083	-0.002609599	0.033848151	0.030389507	0.064739076	0.054214647	0.040260795	0.055314078	0.044587803	0.066381002	0.028078143	-0.027692843	-0.009173626	0.005462916	0.011636482	-0.02340785	-0.005926377	0.025464515	-0.036224518	-0.012483766	-0.000655268
29	30	1016-0105	P.1016	23.828125	50	99	65	0	45	0	1	1	0	0	1	18	1	1	1	1	0	0	0.040939692	0.022218742	0.073776132	0.064993723	0.102082335	0.049033544	0.012280438	0.00319787	0.027277258	0.008404807	0.023686178	0.018271252	0.043974632	0.049812612	0.058181677	0.034858324	0.029034097	-0.038042078	-0.023492215	-0.040010686	0.045123906	0.007653454	0.024164877	-0.041023958	-0.067054246	-0.045176168	-0.001726464
30	31	1016-1205	P.1016	23.828125	51	99	65	0	45	0	1	1	0	0	1	19	1	1	1	1	0	0	0.049836223	0.064127304	0.031137635	0.013159258	0.086721575	0.069479436	-0.069827775	-0.074447836	-0.060578955	-0.066673511	-0.040448115	-0.051709729	-0.073631903	-0.016718646	0.014390066	-0.012902169	0.065664523	0.047092368	0.038005748	0.005119231	0.102909756	0.114059338	-0.039499605	-0.033423714	-0.01433685	-0.073844404	-0.038794768
31	32	1021-0005	P.1021	34.08660523	51	137	95	1	40	1	1	1	1	0	1	14	0	0	1	1	1	0	-0.051303063	-0.100998613	0.055254971	0.053323206	-0.039992169	-0.065203819	0.01541669	0.004733436	0.118434318	0.11033113	0.109001843	0.112876695	0.11943467	0.081186638	0.057396256	0.077136685	-0.01406062	-0.075205447	-0.026955682	-0.014939571	-0.042035194	-0.096599547	0.074281417	0.039461043	-0.028058892	0.065099658	0.086066552
32	33	1021-0105	P.1021	34.08660523	51	137	95	1	40	1	1	1	1	0	1	14	0	0	1	1	1	0	-0.065866597	-0.09850219	0.032846046	0.028110527	-0.065116536	-0.091930529	0.096959517	0.093540347	0.078895755	0.085141663	0.04689125	0.068282248	0.048548958	0.068128938	0.007526261	0.000117447	0.001876866	-0.023592216	0.021217935	-0.079660117	-0.079266178	-0.105191202	0.043332031	0.004168071	0.006108174	0.053511343	-0.031931508
33	34	1021-1205	P.1021	34.08660523	51	137	95	1	40	1	1	1	1	0	1	14	0	0	1	1	1	0	0.07259849	0.037932189	0.037314805	0.074946465	-0.009626936	0.00980195	0.007931467	-0.023477716	0.051062771	0.093054189	0.039580749	0.059779849	0.011640115	0.014098025	-0.080061731	-0.007763317	-0.059346066	-0.001791096	0.023663297	0.031192229	-0.148817575	-0.125862285	0.109373405	0.093936807	0.093438643	0.128842392	-0.042827695
34	35	1022-0005	P.1022	24.44545043	54	134	76	1	40	1	1	1	1	0	1	20	1	0	0	1	1	1	-0.040083775	-0.059907223	0.079886074	0.043497844	0.061291009	0.014275453	0.030807123	0.032766083	0.059760367	0.027812024	0.023958277	0.024799212	0.068309361	0.090198139	0.087148236	0.03835669	0.057465043	-0.04548394	-0.01031285	-0.111115549	0.077834593	0.01761103	0.011536083	-0.085838891	-0.097494768	-0.051770009	-0.032647116
35	36	1022-0105	P.1022	24.44545043	54	134	76	1	40	1	1	1	1	0	1	20	1	0	0	1	1	1	-0.00556713	0.000604087	0.082346491	0.03368745	0.134791864	0.070105024	0.063880215	0.061365148	-0.022425681	-0.075265329	-0.06220233	-0.080817829	-0.006296139	0.066117214	0.067834793	0.000981425	0.115965176	0.024743165	0.05492765	-0.117561829	0.086511457	0.045511097	-0.051898676	-0.20335035	-0.145458355	-0.182366331	0.020362628
36	37	1022-1205	P.1022	24.44545043	54	134	76	1	40	1	1	1	1	0	1	20	1	0	0	1	1	1	-0.043919395	-0.008195624	-0.074370807	-0.080347081	-0.073803416	-0.015547997	0.092415814	0.135929019	-0.080543595	-0.071056718	-0.084248171	-0.084105274	-0.0707014	-0.04147215	-0.09060287	-0.111869107	0.087621089	0.114177437	0.135140534	-0.093135351	-0.059560726	-0.035073086	-0.121334334	-0.01938635	0.031150937	-0.063624893	0.034844204
37	38	1024-0005	P.1024	27.77427093	70	112	74	0	45	1	1	1	0	1	1	56	1	1	1	1	0	1	-0.081965818	-0.109708721	0.019732753	0.036911111	-0.091898946	-0.122695535	0.075877347	0.078267792	0.089759097	0.090908653	0.069643084	0.082498934	0.043413903	0.069396423	0.015721887	0.029077765	-0.066214761	-0.078245968	-0.044938384	-0.041603654	-0.102477615	-0.141256405	0.07535489	0.007488204	-0.01933044	0.044869506	-0.042633052
38	39	1024-0105	P.1024	27.77427093	70	112	74	0	45	1	1	1	0	1	1	56	1	1	1	1	0	1	0.025305696	-0.01375083	0.092011963	0.122895094	0.048918213	-0.013325035	0.029126458	-0.009004556	0.102613796	0.120030326	0.114807549	0.122941871	0.025379994	0.086933537	0.06764269	0.117824587	-0.0799393	-0.120867858	-0.118268655	0.062969837	-0.025544197	-0.074166286	0.119433934	0.05482765	-0.030106418	0.062075381	0.04863072
39	40	1024-1205	P.1024	27.77427093	70	112	74	0	45	1	1	1	0	1	1	56	1	1	1	1	0	1	-0.010371825	-0.039190472	0.05071164	0.049373364	0.005264202	-0.02199878	0.126209563	0.055020981	0.04903303	0.049555891	0.033466887	0.043559423	0.020291975	0.067795391	0.025944707	0.022392607	0.008372287	-0.031858083	-0.005190383	-0.034815254	-0.040100122	-0.072407393	0.036514779	-0.014241157	-0.035509712	-0.002706318	0.020616834
43	47	1027-0005	P.1027	26.953125	22	95	63	1	40	0	1	1	1	0	1	7	1	0	1	1	0	1	0.037110659	0.036870422	0.052336214	0.040179417	0.114871906	0.067045976	-0.018910916	-0.009131391	-0.035901411	-0.026183578	-0.05435413	-0.043993516	-0.048021759	0.01488431	0.01232644	-0.040820549	0.120588174	0.07492398	0.096013083	-0.081495408	0.049400889	0.04645133	-0.053842699	-0.054343054	-0.02012078	-0.061672784	-0.032248586
44	48	1027-0105	P.1027	26.953125	22	95	63	1	40	0	1	1	1	0	1	7	1	0	1	1	0	1	-0.052585757	-0.060807658	0.018145604	0.006957767	0.000702107	-0.035100349	0.049039501	0.055910957	0.028536177	0.021539434	-0.014444143	0.003518777	0.003688287	0.049940455	0.010073325	-0.046037187	0.110586334	0.043328433	0.093914702	-0.146414524	0.001765824	-0.03002987	-0.009047121	-0.050916236	-0.01875749	-0.024422961	-0.02747622
45	49	1027-1205	P.1027	26.953125	22	95	63	1	40	0	1	1	1	0	1	7	1	0	1	1	0	1	0.012191215	0.02944553	-0.053506032	-0.037917822	-0.04038468	-0.003502824	-0.043063185	-0.017907364	-0.051868209	-0.020103634	-0.051487459	-0.040001045	-0.051836526	-0.055330075	-0.07805328	-0.075736091	0.009764179	0.070376045	0.072228279	-0.019751893	-0.051456012	-0.008024196	-0.051065066	0.041115152	0.080828457	0.020839523	-0.022997274
46	50	1028-0005	P.1028	38.95429363	39	117	69	1	40	0	1	1	0	1	1	34	0	1	1	1	0	1	0.020752185	0.012634786	0.058067453	0.065223329	0.05276052	0.023463988	-0.010091384	-0.011344927	0.037885275	0.027390318	0.028082742	0.029423902	0.062411792	0.043941082	0.020010212	0.010678633	0.033309822	-0.008165107	0.0129189	-0.033295505	-0.019789578	-0.031969379	0.035169294	-0.008334883	-0.015136178	0.001548485	-0.043652812
47	51	1028-0105	P.1028	38.95429363	39	117	69	1	40	0	1	1	0	1	1	34	0	1	1	1	0	1	0.043489572	0.065566793	0.004970812	0.008755246	0.049168108	0.056305861	0.01339201	0.02947553	-0.068296553	-0.060684136	-0.070886689	-0.067808998	-0.059945431	-0.032941092	-0.066706081	-0.087246314	0.093897812	0.117522691	0.133127753	-0.055945735	-0.042347855	-0.001607477	-0.070230992	-0.022948444	0.032981638	-0.048741583	0.037123133
48	52	1028-1205	P.1028	38.95429363	39	117	69	1	40	0	1	1	0	1	1	34	0	1	1	1	0	1	-0.013418131	0.022612584	-0.076858653	-0.060586246	-0.059064811	-0.005793902	-0.008626635	0.021410761	-0.078334582	-0.06984681	-0.081238064	-0.080079858	-0.075763683	-0.069978611	-0.093149209	-0.103185931	0.058255433	0.101076895	0.103540032	-0.049625476	-0.050451871	-0.00337782	-0.054706335	-0.01895971	0.039826818	-0.021721283	0.036344802
49	53	1029-0005	P.1029	36.49376417	62	149	87	0	90	1	1	0	1	1	1	44	0	1	0	1	0	1	0.008264345	-0.014851173	0.077073908	0.065504065	0.069617856	0.041036878	-0.008654263	-0.003668699	0.070399923	0.052245731	0.046600805	0.049515719	0.048684961	0.0815714	0.069764853	0.031016273	0.026193293	-0.048855653	-0.020602089	-0.098754233	0.013868963	-0.031831558	0.071289316	-0.035366592	-0.065260785	0.005383092	-0.02650344
50	54	1029-0105	P.1029	36.49376417	62	149	87	0	90	1	1	0	1	1	1	44	0	1	0	1	0	1	0.038506849	0.012509804	0.087258636	0.087279237	0.103021493	0.064657278	0.009779014	0.004589776	0.064590285	0.040997185	0.026929307	0.028833176	0.081237743	0.06970952	0.061427401	0.02583064	-0.001842326	-0.072729334	-0.068883618	-0.064960727	0.038112052	-0.00075135	0.088629336	-0.050568255	-0.059103504	0.013948901	0.011603815
51	55	1029-1205	P.1029	36.49376417	62	149	87	0	90	1	1	0	1	1	1	44	0	1	0	1	0	1	0.039737522	0.02375183	0.071596853	0.056467368	0.07283894	0.050363165	-0.006857303	0.00983415	0.038479213	0.020034241	0.013378054	0.016605713	0.033884741	0.051463069	0.052746903	0.018462462	-0.014259698	-0.054064239	-0.062884365	-0.033892468	0.039201335	0.013303048	0.074861884	-0.054958988	-0.047710415	-0.006988998	-0.042204116
52	56	1032-0005	P.1032	27.47170713	30	142	79	1	40	1	1	0	0	1	1	16	0	1	1	1	0	0	-0.060122995	-0.089775697	0.077342972	0.042469184	0.035473689	-0.003324944	0.131571077	0.053601807	0.059304527	0.030374213	0.032157236	0.039606598	0.048043939	0.099038535	0.083320291	0.056166136	0.054626408	-0.05808545	-0.023940382	-0.071557626	0.064173899	-0.002749053	0.013910301	-0.075581163	-0.096503446	-0.044224086	0.048555537
53	57	1032-0105	P.1032	27.47170713	30	142	79	1	40	1	1	0	0	1	1	16	0	1	1	1	0	0	-0.010773077	-0.018556387	0.058813786	0.033053055	0.078653799	0.031340145	0.037770012	0.023771278	0.004532816	-0.019479309	-0.032963511	-0.026137247	0.045840927	0.050983318	0.019021163	-0.016618799	0.081181956	0.014953381	0.03327001	-0.094104969	0.038950846	0.011003858	-0.032963908	-0.075923431	-0.063279507	-0.068857464	-0.035115017
54	58	1032-1205	P.1032	27.47170713	31	142	79	1	40	1	1	0	0	1	1	17	0	1	1	1	0	0	-0.034630401	-0.000235279	0.017480039	-0.020761478	0.052960362	0.023975756	0.019339182	-0.011411005	-0.044836884	-0.063736225	-0.07633268	-0.075829299	-0.014200733	0.026038861	-0.000264195	-0.063638019	0.169772192	0.109842795	0.132958689	-0.122997503	0.0168569	0.018567282	-0.070770782	-0.117796182	-0.049435058	-0.103729347	-0.023245064
55	62	124003-0005	P.124003	29.00059488	52	168	108	1	40	0	1	1	1	1	1	51	1	0	0	1	0	0	0.044698178	-0.048908539	0.128603834	0.148653345	0.052242018	0.027807581	-0.027661882	-0.020504849	0.118042705	0.130252924	0.117251427	0.122090054	0.080683428	0.086868495	0.074411561	0.101125757	-0.065677941	-0.130480591	-0.104409028	0.028723254	-0.017849604	-0.083349226	0.110084665	0.042897234	-0.045348782	0.064757963	-0.003551198
56	63	124003-0105	P.124003	29.00059488	52	168	108	1	40	0	1	1	1	1	1	51	1	0	0	1	0	0	0.085455752	0.027750859	0.091959344	0.114507725	0.078862597	0.057998673	-0.045666451	-0.049460606	0.064944636	0.072316791	0.072030411	0.067645303	0.064407212	0.042914534	0.028205432	0.059825523	-0.047318704	-0.063336052	-0.047164789	0.030628268	-0.047606949	-0.078542014	0.079657457	0.039903578	-0.015018778	0.040493223	0.005558646
57	64	124003-1205	P.124003	29.00059488	52	168	108	1	40	0	1	1	1	1	1	51	1	0	0	1	0	0	0.073689789	0.059982491	-0.030621747	0.025416696	-0.070431636	0.016690222	-0.094195129	-0.066760669	0.009079075	0.052073255	0.038602361	0.038577538	-0.03197683	-0.055295513	-0.085027917	-0.017148114	-0.141447606	-0.025573917	-0.039416178	0.100662516	-0.132326708	-0.093596083	0.061603245	0.127646263	0.108409927	0.128610862	-0.034891253
61	68	138002-0005	P.138002	27.58854304	45	132	101	1	40	1	1	0	0	0	1	15	1	1	0	1	0	1	0.051853786	0.044619209	0.076394003	0.088355002	0.079436594	0.048045718	-0.005155522	-0.010896572	0.032655128	0.056457623	0.049610412	0.063983636	0.034878693	0.039575191	0.006007904	0.020365428	-0.028654027	-0.04070536	-0.036054895	0.005682288	-0.007460421	-0.027007994	-0.009983743	0.062825046	0.027287224	0.033355687	-0.042863694
62	69	138002-0105	P.138002	27.58854304	45	132	101	1	40	1	1	0	0	0	1	15	1	1	0	1	0	1	-0.076666465	-0.054570336	0.016306368	-0.014470958	0.015232851	-0.041035086	0.108590993	0.071609059	-0.011482928	-0.009402458	0.041416948	0.02746145	0.034841017	0.052852082	0.050316835	0.047704532	0.071884087	0.021634797	0.051920093	0.01191481	0.044174175	0.005709014	-0.080100687	0.016911032	-0.034913315	-0.041288335	-0.055263912
63	70	138002-1205	P.138002	27.58854304	45	132	101	1	40	1	1	0	0	0	1	15	1	1	0	1	0	1	0.046457353	0.047231006	-0.003501981	0.014142117	0.00369163	0.030800502	-0.069757896	-0.064339098	-0.007409686	-0.001542755	-0.017429659	-0.020311777	-0.027847901	-0.029321359	-0.030367794	-0.015886535	-0.056935865	-0.001973615	-0.038775064	0.031527759	-0.015612173	0.019596064	0.030487932	0.010472479	0.022292503	0.024820179	-0.04972913
64	71	138003-0005	P.138003	38.25136612	28	144	86	1	40	1	0	1	1	0	1	7	1	1	0	1	0	1	-0.023236812	-0.024917968	0.064856851	0.029856409	0.068125979	0.030558003	0.049617943	0.019199703	0.020311448	-0.028239079	0.012834657	-0.019643701	0.050668814	0.073319872	0.063910536	0.062575397	0.052446042	-0.022604091	-0.000208883	0.001314302	0.05540392	0.000733491	0.001957711	-0.072713414	-0.098487112	-0.059500264	0.013310333
65	72	138003-0105	P.138003	38.25136612	28	144	86	1	40	1	0	1	1	0	1	7	1	1	0	1	0	1	0.02386002	0.011595034	0.05187783	0.059530826	0.046216267	0.023573929	0.008089421	-0.011451903	0.043746347	0.055943425	0.026199181	0.043061503	0.042600081	0.040247771	-0.009842437	-0.005603681	0.006880484	-0.015593932	0.013025488	-0.043772376	-0.041956714	-0.057441046	0.012645028	0.041034844	0.022039449	0.03121139	-0.055005809
66	73	138003-1205	P.138003	38.25136612	28	144	86	1	40	1	1	1	1	0	1	7	1	1	0	1	0	1	-0.055516009	-0.011051167	-0.077076625	-0.084304094	-0.040567831	-0.070134175	-0.051559113	-0.078419015	-0.040209998	-0.050902218	-0.033628314	-0.051825482	-0.037295489	-0.038405469	0.015275309	0.014740918	0.003457549	0.029779655	-0.005355685	0.065732516	0.075611911	0.092382212	0.009573958	-0.029808095	-0.008597889	-0.020488131	-0.060478871
67	74	138004-0005	P.138004	47.83766058	33	167	101	1	40	0	1	0	1	0	1	6	0	0	1	0	0	1	0.054550585	0.00502554	0.058707105	0.079097662	0.019159848	0.021509429	0.016071736	0.019143865	0.072718315	0.081907244	0.040485414	0.066085878	0.034525995	0.043660197	-0.029643961	-0.008538919	-0.074693192	-0.08542701	-0.065859763	-0.03762274	-0.11037559	-0.117061161	0.053638366	0.042237437	0.033725724	0.067161437	0.008089476
68	75	138004-0105	P.138004	47.83766058	33	167	101	1	40	0	1	0	1	0	1	6	0	0	1	0	0	1	0.013564127	-0.00925467	0.047359809	0.053641896	0.035537483	0.002713363	0.008250732	-0.010258267	0.041949822	0.039784887	0.020888316	0.031366941	0.047832523	0.046272678	0.006977261	0.007520061	0.028624636	-0.008818199	0.024580035	-0.022577814	-0.03601464	-0.04878775	0.031215429	0.000699198	-0.001148215	0.016280622	0.03640619
69	76	138004-1205	P.138004	47.83766058	34	167	101	1	40	0	1	0	1	0	1	7	0	0	1	0	0	1	0.013269689	0.002741808	0.055743219	0.050856985	0.049372	0.030866295	0.002619621	-0.004755484	0.040685748	0.037832274	0.070503384	0.059229526	0.036181254	0.049461299	0.041312527	0.050006184	-0.002595501	-0.04654182	-0.027491978	0.015637887	-0.007974815	-0.0360252	-0.010456423	0.029166687	-0.015308274	0.00728089	-0.02411208
70	77	138005-0005	P.138005	37.10737765	48	121	82	1	40	0	1	1	1	0	1	16	0	1	1	1	0	1	-0.09602723	-0.119504294	0.028997248	0.013326084	-0.043673008	-0.09249636	0.129643839	0.070767345	0.065544953	0.066663754	0.08112209	0.079895162	0.046408953	0.082097598	0.045967549	0.082693643	-0.016581862	-0.066460988	-0.045019844	0.046546035	-0.019207249	-0.057825347	0.018788023	0.036566865	-0.043458069	0.026726689	-0.041384756
71	78	138005-0105	P.138005	37.10737765	48	121	82	1	40	0	1	1	1	0	1	16	0	1	1	1	0	1	-0.021492014	-0.030287888	0.060678564	0.040116727	0.077838272	0.00268901	0.131852368	0.087246811	0.027253121	0.033663117	0.02246136	0.033444885	-0.005090853	0.075503574	0.073024671	0.065651366	-0.015803623	-0.081734405	-0.089736309	0.033325788	0.083879046	0.046739333	0.015273256	-0.026116771	-0.065085667	-0.013643697	-0.01292922
72	79	138005-1205	P.138005	37.10737765	48	121	82	1	40	0	1	1	1	0	1	16	0	1	1	1	0	1	-0.094111258	-0.043442216	0.053233881	-0.009605814	0.081557152	0.007701493	0.131860866	0.101622779	-0.033139666	-0.051230664	0.050637308	0.015042523	-0.012763354	0.074292315	0.140471712	0.117064824	0.014057525	-0.077910455	-0.10508238	0.065985209	0.170324893	0.105315289	-0.197698998	-0.048411814	-0.163662388	-0.191943436	0.077785669
73	80	23002-0005	P.23002	46.0600907	41	122	84	1	40	0	1	1	0	0	1	25	1	1	1	1	1	1	0.046032819	0.02873688	0.056320287	0.057291682	0.057315938	0.037049192	-0.013624411	-0.003241365	0.015993335	-0.002347754	-0.014959086	-0.017257452	0.008816138	0.0245552	0.010325973	0.007583961	-0.036321913	-0.039384804	-0.05418516	0.003908597	0.000495234	-0.004219152	0.049406395	-0.051077921	-0.023268949	-0.014657826	-0.032081762
74	81	23002-0105	P.23002	46.0600907	41	122	84	1	40	0	1	1	0	0	1	25	1	1	1	1	1	1	0.051016667	0.063467842	0.058348768	0.064668517	0.071074353	0.073741428	-0.026992132	-0.027828916	0.004176648	0.025850811	0.103489426	0.078570841	0.03105135	0.010761629	0.00812714	0.080772186	-0.017998073	-0.014324836	-0.007180495	0.10487946	-0.000819893	-0.018255339	-0.062574879	0.10762856	0.027606728	0.003362093	0.027005364
75	82	23003-0005	P.23003	29.86495845	56	131	77	0	45	0	1	0	1	0	1	35	1	1	0	0	0	1	-0.035225063	-0.062400667	0.034639135	0.019766981	-0.000267462	-0.032808769	0.070360754	0.069589119	0.031798102	-0.001390377	0.030029793	0.008917523	0.021957784	0.062366961	0.024501104	0.044533557	0.021864312	-0.031776735	0.003220431	0.010184363	-0.019295708	-0.056575123	0.007957772	-0.035110813	-0.060084335	-0.029966236	-0.047878798
76	83	23003-0105	P.23003	29.86495845	56	131	77	0	45	0	1	0	1	0	1	35	1	1	0	0	0	1	-0.027741433	-0.063923562	0.085701312	0.049195466	0.062171713	0.028265429	0.07397075	0.028564087	0.028828214	-0.02372744	0.079057192	0.023324816	0.049120973	0.08601346	0.092755773	0.146372962	0.032927153	-0.060398414	-0.028683609	0.112114476	0.072472478	0.001350082	-0.007005054	-0.041237873	-0.101803807	-0.066525487	-0.032181104
77	84	23003-1205	P.23003	29.86495845	56	131	77	0	45	0	1	0	1	0	1	35	1	1	0	0	0	1	-0.058673789	0.017153037	0.0322602	-0.058038966	0.095645836	0.079499713	0.05026884	0.04436485	-0.139492083	-0.146308069	-0.002889862	-0.077497777	-0.043909099	0.021657284	0.084988374	0.07689098	0.180227771	0.099389135	0.128554994	0.086446619	0.135041238	0.092037445	-0.213577323	-0.062337505	-0.117069834	-0.189908855	-0.026253819
78	85	23005-0005	P.23005	42.86172088	23	130	81	1	40	0	1	1	0	1	1	12	0	1	1	1	0	1	-0.019262928	-0.032695413	0.061474682	0.047777675	0.053551004	0.021727764	0.009963308	0.0014613	0.012477364	0.002898765	0.032385191	0.019522575	0.012791764	0.056676917	0.02644633	0.041968275	0.040487552	-0.013519903	0.032893153	0.011361982	-0.021868543	-0.065316479	-0.035399468	-0.015927911	-0.050380397	-0.037623999	-0.029838232
79	86	23005-0105	P.23005	42.86172088	23	130	81	1	40	0	1	1	0	1	1	12	0	1	1	1	0	1	-0.060279478	0.003791953	0.051924353	-0.023460757	0.121722906	0.077961471	0.057234035	0.008328632	-0.107432515	-0.127604923	0.004195823	-0.069748026	-0.032715936	0.045841644	0.07555205	0.087677176	0.201293388	0.110285599	0.153130412	0.089988752	0.108687447	0.066507508	-0.162150069	-0.076100097	-0.137503527	-0.174234172	-0.005254343
80	87	23006-0005	P.23006	31.17283951	43	138	78	1	40	1	1	1	0	1	1	5	1	1	1	1	0	0	-0.064217528	-0.057352273	0.057599978	0.021485776	0.033003454	0.031907106	0.039734624	0.01436404	-0.013829838	0.002781247	0.12705314	0.082093735	0.028829913	0.057996713	0.050006295	0.097161571	0.102680585	0.035169165	0.092224844	0.093016574	0.009617869	-0.041570942	-0.138558687	0.097062305	-0.027161064	-0.046208532	0.016560309
81	88	23006-0105	P.23006	31.17283951	43	138	78	1	40	1	1	1	0	1	1	5	1	1	1	1	0	0	-0.034863403	-0.041604963	0.033171601	0.02941211	0.003170745	-0.003406774	0.042741274	0.030058583	0.025589238	0.034054774	0.053244177	0.051817181	0.03777179	0.046135866	-0.004515231	0.007909152	0.090231588	0.048906896	0.115043569	-0.019032536	-0.065651229	-0.089552656	-0.042382363	0.052515688	0.007750831	0.004218428	-0.008784164
82	89	23007-0005	P.23007	34.0784616	35	109	55	1	40	0	1	1	0	1	1	28	1	1	0	1	0	1	0.042589368	-0.007476168	0.086689687	0.10960239	0.042509073	0.031064076	-0.014597919	-0.028176282	0.093267135	0.104720102	0.108157874	0.12718612	0.029791722	0.068658769	0.03556095	0.07518166	-0.026973006	-0.089271545	-0.052155745	0.025131264	-0.036542903	-0.081104919	0.040902656	0.086431752	0.027859093	0.058842286	-0.0019411
83	90	23007-0105	P.23007	34.0784616	35	109	55	1	40	0	1	1	0	1	1	28	1	1	0	1	0	1	0.041259183	0.036229431	0.058470664	0.046267232	0.071281349	0.049553131	-0.011219898	-0.021624093	0.001957439	-0.02882534	-0.024942643	-0.039901564	0.000423289	0.036456788	0.028119785	-0.000952161	0.045943426	0.013068814	0.024033611	-0.025374722	0.027696112	0.011700662	0.028284605	-0.075060712	-0.058339949	-0.043748384	0.05269328
84	91	23007-1205	P.23007	34.0784616	35	109	55	1	40	0	0	1	0	1	1	28	1	1	0	1	0	1	0.081688227	0.068907788	0.053278469	0.063184813	0.053126906	0.071761415	-0.020646211	-0.029590517	0.017022998	0.020991091	-0.00103389	0.013097754	-0.021996329	0.011387781	-0.010950653	-0.003547994	-0.03757909	-0.023529364	-0.029078445	-0.005300569	-0.008753235	-0.007064141	0.041702608	-0.000297584	0.011528897	0.022103165	-0.039725156
85	92	23009-0005	P.23009	32.07591299	45	118	81	1	40	1	0	1	0	0	1	22	1	0	0	0	1	0	0.050714536	0.041005241	0.079212172	0.069540788	0.090188038	0.085873632	-0.003925211	0.008861735	-0.004622748	0.010619742	0.035515023	0.032014446	-0.020868682	0.033721892	0.032801615	0.044326492	-0.004929161	-0.029746552	-0.017422084	0.018902457	0.017814405	-0.005263507	-0.027444818	0.009308146	-0.013563241	-0.019985016	0.05230816
86	93	23009-0105	P.23009	32.07591299	45	118	81	1	40	1	0	1	0	0	1	22	1	0	0	0	1	0	-0.009469747	0.019629715	0.026823721	0.009147862	0.038798737	0.054577151	0.023421011	0.035258244	-0.041174734	-0.022137467	0.041786575	0.018585989	-0.022247857	0.005416625	0.000593207	0.033851022	-0.007850199	-0.003384868	0.007536718	0.04544899	-0.006637816	-0.014373981	-0.099818093	0.039595252	-0.012390816	-0.04040311	0.037606798
87	94	23011-0005	P.23011	32.45567772	21	113	72	1	40	0	1	1	0	0	1	16	0	0	1	0	0	0	-0.006318441	-0.045160013	0.094788513	0.08312117	0.054612385	0.002375913	0.005608298	-0.017097682	0.089965891	0.070475268	0.048450228	0.061265674	0.06991031	0.094633775	0.077232635	0.041240888	0.011146864	-0.070285262	-0.046247664	-0.05733909	0.020185277	-0.034531877	0.094019413	-0.036436082	-0.060965927	0.025656359	0.061848329
88	95	23011-0105	P.23011	32.45567772	21	113	72	1	40	0	1	1	0	0	1	16	0	0	1	0	0	0	-0.116040714	-0.133739957	0.044669813	0.002364881	-0.038705138	-0.073115101	0.078829286	0.056470514	0.057858881	0.023255534	0.054138909	0.047841682	0.077169768	0.086903488	0.047759496	0.051579758	0.056854052	-0.02132458	0.016914139	-0.017181404	-0.008010666	-0.058929058	-0.035452371	-0.016325857	-0.07316175	-0.03802563	0.069170582
89	96	23012-0005	P.23012	32.69054178	45	126	71	1	40	0	1	1	1	1	1	37	1	1	0	1	0	0	-0.008708682	0.022054254	0.067862324	0.004945852	0.125851837	0.090319313	0.013976701	-0.009034438	-0.070010107	-0.097823108	0.011200241	-0.049427299	0.021761603	0.041580518	0.099589285	0.088830394	0.097791709	0.020973286	0.02134298	0.073271854	0.151566353	0.102614651	-0.100158337	-0.068543892	-0.122860507	-0.141077688	0.027109189
90	97	23012-0105	P.23012	32.69054178	45	126	71	1	40	0	1	1	1	1	1	37	1	1	0	1	0	0	-0.011928679	0.001943384	0.028989605	0.00847863	0.052157912	0.013692322	-0.000364703	-0.024440738	-0.013080501	-0.003457664	0.019190485	0.01127164	0.001706174	0.028758359	0.039779093	0.022705542	0.067337865	0.025831288	0.044621515	0.001854086	0.050210472	0.030644802	-0.037731426	0.003908353	-0.01772517	-0.026303006	0.0140904
91	98	23012-1206	P.23012	32.69054178	46	126	71	1	40	0	1	1	1	1	1	38	1	1	0	1	0	0	0.012336639	0.007730894	0.061516043	0.046770265	0.085997611	0.028838423	-0.017964027	-0.042333734	0.017501815	-0.013102856	0.054321183	0.015658421	0.075974685	0.047447566	0.062440675	0.081479008	0.030870704	-0.025632858	-0.023407346	0.052851052	0.060534304	0.020890294	-0.006247919	-0.008551094	-0.05700436	-0.03845369	-0.038781872
92	99	42001-0005	P.42001	50.81109564	46	238	113	1	40	0	1	1	0	1	1	27	1	1	0	1	0	0	0.021363186	-0.03500958	0.086253671	0.118155678	0.013355997	0.008079875	0.015899055	0.002259474	0.113630048	0.130925762	0.141491519	0.138265188	0.086703776	0.078351745	0.043349047	0.092695402	-0.097592418	-0.12955967	-0.117604938	0.034837236	-0.072026353	-0.130492269	0.088633118	0.091665959	-0.021083288	0.088337916	-0.042320648
93	100	42001-0105	P.42001	50.81109564	46	238	113	1	40	0	1	1	0	1	1	27	1	1	0	1	0	0	0.043334135	-0.006399396	0.093758701	0.117822042	0.071725126	0.048351285	-0.007774875	-0.022621048	0.088805103	0.117439279	0.111299925	0.114293294	0.079907671	0.068491951	0.053823979	0.076908302	-0.045572461	-0.089686356	-0.074451265	0.019356835	-0.021090198	-0.070134965	0.05383762	0.082596173	-0.009729752	0.07212383	-0.034621075
94	101	42001-1205	P.42001	50.81109564	46	238	113	1	40	0	1	1	0	1	1	27	1	1	0	1	0	0	0.083993804	0.081241619	-0.002884342	0.047734873	0.003141024	0.059504905	-0.056928951	-0.04102536	0.006014532	0.059252612	0.053170191	0.058217945	-0.010310088	-0.043069454	-0.032864653	0.013048449	-0.14058811	-0.057401436	-0.106645462	0.097219278	-0.051902472	-0.020209225	0.040562126	0.145999203	0.094037416	0.118944139	-0.029462471
95	102	42005-0005	P.42005	45.38803786	55	148	85	1	40	1	1	1	1	0	1	20	0	0	0	1	0	0	0.069851629	0.005027428	0.123590323	0.139785465	0.122944539	0.054592118	0.037360701	0.038109863	0.093906044	0.111365866	0.11265372	0.117137095	0.074940672	0.076208981	0.073045048	0.094549573	-0.071883099	-0.11915358	-0.12188193	0.049196174	-0.005088375	-0.057304344	0.078322192	0.067043911	-0.040384682	0.057198258	-0.04677262
96	103	42005-0105	P.42005	45.38803786	55	148	85	1	40	1	1	1	1	0	1	20	0	0	0	1	0	0	0.154968838	0.112323209	0.087664303	0.113575294	0.128809683	0.124813045	0.011795771	0.022633164	0.012687154	0.054617777	0.03339394	0.048735143	0.003733667	-0.002218608	-0.011423234	0.017560139	-0.10904054	-0.070116077	-0.105556259	0.070131174	-0.014443337	-0.002398554	0.042606537	0.089336508	0.047043358	0.072020183	-0.040198933
97	104	42005-1205	P.42005	45.38803786	56	148	85	1	40	1	0	1	1	0	1	21	0	0	0	1	0	0	0.107568924	0.106517754	0.010460339	0.046544544	0.037023644	0.077994371	-0.079598427	-0.0932599	0.010535998	0.044687054	0.084322973	0.063465789	-0.007522998	-0.044953219	0.00616171	0.050427254	-0.12775449	-0.048775276	-0.103385555	0.19757848	-0.00942865	0.026141398	0.066406552	0.172157594	0.083178928	0.116026836	-0.045949726
98	105	43001-0005	P.43001	29.2184076	44	120	60	1	40	1	1	1	0	1	1	9	1	1	0	0	0	0	0.019059293	-0.001216921	0.09865389	0.068484189	0.104866843	0.067037883	0.061766629	0.040438145	0.041597592	0.00993997	0.001613022	0.001475506	0.060509112	0.075276691	0.088507455	0.033012666	0.015674482	-0.069200374	-0.063695948	-0.046855368	0.096967362	0.041607728	0.017621673	-0.100422854	-0.106471927	-0.066762232	-0.034921876
99	106	43001-0105	P.43001	29.2184076	44	120	60	1	40	1	1	1	0	1	1	9	1	1	0	0	0	0	-0.022646174	-0.022862231	-0.022893651	-0.02804551	-0.050000635	-0.005843471	0.241287941	0.229072894	0.026805531	0.012711244	0.017886849	0.007913172	0.061834401	0.025440478	0.018319512	0.013790067	-0.022654062	-0.037473757	-0.038909314	-0.045946734	-0.005325522	-0.038065328	-0.01900449	-0.004165214	-0.031632325	-0.01084567	-0.029652684
100	107	43001-1205	P.43001	29.2184076	44	120	60	1	40	1	1	1	0	1	1	9	1	1	0	0	0	0	0.069160879	0.03263296	0.051360025	0.048683055	0.04538218	0.042692488	0.063884589	0.070563029	0.031527223	0.027183739	-0.005334642	0.008951314	0.037080354	0.022273756	-3.41E-05	-0.022258327	-0.050014744	-0.045081984	-0.045030641	-0.055945027	-0.029327606	-0.041636128	0.053892338	-0.026461823	-0.007969952	0.026073157	-0.037644351
101	108	43003-0005	P.43003	36.11111111	38	125	75	1	40	1	1	1	0	0	1	15	0	0	0	1	0	0	0.03471747	-0.015718888	0.10498622	0.087590436	0.109143406	0.048296171	0.052053774	0.048527578	0.059077543	0.054913761	0.038167781	0.04526292	0.057332242	0.077634712	0.080858157	0.044450924	0.004095752	-0.082126046	-0.068798479	-0.056060654	0.059218623	0.003535378	0.040784019	-0.036377514	-0.074226046	-0.014021292	-0.04589208
102	109	43003-0105	P.43003	36.11111111	38	125	75	1	40	1	1	1	0	0	1	15	0	0	0	1	0	0	0.031674967	-0.012067515	0.100638067	0.076032545	0.102432612	0.047757072	0.09557268	0.083112023	0.052959221	0.042383795	0.027585305	0.034458194	0.059052204	0.078415773	0.074632282	0.038206882	0.01107988	-0.068190034	-0.061639092	-0.047364741	0.057679796	0.012783664	0.038588241	-0.048593809	-0.069157912	-0.022615246	-0.045417559
103	110	43003-1205	P.43003	36.11111111	39	125	75	1	40	1	1	1	0	0	1	16	0	0	0	1	0	0	0.00488322	-0.035152474	0.079832932	0.063421411	0.065697093	0.00559286	0.012140977	-0.00118187	0.075788053	0.067436147	0.078356493	0.071939016	0.069975166	0.078264317	0.100152957	0.08008433	-0.017953934	-0.095950975	-0.087285945	-0.023338176	0.05947044	-0.005456845	0.057357062	-0.00526326	-0.070349445	0.007755407	-0.032831391
104	111	43004-0005	P.43004	24.07407407	47	128	70	1	40	1	1	1	0	0	1	27	0	0	1	1	1	1	0.03260271	-0.014486032	0.087483494	0.071554665	0.058412627	0.038233322	0.028542045	0.025774277	0.077062206	0.053006661	0.035382761	0.04348493	0.080274244	0.077050006	0.071121446	0.029050206	-0.000646595	-0.071563776	-0.040170961	-0.079023848	0.011319625	-0.039605897	0.061245966	-0.067394247	-0.070716345	-0.011520097	0.096002193
105	112	43004-0105	P.43004	24.07407407	47	128	70	1	40	1	1	1	0	0	1	27	0	0	1	1	1	1	0.011599012	-0.027988064	0.082913628	0.060092829	0.068072368	0.00497725	0.015095469	0.002187962	0.089276197	0.06271638	0.059215173	0.06224171	0.076243904	0.087736499	0.10570474	0.053737949	-0.013173854	-0.098756192	-0.090724064	-0.067221926	0.052380646	-0.009961136	0.089682169	-0.060374405	-0.085527966	0.007106275	0.022952999
106	113	43004-1205	P.43004	24.07407407	48	128	70	1	40	1	1	1	0	0	1	28	0	0	1	1	1	1	0.011376597	0.021928963	-0.030730251	-0.061678797	0.023705283	0.03233284	0.005516202	0.029371746	-0.090328499	-0.118874423	-0.118490619	-0.117025473	-0.088161531	-0.041623771	-0.01424874	-0.071280127	0.015695637	0.039874029	0.021423547	-0.080398484	0.069612183	0.076853563	-0.080457817	-0.142089504	-0.045622056	-0.120634816	-0.0165799
107	114	43005-0005	P.43005	33.08128544	39	125	80	1	40	1	1	1	0	1	1	20	0	1	0	1	0	1	0.044867044	0.000105085	0.069684191	0.114641591	0.036725	-0.002353518	-0.076309366	-0.057421151	0.105870544	0.122379299	0.11536163	0.12217673	0.142008068	0.039154691	0.027758438	0.073435054	-0.103938308	-0.109138513	-0.106848901	0.02799195	-0.053215464	-0.082230087	0.076387844	0.109512516	0.030978719	0.114476613	-0.039949017
108	115	43005-0105	P.43005	33.08128544	39	125	80	1	40	1	1	1	0	1	1	20	0	1	0	1	0	1	-0.057778035	-0.070540556	0.054251157	0.05535677	0.019229903	-0.042835453	0.085043988	0.078036734	0.07265228	0.067611991	0.068808257	0.07527506	0.055390597	0.075769117	0.059320524	0.050258631	-0.038373315	-0.086656831	-0.067920129	-0.017784554	-0.011994963	-0.052239723	0.02110704	0.00526581	-0.039357072	0.01983316	-0.039108925
109	116	43005-1205	P.43005	33.08128544	40	125	80	1	40	1	1	1	0	1	1	21	0	1	0	1	0	1	0.02614402	0.041680704	-0.017014954	-0.000195094	0.014854752	0.028976864	-0.039906593	-0.044842562	-0.028714015	0.005188326	-0.021143506	-0.001619203	-0.055067309	-0.033269564	-0.052778557	-0.034038793	-0.082898463	-0.008407799	-0.032811927	0.014212108	-0.05077882	-0.022836803	-0.02155152	0.053917732	0.059158758	0.042869712	0.126078532
110	117	5002-0005	P.5002	39.32823129	35	150	98	1	40	0	0	1	0	0	1	12	1	1	0	1	0	0	0.094757199	0.042949999	0.094545709	0.125327599	0.080268337	0.052466842	-0.017785161	-0.017554851	0.077300638	0.10289935	0.064551087	0.099814847	0.028186785	0.042774942	0.020677801	0.033177463	-0.091006928	-0.11485377	-0.12935526	-0.006777011	-0.02781469	-0.051789801	0.057064972	0.059963388	0.040959113	0.066868485	0.053937018
111	118	5002-0105	P.5002	39.32823129	35	150	98	1	40	0	0	1	0	0	1	12	1	1	0	1	0	0	0.07177382	0.036140639	0.077383636	0.091926177	0.080768005	0.052941987	0.007835378	0.012636806	0.046956126	0.046382676	0.009401952	0.030299337	0.044674068	0.034139925	0.00873548	0.000203057	-0.025771027	-0.047464298	-0.048316491	-0.032133945	-0.020128967	-0.029756137	0.046996231	-0.006839705	0.003620437	0.023140741	-0.026107456
112	119	5002-1205	P.5002	39.32823129	36	150	98	1	40	0	0	1	0	0	1	13	1	1	0	1	0	0	0.057229904	0.029068733	0.063599116	0.070574943	0.058892262	0.045731948	-0.003568348	0.002190367	0.032188065	0.027374305	-0.003536665	0.009305079	0.00943442	0.032485754	0.012685308	0.008566369	-0.03184721	-0.057013339	-0.057499466	-0.009505928	-0.001878674	-0.009690078	0.050286424	-0.02762935	-0.011091032	0.01337483	-0.009634177
113	120	5003-0005	P.5003	36.53260695	69	177	96	0	45	0	0	1	0	1	1	65	1	0	0	1	0	0	-0.032610106	-0.107386527	0.029816356	0.034198327	-0.05301306	-0.066304642	0.035238571	0.029111531	0.110840358	0.094560092	0.070377408	0.093917562	0.085908204	0.072841851	0.046256939	0.01779452	-0.021058834	-0.089677015	-0.051861613	-0.066983218	-0.028813876	-0.079371255	0.061417161	0.03379114	0.004776617	0.061530356	-0.057394918
114	121	5003-0105	P.5003	36.53260695	69	177	96	0	45	0	1	1	0	1	1	65	1	0	0	1	0	0	-0.051543295	-0.103143858	0.049977257	0.017718393	-0.003194979	-0.012393771	0.049598462	0.039349321	0.045229129	-0.010909887	0.037807234	0.010459218	0.080313169	0.081618276	0.087773689	0.077173793	0.012601384	-0.073505695	-0.051884505	0.001922463	0.05176947	-0.014847011	0.016612761	-0.064777292	-0.092944008	-0.044191612	-0.001729101
115	122	5003-1205	P.5003	36.53260695	70	177	96	0	45	0	0	1	0	1	1	66	1	0	0	1	0	0	0.077593301	0.055009227	0.060719923	0.07900345	0.056505321	0.058334911	-0.015983041	-0.025727523	0.022613853	0.049647269	0.030903319	0.050985772	-0.018874078	0.016613647	-0.012237182	0.01036897	-0.048810414	-0.035274402	-0.04276662	0.00810431	-0.013602589	-0.007254382	0.019539195	0.053001072	0.033742971	0.032456082	0.015671135
116	123	5004-0005	P.5004	33.50723014	62	131	79	0	45	0	0	0	1	1	0	9	1	0	0	1	0	1	0.037129484	-0.01609966	0.084117972	0.102865399	0.030264914	0.011893031	-0.013691755	-0.023609646	0.098458669	0.094936439	0.060731351	0.087406648	0.05539042	0.069828191	0.042753435	0.022062107	-0.031049667	-0.094832475	-0.074249243	-0.051509994	-0.007602554	-0.05379843	0.072921915	0.020300923	0.012631732	0.053450304	-0.047564701
117	124	5004-0105	P.5004	33.50723014	62	131	79	0	45	0	0	0	1	1	0	9	1	0	0	1	0	1	0.017478267	-0.019503364	0.074838384	0.057781494	0.04696138	0.027835337	0.048000792	0.035345253	0.032541705	0.003317479	-0.004977519	-0.014151437	0.015538165	0.061256491	0.029053046	0.007873746	0.005618427	-0.038892238	-0.028480277	-0.036381168	0.006401064	-0.025605895	0.038413623	-0.072322515	-0.052217842	-0.025013423	-0.01564964
118	125	5004-1205	P.5004	33.50723014	63	131	79	0	45	0	0	0	1	1	0	10	1	0	0	1	0	1	0.073979994	0.055919449	0.019120988	0.050374171	0.008951809	0.031121383	0.003161506	0.004244936	0.020044501	0.048608939	-0.022980082	0.021843282	-0.032108781	-0.022567696	-0.040808561	-0.05911132	-0.036835951	-0.007013021	-0.011391625	-0.050808967	-0.035689449	-0.010848374	0.050995205	0.015818992	0.058102296	0.048728545	-0.056814032
119	126	5006-0005	P.5006	37.64925239	31	123	85	0	90	0	0	1	0	1	1	18	1	0	0	1	0	1	0.078084743	0.027522091	0.089214502	0.106647791	0.077628549	0.04834714	0.019100784	0.015187251	0.058155139	0.059547516	0.027298531	0.053313515	0.050954817	0.044808162	0.023298229	0.001518866	-0.03943469	-0.077353248	-0.067966629	-0.053126246	-0.016743365	-0.042936331	0.05566779	0.009729576	0.013037334	0.028953865	0.043817332
120	127	5006-0105	P.5006	37.64925239	31	123	85	0	90	0	0	1	0	1	1	18	1	0	0	1	0	1	0.02190475	-0.006104589	0.062453632	0.052981331	0.065736718	0.012454395	0.066350813	0.057906172	0.004853509	-0.034857883	-0.03723742	-0.044312253	-0.01222946	0.041295343	0.028986146	0.006834355	0.008347258	-0.030998678	-0.030396612	-0.023899323	0.034615144	0.010334117	0.042877435	-0.100844778	-0.062935303	-0.052576566	0.036367911
121	128	5006-1205	P.5006	37.64925239	32	123	85	0	90	0	1	1	0	1	1	19	1	0	0	1	0	1	0.06092978	0.051906049	0.04129702	0.032569982	0.068279282	0.060420894	-0.010264492	-0.004220458	-0.010564138	-0.029470842	-0.047147692	-0.047788763	-0.018159802	-0.000603831	0.010873581	-0.01900432	-0.024508326	-0.016045068	-0.046676436	-0.017829769	0.036812234	0.047341424	0.039699448	-0.069249385	-0.027920732	-0.026626256	0.060104885
122	129	5007-0005	P.5007	24.71278879	27	128	95	0	45	1	0	1	0	1	1	9	1	0	0	1	0	1	0.008741148	-0.048545405	0.055672886	0.061623763	-0.004389668	-0.005189501	0.089462062	0.060567725	0.081430809	0.071291557	0.033747461	0.056784901	0.054984415	0.069166837	0.019241915	-0.004182515	-0.022089654	-0.081304567	-0.046540267	-0.092876608	-0.060001463	-0.095035719	0.047685414	-0.006590021	-0.007457982	0.040037164	-0.036988868
123	130	5007-0105	P.5007	24.71278879	27	128	95	0	45	1	0	1	0	1	1	9	1	0	0	1	0	1	-0.012158573	-0.059704861	0.051514596	0.050082626	0.011403245	-0.014462543	0.098376273	0.061961033	0.060538261	0.047165465	0.022668684	0.041717989	0.048466479	0.069530196	0.019882794	-0.0006029	0.006032201	-0.052452446	-0.015477319	-0.074426521	-0.034676075	-0.077184748	0.026899358	-0.014307584	-0.01800444	0.018939144	-0.003189575
124	131	5007-1205	P.5007	24.71278879	27	128	95	0	45	1	1	1	0	1	1	9	1	0	0	1	0	1	0.037411896	0.031424961	0.057192075	0.043366053	0.067958499	0.0500084	-0.004221897	-0.009609404	0.005524075	-0.009867295	-0.034660328	-0.029305406	0.01353705	0.032077999	0.033221755	-0.001828362	0.018146117	-0.015265771	-0.018624225	-0.030050113	0.051802384	0.036380317	0.028020907	-0.073604652	-0.044501275	-0.026090297	-0.057206145
125	132	5008-0005	P.5008	37.46556474	42	165	104	1	40	0	1	0	1	1	1	30	1	1	1	1	0	1	-0.053476814	-0.094906306	0.047233065	0.027787725	-0.018612438	-0.041463388	0.066945629	0.057818756	0.080104332	0.043755299	0.038983549	0.048757297	0.089339548	0.081337511	0.072101554	0.023337637	0.012909756	-0.07274054	-0.043443592	-0.059670467	0.020448772	-0.037280184	0.034585429	-0.02951556	-0.045982598	0.00073534	-0.032779037
126	133	5008-0105	P.5008	37.46556474	42	165	104	1	40	0	1	0	1	1	1	30	1	1	1	1	0	1	-0.052641137	-0.073131497	0.001919795	-0.012711614	-0.028623611	-0.065568402	0.032588402	0.01617561	0.073621956	0.044602589	0.033497629	0.042397363	0.091710002	0.059956661	0.0429958	0.001899528	0.004161174	-0.055656489	-0.045135708	-0.058918362	0.002782333	-0.034762531	0.04575638	-0.002929334	-0.017153676	0.030852579	-0.051131713
127	134	5008-1205	P.5008	37.46556474	42	165	104	1	40	0	0	0	1	1	1	30	1	1	1	1	0	1	-0.02042768	-0.064161867	0.063752404	0.035409965	0.024809751	0.005353808	0.041419903	0.027141392	0.062648883	0.000580557	0.024414941	0.005238039	0.09477988	0.084608494	0.086316894	0.047722037	-0.002351548	-0.095231036	-0.090054635	-0.032090886	0.058164862	-0.00509312	0.047824441	-0.084428413	-0.084249729	-0.025150471	-0.028383427
128	135	5009-0005	P.5009	37.43509238	51	145	85	1	40	1	0	1	0	0	0	6	1	1	1	1	0	1	0.011552079	-0.042276091	0.05023439	0.053612317	0.006843253	-0.023968111	0.00367892	0.004147883	0.104444115	0.098905057	0.05081229	0.086435479	0.090910599	0.062758419	0.053456834	0.010529038	-0.054337187	-0.115155081	-0.119372489	-0.056811626	0.001912669	-0.038910895	0.069310748	0.021491448	0.019454369	0.072623047	-0.047818326
129	136	5009-0105	P.5009	37.43509238	51	145	85	1	40	1	0	1	0	0	0	6	1	1	1	1	0	1	-0.144328943	-0.165906431	-0.112825512	-0.12769665	-0.14660981	-0.218930751	0.082815178	0.063070727	0.020765024	-0.028038505	0.002323523	-0.022034033	0.071828203	0.035015462	0.054683692	0.018256144	0.045643242	-0.013232709	-0.011447243	-0.018458914	0.046663394	0.016671538	0.002466556	-0.056187008	-0.048532276	-0.021934537	-0.053789379
130	137	5009-1205	P.5009	37.43509238	51	145	85	1	40	1	1	1	0	0	0	6	1	1	1	1	0	1	0.046054296	0.008639843	0.047321518	0.064292233	0.025138175	0.004988497	0.015759795	-0.004558288	0.051593409	0.066836682	0.021916893	0.057864423	0.003297266	0.031225461	0.001932909	-0.01812289	-0.040143172	-0.044467254	-0.047425532	-0.036998417	-0.02231442	-0.031676228	0.051619122	0.030584243	0.039021982	0.054374679	-0.027754184
131	138	5010-0005	P.5010	33.30898466	61	144	87	0	90	1	0	1	1	0	1	38	1	1	0	1	0	0	0.002557561	-0.03138319	0.050736819	0.032659793	0.033852058	0.010497118	0.017270131	0.007605961	0.04179784	0.00839962	-0.008058629	-0.015720883	0.042184929	0.058575945	0.04225797	0.009212484	0.014056036	-0.053317203	-0.032867341	-0.049392349	0.016268714	-0.016801508	0.049764507	-0.081195483	-0.057255404	-0.011553541	-0.047625459
132	139	5010-0105	P.5010	33.30898466	61	144	87	0	90	1	1	1	1	0	1	38	1	1	0	1	0	0	-0.015850396	-0.046238513	0.021306419	0.043323237	-0.022142057	-0.059172378	-0.004426393	-0.017908277	0.096556268	0.091171997	0.057746925	0.081726525	0.062015365	0.05448598	0.033876631	0.001010219	-0.02123706	-0.085926805	-0.057780873	-0.065969735	-0.027854476	-0.065944402	0.070798554	0.027326975	0.023034713	0.072820642	-0.00239434
133	140	5010-1205	P.5010	33.30898466	61	144	87	0	90	1	0	1	1	0	1	38	1	1	0	1	0	0	-0.000225203	0.000669224	0.036057443	0.016186271	0.041860604	0.008788389	-0.003495058	-0.011696447	0.020265952	-0.009954385	-0.021937767	-0.028179444	0.039963307	0.040551442	0.042725078	-0.001609758	0.028676078	-0.024957093	-0.025284201	-0.035994359	0.04510466	0.026324806	0.036730121	-0.072377004	-0.048245887	-0.016387565	0.036292757
134	141	5011-0005	P.5011	29.53466672	63	127	72	0	45	0	0	0	0	1	1	44	0	1	0	1	0	0	-0.076257026	-0.114975626	0.048465383	0.008583273	-0.000105125	-0.030548007	0.16164628	0.091089564	0.05165951	0.004215205	0.0355497	0.020415929	0.071952566	0.09118443	0.091221439	0.052074585	0.015600095	-0.082168623	-0.064500166	-0.030166829	0.053343546	-0.018896422	0.000409133	-0.061098299	-0.088300272	-0.038779042	-0.029441391
135	142	5011-0105	P.5011	29.53466672	63	127	72	0	45	0	0	0	0	1	1	44	0	1	0	1	0	0	0.050535121	0.013866275	0.085465288	0.075600487	0.07792445	0.05187586	0.029780383	0.006634566	0.055943141	0.020517722	0.013973968	0.011346383	0.062349584	0.064239255	0.058316353	0.032330555	-0.058690334	-0.108845202	-0.137213886	-0.012656833	0.039645083	-0.001068148	0.058341586	-0.06457398	-0.047132652	-0.003860767	0.03746287
136	143	5011-1205	P.5011	29.53466672	63	127	72	0	45	0	0	0	0	1	1	44	0	1	0	1	0	0	0.056723058	0.052886117	-0.004967769	0.020464475	0.009323217	0.042872082	0.001378988	0.024652889	6.6e-05	0.039091004	-0.020314742	0.016477551	-0.035677071	-0.035660599	-0.050607247	-0.057131086	-0.049865857	0.001091433	-0.01506327	-0.028856733	-0.047222284	-0.021823175	0.004612039	0.048203075	0.064502538	0.055025652	-0.051327139
137	144	5012-0005	P.5012	30.32544379	47	128	78	0	45	0	1	1	0	1	0	0	1	1	0	1	0	0	0.085656553	0.058749859	0.085623469	0.080410533	0.102928642	0.079012083	-0.041834213	-0.035618765	0.037213861	0.00782748	0.016176381	0.005405782	0.057974076	0.038971832	0.06890561	0.031276342	-0.042181434	-0.083803278	-0.115260989	-0.006940951	0.068511037	0.024247623	0.04666233	-0.047390001	-0.045693519	-0.015556984	-0.040899819
138	145	5012-0105	P.5012	30.32544379	47	128	78	0	45	0	1	1	0	1	0	0	1	1	0	1	0	0	0.085327607	0.059033492	0.048760378	0.059675704	0.067518412	0.068334392	-0.010686374	-0.003740858	0.007494124	0.013826496	-0.030557015	-0.009022884	0.000941151	-0.001285389	-0.023214133	-0.042073046	-0.028968032	-0.014753015	-0.012203584	-0.039898815	-0.024666809	-0.020673478	0.035877917	-0.012025645	0.01879587	0.017754358	0.036094399
139	146	5012-1205	P.5012	30.32544379	47	128	78	0	45	0	1	1	0	1	0	0	1	1	0	1	0	0	0.043187753	0.059430186	0.003032044	-0.014250657	0.04507101	0.065655832	-0.041336592	-0.027974219	-0.042597497	-0.061497267	-0.044715103	-0.068607741	-0.034122359	-0.033767702	0.013905783	2.21e-05	-0.036075367	-0.003884652	-0.05374301	0.035179399	0.06627622	0.074699665	-0.002985971	-0.066921423	-0.038102103	-0.042243567	-0.03765147
140	150	5014-0005	P.5014	0	57	100	66	0	90	1	0	1	1	0	0	6	1	1	1	1	0	1	0.026128928	-0.044675046	0.066513542	0.079625349	0.010864027	-0.014138551	0.008042409	0.015884874	0.115980953	0.098514529	0.056713401	0.088980921	0.097765163	0.073724237	0.03704642	0.001317009	-0.029977124	-0.097318286	-0.0657663	-0.104161258	-0.03726456	-0.099785306	0.068014799	0.011964444	-0.002173503	0.06543115	0.060164045
141	151	5014-0105	P.5014	0	57	100	66	0	90	1	0	1	1	0	0	6	1	1	1	1	0	1	0.01754276	-0.021381429	0.079505536	0.068217154	0.074409183	0.0173126	-0.009911217	0.01265959	0.068595243	0.024440437	0.012854672	0.017108613	0.06077597	0.075270023	0.075227619	0.027125123	-0.018325518	-0.091979074	-0.090334724	-0.058076322	0.041998231	-0.018165687	0.060178763	-0.072063549	-0.064922744	-0.006806699	-0.051655847
142	152	5014-1205	P.5014	0	57	100	66	0	90	1	0	1	1	0	0	6	1	1	1	1	0	1	0.09155568	0.042426514	0.063785449	0.092197502	0.053305962	0.054078145	-0.022642386	0.008498588	0.055767612	0.07028796	0.015608264	0.049375184	0.028703357	0.019225178	-0.023962624	-0.031586035	-0.053715049	-0.057571899	-0.050504276	-0.062154804	-0.048552123	-0.059956028	0.045950747	0.034380943	0.042261114	0.059140194	0.031360551
143	153	5015-0005	P.5015	26.4264496	30	110	68	0	45	0	1	1	0	1	1	14	1	1	1	1	1	1	0.002295448	-0.015322862	0.080278527	0.054309975	0.089924846	0.05631606	0.02759026	0.013808399	0.022576227	-0.022730626	0.017063267	-0.012466515	0.064536356	0.06947704	0.054190274	0.066604729	0.028998771	-0.036693615	-0.016227693	0.008437761	0.036311397	-0.008517974	-3.56E-05	-0.068674625	-0.095323303	-0.06398025	0.003947838
144	154	5015-0105	P.5015	26.4264496	30	110	68	0	45	0	1	1	0	1	1	14	1	1	1	1	1	1	0.00175693	-0.042058846	0.078574684	0.060587993	0.06953912	0.042815427	0.035280711	0.02634038	0.037412467	-0.004370651	0.043755697	0.011713902	0.077650173	0.071798038	0.038982124	0.06437014	0.028928053	-0.039194691	0.001737349	0.001231571	-0.009968626	-0.058260832	0.001419039	-0.040936419	-0.081135381	-0.043513347	0.015670077
145	155	5015-1205	P.5015	26.4264496	30	110	68	0	45	0	1	1	0	1	1	14	1	1	1	1	1	1	0.015170355	0.014770119	-0.027976942	-0.017749394	-0.004836833	0.008264021	-0.015268812	0.002543908	-0.028496388	-0.016598743	-0.065461708	-0.047574133	-0.037726136	-0.035393253	-0.059275363	-0.061040773	-0.002294628	0.036817326	0.029213377	-0.036251535	-0.040212069	-0.002113358	0.012811707	-0.015516259	0.024325356	0.01133617	0.071045977
149	159	5017-0005	P.5017	39.26074883	38	135	75	0	90	1	1	1	0	0	1	20	0	0	0	0	0	0	-0.013737176	-0.023251841	0.055542089	0.038954605	0.044690916	0.012657973	0.023487173	0.006861287	0.043216162	-0.004620357	0.026904114	0.001276065	0.11701939	0.06082526	0.058937137	0.041711683	0.000980566	-0.048391224	-0.045002662	-0.016669849	0.0379897	-0.001248305	0.023021719	-0.047380677	-0.051983932	-0.021797094	-0.050655266
150	160	5017-0105	P.5017	39.26074883	38	135	75	0	90	1	0	1	0	0	1	20	0	0	0	0	0	0	-0.001133275	-0.018853384	0.05818125	0.032129351	0.066431117	0.023424227	0.04574697	0.026910458	0.019968922	-0.014507575	-0.021105145	-0.03287135	0.046953526	0.064472133	0.045862425	0.009440604	0.047526904	-0.016232692	0.003651741	-0.038015202	0.036714594	0.004761097	0.028706191	-0.086361508	-0.068395109	-0.031497587	-0.039397836
151	161	5017-1205	P.5017	39.26074883	38	135	75	0	90	1	0	1	0	0	1	20	0	0	0	0	0	0	0.019263425	0.01014864	0.045054231	0.021563941	0.049231434	0.034290603	-0.025073708	-0.031891571	0.005537708	-0.018048296	-0.046062565	-0.040984544	0.023330397	0.027440391	0.033756259	-0.009354378	0.012670215	-0.009812155	-0.023641366	-0.030950346	0.055249797	0.041038525	0.035908115	-0.080144784	-0.036569825	-0.018086017	0.091852054
152	162	5018-0005	P.5018	34.42217362	48	130	60	1	40	1	0	1	0	0	1	34	0	0	0	1	0	1	0.019064516	-0.045329137	0.049716454	0.071418258	-0.020517166	-0.027887774	0.028073471	0.037364873	0.077699236	0.079602386	0.012147259	0.056406619	0.021770893	0.041382047	-0.001301659	-0.025531798	-0.046522578	-0.079378625	-0.060502217	-0.076926933	-0.03958606	-0.06408462	0.071195229	0.010355803	0.0329622	0.054417464	0.077045455
153	163	5018-0105	P.5018	34.42217362	48	130	60	1	40	1	1	1	0	0	1	34	0	0	0	1	0	1	-0.000188725	0.001868957	0.044204222	0.027113464	0.032902598	0.034126039	0.00071184	0.001280818	-0.001238604	0.018397462	0.004586672	0.014264875	-0.012635218	0.023909317	0.013851741	-0.003431716	0.025300706	0.003135707	0.00748947	-0.012304379	0.025190724	0.012215177	-0.024242036	0.019367884	0.004584619	-0.002657278	-0.045984082
154	164	5018-1205	P.5018	34.42217362	48	130	60	1	40	1	0	1	0	0	1	34	0	0	0	1	0	1	-0.019702663	-0.002221377	-0.02285687	-0.037176323	-0.019411759	-0.011381554	-0.01176891	-0.027095873	-0.013933224	-0.046131145	-0.067924254	-0.074485327	-0.030755497	-0.000984424	-0.006808419	-0.044094252	0.016947842	0.039380945	0.022579929	-0.022401716	0.01173619	0.030418298	0.037739649	-0.078761868	-0.030315111	-0.019536837	0.028448331
155	165	5019-0005	P.5019	27.33564014	42	133	81	1	40	1	0	1	1	1	1	23	0	1	0	0	1	1	-0.027342687	-0.082228287	0.072965183	0.062059403	0.012508467	-0.001711611	0.036988561	0.010110168	0.087966456	0.035251932	0.066200185	0.049189002	0.094825693	0.084678965	0.081387693	0.072965239	-0.00543159	-0.091889816	-0.067118535	-0.013982381	0.030064094	-0.044616313	0.051257336	-0.038255938	-0.062861282	0.00012251	0.03594347
156	166	5019-0105	P.5019	27.33564014	42	133	81	1	40	1	1	1	1	1	1	23	0	1	0	0	1	1	0.02928346	-0.002745834	0.058055669	0.056593692	0.049243897	0.032414692	-0.006949914	-0.002689483	0.022885222	0.009445745	-0.021228073	-0.012485754	0.026106273	0.039311631	0.010430622	0.001342795	0.000412101	-0.021552898	-0.021184035	-0.025512872	0.007898975	-0.006459872	0.034753363	-0.040738692	-0.023191409	-0.005123782	0.017750938
157	167	5019-1205	P.5019	27.33564014	42	133	81	1	40	1	0	1	1	1	1	23	0	1	0	0	1	1	0.022316883	-0.000615496	0.032139301	0.030298855	0.032718644	0.016852083	-0.010836077	-0.001716266	0.031905019	0.026094691	-0.013360967	0.010501439	0.049103518	0.021782641	0.010995773	-0.023797888	-0.024127163	-0.040307686	-0.048490723	-0.058186625	0.004935369	-0.010174562	0.02962952	-0.007443217	0.004671484	0.018261217	0.07107089
158	168	5020-0005	P.5020	21.67125803	49	115	60	0	45	0	0	1	0	1	1	11	1	1	1	1	0	1	-0.004417556	-0.036956331	0.05294335	0.046530478	0.017018486	0.008708864	0.045535358	0.025786681	0.056331144	0.05686593	0.044918212	0.054815551	0.037935882	0.057526022	0.04176694	0.012661329	0.017304219	-0.040434782	-0.021699053	-0.046581865	0.004367449	-0.034120161	0.01829665	0.014458136	-0.012345077	0.01784737	0.001265235
159	169	5020-0105	P.5020	21.67125803	49	115	60	0	45	0	0	1	0	1	1	11	1	1	1	1	0	1	0.033148031	-0.008052224	0.037369463	0.054871536	-0.008329778	0.001253865	0.034555585	0.038678884	0.045995463	0.063758487	-0.01087064	0.03023228	0.00151973	0.024821119	-0.039351415	-0.056474553	-0.023314103	-0.031706779	-0.012637392	-0.075542263	-0.06316695	-0.067161649	0.041420452	0.013122636	0.040622452	0.049725208	0.051071203
160	170	5020-1205	P.5020	21.67125803	50	115	60	0	45	0	0	1	0	1	1	12	1	1	1	1	0	1	0.035937325	0.013938687	-0.017835904	0.003178766	-0.036600374	0.003110265	0.020060106	0.060552145	0.007894713	0.031719384	-0.040690643	-0.005299336	-0.029803224	-0.031225357	-0.067195232	-0.073215308	-0.035589021	0.001001847	5.52e-05	-0.062046449	-0.061999297	-0.03751379	0.033438741	0.013827855	0.054453668	0.04932864	-0.059195117
161	171	5021-0005	P.5021	37.98388162	44	125	70	0	90	1	1	0	1	0	1	11	0	0	1	1	0	1	-0.07694456	-0.106694384	0.034801001	0.023174495	-0.030483986	-0.039539021	0.086690058	0.057075701	0.076675156	0.070849856	0.064107623	0.085518372	0.083902612	0.080634231	0.036279576	0.020257571	0.039312906	-0.033425664	0.022127849	-0.047044704	-0.035679516	-0.091939655	-0.015188909	0.041766058	-0.003438712	0.032391923	0.009126439
162	172	5021-0105	P.5021	37.98388162	44	125	70	0	90	1	1	0	1	0	1	11	0	0	1	1	0	1	-0.051625171	-0.108065981	0.038765485	0.045792342	-0.044578183	-0.051693146	0.078322047	0.042366227	0.114565229	0.100634664	0.093652052	0.117625007	0.100181825	0.08633051	0.05957551	0.040598016	0.004657987	-0.083244297	-0.029580928	-0.052691032	-0.032955729	-0.110367031	0.029342322	0.046997252	-0.002817623	0.056255098	0.032311651
163	173	5021-1205	P.5021	37.98388162	45	125	70	0	90	1	0	0	1	0	1	12	0	0	1	1	0	1	0.005362172	-0.036798181	0.05922732	0.07145656	0.006476537	0.000833894	0.025069448	0.018816905	0.102484276	0.098416934	0.091755552	0.114056453	0.094551408	0.071882397	0.0397721	0.035606248	-0.025417156	-0.084505725	-0.052072705	-0.045478141	-0.051192608	-0.103007301	0.034083689	0.054406874	0.012586286	0.055813448	-0.041245347
164	177	5023-0005	P.5023	44.75993581	38	100	73	0	45	1	1	1	0	1	1	8	1	1	1	1	0	1	-0.068274026	-0.076477524	0.034638996	-0.008916496	0.029223344	-0.011164675	0.112123808	0.082317645	0.018599371	-0.028944019	0.014970516	-0.007266523	0.059238983	0.079947034	0.065472704	0.031499368	0.053070337	-0.022108216	0.002994289	-0.036396116	0.031218138	-0.020732533	-0.031279104	-0.056954154	-0.09486177	-0.061894437	0.044308381
165	178	5023-0105	P.5023	44.75993581	38	100	73	0	45	1	0	1	0	1	1	8	1	1	1	1	0	1	0.018901433	-0.024132184	0.043954883	0.05999362	0.022967895	0.004143772	0.047697159	0.029356378	0.067507448	0.080760856	0.01537479	0.057027967	0.042266142	0.056556867	-0.020259411	-0.032494253	-0.016602821	-0.040420814	-0.017461703	-0.091194672	-0.068845681	-0.089064377	0.034696074	0.035483269	0.032360753	0.064521569	0.019715747
166	179	5023-1205	P.5023	44.75993581	39	100	73	0	45	1	0	1	0	1	1	9	1	1	1	1	0	1	0.053642922	0.042584819	0.018671847	0.029127626	0.035014797	0.045753844	-0.002077289	0.003661797	-0.003313346	0.013258065	-0.044061696	-0.01569336	-0.006250513	-0.007239353	-0.040372998	-0.063082546	-0.001369848	0.012248952	0.011072504	-0.061780369	-0.033194508	-0.010811473	0.02103412	-0.007848791	0.021132297	0.015113397	0.038028843
167	180	5024-0005	P.5024	44.69759899	24	134	85	1	40	0	1	1	0	1	1	13	0	1	1	1	0	0	-0.042462244	-0.076317226	0.057532577	0.03341585	0.022158546	-0.030391632	0.079594086	0.039538532	0.063305673	-0.001346508	0.048251206	0.022258092	0.075562543	0.089956489	0.115422984	0.070074772	0.003061228	-0.102569952	-0.097896021	-0.01951228	0.085226235	0.009718	0.042474599	-0.080496145	-0.097896489	-0.04054163	-0.001893213
168	181	5024-0105	P.5024	44.69759899	24	134	85	1	40	0	0	1	0	1	1	13	0	1	1	1	0	0	0.00945281	-0.059108588	0.077933113	0.092488105	-0.002494646	-0.018133551	0.058119476	0.037822538	0.120117569	0.115378899	0.096139519	0.121944145	0.065344418	0.084810425	0.033103312	0.038392449	-0.061270963	-0.122080184	-0.093613743	-0.039015499	-0.040900856	-0.08809353	0.064368811	0.060447714	0.021159265	0.073140397	-0.045284405
169	182	5024-1205	P.5024	44.69759899	25	134	85	1	40	0	1	1	0	1	1	14	0	1	1	1	0	0	0.035561052	-0.002459313	0.080336002	0.063650786	0.078900986	0.030871497	0.038869953	0.025635133	0.035949561	-0.012560036	-0.025587888	-0.024067566	0.061479592	0.059896997	0.05999427	0.010488383	0.007223955	-0.049386287	-0.059566066	-0.042376437	0.058638416	0.020421905	0.048101406	-0.104090548	-0.062456259	-0.030630543	-0.050524124
170	183	5025-0005	P.5025	20.61925365	22	120	80	0	45	1	1	1	0	0	1	14	0	1	1	1	0	1	-0.006429316	-0.036465543	0.058585737	0.034674689	0.051413334	0.018597181	0.04355688	0.029493791	0.033579061	-0.021033037	-0.023071808	-0.031568072	0.062880089	0.068629786	0.056804445	0.011685308	0.026113494	-0.042142002	-0.025326033	-0.065936604	0.019761763	-0.027906304	0.030670354	-0.111332942	-0.091200029	-0.041526325	-0.041901299
171	184	5025-0105	P.5025	20.61925365	22	120	80	0	45	1	1	1	0	0	1	14	0	1	1	1	0	1	-0.008013679	-0.039329432	0.057847754	0.035034599	0.047141768	0.013530341	0.051041011	0.02498251	0.037256348	-0.014038046	-0.000836066	-0.020746572	0.064789414	0.067531812	0.042224835	0.02142818	0.030062897	-0.028071981	-0.006809501	-0.048668732	0.004366949	-0.035824951	0.031718894	-0.076360028	-0.079729259	-0.034575414	0.024028614
172	185	5025-1205	P.5025	20.61925365	23	120	80	0	45	1	1	1	0	0	1	15	0	1	1	1	0	1	0.03779404	0.010190259	0.0580592	0.051189656	0.057462928	0.034712679	0.001266096	-0.004236566	0.027590417	-0.009438942	-0.014310088	-0.021699561	0.040810756	0.042448849	0.030850425	0.001041094	0.026888761	-0.014434639	0.002991159	-0.048820441	0.008367342	-0.016751195	0.044596048	-0.074112925	-0.050696734	-0.021437686	0.005932563
176	189	5028-0005	P.5028	31.93496879	26	123	87	0	45	0	0	1	1	1	1	13	1	0	1	1	0	1	0.063079278	0.012599284	0.100489651	0.096896551	0.116574659	0.098695255	0.007977925	-0.000385932	0.046440923	0.024390069	0.067992718	0.039203781	0.078166452	0.060401952	0.064106633	0.102133391	0.051100116	-0.024933384	0.013743832	0.01693103	0.042532531	-0.016441077	-0.011663761	-0.017037495	-0.092857711	-0.061718928	0.065081804
177	190	5028-0105	P.5028	31.93496879	26	123	87	0	45	0	1	1	1	1	1	13	1	0	1	1	0	1	0.003970504	-0.060616325	0.118013176	0.105579801	0.078043846	0.055869472	0.101818871	0.050942332	0.066636062	0.056208539	0.067395141	0.06455749	0.027819516	0.093815466	0.067274128	0.098000363	0.036079785	-0.056601336	-0.008480958	0.016397112	0.030052786	-0.042411236	0.022159984	-0.031350476	-0.105110759	-0.047924872	0.060881164
178	191	5028-1205	P.5028	31.93496879	26	123	87	0	45	0	0	1	1	1	1	13	1	0	1	1	0	1	0.041577333	0.060574682	-0.002373199	0.006891126	0.033780171	0.064443305	-0.04118502	-0.055712566	-0.031784674	-0.026475999	-0.012008136	-0.029027404	-0.046823544	-0.021550416	-0.023572214	-0.005412353	0.031842342	0.044125854	0.050444176	0.043322008	0.000366808	0.015399158	-0.014254938	0.014502505	0.011486648	-0.00946169	0.050274888
179	192	5031-0005	P.5031	62.09101725	53	125	76	1	40	0	1	1	1	1	1	34	0	0	1	1	0	0	-0.039874632	-0.060121458	0.044469457	0.050021917	0.00275541	-0.049993054	-0.063281106	-0.096923164	0.103085497	0.122187515	0.123555406	0.127197416	0.068849718	0.073094393	0.074116997	0.112700042	-0.035052978	-0.080759805	-0.065133167	0.058016218	0.007399972	-0.034894148	0.078114529	0.095644344	0.000211489	0.088387599	-0.037828758
180	193	5031-0105	P.5031	62.09101725	53	125	76	1	40	0	1	1	1	1	1	34	0	0	1	1	0	0	-0.039564366	-0.067509099	0.033342869	0.027653385	-0.0232643	-0.051027621	0.05526014	0.034979156	0.075206693	0.070485021	0.045155591	0.054145446	0.056626011	0.065370917	0.022101084	0.017751097	-0.038468747	-0.064359014	-0.054012339	-0.009358411	-0.044001313	-0.068888266	0.064639573	0.012450572	-0.017180717	0.046854437	-0.026200251
181	194	5031-1206	P.5031	62.09101725	53	125	76	1	40	0	1	1	1	1	1	34	0	0	1	1	0	0	-0.019882998	-0.049102462	0.05537552	0.043460297	0.02496495	-0.013036924	0.023978935	-0.002658689	0.065290036	0.071746591	0.042176506	0.060736185	0.042509959	0.069728586	0.052493658	0.033862973	-0.003431294	-0.060244927	-0.052249705	-0.018628694	0.030634135	0.002659111	0.060646232	0.013997224	-0.009349645	0.0474236	-0.042563361
182	195	5032-0005	P.5032	29.6875	67	150	94	0	45	0	1	1	1	0	0	19	1	1	1	1	0	1	-0.032391025	-0.094209583	0.058501363	0.091137365	-0.081823094	-0.060366354	0.007539298	0.002260038	0.149157057	0.136854216	0.118427951	0.128931124	0.130408298	0.080312454	-0.011564334	0.03654132	-0.097429462	-0.101732883	-0.047851181	-0.053071818	-0.166509723	-0.2129754	0.12831305	0.056637608	-0.011666513	0.113359895	-0.041735998
183	196	5032-0105	P.5032	29.6875	67	150	94	0	45	0	1	1	1	0	0	19	1	1	1	1	0	1	-0.002765417	-0.048749154	0.072832727	0.078068659	0.017339602	0.000354566	0.082463122	0.065513801	0.084497745	0.075346117	0.0800999	0.080595467	0.056980408	0.078058181	0.027549027	0.065039682	-0.061188423	-0.101687752	-0.075636202	-0.00240146	-0.067498055	-0.114388766	0.061189665	0.010522002	-0.053048968	0.026229526	0.038195536
184	197	5032-1205	P.5032	29.6875	67	150	94	0	45	0	0	1	1	0	0	19	1	1	1	1	0	1	0.046728376	0.045718768	-0.014155314	0.000418851	-0.008445513	0.035761456	0.007808215	0.025628611	-0.009261458	-0.000900439	-0.016945327	-0.014872786	-0.012089866	-0.028476784	-0.049967915	-0.02685475	-0.077833708	-0.016933365	-0.03803594	0.029046512	-0.055188478	-0.030009474	0.039396246	0.016526673	0.037191196	0.042832494	-0.03865466
185	198	5033-0006	P.5033	22.80601728	55	144	89	0	45	0	1	0	1	1	1	51	1	1	1	1	0	1	-0.127727262	-0.141942343	-0.043564644	-0.046778024	-0.119082631	-0.194625647	0.008475997	0.015543933	0.076895675	0.040046433	0.086902691	0.071162586	0.098564993	0.052141212	0.081498067	0.096771784	0.031324976	-0.039653898	-0.006072455	0.008723876	0.039691457	-0.013309227	0.006077375	-0.001132273	-0.050859205	-0.011690136	0.077369005
186	199	5033-0105	P.5033	22.80601728	55	144	89	0	45	0	1	0	1	1	1	51	1	1	1	1	0	1	-0.038669543	-0.062979667	0.031499094	0.017753772	-0.034942037	-0.029838285	0.080117335	0.08166314	0.054796162	0.043248462	0.006615964	0.017067894	0.023003016	0.06502322	0.000537003	-0.002810694	0.037517821	-0.00424736	0.032680653	-0.053867859	-0.060819874	-0.087904804	0.047745302	-0.058266762	-0.050758437	-0.01546708	0.03796861
187	200	5033-1205	P.5033	22.80601728	55	144	89	0	45	0	0	0	1	1	1	51	1	1	1	1	0	1	0.011398211	0.021650022	-0.05021699	-0.044519991	-0.041396532	-0.003620316	0.009212207	0.008968423	-0.041274155	-0.040612346	-0.038660669	-0.049340345	-0.039432305	-0.042156193	-0.047993945	-0.039038514	-0.009766162	0.043609889	0.037943101	0.033375273	-0.039932065	-0.003980606	0.018067958	0.001318685	0.029619542	-0.000661881	-0.043038362
188	201	5034-0005	P.5034	24.57786715	23	117	80	0	45	0	1	1	0	1	1	6	0	1	1	1	0	0	0.030956718	-0.021550356	0.088973971	0.091101576	0.062692719	0.032132487	0.084656396	0.024524116	0.057458292	0.060217274	0.052353693	0.048780405	0.013077061	0.081039965	0.018770177	0.086519229	-0.022493257	-0.055377471	-0.03073043	0.057002176	-0.02190276	-0.055553574	0.044622347	0.010941609	-0.041759935	0.010102068	0.011402971
189	202	5034-0105	P.5034	24.57786715	23	117	80	0	45	0	1	1	0	1	1	6	0	1	1	1	0	0	-0.077992373	-0.109428649	0.022590987	0.009570517	-0.047850056	-0.071736446	0.129160877	0.08608349	0.051559386	0.021709712	0.029225013	0.022802855	0.04968565	0.071807268	0.005593218	0.037011121	0.031201434	-0.012479355	0.033006996	-0.027714686	-0.063524891	-0.097684153	0.009377304	-0.039294154	-0.061180724	-0.024748983	-0.030933535
190	203	5034-1205	P.5034	24.57786715	23	117	80	0	45	0	0	1	0	1	1	6	0	1	1	1	0	0	-0.003919274	-0.034585552	0.022481824	0.02777151	-0.01323023	-0.022413596	0.014663899	-0.009541001	0.041900675	0.028248105	0.007760758	0.010876798	0.036639722	0.037100887	-0.020262422	0.00380338	0.002392668	-0.001243348	0.020284722	-0.030866138	-0.072886185	-0.077478524	0.054608925	-0.018237347	-0.008583612	0.02858674	-0.041805312
191	204	5035-0005	P.5035	37.8328742	41	146	87	0	90	0	0	1	0	1	1	30	1	1	0	0	0	0	0.031453392	-0.014497778	0.055617996	0.05545911	0.032175193	0.00666378	0.05393742	0.041910532	0.05730059	0.071203542	0.047616079	0.059382261	0.041317155	0.047762524	0.008458371	0.043186815	0.003850616	-0.031101696	0.000683585	-0.030329792	-0.038561308	-0.064201854	0.039505413	0.012683596	-0.002614319	0.029782452	0.050091189
192	205	5035-0105	P.5035	37.8328742	41	146	87	0	90	0	0	1	0	1	1	30	1	1	0	0	0	0	0.010088707	-0.010020537	0.054206968	0.031360124	0.055778312	0.035654574	0.129382258	0.121437523	-0.014570634	-0.006594083	-0.04247584	-0.022268263	-0.016653679	0.043229674	-0.024765915	-0.022671811	0.069224688	0.033883851	0.066576997	-0.083092487	-0.027848817	-0.036486339	-0.053079001	-0.056436075	-0.024888308	-0.047794223	-0.027528205
193	206	5035-1205	P.5035	37.8328742	41	146	87	0	90	0	0	1	0	1	1	30	1	1	0	0	0	0	0.050060969	0.047875282	0.032715302	0.025400627	0.066759953	0.06042362	0.012229395	-0.01549205	-0.026515002	-0.005425684	-0.017695214	-0.002681461	-0.055699767	0.008614397	-0.001651359	-0.002593681	0.07170421	0.046819573	0.064465218	-0.033172227	0.054686763	0.05028066	-0.03828167	-0.003483272	0.022597585	-0.018213936	0.044664518
194	210	5038-0005	P.5038	24.96494648	65	169	84	0	45	0	1	1	0	1	0	25	1	1	1	1	1	1	-0.074540166	-0.13129971	0.045736944	0.033564977	-0.073180096	-0.05386013	0.139958489	0.111485162	0.085972426	0.081828079	0.042393564	0.061460761	0.076877972	0.086795042	0.01100797	0.013136311	0.026156184	-0.033237068	0.016391076	-0.076614755	-0.061229431	-0.103275114	0.034495372	-0.017847279	-0.032871371	0.030303064	-0.042556989
195	211	5038-0105	P.5038	24.96494648	65	169	84	0	45	0	1	1	0	1	0	25	1	1	1	1	1	1	0.02766974	-0.022935959	0.04466153	0.054771569	0.015179905	0.016932995	0.074500917	0.076518011	0.055556575	0.051328628	0.016457036	0.024211243	0.097048935	0.040266462	-0.029038493	-0.006898156	-0.021350238	-0.027567652	-0.002080114	-0.053351301	-0.084274942	-0.093858445	0.021076155	-0.003834002	-0.006281185	0.025090308	-0.037429664
196	212	5038-1205	P.5038	24.96494648	66	169	84	0	45	0	1	1	0	1	0	26	1	1	1	1	1	1	-0.013487553	0.001860807	-0.079761906	-0.06940001	-0.087647573	-0.013946027	0.032592296	0.064484321	-0.071955103	-0.054637109	-0.0776648	-0.070665283	-0.087781484	-0.060358724	-0.090211106	-0.083380899	0.032312371	0.080171699	0.081986048	-0.051868907	-0.051298927	-0.017034901	-0.056757478	-0.006927072	0.053240813	-0.011274199	-0.04068308
197	213	5039-0005	P.5039	38.98635478	35	114	78	1	40	0	0	1	0	1	1	16	1	1	1	0	0	0	0.038055863	-0.005844644	0.061833922	0.082364183	0.026551984	0.00561307	0.012933402	0.019626384	0.048027478	0.06500958	0.041396746	0.047083911	0.012955489	0.045304304	-0.001385461	0.041033301	-0.008825591	-0.024967783	0.008313542	0.024487517	-0.050700857	-0.062167648	0.076826121	0.019026189	0.010640407	0.037764227	-0.04384166
198	214	5039-0105	P.5039	38.98635478	35	114	78	1	40	0	0	1	0	1	1	16	1	1	1	0	0	0	0.134096954	0.093688659	0.066613177	0.100424789	0.094393452	0.09383781	-0.065307076	-0.011327326	-0.005837759	0.01949482	-0.025361479	-0.003927161	-0.01589332	-0.023174446	-0.047877087	-0.024226507	-0.019076576	0.017243929	0.025199999	0.006719394	-0.046775427	-0.016030265	0.064565364	0.006865122	0.049563552	0.031068627	-0.028503115
199	215	5039-1205	P.5039	38.98635478	36	114	78	1	40	0	1	1	0	1	1	17	1	1	1	0	0	0	0.063685068	0.064593543	-0.02139011	0.000295633	-0.004763226	0.057950507	-0.025750661	0.011129069	-0.044980469	-0.046267985	-0.049417554	-0.055225067	-0.029716049	-0.057699437	-0.063677447	-0.055891541	-0.000851555	0.053172743	0.056291593	-0.000414456	-0.040698836	-0.003712251	-0.009875861	-0.004269483	0.048637277	-0.000200678	-0.045027429
200	219	5041-0005	P.5041	34.71347387	34	150	100	0	90	1	0	1	0	0	1	17	1	1	1	1	0	1	-0.010104741	-0.0545381	0.071589867	0.079720231	-0.004388533	-0.015528784	0.030129237	0.028928269	0.095189031	0.105932335	0.068153476	0.088929422	0.070394787	0.07395289	0.017769193	0.032185138	-0.044306402	-0.080582866	-0.049189686	-0.049791263	-0.07238001	-0.102254439	0.061597617	0.026894199	-0.002199798	0.060672619	-0.041364298
201	220	5041-0105	P.5041	34.71347387	34	150	100	0	90	1	1	1	0	0	1	17	1	1	1	1	0	1	-0.009005936	-0.035485279	0.078138771	0.077437973	0.043229071	-0.000560441	0.036771337	0.002978405	0.075818838	0.08213656	0.073044374	0.079787363	0.071459321	0.077510261	0.05380936	0.060536541	0.003501417	-0.052512779	-0.02534446	0.002415082	-0.006475493	-0.045261667	0.036689945	0.043257349	-0.019030509	0.034017854	-0.040370794
202	221	5041-1205	P.5041	34.71347387	35	150	100	0	90	1	1	1	0	0	1	18	1	1	1	1	0	1	0.075134293	0.044859951	0.032612787	0.048681763	0.042498513	0.045761678	-0.041831448	-0.007711863	0.011030246	0.008427909	-0.033454002	-0.020357459	0.088098207	-0.018366601	-0.04475591	-0.056923044	0.01391956	0.016064873	0.033128522	-0.076942787	-0.069687422	-0.053703186	0.011051726	-0.015928997	0.032710621	0.014045145	0.148558131
203	222	5042-0005	P.5042	55.86415857	31	134	83	0	90	0	0	0	0	0	1	7	1	1	0	1	0	0	0.068572726	0.03892937	0.064390006	0.076297087	0.052759915	0.058659916	-0.097612155	-0.06510317	0.054732993	0.06420465	0.061707242	0.065602664	0.037809581	0.020235726	0.033226376	0.063671263	-0.025926397	-0.044660682	-0.043339408	0.044049432	0.036303126	0.007343303	0.070504397	0.052206515	0.014158588	0.047854755	0.04624279
204	223	5042-0105	P.5042	55.86415857	31	134	83	0	90	0	1	0	0	0	1	7	1	1	0	1	0	0	0.115577218	0.078944999	0.09251982	0.100060509	0.120415694	0.111479464	-0.054531096	-0.046254417	0.022893053	0.035211305	0.04181069	0.035505421	0.024717644	0.011070458	0.031248705	0.066676334	-0.012451624	-0.029336	-0.035999549	0.066700078	0.043819468	0.034228494	0.067417648	0.02788994	0.000278662	0.010377009	-0.044314722
205	224	5042-1205	P.5042	55.86415857	31	134	83	0	90	0	0	0	0	0	1	7	1	1	0	1	0	0	0.040404816	0.06135394	-0.02423185	-0.014419395	-0.001101407	0.069575711	-0.035821556	-0.029311785	-0.054804867	-0.034987247	-0.015640698	-0.013036592	-0.0779895	-0.058486069	-0.019382383	0.007267483	-0.011892303	0.029373969	0.005072674	0.085120369	0.0392823	0.074859901	-0.032584471	0.037948758	0.045085596	-0.000473847	0.123355789
209	228	5045-0005	P.5045	32.67733636	52	154	87	0	90	0	1	1	0	0	1	42	1	1	0	1	0	0	-0.021675979	-0.074137937	0.073995534	0.061721595	0.018990918	-0.024590931	0.036929219	0.020364006	0.09076491	0.080974679	0.070062358	0.074152882	0.071170232	0.076466039	0.068761367	0.068188217	-0.014272078	-0.075403098	-0.042452058	-0.026847795	-0.018797021	-0.068459169	0.056342793	-0.011502893	-0.053694878	0.013645527	-0.034447142
210	229	5045-0105	P.5045	32.67733636	52	154	87	0	90	0	1	1	0	0	1	42	1	1	0	1	0	0	0.073711245	0.043341877	0.0623461	0.076420112	0.068702012	0.056747586	-0.014216555	-0.007901227	0.023698775	0.03115144	-0.003245994	0.003915239	-0.000620056	0.023728167	-0.025479068	-0.017610187	0.017127152	0.019234399	0.045479431	-0.032586733	-0.085646587	-0.083852336	0.037621608	-0.014774293	-0.00011937	0.00544919	-0.035828631
211	230	5045-1205	P.5045	32.67733636	52	154	87	0	90	0	1	1	0	0	1	42	1	1	0	1	0	0	0.036232618	0.025384251	0.037491874	0.034163801	0.035794222	0.045746782	0.005760878	0.003624958	0.019778771	0.018534505	0.017979147	0.014434467	0.015025783	0.019628889	0.00389525	0.009417351	-0.006254937	-0.003768684	0.006197616	0.011345723	-0.034029769	-0.036031532	0.024794079	0.008008566	-0.003242442	0.01359972	-0.040976861
212	231	5046-0005	P.5046	49.85262079	52	143	85	0	90	0	1	1	0	0	0	5	0	1	1	1	0	0	-0.001553722	-0.033241275	0.028802148	0.022601607	-0.020740501	-0.02959018	0.031337078	0.016691119	0.084095707	0.073727242	0.057235482	0.068488823	0.109834666	0.044461449	0.056543284	0.024431779	-0.012056192	-0.057076283	-0.049648957	-0.029981972	0.00607615	-0.019463555	0.083757703	0.00648304	-0.005589145	0.056888592	-0.043656157
213	232	5046-0105	P.5046	49.85262079	52	143	85	0	90	0	1	1	0	0	0	5	0	1	1	1	0	0	-0.07639714	-0.078520667	0.051794885	-0.014654297	0.039639231	-0.018462001	0.090488022	0.069216992	0.017417615	-0.051070325	-0.019494862	-0.040232435	0.043268958	0.080802139	0.114489972	0.035896156	0.103512684	-0.010600942	0.003817645	-0.066327677	0.113781636	0.056693379	-0.010369846	-0.175719353	-0.15380449	-0.151735381	-0.04193816
214	233	5046-1205	P.5046	49.85262079	52	143	85	0	90	0	1	1	0	0	0	5	0	1	1	1	0	0	0.065661071	0.066014956	-0.013450384	-0.000422416	0.017071985	0.056704883	0.064920902	0.057311554	-0.053867355	-0.023174335	-0.070463434	-0.050748758	-0.059061242	-0.05493171	-0.057327026	-0.080055588	-0.000308663	0.045825643	0.02949989	-0.036149746	-0.010871977	0.038923633	0.000184854	-0.001671408	0.061199833	0.023185385	-0.042668725
218	237	60005-0005	P.60005	27.23922448	34	117	86	1	80	0	0	1	0	0	1	17	1	1	0	0	0	0	0.027350699	-0.017691014	0.084066728	0.076222705	0.051245351	0.011336581	-0.000789668	-0.003143412	0.083480378	0.041852165	0.081205045	0.061525204	0.064282982	0.077975528	0.082408443	0.094921037	-0.055611595	-0.13597503	-0.128738461	0.032630752	0.022083516	-0.035338381	0.064723497	-0.029221475	-0.052051947	-0.006938773	-0.004913578
219	238	60005-0105	P.60005	27.23922448	34	117	86	1	80	0	1	1	0	0	1	17	1	1	0	0	0	0	0.004990819	-0.023163419	0.07952092	0.064432081	0.085755173	0.011656991	0.037582291	0.016997733	0.046441744	0.001843805	0.073764404	0.042517081	0.076257877	0.073056026	0.106371089	0.121296081	-0.024806811	-0.10521905	-0.125728608	0.071183235	0.098903242	0.033503888	0.023245459	-0.026014325	-0.072703329	-0.042868577	-0.051618212
220	239	60005-1205	P.60005	27.23922448	34	117	86	1	80	0	1	1	0	0	1	17	1	1	0	0	0	0	0.077024404	0.091930381	0.024746175	0.026376467	0.074847914	0.086656207	-0.094953719	-0.118948806	-0.034819982	-0.046031562	-0.009508982	-0.032601117	-0.004592288	-0.033830005	0.0330602	0.042389646	-0.038276263	-0.020082414	-0.082171494	0.080061902	0.101170642	0.116485336	0.022575757	-0.024755077	-0.022757768	-0.030558698	-0.048362164
221	243	60008-0005	P.60008	40.76876188	46	127	85	1	40	1	1	1	0	1	1	15	1	0	0	1	1	1	0.008698562	-0.01499368	0.088713298	0.083576853	0.084047866	-0.006196509	0.018046122	-0.000145562	0.084788507	0.086206125	0.081917216	0.084561406	0.052467566	0.09036374	0.097724161	0.090514211	-0.033237972	-0.109723065	-0.111917274	-0.005029792	0.035526949	-0.014059076	0.097505069	-0.006840911	-0.075592407	0.01944902	-0.007801628
222	244	60008-0105	P.60008	40.76876188	46	127	85	1	40	1	1	1	0	1	1	15	1	0	0	1	1	1	-0.028579826	-0.023374146	0.055297799	0.034001357	0.087322331	-0.035065008	0.016560899	-0.004391065	0.055052053	0.044575232	0.064998376	0.052677117	0.059612761	0.081838124	0.104944354	0.093741473	0.002638177	-0.084407502	-0.089677293	0.029722651	0.063892708	0.015193243	0.047141666	-0.021375846	-0.090513365	-0.015078496	-0.043324019
223	245	6001-0005	P.6001	26.69808884	51	120	76	0	45	1	0	0	1	1	1	22	1	0	0	1	0	1	-0.009595485	-0.051621354	0.045664268	0.048903707	-0.011688848	-0.030800367	-0.020028969	0.006201783	0.10186779	0.095326706	0.051654885	0.081995445	0.095047714	0.065816279	0.039004488	0.002430037	-0.023941965	-0.092735643	-0.06720629	-0.082925263	-0.039769471	-0.085015689	0.05259836	0.019916722	0.00866171	0.067130417	0.036528883
224	246	6001-0105	P.6001	26.69808884	51	120	76	0	45	1	1	0	1	1	1	22	1	0	0	1	0	1	0.013479229	-0.003327848	0.050364156	0.062101618	0.017440607	0.006853445	0.008663991	-0.000341357	0.071667635	0.084806926	0.049227676	0.077376708	0.050944524	0.056477013	0.01303529	0.004589222	-0.025893852	-0.069075098	-0.050687573	-0.0458083	-0.037832377	-0.062987422	0.03363545	0.045184178	0.028467546	0.061632345	-0.022412232
225	247	6001-1205	P.6001	26.69808884	51	120	76	0	45	1	1	0	1	1	1	22	1	0	0	1	0	1	0.001236899	0.035971859	-0.018990741	-0.028813679	0.003363751	0.006362646	-0.041138644	-0.051553012	-0.04113376	-0.051370484	-0.047171256	-0.064197386	-0.042194887	-0.026187974	0.001072562	-0.017811755	0.005346691	0.030081216	-0.0009416	0.021552089	0.048238068	0.070580524	0.012039903	-0.059861545	-0.019801517	-0.029897161	0.010296214
226	248	60013-0005	P.60013	27.91551882	31	116	78	1	40	0	1	1	1	0	1	17	1	0	1	1	0	1	-0.07669348	-0.134485537	0.05699487	0.030080361	-0.034244499	-0.060669004	0.123723951	0.104020306	0.134889097	0.107903774	0.102628653	0.109856702	0.113057017	0.111955514	0.140029043	0.095365923	-0.03031904	-0.152370694	-0.137556354	-0.038497964	0.038356403	-0.064571366	0.110421801	-0.059592481	-0.124612341	0.04229393	-0.044196438
227	249	60013-0105	P.60013	27.91551882	31	116	78	1	40	0	1	1	1	0	1	17	1	0	1	1	0	1	-0.06685639	-0.114226173	0.04762607	0.035608069	-0.025928414	-0.079746942	0.027474859	0.052201573	0.10293382	0.078982445	0.070239335	0.077859046	0.090786842	0.088930754	0.078451797	0.065074245	-0.059585454	-0.125692222	-0.119046768	-0.04384817	-0.001343145	-0.074062314	0.072391258	-0.048912226	-0.088637183	0.029471163	0.09137732
228	250	60013-1205	P.60013	27.91551882	32	116	78	1	40	0	1	1	1	0	1	18	1	0	1	1	0	1	-0.076167085	-0.121611924	0.055053718	0.025762896	-0.01309694	-0.062169055	0.062469332	0.067893839	0.088137355	0.06100485	0.062008256	0.061817479	0.105435563	0.090704489	0.103994068	0.074608802	-0.023834174	-0.115433455	-0.108896729	-0.026830688	0.03694955	-0.03924857	0.051170086	-0.062760009	-0.10313011	0.005281862	-0.038820228
229	256	6003-0005	P.6003	36.83130057	26	120	78	0	90	1	0	0	1	0	1	6	0	0	0	1	0	1	0.018189994	-0.000524627	0.050854047	0.045059632	0.037856413	0.021666086	0.009506478	0.012584289	0.067609486	0.058558404	0.051031227	0.064133787	0.07815667	0.057884305	0.034539616	0.014222293	-0.031549579	-0.075366313	-0.061014832	-0.056484081	-0.000167092	-0.04362794	0.026647612	0.018994026	-0.011280421	0.023728974	0.078207794
230	257	6003-0105	P.6003	36.83130057	26	120	78	0	90	1	1	0	1	0	1	6	0	0	0	1	0	1	0.064560794	0.068318167	0.089229271	0.078722168	0.133954601	0.087182244	-0.014662878	-0.035042894	0.012750208	0.004657414	0.019278498	0.013691428	-0.003713981	0.055627291	0.059856978	0.054138944	-0.007146082	-0.052079466	-0.069225447	0.01275693	0.080102763	0.050026665	0.020609104	-0.028551478	-0.045446626	-0.022417064	0.052184579
231	258	6003-1205	P.6003	36.83130057	26	120	78	0	90	1	0	0	1	0	1	6	0	0	0	1	0	1	0.021527604	0.02150856	0.006897884	0.02060815	-0.003623342	-0.005744439	-0.018364772	-0.020423955	0.03296786	0.057468436	0.026575162	0.052620749	0.024427482	0.007118187	-0.021001722	-0.011380758	-0.052370449	-0.027478669	-0.030736818	-0.016563661	-0.040527539	-0.032342445	0.025101568	0.05409213	0.051743806	0.052803063	0.021850033
232	259	6004-0005	P.6004	23.54788069	39	140	93	1	40	1	0	0	0	1	1	15	1	1	1	1	0	1	-0.081446133	-0.122107815	-0.023718541	-0.007771188	-0.096714997	-0.144109199	0.057392476	0.032959728	0.111025135	0.087444986	0.069317498	0.089244139	0.115499967	0.06947837	0.046239161	0.01537491	-0.009903618	-0.08997868	-0.057722027	-0.0731276	-0.022485651	-0.074096214	0.054424388	0.033852451	0.012182636	0.068399824	-0.051230193
233	260	6004-0105	P.6004	23.54788069	39	140	93	1	40	1	1	0	0	1	1	15	1	1	1	1	0	1	-0.094630868	-0.091661499	0.010183346	-0.016874977	-0.017512806	-0.09039898	0.026148413	0.002019008	0.061432147	0.033209323	0.107661864	0.088293345	0.112232008	0.075410454	0.105514149	0.073049491	0.036632696	-0.061109177	-0.038865274	-0.005989302	0.051904751	-0.015001081	-0.038641351	0.043267195	-0.031683434	-0.002057162	0.016300822
234	261	6004-1205	P.6004	23.54788069	39	140	93	1	40	1	1	0	0	1	1	15	1	1	1	1	0	1	-0.056761191	-0.047793442	-0.099241878	-0.07648731	-0.079660371	-0.108530437	-0.087414853	-0.078725202	-0.016793275	0.020939619	-0.01673652	0.007575785	-0.045905128	-0.048295176	-0.038415367	-0.043039645	-0.023632978	0.02589057	-0.000233654	-0.019083674	-0.01290766	0.018367751	-0.011817307	0.057823986	0.068839531	0.055363487	-0.040983004
235	262	6005-0005	P.6005	23.72528616	41	137	85	0	45	0	0	1	1	1	1	12	1	1	1	1	1	1	-0.000338637	-0.012734368	0.039195476	0.038109017	0.026744137	0.003445408	-0.012792399	-0.010324051	0.038140205	0.032212859	0.001919069	0.019920591	0.052816005	0.040225851	0.018768191	-0.009555098	0.030192538	-0.014754147	0.005815634	-0.044222255	0.006074003	-0.015453181	0.019289295	-0.005708816	-0.008845346	0.013122113	-0.04813007
236	263	6005-0105	P.6005	23.72528616	41	137	85	0	45	0	0	1	1	1	1	12	1	1	1	1	1	1	0.004812049	0.026659188	0.009630749	-0.002694614	0.043674147	0.034243617	0.019292246	0.027581068	-0.03972082	-0.030189913	-0.05041925	-0.03921455	-0.044046712	-0.002034938	-0.006249451	-0.024930827	0.056375529	0.041103831	0.04476136	-0.030281813	0.033698695	0.035108189	-0.031247217	-0.032376381	-0.021965169	-0.033241659	-0.000476648
237	264	6005-1205	P.6005	23.72528616	41	137	85	0	45	0	0	1	1	1	1	12	1	1	1	1	1	1	-0.028497483	-0.011407934	-0.080159003	-0.075580243	-0.057265714	-0.037568663	-0.012797133	0.007671895	-0.055879899	-0.051527004	-0.068949588	-0.068653195	-0.046745285	-0.055801572	-0.046467523	-0.054119064	0.037753708	0.081290616	0.072856968	-0.009332876	-0.003304648	0.030763568	-0.021086769	-0.021658218	0.010938075	-0.015214081	0.053462713
241	271	6008-0005	P.6008	32.28631849	56	162	111	0	90	1	0	1	0	0	0	7	1	1	0	1	0	0	-0.086798456	-0.142994197	-0.002684911	0.004849393	-0.092127524	-0.103192415	0.057282732	0.059357074	0.089415171	0.089238232	0.057957438	0.087850036	0.057287516	0.065124841	0.012269935	0.003916543	0.016015979	-0.044963936	0.011758219	-0.059209842	-0.063719797	-0.110179217	0.019461526	0.045871827	0.01324722	0.060765825	0.0671756
242	272	6008-0105	P.6008	32.28631849	56	162	111	0	90	1	0	1	0	0	0	7	1	1	0	1	0	0	-0.073767305	-0.122199392	-0.002416637	-4.54E-06	-0.077389724	-0.094255159	0.058973581	0.065799832	0.093058009	0.085967535	0.048747608	0.078857798	0.0703225	0.068489836	0.025294031	9.27e-05	0.033942164	-0.045662147	0.00988472	-0.076003217	-0.066076976	-0.115928666	0.025723462	0.027612624	0.000908944	0.051257515	0.060106912
243	273	6008-1205	P.6008	32.28631849	57	162	111	0	90	1	0	1	0	0	0	8	1	1	0	1	0	0	0.033874125	0.039615201	-0.008103758	-0.00180248	0.009084564	0.045724918	0.004264961	0.04182904	-0.037271623	-0.047046266	-0.059722748	-0.056707264	-0.036207118	-0.028522203	-0.025476815	-0.033218317	0.017082496	0.033077621	0.031533375	-0.023360182	0.007670107	0.020899508	-0.004776931	-0.051633101	-0.01884053	-0.027217797	0.128958614
244	274	6010-0005	P.6010	23.80822922	34	144	91	1	40	1	1	1	1	0	1	10	1	1	1	1	0	1	-0.048559012	-0.111397817	0.025590207	0.029794103	-0.046554678	-0.073799059	0.033343299	0.035414264	0.111961789	0.098414073	0.066251313	0.096938417	0.101007094	0.07262586	0.050028469	0.020470089	-0.027259776	-0.106524253	-0.081493559	-0.057509446	-0.019865544	-0.076172638	0.046220142	0.03540898	0.008825658	0.067087836	0.075194224
245	275	6010-0105	P.6010	23.80822922	34	144	91	1	40	1	1	1	1	0	1	10	1	1	1	1	0	1	-0.070992085	-0.104855978	0.000194897	-0.010599762	-0.058773026	-0.10067855	0.066959728	0.058670397	0.068313168	0.012420647	0.045671296	0.029931509	0.083047151	0.064469976	0.062644729	0.036945068	0.00871894	-0.059012773	-0.031289965	-0.033387058	0.003156096	-0.04347397	0.044299039	-0.036310961	-0.051720473	-9.81E-05	0.051622609
246	276	6010-1205	P.6010	23.80822922	35	144	91	1	40	1	1	1	1	0	1	11	1	1	1	1	0	1	0.013321979	0.03214046	-0.033152388	-0.02776876	-0.016304876	0.00175726	-0.047619178	-0.044189274	-0.032307418	-0.040493335	-0.048135539	-0.055998277	-0.02400764	-0.03756165	-0.036245893	-0.032412422	-0.009234746	0.037720662	0.024022746	0.0135154	-0.009623431	0.024514984	0.016027662	-0.031268007	0.003157274	-0.005373721	0.077336157
247	277	6011-0005	P.6011	24.03523892	63	177	90	0	45	0	0	0	1	1	0	9	1	1	1	1	1	1	-0.007374743	-0.03613644	0.072665745	0.052462178	0.060546189	0.028509549	0.003660954	0.000306488	0.05101138	0.033880251	0.014732448	0.015771298	0.040237747	0.070097961	0.046767597	0.020793468	0.078082738	-0.000364585	0.037851355	-0.049422772	-0.006928559	-0.038750894	0.043183428	-0.062699694	-0.070908271	-0.010769818	-0.036828489
248	278	6011-0105	P.6011	24.03523892	63	177	90	0	45	0	0	0	1	1	0	9	1	1	1	1	1	1	-0.023202893	0.003836816	0.00811967	-0.006825186	0.027885563	-0.006340585	0.00528407	-0.003198605	0.017981701	-0.010100579	-0.00104427	-0.010747573	0.050817737	0.030521835	0.033506118	0.013216498	0.072812185	0.030264812	0.045971004	-0.019066912	0.012028032	0.004123702	0.005431836	-0.044213444	-0.027722046	-0.021954838	0.005906527
249	279	6011-1205	P.6011	24.03523892	64	177	90	0	45	0	0	0	1	1	0	10	1	1	1	1	1	1	-0.0695715	0.00351242	-0.100786672	-0.113676205	-0.071864033	-0.037178472	-0.005810137	0.03097009	-0.090720413	-0.090599261	-0.045393609	-0.059913731	-0.079291951	-0.060511884	-0.023307557	-0.0264369	0.089623897	0.105260671	0.104560035	0.028579053	0.0061473	0.040960306	-0.115203018	-0.008306842	0.016084915	-0.059840722	-0.037982458
256	286	6014-0005	P.6014	29.09762153	66	113	66	0	45	1	0	1	0	1	1	48	0	1	0	1	0	1	-0.048093202	-0.070309935	0.014792264	0.025984865	-0.043296616	-0.070742005	0.015522522	-0.007346202	0.095689041	0.085991999	0.092262182	0.101852204	0.102905046	0.056482734	0.025434846	0.049181519	-0.026922589	-0.070537817	-0.038975177	-0.001136883	-0.037884923	-0.076992567	0.024196913	0.06929168	0.027710796	0.0633288	0.026012527
257	287	6014-0105	P.6014	29.09762153	66	113	66	0	45	1	0	1	0	1	1	48	0	1	0	1	0	1	-0.16196407	-0.177912483	-0.112498523	-0.109400667	-0.168763068	-0.226532586	0.05561413	0.031589751	0.055197883	0.012937146	0.071024844	0.042185277	0.0842933	0.042125484	0.068373231	0.067043769	0.010434696	-0.043786399	-0.024557467	0.025272239	0.035564507	-0.011150714	0.016434981	0.015386718	-0.027783825	0.011475009	-0.053763778
258	288	6014-1205	P.6014	29.09762153	66	113	66	0	45	1	0	1	0	1	1	48	0	1	0	1	0	1	0.011630676	0.032405626	-0.023878511	-0.014196567	-0.001445532	0.005081485	-0.061763939	-0.051462006	-0.023873276	0.001462924	-0.006450266	0.002720327	-0.027946765	-0.040009262	-0.030924071	-0.008208677	-0.034750096	0.007849711	-0.012099039	0.023123882	0.002306121	0.02552888	-0.013737269	0.044127905	0.036515427	0.018711741	0.108734792
259	289	6016-0005	P.6016	30.96522069	44	126	73	1	40	1	0	1	0	1	1	26	1	1	1	0	0	0	-0.089333908	-0.011632384	0.024672085	-0.050268198	0.10322046	0.047185408	0.065576836	0.057086334	-0.087080096	-0.085578412	0.103734453	0.025383902	-0.013338111	0.040271198	0.186095439	0.168155603	0.134000771	0.003461686	-0.005353675	0.124905119	0.233870002	0.139667999	-0.204906842	0.006288507	-0.129933054	-0.15338764	0.078470346
260	290	6016-0105	P.6016	30.96522069	44	126	73	1	40	1	0	1	0	1	1	26	1	1	1	0	0	0	-0.074299455	-0.074515599	-0.033938917	-0.052840814	-0.028242342	-0.072654829	0.07228971	0.065741734	0.002483448	-0.000705237	-0.02420193	-0.018551439	0.040989791	0.023528635	0.002121454	-0.030091594	0.032201074	0.005515108	0.015160533	-0.07494687	-0.000110127	-0.02307441	-0.019210878	-0.020182766	-0.021607934	-0.013727926	0.100697552
261	291	6016-1205	P.6016	30.96522069	44	126	73	1	40	1	0	1	0	1	1	26	1	1	1	0	0	0	-0.009057808	-0.011990349	-0.068046977	-0.036066879	-0.065701118	-0.055382988	-0.031245019	-0.005103681	-0.004523491	0.029546488	-0.029833565	-0.000528978	-0.037437957	-0.052442607	-0.083310466	-0.073997895	-0.052535764	0.02853915	0.02060514	-0.03974561	-0.076994557	-0.034849352	0.016459199	0.052217056	0.082352846	0.065552091	-0.047214815
262	292	6017-0005	P.6017	18.5432562	62	146	95	1	40	0	0	1	0	1	0	5	1	1	0	1	1	1	-0.080223686	-0.076543693	0.002289694	-0.028735761	-0.001325772	-0.041023299	0.039935975	0.059806901	0.021822445	-0.052537595	-0.028074107	-0.049581425	0.116374442	0.051935056	0.060721328	0.009506111	0.063027673	-0.020609528	0.005388755	-0.051583694	0.040421511	-0.001796446	-0.003618407	-0.11291922	-0.10126443	-0.065932952	-0.037370831
263	293	6017-0105	P.6017	18.5432562	62	146	95	1	40	0	0	1	0	1	0	5	1	1	0	1	1	1	-0.015304112	-0.034660755	0.043762815	0.023651865	0.022412865	0.006751443	0.020682106	0.01875693	0.042021008	-0.015013329	0.004729983	-0.010405616	0.06346869	0.062245097	0.049069628	0.015412094	0.024079046	-0.041529029	-0.014811794	-0.044702823	-0.002951916	-0.044117658	0.033639503	-0.087704489	-0.079783439	-0.035187939	-0.040970537
264	294	6017-1205	P.6017	18.5432562	62	146	95	1	40	0	0	1	0	1	0	5	1	1	0	1	1	1	-0.016269269	0.015517833	-0.039129262	-0.060424061	-0.005427256	0.011999222	-0.015481748	-0.019944081	-0.065234422	-0.074006539	-0.078268727	-0.088501871	-0.052455755	-0.030323244	-0.004346157	-0.037637347	0.059503053	0.073702221	0.06539993	-0.017834871	0.042410064	0.064829013	-0.01041405	-0.077589947	-0.037207972	-0.050999078	-0.048883881
265	295	6018-0005	P.6018	27.88064978	40	134	78	1	40	1	0	1	0	0	1	6	1	1	0	1	0	0	-0.016934418	-0.073648902	0.057978931	0.054375057	-0.004747457	-0.007159965	0.018113659	0.008866944	0.070730511	0.045975946	0.013119876	0.02749974	0.057654948	0.062939503	0.013007789	-0.008944926	0.012838565	-0.031164385	0.002998575	-0.067090864	-0.046482594	-0.073632343	0.048506301	-0.022752324	-0.024032265	0.023944015	0.002878474
266	296	6018-0105	P.6018	27.88064978	40	134	78	1	40	1	1	1	0	0	1	6	1	1	0	1	0	0	0.019886434	-0.017321175	0.046614085	0.057220901	0.03818907	0.00455713	-0.012544048	-0.009376843	0.04937233	0.049886059	0.000612117	0.028055303	0.031087064	0.041462681	-0.002421134	-0.023894334	0.025676119	-0.017625505	0.02139634	-0.083172828	-0.034651561	-0.058840655	0.031805436	-0.004224535	0.003045914	0.027364909	0.024992441
267	297	6018-1205	P.6018	27.88064978	40	134	78	1	40	1	1	1	0	0	1	6	1	1	0	1	0	0	0.01712026	0.020167165	-0.046986564	-0.032391246	-0.038050842	0.010251256	-0.006877345	0.033206149	-0.037816166	-0.01969962	-0.053869604	-0.039649966	-0.046993079	-0.056643725	-0.062728598	-0.060130956	-0.018390211	0.042084395	0.039279234	-0.022423552	-0.04437739	-0.000871474	-0.009135138	0.008691884	0.039146843	0.010714295	0.064639983
271	304	6021-0005	P.6021	22.83950617	42	129	75	1	40	1	1	1	0	1	1	22	1	1	0	1	0	1	-0.00345276	-0.002655626	0.048684679	0.01289055	0.067885724	0.02153916	-0.023450946	-0.016163451	0.010610521	-0.052523057	-0.011143642	-0.042634241	0.058720221	0.056480108	0.087555472	0.045091532	0.052532398	-0.030129878	-0.020188313	-0.015709258	0.081061728	0.027651673	0.018401095	-0.115230475	-0.109340508	-0.075875929	0.031943234
272	305	6021-0105	P.6021	22.83950617	42	129	75	1	40	1	1	1	0	1	1	22	1	1	0	1	0	1	-0.029600103	-0.048819717	0.042196377	0.022761308	0.012598827	-0.02171277	0.052247842	0.073019771	0.063635555	0.000530871	0.052486024	0.022291749	0.090356316	0.070712143	0.074204361	0.052763179	0.005321237	-0.082173808	-0.043065019	-0.043931838	-0.006424918	-0.067257355	0.040202743	-0.069357156	-0.090010001	-0.031644079	-0.026324088
273	306	6021-1205	P.6021	22.83950617	42	129	75	1	40	1	1	1	0	1	1	22	1	1	0	1	0	1	-0.009749465	0.010897524	-0.018574769	-0.032906134	-0.000672913	-0.012784608	-0.051504415	-0.05428313	-0.004871072	-0.025207257	-0.010742615	-0.027913407	0.018425325	-0.001969593	0.006912263	-0.001137089	-0.010663594	-0.001165689	-0.012710643	-0.005940763	-0.01034573	0.001810005	0.018789214	-0.037079195	-0.023977467	-0.017565861	0.084365329
274	307	6022-0005	P.6022	26.60493827	38	140	85	1	40	1	1	0	0	0	1	16	1	1	0	0	1	1	0.07985837	0.037890089	0.080596428	0.091596329	0.062840562	0.044190726	-0.023336323	-0.000374357	0.066650845	0.07268638	0.028957069	0.057728125	0.042418763	0.047814623	0.020488271	0.013652907	-0.055128527	-0.087639536	-0.07699885	-0.038219912	-0.011514926	-0.047921904	0.046665615	0.012777707	0.014957124	0.042596036	-0.046703283
275	308	6022-0105	P.6022	26.60493827	38	140	85	1	40	1	1	0	0	0	1	16	1	1	0	0	1	1	0.052113951	0.004543404	0.076708187	0.091510985	0.060070658	0.021641536	0.034251739	0.035768	0.073485877	0.080349699	0.035032413	0.063737927	0.042450463	0.056748459	0.019912093	0.015245735	-0.03775944	-0.082949188	-0.06118367	-0.05932786	-0.029405244	-0.075710614	0.049889333	0.013644709	0.006431939	0.043802625	0.071065768
276	309	6022-1205	P.6022	26.60493827	38	140	85	1	40	1	1	0	0	0	1	16	1	1	0	0	1	1	0.004224532	0.026838733	-0.029448921	-0.028139133	-0.003939724	0.006489051	-0.022633586	0.017913961	-0.038890027	-0.034330045	-0.014007477	-0.021311873	-0.037588034	-0.034241468	-0.00931316	0.010700703	-0.04730543	-0.006002666	-0.038797582	0.015109198	0.01598184	0.027518901	-0.018434185	-0.003151824	-0.008844988	-0.025920393	0.059073275
277	313	6024-0005	P.6024	26.02014463	20	120	78	1	40	0	0	1	1	1	1	10	0	1	0	1	0	0	0.058614499	0.047688634	0.085342932	0.072658619	0.112498956	0.074132976	0.000171709	-0.032848257	0.023122032	-0.001311726	0.010635138	0.001468706	0.028539255	0.054542167	0.061253067	0.046220956	0.012929114	-0.046614872	-0.042754386	0.001651021	0.064202743	0.034598616	0.033192914	-0.050152487	-0.047491545	-0.029337982	-0.020655674
278	314	6024-0105	P.6024	26.02014463	20	120	78	1	40	0	1	1	1	1	1	10	0	1	0	1	0	0	-0.033910453	-0.043661361	0.03140779	0.016000861	0.012909013	-0.04029839	0.051212245	0.026340582	0.045807347	0.001959476	0.070122159	0.035200649	0.075392281	0.065002195	0.07480139	0.083374627	0.015907244	-0.050094847	-0.032902778	0.023372166	0.028628576	-0.020214629	0.019605983	-0.019557226	-0.053410146	-0.021644323	-0.003536447
279	315	6024-1205	P.6024	26.02014463	20	120	78	1	40	0	1	1	1	1	1	10	0	1	0	1	0	0	0.013171943	0.035488456	-0.045283898	-0.042719587	-0.016092591	0.000334152	-0.071307347	-0.071300261	-0.045599994	-0.04427018	-0.030446687	-0.04988869	-0.04378643	-0.055200467	-0.021600876	-0.013222251	0.003297478	0.047418381	0.03172048	0.038801783	0.009563261	0.048479553	0.003323371	-0.015005094	0.007552216	-0.018663911	0.086066037
280	316	6025-0005	P.6025	23.99010993	22	120	75	0	45	1	1	1	0	1	1	16	0	0	0	0	0	0	-0.009409925	-0.021594553	0.009001385	-0.001098974	-0.002173658	-0.024280649	-0.00063051	-6.47E-05	0.013755087	-0.014635767	-0.023412811	-0.029408757	-0.007855961	0.024141657	-0.009004622	-0.012565146	0.012523077	0.002150848	0.020501521	-0.024327791	-0.048480756	-0.047960255	0.037449576	-0.064363008	-0.033917554	-0.012201648	0.039584962
281	317	6025-0105	P.6025	23.99010993	22	120	75	0	45	1	1	1	0	1	1	16	0	0	0	0	0	0	-0.063817401	-0.05276871	-0.036630386	-0.057674695	-0.016163646	-0.072353758	-0.002192279	-0.013920263	-0.017382895	-0.038975963	-0.021556132	-0.039416409	-0.020297367	0.014687559	0.014969984	0.010463036	0.036122627	0.029363935	0.035298307	0.006869842	0.019969459	0.018574097	-0.003280325	-0.048877874	-0.03847475	-0.030937023	0.047394058
282	318	6025-1205	P.6025	23.99010993	22	120	75	0	45	1	1	1	0	1	1	16	0	0	0	0	0	0	-0.032640276	-0.041747136	-0.098504095	-0.055060789	-0.104783903	-0.103328528	-0.056835426	-0.042516754	-0.00394858	0.030078596	-0.017121734	0.010425369	-0.038077397	-0.056927058	-0.084010885	-0.046547863	-0.046410205	0.034608355	0.024816128	0.013979612	-0.079229146	-0.037933799	0.002678166	0.061108931	0.079334721	0.062821894	0.137919441
283	319	6026-0005	P.6026	31.43598616	26	130	82	1	40	0	0	1	1	1	1	23	1	1	0	0	0	0	-0.011505819	0.012131789	-0.007181191	-0.022109177	0.007939731	-0.019661634	-0.060711015	-0.080003893	-0.00541852	-0.025063163	0.000869725	-0.01647624	0.013698657	0.000279004	0.035505348	0.020626342	-0.019295454	-0.011887307	-0.046264331	0.028345944	0.04827786	0.052551065	0.019145827	-0.034940841	-0.020346003	-0.01722567	0.027102255
284	320	6026-0105	P.6026	31.43598616	26	130	82	1	40	0	0	1	1	1	1	23	1	1	0	0	0	0	-0.009232438	0.00843191	0.013615954	-0.011760409	0.041237217	0.005648542	-0.013835153	-0.05753432	-0.018225895	-0.042294978	-0.018038385	-0.033450035	0.025202111	0.014779506	0.047844636	0.038074768	0.00467246	-0.015083043	-0.048871566	0.043451568	0.08855765	0.08020107	0.00037338	-0.056155341	-0.043926889	-0.041832994	0.122643945
285	321	6026-1205	P.6026	31.43598616	26	130	82	1	40	0	1	1	1	1	1	23	1	1	0	0	0	0	0.01232492	0.02321592	-0.046249833	-0.019178037	-0.039660363	-0.022259417	-0.104864269	-0.111115071	0.017664129	0.051730481	0.037924204	0.054918462	0.010702592	-0.05436191	-0.007189307	0.001187827	-0.067386937	-0.016511141	-0.057268767	0.049182686	0.006394786	0.042851134	0.019167425	0.100261991	0.090598461	0.078283316	-0.051100915
286	322	6028-0005	P.6028	37.92291964	48	130	83	0	90	0	1	0	0	1	1	20	1	1	0	1	0	1	0.034981716	0.017237622	0.047625075	0.07430581	0.008348343	0.019869497	-0.015268112	-0.005225904	0.053175119	0.06846456	0.089485861	0.096651348	0.029869574	0.028052907	0.020010286	0.04775922	-0.081283311	-0.095364046	-0.091345693	0.03202307	-0.017410474	-0.047178564	0.017418037	0.081502638	0.035617874	0.037555514	-0.053948429
287	323	6028-0105	P.6028	37.92291964	48	130	83	0	90	0	1	0	0	1	1	20	1	1	0	1	0	1	-0.067624884	-0.059790823	-0.09885774	-0.074288269	-0.128707367	-0.113746629	0.075726113	0.099735565	-0.006392326	0.023916066	0.027839646	0.032962751	-0.022150597	-0.031723691	-0.050508511	-0.000423981	-0.066871369	-0.014100395	-0.025755532	0.019828939	-0.065368036	-0.052833669	-0.031553369	0.070767295	0.056563535	0.038755732	0.049637568
288	324	6028-1205	P.6028	37.92291964	48	130	83	0	90	0	1	0	0	1	1	20	1	1	0	1	0	1	-0.006583436	0.028111046	-0.046519908	-0.045919276	-0.033962263	0.011024008	0.044101462	0.073387725	-0.052328486	-0.055933362	-0.012746629	-0.033640321	-0.041747209	-0.047503958	0.000905225	0.019266136	-0.060443971	-0.010024403	-0.045791018	0.062286949	0.026329239	0.047451554	-0.030602108	-0.018528256	-0.010134067	-0.036819959	-0.049397269
289	325	6029-0005	P.6029	36.70740873	53	120	76	0	90	0	1	1	1	1	1	46	1	0	0	1	1	1	-0.091706364	-0.12541696	0.027451669	-0.002284893	-0.035346139	-0.066762416	0.069174181	0.047398585	0.050377143	-0.006985855	0.043326056	0.015974383	0.081307379	0.085281328	0.07445095	0.062631392	0.084216621	-0.017417692	0.048311638	-0.005333253	0.016122565	-0.051339444	0.004342901	-0.057282817	-0.087929921	-0.045481073	-0.048806953
290	326	6029-0105	P.6029	36.70740873	53	120	76	0	90	0	1	1	1	1	1	46	1	0	0	1	1	1	-0.092145628	-0.124881517	0.008835979	-0.021017132	-0.044068223	-0.089419107	0.08105948	0.046746144	0.048521788	-0.018390094	0.030338509	-0.001734428	0.1020724	0.075646034	0.079821462	0.048636327	0.072606702	-0.02340252	0.02556987	-0.028374585	0.024641719	-0.036230347	0.009072238	-0.07094056	-0.08785562	-0.041455664	-0.036388118
291	327	6029-1205	P.6029	36.70740873	54	120	76	0	90	0	1	1	1	1	1	47	1	0	0	1	1	1	-0.001029506	0.040172691	-0.029092345	-0.041119203	0.012825876	0.025759541	-0.025781756	-0.027837065	-0.061395677	-0.080248199	-0.052245212	-0.079358697	-0.038832228	-0.034447381	-0.002937993	0.001241427	0.025792495	0.052470769	0.032077957	0.042770145	0.049370862	0.07358108	-0.012864216	-0.069030463	-0.038057943	-0.054198104	-0.040961406
292	328	6030-0005	P.6030	31.36606223	60	145	98	0	90	1	0	0	0	1	0	0	0	1	0	1	1	0	-0.007877183	-0.016378551	0.055442546	0.0439686	0.022446872	0.009806667	0.040520635	0.035242258	0.038896736	0.056086632	0.077654419	0.083998885	0.023901032	0.046276073	0.025353975	0.044055704	-0.01351123	-0.044536912	-0.021455547	0.031048513	-0.01725464	-0.05323256	-0.034116769	0.06313807	0.01373026	0.017383459	0.003622157
293	329	6030-0105	P.6030	31.36606223	60	145	98	0	90	1	0	0	0	1	0	0	0	1	0	1	1	0	-0.12669287	-0.109980455	-0.046874639	-0.084304766	-0.062430006	-0.129031878	0.101866597	0.099775959	-0.022852707	-0.050019333	0.014048522	-0.020885889	0.018673413	0.033062414	0.028713843	0.037445926	0.067238211	0.019174218	0.04239118	0.011095453	0.001398822	-0.024596436	-0.066163529	-0.037592037	-0.070236925	-0.067615017	0.01013512
294	330	6030-1205	P.6030	31.36606223	61	145	98	0	90	1	0	0	0	1	0	0	0	1	0	1	1	0	-0.115329874	-0.08884797	-0.085085242	-0.07755139	-0.106726172	-0.122797884	-0.019667409	-0.030899847	0.033111112	0.050247121	0.093583485	0.081156099	0.015037543	0.012794601	0.014834463	0.049400189	0.034435222	0.010978929	0.049022154	0.03319498	-0.038845429	-0.056660427	-0.030137049	0.092137563	0.04243957	0.048986987	-0.034786358
295	331	6031-0005	P.6031	33.27783559	75	150	78	0	45	1	1	0	1	0	0	15	0	0	0	1	0	0	-0.021380253	-0.057349877	0.039159079	0.032702085	-0.007307767	-0.040294567	0.031452498	0.038331244	0.080005087	0.060642147	0.073906492	0.073093466	0.080962443	0.068679062	0.036383001	0.053954597	-0.003882568	-0.075353485	-0.030667765	-0.010942904	-0.040367075	-0.08406531	0.033811044	0.018712538	-0.017767096	0.024385256	-0.056970895
296	332	6031-0105	P.6031	33.27783559	75	150	78	0	45	1	1	0	1	0	0	15	0	0	0	1	0	0	-0.033021791	-0.056173381	0.018807076	0.013693928	-0.025497482	-0.056026626	0.030135544	0.036993206	0.05079509	0.044375136	0.047685364	0.0492461	0.044729585	0.051986377	-0.000247172	0.024990127	0.002873265	-0.031652309	0.00788567	-0.014193035	-0.061804699	-0.092082008	0.00085089	0.023349431	-0.001728291	0.022229832	-0.045004912
297	333	6031-1205	P.6031	33.27783559	76	150	78	0	45	1	0	0	1	0	0	16	0	0	0	1	0	0	-0.033493114	-0.008146194	-0.075154159	-0.065906845	-0.073494994	-0.052925997	-0.023517988	-0.002590977	-0.033293288	-0.012423731	-0.03847496	-0.034509652	-0.060610852	-0.045135731	-0.036568887	-0.030686145	-0.007910558	0.048411355	0.027245548	0.016166752	-0.006867906	0.031918488	0.002869683	0.001871051	0.030042344	0.013150135	-0.056975937
301	337	6033-0005	P.6033	27.46928166	30	123	75	0	90	1	1	1	0	1	1	15	1	0	0	1	0	0	-0.026789587	-0.035273929	0.044420424	0.028311238	0.032372422	0.000153359	0.017609821	0.002829197	0.034476725	0.022337112	0.048090298	0.04222323	0.065312091	0.056272659	0.058542833	0.045215081	0.026273944	-0.035385886	-0.014290593	-0.008030182	0.039640202	-0.00598015	-0.015818759	0.003551863	-0.033519468	-0.01636916	0.05411302
302	338	6033-0105	P.6033	27.46928166	30	123	75	0	90	1	0	1	0	1	1	15	1	0	0	1	0	0	-0.056979828	-0.048406272	-0.021461576	-0.015336626	-0.033488293	-0.067513785	-0.001728126	-0.012808229	0.017165312	0.031643516	0.049822221	0.044307634	0.017410049	0.018578097	-0.018617999	0.017715805	0.011642546	0.005883812	0.038682883	0.011964197	-0.059011751	-0.0596645	-0.020689778	0.054942574	0.023083528	0.020358237	0.083618665
303	339	6033-1205	P.6033	27.46928166	31	123	75	0	90	1	1	1	0	1	1	16	1	0	0	1	0	0	-0.021381722	0.011825687	-0.061872107	-0.055703187	-0.047269102	-0.042420782	-0.073677989	-0.108176608	-0.03007235	-0.030411837	-0.009034201	-0.023803248	-0.008249775	-0.054750723	0.000717207	0.004010083	-0.010156677	0.025325245	-0.004980137	0.074293453	0.034745195	0.068830191	-0.000531627	0.007069087	0.016739482	0.001821987	-0.047278041
304	340	6034-0005	P.6034	24.7119341	62	126	85	1	40	1	1	0	1	0	1	41	1	0	0	0	0	1	-0.03471383	-0.044894426	0.011176869	0.029475724	-0.023068054	-0.056784193	0.008383079	-0.027398444	0.089488544	0.086727601	0.051776312	0.080358171	0.095215878	0.054234269	0.016420813	-0.002472897	0.033306715	-0.022194325	0.030788846	-0.060274434	-0.05062902	-0.088769656	0.026701108	0.04895663	0.025664762	0.065304288	-0.020753011
305	341	6034-0105	P.6034	24.7119341	62	126	85	1	40	1	1	0	1	0	1	41	1	0	0	0	0	1	0.024963694	0.020145005	0.045247666	0.047861273	0.052565385	0.020108632	-0.004548708	-0.020890361	0.007009255	0.040253383	-0.008482073	0.02455765	-0.081505004	0.031168676	-0.012755826	-0.034871286	0.081985251	0.052404332	0.096574443	-0.039386321	-0.018010212	-0.020837579	-0.002400496	0.03339883	0.036255168	0.026314305	-0.038392809
306	342	6034-1205	P.6034	24.7119341	63	126	85	1	40	1	1	0	1	0	1	42	1	0	0	0	0	1	-0.045853509	-0.017180034	0.001800584	-0.002087544	0.007363517	-0.039931191	-0.033751457	-0.06349126	0.028016027	0.042433868	0.061717943	0.064269837	0.061664487	0.02890743	0.048844585	0.042337601	0.062219502	-0.001567702	0.035996154	0.010459627	0.036627701	0.002998824	-0.04252985	0.057045108	0.014473584	0.013587235	0.021753388
307	343	6035-0005	P.6035	29.78530716	46	135	87	1	40	1	1	1	0	0	1	15	0	1	0	0	0	0	0.005135632	0.000726767	0.052994242	0.02887865	0.066186565	0.020609227	0.012212826	-0.000193419	0.003288598	-0.033115939	-0.00570252	-0.033504642	0.024879051	0.046055618	0.050611638	0.044459337	0.048897584	-0.011208569	0.005721833	0.013030191	0.057659642	0.031503078	0.013982489	-0.072712011	-0.072908917	-0.058298724	-0.04265017
308	344	6035-0105	P.6035	29.78530716	46	135	87	1	40	1	1	1	0	0	1	15	0	1	0	0	0	0	-0.098147688	-0.066529186	-0.065886517	-0.087508327	-0.062369561	-0.096097928	0.060403964	0.021202326	-0.021727647	-0.050297772	0.000314392	-0.032955372	0.033557755	0.015337903	0.043449531	0.03339502	0.072504138	0.030963988	0.043380103	0.024746983	0.061181712	0.049816098	-0.025497879	-0.035099332	-0.04268234	-0.049873826	-0.032625299
309	345	6035-1205	P.6035	29.78530716	47	135	87	1	40	1	1	1	0	0	1	16	0	1	0	0	0	0	0.014164553	0.023551085	-0.029505796	-0.007775728	-0.03316004	-0.010018457	-0.052116889	-0.069741568	0.000896894	0.040900255	-0.004428639	0.022353665	-0.031955804	-0.034858695	-0.051291586	-0.036641689	-0.011867991	0.028289397	0.033381211	-0.000149859	-0.053892838	-0.009956562	0.01046685	0.066868288	0.07501697	0.060008426	-0.016131707
313	349	6038-0005	P.6038	27.16049383	60	129	78	1	40	1	0	1	0	1	1	28	0	1	1	1	0	0	0.074826075	0.062020455	0.062318061	0.067111117	0.088418678	0.058049971	-0.036848545	-0.034218473	-0.003893152	0.00217829	-0.034806287	-0.015423412	-0.05080495	0.020921639	0.003763367	-0.004323323	0.018164465	0.00276164	0.00045144	-0.011037488	0.033326022	0.03441271	0.033542583	-0.039571099	-0.008775769	-0.007110199	-0.049689921
314	350	6038-0105	P.6038	27.16049383	60	129	78	1	40	1	0	1	0	1	1	28	0	1	1	1	0	0	-0.001500114	-0.023524567	0.048510177	0.038559299	0.013411723	-0.014919138	0.047405419	0.023201071	0.054337552	-0.001629196	0.046096641	0.013621071	0.073466097	0.062871173	0.05220227	0.052366234	0.007710961	-0.043975523	-0.023505766	-0.001511812	-0.004154423	-0.045957075	0.038573737	-0.049967197	-0.053777885	-0.020876547	-0.021733545
315	351	6038-1205	P.6038	27.16049383	61	129	78	1	40	1	0	1	0	1	1	29	0	1	1	1	0	0	0.053062823	0.061928205	-0.011655264	0.016757066	0.007512233	0.023508494	-0.077808814	-0.098704891	-0.012507319	-0.008153682	0.002984616	-0.009871208	-0.009679461	-0.039359267	-0.025265236	-0.001638227	-0.035724844	0.010795624	-0.007728802	0.040070362	-0.017428212	0.010623892	0.025222974	0.025049721	0.029328571	0.017325887	-0.04788733
316	352	6039-0005	P.6039	32.93311754	40	111	72	0	45	0	1	0	0	0	1	34	1	1	0	0	0	1	0.007957446	-0.004805232	0.057178051	0.044310304	0.050819512	0.034123595	-0.031239903	-0.029174712	0.038441386	-0.005433745	0.045601651	0.018275091	0.0959861	0.05316457	0.080108774	0.076766736	0.006974536	-0.056099759	-0.059465712	0.019986969	0.07268493	0.029102045	0.013621665	-0.037042666	-0.063415177	-0.035629367	-0.000234972
317	353	6039-0105	P.6039	32.93311754	40	111	72	0	45	0	0	0	0	0	1	34	1	1	0	0	0	1	0.050729113	0.039861244	0.069632103	0.068162741	0.081147426	0.064527887	-0.028027466	-0.053939968	0.030079226	0.007748748	0.04346707	0.026888133	0.050785603	0.03386302	0.049839054	0.073214143	-0.023273009	-0.061321297	-0.076109951	0.040258231	0.05136799	0.02142568	0.019358368	-0.001585108	-0.030701495	-0.014606199	0.011357555
318	354	6039-1205	P.6039	32.93311754	41	111	72	0	45	0	1	0	0	0	1	35	1	1	0	0	0	1	0.034614312	0.046625355	-0.016085115	0.003371013	-0.01585335	0.022213131	0.013772251	0.022977989	-0.011819939	0.03777054	-0.022197485	0.020194114	-0.058092116	-0.042442989	-0.061104036	-0.04306798	-0.048669898	-8.15E-05	-0.0173626	-0.005533484	-0.032608975	0.005232424	0.00687956	0.059909414	0.070173819	0.053209683	-0.043229535
319	355	6040-0005	P.6040	31.10375725	30	130	82	1	40	0	1	0	0	0	1	20	1	1	0	1	0	1	-0.077445746	-0.09895019	-0.013714784	-0.014322723	-0.075831973	-0.116788758	-0.007085016	-0.010267542	0.081420054	0.039846429	0.110517458	0.080986842	0.097089961	0.050030634	0.095348682	0.080633776	0.012377771	-0.071285061	-0.027336559	-0.008790315	0.012818115	-0.058640101	0.024236669	0.01033654	-0.027787053	0.017145539	0.011170937
320	356	6040-0105	P.6040	31.10375725	30	130	82	1	40	0	0	0	0	0	1	20	1	1	0	1	0	1	-0.027005286	-0.031801654	0.008587278	0.016335883	-0.021274544	-0.050795867	-0.013279255	-0.000233734	0.068896516	0.064876833	0.069849252	0.080031508	0.127104316	0.020816062	0.013051634	0.032673996	0.005166334	-0.024848727	0.003209214	-0.014805077	-0.019234565	-0.037287945	0.009309744	0.065368322	0.040846588	0.050330425	-0.035930515
321	357	6040-1205	P.6040	31.10375725	30	130	82	1	40	0	1	0	0	0	1	20	1	1	0	1	0	1	-0.031221004	-0.003451896	-0.073357601	-0.065516093	-0.057927571	-0.052889614	-0.080577596	-0.106592086	-0.013910279	0.022183098	0.011387004	0.022070404	-0.01027211	-0.060070041	-0.007636347	-0.00583578	-0.037453992	0.014713539	-0.028968933	0.049290429	0.039897596	0.07373014	-0.017426417	0.078621326	0.074829259	0.052965072	-0.047328913
322	358	6041-0006	P.6041	20.87772572	52	148	84	1	40	1	1	1	0	0	1	36	0	1	0	1	0	0	-0.018620217	-0.009503061	0.024914135	0.029950746	0.020496056	-0.010042402	-0.021003969	-0.040294664	0.032204461	0.039368718	0.104353622	0.08774016	0.041400348	0.036504197	0.01402618	0.07017461	0.02044007	-0.015267463	0.030150492	0.057997606	-0.037981955	-0.061207033	-0.043485447	0.085135499	0.013898555	0.011016614	0.062009086
323	359	6041-0105	P.6041	20.87772572	52	148	84	1	40	1	1	1	0	0	1	36	0	1	0	1	0	0	0.065077044	0.043205607	0.034454711	0.067056337	0.030103153	0.024062235	-0.03858793	-0.030106033	0.039737359	0.05528518	0.029054425	0.050031142	0.038867748	0.004286384	-0.032684081	-0.013915094	-0.050241914	-0.035891901	-0.02844403	-0.007241247	-0.055836257	-0.053512313	0.027664734	0.059502675	0.056194175	0.059808713	0.051030419
324	360	6041-1205	P.6041	20.87772572	52	148	84	1	40	1	1	1	0	0	1	36	0	1	0	1	0	0	-0.104220158	-0.070173211	-0.102540417	-0.125925227	-0.077921693	-0.085410778	-0.030241801	-0.024703892	-0.077897166	-0.093827608	-0.029879878	-0.073410784	-0.049481367	-0.038582795	0.006791327	0.024204129	0.061210792	0.069985297	0.06763096	0.046154962	0.044153252	0.059236128	-0.073187346	-0.046010737	-0.050094205	-0.07779025	0.071313626
325	361	6042-0005	P.6042	30.83289383	31	119	82	0	45	0	1	0	0	0	1	22	1	0	1	1	1	1	-0.081462956	-0.113853253	0.042978909	0.039098374	-0.061000152	-0.091940302	-0.025261513	-0.035254803	0.115712505	0.09914957	0.106045052	0.111144155	0.097012777	0.087758677	0.099224493	0.076363269	0.065580156	-0.044909121	0.013138155	-0.034218801	-0.011667404	-0.074205526	0.067035713	0.014726253	-0.052586107	0.037829279	0.049256885
326	362	6042-0105	P.6042	30.83289383	31	119	82	0	45	0	1	0	0	0	1	22	1	0	1	1	1	1	-0.009291668	-0.054373961	0.08137766	0.10607391	0.007264056	-0.046158528	0.029082475	-0.017908865	0.127615139	0.128604354	0.145581277	0.143993948	0.082402753	0.096341424	0.07594219	0.128430764	-0.010570451	-0.091078719	-0.043205612	0.051292924	-0.034292709	-0.092709094	0.096418967	0.074122696	-0.041882157	0.05994487	0.057345326
327	363	6043-0005	P.6043	23.183391	50	124	76	0	45	0	0	1	0	0	1	42	1	1	0	0	0	0	-0.066393767	-0.088825786	0.023242596	0.017193233	-0.008491008	-0.128218069	0.043312263	0.039550939	0.061257659	0.032897726	0.060093376	0.048853055	0.051485505	0.064358422	0.095584944	0.092444181	0.014102714	-0.064575631	-0.046383713	0.017655738	0.068966875	0.019180158	0.042468684	-0.031028327	-0.066667795	-0.032992105	-0.043796059
328	364	6043-0105	P.6043	23.183391	50	124	76	0	45	0	1	1	0	0	1	42	1	1	0	0	0	0	-0.069170517	-0.075423483	0.039571815	0.012698491	0.0442962	-0.081836097	0.043991436	0.027464044	0.048929263	0.013390898	0.070748732	0.042797875	0.058875338	0.069283323	0.098111587	0.127182042	0.044302054	-0.04354226	-0.021160693	0.06808624	0.07575511	0.019039623	-0.004289705	-0.014760717	-0.094418582	-0.063628582	-0.02683505
329	365	6043-1205	P.6043	23.183391	50	124	76	0	45	0	1	1	0	0	1	42	1	1	0	0	0	0	-0.018472054	-0.002532935	0.027939734	-0.00136711	0.06982743	-0.002474145	-0.014534087	-0.034415558	0.010149127	-0.02441911	0.024025294	0.000571771	0.047140014	0.031877729	0.052641534	0.062314719	0.054060629	0.001635934	0.016264454	0.02626243	0.050605745	0.026333682	-0.027631465	-0.026971351	-0.062294825	-0.0691034	0.049929321
330	366	6044-0005	P.6044	21.75337848	32	136	81	0	45	1	0	0	0	1	1	13	0	1	1	1	0	0	0.090534476	0.075503671	0.031832492	0.053784244	0.062977039	0.062474211	-0.076872028	-0.07718671	0.007240738	0.029726326	-0.026614659	-0.007711812	0.030216635	-0.019390991	-0.040014604	-0.042607996	-0.016326602	0.026644735	0.014056381	0.028753708	-0.023598931	0.011316548	0.062791648	0.041110307	0.073033347	0.076798326	-0.045781197
331	367	6044-0105	P.6044	21.75337848	32	136	81	0	45	1	1	0	0	1	1	13	0	1	1	1	0	0	0.032665618	0.02344637	0.027217505	0.048229789	0.017876985	0.005987055	0.006221098	-0.019194157	0.034902827	0.054642744	0.039340733	0.046901559	0.027662288	0.014805762	-0.03234927	0.013302759	-0.032965777	0.002780152	0.013507224	0.051306699	-0.08128895	-0.07255574	0.045721507	0.073350241	0.043305028	0.070291424	-0.041407225
332	368	6044-1205	P.6044	21.75337848	32	136	81	0	45	1	1	0	0	1	1	13	0	1	1	1	0	0	0.030428317	0.009829482	0.04912187	0.059292088	0.03872291	0.011457765	0.009291392	-0.005795995	0.048634408	0.068951683	0.048712366	0.063591032	0.017065903	0.035221708	0.004152574	0.017202862	-0.030780881	-0.031429103	-0.00899419	-0.012391738	-0.067337645	-0.078907629	0.038270103	0.042673735	0.009016167	0.048237179	0.045866085
333	369	6045-0005	P.6045	24.41927902	43	116	77	0	45	1	0	1	0	0	1	11	0	1	1	1	1	1	-0.041830318	-0.05682768	0.084809716	0.038865084	0.087754571	0.009598125	0.055267761	0.013648921	0.042706382	-0.032559714	0.037308761	-0.000531825	0.035152771	0.100866689	0.159094565	0.13722246	0.066846239	-0.076688534	-0.047554286	0.00371	0.147819511	0.058669761	-0.002988009	-0.169392697	-0.187074511	-0.177922225	0.077645998
334	370	6045-0105	P.6045	24.41927902	43	116	77	0	45	1	1	1	0	0	1	11	0	1	1	1	1	1	-0.103138213	-0.10686304	0.039300486	0.018491263	-0.007265114	-0.074288091	0.138309317	0.112891892	0.03669318	0.003336283	0.060697471	0.039175896	0.038892566	0.081441765	0.065931951	0.10719701	0.08868475	-0.010420579	0.028258966	0.045108732	0.041731548	-0.011424543	-0.041736662	-0.020931566	-0.098089049	-0.100673118	-0.029483855
335	371	6045-1205	P.6045	24.41927902	43	116	77	0	45	1	1	1	0	0	1	11	0	1	1	1	1	1	-0.183297198	-0.104952491	-0.134712581	-0.162549044	-0.153181069	-0.161958816	0.03423963	-0.01382316	-0.030231176	-0.066532691	0.049144489	0.006812569	0.027195386	-0.007411108	0.037145912	0.07939891	0.070627362	0.020001519	0.032389785	0.066218958	0.08016848	0.063361009	-0.149680222	0.030933397	-0.027305344	-0.091876077	-0.020024899
336	372	6046-0005	P.6046	41.86851211	60	115	77	0	90	1	1	1	0	0	0	12	1	0	1	1	0	0	0.092290242	0.062712937	0.059448821	0.079057432	0.060833817	0.056665619	-0.073614439	-0.069840932	0.02600192	0.040899132	0.01029823	0.019617845	-0.010013646	0.013365073	-0.029107213	-0.014283542	-0.037233353	0.00190559	0.010364857	-0.008416221	-0.083543138	-0.076403444	0.077502888	0.016478868	0.025898393	0.047074691	-0.044037717
337	373	6046-0105	P.6046	41.86851211	60	115	77	0	90	1	0	1	0	0	0	12	1	0	1	1	0	0	0.008284631	0.016269607	-0.008174258	0.004381481	-0.006016808	-0.027048407	-0.026348931	-0.033739053	0.029506915	0.036742485	0.063384693	0.04296614	0.042751783	0.014927007	-0.017807456	0.061100977	-0.037831164	-0.016106501	-0.015634974	0.138230945	-0.055242395	-0.055750173	0.044046956	0.08314101	0.018587078	0.049071767	-0.045171556
338	374	6046-1205	P.6046	41.86851211	60	115	77	0	90	1	1	1	0	0	0	12	1	0	1	1	0	0	0.02935927	0.04148027	-0.058876547	-0.020876956	-0.069323374	-0.032057094	-0.103524054	-0.075679014	-0.024686937	0.003927406	-0.001320482	0.003183067	-0.043918892	-0.068786071	-0.082629162	-0.050593885	-0.063093185	0.031280063	0.021512452	0.026235218	-0.10247934	-0.049256794	0.036623079	0.072040729	0.093781441	0.071912873	-0.040029073
339	375	6047-0005	P.6047	36.31256741	55	138	81	1	40	1	1	1	0	1	1	40	1	1	0	0	0	1	-0.149410604	-0.109839656	-0.041956223	-0.074409876	-0.063362664	-0.152184159	-0.03083796	-0.049687143	0.065234883	0.021434822	0.125155478	0.077606862	0.126342112	0.060848447	0.119926056	0.14570677	0.052614999	-0.050701088	-0.02369424	0.038065834	0.08383312	0.015339792	-0.054518853	0.027246623	-0.084715983	-0.030969344	-0.039311787
340	376	6047-0105	P.6047	36.31256741	55	138	81	1	40	1	1	1	0	1	1	40	1	1	0	0	0	1	-0.170508994	-0.098133308	-0.101318071	-0.137408665	-0.105044711	-0.144197282	0.001381417	-0.032691802	-0.010137215	-0.051810822	0.015675541	-0.02254365	0.065070916	0.012622347	0.037821476	0.043419078	0.091670793	0.035577108	0.047369193	0.016932351	0.066133718	0.053026755	-0.096972679	-0.018949674	-0.038084738	-0.071183855	-0.039736863
341	377	6047-1205	P.6047	36.31256741	55	138	81	1	40	1	1	1	0	1	1	40	1	1	0	0	0	1	-0.132508192	-0.063343021	-0.15231666	-0.190078963	-0.116633053	-0.118971577	-0.015467146	-0.001241931	-0.103213231	-0.128652484	-0.067211451	-0.10198786	-0.08649369	-0.057142773	-1.68E-07	-0.039003829	0.110457205	0.098886174	0.096714494	-0.02029178	0.06393725	0.08680843	-0.155902364	-0.06591475	-0.029018875	-0.13043317	0.036760156
342	378	6049-0005	P.6049	25.45224623	33	119	77	0	45	1	1	1	0	0	1	28	0	1	0	1	0	0	-0.031993798	-0.05613469	0.03342059	0.075341386	-0.026049872	-0.087511835	0.016863489	0.008858172	0.091005462	0.111915211	0.146546516	0.14506462	0.043255408	0.058140714	0.0114046	0.112457246	-0.056563325	-0.065516937	-0.036440639	0.100687145	-0.085224807	-0.117391943	0.039486528	0.158081946	0.012565665	0.07669426	-0.025588433
343	379	6049-0105	P.6049	25.45224623	33	119	77	0	45	1	1	1	0	0	1	28	0	1	0	1	0	0	-0.15204983	-0.126208555	-0.068166808	-0.050364874	-0.134038211	-0.186222863	0.051911493	0.026124993	0.050308943	0.060193631	0.120605159	0.101260185	0.058823625	0.040398486	0.012322747	0.104882752	0.004857736	-0.02437721	0.015238027	0.074870515	-0.069472787	-0.110050836	-0.064121754	0.116305379	-0.006002098	0.019762381	0.03513615
344	380	6049-1206	P.6049	25.45224623	33	119	77	0	45	1	1	1	0	0	1	28	0	1	0	1	0	0	0.005722315	0.020779881	4.74e-05	0.002810713	0.028014708	0.010082871	-0.033060152	-0.07634265	-0.015980114	0.009464	0.054210389	0.043183644	-0.047603609	-0.00495915	-0.01561477	0.056637153	-0.013088161	0.006432853	0.013003895	0.09963022	-0.013255979	-0.015195813	-0.042668087	0.107362996	0.036414489	0.014157808	-0.024886345
345	381	6050-0005	P.6050	32.38835543	57	112	74	0	45	0	1	1	0	0	0	16	0	0	0	1	0	0	-0.080529929	-0.110957555	-0.009197989	-0.008472404	-0.09363938	-0.152885715	0.05554352	0.047166591	0.098466471	0.081015089	0.09655134	0.090428942	0.116769484	0.057006802	0.018673842	0.055752171	-0.023479988	-0.054727986	-0.012324131	-0.011053812	-0.107159441	-0.14315673	0.043249039	0.028016882	-0.032485806	0.049182732	-0.044265812
346	382	6050-0105	P.6050	32.38835543	57	112	74	0	45	0	0	1	0	0	0	16	0	0	0	1	0	0	-0.120445657	-0.058865249	-0.081365456	-0.112224641	-0.06414036	-0.101112696	0.001944129	-0.029827448	-0.020212699	-0.047384099	0.013269395	-0.018795724	0.009816661	0.001025309	0.026136187	0.047985975	0.074125424	0.051719465	0.060096759	0.071933371	0.021428949	0.02560763	-0.075008948	-0.008122905	-0.020752009	-0.05489804	-0.04142093
347	383	6050-1205	P.6050	32.38835543	57	112	74	0	45	0	1	1	0	0	0	16	0	0	0	1	0	0	-0.159674232	-0.085921258	-0.197490446	-0.207058355	-0.189658326	-0.18590336	-0.024854738	-0.072816796	-0.080411858	-0.106318536	-0.014347815	-0.05929477	-0.030898015	-0.076300795	-0.007109861	0.019234903	0.070451584	0.092932532	0.076771892	0.124133374	0.033587988	0.071376355	-0.134135075	0.022097545	0.003379626	-0.065117974	-0.038908366
348	384	6051-0005	P.6051	25.40170132	45	144	91	0	45	1	1	1	0	1	1	37	1	1	0	1	0	0	-0.166421169	-0.129255424	-0.081157306	-0.104145668	-0.110351907	-0.192898883	0.003649514	-0.013012493	0.0482725	0.026762924	0.046558155	0.040688059	0.088930078	0.045889611	0.078865698	0.06013232	0.051415082	-0.025097945	-0.009732042	-0.006695396	0.068023717	0.032382427	-0.018679519	-0.013415343	-0.03035963	-0.001521837	0.033384818
349	385	6051-0105	P.6051	25.40170132	45	144	91	0	45	1	1	1	0	1	1	37	1	1	0	1	0	0	-0.058727577	-0.041106158	0.006600922	-0.010326253	0.014809611	-0.058309688	0.000266829	-0.004847177	0.036931737	0.024080028	0.005841338	0.012248879	0.08078889	0.04338147	0.037555241	0.011209051	0.052290027	-0.004365201	0.015495206	-0.057534307	0.025925192	0.003229534	0.003552518	-0.02985228	-0.01899158	0.002478342	-0.038554286
350	386	6051-1205	P.6051	25.40170132	45	144	91	0	45	1	1	1	0	1	1	37	1	1	0	1	0	0	-0.004890441	0.016300454	-0.06787099	-0.057438447	-0.071385757	-0.032422372	-0.065574295	-0.076236045	-0.052907892	-0.027101627	-0.06001457	-0.043746175	-0.086712928	-0.064993896	-0.068247812	-0.073843508	0.006181733	0.069755243	0.059182975	-0.005860075	-0.026910847	0.022439208	-0.004416837	0.010529457	0.077200071	0.031494851	0.084768735
351	387	6052-0005	P.6052	23.32899306	44	120	80	0	45	1	1	1	0	1	1	31	1	1	1	1	0	1	-0.001454149	-0.009755081	0.03276018	0.030233559	0.036276975	-0.019600448	-0.017942113	-0.02375821	0.03114076	0.036302739	0.007879837	0.026655996	0.005551101	0.038495057	0.026785023	0.013295582	0.028943822	-0.007436237	0.013983035	-0.025347769	0.034433169	0.009092573	0.031574785	-0.022550213	-0.005602348	-0.000220582	0.092951533
352	388	6052-0105	P.6052	23.32899306	44	120	80	0	45	1	0	1	0	1	1	31	1	1	1	1	0	1	-0.071014296	-0.053553451	-0.010643891	-0.031470431	-0.010178067	-0.06400904	-0.049170448	-0.077448471	0.062308113	0.044990443	0.074826132	0.06629249	0.08340111	0.042662389	0.076163057	0.070941631	0.034096939	-0.036206649	-0.011816619	0.021021198	0.050426296	0.005996396	0.004677128	0.025228764	-0.021275845	0.024625542	-0.048259879
353	389	6052-1205	P.6052	23.32899306	44	120	80	0	45	1	0	1	0	1	1	31	1	1	1	1	0	1	0.039251891	0.038084268	0.025995437	0.018904802	0.064633358	0.042790868	-0.045884199	-0.063398156	-0.019918248	-0.011662767	-0.043100356	-0.026110718	-0.023193149	-0.007967839	0.007970407	-0.030889633	0.030514356	0.028502393	0.027450044	-0.028908043	0.074561818	0.076557349	0.011094687	-0.044357034	0.011663644	-0.016388369	0.076313951
354	390	6056-0005	P.6056	27.39371145	44	143	87	1	40	1	0	1	0	1	1	34	1	1	0	1	0	1	-0.062853823	-0.075571236	0.065096067	0.035750917	0.024615324	-0.061177776	0.050031469	0.017472004	0.074882238	0.053506721	0.084624907	0.081933444	0.073309	0.088322724	0.105932773	0.085301384	0.064546038	-0.040027425	-0.002842884	-0.015104383	0.064780722	0.009426201	0.01716765	0.00513329	-0.056943875	-0.020640402	-0.047845903
355	391	6056-0105	P.6056	27.39371145	44	143	87	1	40	1	0	1	0	1	1	34	1	1	0	1	0	1	0.025179312	0.028359025	0.05003763	0.033115379	0.097833666	0.051582682	0.014101811	-0.024987205	-0.024689742	-0.02214168	-0.005137119	-0.00976496	-0.048580079	0.020552593	0.007914269	0.012157852	0.064252566	0.033276164	0.042108574	0.002614362	0.037724039	0.040900967	-0.026580749	-0.003418127	-0.015222994	-0.045645618	-0.032479177
356	392	6056-1205	P.6056	27.39371145	44	143	87	1	40	1	1	1	0	1	1	34	1	1	0	1	0	1	-0.115240718	-0.04712228	-0.13367182	-0.153459674	-0.094462708	-0.117706428	-0.04327215	-0.074702294	-0.098399095	-0.116754454	-0.028675921	-0.062115388	-0.08832886	-0.065683604	-0.016300754	-0.00199481	0.081149758	0.094889793	0.089206389	0.046013947	0.047670899	0.07777972	-0.138072778	0.010533708	0.008674105	-0.091203259	0.078237631
357	393	6059-0005	P.6059	39.08350963	55	142	91	1	40	1	1	1	1	1	1	25	1	0	1	1	1	1	-0.090581311	-0.083192099	0.021363327	-0.00777447	-0.002348975	-0.06898674	0.020817455	0.043713799	0.073501581	0.028332261	0.065264252	0.053794573	0.126688097	0.074494239	0.083407247	0.063509158	0.006174136	-0.08143893	-0.062301747	-0.060045343	0.053786252	-0.010081672	0.004663585	-0.033487366	-0.096259653	-0.017207514	0.080542838
358	394	6059-0105	P.6059	39.08350963	55	142	91	1	40	1	1	1	1	1	1	25	1	0	1	1	1	1	-0.043309126	-0.024585685	0.042340134	0.018805784	0.060655973	-0.00482519	0.036152286	0.038326177	0.015997723	-0.005054258	0.017936098	0.0133003	0.026489586	0.059510981	0.048483593	0.032146847	0.044718261	-0.018596926	-0.012041626	-0.046368479	0.06429729	0.029808598	-0.034493503	-0.040627877	-0.067269824	-0.051116937	0.091688539
359	395	6061-0005	P.6061	31.19509484	54	112	74	1	80	0	0	1	0	1	1	33	1	0	0	1	0	1	-0.087182724	-0.087661563	0.027099524	-0.01597122	0.01458356	-0.053378387	0.020813816	-0.019897304	0.047608881	0.014570468	0.042231897	0.035028417	0.09344894	0.082150489	0.105496549	0.057692944	0.094279923	-0.030886757	-0.003281456	-0.06263142	0.112361544	0.048938453	-0.028037447	-0.061567479	-0.089055959	-0.059450672	-0.042889982
360	396	6061-0105	P.6061	31.19509484	54	112	74	1	80	0	0	1	0	1	1	33	1	0	0	1	0	1	-0.063822767	-0.069989058	0.013324128	-0.023334133	-0.013810221	-0.048379053	0.032618917	0.020861567	0.049913702	0.023081008	0.041079047	0.036743388	0.062099088	0.060390677	0.076433475	0.034641876	0.058596437	-0.032568829	-0.003855967	-0.083478128	0.036638386	-0.014644372	0.002841198	-0.042985832	-0.060866923	-0.023393616	0.056189811
361	397	6061-1205	P.6061	31.19509484	55	112	74	1	80	0	0	1	0	1	1	34	1	0	0	1	0	1	0.045152885	0.041904979	0.060994138	0.051746343	0.132216343	0.057866758	-0.062896433	-0.051276299	-0.006317607	0.001569087	-0.036673346	-0.010799972	0.002522152	0.015085273	0.018578994	-0.030640394	0.095353428	0.039822203	0.060934348	-0.041143707	0.05238603	0.042268926	-0.023118801	-0.027639632	-0.012936639	-0.027641498	-0.042487223
362	398	6063-0005	P.6063	32.02836798	35	151	75	1	40	1	1	1	0	0	1	20	0	1	1	1	0	1	-0.041008772	-0.02319272	0.024676429	0.025034016	0.038511516	-0.049103327	-0.013532938	-0.009953481	0.032646617	0.028668608	0.041045041	0.031737615	0.015444438	0.051725604	0.051313162	0.0585523	-0.028189863	-0.060497345	-0.075429863	0.022130141	0.013346927	-0.003859101	0.033081971	-0.001221953	-0.053939614	-0.013712451	-0.032385457
363	399	6063-0105	P.6063	32.02836798	35	151	75	1	40	1	1	1	0	0	1	20	0	1	1	1	0	1	-0.105535305	-0.067603159	-0.049593221	-0.047929536	-0.067518986	-0.128752547	0.029561928	0.021497784	0.019977222	0.019046875	0.029551192	0.025709502	-0.003372869	0.029959723	0.033304423	0.039584871	-0.012022357	-0.025858545	-0.027133109	0.010054305	-0.002999314	-0.010983946	0.021850908	0.000778885	-0.017532265	0.001303419	-0.013909724
364	400	6063-1205	P.6063	32.02836798	36	151	75	1	40	1	0	1	0	0	1	21	0	1	1	1	0	1	0.051913492	0.068561949	-0.004035302	0.020347065	0.026614634	0.044776616	-0.091648075	-0.091220128	-0.020846847	0.011802418	0.013905677	0.012020983	-0.035908489	-0.046542118	-0.022938876	0.009870249	-0.085937342	-0.021006822	-0.057590966	0.065668156	-0.014128072	0.02142851	0.015256129	0.085562429	0.052259905	0.050273135	0.10990512
365	401	6071-0005	P.6071	31.17283951	41	119	83	1	40	1	1	1	1	1	1	3	0	0	1	1	0	1	-0.059265723	-0.057553805	0.061294433	0.022950354	0.059988718	-0.013975488	0.040620584	-0.004774969	0.037597324	0.003944841	0.027227696	0.014685451	0.049527628	0.083137543	0.122651807	0.072681479	0.081265283	-0.040952887	-0.023348179	-0.037313417	0.139950848	0.076620245	-0.002399465	-0.096880604	-0.116619672	-0.094489802	0.075289107
366	402	6071-0105	P.6071	31.17283951	41	119	83	1	40	1	1	1	1	1	1	3	0	0	1	1	0	1	-0.061006349	-0.047185515	0.021477224	-0.003911039	1.47e-05	-0.046555016	0.104652474	0.074467351	0.033916774	0.019600983	0.018271239	0.026571886	0.01623356	0.063115533	0.053912207	0.009866194	0.066370009	-0.004060354	0.0179791	-0.046319662	0.065244381	0.029737369	0.007676977	-0.022451054	-0.028354087	-0.014994461	-0.045724018
367	403	6071-1205	P.6071	31.17283951	41	119	83	1	40	1	1	1	1	1	1	3	0	0	1	1	0	1	-0.012239286	0.040989208	-0.057023593	-0.069407557	-0.006145309	-0.001513219	-0.055445271	-0.096419656	-0.057022521	-0.066748428	-0.045448335	-0.055599587	-0.057337655	-0.047843097	0.013559361	-0.026631902	-0.047621595	-0.000814669	-0.059754893	0.064265713	0.085429758	0.118101663	0.007843435	-0.029361876	0.000267985	-0.024218944	0.133032967
[truncated: 33 more columns]
