# Supplementary material for: Transcriptomic profiling and machine learning uncover gene signatures of psoriasis endotypes and disease severity
Source: Commun Med (Lond). 2026 Jan 21;6:65. doi: 10.1038/s43856-025-01325-4 (PMC12852803; doi:10.1038/s43856-025-01325-4)
Supplement: Supplementary file 19 — Supplementary Data 16 [file 43856_2025_1325_MOESM19_ESM.csv]

	Unnamed: 0_x	Sample_id	Patient_ID_x	BMI_x	Age_x	Systollic_x	Diastollic_x	Drug_x	Dose_drug_x	Gender_x	Morning_or_Afternoon_x	Biologic_Naive_x	Psoriatic_Arthritis_x	Cw6_x	Early_onset_or_Late_onset_x	years_since_onset_x	Have_you_ever_smoked_binary_x	Drink_alcohol_binary_x	Flexural_binary_x	Scalp_binary_x	Soles_binary_x	Nails_binary_x	ENSG00000175287	ENSG00000100307	ENSG00000143365	ENSG00000073067	ENSG00000157368	ENSG00000007402	ENSG00000158813	ENSG00000126351	ENSG00000121671	ENSG00000196378	ENSG00000165474	ENSG00000153048	ENSG00000077238	ENSG00000167759	ENSG00000124102	ENSG00000143320	ENSG00000136026	ENSG00000196743	ENSG00000159337	ENSG00000136688	Raw_PASI_x
0	1	1001-0005	P.1001	37.0877744	61	130	80	1	40	0	1	1	0	0	1	51	1	1	1	1	0	1	3.241171393	3.909975177	1.793629684	-2.249588266	2.819842182	0.730760935	1.06790039	4.319890165	4.19262761	1.29377904	12.17367181	8.695436079	7.95980562	8.23595597	14.03693593	10.75750057	8.571511096	10.26158112	9.029185053	9.718649801	2.9014215940827497
1	2	1001-0105	P.1001	37.0877744	61	130	80	1	40	0	1	1	0	0	1	51	1	1	1	1	0	1	2.439057739	4.174971138	1.764097275	-2.835589339	1.950387129	1.39830353	0.840287902	4.225765187	4.319679434	1.463465436	12.12499791	7.526822837	7.955643157	8.160497469	12.62985307	10.05244302	8.214860344	10.06245801	9.307361439	9.41756044	2.772588722239781
2	3	1001-1205	P.1001	37.0877744	61	130	80	1	40	0	1	1	0	0	1	51	1	1	1	1	0	1	2.860826375	4.3642992	1.418872596	-1.527538099	2.649197394	1.36515967	1.476301233	4.493023153	4.509401266	1.796384	11.94161464	7.607028328	7.888338007	7.950024683	12.51009156	9.911486593	8.128264875	10.03013795	9.199264135	9.350581611	2.028148247292285
3	4	1002-0005	P.1002	35.08302984	51	138	88	1	40	1	1	1	0	1	1	28	1	1	1	1	1	1	2.154791447	4.321505988	2.538680475	-0.797581073	4.006572944	0.917946841	1.34364001	4.463733071	5.218072053	2.138820654	11.3935302	7.778544987	7.861931828	8.549084283	12.36950928	9.770233547	7.65723853	9.737887745	9.491315701	9.544148812	2.797281334830153
4	5	1002-0105	P.1002	35.08302984	51	138	88	1	40	1	1	1	0	1	1	28	1	1	1	1	1	1	3.642549278	5.161015906	5.139920398	1.426761926	5.571594206	1.31023131	2.862857995	5.21229117	6.143834234	2.152657781	7.849554699	4.960205122	6.071997119	5.270169421	7.281758505	7.054177183	6.736926598	8.142301213	6.406045201	6.35362378	2.5257286443082556
5	6	1003-0005	P.1003	37.87400581	51	153	101	1	40	1	1	1	1	0	1	41	1	1	0	1	0	1	1.999475903	4.351224797	2.508878878	-1.942529526	3.210095412	-0.337112674	1.574091803	4.376420594	5.306528684	2.009198801	11.402282	7.638098745	7.254553551	8.423561042	11.92807377	9.463663574	7.976056225	9.296269224	9.536244142	8.969170761	2.624668592163159
6	7	1003-0105	P.1003	37.87400581	51	153	101	1	40	1	1	1	1	0	1	41	1	1	0	1	0	1	2.605820458	4.796370571	2.374290467	-0.229330322	3.587813477	0.381394784	1.464724853	4.928098775	4.821739497	2.147823054	11.09922579	7.182883475	6.90333073	8.143033118	12.00907795	9.785101556	8.029111323	9.351719816	9.321741033	8.908121058	2.332143895
7	8	1004-0005	P.1004	23.76641014	43	123	71	1	40	1	1	1	1	0	1	13	0	1	1	1	1	1	2.884678957	4.841747813	2.436669718	0.109013288	3.333007385	0.57663382	2.470019657	4.948552778	5.171705495	2.452366779	10.18209304	5.94645365	6.542283282	7.259964557	9.869234731	9.218442937	7.492567175	9.253324799	8.190306545	7.257282029	2.9496883350525844
8	9	1004-0105	P.1004	23.76641014	43	123	71	1	40	1	1	1	1	0	1	13	0	1	1	1	1	1	3.555828775	5.159146666	3.586779175	1.120846153	4.8734297	0.579832594	1.730649723	5.043354442	5.491423456	2.360547867	10.26220427	6.21281023	6.838907515	6.503896774	10.32814656	9.027390715	7.518576507	8.973629544	8.595721513	7.784614698	2.517696472610991
9	10	1004-1205	P.1004	23.76641014	44	123	71	1	40	1	1	1	1	0	1	14	0	1	1	1	1	1	3.604645475	5.291810185	3.672199423	1.095670092	4.237135568	1.407237285	2.692402278	5.185449492	6.415573769	2.585480026	9.173317613	5.31151992	6.419517298	5.154131371	8.358971393	8.100661319	7.16221456	8.182004358	7.123337682	7.738562335	1.547562508716013
10	11	1005-0005	P.1005	33.8123415	37	112	68	1	40	1	1	1	0	0	1	16	1	1	1	1	0	1	2.864988074	4.23860904	1.463935593	-1.759651826	2.505195003	0.852162139	2.040737182	4.840675525	4.889441875	1.844006431	11.4574837	7.283785263	7.248855711	8.592069271	12.04084862	9.522299472	7.831271854	9.515010064	8.630816954	8.908198499	2.9601050959108397
11	12	1005-0105	P.1005	33.8123415	37	112	68	1	40	1	1	1	0	0	1	16	1	1	1	1	0	1	3.501836696	5.308037259	2.799674158	0.900461631	4.049165863	0.91395258	1.940522318	5.357306297	4.638936425	2.357132948	9.72249858	5.718357599	5.880135132	6.705090203	8.560732585	8.546032162	7.341358823	8.7760277	7.900823091	6.673150274	2.9601050959108397
12	13	1006-0005	P.1006	27.44454504	43	97	68	0	90	1	1	0	0	0	1	43	1	1	1	1	1	1	2.58685062	3.84200292	0.914114132	-2.563902548	2.292126795	0.722913883	1.971503767	4.814726305	5.251403615	1.720835504	11.21214871	7.275337274	7.586977274	7.06073344	11.49542056	9.76042035	7.970783479	8.816614451	7.250618674	9.290151221	3.044522437723423
13	14	1006-0105	P.1006	27.44454504	43	97	68	0	90	1	1	0	0	0	1	43	1	1	1	1	1	1	3.05389349	3.95777117	2.361627839	-0.573902009	2.422236008	1.223896075	1.998390329	4.730581053	4.716886575	1.782230662	11.38856825	7.602095405	7.353273496	7.554467086	11.26216013	9.61930947	7.93551016	9.276742211	8.610911049	8.93995581	3.126760535960395
14	15	1006-1205	P.1006	27.44454504	43	97	68	0	90	1	1	0	0	0	1	43	1	1	1	1	1	1	5.391849745	5.412917362	3.905549375	2.031101204	5.635360713	2.282676551	3.060754753	5.646564174	5.997883508	2.878349048	7.95474041	5.99168192	6.594755197	4.558628269	7.467079705	8.146636877	6.739364282	8.256765867	5.885282829	6.186569632	1.9600947840472698
15	16	1008-0005	P.1008	27.09925101	60	116	64	0	45	1	1	0	0	0	1	36	1	0	0	1	1	1	2.625634951	4.377116679	1.923558295	-0.747744464	2.684519621	0.10389313	0.424357516	4.677205401	4.521996438	1.593724592	11.06963117	7.721415152	7.656620361	7.902936105	11.59930036	9.606390449	7.897386952	9.463980843	9.268837394	8.845728507	2.6390573296152584
16	17	1008-0105	P.1008	27.09925101	60	116	64	0	45	1	1	0	0	0	1	36	1	0	0	1	1	1	3.357059682	5.46078213	2.332584611	-0.358592724	3.615080369	1.510966543	2.068774014	5.871177545	5.364563224	1.959716825	9.512745031	6.349685179	6.646860678	6.240446831	9.936371378	8.657750575	7.088065331	8.638052585	8.179666256	7.580413664	2.302585092994046
17	18	1008-1205	P.1008	27.09925101	60	116	64	0	45	1	1	0	0	0	1	36	1	0	0	1	1	1	3.300876432	5.286639001	3.24880605	-0.427780023	3.590033387	0.904969184	2.139018284	5.451379126	5.71848746	2.230527989	9.701899738	6.350722526	6.678120201	6.702017277	9.885004304	8.821591664	7.213277044	8.812041078	8.203148204	7.900746916	1.2237754316221157
18	19	1009-0005	P.1009	22.77318641	74	139	79	0	45	0	1	1	0	0	0	7	0	0	1	1	0	0	1.642924002	3.812765215	1.472276143	-2.677000449	1.774807217	0.188837412	1.088738764	4.502669163	4.807528118	1.523537202	11.87074948	7.743206425	7.673296121	8.912382696	12.08339812	9.760271771	8.031522918	9.464213105	9.069080951	8.420940715	3.3032169733019514
19	20	1009-0105	P.1009	22.77318641	74	139	79	0	45	0	1	1	0	0	0	7	0	0	1	1	0	0	2.755376741	4.063602309	1.378053434	-2.621437533	2.130065099	0.116723881	1.513488461	4.55432322	4.973344047	1.509970016	12.05017874	8.020374602	7.803828026	8.934769924	12.32750002	10.10279232	8.378482555	9.706134702	9.170477495	9.211474254	3.1570004211501135
20	21	1013-0005	P.1013	30.11937557	48	150	100	1	40	1	1	1	1	0	1	27	1	1	0	0	0	1	3.740993129	4.792680181	2.420731436	-1.033433947	3.742546727	1.549346503	2.374495093	5.215855365	5.621946908	2.276209112	10.7601152	6.896598491	7.216301213	7.690779362	11.76570991	9.651411016	7.989965514	9.316880719	9.388428264	9.04612165	2.533696813957432
21	22	1013-0105	P.1013	30.11937557	48	150	100	1	40	1	1	1	1	0	1	27	1	1	0	0	0	1	4.061209984	4.937685525	2.974736815	-0.152264984	4.331451924	1.672359978	2.248458625	4.947212446	5.591815978	2.366914397	9.43417068	5.216243687	5.998933529	5.902081041	9.906363467	8.625428391	7.34641996	8.585237705	8.073531207	7.900771334	2.0541237336955462
22	23	1014-0005	P.1014	25.2493372	60	153	92	0	45	1	1	1	0	1	1	28	0	1	1	1	0	1	2.7407844	4.235023204	1.823782513	-2.544468637	2.383613797	1.117363293	1.21221758	4.386547758	4.516795107	1.474413191	11.92368676	8.366391784	7.693516277	9.044625566	12.87113083	10.51230199	8.00732634	9.859362153	9.440317461	9.518382758	2.517696472610991
23	24	1014-0105	P.1014	25.2493372	60	153	92	0	45	1	1	1	0	1	1	28	0	1	1	1	0	1	2.402510688	4.46608062	1.999120213	-2.101390866	2.33096199	1.062992854	1.006315017	4.52935865	4.902627146	1.642691583	11.61349885	7.645840512	7.218998858	8.22334941	12.44037396	9.911464498	7.48481737	9.43336962	9.293056604	8.60197462	2.3608540011180215
24	25	1014-1205	P.1014	25.2493372	60	153	92	0	45	1	1	1	0	1	1	28	0	1	1	1	0	1	3.084206712	4.879548118	2.708348581	-0.619156113	3.675178051	1.003034325	1.70334426	5.068948738	5.264548095	2.149628681	11.07850683	6.632767613	7.02683036	7.376965915	11.04442895	9.736062052	7.472572181	9.074631825	8.937423346	8.25307453	1.5686159179138452
25	26	138001-0005	P.138001	39.24735085	31	145	76	1	40	0	0	0	1	1	1	7	1	1	1	1	0	1	2.857155075	4.114944402	1.477248759	-1.836175149	3.725153964	0.102365208	1.275982059	4.230414937	4.903033276	2.028352915	11.50085924	7.583118547	7.515206099	7.986440406	11.78144498	9.481594611	7.824866193	9.493770402	9.297397084	9.137733953	3.3178157727231046
26	27	138001-0105	P.138001	39.24735085	31	145	76	1	40	0	0	0	1	1	1	7	1	1	1	1	0	1	3.502629666	5.156054022	2.92708227	-1.832629515	3.976223778	0.966065424	0.911165674	4.806697408	5.143258573	1.783541497	10.87518634	7.124353134	7.308634609	7.083014448	10.83470338	9.391680854	7.480871585	9.123464076	8.554170694	7.87591575	3.1484533605716547
27	28	138001-1205	P.138001	39.24735085	31	145	76	1	40	0	1	0	1	1	1	7	1	1	1	1	0	1	4.637748372	5.853052162	5.605339157	3.743259037	5.866730435	2.904687999	3.651926144	6.10758571	6.907397445	2.884451882	5.163166275	4.417524913	4.881060671	3.675275318	2.919596434	6.131177424	6.42244679	7.778028694	4.640905133	3.551461954	0
28	29	138002-0005	P.138002	27.58854304	45	132	101	1	40	1	1	0	0	0	1	15	1	1	0	1	0	1	3.28988833	4.83988583	2.764071039	-1.858049054	3.41965789	0.961233499	1.537080305	4.71313154	5.145385585	1.906152203	10.50099304	6.791205437	6.135493787	6.92567649	10.24857072	8.696515202	7.608188132	9.102509532	9.099809075	7.850104845	2.272125885509337
29	30	138002-0105	P.138002	27.58854304	45	132	101	1	40	1	1	0	0	0	1	15	1	1	0	1	0	1	3.178372541	4.990846081	2.434927008	-2.351990277	3.071477172	0.843570055	0.94292213	4.712731659	5.07107518	1.821238448	11.04591242	7.552903239	7.287059518	7.111935161	11.38911821	9.621071858	7.772466972	9.360920844	9.506645773	8.895482523	2.272125885509337
30	31	138002-1205	P.138002	27.58854304	45	132	101	1	40	1	1	0	0	0	1	15	1	1	0	1	0	1	4.368918488	5.861881477	4.865621967	2.211171633	5.125272018	2.443065493	3.171287407	5.914398806	6.273100727	3.433019328	7.39204183	4.43271132	4.922868761	4.211416365	2.234835868	7.629195978	6.73776828	7.739622345	6.090742684	5.497656604	1.7404661748405046
31	32	138003-0005	P.138003	38.25136612	28	144	86	1	40	1	0	1	1	0	1	7	1	1	0	1	0	1	2.584801751	4.409040915	2.931990957	-2.853803189	2.818710721	0.783354611	1.120138098	4.376849248	4.355933831	1.515984663	11.45053491	7.837235492	7.532161621	7.895919075	11.99547659	9.750163655	8.083667184	9.50418594	9.713399787	8.971554679	2.791165107812717
32	33	138003-0105	P.138003	38.25136612	28	144	86	1	40	1	0	1	1	0	1	7	1	1	0	1	0	1	2.822867811	4.606585693	4.165686991	-0.821474492	3.331629384	0.893656735	2.064817573	4.664808901	4.920465445	1.562404888	10.34999764	6.394125606	6.511166779	6.827280277	10.65602302	9.032289202	7.704484541	8.954653255	8.508311228	7.76944789	2.2512917986064953
33	34	138003-1205	P.138003	38.25136612	28	144	86	1	40	1	1	1	1	0	1	7	1	1	0	1	0	1	4.654387067	5.840974859	4.958323702	2.964254991	5.643532743	2.822587785	3.50157166	6.110098791	6.43033494	3.159877753	6.228207633	4.350765286	5.210615872	4.106208657	2.738021556	6.797195685	6.45127347	7.894430456	4.96012618	3.143844341	1.3609765531356006
34	35	138004-0005	P.138004	47.83766058	33	167	101	1	40	0	1	0	1	0	1	6	0	0	1	0	0	1	2.929653739	4.374926652	3.137056269	-1.722455832	2.705187939	0.907779321	1.650907119	4.711290235	4.910083126	1.912749816	11.06571595	6.654504771	6.975525493	7.249897679	10.47538054	9.182106675	7.632987505	9.399894786	8.979125932	8.459061827	3.054001181677967
35	36	138004-0105	P.138004	47.83766058	33	167	101	1	40	0	1	0	1	0	1	6	0	0	1	0	0	1	3.045291538	4.759972825	2.658904233	-1.846180047	2.862519281	0.973936744	1.727594243	4.669347639	5.404704396	1.790480275	10.84117807	6.739485971	7.02124108	7.030837565	10.98574424	9.276695209	7.643401864	9.304012791	9.093258917	8.436853855	3.0492730404820207
36	37	138004-1205	P.138004	47.83766058	34	167	101	1	40	0	1	0	1	0	1	7	0	0	1	0	0	1	2.785122574	4.401907354	2.867090827	-0.812695139	2.8448086	0.600828122	1.805635818	4.572853721	5.345897933	1.968333453	11.17699215	6.885543623	7.206498851	7.338016699	11.06195931	9.558560386	7.90971494	9.377809013	9.087345422	8.742542174	2.9069010598473755
37	38	23002-0005	P.23002	46.0600907	41	122	84	1	40	0	1	1	0	0	1	25	1	1	1	1	1	1	3.497041149	5.46061579	3.932702484	0.212162078	4.621796369	1.633640777	2.46669161	5.557762424	6.229177726	2.38760817	10.01752253	6.083591281	6.768172239	6.678774292	9.565884566	8.92124785	7.748494253	8.697164786	8.63907071	8.347862725	2.631888840136646
38	39	23002-0105	P.23002	46.0600907	41	122	84	1	40	0	1	1	0	0	1	25	1	1	1	1	1	1	3.433690794	4.741886146	3.493755257	0.329497676	3.938157145	1.469661338	2.462733766	4.965288548	5.363290489	2.117735206	9.889657119	5.962318809	5.755163781	6.481011074	8.954590716	8.551995703	7.39799947	8.482920444	7.883617749	7.539813956	2.424802725718295
39	40	23003-0005	P.23003	29.86495845	56	131	77	0	45	0	1	0	1	0	1	35	1	1	0	0	0	1	2.208686527	4.523521753	2.272592969	-2.226458125	2.508946941	0.752332184	1.107798282	4.694279419	4.890269768	1.398838663	11.69700883	7.632271982	7.580722065	8.772762012	11.36220449	9.796627898	7.966121198	9.463767351	9.34211726	9.163543385	2.7013612129514133
40	41	23003-0105	P.23003	29.86495845	56	131	77	0	45	0	1	0	1	0	1	35	1	1	0	0	0	1	2.051282921	3.951804444	1.858568548	-1.993103916	2.376964714	0.079176201	0.999452393	4.477893505	4.683501158	1.225145611	11.95799695	8.312117062	8.124120795	9.619395306	12.4174986	10.09557239	8.254161121	10.09735265	10.03819232	9.463417199	2.312535423847214
41	42	23003-1205	P.23003	29.86495845	56	131	77	0	45	0	1	0	1	0	1	35	1	1	0	0	0	1	3.944501505	5.139246047	3.587134446	-0.496896	3.818418918	1.589440353	2.373621667	5.226953299	5.595282774	2.196677724	10.05839435	7.07169437	6.860341446	7.68469218	10.86983345	8.972355266	7.472356004	8.994654105	8.521955675	7.692232818	1.9878743481543455
42	43	23005-0005	P.23005	42.86172088	23	130	81	1	40	0	1	1	0	1	1	12	0	1	1	1	0	1	2.495050767	4.513588649	3.233119143	-1.309541041	3.749798319	1.538448335	2.183068768	4.820261965	4.702456581	1.611317551	11.7490786	7.392623842	7.492131456	7.894281311	12.32004128	9.830586088	7.783859592	9.633370675	9.658505259	8.932924813	2.6461747973841225
43	44	23005-0105	P.23005	42.86172088	23	130	81	1	40	0	1	1	0	1	1	12	0	1	1	1	0	1	3.348294279	4.914396271	2.856146894	-0.248043499	4.390525332	1.695378351	1.780611876	4.929545218	5.420481205	1.90797959	10.62255473	7.246696001	7.374139297	7.246181253	11.72555744	9.665553043	7.577285582	9.124673302	9.394784012	8.512088801	2.4336133554004498
44	45	23006-0005	P.23006	31.17283951	43	138	78	1	40	1	1	1	0	1	1	5	1	1	1	1	0	0	2.679206717	4.175466724	1.725104079	-2.222022078	2.671775741	0.832291278	0.695566213	4.210025228	4.724857671	1.960400676	12.09236934	7.859485594	7.441634585	8.55764426	12.58599076	9.64976458	7.889622667	9.973936633	9.323084014	9.186250576	2.970414465569701
45	46	23006-0105	P.23006	31.17283951	43	138	78	1	40	1	1	1	0	1	1	5	1	1	1	1	0	0	2.38015791	4.532557088	1.476028321	-2.113437451	2.880723293	1.53340599	0.815043339	4.81332271	5.03527125	1.465839494	11.4275877	6.895342356	7.503982697	7.437057295	10.92140353	8.797902227	7.571528635	9.103871128	8.740047191	8.362320491	2.9444389791664403
46	47	23007-0005	P.23007	34.0784616	35	109	55	1	40	0	1	1	0	1	1	28	1	1	0	1	0	1	2.166629002	4.087715647	1.678398442	-4.669299386	2.288763046	-0.194168176	1.454317293	4.286099959	4.339079228	1.687301307	12.03454377	7.530742271	7.75036183	8.416740569	11.94472328	9.523846437	8.003682369	9.931050152	9.538600508	9.239504452	2.580216829592325
47	48	23007-0105	P.23007	34.0784616	35	109	55	1	40	0	1	1	0	1	1	28	1	1	0	1	0	1	3.297292475	5.407690638	3.218439169	-0.535902641	4.394201335	1.5946707	2.70097356	5.174626403	5.588287878	2.485190306	10.31879623	6.44309071	6.931769286	6.844794682	10.13925803	8.937859158	7.531763462	8.898690254	8.91843007	7.87169649	2.5257286443082556
48	49	23007-1205	P.23007	34.0784616	35	109	55	1	40	0	0	1	0	1	1	28	1	1	0	1	0	1	3.16510089	4.452446925	4.496491366	-0.630771316	4.825434915	1.217356065	2.18465934	5.455971597	5.692700777	2.838269952	9.950856024	5.431002502	6.449012459	5.235110425	8.478528866	8.383830837	7.324059319	8.196308022	7.200782748	7.006989053	1.0296194171811581
49	50	23009-0005	P.23009	32.07591299	45	118	81	1	40	1	0	1	0	0	1	22	1	0	0	0	1	0	3.655040083	4.704975424	2.947291031	-1.377907836	3.307306433	1.322583532	2.312865247	5.228804176	5.702230827	2.265272615	10.45108429	6.50834516	7.075649198	6.884450564	10.76246898	9.097447221	7.704546597	9.01315444	8.817984234	8.278887539	2.797281334830153
50	51	23009-0105	P.23009	32.07591299	45	118	81	1	40	1	0	1	0	0	1	22	1	0	0	0	1	0	3.782314217	5.184069627	3.276168901	0.059695536	3.223960201	1.264738344	2.277893517	5.280341867	5.647950033	2.358131837	9.77484478	5.657677955	6.479984255	6.004700835	8.919400397	8.828671906	7.493821011	8.344973841	7.387943998	7.771014884	2.5494451709255714
51	52	23012-0005	P.23012	32.69054178	45	126	71	1	40	0	1	1	1	1	1	37	1	1	0	1	0	0	3.022869041	5.353774686	3.76287844	0.319403841	4.45103979	1.608278846	2.255475252	5.440939268	5.599547971	1.903870485	10.05154026	6.557583325	7.03154336	8.182010975	11.87405686	9.589770695	7.845340983	9.433260542	9.074814691	8.346454248	2.4423470353692043
52	53	23012-0105	P.23012	32.69054178	45	126	71	1	40	0	1	1	1	1	1	37	1	1	0	1	0	0	3.063750325	5.360445543	3.781741696	-1.189630462	4.55611891	1.470225134	2.1682402	5.27735355	5.736896941	2.129831524	9.696041384	5.726798682	6.795648599	7.2495023	10.63882476	9.232743214	7.56405155	9.060885503	8.629758937	7.980369431	2.3608540011180215
53	54	23012-1206	P.23012	32.69054178	46	126	71	1	40	0	1	1	1	1	1	38	1	1	0	1	0	0	2.162570911	4.921464596	2.945200509	0.133365842	4.055567327	1.375585528	1.853049232	4.783415861	5.139672912	1.69619415	10.55700123	6.64106175	7.109972605	8.213068051	11.87771245	9.54227802	7.721433592	9.392139178	9.528239066	8.411612439	1.5040773967762742
54	55	5002-0005	P.5002	39.32823129	35	150	98	1	40	0	0	1	0	0	1	12	1	1	0	1	0	0	2.472162795	4.287931605	3.013716543	-0.976924314	4.226373777	0.424738943	2.061949556	5.067673601	5.23119009	1.552716467	10.99560728	6.685472733	7.115738625	7.060746014	11.13838757	9.233219343	7.881534535	9.724500352	9.383933669	8.378056653	2.667228206581955
55	56	5002-0105	P.5002	39.32823129	35	150	98	1	40	0	0	1	0	0	1	12	1	1	0	1	0	0	3.224243508	4.582847438	2.755017193	-0.67362964	4.468113142	1.141559955	1.984059028	5.351615281	4.869921651	2.024377436	10.12109062	5.905776469	6.678718163	6.566304892	10.4195221	8.989117517	7.615095975	9.32555576	8.849640053	7.875009865	2.501435951739211
56	57	5002-1205	P.5002	39.32823129	36	150	98	1	40	0	0	1	0	0	1	13	1	1	0	1	0	0	3.181461022	4.978272768	3.675612228	0.012635718	5.105570988	0.582569185	2.566426969	5.439559611	5.476044259	2.071314627	10.13676692	5.885161107	6.996416697	6.730144453	10.18244492	9.069316339	7.602784138	9.32151839	8.535677196	7.673754665	1.4586150226995167
57	58	5003-0005	P.5003	36.53260695	69	177	96	0	45	0	0	1	0	1	1	65	1	0	0	1	0	0	2.145308191	3.873565041	1.74280765	-2.392125563	1.972126286	0.245976713	1.195741094	4.342810301	4.301779114	1.631249994	12.05216492	7.401103714	7.861635907	8.660369826	11.60569994	9.912751127	8.260333937	9.822753876	8.778646152	8.455280656	3.005682604407159
58	59	5003-0105	P.5003	36.53260695	69	177	96	0	45	0	1	1	0	1	1	65	1	0	0	1	0	0	2.780941784	4.396584708	2.277902819	-3.317394261	2.876448638	0.821616544	1.012806717	4.304152057	4.286164448	1.41447704	11.93353817	7.957106278	7.933562159	8.878116867	12.43699797	10.27244674	8.339138486	10.09020773	9.444874159	9.069531065	3.0204248861443626
59	60	5003-1205	P.5003	36.53260695	70	177	96	0	45	0	0	1	0	1	1	66	1	0	0	1	0	0	3.482593774	5.139665695	3.919689788	-0.419026282	5.25919326	1.679060067	2.567473145	5.246367675	5.631419691	2.30411623	9.87685488	5.840895099	6.64394765	6.753867985	9.613123496	8.751689934	7.399430397	8.969818961	7.815857754	7.694086465	1.7404661748405046
60	61	5004-0005	P.5004	33.50723014	62	131	79	0	45	0	0	0	1	1	0	9	1	0	0	1	0	1	2.000067302	3.623715671	1.928752395	-2.394190071	1.681465975	0.534398796	1.225016624	4.663674464	4.340400362	1.129537232	11.98617886	7.254646141	7.511636633	7.665386629	11.20671649	9.720824571	8.267210769	9.644628068	9.596907141	9.047029273	2.517696472610991
61	62	5004-0105	P.5004	33.50723014	62	131	79	0	45	0	0	0	1	1	0	9	1	0	0	1	0	1	2.70281853	4.678313662	2.859041976	-0.52562439	2.83391215	0.711513376	1.959236236	5.118207894	4.725362923	1.660618452	11.56926086	7.139788169	7.473105319	7.670196045	11.27623013	9.722559742	7.968210984	9.558802191	9.721088515	8.656510955	2.3702437414678603
62	63	5004-1205	P.5004	33.50723014	63	131	79	0	45	0	0	0	1	1	0	10	1	0	0	1	0	1	3.782997538	5.188677557	4.761745922	2.643459556	5.649136451	2.025613247	2.903756832	5.724768148	6.927587553	2.341355982	7.152382145	4.22365738	6.105409557	3.963388466	4.127873259	6.668906061	7.154554306	7.868251799	5.333436869	5.816320261	1.0296194171811581
63	64	5006-0005	P.5006	37.64925239	31	123	85	0	90	0	0	1	0	1	1	18	1	0	0	1	0	1	2.27036185	4.759676233	3.171342324	0.35757028	3.855422847	1.160364352	1.956328343	4.737034004	5.308419289	1.53223377	10.80613611	6.728090845	6.950858022	8.433581445	11.56312287	9.393325835	7.96685165	9.496952899	9.708882219	8.65011367	3.0204248861443626
64	65	5006-0105	P.5006	37.64925239	31	123	85	0	90	0	0	1	0	1	1	18	1	0	0	1	0	1	2.73636566	5.08217691	3.178572422	-0.329616612	4.118786446	1.342735886	1.979744505	5.13999812	5.22881929	2.333424741	10.78388221	6.41361986	6.811035374	7.828490035	11.79022148	9.790162563	8.008997025	9.457146961	9.670587534	8.393632876	3.0204248861443626
65	66	5006-1205	P.5006	37.64925239	32	123	85	0	90	0	1	1	0	1	1	19	1	0	0	1	0	1	4.028758673	5.831460066	4.991041475	2.528336009	5.686298857	2.109675883	3.046755201	5.761341177	6.548212742	2.529507736	8.645225177	5.041001107	6.48008426	6.366770943	8.988122286	7.791051931	7.417274277	8.522567691	7.800818995	6.742994993	1.5040773967762742
66	67	5007-0005	P.5007	24.71278879	27	128	95	0	45	1	0	1	0	1	1	9	1	0	0	1	0	1	2.222991997	4.011160278	2.336748879	-3.734987778	1.600005333	0.816045525	1.319430544	4.657207386	4.658713851	1.537553299	11.51622092	7.417254311	7.486261284	8.477404846	11.55442228	9.696180465	7.88385862	9.930782601	9.695482864	8.474749473	2.4849066497880004
67	68	5007-0105	P.5007	24.71278879	27	128	95	0	45	1	0	1	0	1	1	9	1	0	0	1	0	1	2.808307172	4.27891668	2.291003224	-3.181185651	2.067374451	0.787336061	0.941694477	4.450126987	4.678304103	1.317166759	11.70372951	7.3592483	7.587436372	8.550256159	11.91398882	9.869450383	7.829357874	9.864477796	9.781592871	8.147977207	2.4849066497880004
68	69	5007-1205	P.5007	24.71278879	27	128	95	0	45	1	1	1	0	1	1	9	1	0	0	1	0	1	3.53597329	5.112951255	4.062212673	-0.23294741	3.837770822	1.380751326	2.242497595	5.430554941	5.77579154	2.207997943	10.11246254	6.464546463	7.107937838	7.103131116	10.2435907	8.920373514	7.925536996	9.228342566	8.319994345	7.784479371	1.4586150226995167
69	70	5008-0005	P.5008	37.46556474	42	165	104	1	40	0	1	0	1	1	1	30	1	1	1	1	0	1	2.121614541	4.155551067	1.861851581	-6.897627483	2.252321313	0.820155064	1.669843184	4.367183411	4.407975212	1.152718619	11.71101034	7.755946011	7.880373448	8.684707541	12.36455675	10.12662382	8.507824993	10.10783156	9.383596932	9.332654815	3.4719664525503626
70	71	5008-0105	P.5008	37.46556474	42	165	104	1	40	0	1	0	1	1	1	30	1	1	1	1	0	1	2.890042594	4.682382061	1.853234103	0.036190433	2.246822909	0.961271766	1.137063976	4.34244144	4.746322567	1.722973009	11.17923363	6.862502291	7.45066631	7.42442711	11.13178795	9.951592857	7.791001769	9.253790251	8.872407529	8.539738638	3.4307561839036995
71	72	5008-1205	P.5008	37.46556474	42	165	104	1	40	0	0	0	1	1	1	30	1	1	1	1	0	1	2.308199258	4.028514866	1.71399296	-1.462680084	2.314970499	0.601899909	1.315723606	4.403307326	4.094500638	0.863424133	11.56615111	7.771123906	7.631063585	8.236519416	12.10471853	10.0206312	8.339448349	9.948541525	9.410951362	9.182394374	3.517497837358316
72	73	5009-0005	P.5009	37.43509238	51	145	85	1	40	1	0	1	0	0	0	6	1	1	1	1	0	1	2.437158561	4.236745138	2.540509719	-1.63603101	3.324726115	0.712742386	1.873568627	4.288267886	4.801479581	1.191587359	11.44597104	7.373408509	7.513696648	7.910802846	11.41127473	9.059020083	8.045929345	9.672107328	9.195401444	8.139105126	3.1986731175506815
73	74	5009-0105	P.5009	37.43509238	51	145	85	1	40	1	0	1	0	0	0	6	1	1	1	1	0	1	3.242175746	5.073375224	2.887486806	-2.163014436	3.089259512	0.863920039	2.100365504	5.275663828	5.097811425	1.926707092	10.65337826	6.697210051	7.39826145	6.27057435	10.5018034	9.561312435	7.47952498	8.711077515	6.631161886	5.773583727	3.0301337002713233
74	75	5009-1205	P.5009	37.43509238	51	145	85	1	40	1	1	1	0	0	0	6	1	1	1	1	0	1	2.989907063	5.108620904	3.658321589	-0.097262422	5.109406367	1.140092142	2.029663766	5.152284936	5.43391803	2.274397039	10.55459194	5.983597134	7.105567959	7.429054529	10.64573137	8.637157042	7.659972136	9.5334164	8.871320801	7.401985582	1.9600947840472698
75	76	5010-0005	P.5010	33.30898466	61	144	87	0	90	1	0	1	1	0	1	38	1	1	0	1	0	0	2.789231625	4.606582055	2.615481433	-0.960599837	2.867014305	0.423140715	2.066270299	4.739157171	4.781768696	1.936856451	11.33398209	7.358894203	7.436966423	7.408838022	11.28313054	9.372763684	8.030236506	9.359622593	9.369940086	8.435350105	2.4932054526026954
76	77	5010-0105	P.5010	33.30898466	61	144	87	0	90	1	1	1	1	0	1	38	1	1	0	1	0	0	2.282710577	4.111216903	1.484854649	-1.945363379	2.565932682	0.198781261	1.456263521	4.478837063	4.701458933	1.663754108	11.503476	6.76341563	7.314408303	7.590731797	11.25709836	9.702400752	7.897887639	9.232292438	8.705466664	7.997087396	2.2407096892759584
77	78	5010-1205	P.5010	33.30898466	61	144	87	0	90	1	0	1	1	0	1	38	1	1	0	1	0	0	3.626005075	5.043876055	3.847394745	0.835865793	4.188735493	0.832348937	2.517457757	5.303371038	5.767070681	2.254947828	10.22622333	6.65026833	6.981550834	6.923386912	10.32053143	8.91672439	7.624298461	8.936774144	8.646164023	7.746555238	2.0918640616783932
78	79	5011-0005	P.5011	29.53466672	63	127	72	0	45	0	0	0	0	1	1	44	0	1	0	1	0	0	2.213484975	3.975882133	2.130903873	-4.428891192	1.998256174	0.623463984	1.308061279	4.185839555	4.335136387	1.345336214	11.98145325	8.084796075	8.009982736	9.251223877	12.82272584	10.28860618	8.656640753	10.05895533	9.981131842	9.147954196	2.8213788864092133
79	80	5011-0105	P.5011	29.53466672	63	127	72	0	45	0	0	0	0	1	1	44	0	1	0	1	0	0	2.170599977	4.303588248	2.954378238	-3.758053076	3.030295902	0.826322426	1.438245962	4.719803938	5.190316741	1.910815043	11.15229001	7.258249078	7.021645381	8.363961598	11.28428751	9.794558791	8.347462843	9.511809943	9.523733742	8.654652138	2.833213344056216
80	81	5011-1205	P.5011	29.53466672	63	127	72	0	45	0	0	0	0	1	1	44	0	1	0	1	0	0	4.23593543	5.552271901	4.724690558	2.242030878	6.053402282	2.282202828	3.109384377	5.659051575	5.972996547	2.884561857	6.625688561	4.373693264	5.069920812	3.636306936	1.17873764	7.223960475	6.321622165	7.97503973	5.890908322	4.10143128	0.5877866649021191
81	82	5012-0005	P.5012	30.32544379	47	128	78	0	45	0	1	1	0	1	0	0	1	1	0	1	0	0	2.440230048	4.88129645	3.480483143	-0.435357822	4.190208423	0.799599703	2.201788707	4.882884319	5.740380442	2.21176762	9.856346897	6.21043294	6.517378505	8.157124742	10.61607664	8.980769669	7.761812185	9.253168429	8.960535418	8.189267414	2.5494451709255714
82	83	5012-0105	P.5012	30.32544379	47	128	78	0	45	0	1	1	0	1	0	0	1	1	0	1	0	0	3.252669443	5.379231697	4.493945766	0.815985985	5.187862565	1.979562669	3.009846366	5.321272967	6.397314302	2.542398818	8.311836917	5.002408778	5.990226746	6.86339107	9.399589124	8.081936074	7.059877772	8.61623975	7.830560724	6.807983717	2.5649493574615367
83	84	5012-1205	P.5012	30.32544379	47	128	78	0	45	0	1	1	0	1	0	0	1	1	0	1	0	0	4.258418673	5.905194941	5.602557771	2.929924115	6.180467805	2.658774486	3.21585511	5.774040041	7.174424158	2.814007719	5.966578459	4.609078798	4.898175828	4.647895259	2.421868028	7.500847571	6.57702564	7.814935037	5.336500739	4.792973595	0.47000362924573563
84	85	5013-0005	P.5013	32.10463734	42	159	80	0	90	1	0	1	0	0	1	17	1	1	1	1	0	1	2.950069194	4.580551904	3.092184493	-1.164154633	3.544044381	0.706926714	1.513058612	4.767523013	5.245782185	2.148072074	11.17762936	6.895309645	7.294951154	7.728415251	10.60435159	8.961155265	7.780875446	9.389386165	8.755648305	8.683192901	2.468099531471619
85	86	5013-0105	P.5013	32.10463734	42	159	80	0	90	1	0	1	0	0	1	17	1	1	1	1	0	1	2.618916056	4.357378046	2.908428152	-0.759932717	3.065974607	0.633535534	1.649013683	5.010004957	4.702593643	1.625489969	11.16923342	7.524623516	7.188089696	8.419317905	11.47529608	9.669261887	8.196144909	9.586070521	8.899174743	8.750873495	2.517696472610991
86	87	5013-1205	P.5013	32.10463734	42	159	80	0	90	1	1	1	0	0	1	17	1	1	1	1	0	1	4.20747335	5.652094716	4.23119586	1.72283241	5.693606831	1.999058134	3.096874338	5.682859483	5.593452706	2.672527682	8.337584908	4.781279762	5.79960938	5.171355706	6.739239119	7.718267804	6.851328198	8.053630921	6.716303692	6.363691207	1.9459101490553132
87	88	5014-0005	P.5014	0	57	100	66	0	90	1	0	1	1	0	0	6	1	1	1	1	0	1	2.01888523	3.824356827	0.81342086	-2.308844629	2.916592644	0.21758846	0.360814325	3.919435036	4.411705548	1.706970187	12.05723938	7.432264859	7.594135488	8.226334226	11.83600239	9.478393907	8.20803155	9.519135039	9.640158403	9.266907352	3.5667118201397288
88	89	5014-0105	P.5014	0	57	100	66	0	90	1	0	1	1	0	0	6	1	1	1	1	0	1	2.446831596	4.226612671	0.961525181	-3.809017237	2.664183783	-0.421710845	1.004086733	4.332232222	4.355312906	1.583667665	11.82548351	7.689570527	7.622950291	8.790359115	11.95670796	9.733482695	8.272013766	9.900195306	10.20207812	8.881340671	3.4781584227982836
89	90	5014-1205	P.5014	0	57	100	66	0	90	1	0	1	1	0	0	6	1	1	1	1	0	1	2.97817862	4.841795745	2.401688958	-0.827133549	4.084106639	0.803804543	1.928417209	5.266624963	5.548663199	2.262414535	9.940911096	5.734712733	6.675606286	6.846083308	9.387048566	8.554237785	7.417578722	9.202755099	8.542927189	7.617513102	1.2237754316221157
90	91	5015-0005	P.5015	26.4264496	30	110	68	0	45	0	1	1	0	1	1	14	1	1	1	1	1	1	2.583917144	4.693150943	2.273015285	-0.70320638	3.238961891	0.908415759	0.961165681	4.182493984	4.665803227	1.754040856	11.41954347	7.763652263	7.240247113	8.234778623	12.29560925	9.923988483	7.79116262	9.501181246	9.838525435	9.00453057	3.2733640101522705
91	92	5015-0105	P.5015	26.4264496	30	110	68	0	45	0	1	1	0	1	1	14	1	1	1	1	1	1	2.046657377	4.27121523	1.832019258	-2.091614783	2.9480554	0.564774248	1.567797323	4.332116483	4.708182064	1.503036168	11.63337176	7.767827962	7.398951684	8.548902618	12.5789111	10.23356718	7.96291471	9.818202955	10.31272316	9.25651418	3.3250360206965914
92	93	5015-1205	P.5015	26.4264496	30	110	68	0	45	0	1	1	0	1	1	14	1	1	1	1	1	1	4.25530759	5.973306976	5.115824355	2.543021189	5.768476093	2.278248979	3.091345971	5.906564246	6.008637946	2.754476325	6.988378211	4.351050554	5.004265747	3.91422594	2.316430961	6.871289485	6.338890219	7.600900273	5.371743681	3.323927136	2.028148247292285
93	94	5016-0005	P.5016	30.05681068	39	145	92	0	90	1	0	0	1	0	1	22	0	0	0	1	1	1	2.118848683	4.182790255	2.578606076	-4.069074157	2.649940176	0.361222952	1.700403834	4.425252249	4.510103061	1.002365259	11.83581848	7.398907304	7.474942922	8.705924459	12.31334677	9.931845167	8.342537625	10.39207598	10.34344782	9.099365179	3.2108436531709366
94	95	5016-0105	P.5016	30.05681068	39	145	92	0	90	1	0	0	1	0	1	22	0	0	0	1	1	1	2.47823578	4.735209861	3.267706667	-1.511475929	4.069829972	1.163150692	1.897172611	5.100258235	5.003382032	1.549915852	11.01931264	6.891216741	7.3010393	8.109933078	11.79218219	9.888042103	8.141118451	10.06498161	10.07825528	8.556367555	3.2771447329921766
95	96	5016-1205	P.5016	30.05681068	39	145	92	0	90	1	1	0	1	0	1	22	0	0	0	1	1	1	2.995703655	5.09670656	4.045727983	-1.010505589	4.820762648	1.626420585	2.553894377	5.038681819	5.309925094	1.908716815	10.36584051	6.513674916	7.08557156	7.384597932	10.27287934	9.18222239	7.684885692	9.185172683	9.172424486	7.670386529	1.0296194171811581
96	97	5017-0005	P.5017	39.26074883	38	135	75	0	90	1	1	1	0	0	1	20	0	0	0	0	0	0	2.339947512	4.523170795	1.991341341	-0.679605493	2.489702658	0.502050541	1.534655241	4.706979233	4.693899261	1.596493651	10.99457305	7.086514323	6.989619689	7.635207711	11.1794545	9.598167426	8.082886589	9.758705501	9.296327302	8.751240946	2.884800712846709
97	98	5017-0105	P.5017	39.26074883	38	135	75	0	90	1	0	1	0	0	1	20	0	0	0	0	0	0	3.128646304	5.017282084	1.911660035	-2.012116703	3.419156394	0.882084848	1.026104661	4.632446291	5.070101014	1.465519593	10.87373391	6.855797862	7.443410811	7.571618927	11.08315158	9.541231203	8.055971241	9.721964115	9.549195311	8.990911345	2.740840023925201
98	99	5017-1205	P.5017	39.26074883	38	135	75	0	90	1	0	1	0	0	1	20	0	0	0	0	0	0	3.134943912	5.08783606	3.15696985	0.213746774	3.805971388	1.286285538	2.537950502	5.869239761	5.553029433	2.207002797	9.86181252	5.878688511	6.740775681	6.472383759	9.79312006	8.779494958	7.660554735	9.157292031	8.328974216	7.764091778	0.7884573603642703
99	100	5018-0005	P.5018	34.42217362	48	130	60	1	40	1	0	1	0	0	1	34	0	0	0	1	0	1	2.362732784	4.417602894	2.486634862	-2.289509859	3.159221765	0.332005592	1.888358612	5.03503927	5.254036496	1.444086843	11.11732489	6.605918843	7.315158153	7.919773406	11.11743071	9.217096858	8.1409129	9.743240485	9.341279733	8.435222416	3.077312260546414
100	101	5018-0105	P.5018	34.42217362	48	130	60	1	40	1	1	1	0	0	1	34	0	0	0	1	0	1	3.5178703	5.20381475	3.772264138	-0.501938876	4.252925193	1.695678245	2.157213461	5.20266058	5.374605712	2.162610859	10.11267116	6.260893294	6.684526354	7.60813265	10.80701479	9.099865277	7.724742672	9.126401641	8.55751338	7.945844817	2.6741486494265287
101	102	5018-1205	P.5018	34.42217362	48	130	60	1	40	1	0	1	0	0	1	34	0	0	0	1	0	1	4.357807381	5.957749428	4.418735863	1.76757273	6.040625874	2.318685101	2.695648019	5.891650155	5.797671661	2.871148174	9.1764732	5.206803604	6.571583598	5.665680026	9.000610929	8.036025445	7.334331098	8.519027695	7.19877644	6.72146782	0.26236426446749106
102	103	5019-0005	P.5019	27.33564014	42	133	81	1	40	1	0	1	1	1	1	23	0	1	0	0	1	1	2.142319971	3.696197732	1.406896555	-2.629349309	1.845598701	0.377223761	0.301935658	4.259137304	4.472525786	0.980414484	11.95271061	7.857857398	7.754653571	9.050853573	12.31351059	10.15824746	8.441423547	10.18476139	9.621365276	9.481500723	2.7343675094195836
103	104	5019-0105	P.5019	27.33564014	42	133	81	1	40	1	1	1	1	1	1	23	0	1	0	0	1	1	2.99397622	4.712934563	3.597559075	0.310578167	3.855966465	0.816701985	1.808365256	5.440142958	5.020906597	1.798249187	10.82306596	6.691706587	6.851162419	7.75811528	10.6320105	9.337718253	7.46492869	9.475166046	8.985633326	7.409411368	2.5257286443082556
104	105	5019-1205	P.5019	27.33564014	42	133	81	1	40	1	0	1	1	1	1	23	0	1	0	0	1	1	3.235790917	5.031518084	3.809024835	0.218196941	4.73359288	1.528798222	1.927837558	5.630895832	5.38833192	1.983208533	10.02009804	6.035709452	6.8190806	7.252973858	10.35549786	8.832962726	7.532124024	9.070343944	8.431439527	7.574262903	1.1314021114911006
105	106	5020-0005	P.5020	21.67125803	49	115	60	0	45	0	0	1	0	1	1	11	1	1	1	1	0	1	2.895450774	4.544908042	2.745403578	-0.868572343	2.428428178	1.069561356	1.101218359	4.515067884	4.694042955	1.711725461	11.20095087	7.255250045	7.411322634	7.97644628	11.08519887	9.28960074	7.94001214	9.16345965	9.060422481	9.076505061	2.1972245773362196
106	107	5020-0105	P.5020	21.67125803	49	115	60	0	45	0	0	1	0	1	1	11	1	1	1	1	0	1	3.043388211	5.003097983	3.556471991	-1.766118441	2.819423397	1.404765145	2.032112096	5.227380737	5.21227048	2.242738954	10.78140771	6.312198276	6.794243381	6.813091288	9.952311868	8.77253009	7.502059071	9.140261114	8.515820126	7.84089244	2.1972245773362196
107	108	5020-1205	P.5020	21.67125803	50	115	60	0	45	0	0	1	0	1	1	12	1	1	1	1	0	1	3.816238815	5.651485106	4.584033542	1.929783004	4.47102528	2.032793738	2.741866138	5.793874698	6.406032409	2.751391842	7.469239887	4.639179336	5.99146494	4.289799917	4.706307415	7.242144784	6.819467477	7.69269404	5.159035232	5.78643927	1.2237754316221157
108	109	5021-0005	P.5021	37.98388162	44	125	70	0	90	1	1	0	1	0	1	11	0	0	1	1	0	1	2.409964782	3.999368911	2.167459774	-3.187355562	2.017464746	0.300262749	1.144466232	3.962467949	4.556199005	1.341904045	12.31575208	8.088192102	8.015428946	8.75672914	12.46947324	9.887942504	8.070046652	10.21340474	9.574585976	9.16276693	3.4011973816621555
109	110	5021-0105	P.5021	37.98388162	44	125	70	0	90	1	1	0	1	0	1	11	0	0	1	1	0	1	1.54206992	3.131893964	1.176879712	-2.585726863	1.701885845	0.35480778	0.217327364	3.671633042	4.149963282	1.286220503	12.4577422	8.005948279	8.079654955	8.667586094	12.2660709	9.727517293	8.322076921	10.03455973	9.366599213	8.967894152	3.4011973816621555
110	111	5021-1205	P.5021	37.98388162	45	125	70	0	90	1	0	0	1	0	1	12	0	0	1	1	0	1	2.052775831	3.594135775	1.069338416	-1.707404403	2.115840141	1.190612527	1.109889885	4.180161183	4.60811132	1.254676463	12.06209387	7.436016267	7.627026117	8.03071293	11.87870564	9.536980901	7.992937951	9.917817181	9.535409319	9.215754214	2.9231615807191558
111	112	5022-0005	P.5022	42.0508468	39	120	70	0	90	0	1	1	1	0	1	34	1	0	1	1	0	1	2.512955934	4.134907144	2.58423563	-0.926680465	1.860459568	0.869167656	1.450886919	4.185247805	5.221247479	1.788718975	11.28447717	7.518494093	7.484095106	7.92957446	11.44060816	9.213239617	7.89114199	9.27003685	9.466579772	9.395205267	2.2925347571405443
112	113	5022-0105	P.5022	42.0508468	39	120	70	0	90	0	0	1	1	0	1	34	1	0	1	1	0	1	2.913871057	4.610112845	2.741865695	-0.717305764	2.950807118	1.072060191	2.025127198	4.466887653	4.894779107	1.554589227	11.00129567	6.589854617	7.015685928	7.277327517	10.83596886	9.03007275	7.425541515	9.218133448	9.352935556	8.579000724	1.8562979903656263
113	114	5022-1205	P.5022	42.0508468	40	120	70	0	90	0	0	1	1	0	1	35	1	0	1	1	0	1	3.865914997	5.545647484	4.266021181	1.987388774	4.314281193	2.277680086	3.119116055	5.728783306	6.369439591	2.822781279	8.245272945	5.06209898	6.105812414	5.51181538	7.954744744	7.509556809	6.740451005	7.998745832	6.827069804	6.304467145	1.7578579175523736
114	115	5023-0005	P.5023	44.75993581	38	100	73	0	45	1	1	1	0	1	1	8	1	1	1	1	0	1	2.828544184	4.720005508	2.099948111	-2.42419089	2.551735919	0.743137379	0.582812209	4.337558492	4.606393768	0.92532187	11.92284382	7.673055194	7.866902708	8.680127625	12.54151856	10.36049603	8.26199012	9.879325082	9.717479333	8.681348069	3.044522437723423
115	116	5023-0105	P.5023	44.75993581	38	100	73	0	45	1	0	1	0	1	1	8	1	1	1	1	0	1	2.464436405	4.745192576	2.513335356	-1.405797286	2.766136171	0.926370612	1.012087453	4.633367827	4.661455071	1.630330653	11.68654357	7.262561526	7.053267614	7.831989034	11.46757234	9.704980454	7.615499465	9.36190596	9.287582791	7.936867963	3.044522437723423
116	117	5023-1205	P.5023	44.75993581	39	100	73	0	45	1	0	1	0	1	1	9	1	1	1	1	0	1	3.692073093	5.57865437	4.457515356	2.024117655	5.109535432	1.551515209	2.46592611	5.595057248	6.124671297	2.420860999	8.834299285	4.998603769	6.04572149	5.701100829	7.998392215	8.078746389	6.893122905	8.261179711	6.69320403	5.765200915	2.1972245773362196
117	118	5024-0005	P.5024	44.69759899	24	134	85	1	40	0	1	1	0	1	1	13	0	1	1	1	0	0	1.887128922	4.145320347	1.710594694	-2.31738843	2.390843328	-0.230921932	1.410767448	4.270096715	4.42974286	0.960029668	11.93130386	8.034932712	8.071787369	8.270905379	12.6898538	10.24763319	8.538538707	10.22372237	9.841126769	9.279277916	2.7212954278522306
118	119	5024-0105	P.5024	44.69759899	24	134	85	1	40	0	0	1	0	1	1	13	0	1	1	1	0	0	1.807415107	3.600283076	2.349201768	-1.354867694	2.462978449	0.192484392	0.960107549	4.369852308	4.334670265	1.381692688	12.31408268	7.833504619	7.693011358	8.015853251	11.92595952	10.08794489	8.285296368	10.42192005	9.865494389	9.660916044	2.7212954278522306
119	120	5024-1205	P.5024	44.69759899	25	134	85	1	40	0	1	1	0	1	1	14	0	1	1	1	0	0	3.133580428	4.687312022	3.668752829	-0.62366328	4.58623125	1.437738446	2.278452962	5.361821241	5.3668957	1.688937006	10.97750689	7.168415964	7.180266336	7.315608321	11.36216582	9.582772934	8.121349831	9.763006706	9.249225063	8.570184607	2.174751721484161
120	121	5025-0005	P.5025	20.61925365	22	120	80	0	45	1	1	1	0	0	1	14	0	1	1	1	0	1	2.961166931	4.664696811	2.05641178	-2.010824595	2.942681525	0.636792787	1.556077254	4.489484825	4.836927718	1.475067425	11.16538594	7.446136006	7.298309937	8.010716131	12.15906007	9.765090208	7.869540616	9.65110485	9.553244245	8.736535621	2.4849066497880004
121	122	5025-0105	P.5025	20.61925365	22	120	80	0	45	1	1	1	0	0	1	14	0	1	1	1	0	1	2.770647051	4.922702364	2.800488025	-0.508063019	3.562349451	1.177466526	1.936521532	4.556146129	4.687793961	1.19864554	11.16274418	7.327202797	7.264862028	7.948376382	12.26124253	9.909695046	7.862018706	9.812525038	9.775228054	9.070391375	2.3513752571634776
122	123	5025-1205	P.5025	20.61925365	23	120	80	0	45	1	1	1	0	0	1	15	0	1	1	1	0	1	2.962897826	5.028550638	3.368873845	-1.201651432	4.190487188	1.616226312	2.327235325	5.117429779	5.50342794	1.606934248	10.36440842	6.631149256	7.054026915	7.286572254	11.14825629	8.930295542	7.644928639	9.225005073	8.836920839	8.265518301	1.667706820558076
123	124	60001-0005	P.60001	28.0159401	39	126	82	0	45	1	0	1	0	0	1	19	1	1	1	1	0	1	2.74970446	4.362545579	2.60531518	-3.182706474	2.390424735	-0.164604434	1.748010956	4.644114284	4.715367221	1.379225889	11.8017493	7.33453365	7.257141475	7.460768722	11.229622	9.531429479	8.030402422	9.492431692	9.184219667	8.818058338	2.760009940032921
124	125	60001-0105	P.60001	28.0159401	39	126	82	0	45	1	1	1	0	0	1	19	1	1	1	1	0	1	2.584531507	4.045903995	2.190325676	-2.314851931	2.312215331	0.512770726	1.168452931	4.602329631	4.501747781	1.413023538	11.87641216	7.701579514	7.608382858	7.771504001	12.03835281	10.16382639	8.186270943	9.308031817	8.888531271	8.67397848	2.760009940032921
125	126	60001-1205	P.60001	28.0159401	39	126	82	0	45	1	1	1	0	0	1	19	1	1	1	1	0	1	4.25775044	5.921385219	4.791546655	1.735693583	5.116119702	2.526224068	3.01862397	5.932195686	6.500410449	3.070154078	7.222805348	4.506379793	5.739815219	4.193933315	4.978235305	7.503216463	6.782062419	7.925377262	5.771820294	5.214652015	1.589235205116581
126	127	60005-0005	P.60005	27.23922448	34	117	86	1	80	0	0	1	0	0	1	17	1	1	0	0	0	0	1.668317862	3.641149218	1.63257362	-2.237917192	1.978499888	0.030525319	0.993543779	4.797313121	4.865874101	1.499984465	11.90947182	7.965799246	7.737300842	8.923948919	12.29805561	9.951608618	8.618052302	9.821939043	9.511829489	9.579425774	2.4849066497880004
127	128	60005-0105	P.60005	27.23922448	34	117	86	1	80	0	1	1	0	0	1	17	1	1	0	0	0	0	1.232774062	4.198335199	1.433899192	-1.368885492	2.816063148	0.633311551	1.27521786	4.544285009	4.077967816	1.319369342	11.72752967	7.957690222	7.759673011	9.125788004	12.88246095	9.984567064	8.327562891	9.716600104	9.804099387	9.128867616	2.624668592163159
128	129	60005-1205	P.60005	27.23922448	34	117	86	1	80	0	1	1	0	0	1	17	1	1	0	0	0	0	4.149810902	5.929033414	5.494989738	3.804611834	6.29487474	2.684496785	3.22271676	5.851556584	7.252342949	3.257661691	6.204270922	4.406043953	5.164187828	4.571390001	2.931823077	6.962194784	6.617639154	7.806270895	5.793838176	4.584325002	0
129	130	6001-0005	P.6001	26.69808884	51	120	76	0	45	1	0	0	1	1	1	22	1	0	0	1	0	1	1.932550049	3.976423207	0.932623471	-0.796224605	1.26325524	-0.178798063	1.037118006	4.226528164	4.552101911	1.663413149	11.80069528	7.715704259	7.304284519	7.878210741	11.43828621	9.331471375	8.060080071	9.318072248	9.387233615	8.696816139	2.2192034840549946
130	131	6001-0105	P.6001	26.69808884	51	120	76	0	45	1	1	0	1	1	1	22	1	0	0	1	0	1	2.425639922	4.573728053	1.721876759	-2.154374467	2.689157911	0.219499721	1.582115743	4.535362184	4.694756058	1.699408036	11.50950909	7.112265386	6.986451967	7.130778966	10.89215399	9.389545053	7.693404042	9.36079677	9.251605707	8.28774319	1.9740810260220096
131	132	6001-1205	P.6001	26.69808884	51	120	76	0	45	1	1	0	1	1	1	22	1	0	0	1	0	1	4.832762102	5.967155632	5.068304677	3.429686788	5.80845899	2.309924204	3.161416153	5.972117382	6.850327061	3.211046649	6.88905692	4.566468825	5.520959129	4.283498524	2.501155983	7.079194545	6.69638375	7.654995622	5.063941738	4.585949702	1.2809338454620642
132	133	6002-0005	P.6002	25.86122449	47	135	82	0	45	1	1	0	0	0	1	32	1	1	0	1	0	1	1.683862673	4.147575436	1.395561532	-2.039612669	2.295782801	0.413120672	1.773680519	4.418951852	4.476437061	1.321798038	11.86000033	7.133318098	7.482217632	8.300636856	11.93875685	9.888031213	8.05743231	9.563140709	8.962422355	8.128213224	2.6878474937846906
133	134	6002-0105	P.6002	25.86122449	47	135	82	0	45	1	0	0	0	0	1	32	1	1	0	1	0	1	2.351630524	4.53886994	2.386117748	-2.489671995	1.856226115	0.403454241	1.19190864	4.231283702	4.367372727	1.615018426	11.78698179	7.071304636	7.57373654	7.749974034	11.70435726	9.945109219	7.867401357	9.414155064	8.711623859	7.859320082	2.3702437414678603
134	135	6002-1205	P.6002	25.86122449	47	135	82	0	45	1	1	0	0	0	1	32	1	1	0	1	0	1	2.949923287	5.301100737	3.303238198	-0.086849511	4.602232258	1.242561287	1.824518912	4.965419907	5.096335463	1.649777801	10.48849222	5.998478893	6.250624891	7.228517746	10.55194459	9.163972574	7.527509092	9.307896905	9.076192058	7.71557236	1.0296194171811581
135	136	6003-0005	P.6003	36.83130057	26	120	78	0	90	1	0	0	1	0	1	6	0	0	0	1	0	1	2.849344251	4.403546388	2.535396821	-0.077783489	2.61639651	1.034558697	1.424214451	4.573227999	4.621282681	1.757130225	11.29364602	6.961362159	7.322904202	7.872466512	10.90726612	9.329959029	8.076774936	9.027169989	8.704165254	8.530023351	2.740840023925201
136	137	6003-0105	P.6003	36.83130057	26	120	78	0	90	1	1	0	1	0	1	6	0	0	0	1	0	1	3.580599359	4.81725048	3.142408294	0.086965743	3.735073081	1.501746622	1.167804752	5.246109327	4.985088771	2.297357201	10.58011059	6.773218307	6.954720359	7.499380629	10.99616665	9.178871577	7.837186682	8.958440599	8.812738471	8.174069545	2.4849066497880004
137	138	6003-1205	P.6003	36.83130057	26	120	78	0	90	1	0	0	1	0	1	6	0	0	0	1	0	1	4.027830804	5.098132137	4.134178142	1.210660492	4.946312552	1.977086226	2.734920468	5.590971361	5.735525378	2.532541918	9.716728336	5.911110222	6.706992362	6.152305754	9.644437942	8.162126898	7.202307106	8.426067429	7.21922418	7.013895425	2.8903717578961645
138	139	6004-0005	P.6004	23.54788069	39	140	93	1	40	1	0	0	0	1	1	15	1	1	1	1	0	1	1.89042168	3.916002158	1.46331943	-4.565941589	1.931729154	0.641643389	0.432981068	4.213152574	3.872908093	1.166464673	12.04199714	7.372344606	7.511007073	8.177707394	12.17983362	10.32681746	8.329796258	9.226850808	8.601440883	8.347441198	2.7343675094195836
139	140	6004-0105	P.6004	23.54788069	39	140	93	1	40	1	1	0	0	1	1	15	1	1	1	1	0	1	2.129367848	3.636438376	1.433557292	-2.12504151	2.147183313	0.342052503	0.523119939	4.026038231	4.176044076	1.344750369	11.99953056	7.598055899	7.385583116	8.676598813	12.89936472	10.51353079	8.385747486	9.31792582	9.243319953	8.807476639	2.451005098112319
140	141	6004-1205	P.6004	23.54788069	39	140	93	1	40	1	1	0	0	1	1	15	1	1	1	1	0	1	4.435766038	5.957247071	5.085388925	3.097661571	5.158260565	2.730613354	3.165067206	5.981733686	6.249633746	2.790769449	7.200247754	4.240005526	4.913793155	3.371776749	1.575042237	7.550651284	6.356118549	7.719331776	5.10775347	2.197660049	0.6931471805599453
141	142	6005-0005	P.6005	23.72528616	41	137	85	0	45	0	0	1	1	1	1	12	1	1	1	1	1	1	2.923035366	4.832922	2.446520803	-0.496621046	2.780524331	1.538570798	1.522746722	5.068922076	5.162292995	2.229151384	10.80746186	6.690637261	7.042212773	7.111561733	10.43125528	8.888070667	7.723050345	9.194889123	8.7156693	8.395011129	3.1945831322991562
142	143	6005-0105	P.6005	23.72528616	41	137	85	0	45	0	0	1	1	1	1	12	1	1	1	1	1	1	3.793429491	5.568903929	3.50860693	0.474149884	4.562599148	1.38047356	1.680120824	5.693768531	5.974119191	2.606360415	8.566812281	5.264073597	6.083891548	5.672323322	7.672356136	7.935558851	7.014583127	8.152195001	6.800078268	6.621119594	2.6878474937846906
143	144	6005-1205	P.6005	23.72528616	41	137	85	0	45	0	0	1	1	1	1	12	1	1	1	1	1	1	4.675488307	6.088782017	5.481308702	4.360453826	6.057764751	3.529416029	3.991046976	6.457281997	6.782369449	3.158520525	5.880015345	4.556866433	4.569341118	3.808124975	1.671516424	6.437495109	6.14996198	7.586840707	4.226058733	2.771604595	0.7884573603642703
144	145	6006-0005	P.6006	22.72043837	40	116	75	0	45	1	1	0	0	0	1	16	1	1	1	1	1	1	2.349958139	4.625978688	2.294488154	-1.672572267	2.337570008	0.668141201	1.25016	4.16976214	4.874493842	1.618665449	11.67721998	7.309464408	7.688222912	7.803750346	11.17137265	9.87127657	7.912029591	9.543430894	8.960300326	8.520307832	2.0541237336955462
145	146	6006-0105	P.6006	22.72043837	40	116	75	0	45	1	1	0	0	0	1	16	1	1	1	1	1	1	2.724454825	4.614194382	2.409487837	-1.077769762	2.996361646	0.827531025	1.131179252	4.558991971	4.876354001	1.394846779	11.17462095	7.237054271	7.527790379	6.673547436	10.76795702	9.566965122	7.92193022	8.898053226	8.188865697	7.956065068	1.916922612182061
146	147	6006-1205	P.6006	22.72043837	40	116	75	0	45	1	1	0	0	0	1	16	1	1	1	1	1	1	3.996343355	5.508985152	3.933542148	0.895808415	4.422092416	1.898567324	2.437675188	5.468590402	6.011100473	2.658460119	8.902893216	5.750138648	6.281709163	4.750448785	8.5117531	8.220131192	7.079663528	8.076916232	6.008388038	6.298627181	1.3609765531356006
147	148	6007-0005	P.6007	31.02556737	55	147	84	0	90	1	0	1	0	0	1	18	1	1	0	0	0	1	3.48817912	4.579395298	1.987202592	-0.331293423	2.823490566	1.462719455	1.876212194	5.450531657	5.241206248	2.096910225	10.57604704	7.478175189	7.103829963	7.121855348	11.91685158	10.15117416	7.607472288	8.630586569	7.267309304	7.859339806	2.4069451083182885
148	149	6007-0105	P.6007	31.02556737	55	147	84	0	90	1	0	1	0	0	1	18	1	1	0	0	0	1	2.849620214	4.618499653	2.517568767	-1.933642127	2.688978633	0.430715739	1.643981481	4.937482518	5.051100932	1.838365372	11.28117643	6.533593704	7.049755635	7.188276663	10.88293292	9.587632762	7.701804971	9.428092263	8.777718009	8.212392915	2.4069451083182885
149	150	6007-1205	P.6007	31.02556737	55	147	84	0	90	1	1	1	0	0	1	18	1	1	0	0	0	1	4.436312828	5.970647167	5.030879981	3.788877326	5.754679858	2.701835752	3.396861581	5.960074289	6.906757863	2.98206932	6.57567226	4.33421298	5.321644114	3.800872905	2.410201983	6.680827079	6.305620764	7.57461975	4.857595703	3.463376045	1.2809338454620642
150	151	6008-0005	P.6008	32.28631849	56	162	111	0	90	1	0	1	0	0	0	7	1	1	0	1	0	0	2.278103146	3.96742415	1.955741795	-3.915758277	0.883958839	0.199643041	0.834878926	4.00687889	4.309447708	0.962952457	12.25239119	7.572140171	7.769971054	8.66640066	11.7727695	9.619475719	8.123367461	9.994556794	9.300097663	9.005305522	2.4336133554004498
151	152	6008-0105	P.6008	32.28631849	56	162	111	0	90	1	0	1	0	0	0	7	1	1	0	1	0	0	2.523751805	3.95411602	2.324717132	-3.519398895	1.88384354	-0.20277348	1.175067852	4.086378054	4.55831049	1.176122921	12.21307775	7.631360477	8.191748465	8.305936423	12.00057001	9.731025132	8.251176609	9.674213204	9.273357478	8.804599562	2.4069451083182885
152	153	6008-1205	P.6008	32.28631849	57	162	111	0	90	1	0	1	0	0	0	8	1	1	0	1	0	0	4.241369341	5.297372506	4.872613508	3.154480002	5.018707679	2.275142164	3.068895972	5.903500441	6.715187127	2.609133046	7.890708989	4.515043929	5.129632124	3.581186447	1.725366053	7.292928503	6.847211695	7.509492543	5.748251973	4.895451055	0.6418538861723947
153	154	6010-0005	P.6010	23.80822922	34	144	91	1	40	1	1	1	1	0	1	10	1	1	1	1	0	1	1.779210966	3.923941974	1.286044208	-1.942153916	1.827849051	0.020564071	0.389518229	4.203581885	3.793968763	1.191004175	11.98918094	7.633299253	7.769256699	8.120970438	12.17032251	10.03505222	8.382858717	9.885858984	9.381730372	8.774245423	3.2108436531709366
154	155	6010-0105	P.6010	23.80822922	34	144	91	1	40	1	1	1	1	0	1	10	1	1	1	1	0	1	1.914226341	4.27568798	1.769997002	-2.022362534	2.063690105	0.145949771	1.208938074	4.534859314	4.270909871	1.627346362	11.24959035	7.382879783	7.416983365	7.851786193	11.79987649	10.34493115	8.091578618	9.374605626	8.65040185	8.324173238	3.2108436531709366
155	156	6010-1205	P.6010	23.80822922	35	144	91	1	40	1	1	1	1	0	1	11	1	1	1	1	0	1	4.431545465	5.83301321	5.196842089	2.849685224	5.718645013	2.536340923	3.146770192	5.852981756	6.074314863	3.322212086	7.358106112	4.281310322	4.878261124	3.986636074	2.627596348	7.111657822	6.388224157	7.874605732	5.22980899	4.151980564	3.005682604407159
156	157	6012-0005	P.6012	26.87786697	43	113	70	1	40	1	1	1	0	0	1	25	0	1	0	1	0	1	2.719861988	4.490191854	2.579157837	-1.396494857	2.551133789	1.004730049	1.314473298	5.032809595	5.26787714	1.303359076	11.4902408	7.275300899	7.413675492	8.447524135	11.39882901	9.355819738	7.754210973	9.391641763	9.344776022	8.366969122	2.6100697927420065
157	158	6012-0105	P.6012	26.87786697	43	113	70	1	40	1	1	1	0	0	1	25	0	1	0	1	0	1	3.134634149	4.636754165	2.986888407	-1.142817885	3.411686122	0.601613443	1.301370698	4.889775199	4.972650539	1.609261865	11.37700999	7.378992765	7.541444662	8.251085499	11.47423262	9.628368325	7.838641332	9.435864614	9.593915965	8.433466726	2.5257286443082556
158	159	6012-1205	P.6012	26.87786697	44	113	70	1	40	1	1	1	0	0	1	26	0	1	0	1	0	1	3.972333246	5.520492571	4.66812555	2.876474091	4.941980907	2.417414914	2.867946012	5.669091828	6.207352244	2.725719587	7.675845796	4.12196152	5.165225539	3.880003906	2.470605717	7.411124949	6.525361126	7.751293668	5.364513552	4.569715305	0.7419373447293773
159	160	6013-0005	P.6013	27.42709254	48	147	86	1	40	1	0	0	0	1	1	15	1	1	0	1	0	0	2.438625289	4.722996535	2.634581724	-1.467563013	2.47226525	0.544358863	1.560753506	4.72004304	4.883221735	1.756832088	11.14507336	6.474946857	6.945315873	6.860380847	10.58630753	9.506188137	7.826458951	9.059990106	8.592495111	8.012184641	2.5494451709255714
160	161	6013-0105	P.6013	27.42709254	49	147	86	1	40	1	1	0	0	1	1	16	1	1	0	1	0	0	2.629123306	4.663856935	3.215689742	-1.304014996	3.576023087	1.083983275	2.047662412	5.326493538	5.198934437	2.218509278	10.95058444	6.355297089	6.78588423	6.71142921	11.03022683	9.530459326	7.899163989	8.999653992	8.906543058	7.829619305	2.517696472610991
161	162	6013-1205	P.6013	27.42709254	49	147	86	1	40	1	1	0	0	1	1	16	1	1	0	1	0	0	4.213258848	6.130488675	5.164943765	2.653251734	4.774151053	2.815732526	3.531294401	6.323604101	6.808702352	3.065856757	6.900065812	4.412466509	5.216414868	3.509254096	2.171463407	7.255557765	6.638721101	7.750782919	5.510212954	4.44483802	1.6486586255873816
162	163	6014-0005	P.6014	29.09762153	66	113	66	0	45	1	0	1	0	1	1	48	0	1	0	1	0	1	2.18198238	4.222465652	2.675848207	-3.431305721	2.026819078	0.326464856	1.334749251	4.612628482	4.290547925	1.519276453	11.85443966	7.450729798	7.446629169	8.17744811	12.09250526	9.561167305	7.883942687	9.625447485	8.732038198	8.469475742	2.451005098112319
163	164	6014-0105	P.6014	29.09762153	66	113	66	0	45	1	0	1	0	1	1	48	0	1	0	1	0	1	2.253980764	4.6676837	2.610579272	-3.827640886	2.032146168	0.50480092	1.634148367	4.957072499	4.581029527	1.560889249	11.23468636	7.108094706	7.714663074	6.565153903	11.1508903	9.791922516	7.848851385	8.914745443	6.769270134	6.427325834	2.3608540011180215
164	165	6014-1205	P.6014	29.09762153	66	113	66	0	45	1	0	1	0	1	1	48	0	1	0	1	0	1	3.750325747	5.697973603	4.965423236	2.019982839	5.549157034	2.499603358	3.499900776	5.682552935	6.303712367	2.944307809	7.323357343	4.613734148	4.857384877	4.062055554	3.197115251	7.207619466	6.460464291	7.796060094	5.342491458	3.907613097	1.1631508098056809
165	166	6016-0005	P.6016	30.96522069	44	126	73	1	40	1	0	1	0	1	1	26	1	1	1	0	0	0	3.758323486	4.383738107	3.419976707	-0.416225818	4.052728861	0.727591528	2.328388562	4.873355645	4.644374398	2.090481565	10.62277741	6.909047287	6.944045272	7.153598624	11.83528498	9.825652345	8.296656615	8.994226258	8.141141987	7.703686264	2.066862759472976
166	167	6016-0105	P.6016	30.96522069	44	126	73	1	40	1	0	1	0	1	1	26	1	1	1	0	0	0	3.416504181	5.205627663	3.596886312	0.140692294	4.116778295	1.699800499	2.247017324	5.222053553	4.723582694	1.817594584	10.06279882	6.391425094	6.511830832	7.000403256	10.39939993	9.045566555	7.217622137	8.373098952	8.487802019	7.392717052	1.8870696490323797
167	168	6016-1205	P.6016	30.96522069	44	126	73	1	40	1	0	1	0	1	1	26	1	1	1	0	0	0	4.467932249	5.835629771	5.439226114	3.59657563	6.193402206	3.024592193	3.252815597	5.767394194	6.077880727	2.888583037	6.287254966	4.138191199	4.635423313	3.289362378	0.400593964	6.676918167	5.905775908	7.779794836	4.546812544	2.109373308	0.5306282510621704
168	169	6017-0005	P.6017	18.5432562	62	146	95	1	40	0	0	1	0	1	0	5	1	1	0	1	1	1	3.007013651	4.766724171	2.666362277	-1.746445595	2.29157775	0.953134571	1.532608943	4.845993024	4.712253631	1.247778929	10.95592502	7.402805695	7.317298592	8.219649714	11.75104998	9.592132957	7.800293813	9.293387442	8.299367287	7.515855689	2.681021528714291
169	170	6017-0105	P.6017	18.5432562	62	146	95	1	40	0	0	1	0	1	0	5	1	1	0	1	1	1	2.986416606	4.242383005	2.846428682	-1.061994743	2.925814787	0.845934829	1.827380266	4.65980629	4.933120493	1.055951437	11.26986069	7.266743237	7.718303732	8.121378537	11.26530409	9.673169458	8.014463001	9.516331579	8.853141744	8.539646049	2.517696472610991
170	171	6017-1205	P.6017	18.5432562	62	146	95	1	40	0	0	1	0	1	0	5	1	1	0	1	1	1	4.487738634	6.05355209	5.534850043	2.999382588	5.837404444	2.896045305	3.220243368	6.253545783	6.793449533	3.040561466	6.905255745	4.607980887	5.427671274	3.419003431	2.747113196	7.415063277	6.319029938	7.788924678	5.392607897	4.098487048	0
171	172	6018-0005	P.6018	27.88064978	40	134	78	1	40	1	0	1	0	0	1	6	1	1	0	1	0	0	2.673566808	4.530314927	2.708181385	-1.755371323	2.549619689	1.189095081	1.198437915	4.734052208	4.763931458	1.347700567	11.75373086	7.362213592	7.571546128	8.080061746	11.72847058	9.535056347	8.033573889	10.02982748	9.380933604	8.949166859	2.533696813957432
172	173	6018-0105	P.6018	27.88064978	40	134	78	1	40	1	1	1	0	0	1	6	1	1	0	1	0	0	2.74188556	4.765516982	1.926707169	-0.5081308	3.721250012	1.127249004	1.631482346	4.900068892	4.943740048	1.908264916	11.07214077	6.805837738	7.238967843	6.97540525	10.83721147	8.982309398	7.72175623	9.21689446	9.454146148	8.52065154	2.028148247292285
173	174	6018-1205	P.6018	27.88064978	40	134	78	1	40	1	1	1	0	0	1	6	1	1	0	1	0	0	5.188255823	5.78102799	5.566235172	3.978155292	6.330859695	3.305818264	4.102741934	6.331312275	6.876963396	2.937660521	6.221193306	4.657994049	4.474341197	3.946431126	2.617183472	6.600420633	6.101015059	7.196314639	4.997838949	2.760651372	1.7227665977411035
174	175	6019-0005	P.6019	23.35555338	37	146	84	0	90	1	1	1	0	0	1	14	1	1	0	1	0	1	3.369292042	3.975075362	1.642837415	-1.555483893	2.131531834	0.610380537	0.877922963	4.197236641	4.724630591	1.869875318	11.84893209	8.008520271	7.62703947	8.371719561	12.88936875	10.43420569	8.070691253	9.573234759	9.063348848	9.175333309	2.9444389791664403
175	176	6019-0105	P.6019	23.35555338	37	146	84	0	90	1	1	1	0	0	1	14	1	1	0	1	0	1	3.738442005	4.860350312	2.767202047	-0.205227856	3.153632155	1.616285376	1.656594774	4.940035417	5.1887734	1.938027909	10.76969093	6.648174385	6.907509022	6.140562846	10.90768321	9.733701451	7.512125149	8.639358485	8.008170029	7.856887068	2.928523523860541
176	177	6019-1205	P.6019	23.35555338	37	146	84	0	90	1	0	1	0	0	1	14	1	1	0	1	0	1	4.13872058	5.460104835	3.072451222	1.391380177	3.291362422	2.56723701	2.588167945	5.277964497	5.094764205	2.320648602	8.893397852	5.64743735	6.425645243	4.892297118	6.759610354	8.884168793	6.784710854	8.040590482	5.508859601	4.813358056	2.3978952727983707
177	178	6020-0005	P.6020	23.51602336	64	122	76	0	45	0	1	0	0	0	1	30	0	0	0	0	0	0	3.181172504	4.838425034	4.012687677	-1.505093107	5.032590575	1.345474041	2.103418007	5.32917679	5.560740086	2.058282143	10.29488903	6.443777932	6.899941161	7.144433492	10.07639696	9.397453803	7.504262172	9.203854864	8.670485162	7.634924152	2.1041341542702074
178	179	6020-0105	P.6020	23.51602336	64	122	76	0	45	0	1	0	0	0	1	30	0	0	0	0	0	0	3.717376373	4.956022628	4.680968618	-0.108918381	5.56222229	1.782635565	2.655583074	5.528926744	5.554395447	2.116502954	10.08315464	5.806317718	6.698965599	6.315477794	9.150971352	8.852270721	7.321537626	8.99966209	8.089863841	6.988408213	2.028148247292285
179	180	6020-1205	P.6020	23.51602336	64	122	76	0	45	0	1	0	0	0	1	30	0	0	0	0	0	0	4.599921038	5.915485966	5.735427818	3.160579325	6.462944024	3.216923215	3.831646868	6.22279797	6.843512409	2.93663108	6.624008757	4.383973707	4.98450879	4.053975699	0.718205189	6.825773742	6.346757976	7.493441436	4.753268468	3.206777863	1.335001067
180	181	6021-0005	P.6021	22.83950617	42	129	75	1	40	1	1	1	0	1	1	22	1	1	0	1	0	1	3.0198536	4.808744961	2.216306805	-0.63780037	3.284423827	0.025369794	1.940128263	4.80359363	4.633574015	1.872255693	10.90408015	7.635093611	7.280675511	7.864790069	11.73803435	9.583394073	7.924204588	9.111283912	9.579715236	7.962701172	2.8735646395797834
181	182	6021-0105	P.6021	22.83950617	42	129	75	1	40	1	1	1	0	1	1	22	1	1	0	1	0	1	2.591285527	3.752139791	1.014966997	-1.625490905	2.871982198	0.367966476	1.21011114	4.397243862	4.431295411	1.616097382	11.66221783	7.770851028	7.648949205	8.446201107	11.95342448	9.961498899	8.267480149	9.44471766	9.820125191	9.058134619	2.6100697927420065
182	183	6021-1205	P.6021	22.83950617	42	129	75	1	40	1	1	1	0	1	1	22	1	1	0	1	0	1	4.371128703	5.268426985	4.282463028	2.081344947	5.933903849	1.952506963	2.376384094	5.597491404	6.141372781	2.644285394	9.096112476	5.441628058	6.494686047	6.057699192	8.881249896	8.338846262	7.354086701	8.229991742	7.12639612	6.63680763	2.2192034840549946
183	184	6022-0005	P.6022	26.60493827	38	140	85	1	40	1	1	0	0	0	1	16	1	1	0	0	1	1	2.117264495	4.782209697	3.201910584	-1.329356591	4.024098715	0.166124997	1.961261	4.984255804	5.451102954	1.502823185	11.32378044	6.881136721	7.320670574	8.287782648	10.6287326	8.990532324	7.718892383	9.435514097	9.474722227	8.228725212	2.6741486494265287
184	185	6022-0105	P.6022	26.60493827	38	140	85	1	40	1	1	0	0	0	1	16	1	1	0	0	1	1	1.554139165	4.345874523	2.404188257	-1.754710285	3.487937694	0.61870344	1.939625241	4.292700598	4.630076713	1.188316349	11.29130795	6.712557262	7.183156685	7.853138456	11.10604781	9.095010752	7.791080534	9.475755934	9.926199827	8.767748431	2.6461747973841225
185	186	6022-1205	P.6022	26.60493827	38	140	85	1	40	1	1	0	0	0	1	16	1	1	0	0	1	1	3.937479003	5.577096849	4.874532393	2.773138807	5.886997495	2.275134223	3.146410364	5.93715489	6.811780983	2.648151723	7.30869462	4.49060104	5.109096993	4.32051068	5.162189996	7.074507786	6.44238038	7.673446256	5.804128015	4.583065146	1.4816045409242156
186	187	6023-0005	P.6023	24.53546783	38	130	82	1	40	1	1	0	0	0	1	29	0	1	0	0	0	0	3.980721861	5.552958657	4.514138325	1.290071575	5.005831671	1.887031861	2.976451635	5.643752455	6.163304599	2.500518631	8.839821088	4.992454365	6.725356944	5.484600749	6.867769136	7.772876273	7.254687873	8.281999586	6.735071408	6.021871993	2.468099531471619
187	188	6023-0105	P.6023	24.53546783	38	130	82	1	40	1	1	0	0	0	1	29	0	1	0	0	0	0	1.975450393	4.277618947	2.655972889	-1.611634676	2.939356	1.32571574	1.957758933	4.790464759	4.834836718	1.256563535	11.70434581	7.475828941	7.860215343	8.48241381	11.99759102	9.913549774	8.372722699	9.717083601	9.666963878	8.444255171	2.468099531471619
188	189	6023-1205	P.6023	24.53546783	38	130	82	1	40	1	1	0	0	0	1	29	0	1	0	0	0	0	4.336477063	5.703302695	5.193891091	3.268929359	5.54491019	2.861356908	3.894066269	5.728026946	6.258237334	2.958514475	7.32018632	3.806779034	4.39490506	3.197611564	1.052987838	7.113153246	6.364104765	7.659601827	4.583922984	2.328332891	0.7884573603642703
189	190	6024-0005	P.6024	26.02014463	20	120	78	1	40	0	0	1	1	1	1	10	0	1	0	1	0	0	2.903989693	4.450391617	3.092404673	-0.152179481	3.968383547	0.798470053	1.653051172	4.935928165	5.022360881	1.983219839	10.78623066	7.094620237	7.15539258	8.136600672	11.3616401	9.847030714	7.994554316	9.361111692	9.329536847	8.888873103	2.2407096892759584
190	191	6024-0105	P.6024	26.02014463	20	120	78	1	40	0	1	1	1	1	1	10	0	1	0	1	0	0	2.210192242	4.348594929	1.959835959	-2.613528595	3.102519486	0.932689397	0.755901303	4.222303035	4.453278311	1.794466656	11.35935945	7.513283195	7.303948247	8.289548455	12.10549974	10.51854507	8.118957292	9.597568734	9.510366883	9.40684729	2.2407096892759584
191	192	6024-1205	P.6024	26.02014463	20	120	78	1	40	0	1	1	1	1	1	10	0	1	0	1	0	0	4.920719118	6.01869266	5.505897651	4.149829446	6.619111024	3.024009874	4.081389603	5.886026752	6.852151487	3.451961715	6.35742812	4.7720141	5.131135312	3.947615722	2.203264084	6.637909133	6.333346982	7.609292184	4.684750277	3.767597601	1.252762968495368
192	193	6025-0005	P.6025	23.99010993	22	120	75	0	45	1	1	1	0	1	1	16	0	0	0	0	0	0	3.64689669	5.199629545	3.504309022	0.597631157	4.54156255	1.355579572	2.21347761	5.547417061	6.205753625	2.058438231	9.809708748	5.798390013	6.963407962	6.578421975	9.514563857	8.691336577	7.452567839	8.823180199	7.736736772	7.921330973	2.856470206220483
193	194	6025-0105	P.6025	23.99010993	22	120	75	0	45	1	1	1	0	1	1	16	0	0	0	0	0	0	3.958843907	5.43047703	4.270260469	1.901761078	5.530467567	2.086325787	2.514306232	5.813924807	5.91228951	2.478338079	9.696634799	5.797635813	6.812935676	6.364625845	9.802747251	9.073483463	7.26827434	8.521464455	7.596195043	7.057152498	2.6878474937846906
194	195	6025-1205	P.6025	23.99010993	22	120	75	0	45	1	1	1	0	1	1	16	0	0	0	0	0	0	4.789737347	5.712859359	5.311925571	3.529612629	5.759469466	3.386257892	3.544881786	6.308014043	6.534446013	2.999407241	8.124717386	4.306963449	4.778598674	3.41971089	1.480853736	6.95223477	6.469876215	7.418189269	4.225232269	2.290941009	0.26236426446749106
195	196	6026-0005	P.6026	31.43598616	26	130	82	1	40	0	0	1	1	1	1	23	1	1	0	0	0	0	4.46216057	5.573022998	4.987439153	1.775317465	5.673981006	2.169284229	3.756485098	5.865163582	6.459368608	2.903435181	9.08738347	5.552555241	6.236321614	5.882844555	9.089807284	8.234672825	7.356874667	8.275796715	7.646382976	7.235387484	2.151762203259462
196	197	6026-0105	P.6026	31.43598616	26	130	82	1	40	0	0	1	1	1	1	23	1	1	0	0	0	0	3.823256675	5.306513877	4.685680307	0.765232795	5.336950623	2.131565598	3.036892697	5.98624116	5.671685353	2.350584222	9.264052182	6.007357795	6.054479674	6.025967749	9.231879023	8.585305653	7.45664277	8.582073947	8.141977963	7.521436258	2.028148247292285
197	198	6026-1205	P.6026	31.43598616	26	130	82	1	40	0	1	1	1	1	1	23	1	1	0	0	0	0	4.902624126	5.534953299	5.834014651	3.78295799	6.439714226	2.924902345	3.924469857	6.193170675	7.079798853	3.109354759	6.050308597	4.490574372	4.653246403	4.227647292	2.282741404	6.733806032	6.441134159	7.421994032	4.99289938	4.032830485	0
198	199	6028-0005	P.6028	37.92291964	48	130	83	0	90	0	1	0	0	1	1	20	1	1	0	1	0	1	3.174254576	4.124342781	2.861932573	-1.743950226	2.902020749	0.824526304	1.732082963	4.998117576	5.443500075	2.14526376	10.86952229	6.259729526	6.859621987	6.95078505	10.51855595	9.146647865	7.723359942	8.917377663	8.128334283	8.448214624	2.9601050959108397
199	200	6028-0105	P.6028	37.92291964	48	130	83	0	90	0	1	0	0	1	1	20	1	1	0	1	0	1	3.973366767	5.415192965	4.170777857	0.365734717	3.261242585	2.062940371	3.031545592	5.875915227	6.083186387	2.690317898	7.968154597	4.872384064	5.668699865	4.107986963	5.479273762	7.530287765	6.418186802	7.555334366	4.84851661	5.250687038	2.9601050959108397
200	201	6028-1205	P.6028	37.92291964	48	130	83	0	90	0	1	0	0	1	1	20	1	1	0	1	0	1	4.897986582	5.67284907	5.263848381	3.764268393	5.715156008	2.302584582	3.892430124	6.079316799	7.232246484	3.256342625	5.749936278	4.663283793	4.879243964	4.276448435	2.532542811	7.285204076	6.400450355	7.494833605	5.195625391	4.848861479	1.1631508098056809
201	202	6029-0005	P.6029	36.70740873	53	120	76	0	90	0	1	1	1	1	1	46	1	0	0	1	1	1	2.217921787	3.98751264	0.864456081	-2.242502341	1.462049702	0.167774083	0.608150201	4.178953221	4.220532635	1.214078796	11.96044129	8.250393035	8.343267434	9.627030166	12.89023089	10.19791358	8.255272074	9.926313317	9.160155869	9.156139239	3.1780538303479458
202	203	6029-0105	P.6029	36.70740873	53	120	76	0	90	0	1	1	1	1	1	46	1	0	0	1	1	1	2.466033151	3.683002594	1.455949893	-0.386115965	1.725212036	0.385729604	1.33980948	4.137860989	4.303035888	1.241696748	11.82923925	8.056346941	7.978366367	9.276999218	12.7794321	10.05658735	8.091528288	9.641500971	8.747183293	8.222950355	3.1780538303479458
203	204	6029-1205	P.6029	36.70740873	54	120	76	0	90	0	1	1	1	1	1	47	1	0	0	1	1	1	4.731905645	5.745693767	5.465801189	3.666387951	5.890881636	3.132020462	3.574768808	6.11640312	6.465658144	3.138912033	6.664387101	4.7048963	5.451315915	4.28555181	2.688678589	7.695220774	6.665550289	7.84361777	5.125721204	3.892048381	0
204	205	6030-0005	P.6030	31.36606223	60	145	98	0	90	1	0	0	0	1	0	0	0	1	0	1	1	0	3.418858445	4.311721662	3.741919541	-2.404005574	3.316817126	0.714446924	2.007836608	4.802663449	5.108184059	2.014264111	11.4392346	7.248919891	7.424654862	7.994101677	11.44859676	9.373426585	7.860333165	9.612533997	9.188085793	8.815792479	3.374168709274236
205	206	6030-0105	P.6030	31.36606223	60	145	98	0	90	1	0	0	0	1	0	0	0	1	0	1	1	0	3.300711366	5.06951083	3.060298575	-1.407317167	3.657885557	1.31582087	2.314905827	5.217200007	5.236949628	2.096563219	11.24111056	7.043483492	7.124156975	7.221422853	11.2182609	9.510593715	7.579681018	8.823352537	8.74898187	7.596211918	3.295836866004329
206	207	6030-1205	P.6030	31.36606223	61	145	98	0	90	1	0	0	0	1	0	0	0	1	0	1	1	0	3.012850061	4.406032319	2.63303121	0.039988016	2.465055798	1.07583546	1.46677383	4.763261843	5.057332202	1.90809643	10.66656319	5.943453451	6.832921116	5.884104278	9.159064175	8.83614529	7.361005461	8.106167403	6.864841283	6.146488362	2.066862759472976
207	208	6031-0005	P.6031	33.27783559	75	150	78	0	45	1	1	0	1	0	0	15	0	0	0	1	0	0	2.457010025	3.716789277	1.363280998	-1.94881672	1.914417699	0.185930213	0.99383567	4.517311068	4.623847272	1.127936492	11.82062654	7.906757009	7.729930238	7.860487182	11.50489961	9.625388429	7.907939388	9.257655367	9.512108575	8.747329394	3.126760535960395
208	209	6031-0105	P.6031	33.27783559	75	150	78	0	45	1	1	0	1	0	0	15	0	0	0	1	0	0	2.861884206	4.26840118	2.677869817	-2.497920135	1.919375117	-0.578546379	1.661959345	4.981279175	4.837127575	1.794885594	11.71346241	7.487057797	7.453318689	7.358369388	10.92594717	9.511875357	7.689880982	9.095728708	9.094201999	8.08842497	3.126760535960395
209	210	6031-1205	P.6031	33.27783559	76	150	78	0	45	1	0	0	1	0	0	16	0	0	0	1	0	0	4.871754309	5.878523682	5.15101084	2.8796571	5.590867866	2.390427729	3.126777749	6.209661361	6.342488275	2.910988065	6.186965564	4.400090831	5.523710425	3.408335474	1.645639076	7.006863482	6.535063657	7.66248016	4.803460433	3.552854313	1.1939224684724346
210	211	6032-0005	P.6032	25.78659215	59	144	90	0	45	1	0	0	0	0	1	33	1	1	0	0	1	1	1.888377513	3.949651456	1.861838944	-5.698029086	1.415271643	0.133936655	0.800577191	4.188829088	4.361951713	1.382153803	12.27726971	7.920436817	8.187750211	8.465618121	11.9314219	10.18409374	8.491695945	9.61441515	8.150197574	8.783504958	2.797281334830153
211	212	6032-0105	P.6032	25.78659215	59	144	90	0	45	1	1	0	0	0	1	33	1	1	0	0	1	1	2.300926751	4.385298055	1.110514072	-2.283460632	1.957672696	0.493524455	1.214293305	4.545415525	4.776272762	1.861897767	11.78820782	7.289653889	7.821276406	7.50604922	11.20682993	9.949854179	8.187011513	9.036307011	7.676052367	8.574282285	2.797281334830153
212	213	6032-1205	P.6032	25.78659215	60	144	90	0	45	1	0	0	0	0	1	34	1	1	0	0	1	1	4.257390113	5.66242458	5.19048466	3.263011137	5.897839507	3.021578808	3.683822842	6.01825914	6.96008334	2.967328974	6.243185581	4.099238537	5.04367923	3.654191442	2.322794735	6.823268019	6.83505569	7.798520309	4.838174753	3.741967189	0.7884573603642703
213	214	6033-0005	P.6033	27.46928166	30	123	75	0	90	1	1	1	0	1	1	15	1	0	0	1	0	0	2.808138078	4.734167342	2.454997518	-0.729526547	3.271132337	0.961903167	1.417116016	4.94592375	5.260025323	1.260666796	11.26241882	7.597306006	7.46262263	8.302058739	11.24272103	9.661015933	8.007274989	9.458100074	9.468328517	8.386450984	2.451005098112319
214	215	6033-0105	P.6033	27.46928166	30	123	75	0	90	1	0	1	0	1	1	15	1	0	0	1	0	0	3.18762295	5.187711371	2.404140681	-1.155505451	3.28496253	1.382206978	2.074651958	5.102710064	4.808401796	2.159651308	10.66352958	5.933883887	6.777438004	6.317643652	11.08116709	9.375525107	7.484952281	8.734960338	8.418836405	7.786705388	2.451005098112319
215	216	6033-1205	P.6033	27.46928166	31	123	75	0	90	1	1	1	0	1	1	16	1	0	0	1	0	0	5.04882636	5.812553959	5.214815281	3.396310076	6.646316182	2.394025494	3.547272159	6.159779708	6.512444998	3.078605019	5.383222889	4.776788941	4.99703585	3.922473413	2.341932234	6.578530351	6.687556181	7.679161292	4.823799551	3.16563031	0.26236426446749106
216	217	6034-0005	P.6034	24.7119341	62	126	85	1	40	1	1	0	1	0	1	41	1	0	0	0	0	1	2.021581876	4.272305952	1.726938896	-2.451365631	2.141043679	0.181727891	1.370284034	4.066590793	4.63046976	1.699745164	11.69641192	6.986403931	7.506676754	7.971939197	10.81322896	9.408107767	7.858209263	8.996911229	8.745732095	8.092836001	2.451005098112319
217	218	6034-0105	P.6034	24.7119341	62	126	85	1	40	1	1	0	1	0	1	41	1	0	0	0	0	1	3.026676834	4.994534763	3.587964499	-0.130942558	3.931177098	1.725495676	1.844227502	4.824531562	5.657173123	2.002211491	10.74681615	6.454869149	6.997312393	7.356673382	10.20813469	8.967403365	7.426201239	8.918330478	9.045195664	7.840512996	2.2925347571405443
218	219	6034-1205	P.6034	24.7119341	63	126	85	1	40	1	1	0	1	0	1	42	1	0	0	0	0	1	2.71796874	4.529102118	2.310401122	-0.950911484	3.065381733	0.914247543	1.665819025	4.790756358	5.294590384	2.16145567	11.11983972	6.803596322	6.977937176	7.485417324	10.67528548	9.3668403	7.666608309	8.7997984	8.61056811	7.509308033	1.9878743481543455
219	220	6035-0005	P.6035	29.78530716	46	135	87	1	40	1	1	1	0	0	1	15	0	1	0	0	0	0	2.73658524	4.91757147	2.892386012	-0.341264106	3.481466149	1.356092297	1.915070297	4.961856506	5.059217481	1.544911358	10.76448389	7.135734816	7.316353426	7.443446228	11.3438461	9.331377926	7.794415072	9.295830491	9.103481236	7.744515113	2.3978952727983707
220	221	6035-0105	P.6035	29.78530716	46	135	87	1	40	1	1	1	0	0	1	15	0	1	0	0	0	0	3.583796893	5.467862824	3.335407197	-1.707045178	4.306334986	1.70333867	2.445455139	5.402080834	5.310502877	2.028339255	9.595945158	5.925049938	6.415005546	5.21993005	9.829470191	9.185994575	7.272281745	8.502002812	7.16795822	6.149056056	2.0014800002101243
221	222	6035-1205	P.6035	29.78530716	47	135	87	1	40	1	1	1	0	0	1	16	0	1	0	0	0	0	4.165039204	5.67133037	4.931773738	2.60412408	5.360064694	2.642504943	2.982981013	5.814866	6.57716788	2.987220822	7.666779594	4.437538957	5.709428457	3.973859795	3.637334881	6.978716838	6.46079297	7.927655417	5.370136816	4.43747322	1.308332819650179
222	223	6036-0005	P.6036	33.41951546	35	141	78	1	40	1	1	1	1	1	1	10	1	1	0	1	0	1	1.70329686	3.658302546	1.080490633	-3.429674444	1.53438635	-0.869040624	0.147181047	3.747109085	4.161835298	1.431346949	12.20650731	7.559860852	7.760089709	7.505834042	11.9330455	10.2832267	8.491838522	9.516508638	9.468177924	9.138736687	2.5257286443082556
223	224	6036-0105	P.6036	33.41951546	35	141	78	1	40	1	0	1	1	1	1	10	1	1	0	1	0	1	3.036734633	5.19573623	2.048343146	-0.681680999	2.001504266	0.78526765	1.257212497	4.708248359	4.426517823	2.103015639	10.78382372	6.221128306	6.927015622	5.428288085	9.401738062	9.67307703	7.650713319	8.552932983	7.168299174	6.79278484	2.501435951739211
224	225	6036-1205	P.6036	33.41951546	36	141	78	1	40	1	1	1	1	1	1	11	1	1	0	1	0	1	4.749379347	6.075423697	4.991458081	3.363100001	5.489391189	2.310613455	3.048251776	5.75409429	6.750368185	3.309115654	6.318450656	4.306832107	5.362941598	3.932542454	3.548644707	7.193786805	6.764278264	7.770179955	5.307676138	4.426132627	0.7884573603642703
225	226	6038-0005	P.6038	27.16049383	60	129	78	1	40	1	0	1	0	1	1	28	0	1	1	1	0	0	3.359140533	5.047976626	5.112044869	0.385837029	4.992185084	1.891366914	2.463301838	5.938315806	5.709425446	2.462552774	9.657567891	5.962662679	6.84039973	6.630756053	9.668845864	8.538613357	7.265799	8.833511042	8.331121935	6.932001317	2.6602595372658615
226	227	6038-0105	P.6038	27.16049383	60	129	78	1	40	1	0	1	0	1	1	28	0	1	1	1	0	0	2.514165723	4.14838299	3.298338268	-5.013968104	3.276642639	0.229252167	1.189142869	4.973124091	4.773308235	1.612921173	11.46313198	7.623043496	7.616425221	8.587885423	12.13621803	9.885829274	7.879607041	9.725225778	9.640036077	9.04298768	2.580216829592325
227	228	6038-1205	P.6038	27.16049383	61	129	78	1	40	1	0	1	0	1	1	29	0	1	1	1	0	0	4.145154624	5.673914362	4.922915336	2.987437343	5.887255232	2.728360673	3.156359818	5.79244196	6.365617321	2.659565767	6.506081923	4.517177266	5.275074172	3.980722116	3.376697763	6.816211611	6.316644171	7.713834738	5.412499073	4.495021917	0
228	229	6039-0005	P.6039	32.93311754	40	111	72	0	45	0	1	0	0	0	1	34	1	1	0	0	0	1	3.178588059	4.202914962	3.230801544	-0.198150085	3.405546107	0.566552373	1.057038838	5.00063	4.831588403	2.050343107	10.99575573	7.834885191	6.939539503	7.578963483	11.11297673	9.318199566	8.017911801	9.172729421	8.787614007	8.543141211	3.0252910757955354
229	230	6039-0105	P.6039	32.93311754	40	111	72	0	45	0	0	0	0	0	1	34	1	1	0	0	0	1	3.011090798	4.52887318	3.057413971	0.366930976	4.296100386	1.104979907	1.084334901	5.137508107	5.251322241	2.156172186	10.03277992	6.457094733	6.431012342	7.054007785	9.63382878	8.930506202	7.626344545	8.835750937	8.432621707	7.899679199	3.0252910757955354
230	231	6039-1205	P.6039	32.93311754	41	111	72	0	45	0	1	0	0	0	1	35	1	1	0	0	0	1	4.357499547	5.609336383	4.9838186	3.33953225	6.438620112	2.410130796	3.025426472	5.968859973	6.764516976	3.205218316	6.751391739	4.387588927	5.572808641	3.703960534	3.840189082	6.755684373	6.639179427	7.841216005	5.805341448	4.224585888	0.7884573603642703
231	232	6040-0005	P.6040	31.10375725	30	130	82	1	40	0	1	0	0	0	1	20	1	1	0	1	0	1	2.138375539	3.818390965	1.558198847	0.052504101	1.301169287	0.447798162	1.612853764	4.597500431	4.817392371	1.171076565	11.01304466	6.984752915	7.086572753	7.319653564	12.19944656	9.527220129	8.177669657	8.870095058	7.068973777	7.408857646	2.4159137783010487
232	233	6040-0105	P.6040	31.10375725	30	130	82	1	40	0	0	0	0	0	1	20	1	1	0	1	0	1	2.43136561	4.33912814	3.612906564	0.919420314	2.69353869	1.059343481	2.167858131	5.118828629	5.116202629	1.653265159	10.72709168	6.774996773	6.21813622	7.080160594	10.61192913	9.074343352	7.549965869	8.903774778	8.468908036	7.439305418	2.4159137783010487
233	234	6040-1205	P.6040	31.10375725	30	130	82	1	40	0	1	0	0	0	1	20	1	1	0	1	0	1	5.005516913	5.946268327	5.864025459	4.00439067	6.197351877	3.190365925	4.096659639	6.265297886	6.86479381	3.029890304	6.19018064	4.44810733	4.761664697	4.361532874	3.216968812	6.874664823	6.168130514	7.478537137	4.082379317	2.582295261	1.2237754316221157
234	235	6041-0006	P.6041	20.87772572	52	148	84	1	40	1	1	1	0	0	1	36	0	1	0	1	0	0	2.483858864	4.285116861	1.953605129	-1.277037749	2.744366567	1.138349041	1.533265211	4.595068016	4.958966027	1.74283439	11.0736938	6.348387935	6.974672472	7.160283405	11.56766827	9.321079688	7.918974249	8.984057297	8.588773611	8.5257373	2.424802725718295
235	236	6041-0105	P.6041	20.87772572	52	148	84	1	40	1	1	1	0	0	1	36	0	1	0	1	0	0	3.005087912	5.012781537	3.730388006	-1.547072767	4.391299485	1.255618211	2.248822261	5.203844696	5.929478467	2.528398723	9.396554045	5.881876774	6.149030393	6.692240112	9.168101488	8.37284528	7.258623307	8.582647404	8.049463295	6.58023463	2.451005098112319
236	237	6041-1205	P.6041	20.87772572	52	148	84	1	40	1	1	1	0	0	1	36	0	1	0	1	0	0	4.566306627	5.905747897	4.154471904	2.950730446	4.663473704	2.796464418	2.86863827	6.169864277	6.604532297	2.497389718	7.299318297	4.654994237	5.386065743	3.36360499	1.985976775	7.791342273	6.741448528	7.251198128	4.82307681	3.158192053	0.47000362924573563
237	238	1015-0005	P.1015	25.84776822	30	116	66	1	40	0	1	1	1	1	1	23	1	0	1	1	1	1	2.227909081	3.772845911	2.468439611	-3.812098578	1.651699749	0.561603752	0.952773785	4.272446059	4.27744773	1.461640068	12.24216978	8.393836669	7.677691636	9.730543987	13.14312073	10.17629215	8.403067072	10.90571605	9.712445896	9.506103054	2.6026896854443837
238	239	1015-0105	P.1015	25.84776822	30	116	66	1	40	0	1	1	1	1	1	23	1	0	1	1	1	1	2.656945833	4.719080131	2.960262689	-3.226933347	3.593126599	0.909384652	1.467951896	5.282353918	5.06964477	1.556863515	11.53779913	7.79930713	7.580314218	8.822802323	12.19989981	9.294219182	7.840373573	10.43288649	9.920821114	8.685804127	2.2407096892759584
239	240	1015-1205	P.1015	25.84776822	31	116	66	1	40	0	1	1	1	1	1	24	1	0	1	1	1	1	1.906270431	3.819242071	1.667057488	-3.513231346	3.160586842	0.124290228	0.871375051	4.0914138	4.27250967	1.74627945	12.29347608	7.904384182	7.582250321	9.142173543	12.75955078	10.04192142	8.211369664	10.53311449	9.783156864	9.391892241	2.2407096892759584
240	241	1016-0005	P.1016	23.828125	50	99	65	0	45	0	0	1	0	0	1	18	1	1	1	1	0	0	2.6876892	4.311376092	2.586073299	-2.748374053	3.446538267	0.692686701	1.414954182	4.862749872	5.128259942	1.548349419	10.28580341	6.838269407	6.552993426	7.917508221	11.3309473	9.489026347	7.695116167	9.746638863	9.307528527	8.218432056	2.895911938
241	242	1016-0105	P.1016	23.828125	50	99	65	0	45	0	1	1	0	0	1	18	1	1	1	1	0	0	2.492810184	4.609903558	3.023941316	-1.914870125	4.123206147	0.710945915	1.72252119	4.870650364	5.598048163	1.820385344	10.32652888	6.826737356	7.008908404	8.02533018	11.02265439	9.225193893	7.786718893	9.635916785	9.469461277	7.984172988	2.5877640352277083
242	243	1016-1205	P.1016	23.828125	51	99	65	0	45	0	1	1	0	0	1	19	1	1	1	1	0	0	3.559614033	5.697154607	4.733196078	2.174300799	5.666613924	2.203380889	2.744724314	5.56932115	6.606494362	2.677189798	7.999227741	5.132193639	5.689021017	5.37736084	6.784576675	7.6561124	6.97269887	8.581583992	7.415682288	5.947287695	1.0296194171811581
243	244	1021-0005	P.1021	34.08660523	51	137	95	1	40	1	1	1	1	0	1	14	0	0	1	1	1	0	1.692888945	3.596039317	1.515869867	-4.201562738	1.56963412	0.364331838	1.49238337	4.485605932	4.292973753	1.141758943	11.57889077	7.22278726	7.465935409	8.63495346	12.02993728	9.552243755	8.142821054	10.11873206	9.519413214	9.096249667	2.8094026953624978
244	245	1021-0105	P.1021	34.08660523	51	137	95	1	40	1	1	1	1	0	1	14	0	0	1	1	1	0	2.330955471	4.066409677	1.602380303	-3.735765167	1.509532246	0.99080707	1.372657865	4.710771435	4.965030715	1.327548676	11.13575764	6.854381685	7.295392	8.495745721	11.4776452	9.397468372	7.791825694	9.835852496	9.199830637	8.696448209	2.727852828
245	246	1021-1205	P.1021	34.08660523	51	137	95	1	40	1	1	1	1	0	1	14	0	0	1	1	1	0	3.258468055	4.84995593	3.407221795	-0.918593348	3.601628569	0.943909868	2.247596223	5.26177255	5.962670087	2.151239542	9.376628999	5.179786869	6.291158232	6.881500631	9.785147344	8.382658294	7.167098978	9.15195355	7.603024487	7.61689257	1.7404661748405046
246	247	1022-0005	P.1022	24.44545043	54	134	76	1	40	1	1	1	1	0	1	20	1	0	0	1	1	1	2.301128338	4.470290313	1.12050991	-2.926367247	1.802800535	0.319070484	1.04431651	4.538700414	4.80698875	1.564179245	11.49642971	7.786996787	7.357062143	8.688563827	11.7331901	9.994150456	7.852683296	9.961068243	9.190960457	9.242400952	3.594568774642695
247	248	1022-0105	P.1022	24.44545043	54	134	76	1	40	1	1	1	1	0	1	20	1	0	0	1	1	1	2.577844346	4.902460116	1.710932433	-1.523252043	2.685936423	1.073450433	1.405055551	5.320558994	5.165232979	2.061230468	10.52601512	7.009622173	7.031825408	7.569884948	10.44852054	9.262666837	7.224989164	9.423257421	8.921654819	8.672592016	3.5524868292083815
248	249	1022-1205	P.1022	24.44545043	54	134	76	1	40	1	1	1	1	0	1	20	1	0	0	1	1	1	4.024695378	6.080880512	4.183913139	1.799783709	4.221800672	2.507722854	3.023979487	6.023975167	6.615249811	2.677228203	6.42290408	4.454538928	5.828424515	4.356848299	1.077481053	6.96217265	6.124688995	7.714848287	4.622801364	3.89283173	0.7884573603642703
249	250	1024-0005	P.1024	27.77427093	70	112	74	0	45	1	1	1	0	1	1	56	1	1	1	1	0	1	1.999628975	4.1002162	1.086024699	-5.025789102	0.557649013	0.381057923	1.280536114	4.830426211	4.511986425	1.144963967	12.19659728	6.968893543	7.547959267	9.468390118	12.76060951	10.00652824	8.060297736	10.16829629	8.765858866	8.253553101	2.3978952727983707
250	251	1024-0105	P.1024	27.77427093	70	112	74	0	45	1	1	1	0	1	1	56	1	1	1	1	0	1	1.863353905	3.771859576	1.433731637	-3.967297684	1.59633117	-0.291620746	1.37689143	4.73535121	4.571029112	1.243684532	12.35878305	7.177040832	7.549305333	9.391861086	12.7116628	10.07596179	8.428319998	10.30368212	9.309872165	8.56167483	2.1400661634962708
251	252	1024-1205	P.1024	27.77427093	70	112	74	0	45	1	1	1	0	1	1	56	1	1	1	1	0	1	2.000859513	4.498126166	2.463891278	-2.777067458	2.617939899	0.728864478	2.016017699	4.905904641	5.248222307	1.307475434	11.72786864	6.787144654	7.78705078	8.980865265	11.58181413	9.554235923	7.896124192	9.968475056	9.246193928	8.172854131	1.410986973710262
252	253	1025-0005	P.1025	26.85185185	38	116	72	0	45	1	1	1	0	0	1	18	1	1	0	1	1	1	1.905976746	3.914352211	1.538458715	-4.4923055	2.13382221	-0.169494516	1.090354571	4.520152758	3.710553787	0.716055828	12.42222754	8.082054475	8.101486628	9.487716036	12.97914332	10.2081068	8.57896422	10.70031501	10.15589558	8.957168785	3.569532696
253	254	1025-0105	P.1025	26.85185185	38	116	72	0	45	1	1	1	0	0	1	18	1	1	0	1	1	1	2.704327413	4.255658529	2.483490518	-1.589022463	3.191536042	-0.074565465	1.719071978	4.962825831	4.534212087	0.879017378	11.74000972	7.607616004	7.180939878	8.208474382	11.84652709	9.089316685	7.829945367	9.59196857	8.977266702	7.136026759	3.481240089335692
254	255	1025-1205	P.1025	26.85185185	38	116	72	0	45	1	1	1	0	0	1	18	1	1	0	1	1	1	4.491795807	5.830091151	4.84570067	1.813592148	5.385519718	2.333145457	3.432234333	6.191917434	6.955711805	2.611043624	6.700536232	4.415670802	5.416794074	4.173699881	1.949415718	6.684157006	6.719421234	8.105719604	4.677236321	3.405082389	0.9162907318741551
255	256	1026-0005	P.1026	28.67262608	58	137	80	0	45	0	0	0	0	0	0	18	1	1	1	1	0	1	2.244839628	4.008810086	1.153021855	-3.210093646	1.294222629	0.738224479	0.769752053	4.651894788	4.503846896	1.228072496	12.02463537	7.825680202	7.797025824	9.313529962	12.4172797	9.914533018	8.276892486	10.17202694	9.181341078	8.830982123	3.186352633162641
256	257	1026-0105	P.1026	28.67262608	58	137	80	0	45	0	0	0	0	0	0	18	1	1	1	1	0	1	2.021273404	4.173246901	0.907493573	-3.27439416	1.700230664	0.46144814	1.130149336	4.625161118	4.658172008	1.380142474	11.71980047	7.178303981	7.584324272	8.845383746	11.6525543	9.388065252	7.741071925	9.719580373	9.124401873	8.481973127	3.186352633162641
257	258	1026-1205	P.1026	28.67262608	58	137	80	0	45	0	1	0	0	0	0	18	1	1	1	1	0	1	4.469569681	5.936876861	4.80671185	2.012937843	5.371806336	2.367278231	3.305227164	6.315693185	6.998771589	2.882889426	6.306012961	4.689389106	5.48614276	3.969885324	1.588176207	7.104321534	6.534761157	7.930096387	4.62769878	4.076309445	0
258	259	1027-0005	P.1027	26.953125	22	95	63	1	40	0	1	1	1	0	1	7	1	0	1	1	0	1	3.307582885	5.802287309	3.260726375	-0.032318772	4.526944346	1.878504995	2.173683208	5.336130184	5.65105902	2.027210138	9.210890472	5.292868694	6.414253392	6.762215965	9.068981046	8.053013623	6.958452927	8.947564091	8.715715227	6.39221502	2.8273136219290276
259	260	1027-0105	P.1027	26.953125	22	95	63	1	40	0	1	1	1	0	1	7	1	0	1	1	0	1	2.275302408	5.18665777	1.839239866	-1.520194311	2.706781163	1.350731913	1.975774055	5.003607146	4.989369104	1.447486583	10.98133675	6.528297601	7.230566397	7.642189205	10.79928966	8.749600191	7.641029633	9.163688459	9.297386772	7.677744739	2.7343675094195836
260	261	1027-1205	P.1027	26.953125	22	95	63	1	40	0	1	1	1	0	1	7	1	0	1	1	0	1	4.208157051	6.046119498	4.892441888	2.332932673	4.879473136	2.964008611	3.293828409	5.917052875	6.763241705	2.537569017	6.846675051	4.191110849	4.831177436	4.581089386	1.774424045	6.893710272	6.099056026	8.091369063	4.847252694	2.864060574	0.6418538861723947
261	262	1028-0005	P.1028	38.95429363	39	117	69	1	40	0	1	1	0	1	1	34	0	1	1	1	0	1	2.798843456	4.714422013	3.275970419	-3.774580938	3.868510425	1.446562623	1.934929319	5.43262655	5.181030135	1.576025876	10.75527622	6.458109721	6.857131215	7.699983511	11.0277164	9.183564673	7.583918042	9.351821106	8.515086642	7.94293258	2.8213788864092133
262	263	1028-0105	P.1028	38.95429363	39	117	69	1	40	0	1	1	0	1	1	34	0	1	1	1	0	1	4.275867785	5.805201155	4.944631585	0.777622753	5.567450304	2.529387822	3.215068525	5.957598348	6.694747788	2.6367483	7.127679909	4.334960085	5.170586722	4.406385442	4.067636685	6.649301081	6.405204912	8.095858299	6.539557348	5.26333936	2.2407096892759584
263	264	1028-1205	P.1028	38.95429363	39	117	69	1	40	0	1	1	0	1	1	34	0	1	1	1	0	1	4.583274638	6.057769608	5.319238977	2.799605919	5.806359523	2.73515467	3.831055772	6.083261436	7.063865109	2.794784492	6.28379647	4.356495997	4.980988644	3.266830746	1.223874104	6.18107609	6.007731398	7.699413709	5.03073947	3.057492921	1.7749523509116738
264	265	1029-0005	P.1029	36.49376417	62	149	87	0	90	1	1	0	1	1	1	44	0	1	0	1	0	1	2.682908343	3.979677402	1.461581554	-3.970391646	2.471897463	-0.330049515	0.756731062	4.662648093	4.884928474	1.480673725	11.0621095	7.108088058	7.504766466	7.356464258	10.87859528	9.151550986	8.113525751	9.762805545	9.577042251	8.959366644	2.8273136219290276
265	266	1029-0105	P.1029	36.49376417	62	149	87	0	90	1	1	0	1	1	1	44	0	1	0	1	0	1	2.945566439	4.117501591	1.687669007	-2.73022095	2.985946754	-0.229892047	1.449041643	4.829860479	5.051239979	1.537131472	10.7921398	6.879050304	7.091310755	7.464176311	10.45707853	9.153688344	7.811408628	9.62704706	9.290202065	8.128171496	2.747270914255491
266	267	1029-1205	P.1029	36.49376417	62	149	87	0	90	1	1	0	1	1	1	44	0	1	0	1	0	1	3.238789888	4.488659924	2.877643383	-2.125297137	3.759212109	0.247033783	1.928391524	5.396578983	5.800762841	1.789770866	10.44226992	6.347849264	7.115228808	7.14215537	10.11025449	9.138941755	7.86843682	9.635783423	8.883731903	8.051705236	1.824549292051046
267	268	1032-0005	P.1032	27.47170713	30	142	79	1	40	1	1	0	0	1	1	16	0	1	1	1	0	0	2.166307653	4.250695364	1.830280123	-6.825869947	2.82855529	0.608066621	0.980449663	4.517900663	4.682627118	1.38991254	12.0010173	7.879893801	7.703693961	9.152894289	12.80288401	10.01217627	8.108625861	10.40647587	10.3074112	8.809047643	2.424802725718295
268	269	1032-0105	P.1032	27.47170713	30	142	79	1	40	1	1	0	0	1	1	16	0	1	1	1	0	0	3.088032386	4.92803595	2.997608267	-1.403254338	4.073026273	1.184175534	1.680961387	4.926937073	5.106275938	1.647209219	10.88257941	6.959320318	6.74933025	7.96763323	11.65279097	9.021376571	7.503533681	9.588149945	9.676794032	7.641738224	2.174751721484161
269	270	1032-1205	P.1032	27.47170713	31	142	79	1	40	1	1	0	0	1	1	17	0	1	1	1	0	0	3.799643231	5.521979312	3.447399244	0.709764971	4.487540335	2.081780404	1.788609007	5.413994409	6.00126166	1.993433734	9.768217029	6.108477291	6.860967403	6.916886153	10.18405981	8.350116474	7.01547579	8.978679276	8.603745866	7.240489686	0.4054651081081644
270	271	124001-0005	P.124001	23.38435374	50	119	85	1	40	1	1	1	1	0	1	16	1	1	0	0	0	1	1.904076228	4.490966518	1.388029401	-2.723941732	1.957442652	0.35629488	1.334297868	4.945642834	4.209259833	1.325336393	11.19572963	6.875123197	6.950775924	7.784335666	11.19799334	9.417715797	7.915897269	9.634298626	9.161803161	8.484788105	2.5649493574615367
271	272	124001-0105	P.124001	23.38435374	50	119	85	1	40	1	1	1	1	0	1	16	1	1	0	0	0	1	2.472674085	4.59025082	1.444711968	-4.762005044	1.651861825	0.584000858	1.425688291	5.161922562	4.398001277	1.773369929	10.81282861	6.384981307	6.937178916	7.596875417	9.948036983	9.521604107	7.793852351	9.37335499	8.656243436	8.11658796	2.1972245773362196
272	273	124001-1205	P.124001	23.38435374	50	119	85	1	40	1	1	1	1	0	1	16	1	1	0	0	0	1	4.10136913	5.575635154	4.861104681	0.510900855	4.847546439	2.172832267	2.81406999	6.334530541	6.660172297	2.797024624	6.780741812	4.279252438	5.33146344	4.560781869	0.36135078	7.163822801	6.732383557	8.149491636	4.346235626	3.63313851	0
273	274	124003-0005	P.124003	29.00059488	52	168	108	1	40	0	1	1	1	1	1	51	1	0	0	1	0	0	2.101780734	3.329699751	1.018859922	-3.441783525	0.906825098	-0.018503496	0.855728022	4.528792432	4.346015162	1.12669262	12.40198842	7.76510097	7.636954296	8.844677956	12.32573931	9.265671676	8.362937468	10.59322842	10.08337626	9.665052152	2.653241964607215
274	275	124003-0105	P.124003	29.00059488	52	168	108	1	40	0	1	1	1	1	1	51	1	0	0	1	0	0	2.742886884	4.407206942	1.883336558	-3.311759125	2.073130421	0.362610899	1.997271759	4.94610575	4.975912878	1.184082398	10.70146246	6.384672108	6.7852503	7.135430595	10.71674971	8.44727979	7.810635573	9.541317276	9.327715183	8.31956701	0
275	276	124003-1205	P.124003	29.00059488	52	168	108	1	40	0	1	1	1	1	1	51	1	0	0	1	0	0	4.31504961	5.496759753	4.845104529	-0.236003853	4.029909236	1.832929823	3.808221935	5.613051258	6.606224381	2.870706472	6.957165203	4.091889062	4.749815207	4.271806459	2.630800898	6.114946025	6.47102785	8.211320562	4.768881776	4.923801285	1.4586150226995167
276	277	138005-0005	P.138005	37.10737765	48	121	82	1	40	0	1	1	1	0	1	16	0	1	1	1	0	1	2.424410117	4.296561591	3.305326571	-3.737713277	2.822610509	0.606368007	1.062574909	4.46592677	4.656652581	1.446178209	11.9345952	7.517884229	7.44648067	8.905070206	13.17241975	10.32523888	7.915968621	10.51074671	8.976213737	8.170810216	3.4719664525503626
277	278	138005-0105	P.138005	37.10737765	48	121	82	1	40	0	1	1	1	0	1	16	0	1	1	1	0	1	2.541880224	4.977715855	3.896455367	-2.775307197	4.767104928	0.99604669	1.465281704	5.092343262	5.050212717	1.569342151	11.37530977	7.41006266	7.260095148	8.492670577	12.68308301	10.13799268	7.991134836	10.28963611	8.968129187	7.570762972	3.169685580677429
278	279	138005-1205	P.138005	37.10737765	48	121	82	1	40	0	1	1	1	0	1	16	0	1	1	1	0	1	2.137630368	4.552124341	3.034552878	-1.325827075	3.625648801	0.54402115	1.657664725	4.863861497	4.747041838	1.553229787	11.89884056	7.844225829	7.665674629	8.815455037	12.61928032	10.42388018	8.443473732	10.29808588	9.210868779	7.988939117	1.824549292051046
279	280	23011-0005	P.23011	32.45567772	21	113	72	1	40	0	1	1	0	0	1	16	0	0	1	0	0	0	2.29909389	3.793178987	2.618810909	-3.021143364	2.126669125	-0.389988577	1.026858428	4.510792341	4.972400221	1.684602475	11.96916554	7.72251552	7.648489139	8.216979051	12.42106679	10.05436103	8.390072991	10.23282914	9.975588678	9.07899842	2.714694743820879
280	281	23011-0105	P.23011	32.45567772	21	113	72	1	40	0	1	1	0	0	1	16	0	0	1	0	0	0	2.54467586	4.089042696	2.5573633	-3.766324401	1.763529292	0.818851908	0.879576808	4.730842057	4.744893173	1.605546564	12.08487753	7.922020897	7.744783187	8.159365948	12.57642511	10.08517983	8.131579791	10.44782161	9.897623308	9.147569383	2.714694743820879
281	282	42001-0005	P.42001	50.81109564	46	238	113	1	40	0	1	1	0	1	1	27	1	1	0	1	0	0	1.99827803	3.859674906	1.288397191	-5.606114133	1.374401639	-0.285970166	1.230794937	4.240021636	4.051094054	1.130512093	12.23897413	7.599988186	7.481783584	8.800947864	11.90372472	9.608685207	8.145582093	9.982289434	9.484269723	8.563049537	3.005682604407159
282	283	42001-0105	P.42001	50.81109564	46	238	113	1	40	0	1	1	0	1	1	27	1	1	0	1	0	0	2.332809955	4.266147563	1.261153464	-2.941914534	2.029589755	-0.395138124	1.4617114	4.471097943	4.498453449	1.440235419	11.88396513	7.384254632	7.210269401	8.568730788	11.50998672	9.360181468	7.942658446	9.67255426	9.337731178	7.817597581	2.8213788864092133
283	284	42001-1205	P.42001	50.81109564	46	238	113	1	40	0	1	1	0	1	1	27	1	1	0	1	0	0	4.422786779	5.378441962	3.882240534	1.909142548	4.665278377	2.037887213	3.492084489	5.778654285	6.617889985	2.614105085	7.080688718	4.172453658	4.837811202	4.174406922	3.682530343	7.422019503	6.686604434	8.270709545	5.294283112	4.401275048	2.028148247292285
284	285	42005-0005	P.42005	45.38803786	55	148	85	1	40	1	1	1	1	0	1	20	0	0	0	1	0	0	1.483045382	4.161794807	0.463631244	-3.884133128	2.040099974	-0.310982398	1.448475722	4.251099636	4.544119974	1.395578096	11.65873387	6.805567136	6.9501084	8.660505249	12.61719604	9.802367439	8.318111084	10.47511249	10.21881814	8.992746081	2.174751721484161
285	286	42005-0105	P.42005	45.38803786	55	148	85	1	40	1	1	1	1	0	1	20	0	0	0	1	0	0	3.151940879	5.339618953	3.773558459	-0.395130351	4.641862771	0.959472831	2.81157287	5.482214795	6.360723899	2.363727003	8.634288611	4.825942094	5.555895868	5.699770377	8.158431377	7.76545274	7.370759116	8.848242327	7.40109758	6.562357717	2.2407096892759584
286	287	42005-1205	P.42005	45.38803786	56	148	85	1	40	1	0	1	1	0	1	21	0	0	0	1	0	0	4.251132026	5.640540661	5.157321076	1.469562488	5.708897637	1.558984228	3.640157807	5.715094815	7.242872685	2.48862695	6.763055125	4.222803322	4.977070533	4.857370761	0.68230884	6.913082684	6.892194535	8.523241871	5.05523741	3.69390007	1.916922612182061
287	288	43001-0005	P.43001	29.2184076	44	120	60	1	40	1	1	1	0	1	1	9	1	1	0	0	0	0	2.50747029	4.769915531	2.104417791	-2.782394395	3.425193283	0.434452094	1.462270529	5.039008705	4.931932174	1.150389293	11.25852477	7.582713782	7.461627688	9.076953328	11.46600172	9.49387447	8.132328191	10.16650687	8.575459511	8.270269322	2.379546134130174
288	289	43001-0105	P.43001	29.2184076	44	120	60	1	40	1	1	1	0	1	1	9	1	1	0	0	0	0	3.13956433	4.566327332	2.948252983	-2.276220444	3.695638067	0.309953146	1.814720627	5.3890581	5.090712473	1.79982366	9.959604125	5.901612229	6.555524126	6.980277735	7.777662243	8.541001601	7.587553988	8.684859127	5.231965698	4.589640895	1.8082887711792655
289	290	43001-1205	P.43001	29.2184076	44	120	60	1	40	1	1	1	0	1	1	9	1	1	0	0	0	0	3.266253465	4.825091469	3.380212668	-2.674066557	4.335061867	1.232477561	2.384597966	5.412887183	5.965448613	1.771876322	9.469297247	5.702836671	6.719232428	7.052627236	9.615311447	8.30552773	7.384325047	9.254889253	7.001612027	6.995436528	0.7884573603642703
290	291	43003-0005	P.43003	36.11111111	38	125	75	1	40	1	1	1	0	0	1	15	0	0	0	1	0	0	1.837489325	4.341182402	1.533392081	-2.706835891	2.693221183	0.289652909	1.229550116	4.732133583	4.512043557	1.498093717	11.61315488	7.451650614	7.271598737	7.983828468	11.97588875	9.616769989	8.201310657	10.19718196	9.581371011	8.479406216	2.995732273553991
291	292	43003-0105	P.43003	36.11111111	38	125	75	1	40	1	1	1	0	0	1	15	0	0	0	1	0	0	2.465596333	4.660707191	2.12980156	-1.647644847	3.093181097	-0.082047366	1.561298996	5.01374531	4.982511347	1.649863066	11.51715445	7.38410933	7.330105633	7.821909731	12.03791573	9.695188742	8.165922745	10.24571995	9.799293406	8.721797022	2.954910279033736
292	293	43003-1205	P.43003	36.11111111	39	125	75	1	40	1	1	1	0	0	1	16	0	0	0	1	0	0	1.644643233	3.939828072	2.579994274	-3.731366213	3.354001939	0.382288177	1.574975239	4.451210717	4.689244827	1.212247712	11.58126857	7.202343383	7.399668655	7.615215516	11.81185502	9.704612587	8.245229665	10.14794219	9.53475656	8.620106338	2.714694743820879
293	294	43004-0005	P.43004	24.07407407	47	128	70	1	40	1	1	1	0	0	1	27	0	0	1	1	1	1	2.159625146	4.037367666	2.431940443	-2.549816574	2.039390325	0.16890655	1.370837646	4.970589279	5.002428961	1.190415174	11.60311975	7.447739783	7.417247929	8.50704207	12.07925506	9.386502254	8.167007387	9.907272085	9.704000239	8.377076081	2.3978952727983707
294	295	43004-0105	P.43004	24.07407407	47	128	70	1	40	1	1	1	0	0	1	27	0	0	1	1	1	1	2.232255688	3.841508849	1.892260982	-3.196460018	2.876575402	0.262560037	1.12265718	4.639646934	4.653876894	1.183317624	11.69917076	7.613323452	7.255546832	8.602712846	12.39671464	9.807179737	8.250898644	9.816936417	9.837611608	8.452758951	2.3978952727983707
295	296	43004-1205	P.43004	24.07407407	48	128	70	1	40	1	1	1	0	0	1	28	0	0	1	1	1	1	4.116450556	5.848197352	4.630194219	2.594672138	6.156300518	2.549692892	3.254672203	6.332959323	6.933254617	2.459184818	6.93796797	4.567224485	5.165111768	3.543338706	5.122267384	7.244465284	6.627848678	7.856851419	5.316374043	2.990749511	0.6418538861723947
296	297	43005-0005	P.43005	33.08128544	39	125	80	1	40	1	1	1	0	1	1	20	0	1	0	1	0	1	2.320499793	4.260884993	2.225172005	-1.687820693	2.624537884	0.232357517	1.709295661	4.769573192	4.933365912	1.56062622	10.84262657	6.964720319	6.227110907	7.912640652	11.99909206	9.213858912	7.841206356	9.778250828	8.570954818	7.664032321	2.5952547069568657
297	298	43005-0105	P.43005	33.08128544	39	125	80	1	40	1	1	1	0	1	1	20	0	1	0	1	0	1	2.620233408	4.404832098	1.017257936	-6.879656475	2.304150965	0.068259695	1.422675176	4.812524822	4.280248063	1.567104982	11.8241454	7.218230871	7.273276759	8.449459529	12.97701986	10.20652201	8.132649772	10.21028442	9.558107883	8.6689839	2.468099531471619
298	299	43005-1205	P.43005	33.08128544	40	125	80	1	40	1	1	1	0	1	1	21	0	1	0	1	0	1	4.295134761	5.725719412	4.974715694	0.010696685	5.749901555	2.004868184	3.222969822	5.824762153	6.453916621	2.608157642	7.596310159	4.19284197	5.419373616	4.200193005	4.25787558	7.365739485	6.502628498	8.435163094	5.465256347	3.73998325	1.252762968495368
299	300	5026-0005	P.5026	29.76083761	47	130	65	0	45	1	1	1	0	0	1	20	0	0	0	1	0	1	2.865444828	4.912322225	3.061546467	-2.214706979	3.0326819	1.566598608	1.530705277	5.044869708	5.124813912	1.768830138	10.78206882	6.790950529	7.147759403	7.044022324	10.49139517	8.494203628	7.452978915	9.17685242	8.444333991	7.799627621	2.5649493574615367
300	301	5026-0105	P.5026	29.76083761	47	130	65	0	45	1	0	1	0	0	1	20	0	0	0	1	0	1	2.249242507	4.66254641	3.198534874	-2.422026366	3.375380708	0.484378523	1.691657666	4.959073318	5.281755745	1.881484923	11.42238087	7.033890164	7.485146125	7.620749402	11.36838621	9.308030124	7.904603414	9.710360344	9.263471759	8.327837649	2.4765384001174837
301	302	5026-1205	P.5026	29.76083761	47	130	65	0	45	1	0	1	0	0	1	20	0	0	0	1	0	1	3.881728384	5.578449169	5.135510023	1.654899503	5.166418895	2.702590722	3.135495334	6.289388299	6.656740494	2.779260415	7.674696647	4.627786351	5.868352248	4.084759756	2.807628543	6.293042742	6.764527941	7.923019716	5.210030965	4.777531914	2.332143895
302	303	5028-0005	P.5028	31.93496879	26	123	87	0	45	0	0	1	1	1	1	13	1	0	1	1	0	1	2.665527728	4.265275677	2.082351169	-0.342031173	2.28543045	0.750428269	1.493105842	4.402246313	4.682704813	1.68912319	11.50093982	7.828478618	7.049998132	7.436015308	11.74377015	8.75325897	7.736571383	9.185669127	9.197790785	8.079949641	3.4210000089583352
303	304	5028-0105	P.5028	31.93496879	26	123	87	0	45	0	1	1	1	1	1	13	1	0	1	1	0	1	1.866046801	3.960101582	1.822444423	-3.265904525	1.873713612	1.049650996	1.097463231	4.144376044	4.252807228	1.407722816	12.33871945	8.42245687	8.027110224	8.974948559	13.04339011	9.595623278	8.285661938	10.46115413	10.43492444	9.336927957	3.250374491927572
304	305	5028-1205	P.5028	31.93496879	26	123	87	0	45	0	0	1	1	1	1	13	1	0	1	1	0	1	4.258146843	5.454337708	4.06191853	1.468184709	4.396258044	1.8590629	2.858154321	5.413338525	5.941079854	2.730947909	8.11894378	4.537346654	5.099963831	4.674686447	3.931154906	7.693570115	6.454357197	8.191755466	6.089522091	5.112681281	0.7884573603642703
305	306	5031-0005	P.5031	62.09101725	53	125	76	1	40	0	1	1	1	1	1	34	0	0	1	1	0	0	2.779785877	3.902633622	1.489334345	-2.213748928	1.850469005	0.058289792	1.146939769	4.460955184	4.139587083	1.02345531	11.8344375	6.944755876	7.154477594	8.076087558	11.53320475	9.776126249	8.127474181	9.482644701	9.195150454	9.150914062	2.8678989020441064
306	307	5031-0105	P.5031	62.09101725	53	125	76	1	40	0	1	1	1	1	1	34	0	0	1	1	0	0	2.859675914	4.631299838	2.085801808	-3.959605283	2.471477587	0.081368772	1.306056377	4.865325719	4.667495699	1.27002339	11.51823889	6.683153393	7.406796922	7.829159802	11.47187837	9.832347219	7.898023306	9.797375694	9.476414033	8.624067364	2.7788192719904172
307	308	5031-1206	P.5031	62.09101725	53	125	76	1	40	0	1	1	1	1	1	34	0	0	1	1	0	0	2.717427669	4.652240468	2.434289552	-2.540644521	3.26324229	0.522492349	1.228071766	5.135706796	4.661851292	1.501946722	11.47846338	6.911565063	7.342313617	7.998360307	11.2164103	9.712177842	7.704752861	9.818483886	9.204125813	8.459127142	3.104586678466073
308	309	5032-0005	P.5032	29.6875	67	150	94	0	45	0	1	1	1	0	0	19	1	1	1	1	0	1	1.329822036	3.437495576	1.178546217	-4.628192672	0.600982706	0.527545417	0.70416581	3.486292135	4.183061966	0.642042663	12.06508198	7.319644158	7.470203731	8.664364914	12.89613543	9.747128134	8.196759033	10.31403709	9.671408488	9.689128667	2.028148247292285
309	310	5032-0105	P.5032	29.6875	67	150	94	0	45	0	1	1	1	0	0	19	1	1	1	1	0	1	2.250513016	3.972411486	1.749508764	-7.208125806	1.952766843	0.360362849	0.67798131	4.281486663	4.390262578	1.237020431	11.92369674	7.303770227	7.357356385	7.971634105	12.75214457	9.658280828	8.196159953	10.09986866	9.843208062	9.087277643	1.916922612182061
310	311	5032-1205	P.5032	29.6875	67	150	94	0	45	0	0	1	1	0	0	19	1	1	1	1	0	1	4.025060186	5.492110396	4.223306762	0.830399951	4.746945332	1.901770797	3.00045645	5.927708013	5.998659098	2.824638298	7.846055673	4.515651866	5.517585176	3.921772858	6.087744822	7.602267757	6.708485933	8.35610689	6.418880256	5.397901873	0.47000362924573563
311	312	5033-0006	P.5033	22.80601728	55	144	89	0	45	0	1	0	1	1	1	51	1	1	1	1	0	1	2.298163043	4.013243398	2.188070719	-1.927878423	1.130801369	0.714040983	1.523645353	4.623959328	4.302083796	1.106603565	10.98904044	7.111187333	7.130197751	7.316041393	11.47083856	8.870717713	7.848916785	9.128765845	6.245968322	6.97769969	2.6390573296152584
312	313	5033-0105	P.5033	22.80601728	55	144	89	0	45	0	1	0	1	1	1	51	1	1	1	1	0	1	3.295364316	4.528022083	3.149880147	-3.434725322	2.662355976	0.474881581	1.61273483	4.473692269	4.946301657	1.542863842	11.46788205	6.995180189	7.965674338	7.682442414	10.99749656	8.702246445	7.92222508	9.359085465	8.511422087	8.766733654	2.1041341542702074
313	314	5033-1205	P.5033	22.80601728	55	144	89	0	45	0	0	0	1	1	1	51	1	1	1	1	0	1	4.452232897	5.768864236	4.768515117	0.964981262	5.197769792	2.324142219	3.340961503	5.650989705	6.440599633	2.739794327	6.757586028	4.380221947	5.668726304	3.993468608	5.228767603	6.777089948	6.363048016	8.317669714	4.911314538	4.464461553	0.3364722366212129
314	315	5034-0005	P.5034	24.57786715	23	117	80	0	45	0	1	1	0	1	1	6	0	1	1	1	0	0	2.27654804	4.497089019	3.223519535	-4.653344009	2.202185275	0.492005007	1.477114472	4.270246796	4.703900301	1.332857381	11.90089726	7.616938799	7.676245284	8.817570558	11.80084095	9.896667489	8.048233307	10.33024499	9.218157238	8.732910588	2.4932054526026954
315	316	5034-0105	P.5034	24.57786715	23	117	80	0	45	0	1	1	0	1	1	6	0	1	1	1	0	0	2.730925929	4.554868495	2.741424083	-5.49725128	2.119974442	1.151602916	1.239683682	4.501336798	4.644634325	1.170898675	11.96773221	7.36593223	7.644605581	8.915198589	12.5231032	10.02368615	7.817316641	10.31413503	9.5211402	8.57852383	2.4932054526026954
316	317	5034-1205	P.5034	24.57786715	23	117	80	0	45	0	0	1	0	1	1	6	0	1	1	1	0	0	3.362909265	5.104119185	3.426858576	-1.194331578	4.057272175	1.613849226	2.140889073	5.21529358	5.166327498	1.671190384	10.73603269	6.25318657	7.085811733	7.444156119	11.21401879	9.153232922	7.531624065	9.569686286	8.381351916	8.058507927	1.0296194171811581
317	318	5035-0005	P.5035	37.8328742	41	146	87	0	90	0	0	1	0	1	1	30	1	1	0	0	0	0	2.676251546	4.316408468	3.336970973	-2.020046049	3.315182233	0.327677028	1.915864704	4.421973112	5.219799497	1.78709586	10.7035257	6.723468546	7.176024502	7.078921775	10.28161164	8.534241734	7.561124245	9.136685562	8.424320191	7.691085073	3.0106208860477417
318	319	5035-0105	P.5035	37.8328742	41	146	87	0	90	0	0	1	0	1	1	30	1	1	0	0	0	0	2.745013409	4.990090956	3.669560163	-2.622603686	3.775244788	0.813161976	1.572265399	4.909923149	5.228078901	1.837465212	10.1153528	6.335236711	6.856565549	7.021492914	11.13633551	8.836133336	6.975021508	9.37019156	8.66903119	7.195751673	2.833213344056216
319	320	5035-1205	P.5035	37.8328742	41	146	87	0	90	0	0	1	0	1	1	30	1	1	0	0	0	0	3.344280834	5.277550278	4.652717543	1.235829104	4.792259831	1.50395744	2.270103286	5.253372061	5.878159042	2.248616289	9.078596702	5.436115484	6.137098301	5.18050717	8.055944458	7.654608527	6.646860205	8.431579629	7.057428165	6.176615106	1.667706820558076
320	321	5036-0005	P.5036	24.77209671	74	175	89	1	40	1	1	1	0	0	0	10	1	1	0	1	0	0	2.400135534	4.512293123	3.255086999	-1.828028864	3.356031246	1.178254838	1.63060113	4.805702442	5.261208094	1.301151605	11.42710841	7.473303344	7.565616194	8.892563962	12.10299317	9.534180711	8.070841529	9.889045836	9.297656361	8.506061919	2.4069451083182885
321	322	5036-0105	P.5036	24.77209671	74	175	89	1	40	1	0	1	0	0	0	10	1	1	0	1	0	0	3.333560711	4.969091279	4.135587146	-1.101343307	4.813239382	0.683657754	2.428814057	5.168538372	5.921953531	1.973996437	9.585584961	5.967568476	6.800201501	7.592697509	9.307854177	8.373755669	7.458329536	9.180538588	7.962835727	7.369236826	2.174751721484161
322	323	5036-1205	P.5036	24.77209671	74	175	89	1	40	1	0	1	0	0	0	10	1	1	0	1	0	0	4.697117261	5.968852775	5.748868328	3.221198016	6.406103859	2.730668015	3.707190071	6.228068641	6.783717448	3.081860412	5.848042056	4.736404939	5.135111189	4.418655314	1.759511911	6.491941133	6.53023472	8.015434362	5.130042827	3.775279495	2.451005098112319
323	324	5038-0005	P.5038	24.96494648	65	169	84	0	45	0	1	1	0	1	0	25	1	1	1	1	1	1	2.237558206	4.05634768	1.925067504	-4.143120767	1.52128444	1.010053181	1.297808793	4.373378631	4.435417338	1.195077219	11.89128858	7.65785274	7.878470149	8.62911639	11.90908362	9.508013305	7.877167078	10.14058156	9.433473228	8.875484993	2.9338568698359038
324	325	5038-0105	P.5038	24.96494648	65	169	84	0	45	0	1	1	0	1	0	25	1	1	1	1	1	1	3.048961875	4.707470035	2.640855567	-3.654341647	3.806460662	1.030672278	2.369630551	5.145704351	5.05891945	1.542999389	10.45402139	6.820696945	6.815216814	7.378071702	10.25928772	8.768829237	7.32849333	9.39460411	8.008040159	7.34757732	2.917770732084279
325	326	5038-1205	P.5038	24.96494648	66	169	84	0	45	0	1	1	0	1	0	26	1	1	1	1	1	1	4.186573228	5.977627854	4.598658727	1.827876918	5.552681269	2.689607763	3.116701028	6.406481963	6.857988048	2.648002692	5.700452867	4.345853808	5.247076206	3.381196101	1.662702857	6.300349626	6.058895239	7.602344012	4.340970218	3.189959577	1.0986122886681098
326	327	5039-0005	P.5039	38.98635478	35	114	78	1	40	0	0	1	0	1	1	16	1	1	1	0	0	0	2.644492416	4.726584314	2.552797602	-2.812381588	2.251812714	0.596490256	1.771519835	4.71448989	4.922333932	1.719005697	10.88760398	6.606287741	7.062697507	8.238724448	10.55643987	9.245428543	7.709537788	9.627087748	8.341589456	7.995629675	3.0633909220278057
327	328	5039-0105	P.5039	38.98635478	35	114	78	1	40	0	0	1	0	1	1	16	1	1	1	0	0	0	3.649757268	4.908885028	5.167653622	0.839032976	4.563321724	1.682800847	2.968425052	5.525890738	6.285756543	2.354888473	8.449719783	4.62624595	5.537069355	5.678478627	4.070877145	7.419417188	6.997378447	8.749329317	6.74572236	5.458534926	2.990719731730447
328	329	5039-1205	P.5039	38.98635478	36	114	78	1	40	0	1	1	0	1	1	17	1	1	1	0	0	0	4.094299842	5.758858841	4.621174334	2.509201775	4.831375247	2.425928606	3.381655213	5.998144364	6.828299902	2.704246384	6.270653279	4.288683741	4.583854998	4.045716096	0.736592381	6.32140939	6.241234197	7.8249092	4.533350038	3.672754101	0.6931471805599453
329	330	5040-0005	P.5040	32.60588843	63	132	84	0	90	1	1	1	0	1	0	3	1	1	1	1	0	1	1.837920271	3.596753831	1.785587878	-2.041771068	1.677978456	0.712884399	1.126315766	3.775667903	3.798397024	1.116120246	11.14039566	6.653001137	7.61036202	7.828440287	11.63865538	9.043782972	8.015808633	9.005936542	8.668432899	8.149891934	3.1135153092103742
330	331	5040-0105	P.5040	32.60588843	63	132	84	0	90	1	1	1	0	1	0	3	1	1	1	1	0	1	1.658476021	3.291968964	1.576497286	-3.45676668	1.369486625	-0.082290348	0.790890367	3.594880005	4.050133774	1.1571744	12.25616221	7.75809036	7.955084026	9.222801066	12.7737772	9.987517144	8.447931553	10.4526942	10.30021079	9.547076894	3.1135153092103742
331	332	5040-1205	P.5040	32.60588843	64	132	84	0	90	1	1	1	0	1	0	4	1	1	1	1	0	1	2.945100641	4.665897343	2.680003197	-2.54855061	2.863875822	0.035064227	1.701113955	4.803979004	4.805128011	1.78779907	10.33379624	6.369835684	6.729182952	7.314521543	10.45046123	9.132902662	7.630867606	9.481430439	8.513206809	7.927965604	2.2617630984737906
332	333	5041-0005	P.5041	34.71347387	34	150	100	0	90	1	0	1	0	0	1	17	1	1	1	1	0	1	2.246139175	4.137767936	2.070519051	-5.804822919	1.226572751	0.036027736	1.258403221	4.619918178	4.532526179	1.41441004	11.97102471	7.013169014	7.306544122	8.141066178	12.37527582	9.990794657	8.287893412	10.14226898	9.085315738	8.944669631	3.3068867021909143
333	334	5041-0105	P.5041	34.71347387	34	150	100	0	90	1	1	1	0	0	1	17	1	1	1	1	0	1	2.224210553	4.566917998	1.65427255	-5.011055749	2.712649109	0.57165128	1.532210383	4.472301061	4.544995582	1.26328008	11.76262376	7.15168201	7.420423305	8.060044141	12.63901175	10.19295864	8.214483532	10.14814511	9.775563698	8.829587252	3.0819099697950434
334	335	5041-1205	P.5041	34.71347387	35	150	100	0	90	1	1	1	0	0	1	18	1	1	1	1	0	1	3.628677394	5.346370089	4.170218183	0.429032292	4.538575062	1.585865834	2.918641996	5.886506362	6.351409991	2.303754857	8.46646404	4.809914874	5.670783076	5.482230676	6.347795729	6.733654191	7.04010296	8.572550412	6.542745068	5.430660382	2.928523523860541
335	336	5042-0005	P.5042	55.86415857	31	134	83	0	90	0	0	0	0	0	1	7	1	1	0	1	0	0	3.203291486	4.409007284	3.947196713	-0.124187342	3.107540541	1.101471393	2.612809946	5.18682616	5.689504491	2.239782954	9.993253052	6.470812088	6.758643025	6.642512844	9.431329688	8.044407661	7.470519239	8.782557636	7.869609301	7.733651297	3.493472657771326
336	337	5042-0105	P.5042	55.86415857	31	134	83	0	90	0	1	0	0	0	1	7	1	1	0	1	0	0	3.536072144	4.610714486	3.89568441	1.229910867	4.230920454	1.022666392	3.017564967	5.559067961	6.232843276	2.165492524	9.079042705	5.715340224	6.466653068	6.491571687	8.519812791	7.696966603	7.475792697	8.865855312	7.897885285	7.171471214	3.3775875160230218
337	338	5042-1205	P.5042	55.86415857	31	134	83	0	90	0	0	0	0	0	1	7	1	1	0	1	0	0	4.627369649	5.66845479	5.830137707	3.214557146	6.053784123	3.091781883	3.87603876	6.385038994	6.915210215	3.330179247	6.749400497	4.271186646	4.81989125	4.527245169	2.219574723	6.35008102	6.370304286	7.978940489	4.817991186	3.662715752	1.4816045409242156
338	339	5044-0005	P.5044	35.98615917	56	132	86	0	90	1	0	1	0	0	0	3	0	1	1	1	0	0	3.059879769	4.211960069	2.152425112	-1.856479961	2.581642016	0.186092518	1.61172028	4.382636916	4.835177163	1.28697077	10.90570393	6.87490775	6.980709932	7.276939973	11.18936146	8.225966279	7.670370998	8.850635384	8.513644474	7.740636091	3.1986731175506815
339	340	5044-0105	P.5044	35.98615917	56	132	86	0	90	1	0	1	0	0	0	3	0	1	1	1	0	0	2.753529823	3.932890772	2.434519922	-3.122488296	3.34675886	0.294099679	1.394946321	4.349579022	4.492360562	1.280380892	11.60825556	7.58648896	7.539744337	8.717608701	12.56855582	9.111897321	8.228159996	9.446317678	8.871041583	8.352212845	3.0301337002713233
340	341	5044-1205	P.5044	35.98615917	56	132	86	0	90	1	0	1	0	0	0	3	0	1	1	1	0	0	4.204998687	5.663796821	4.419018086	1.145847476	5.419393296	2.00347234	2.854455905	5.893731995	6.132574534	2.696489182	6.533646023	4.519407614	5.673183586	3.574529938	3.646077808	6.444271923	6.552714415	7.930910897	4.804484557	4.213247717	1.4586150226995167
341	342	5045-0005	P.5045	32.67733636	52	154	87	0	90	0	1	1	0	0	1	42	1	1	0	1	0	0	2.292553259	4.223464827	2.16709932	-2.293542695	2.402504385	0.384440956	1.270142661	4.306804009	4.667494682	0.949632839	11.88767697	7.199588116	7.537458322	8.972649506	12.88044984	9.962844712	8.39919626	10.30469979	9.951422593	9.170397799	3.258096538021482
342	343	5045-0105	P.5045	32.67733636	52	154	87	0	90	0	1	1	0	0	1	42	1	1	0	1	0	0	3.307100198	5.070163919	3.457997612	-1.270419599	4.037217404	1.111051925	2.315726863	5.046228595	5.825517923	1.983909326	10.11960415	5.445079902	6.608176003	6.970138677	10.94439724	8.725581254	7.649061049	9.414149773	8.851474645	7.928909724	3.1484533605716547
343	344	5045-1205	P.5045	32.67733636	52	154	87	0	90	0	1	1	0	0	1	42	1	1	0	1	0	0	3.692431162	5.189189472	3.706881926	0.106016086	4.473202167	1.208310259	2.569692521	5.199941384	6.061466788	2.333378044	9.930737756	5.491722534	6.705168172	7.27573917	10.63549751	8.643282044	7.567458212	9.276949462	8.232291518	7.695660339	2.517696472610991
344	345	5046-0005	P.5046	49.85262079	52	143	85	0	90	0	1	1	0	0	0	5	0	1	1	1	0	0	3.481681254	4.210202781	2.892695423	-0.625583621	4.771982629	0.491014381	2.523573102	5.05460219	5.070233611	1.796361854	10.59230549	6.500148167	7.090810713	6.572227345	9.983679351	8.172737591	7.781629162	9.125145632	7.304271377	7.821709318	3.044522437723423
345	346	5046-0105	P.5046	49.85262079	52	143	85	0	90	0	1	1	0	0	0	5	0	1	1	1	0	0	2.662758002	4.605786535	1.858293854	-2.151442257	4.166199496	0.656547973	1.382175397	4.865886971	4.584846061	1.552081922	11.38184056	7.648594789	7.743610337	7.637264345	11.68208228	9.646967048	7.897343967	10.13134095	9.557140407	8.854666476	2.912350665
346	347	5046-1205	P.5046	49.85262079	52	143	85	0	90	0	1	1	0	0	0	5	0	1	1	1	0	0	4.624267009	5.964642983	5.374884777	2.572496653	6.490052342	2.404106866	3.778142445	6.079615925	6.935990659	3.20036516	4.843494874	4.458048183	5.116725677	3.851686865	1.476330831	5.3453813	6.209207538	8.170870786	5.424104422	3.906814198	0.5306282510621704
347	348	60006-0005	P.60006	27.9296875	35	100	68	1	40	0	1	1	1	1	1	12	1	1	0	1	1	1	3.282806146	4.946602338	2.998386261	-1.866843168	3.633665685	1.072275709	1.91101716	5.247296126	5.231389327	1.502685713	10.21344533	6.441234254	6.480367762	6.699768357	10.74110754	9.132974134	7.314119903	8.811118396	7.517825198	6.258442182	2.0794415416798357
348	349	60006-0105	P.60006	27.9296875	35	100	68	1	40	0	1	1	1	1	1	12	1	1	0	1	1	1	3.501036046	5.236992198	3.824396129	-2.125034411	4.702949245	1.604137213	2.781193805	5.301859931	5.334042056	2.004082163	10.02604591	5.994043386	6.314157337	6.285139007	10.62203921	9.028590091	7.267271143	8.795926766	7.311677373	6.19757907	3.258096538021482
349	350	60006-1205	P.60006	27.9296875	35	100	68	1	40	0	1	1	1	1	1	12	1	1	0	1	1	1	4.646500221	5.417698045	5.545991493	2.243822389	6.161653995	3.375453746	4.357611373	6.118418085	7.279208666	2.798939204	5.465337467	4.192930521	4.399763913	4.843893616	2.316953367	6.582558522	6.540321451	7.885250956	4.970136146	3.457617667	0.26236426446749106
350	351	60008-0005	P.60008	40.76876188	46	127	85	1	40	1	1	1	0	1	1	15	1	0	0	1	1	1	0.937468136	4.062668558	0.542412629	-3.855574864	2.769282423	-0.40021695	1.019113717	4.866071352	4.668145567	1.395854281	11.83521655	7.308214592	7.464429655	7.85572611	12.7502785	9.937679919	8.341841943	9.888101136	9.601984295	8.859517684	3.4404180948154366
351	352	60008-0105	P.60008	40.76876188	46	127	85	1	40	1	1	1	0	1	1	15	1	0	0	1	1	1	1.561327153	4.474414067	2.223916253	-5.218820561	3.662003278	-0.573034317	1.510408495	4.792825482	4.180842754	1.371030974	11.68937903	7.285088679	7.327566266	7.919637462	12.70765374	9.933795567	8.298807877	9.738307559	9.403565049	8.002490128	3.4011973816621555
352	353	60013-0005	P.60013	27.91551882	31	116	78	1	40	0	1	1	1	0	1	17	1	0	1	1	0	1	1.580767626	2.998437364	0.483402852	-5.715364243	1.178206059	-0.11470393	0.516462562	3.744529749	4.201736202	0.274766514	12.26831093	8.11824844	7.797034414	8.982106214	13.38661343	10.36371537	8.685999056	10.54090131	9.720965131	9.311380576	3.332204510175204
353	354	60013-0105	P.60013	27.91551882	31	116	78	1	40	0	1	1	1	0	1	17	1	0	1	1	0	1	2.077425535	3.81865389	0.641750019	-2.835083193	1.384320429	-0.100172876	1.050453608	4.504717699	4.293007753	1.259593742	11.91051451	7.940412155	7.324796321	8.652726747	12.75920075	9.9711576	8.224088914	10.27558147	9.579867204	9.357665037	2.8903717578961645
354	355	60013-1205	P.60013	27.91551882	32	116	78	1	40	0	1	1	1	0	1	18	1	0	1	1	0	1	2.147205501	3.686715746	0.26690375	-2.966715439	1.477021901	0.066302068	0.709553306	4.625651907	4.028434197	0.811856383	11.89888274	8.04130138	7.42516384	8.614516652	13.07549188	10.01852003	8.307268076	10.50088103	9.826674648	9.082461968	2.3513752571634776
355	356	60019-0005	P.60019	40.00914495	56	142	80	1	40	0	1	1	0	1	1	51	1	0	1	1	1	1	1.744999513	4.042768252	1.757156852	-3.730890027	1.211141538	0.848592185	1.475186475	4.550632164	4.212450133	1.075386338	12.12450136	7.707453067	7.868359125	9.198290981	12.70367216	10.17529985	8.498601104	10.39774621	9.368890245	8.775159365	2.388762789235098
356	357	60019-0105	P.60019	40.00914495	56	142	80	1	40	0	1	1	0	1	1	51	1	0	1	1	1	1	2.28316294	4.827149483	1.80199229	-3.60913102	2.63742346	0.846221689	1.115989377	4.989417317	4.443280662	1.503547553	11.48334377	7.798559043	7.581799121	8.040739813	12.45203998	10.01691326	8.361096126	10.01184794	9.356102572	8.102455612	2.312535423847214
357	358	6011-0005	P.6011	24.03523892	63	177	90	0	45	0	0	0	1	1	0	9	1	1	1	1	1	1	2.797477763	4.60863766	2.466345579	-2.764880711	2.759544301	0.933708808	1.032699469	4.399896579	4.849502155	1.664029417	11.77864707	7.186401697	7.568988816	8.385344923	12.30884838	9.322756536	7.930858804	10.1494165	9.743039644	8.654158774	2.580216829592325
358	359	6011-0105	P.6011	24.03523892	63	177	90	0	45	0	0	0	1	1	0	9	1	1	1	1	1	1	3.644579503	5.137960954	3.93644761	-0.500132028	4.526972637	1.40943445	2.201766175	5.124421808	5.532943053	2.170944893	10.6089062	6.30068687	6.993822861	7.214880172	11.26380993	8.8156548	7.548128918	9.17112629	7.848455651	7.28248983	2.5572273113676265
359	360	6011-1205	P.6011	24.03523892	64	177	90	0	45	0	0	0	1	1	0	10	1	1	1	1	1	1	4.615264356	5.861797489	5.116237074	2.178799549	5.58140451	2.84785401	3.433516496	6.334932493	7.278314813	3.164366065	6.290466061	4.455735804	4.734717761	3.898718049	0.960954767	6.271356714	6.056882485	7.947438808	4.571345896	3.173043864	1.1939224684724346
360	361	6042-0005	P.6042	30.83289383	31	119	82	0	45	0	1	0	0	0	1	22	1	0	1	1	1	1	1.004008205	2.891019393	1.01378611	-3.038586011	0.7005854	-0.070435802	1.44090861	4.576629182	4.593205882	0.99822522	12.40210813	7.957951407	7.932248754	9.113607561	12.49527782	9.60586939	8.28857915	9.723809341	8.623124772	9.018247454	1.9315214116032138
361	362	6042-0105	P.6042	30.83289383	31	119	82	0	45	0	1	0	0	0	1	22	1	0	1	1	1	1	1.211008298	3.060493673	2.583550423	-4.948056471	0.962398756	-0.3587529	0.984086322	4.086740152	4.722973422	0.958608907	12.73454141	8.172482444	7.828642351	9.589864058	13.09597051	10.05990055	8.475215062	10.05705342	9.394662207	9.402196027	1.8870696490323797
362	363	6043-0005	P.6043	23.183391	50	124	76	0	45	0	0	1	0	0	1	42	1	1	0	0	0	0	1.8517504	4.277187025	1.915926155	-2.816084641	2.032430041	0.46327808	1.725991886	5.100098517	4.69035417	1.34638323	11.13810496	6.908227952	6.886922885	8.445594018	12.38625455	10.41645464	8.114775072	9.868331381	9.237452954	8.494575266	1.7749523509116738
363	364	6043-0105	P.6043	23.183391	50	124	76	0	45	0	1	1	0	0	1	42	1	1	0	0	0	0	2.58379475	4.378965526	2.482955788	-2.191399646	2.792401462	0.714802552	1.549304008	4.870668379	4.535245324	1.14432562	11.51467814	7.201433882	6.957636052	8.709046714	12.73117178	10.34255514	8.141657214	10.0457629	9.547374669	8.508951204	1.7749523509116738
364	365	6043-1205	P.6043	23.183391	50	124	76	0	45	0	1	1	0	0	1	42	1	1	0	0	0	0	3.29654108	5.021874164	3.085751034	-0.527944428	3.79683729	1.477867004	2.23071663	5.287317273	5.114457976	2.077989549	10.23675013	5.984785475	6.296016468	7.583889208	11.50784286	9.508758388	7.605024352	9.327299095	8.607174895	7.860960846	1.7578579175523736
365	366	6044-0005	P.6044	21.75337848	32	136	81	0	45	1	0	0	0	1	1	13	0	1	1	1	0	0	4.391334894	5.248010796	4.732840482	0.465888931	5.788763957	1.345236694	3.042162108	5.669224138	5.966531015	2.668366239	7.881452568	4.634517826	5.470967727	4.797747004	6.301305072	7.093313709	6.766453721	9.064736128	7.064214815	4.538318222	1.916922612182061
366	367	6044-0105	P.6044	21.75337848	32	136	81	0	45	1	1	0	0	1	1	13	0	1	1	1	0	0	3.610811443	4.861078233	3.598252072	-2.379667145	4.695114126	1.5101352	2.495971256	5.208001594	5.748754489	2.135525304	10.04805543	5.727958801	6.499046535	6.709158415	10.69955856	8.175242682	7.242794268	9.274944347	8.182805839	6.724128593	2.3513752571634776
367	368	6044-1205	P.6044	21.75337848	32	136	81	0	45	1	1	0	0	1	1	13	0	1	1	1	0	0	2.840886466	4.370783847	2.902324752	-3.242098166	3.383986979	0.828578879	2.016857419	5.01936252	5.561266641	1.912041875	10.52861048	5.675393211	6.940486531	7.38012217	10.66495129	8.53275698	7.712362062	9.26631263	8.125745349	7.59829002	1.9021075263969205
368	369	6045-0005	P.6045	24.41927902	43	116	77	0	45	1	0	1	0	0	1	11	0	1	1	1	1	1	1.077963282	3.499706504	2.405750092	-3.053905094	1.766385676	0.595228356	1.68015865	4.887341014	4.799263804	1.028475008	11.81957463	8.438585012	7.965224356	8.54673217	12.35686596	9.415387745	8.332080507	9.415358317	9.475660893	8.835286388	2.631888840136646
369	370	6045-0105	P.6045	24.41927902	43	116	77	0	45	1	1	1	0	0	1	11	0	1	1	1	1	1	1.910406502	4.196553308	2.081862282	-3.896511186	2.220844461	0.361440294	1.144956496	4.286800046	4.557024913	1.272691571	11.59533765	7.671912928	7.876244695	8.930330299	12.92554195	9.890564183	8.108168171	9.923861178	9.871017104	8.694790063	2.631888840136646
370	371	6045-1205	P.6045	24.41927902	43	116	77	0	45	1	1	1	0	0	1	11	0	1	1	1	1	1	3.03109172	5.136312417	2.614295217	1.250554258	2.888448254	2.119465402	2.557445962	5.541943194	5.510638539	1.558341702	9.083948053	5.979336421	6.441144213	4.890203309	8.248812461	8.007057289	7.157656602	8.054933514	5.525479394	5.190645386	1.8562979903656263
371	372	6046-0005	P.6046	41.86851211	60	115	77	0	90	1	1	1	0	0	0	12	1	0	1	1	0	0	3.243670269	5.108785274	3.820827198	-1.843428414	3.947919663	1.375340042	2.482599333	5.523670013	5.443885092	2.115478401	9.218464028	5.29073947	6.785995256	6.82800915	9.532884165	8.237083602	7.217039352	9.232182636	7.596303199	7.55647324	2.884800712846709
372	373	6046-0105	P.6046	41.86851211	60	115	77	0	90	1	0	1	0	0	0	12	1	0	1	1	0	0	3.371014626	4.683557817	3.813287365	-1.848937991	4.48284818	0.733303725	2.221852628	5.329320067	5.082473238	1.756562548	9.463668975	5.797306454	6.981268733	6.968995868	8.731600895	8.419571571	7.118159189	8.961412087	6.236895529	6.288796145	2.884800712846709
373	374	6046-1205	P.6046	41.86851211	60	115	77	0	90	1	1	1	0	0	0	12	1	0	1	1	0	0	4.421794563	5.323862634	4.971260826	2.481656517	5.109978132	2.959758978	3.907058153	5.850813349	6.955225986	2.946234197	5.921525926	4.062770343	4.764541172	3.707449698	1.175143629	6.719988615	6.356766683	8.22559799	4.355648534	3.469298597	0.6418538861723947
374	375	6047-0005	P.6047	36.31256741	55	138	81	1	40	1	1	1	0	1	1	40	1	1	0	0	0	1	2.054015328	3.942844015	1.287081078	-2.436456042	1.523584764	0.123080095	1.145063325	4.35612272	4.542232749	1.17884686	11.45599448	7.682531446	7.012949027	7.889589027	11.9690595	9.971348171	7.997770607	9.225804115	8.490410048	7.955237653	2.5952547069568657
375	376	6047-0105	P.6047	36.31256741	55	138	81	1	40	1	1	1	0	1	1	40	1	1	0	0	0	1	3.096125222	4.936859333	2.053622358	-1.24759116	2.352336162	1.326637847	1.490933149	5.371506967	5.304543595	1.935280972	9.512963674	6.488293006	6.218448756	6.104880535	9.047100583	9.016325647	7.070711787	8.660313742	7.160349346	5.537339909	2.5952547069568657
376	377	6047-1205	P.6047	36.31256741	55	138	81	1	40	1	1	1	0	1	1	40	1	1	0	0	0	1	4.198541353	6.170152602	4.593978736	2.935144528	5.006977935	2.738884039	3.248125343	6.213836253	6.878461023	2.383898282	5.935965971	4.400428294	5.634215616	3.580489439	0.502562951	6.2892129	6.357873064	7.746649062	3.738027126	1.672556226	0.9162907318741551
377	378	6049-0005	P.6049	25.45224623	33	119	77	0	45	1	1	1	0	0	1	28	0	1	0	1	0	0	2.081096483	4.269342374	2.451174713	-5.350164016	2.34425029	0.038246141	1.627848634	4.124858646	4.493107556	1.559754107	11.79472369	6.990525945	7.191271369	9.054313934	12.61260627	9.441203434	7.974523289	9.806830001	9.155689353	8.598464665	2.322387720290225
378	379	6049-0105	P.6049	25.45224623	33	119	77	0	45	1	1	1	0	0	1	28	0	1	0	1	0	0	2.095466315	4.424926868	1.98153734	-3.010266546	2.18592624	0.497756902	1.516015447	4.489604507	4.297158958	1.309523622	11.38189415	6.568575722	6.956890231	8.065076024	12.52982345	9.783892178	7.645769377	9.509838534	8.279784173	7.260851953	2.322387720290225
379	380	6049-1206	P.6049	25.45224623	33	119	77	0	45	1	1	1	0	0	1	28	0	1	0	1	0	0	3.089827346	5.28238329	4.610263106	-0.069342898	5.198534183	1.602558407	2.837686305	5.220053282	6.060516748	2.432128402	8.552407228	4.582836321	6.272427986	5.832637218	8.734785509	7.931154936	6.984857951	8.382230289	6.756375937	6.659138736	1.410986973710262
380	381	6050-0005	P.6050	32.38835543	57	112	74	0	45	0	1	1	0	0	0	16	0	0	0	1	0	0	2.048552542	4.090159624	1.685962859	-7.287585844	1.602019221	0.270961048	1.340659357	4.17735056	4.368130525	1.622562624	11.19923714	7.15656546	7.401813585	8.76349406	12.35398835	9.409893176	8.139127232	9.71079784	9.204187324	8.769132	2.4932054526026954
381	382	6050-0105	P.6050	32.38835543	57	112	74	0	45	0	0	1	0	0	0	16	0	0	0	1	0	0	3.762068804	5.5501874	3.663497692	-1.68422607	4.657440175	2.010076719	2.724531502	5.663008054	5.435541515	2.347622262	8.720724214	5.787576526	6.688055708	6.368368508	9.925182227	8.263513967	7.19065721	8.59143731	7.36548992	6.332025522	2.4932054526026954
382	383	6050-1205	P.6050	32.38835543	57	112	74	0	45	0	1	1	0	0	0	16	0	0	0	1	0	0	5.015328166	6.029087151	5.317540271	1.876158961	5.955671892	2.986272213	3.894856957	6.359867719	6.586460178	3.003368332	4.119355206	4.798189193	5.291121089	3.70937992	1.806986432	5.975698657	6.213857286	7.597923839	4.567499904	1.493836002	0
383	384	6051-0005	P.6051	25.40170132	45	144	91	0	45	1	1	1	0	1	1	37	1	1	0	1	0	0	2.519518221	4.466196087	2.266838383	-3.430500981	2.863511364	0.606369446	1.486825971	5.060086279	4.770657757	1.614939837	11.25650116	7.012196403	7.189059705	6.678260096	11.18854739	9.561305732	7.898670125	9.243142724	7.223010506	6.439451773	2.379546134130174
384	385	6051-0105	P.6051	25.40170132	45	144	91	0	45	1	1	1	0	1	1	37	1	1	0	1	0	0	2.739812097	4.72860557	2.725955584	-2.589816445	4.139270539	1.035274256	2.024010529	5.091414698	5.295302214	1.750727662	10.6757773	6.86532569	6.989916952	7.358874744	11.56340157	9.074731472	7.626629199	9.441929843	8.433537561	7.281009069	2.379546134130174
385	386	6051-1205	P.6051	25.40170132	45	144	91	0	45	1	1	1	0	1	1	37	1	1	0	1	0	0	4.600671993	5.763052118	5.564326072	2.327867534	6.273823829	3.193568144	3.651073828	6.255758327	6.969021003	3.085194872	6.254779942	3.987960442	4.887134445	4.095155713	1.080186548	5.785762625	6.364251926	7.862521002	4.427953881	3.032037319	1.0296194171811581
386	387	6052-0005	P.6052	23.32899306	44	120	80	0	45	1	1	1	0	1	1	31	1	1	1	1	0	1	2.991547356	4.866990993	3.183411629	-2.285456667	3.909169909	1.197750495	2.009112634	5.154935247	5.498657025	1.82706631	10.87031358	6.753942722	7.196105832	7.005368525	10.4235633	9.07557944	7.819373383	9.263404338	8.968900136	7.611596636	2.2925347571405443
387	388	6052-0105	P.6052	23.32899306	44	120	80	0	45	1	0	1	0	1	1	31	1	1	1	1	0	1	2.5366253	4.304026641	2.150575279	-4.218987229	2.629247173	0.860111862	1.73411853	4.36011466	4.392561874	1.50659339	10.83404914	6.74468124	6.923079935	7.031337755	10.75046696	9.295546912	7.728119996	8.976207048	8.309602297	7.273813243	2.2617630984737906
388	389	6052-1205	P.6052	23.32899306	44	120	80	0	45	1	0	1	0	1	1	31	1	1	1	1	0	1	3.638527589	5.511816319	4.236248003	1.21849791	5.379206633	2.234995325	2.644892464	5.636843805	6.396312263	2.337249599	8.897841645	5.237982076	6.419881696	5.958781762	8.761014941	7.937358127	7.178598013	8.728933825	7.853811527	6.364136804	1.308332819650179
389	390	6056-0005	P.6056	27.39371145	44	143	87	1	40	1	0	1	0	1	1	34	1	1	0	1	0	1	2.355900088	3.929114158	1.852423909	-2.419421831	2.813818689	0.011475477	1.322446372	4.551289651	4.693829902	1.323759308	11.85148688	7.682152165	7.684454716	8.820325773	12.50115638	10.20899079	8.139745644	10.12159739	10.05535291	9.173547619	3.077312260546414
390	391	6056-0105	P.6056	27.39371145	44	143	87	1	40	1	0	1	0	1	1	34	1	1	0	1	0	1	2.99265495	5.065261952	3.981287487	-2.029013828	5.015312682	1.372335303	2.030253795	5.247309674	5.310906545	2.435120696	9.693308141	5.553097411	6.399031236	6.897705211	9.719244414	8.949946963	7.29198645	9.164075004	8.443011995	7.195499642	2.4849066497880004
391	392	6056-1205	P.6056	27.39371145	44	143	87	1	40	1	1	1	0	1	1	34	1	1	0	1	0	1	4.723645333	5.832650784	5.281066015	3.013268576	6.255811376	3.407932606	3.91388588	6.03875123	6.866637463	2.658463497	6.490385045	4.205770688	5.071863277	3.811836691	1.134804632	6.753311514	6.399443	7.829145196	4.416281527	2.068046703	1.2809338454620642
392	393	6059-0005	P.6059	39.08350963	55	142	91	1	40	1	1	1	1	1	1	25	1	0	1	1	1	1	1.897080826	4.421867708	1.384358205	-3.141478692	2.982217271	0.161686652	1.386182114	4.806291586	4.117811644	1.262559079	11.71083543	7.672539798	7.144488198	8.130470669	11.76468092	9.683737051	7.94752294	9.349694346	8.51719328	8.576084377	3.0204248861443626
393	394	6059-0105	P.6059	39.08350963	55	142	91	1	40	1	1	1	1	1	1	25	1	0	1	1	1	1	2.716861575	4.978836462	1.83850812	-1.639451895	3.616480724	0.721263887	1.035852096	5.37175227	4.771050987	1.835076593	10.95938114	7.230507715	6.451134371	7.967551065	11.31899906	9.346369142	7.534748921	9.289502798	8.720200327	7.924481734	2.6602595372658615
394	395	6061-0005	P.6061	31.19509484	54	112	74	1	80	0	0	1	0	1	1	33	1	0	0	1	0	1	2.528233856	4.477962671	1.958110989	-0.549340012	2.526826514	1.294783869	1.090190927	4.811994941	4.595108552	1.215139106	11.8901237	7.711527261	7.412447992	8.25487946	11.81919825	9.584389813	8.031764614	9.810860792	9.201410447	8.377749252	2.990719731730447
395	396	6061-0105	P.6061	31.19509484	54	112	74	1	80	0	0	1	0	1	1	33	1	0	0	1	0	1	2.364135688	4.117194577	1.668923095	-1.343139094	2.77263722	0.993129337	1.08333375	5.16181127	5.030646594	1.671991061	11.0508924	7.183920596	6.974748665	7.916364062	11.30358381	9.057791012	7.63114164	9.309124036	8.594813522	7.909365411	2.5257286443082556
396	397	6061-1205	P.6061	31.19509484	55	112	74	1	80	0	0	1	0	1	1	34	1	0	0	1	0	1	3.413045647	5.041723234	4.001810536	1.342769366	5.093860529	1.349373466	1.83655599	5.563696455	5.603281526	2.506931436	9.942979257	5.058974226	5.87245462	8.138006774	6.710178017	9.27550232	6.758590156	9.66919486	8.328000084	4.830358259	1.308332819650179
397	398	6063-0005	P.6063	32.02836798	35	151	75	1	40	1	1	1	0	0	1	20	0	1	1	1	0	1	2.872105441	4.691425775	2.904168183	-3.54659587	3.063232714	0.463952773	1.656631	5.110682438	5.177390025	1.338226589	11.30088585	7.140852553	7.40051723	7.915478277	11.71851635	9.824221343	8.028023591	9.772058231	8.665854194	7.734431264	2.5649493574615367
398	399	6063-0105	P.6063	32.02836798	35	151	75	1	40	1	1	1	0	0	1	20	0	1	1	1	0	1	3.011117619	4.869504789	2.792115274	-2.619041772	3.275200967	0.701424391	2.245422373	5.240137785	5.173576066	1.48834486	10.60670403	6.127710414	6.848797624	6.581882801	10.863238	9.805431064	7.580236345	9.197503384	7.598135455	6.974292357	2.653241964607215
399	400	6063-1205	P.6063	32.02836798	36	151	75	1	40	1	0	1	0	0	1	21	0	1	1	1	0	1	4.055265291	5.553585581	5.01657779	1.226582579	5.121806847	1.443254488	3.310814677	5.753054218	6.661987998	2.609146594	7.329066787	4.240381014	5.166081821	5.117194974	1.492461726	6.494227869	6.783414384	8.16267439	5.109653993	3.763117167	1.3862943611198906
400	401	6071-0005	P.6071	31.17283951	41	119	83	1	40	1	1	1	1	1	1	3	0	0	1	1	0	1	1.913268531	4.700205985	1.474015858	-1.598805618	2.549820926	0.941757838	1.260553877	4.818204226	4.324347454	1.330272873	11.74569395	7.863782437	7.721101576	8.673704278	12.39186562	9.845731214	8.317696305	9.979552349	9.599303343	8.524032801	2.4069451083182885
401	402	6071-0105	P.6071	31.17283951	41	119	83	1	40	1	1	1	1	1	1	3	0	0	1	1	0	1	2.480602533	4.879585532	2.641589679	-2.819031933	3.444428544	0.218183147	1.545137419	4.843897329	4.838198231	1.52083649	11.04497616	7.055168533	7.353718298	7.81178544	11.4380531	9.607846396	7.873720513	9.772348146	9.380885473	7.955857986	2.2925347571405443
402	403	6071-1205	P.6071	31.17283951	41	119	83	1	40	1	1	1	1	1	1	3	0	0	1	1	0	1	4.484971196	6.030315402	4.929929541	2.626682775	6.194495155	2.899777622	3.544251539	6.51238458	6.819914905	2.872807406	6.595991172	4.605920557	5.235980406	4.184370763	2.257540449	6.701618273	6.553524453	8.410627216	4.659806506	2.766581912	1.0296194171811581
