# Supplementary material for: Transcriptomic profiling and machine learning uncover gene signatures of psoriasis endotypes and disease severity
Source: Commun Med (Lond). 2026 Jan 21;6:65. doi: 10.1038/s43856-025-01325-4 (PMC12852803; doi:10.1038/s43856-025-01325-4)
Supplement: Supplementary file 20 — Supplementary Data 17 [file 43856_2025_1325_MOESM20_ESM.csv]

	Unnamed: 0_x	Sample_id	Patient_ID_x	BMI_x	Age_x	Systollic_x	Diastollic_x	Drug_x	Dose_drug_x	Gender_x	Morning_or_Afternoon_x	Biologic_Naive_x	Psoriatic_Arthritis_x	Cw6_x	Early_onset_or_Late_onset_x	years_since_onset_x	Have_you_ever_smoked_binary_x	Drink_alcohol_binary_x	Flexural_binary_x	Scalp_binary_x	Soles_binary_x	Nails_binary_x	ENSG00000007402	ENSG00000073067	ENSG00000100307	ENSG00000121671	ENSG00000126351	ENSG00000143365	ENSG00000157368	ENSG00000158813	ENSG00000175287	ENSG00000196378	ENSG00000077238	ENSG00000124102	ENSG00000136026	ENSG00000136688	ENSG00000143320	ENSG00000153048	ENSG00000159337	ENSG00000165474	ENSG00000167759	ENSG00000196743	Raw_PASI_y
0	1	1001-0005	P.1001	37.0877744	61	130	80	1	40	0	1	1	0	0	1	51	1	1	1	1	0	1	-0.179361681	-0.298345615	-0.783091467	-0.796216491	-0.695469461	-0.487004754	-0.241086418	-0.57781884	0.28204006421274597	-0.553016326	0.8504795196978201	1.041635438070462	0.9644951867043501	0.8595341506069591	1.0512792091563166	1.1056757107628148	0.14258993440020756	0.6025859811019134	0.41168148681363637	0.8537102396083592	17.2
1	2	1001-0105	P.1001	37.0877744	61	130	80	1	40	0	1	1	0	0	1	51	1	1	1	1	0	1	0.4120858891688899	-0.497880568	-0.522473931	-0.680900103	-0.798896105	-0.50196918	-0.650107955	-0.767911969	-0.341557403	-0.362930547	0.846504715	0.5433315926225568	0.5368471085134322	0.7089713174934067	0.544508072	0.42785286583111637	0.273469611	0.5794691131952028	0.37246583351982393	0.6779105115220367	15
2	3	1001-1205	P.1001	37.0877744	61	130	80	1	40	0	1	1	0	0	1	51	1	1	1	1	0	1	0.38272019	-0.052485576	-0.336274062	-0.508702367	-0.505227036	-0.676898663	-0.32136359	-0.236738283	-0.013656423	0.010010868902007686	0.7822339114147293	0.5009192925174369	0.4330133562463232	0.6754778646023241	0.4431934388191163	0.47437391489081493	0.22261072855948408	0.49237426343097135	0.2630834878244883	0.6493761189277866	6.6
3	4	1002-0005	P.1002	35.08302984	51	138	88	1	40	1	1	1	0	1	1	28	1	1	1	1	1	1	-0.013513614	0.19606676929217007	-0.378360218	0.13451040218810412	-0.537411638	-0.109478587	0.3171925164981291	-0.347531796	-0.562558179	0.39361462051437424	0.757018213	0.45113353202553236	-0.131778699	0.772273136	0.34166560349324177	0.573857564	0.3600185620238332	0.23207061697282624	0.5744137329731392	0.3913573200400224	15.4
4	5	1002-0105	P.1002	35.08302984	51	138	88	1	40	1	1	1	0	1	1	28	1	1	1	1	1	1	0.3340532651795898	0.9534615883435829	0.44727880819388727	0.9747624168049098	0.28512085048346175	1.208600863342303	1.053432302642896	0.92126019	0.5940884019868079	0.4091152215359301	-0.952220118	-1.35064079	-1.23529419	-0.823181739	-1.610542372	-1.06084507	-1.091575555	-1.451081968	-1.129632687	-1.017337387	11.5
5	6	1003-0005	P.1003	37.87400581	51	153	101	1	40	1	1	1	1	0	1	41	1	1	0	1	0	1	-1.12550543	-0.193791282	-0.349132442	0.21479653186143866	-0.633352552	-0.124579414	-0.057497887	-0.155067389	-0.683307126	0.24840987012980353	0.1770226258372526	0.294803712	0.25050501537653025	0.4847494442612195	0.12131364286710049	0.4923954789289809	0.3811570197319325	0.2362271402310462	0.5091795199338828	0.001465791	12.8
6	7	1003-0105	P.1003	37.87400581	51	153	101	1	40	1	1	1	1	0	1	41	1	1	0	1	0	1	-0.48890262	0.3895576897422758	0.088658364	-0.22521398	-0.02715615	-0.192776975	0.12019367214024214	-0.246406427	-0.211908931	0.4036992725232413	-0.158365869	0.32349050507578114	0.31412162239906516	0.45422091212409965	0.3523522176679848	0.22836004077302544	0.28023509077473785	0.092295603	0.36338964004747726	0.050421428157157194	9.3
7	8	1004-0005	P.1004	23.76641014	43	123	71	1	40	1	1	1	1	0	1	13	0	1	1	1	1	1	-0.315919421	0.5047646058763813	0.13328585647110966	0.092426599	-0.00468083	-0.161168661	0.000324129	0.593176834	0.004887595	0.7448546782368676	-0.503136064	-0.434312843	-0.329230656	-0.371298133	-0.054942524	-0.488797998	-0.252095429	-0.343281439	-0.095539574	-0.036448533	18.1
8	9	1004-0105	P.1004	23.76641014	43	123	71	1	40	1	1	1	1	0	1	13	0	1	1	1	1	1	-0.313085284	0.8492964386342986	0.4454404529470177	0.38261307026817176	0.099489371	0.4216055878336268	0.7249917254958016	-0.024316281	0.5266681733017874	0.6419974680243757	-0.219884666	-0.271793966	-0.298043728	-0.107600005	-0.192264295	-0.33430499	-0.061351057	-0.305233934	-0.488466702	-0.283382947	11.4
9	10	1004-1205	P.1004	23.76641014	44	123	71	1	40	1	1	1	1	0	1	14	0	1	1	1	1	1	0.4200012614493257	0.8407239214604053	0.5759120246521772	1.2214021006003064	0.25562661135027503	0.46488905122102336	0.42565709848599703	0.7789021806613023	0.5646203641212114	0.8939705527915313	-0.620367338	-0.969156986	-0.725345511	-0.130628963	-0.858365537	-0.857074321	-0.754095407	-0.822382653	-1.189937462	-0.98228469	3.7
10	11	1005-0005	P.1005	33.8123415	37	112	68	1	40	1	1	1	0	0	1	16	1	1	1	1	0	1	-0.071799337	-0.131520929	-0.459887492	-0.163765088	-0.123218784	-0.654064702	-0.389107264	0.23465674725235816	-0.01042094	0.06335838	0.17158166370446962	0.33474175877063955	0.076898882	0.4542596371215808	0.1634591113950214	0.28688542347421675	-0.044838944	0.26244427329391684	0.5967529574171795	0.1945854099596695	18.3
11	12	1005-0105	P.1005	33.8123415	37	112	68	1	40	1	1	1	0	0	1	16	1	1	1	1	0	1	-0.017052558	0.7742549116969063	0.5918709849508799	-0.391132023	0.44446673640582773	0.022770040349485446	0.3372296893000007	0.15096117640149712	0.48469242113415456	0.6381720130511909	-1.135432311	-0.897705346	-0.510539572	-0.663399228	-0.538248282	-0.62109901	-0.388294987	-0.56155823	-0.383906822	-0.457839591	18.3
12	13	1006-0005	P.1006	27.44454504	43	97	68	0	90	1	1	0	0	0	1	43	1	1	1	1	1	1	-0.186314227	-0.40537048	-0.849940646	0.1647632176699306	-0.151732372	-0.932665827	-0.489341871	0.17683568216958326	-0.226656895	-0.074619928	0.49445954986344487	0.1415840510190883	0.24418264127466985	0.6452590262176636	0.3346122150812052	0.2819853938296696	-0.694210759	0.14592647760440813	-0.199079643	-0.422006786	20
13	14	1006-0105	P.1006	27.44454504	43	97	68	0	90	1	1	0	0	0	1	43	1	1	1	1	1	1	0.25755962181569725	0.2722300968000481	-0.736085189	-0.320381919	-0.244193068	-0.199193281	-0.428134026	0.19929029661963837	0.13644221091123895	-0.005843957	0.27129193742545027	0.058977280662515834	0.2018875757575155	0.47014020734231327	0.23318656375268712	0.4715127051242894	-0.054204507	0.22971402343016709	0.057512884	-0.015774014	21.8
14	15	1006-1205	P.1006	27.44454504	43	97	68	0	90	1	1	0	0	0	1	43	1	1	1	1	1	1	1.1956467879033081	1.1592407500927924	0.6950181958219296	0.8422927672108346	0.7623098022377278	0.5831302693379413	1.0834302588142144	1.0865358929996967	1.9540694162001153	1.2220477449655598	-0.453029762	-1.285011204	-1.232371243	-0.906718885	-0.825319887	-0.46256455	-1.336589921	-1.401125753	-1.499419402	-0.916280034	6.1
15	16	1008-0005	P.1008	27.09925101	60	116	64	0	45	1	1	0	0	0	1	36	1	0	0	1	1	1	-0.734771094	0.21303626982265436	-0.32366836	-0.497270577	-0.302843436	-0.42116837	-0.304746801	-1.115280909	-0.196504297	-0.217011878	0.5609628885743253	0.1783720096313618	0.15617530229671714	0.4230208748313042	0.22390081553892072	0.5407209320387973	0.2553443684845709	0.078240128	0.2386116348290088	0.1495332662487496	13
16	17	1008-0105	P.1008	27.09925101	60	116	64	0	45	1	1	0	0	0	1	36	1	0	0	1	1	1	0.5119061349746412	0.3455434917408462	0.7420921133274454	0.26747057739904434	1.0091200311376924	-0.213909832	0.13302095504447065	0.25807202275266566	0.3721365776753949	0.19297926256536369	-0.403273375	-0.410537094	-0.81425539	-0.209712833	-0.457948925	-0.254914338	-0.257101596	-0.661177211	-0.625381184	-0.579653614	9
17	18	1008-1205	P.1008	27.09925101	60	116	64	0	45	1	1	0	0	0	1	36	1	0	0	1	1	1	-0.025011912	0.3219850288629353	0.5708262819860777	0.5887037822743739	0.5478360781251737	0.2503505536170252	0.12123799389584983	0.316737315	0.328457316	0.4963468413455557	-0.373423138	-0.428728212	-0.664118181	-0.049526894	-0.340185581	-0.254312653	-0.246053534	-0.571341309	-0.385503817	-0.426044478	2.4
18	19	1009-0005	P.1009	22.77318641	74	139	79	0	45	0	1	1	0	0	0	7	0	0	1	1	0	0	-0.659509846	-0.443880621	-0.878695267	-0.238112692	-0.494627784	-0.649838446	-0.732706779	-0.560415437	-0.960505827	-0.295637065	0.5768868483892221	0.3498102218694887	0.31701328645420856	0.21060136787162023	0.3345054212011599	0.5533603764948908	0.16136062301347043	0.4587180239460343	0.7632192937897697	0.14973832334774795	26.2
19	20	1009-0105	P.1009	22.77318641	74	139	79	0	45	0	1	1	0	0	0	7	0	0	1	1	0	0	-0.723402956	-0.424961298	-0.632002656	-0.087612735	-0.437869142	-0.697582222	-0.565581263	-0.205680951	-0.095637479	-0.310835273	0.7015339292692783	0.43625638857280036	0.7330410709757804	0.6059157991441568	0.5806974185408205	0.714124362	0.20906685359633165	0.543934989	0.7748538978514427	0.36332352670844437	22.5
20	21	1013-0005	P.1013	30.11937557	48	150	100	1	40	1	1	1	1	0	1	27	1	1	0	0	0	1	0.545911057	0.11575822643518367	0.08502895	0.5010804214318473	0.2890372691220635	-0.16924478	0.19298551023067104	0.5133984198021694	0.670622863	0.5475196643845254	0.14049483401970733	0.23730422985622251	0.2671831826106604	0.523229528	0.25626005176449523	0.062308095	0.31161087840309354	-0.068759368	0.12835414019424304	0.019663051	11.6
21	22	1013-0105	P.1013	30.11937557	48	150	100	1	40	1	1	1	1	0	1	27	1	1	0	0	0	1	0.6549018860479671	0.41579864645771514	0.227638427	0.47373260490212277	-0.006153618	0.11147638711303147	0.4700267536833593	0.4081376463639032	0.9195731437949229	0.6491293705383666	-1.021989753	-0.421164085	-0.504470929	-0.049514684	-0.481181	-0.91233675	-0.307037254	-0.6984948	-0.801229304	-0.626282262	6.8
22	23	1014-0005	P.1014	25.2493372	60	153	92	0	45	1	1	1	0	1	1	28	0	1	1	1	0	1	0.16317080553367166	-0.39875318	-0.463414081	-0.501991475	-0.622224597	-0.471725955	-0.446303242	-0.457290716	-0.10698219	-0.350666673	0.5961954108401413	0.6287776150472885	0.28799997287189927	0.7593885547849104	0.8750389022923263	0.9148223706484798	0.3360243140683777	0.4838597101352016	0.8319456862651933	0.4986033713470151	11.4
23	24	1014-0105	P.1014	25.2493372	60	153	92	0	45	1	1	1	0	1	1	28	0	1	1	1	0	1	0.11499820334075991	-0.247883999	-0.236174336	-0.151797706	-0.465300774	-0.38288024	-0.471072461	-0.629252557	-0.369970644	-0.162158165	0.14307085967850386	0.47622952587121803	-0.338523189	0.3011292353012942	0.44317755771470047	0.49688588385424143	0.26673930502451526	0.33654109330954846	0.40512987921473204	0.1225075510984824	9.6
24	25	1014-1205	P.1014	25.2493372	60	153	92	0	45	1	1	1	0	1	1	28	0	1	1	1	0	1	0.061874513	0.25682095169763164	0.17046160147320985	0.17669357693796484	0.12761296056805083	-0.023505724	0.1612929698541102	-0.047120746	0.16000900603838522	0.40572196879632305	-0.040434026	-0.018129962	-0.353205989	0.12665815468487188	0.31710430770203885	-0.090719947	0.099416814	0.082455476	-0.034734169	-0.194211113	3.8
25	26	138001-0005	P.138001	39.24735085	31	145	76	1	40	0	0	0	1	1	1	7	1	1	1	1	0	1	-0.736124844	-0.157577328	-0.581508868	-0.151429089	-0.793786855	-0.647318762	0.1848033571300581	-0.404037094	-0.016510649	0.2698666557622767	0.4259240654066271	0.2428766401849135	0.069218067	0.5690412026977413	0.13420185589214528	0.4605056862229219	0.2687814649391511	0.28304477293045577	0.2820086765078411	0.17583356007618525	26.6
26	27	138001-0105	P.138001	39.24735085	31	145	76	1	40	0	0	0	1	1	1	7	1	1	1	1	0	1	0.029119798877349813	-0.15637003	0.4423989077254534	0.066607242	-0.160554705	0.087329258	0.3029152257215434	-0.708717601	0.4853089100674632	-0.004375536	0.22866552445005445	-0.092402105	-0.343254449	-0.061943974	0.069574938	0.19441108290025405	-0.080900372	-0.01410823	-0.187500242	-0.151098607	22.3
27	28	138001-1205	P.138001	39.24735085	31	145	76	1	40	0	1	0	1	1	1	7	1	1	1	1	0	1	1.746753433703748	1.7422351322837546	1.1278808214208678	1.6677973449353287	1.2688906438943994	1.4444341272487229	1.1922745275517346	1.5802593283989719	1.3677987496862352	1.2288842500210813	-2.08946508	-2.895455377	-1.612376488	-2.224431596	-2.273962879	-1.375612206	-1.92205928	-2.726937746	-1.958496413	-1.338942489	0
28	29	138002-0005	P.138002	27.58854304	45	132	101	1	40	1	1	0	0	0	1	15	1	1	0	1	0	1	0.024838678644879736	-0.165025452	0.13145463779674343	0.068537788	-0.263366986	0.004729513	0.041087505	-0.185977958	0.3199146949561556	0.1329752011961833	-0.891586098	-0.299974925	-0.190593404	-0.074850983	-0.430086243	0.001177674	0.1758179498063104	-0.191825155	-0.269268508	-0.169598735	8.7
29	30	138002-0105	P.138002	27.58854304	45	132	101	1	40	1	1	0	0	0	1	15	1	1	0	1	0	1	-0.079411985	-0.333213777	0.2799206327701898	0.001091236	-0.263806384	-0.162051713	-0.12270867	-0.68219584	0.23321754973336026	0.037853272	0.20806311245268008	0.10393817256221236	0.006387901	0.44790088244014414	0.23445330787313357	0.44298010549051675	0.36723123342449604	0.0669753	-0.172470197	0.058544735	8.7
30	31	138002-1205	P.138002	27.58854304	45	132	101	1	40	1	1	0	0	0	1	15	1	1	0	1	0	1	1.3377525514687867	1.2205552191270184	1.1365642536737441	1.0920889112068817	1.0566125256573282	1.069610560109301	0.8434670066571617	1.178848482	1.158798898084726	1.8433994554158835	-2.049541841	-3.13795625	-1.234284956	-1.251216934	-1.197238623	-1.366803737	-1.239922767	-1.668370142	-1.679864832	-1.372850284	4.7
31	32	138003-0005	P.138003	38.25136612	28	144	86	1	40	1	0	1	1	0	1	7	1	1	0	1	0	1	-0.132763304	-0.504082433	-0.292271596	-0.647994428	-0.632881538	0.089816549	-0.241618696	-0.534191931	-0.228249774	-0.304097556	0.4421151742711058	0.3186737239124521	0.37953774489771885	0.4859415466999995	0.3272400551697832	0.6078994211402553	0.4645072776024335	0.2591440617037122	0.23496489659148542	0.18502912109079514	15.3
32	33	138003-0105	P.138003	38.25136612	28	144	86	1	40	1	0	1	1	0	1	7	1	1	0	1	0	1	-0.035034823	0.18793099518174913	-0.097990772	-0.135607083	-0.316464989	0.7149451174139252	-0.000324129	0.2547677563680727	-0.043167034	-0.252096778	-0.532849729	-0.155679908	-0.075127576	-0.115184324	-0.188743431	-0.229137858	-0.102476869	-0.263537921	-0.320404851	-0.300136534	8.5
33	34	138003-1205	P.138003	38.25136612	28	144	86	1	40	1	1	1	1	0	1	7	1	1	0	1	0	1	1.6740120496416673	1.4769821435142545	1.1160030677828607	1.2347998219575114	1.2716520731612666	1.1165836402994693	1.087274662387541	1.4546890902380927	1.3807343831627223	1.5374213083697732	-1.774767354	-2.959758242	-1.577811373	-2.428264979	-1.795251841	-1.414334341	-1.771868432	-2.221113957	-1.734541097	-1.236174922	2.9
34	35	138004-0005	P.138004	47.83766058	33	167	101	1	40	0	1	0	1	0	1	6	0	0	1	0	0	1	-0.02252211	-0.118855593	-0.325822202	-0.145030415	-0.265390254	0.19372560005771353	-0.295023714	-0.090914214	0.039852913619036194	0.1403659662856578	-0.089425894	-0.219652574	-0.160857298	0.22966422220810223	-0.08105978	-0.078111889	0.11903753429297785	0.076380658	-0.100771313	0.09295364	20.2
35	36	138004-0105	P.138004	47.83766058	33	167	101	1	40	0	1	0	1	0	1	6	0	0	1	0	0	1	0.036093846	-0.160984023	0.052862004	0.3039040174257857	-0.311477723	-0.048559768	-0.221009644	-0.0268681	0.1297546857751097	0.003397408	-0.045771321	-0.038912547	-0.148369787	0.2185588972817431	-0.013072793	-0.028820818	0.17273615500962056	-0.030259898	-0.214616478	0.00830235	20.1
36	37	138004-1205	P.138004	47.83766058	34	167	101	1	40	0	1	0	1	0	1	7	0	0	1	0	0	1	-0.294483095	0.19092038871941952	-0.299287292	0.25052934932172377	-0.417507411	0.056930874523020404	-0.229341357	0.038309199289952425	-0.072511796	0.20263176504372335	0.13113439562479623	-0.011921768	0.17095738334170954	0.37142148726424035	0.18952221019538423	0.055896016	0.16995390452299666	0.1292294512737777	-0.05497601	0.073454784	17.3
37	38	23002-0005	P.23002	46.0600907	41	122	84	1	40	0	1	1	0	0	1	25	1	1	1	1	1	1	0.6205963936239531	0.5398870484744318	0.7419285218498093	1.0522229601330282	0.6647324406483383	0.5968890750160373	0.6066147585902828	0.5903973777401903	0.48096415766861333	0.6723109104034892	-0.287430954	-0.541741167	-0.022356991	0.1740579671397221	-0.268556139	-0.409254984	-0.04095562	-0.421441482	-0.397583156	-0.527465254	12.9
38	39	23002-0105	P.23002	46.0600907	41	122	84	1	40	0	1	1	0	0	1	25	1	1	1	1	1	1	0.47530942401688125	0.5798401375377629	0.035074164	0.26631540138847404	0.013708809895206116	0.3744692533538382	0.2850073733582732	0.5870919401387279	0.43171288200561797	0.3699943199222131	-1.254769527	-0.758224562	-0.442623651	-0.230015135	-0.533961893	-0.479595837	-0.396389957	-0.482169045	-0.500360361	-0.716615052	10.3
41	45	23006-0005	P.23006	31.17283951	43	138	78	1	40	1	1	1	0	1	1	5	1	1	1	1	0	0	-0.089405063	-0.288959253	-0.521986532	-0.313147092	-0.816191526	-0.5217275	-0.31074196	-0.888777915	-0.154855315	0.19374532470147987	0.3556694064678283	0.5277982089138059	0.14686540560780798	0.5933024393350189	0.25507665011527425	0.6208049978630598	0.2808669519309224	0.5639727163407403	0.5788623379958082	0.5997576868315725	18.5
42	46	23006-0105	P.23006	31.17283951	43	138	78	1	40	1	1	1	0	1	1	5	1	1	1	1	0	0	0.531787647	-0.251985893	-0.170796232	-0.031405581	-0.153274673	-0.647937172	-0.212445851	-0.78899525	-0.38734865	-0.360271084	0.4152066531132674	-0.061698144	-0.234550589	0.18128772173073482	-0.357212734	0.061579507992466115	0.006552974	0.24824566243072185	-0.003504782	-0.168396623	18
43	47	23007-0005	P.23007	34.0784616	35	109	55	1	40	0	1	1	0	1	1	28	1	1	0	1	0	1	-0.998855569	-1.122263809	-0.608287734	-0.663292216	-0.732598899	-0.545393806	-0.490924295	-0.255098418	-0.553355157	-0.112185544	0.6504781719717301	0.30069996457289255	0.28363060813793334	0.6199325881442004	0.16457101631005797	0.4301262286028967	0.38226567022246577	0.5365094170186212	0.5056349321336192	0.5618945203779198	12.2
44	48	23007-0105	P.23007	34.0784616	35	109	55	1	40	0	1	1	0	1	1	28	1	1	0	1	0	1	0.5860686234272048	0.28516898435084587	0.6898778305173766	0.4705303863050481	0.24373395702259187	0.23496329133440574	0.49954623290917394	0.7860605835228685	0.32567099359566776	0.7816241886327043	-0.131209421	-0.338686883	-0.282231689	-0.064053859	-0.256616502	-0.200736959	0.090480636	-0.278356516	-0.311302645	-0.349544561	11.5
45	49	23007-1205	P.23007	34.0784616	35	109	55	1	40	0	0	1	0	1	1	28	1	1	0	1	0	1	0.2517651255002837	0.25286594341023727	-0.249582767	0.5652989457823864	0.5528823890526958	0.8825676596921376	0.7024133288981265	0.35485495582408055	0.22289960084596583	1.1771504143743066	-0.59220192	-0.926816943	-0.531282832	-0.496459711	-0.65483302	-0.787771646	-0.717658147	-0.453103636	-1.147852788	-0.969656422	1.8
46	50	23009-0005	P.23009	32.07591299	45	118	81	1	40	1	0	1	0	0	1	22	1	0	0	0	1	0	0.3449974228360401	-0.001536066	-0.001226697	0.5739487302122781	0.3032657130594365	0.097569279	-0.011766482	0.4619275613576295	0.6037992876681473	0.535268401	0.006183892	-0.117983171	-0.075053167	0.13956621529660268	-0.141910087	-0.162887861	0.043221705	-0.215528489	-0.290693551	-0.248487621	15.4
47	51	23009-0105	P.23009	32.07591299	45	118	81	1	40	1	0	1	0	0	1	22	1	0	0	0	1	0	0.293746168	0.4879717778039541	0.4699516214841919	0.5246817077989586	0.35989648798374996	0.2642156386239057	-0.050975414	0.4327205277081804	0.7027476439146113	0.6392909868410526	-0.562626438	-0.77068685	-0.327727222	-0.114400732	-0.335096546	-0.656294614	-0.629600335	-0.536697268	-0.747897973	-0.838403903	11.8
48	52	23012-0005	P.23012	32.69054178	45	126	71	1	40	0	1	1	1	1	1	37	1	1	0	1	0	0	0.59812554	0.5764031592931845	0.6368527113327367	0.48075041436200777	0.5363645278418765	0.5108371960044183	0.5262849957118323	0.4139976613799223	0.11232247689127943	0.13041917910408934	-0.035933504	0.27567418174901653	0.093768708	0.17335364343040574	0.21195510782431704	-0.134328581	0.16405829972500557	-0.405285324	0.3836463651365992	0.12241124919113616	10.5
49	53	23012-0105	P.23012	32.69054178	45	126	71	1	40	0	1	1	1	1	1	37	1	1	0	1	0	0	0.4758089511689151	0.06257289	0.6434133478569233	0.6054128285959051	0.35661285892944733	0.5203954341370354	0.5757178249607692	0.3411423267124416	0.14410533576262988	0.3835448344855854	-0.261193322	-0.161770491	-0.243516114	-0.009710836	-0.044663976	-0.616202986	-0.045336732	-0.574123638	-0.100976791	-0.206347321	9.6
50	54	23012-1206	P.23012	32.69054178	46	126	71	1	40	0	1	1	1	1	1	38	1	1	0	1	0	0	0.39195757553079585	0.5130567167152552	0.2116855098548919	0.06335278	-0.186136992	0.096509987	0.34024115813801414	0.077907045	-0.556510091	-0.102223619	0.038959883	0.27696877203033043	-0.054804531	0.20593666756678566	0.17781900498570205	-0.085909154	0.37739069803283765	-0.165224988	0.39978667445324934	0.08610645	3.5
51	58	5003-0005	P.5003	36.53260695	69	177	96	0	45	0	0	1	0	1	1	65	1	0	0	1	0	0	-0.608884012	-0.346879951	-0.818900013	-0.697147019	-0.670284299	-0.512756888	-0.639881108	-0.471051238	-0.569930868	-0.174975241	0.7567356327692539	0.18063835234024483	0.5913729842839222	0.22777340907970503	0.4441023428628371	0.3549328520668182	0.024713465	0.5448782893209743	0.6322486386023769	0.4662830400903754	19.2
52	59	5003-0105	P.5003	36.53260695	69	177	96	0	45	0	1	1	0	1	1	65	1	0	0	1	0	0	-0.098862955	-0.66193645	-0.304521994	-0.7113194	-0.712762848	-0.241617752	-0.214456796	-0.623830941	-0.075762121	-0.417808237	0.8254192039270749	0.47503395268228255	0.6858649032567283	0.534935647	0.7026391884513318	0.6774272636876288	0.3381682024490121	0.4885384788694978	0.7454114017057312	0.7024098963183808	19.5
53	60	5003-1205	P.5003	36.53260695	70	177	96	0	45	0	0	1	0	1	1	66	1	0	0	1	0	0	0.6608382140996933	0.32496570147771975	0.4262813580033003	0.5096782295068026	0.3225648819702165	0.5902953860375709	0.9064681615089298	0.6745662107059758	0.46973215039110094	0.5787817242864868	-0.406055074	-0.525011988	-0.440907874	-0.152869579	-0.390428543	-0.550024412	-0.428270471	-0.488249257	-0.358557093	-0.286747194	4.7
57	64	5006-0005	P.5006	37.64925239	31	123	85	0	90	0	0	1	0	1	1	18	1	0	0	1	0	1	0.2012700558969908	0.5893989352545603	0.052570313	0.2165125066974897	-0.23710242	0.21109875542977208	0.24608631650843893	0.1641617560057569	-0.472708804	-0.285895012	-0.112981271	0.16556012287967173	0.2394681155749837	0.3252016625373343	0.070757293	-0.035430256	0.46238179970449317	-0.046902496	0.5143871065254045	0.17864328908067614	19.5
58	65	5006-0105	P.5006	37.64925239	31	123	85	0	90	0	0	1	0	1	1	18	1	0	0	1	0	1	0.3628525549038708	0.3554099365504973	0.36974243827361186	0.1442649458114763	0.20568362008309257	0.21476233240836498	0.36998160408419195	0.18371802695056372	-0.110417507	0.6116136496384527	-0.246500235	0.2459847498403811	0.2900032358448494	0.196945802	0.3559898953018043	-0.217830737	0.4443644687415953	-0.057471616	0.1999221400138799	0.14349984039503935	19.5
59	66	5006-1205	P.5006	37.64925239	32	123	85	0	90	0	1	1	0	1	1	19	1	0	0	1	0	1	1.0423669437907217	1.3285505486555331	1.1066454838333377	1.3417895678735527	0.8884293569149637	1.1331621283466418	1.1073933120633446	1.0748440096868577	0.8943441069184552	0.831269379	-0.562530941	-0.746349703	-0.419511871	-0.628472658	-1.080902126	-1.013981521	-0.435346082	-1.073191426	-0.559730761	-0.681611707	3.5
60	67	5007-0005	P.5007	24.71278879	27	128	95	0	45	1	0	1	0	1	1	9	1	0	0	1	0	1	-0.103798918	-0.804128174	-0.683578208	-0.373181385	-0.324817705	-0.211799748	-0.814939593	-0.367750603	-0.509536154	-0.279935979	0.3982841814917551	0.16247889935880422	0.13995392780647742	0.23750899127488315	0.28843879329609245	0.3643005737529137	0.456077514	0.2903405452635598	0.5371620526675313	0.5616583081236368	11
61	68	5007-0105	P.5007	24.71278879	27	128	95	0	45	1	0	1	0	1	1	9	1	0	0	1	0	1	-0.129235711	-0.615557049	-0.42024584	-0.355400632	-0.552362309	-0.23497962	-0.595073098	-0.683221128	-0.054487098	-0.526816979	0.49489795047167745	0.2898156730790327	0.074603892	0.074103157	0.4129792561384836	0.33065573913106505	0.4965915565645893	0.37939465051198074	0.5750227546991054	0.5031198165012789	11
62	69	5007-1205	P.5007	24.71278879	27	128	95	0	45	1	1	1	0	1	1	9	1	0	0	1	0	1	0.3965345101266257	0.38832606150776794	0.40000831037992673	0.6407148379181943	0.5249539955346466	0.6625134403040047	0.23778219700959435	0.4031592248974869	0.5112316700309247	0.4711082748222378	0.03701685	-0.301738547	0.18992908532583325	-0.107667677	-0.269184582	-0.188292124	-0.191078397	-0.376351294	-0.177045643	-0.058504585	3.3
63	70	5008-0005	P.5008	37.46556474	42	165	104	1	40	0	1	0	1	1	1	30	1	1	1	1	0	1	-0.100157837	-1.881015564	-0.541573131	-0.600759969	-0.643502577	-0.452435901	-0.508067738	-0.075099546	-0.588351325	-0.711034769	0.7746284213534212	0.44937964556865234	0.8881312946362573	0.6665133860283569	0.5978266817607656	0.560749633	0.30933777660010453	0.38285256320989386	0.6448969072474631	0.7179694386668101	31.2
64	71	5008-0105	P.5008	37.46556474	42	165	104	1	40	0	1	0	1	1	1	30	1	1	1	1	0	1	0.024872583	0.4799682264943836	-0.023446758	-0.293664851	-0.670689612	-0.456802481	-0.510654376	-0.520056094	0.009057515	-0.072225455	0.36429395075179205	0.012807324244023238	0.028612360806762716	0.2700074920932172	0.4720204436232703	0.042531506801388175	0.068827413	0.13029400454208656	-0.010068668	-0.0360376	29.9
65	72	5008-1205	P.5008	37.46556474	42	165	104	1	40	0	0	0	1	1	1	30	1	1	1	1	0	1	-0.293533484	-0.030401246	-0.666510363	-0.885279738	-0.603808807	-0.527357637	-0.478595408	-0.370846494	-0.443292384	-1.035107701	0.5365583000763698	0.35736062741327806	0.6862364490726123	0.591374106	0.521642834	0.5695531646925263	0.32220780838066904	0.31405406369480193	0.41197430837846527	0.5773371199971737	32.7
66	73	5009-0005	P.5009	37.43509238	51	145	85	1	40	1	0	1	0	0	0	6	1	1	1	1	0	1	-0.195326247	-0.089427706	-0.461720598	-0.243602542	-0.730216733	-0.108551688	-0.003571664	0.095044049	-0.343033906	-0.667493301	0.42448266538054064	0.11178467749546975	0.33428755441685853	0.069666582	-0.169530193	0.33886898971016594	0.22079336437134695	0.2569765278183934	0.2426999667536268	0.3332817948234017	23.5
67	74	5009-0105	P.5009	37.43509238	51	145	85	1	40	1	0	1	0	0	0	6	1	1	1	1	0	1	-0.061381751	-0.268866991	0.3610861783546912	0.025357925840342556	0.3547561535268216	0.067265762	-0.114343247	0.28445601073451043	0.2828208912295294	0.15600116053441332	0.31425168059024017	-0.210295191	-0.344869118	-1.113236737	0.19150028803369865	-0.053341835	-0.985660027	-0.119452314	-0.609723965	-0.515182129	19.7
68	75	5009-1205	P.5009	37.43509238	51	145	85	1	40	1	1	1	0	0	0	6	1	1	1	1	0	1	0.18330873027036848	0.4345271677114258	0.3957495079864588	0.3304192663553928	0.21918465036772392	0.4578569863656311	0.8360032590451519	0.2254086590319667	0.086696425	0.5454897471221279	0.034753814	-0.159324589	-0.128500923	-0.298937632	-0.472750849	-0.467253914	0.068316117	-0.166369245	-0.007663806	0.21083580314728392	6.1
69	76	5010-0005	P.5010	33.30898466	61	144	87	0	90	1	0	1	1	0	1	38	1	1	0	1	0	0	-0.451915423	0.14055843845798024	-0.097994351	-0.261492785	-0.234769437	-0.070562621	-0.21889503	0.25598101692521325	-0.069317245	0.1673706566708657	0.35121170109089755	0.066403734	0.3154707918676489	0.21780693197133993	0.055977925	0.3304503546015869	0.3029123442623567	0.2037892287232141	-0.01817029	0.057398548952045325	11.1
70	77	5010-0105	P.5010	33.30898466	61	144	87	0	90	1	1	1	1	0	1	38	1	1	0	1	0	0	-0.650699524	-0.194756216	-0.58517478	-0.334384551	-0.520815031	-0.643464766	-0.360534172	-0.253473004	-0.463108375	-0.138563543	0.2341789201332781	0.057184707150340894	0.15677565907317847	-0.001350846	0.29290972206085414	-0.014941059	-0.009716876	0.28428755925228266	0.076359593	-0.055017363	8.4
71	78	5010-1205	P.5010	33.30898466	61	144	87	0	90	1	0	1	1	0	1	38	1	1	0	1	0	0	-0.089353977	0.7522598538660771	0.33207441302574575	0.632799502	0.38520145986101884	0.5536626211473964	0.4028880400532955	0.6327952970398802	0.5812262308471546	0.5237023878926101	-0.083672196	-0.274490783	-0.171276043	-0.12663203	-0.271807447	-0.080569124	-0.037618275	-0.322322488	-0.270458398	-0.315921456	7.1
72	79	5011-0005	P.5011	29.53466672	63	127	72	0	45	0	0	0	0	1	1	44	0	1	0	1	0	0	-0.274427557	-1.040404167	-0.718273466	-0.666870867	-0.842767288	-0.31610388	-0.627588711	-0.377245773	-0.516927319	-0.495261044	0.8983944791583127	0.6116354904252767	1.0665713331162896	0.5741519408052338	0.714254035	0.7514903142104279	0.590472983	0.511294953	0.939314474	0.6748181047751569	15.8
73	80	5011-0105	P.5011	29.53466672	63	127	72	0	45	0	0	0	0	1	1	44	0	1	0	1	0	0	-0.094693509	-0.811981971	-0.39598191	0.1093187736962436	-0.256035205	0.10116045200742763	-0.142081755	-0.268520571	-0.550267951	0.13819859899784123	-0.045385247	0.066813466	0.6958463637824498	0.32747117	0.3591497529291359	0.2720738426937796	0.3752709807247471	0.11749757524636684	0.47820579149560116	0.19176012027137485	16
74	81	5011-1205	P.5011	29.53466672	63	127	72	0	45	0	0	0	0	1	1	44	0	1	0	1	0	0	1.1952270656529225	1.2310628757570452	0.8320702343597561	0.8197045481780556	0.7760312402191185	0.9981989255420641	1.2800913795847637	1.1271494700509512	1.0554121798663911	1.2290074457916058	-1.909119399	-3.511962516	-1.733271949	-1.949413776	-1.488507976	-1.401035581	-1.333943173	-2.03233696	-1.978748214	-1.165007451	0.8
75	82	5012-0005	P.5012	30.32544379	47	128	78	0	45	0	1	1	0	1	0	0	1	1	0	1	0	0	-0.118370035	0.3194047679649872	0.17218104676415658	0.6085745680082242	-0.076838811	0.36774411380726146	0.40358095692874263	0.3691607398492346	-0.340646	0.4753311356157885	-0.526918049	-0.169826506	-0.006387901	0.09475075	-0.225773902	-0.335683874	0.11029085196869251	-0.497989184	0.37071303279087736	-0.036586588	11.8
76	83	5012-0105	P.5012	30.32544379	47	128	78	0	45	0	1	1	0	1	0	0	1	1	0	1	0	0	0.9270856945573739	0.7454907251451577	0.6618891056744942	1.204829211738447	0.404872502	0.8812777739100787	0.8729117511259534	1.0440191811022357	0.29097913987751906	0.8457102024941447	-1.030304003	-0.600632978	-0.848054156	-0.595974377	-0.8718246	-1.036365968	-0.421352846	-1.23152867	-0.301638133	-0.598911501	12
77	84	5012-1205	P.5012	30.32544379	47	128	78	0	45	0	1	1	0	1	0	0	1	1	0	1	0	0	1.5288722808888056	1.4652923873445578	1.1791620666313636	1.9101595174573676	0.9023831549647839	1.4430247658021522	1.3398673684495106	1.2160697000425014	1.0728916150198353	1.1499714204189377	-2.073121533	-3.071720745	-1.42702612	-1.603600924	-1.289491047	-1.2645065	-1.594787331	-2.345370409	-1.4530275	-1.306359004	0.6
78	85	5013-0005	P.5013	32.10463734	42	159	80	0	90	1	0	1	0	0	1	17	1	1	1	1	0	1	-0.200478974	0.071247479	-0.123594416	0.15966102404338983	-0.203600412	0.17098853354775914	0.099603185	-0.206039945	0.055724762	0.4039782294601579	0.21559896631188655	-0.173978808	0.016470223048040477	0.34174327229660634	-0.239872061	0.061560535202397744	0.013893169057504543	0.12953208229996296	0.14791344689980326	0.0836759	10.8
79	86	5013-0105	P.5013	32.10463734	42	159	80	0	90	1	0	1	0	0	1	17	1	1	1	1	0	1	-0.265504091	0.2088861365697681	-0.34308086	-0.333354652	0.062844207	0.077876993	-0.125297266	-0.092495538	-0.201727853	-0.181427726	0.11355518866887125	0.13445717628607126	0.5144060513652191	0.37558765	0.26909064478205663	0.42657720863331194	0.081421165	0.1255445709109502	0.5069743691016965	0.2573225207297314	11.4
80	87	5013-1205	P.5013	32.10463734	42	159	80	0	90	1	1	1	0	0	1	17	1	1	1	1	0	1	0.9443588174322683	1.05427439	0.930243717	0.4752181527948261	0.802191905	0.7481392466939746	1.1108312342834428	1.1167015704525116	1.0332845418885184	0.9914829164788104	-1.212327687	-1.54276842	-1.098119028	-0.818147419	-1.133216855	-1.164625938	-0.945601515	-1.219300087	-1.180986005	-1.095621685	6
81	88	5014-0005	P.5014	0	57	100	66	0	90	1	0	1	1	0	0	6	1	1	1	1	0	1	-0.634036209	-0.318522567	-0.867295179	-0.597374194	-1.13549857	-0.983688315	-0.195571675	-1.168349719	-0.668217486	-0.090152107	0.5012950475823055	0.26219758267185483	0.5286589281160581	0.6336356901907777	0.131901299	0.37300704071149304	0.4300478156837971	0.5472883232262317	0.4066810827163982	0.1982272249516412	34.4
82	89	5014-0105	P.5014	0	57	100	66	0	90	1	0	1	1	0	0	6	1	1	1	1	0	1	-1.200460022	-0.829335406	-0.47168565	-0.648558	-0.68190773	-0.908642081	-0.314313478	-0.631113534	-0.335513674	-0.228277829	0.5288107809827324	0.30494421355292833	0.6053778800374641	0.44082910391631946	0.3152503545201827	0.5222503093145854	0.6944263715237469	0.4372197021946156	0.6998038484509531	0.5346537178545175	31.4
83	90	5014-1205	P.5014	0	57	100	66	0	90	1	0	1	1	0	0	6	1	1	1	1	0	1	-0.114644517	0.18600407107913072	0.13333299630337084	0.4345657317493445	0.34482404524080135	-0.178893831	0.35366703132404176	0.1408514585146998	0.077578232	0.5320667293083042	-0.375823717	-0.605074087	-0.419146821	-0.191160877	-0.532350361	-0.611612652	-0.086190348	-0.457826816	-0.310632948	-0.08109498	2.4
84	91	5015-0005	P.5015	26.4264496	30	110	68	0	45	0	1	1	0	1	1	14	1	1	1	1	1	1	-0.021958221	0.22820160805492706	-0.012855806	-0.366746835	-0.846443477	-0.244094324	-0.043918103	-0.666959533	-0.228937505	-0.03742269	0.16336117067362083	0.4249626009818463	0.028805232	0.5024314803387301	0.45217936800119557	0.5652194380897002	0.523377855	0.24442519198279647	0.41106962162988575	0.18237636843044805	25.4
85	92	5015-0105	P.5015	26.4264496	30	110	68	0	45	0	1	1	0	1	1	14	1	1	1	1	1	1	-0.326427088	-0.244555216	-0.427820042	-0.328282418	-0.682034907	-0.467552297	-0.180770514	-0.160324295	-0.64662623	-0.318602695	0.3149107964519049	0.5252910206708751	0.2347474611252374	0.6284384777702543	0.6746938995299914	0.5676414403436014	0.7464839403276224	0.34597939958773766	0.5743193221369561	0.4622651704975091	26.8
86	93	5015-1205	P.5015	26.4264496	30	110	68	0	45	0	1	1	0	1	1	14	1	1	1	1	1	1	1.1917239268109145	1.3335508922272772	1.2461487130491467	0.8520538472456306	1.048003734746186	1.1963911092520843	1.146052308331085	1.112084492287662	1.0704729258074528	1.083283273295048	-1.97181451	-3.109060191	-1.712566399	-2.338212723	-1.741995764	-1.414168879	-1.57820582	-1.860083506	-1.834314185	-1.495323772	6.6
87	94	5016-0005	P.5016	30.05681068	39	145	92	0	90	1	0	0	1	0	1	22	0	0	0	1	1	1	-0.50677501	-0.917885492	-0.514784006	-0.508065395	-0.579695231	-0.089247807	-0.32101416	-0.049576476	-0.590501621	-0.879463331	0.38747609	0.43124415914442715	0.6899406985256092	0.5498545027637656	0.45782648226204753	0.3536588831816272	0.7609396379031534	0.44212812466793155	0.6559233028577897	0.968920174	23.8
88	95	5016-0105	P.5016	30.05681068	39	145	92	0	90	1	0	0	1	0	1	22	0	0	0	1	1	1	0.20373877283992764	-0.047016364	0.028508188606541585	-0.060349278	0.16201654042666144	0.25992772278181614	0.34695079630656256	0.11475718122218696	-0.311098718	-0.266087222	0.22141263804821273	0.2466791130106893	0.4484256519775739	0.27832295317656364	0.42634234511195107	0.059186555	0.6361687521947706	0.054342171	0.3461876063147692	0.6801385205113859	25.5
89	96	5016-1205	P.5016	30.05681068	39	145	92	0	90	1	1	0	1	0	1	22	0	0	0	1	1	1	0.6141992512272726	0.12356539454523609	0.38403202045966145	0.2178792247265253	0.094354989	0.6541604501742442	0.700215334	0.6632257496675069	0.091202944	0.13584812606520705	0.01565892	-0.291366279	-0.098627905	-0.164720977	-0.080976609	-0.159796479	0.20998289683435523	-0.256013614	-0.030767823	-0.096617958	1.8
90	97	5017-0005	P.5017	39.26074883	38	135	75	0	90	1	1	1	0	0	1	20	0	0	0	0	0	0	-0.382000747	0.23623777402917723	-0.180027439	-0.341245956	-0.27012728	-0.386821888	-0.396395396	-0.188003277	-0.418609934	-0.213909927	-0.075967112	0.029687938669398447	0.37860175989585226	0.37577139735599696	0.2179903892633023	0.1724636927840737	0.26827814146692247	0.042592514010573686	0.099473649	0.4097366818207835	16.9
91	98	5017-0105	P.5017	39.26074883	38	135	75	0	90	1	0	1	0	0	1	20	0	0	0	0	0	0	-0.0452876	-0.217485904	0.30591984329932725	0.000207051	-0.352025754	-0.427197361	0.040851584	-0.612725013	0.19455824609432512	-0.360629443	0.35736555464248904	-0.004416746	0.3463284590962772	0.49562104701486354	0.17706658900651048	0.038642782	0.3872504372673482	-0.014798041	0.066426667	0.3772988323891121	14.5
92	99	5017-1205	P.5017	39.26074883	38	135	75	0	90	1	0	1	0	0	1	20	0	0	0	0	0	0	0.31283713792228074	0.5404266418237198	0.3753080838748454	0.43852866835025284	1.0069907504514857	0.203816051	0.22282265057035658	0.6499100428532985	0.1994542761725073	0.46999349486623127	-0.313592382	-0.461268067	-0.127802348	-0.117862702	-0.370443246	-0.528103354	-0.186853442	-0.495393377	-0.504843961	-0.121232937	1.2
93	100	5018-0005	P.5018	34.42217362	48	130	60	1	40	1	0	1	0	0	1	34	0	0	0	1	0	1	-0.532661802	-0.311939025	-0.283851083	0.1671529059809408	0.090352473	-0.135850724	-0.081430599	0.10739607064628384	-0.400895688	-0.384638799	0.23489496440247207	0.007722856	0.448179182	0.2177430795366505	-0.055910039	-0.106292857	0.2894278865895104	0.10089147144341343	0.2473619513285037	0.3960830908885578	20.7
94	101	5018-0105	P.5018	34.42217362	48	130	60	1	40	1	1	1	0	0	1	34	0	0	0	1	0	1	0.6755620396107103	0.296733739	0.4893705040525586	0.2765854675423389	0.2745385414648934	0.5155930420228833	0.4330850808825265	0.3319332217314377	0.49715763062612794	0.4202648404207422	-0.367305796	-0.102207733	-0.050836723	-0.026975225	-0.140172071	-0.306415696	-0.079327666	-0.376252212	0.085402786	-0.14850512	13.5
95	102	5018-1205	P.5018	34.42217362	48	130	60	1	40	1	0	1	0	0	1	34	0	0	0	1	0	1	1.2275506235858507	1.0695085907814461	1.2308482161486993	0.6605739512731038	1.031615795697664	0.8431680140537302	1.2740809180587473	0.781612898	1.1501606482454532	1.2139811954972766	-0.475156707	-0.74192698	-0.518966283	-0.639237542	-0.904823583	-0.917812218	-0.718602098	-0.820883958	-0.924086505	-0.684737061	0.3
96	103	5019-0005	P.5019	27.33564014	42	133	81	1	40	1	0	1	1	1	1	23	0	1	0	0	1	1	-0.492598177	-0.427655279	-0.993336752	-0.542171758	-0.762226072	-0.682967067	-0.699404032	-1.2175229	-0.572254038	-0.904052988	0.6545764266963502	0.4313021767083627	0.8085115247197429	0.7409453136156308	0.6205566691408134	0.6198606061549121	0.4212058055939152	0.4976441078042652	0.8351823708830651	0.7858884387665255	14.4
97	104	5019-0105	P.5019	27.33564014	42	133	81	1	40	1	1	1	1	1	1	23	0	1	0	0	1	1	-0.103217289	0.5733979934646234	0.006600937	-0.04444341	0.5354895237259467	0.42706789223433883	0.24634205273610743	0.04058872	0.089859962	0.012100284837177714	-0.208182255	-0.164183694	-0.362371045	-0.295224291	0.030788473774963486	-0.056533972	0.1220992089725573	-0.038861944	0.1633485007438142	0.15940834145690896	11.5
98	105	5019-1205	P.5019	27.33564014	42	133	81	1	40	1	0	1	1	1	1	23	0	1	0	0	1	1	0.5277051310925914	0.5419419355880187	0.3199206279208584	0.289043823	0.7450930760623117	0.5342201274629957	0.6592076795628377	0.14036735671156966	0.27785705170700165	0.21929510004970298	-0.238817716	-0.262107784	-0.281799351	-0.212788585	-0.332012452	-0.437027558	-0.138644365	-0.420218284	-0.099172628	-0.197996752	2.1
99	106	5020-0005	P.5020	21.67125803	49	115	60	0	45	0	0	1	0	1	1	11	1	1	1	1	0	1	0.12081794347636701	0.17189404944034226	-0.158649349	-0.341115535	-0.481003789	-0.004729513	-0.425221017	-0.549992964	0.013262065542497488	-0.084825163	0.3267240220102778	-0.003691719	0.20728575010274738	0.5384230653692558	-0.003796741	0.2703343340109986	0.15728688453164505	0.14060824771548214	0.27681474650730103	-0.115787733	8
100	107	5020-0105	P.5020	21.67125803	49	115	60	0	45	0	0	1	0	1	1	11	1	1	1	1	0	1	0.4178109268260327	-0.133722829	0.2919701011126762	0.1292447054794453	0.3017016066434574	0.406248574	-0.241283429	0.2274534095813453	0.12827495734644453	0.5100257857935236	-0.262535188	-0.404891934	-0.317849238	-0.079457741	-0.375449355	-0.276657613	-0.098943995	-0.058646842	-0.327778844	-0.136269014	8
101	108	5020-1205	P.5020	21.67125803	50	115	60	0	45	0	0	1	0	1	1	12	1	1	1	1	0	1	0.9742488070233675	1.124741628474226	0.9296441790126385	1.2127420510104663	0.924177923	0.9269263296355387	0.5356868567514494	0.8202124796875475	0.7291220776327932	1.0798279794562073	-1.029121631	-2.26271016	-1.136322161	-1.10680819	-1.475437719	-1.247047488	-1.678283377	-1.631706202	-1.639129034	-1.414281854	2.4
102	109	5021-0005	P.5021	37.98388162	44	125	70	0	90	1	1	0	1	0	1	11	0	0	1	1	0	1	-0.560786191	-0.617657921	-0.695174751	-0.466227209	-1.088213036	-0.297580567	-0.618552338	-0.513874016	-0.364175512	-0.499105822	0.903595156	0.4865347345570753	0.3632058168683824	0.5815592008211918	0.4262707568391322	0.7534600887527193	0.3991965340451357	0.6700646558501006	0.6823264082696071	0.8111767802042489	29
103	110	5021-0105	P.5021	37.98388162	44	125	70	0	90	1	1	0	1	0	1	11	0	0	1	1	0	1	-0.512458898	-0.412801718	-1.548316751	-0.83494003	-1.407788979	-0.799519358	-0.767011499	-1.288184468	-1.038914105	-0.561483536	0.9649256371323549	0.414501899	0.6654069474266477	0.4841110625926299	0.31096262831107585	0.7057567596785979	0.30134049137285257	0.7375005153429065	0.6359989205442667	0.6532799683531414	29
104	111	5021-1205	P.5021	37.98388162	45	125	70	0	90	1	0	0	1	0	1	12	0	0	1	1	0	1	0.22807015745960088	-0.11373054	-1.09371238	-0.419109896	-0.849006811	-0.854011822	-0.572273172	-0.542750841	-0.641869483	-0.596819742	0.5327028547025201	0.27732050008880527	0.2707473331358676	0.6080560373524465	0.17401161760023878	0.37518294445325184	0.38076424233438716	0.5495938791064992	0.3050170312797057	0.5502115336967771	17.6
105	112	5022-0005	P.5022	42.0508468	39	120	70	0	90	0	1	1	1	0	1	34	1	0	1	1	0	1	-0.056732325	0.1521080763507774	-0.561875963	0.13739252277215555	-0.843417516	-0.086395244	-0.69241297	-0.257963333	-0.284105785	0.001424368	0.3962156620826073	0.12217280801616642	0.14868717490280084	0.6977923830982992	-0.058682492	0.4230220009426245	0.3483805128341839	0.18027768405243885	0.25245554251457347	-0.021693973	8.9
106	113	5022-0105	P.5022	42.0508468	39	120	70	0	90	0	0	1	1	0	1	34	1	0	1	1	0	1	0.1230319295607356	0.22340072954108245	-0.094521898	-0.158920842	-0.533945312	-0.006522201	-0.179476011	0.22161989329824516	0.027582782	-0.260852023	-0.051076028	-0.091953948	-0.4095989	0.2896409018609745	-0.190336541	-0.115610482	0.294911854	0.045785312	-0.086516073	-0.067517904	5.4
107	114	5022-1205	P.5022	42.0508468	40	120	70	0	90	0	0	1	1	0	1	35	1	0	1	1	0	1	1.1912198840521522	1.144356549304218	0.8255552707581312	1.1795292132928947	0.8526540358017196	0.7657856544917433	0.46194905156096705	1.135276991	0.7677424665110961	1.1597997215766171	-0.919929333	-1.112309673	-1.23106819	-0.84776302	-1.283231146	-1.001744264	-0.89348698	-1.263142128	-1.004049698	-1.144078056	4.8
108	115	5023-0005	P.5023	44.75993581	38	100	73	0	45	1	1	1	0	1	1	8	1	1	1	1	0	1	-0.168396063	-0.357798282	0.013555050933894091	-0.420668802	-0.676055105	-0.331789535	-0.367212818	-0.98294569	-0.038753979	-0.965768733	0.7617649883496724	0.5120488394787563	0.5933588579046447	0.34082074494634984	0.765925995	0.5126710320494476	0.4664266704455836	0.48345937045962956	0.6425167327004006	0.5162280331197144	20
109	116	5023-0105	P.5023	44.75993581	38	100	73	0	45	1	0	1	0	1	1	8	1	1	1	1	0	1	-0.006050092	-0.011032499	0.038325964	-0.370693363	-0.35101315	-0.122321263	-0.266351571	-0.624431642	-0.321826943	-0.176005103	-0.015188653	0.13172189228258427	-0.181826627	-0.031464193	0.2947639227201162	0.27457516268495097	0.2641639218558742	0.3712324750686219	0.20174056424020081	0.059414464	20
110	117	5023-1205	P.5023	44.75993581	39	100	73	0	45	1	0	1	0	1	1	9	1	1	1	1	0	1	0.5478325466282608	1.1568628329513324	0.8580167966790964	0.9573695092698462	0.7057128326680111	0.8628180482006079	0.8360639756881535	0.5897580624139824	0.6325903340505454	0.709561332	-0.977311152	-1.096852373	-1.048004382	-1.117428648	-0.874117236	-1.038572962	-0.956469714	-0.983393804	-0.905678375	-0.912383185	8
111	118	5024-0005	P.5024	44.69759899	24	134	85	1	40	0	1	1	0	1	1	13	0	1	1	1	0	0	-1.031419663	-0.321431755	-0.551634813	-0.58100294	-0.750183624	-0.529079579	-0.442902222	-0.291469561	-0.770650476	-0.926888427	0.9574127480518034	0.56458023	0.9249590890228404	0.6398217183769946	0.6848040620079471	0.7225684045601569	0.524601761	0.48747732761684326	0.42984463424404507	0.8202859010572293	14.2
112	119	5024-0105	P.5024	44.69759899	24	134	85	1	40	0	0	1	0	1	1	13	0	1	1	1	0	0	-0.656278595	0.006309165	-1.087666648	-0.667293934	-0.640569933	-0.20548972	-0.408967382	-0.667843243	-0.832623405	-0.454533863	0.5957132552314425	0.29405497070012493	0.6213046063053543	0.8306637914349869	0.5700256014234201	0.6057354284366809	0.5360665231627489	0.6692718020947773	0.29729448177346474	0.9952685932898199	14.2
113	120	5024-1205	P.5024	44.69759899	25	134	85	1	40	0	1	1	0	1	1	14	0	1	1	1	0	0	0.4470255108457805	0.2552862491102629	-0.018598253	0.2695876086687729	0.4494278591439039	0.46314262090397723	0.5898837045099481	0.43318775397261455	0.1983942454924508	-0.110353204	0.1060845323384937	0.094393262	0.42472175609758067	0.2852323118697192	0.20692535758515318	0.21996854864359705	0.24611692980388264	0.034487220688898194	-0.066621605	0.41353408515047424	7.8
114	121	5025-0005	P.5025	20.61925365	22	120	80	0	45	1	1	1	0	0	1	14	0	1	1	1	0	1	-0.262618141	-0.217045938	-0.040839802	-0.211428654	-0.509115031	-0.353849916	-0.183298569	-0.170112442	0.064352617	-0.349933788	0.21880632419667373	0.3766051195823011	0.12278568428380024	0.36841784833815405	0.3379687481960441	0.3810526282961553	0.38915542698454686	0.12371727141212768	0.2946247293834228	0.3147393471626596	11
115	122	5025-0105	P.5025	20.61925365	22	120	80	0	45	1	1	1	0	0	1	14	0	1	1	1	0	1	0.21642270575103806	0.2946484512625618	0.2129028274398253	-0.346787326	-0.435866089	0.023182436615877475	0.10821451896684364	0.14761987483155312	-0.083765687	-0.659586599	0.18686636067615803	0.41279198093154656	0.11376641204368468	0.5353658537491001	0.441905737	0.3120686024832082	0.4935969631135096	0.12246261	0.26222686897115677	0.45725231094703234	9.5
116	123	5025-1205	P.5025	20.61925365	23	120	80	0	45	1	1	1	0	0	1	15	0	1	1	1	0	1	0.6051670518545323	0.058479717	0.31700221221516217	0.3935087320322015	0.18088501926284245	0.31119034473104235	0.40371209742732894	0.4739288929669729	0.065698289	-0.202214181	-0.014463584	0.018639414721819722	-0.146539081	0.13288079062037617	-0.26205297	-0.091658631	0.052131220324818386	-0.256693763	-0.081711599	-0.061451156	4.3
117	124	60001-0005	P.60001	28.0159401	39	126	82	0	45	1	0	1	0	0	1	19	1	1	1	1	0	1	-0.97266188	-0.616074893	-0.337998708	-0.321760935	-0.339204701	-0.075713984	-0.443099142	-0.009816853	-0.100047353	-0.457297215	0.17949387671418818	0.04745424	0.31566973685132366	0.4091841218795438	0.17002144622683166	0.31632066760928024	0.2155324314647783	0.4259475296859972	0.008818006	0.17465165368838628	14.8
118	125	60001-0105	P.60001	28.0159401	39	126	82	0	45	1	1	1	0	0	1	19	1	1	1	1	0	1	-0.372502585	-0.320568069	-0.649408548	-0.51564892	-0.385118618	-0.28599414	-0.479891534	-0.493841255	-0.228459873	-0.419436476	0.5149000971320681	0.33385789126709164	0.5025665068930162	0.33713550612568344	0.6245666163899757	0.5292158006754508	0.0764135	0.46140742422431935	0.17030659633245523	0.011850625414441202	14.8
119	126	60001-1205	P.60001	28.0159401	39	126	82	0	45	1	1	1	0	0	1	19	1	1	1	1	0	1	1.411431651	1.058653655	1.1950848386861308	1.298402644612448	1.0761681369592357	1.0320757112919867	0.8391614428170027	1.0513498959788186	1.0723721018746457	1.4369112196407239	-1.269426123	-2.16640971	-1.181173325	-1.392736291	-1.287788369	-1.32407431	-1.3899731	-1.748746212	-1.688950742	-1.208852931	3.9
120	127	60005-0005	P.60005	27.23922448	34	117	86	1	80	0	0	1	0	0	1	17	1	1	0	0	0	0	-0.799775506	-0.294371582	-1.047475721	-0.18515597	-0.17086637	-0.568613793	-0.636882747	-0.6399186	-0.940763554	-0.322021268	0.6380060175122698	0.4258289549996643	1.020301201532536	0.7899137431851321	0.4720317719442765	0.6824693872233472	0.3696701287349182	0.4771085629072943	0.7692302403930241	0.46556364885327495	11
121	128	60005-0105	P.60005	27.23922448	34	117	86	1	80	0	1	1	0	0	1	17	1	1	0	0	0	0	-0.265702542	0.001536066	-0.499495905	-0.900285468	-0.448899356	-0.669284507	-0.242864205	-0.404675323	-1.279373936	-0.524349606	0.6593695731874415	0.6327900627932063	0.6719849910633617	0.5646074997488281	0.4957211703893664	0.6777659646778315	0.5071806854389294	0.39069814623627036	0.8741256659593749	0.37256311068440245	12.8
122	129	60005-1205	P.60005	27.23922448	34	117	86	1	80	0	1	1	0	0	1	17	1	1	0	0	0	0	1.5516624236330816	1.7631259257289047	1.2026066654325982	1.9808811589733684	0.9875600768019156	1.3885187542027666	1.3936883221162755	1.2218002842486717	0.9884552881960039	1.6469606497031315	-1.819102263	-2.891125438	-1.378327803	-1.707937801	-1.676656159	-1.382271429	-1.37961387	-2.232482302	-1.492787151	-1.314008311	0
123	130	6001-0005	P.6001	26.69808884	51	120	76	0	45	1	0	0	1	1	1	22	1	0	0	1	0	1	-0.985237538	0.19652865026249056	-0.717741332	-0.469945867	-0.798057728	-0.923286923	-0.97335841	-0.603527094	-0.735338149	-0.138945492	0.224511551	0.12135051303105876	0.3512552207342516	0.34855571252887946	0.026298432998907963	0.5374084814388402	0.311048806	0.4254469414421984	0.2257619059976429	0.020715015563188402	8.2
124	131	6001-0105	P.6001	26.69808884	51	120	76	0	45	1	1	0	1	1	1	22	1	0	0	1	0	1	-0.632342819	-0.265925058	-0.130305519	-0.3404683	-0.458703956	-0.523362821	-0.30256479	-0.148366105	-0.351988988	-0.098623366	-0.078992023	-0.072056565	-0.088413834	0.14399457493791054	0.068039797	0.18739990767858525	0.2472370026296864	0.28715287207149653	-0.162677104	0.058435194	6.2
125	132	6001-1205	P.6001	26.69808884	51	120	76	0	45	1	1	0	1	1	1	22	1	0	0	1	0	1	1.2197884058235444	1.6354629316926297	1.2400990049765257	1.6159983983311126	1.1200349953247057	1.1723123190481326	1.164861637269219	1.1706043932995518	1.5194107657038867	1.5947416338716482	-1.478415432	-3.043641735	-1.283907772	-1.707125352	-1.592560752	-1.289221275	-1.723024075	-1.907254512	-1.642403857	-1.447564638	2.6
126	133	6002-0005	P.6002	25.86122449	47	135	82	0	45	1	1	0	0	0	1	32	1	1	0	1	0	1	-0.460793254	-0.226848355	-0.549416984	-0.538621757	-0.58661825	-0.688710659	-0.487621961	0.011621372192269004	-0.928678353	-0.521628936	0.39442283095033465	0.29858701200853927	0.3480803777032506	0.064219974	0.4263345178395115	0.1996109705187392	0.1111786404383952	0.45361289591096815	0.44529603204415535	0.23707848886145086	13.7
127	134	6002-0105	P.6002	25.86122449	47	135	82	0	45	1	0	0	0	0	1	32	1	1	0	1	0	1	-0.469357782	-0.380094775	-0.164587685	-0.637612111	-0.792832237	-0.18678395	-0.694404532	-0.474251955	-0.40952706	-0.193158137	0.4818157537850378	0.21557682448163346	0.1202205700024857	-0.070242809	0.4673602267841536	0.16364172059387214	-0.006819967	0.4189339452588427	0.15911750949004436	0.10554360491778059	9.7
128	135	6002-1205	P.6002	25.86122449	47	135	82	0	45	1	1	0	0	0	1	32	1	1	0	1	0	1	0.2740971353126835	0.4380727920898905	0.5850490725539526	0.024018294250001206	0.013853149840108369	0.2779319759473273	0.5974111284402743	0.054079628	0.055611327381499494	-0.154220055	-0.781645497	-0.192538205	-0.287332962	-0.142125337	-0.094093949	-0.458622148	0.16470633968096057	-0.197762212	-0.111882427	0.011731515490661582	1.8
129	136	6003-0005	P.6003	36.83130057	26	120	78	0	90	1	0	0	1	0	1	6	0	0	0	1	0	1	0.089805334	0.4411597973527192	-0.29767534	-0.407155138	-0.417096146	-0.111142454	-0.336794254	-0.280239145	-0.022583118	-0.033961922	0.24229179552889624	-0.06670476	0.37127347940721367	0.26514926277920564	0.025211410340654647	0.099872529	-0.010329178	0.18463227784934658	0.2227766398286409	-0.236113721	14.5
130	137	6003-0105	P.6003	36.83130057	26	120	78	0	90	1	1	0	1	0	1	6	0	0	0	1	0	1	0.5037372175419655	0.4972573572568747	0.10919328344887147	-0.076952839	0.32228100296066986	0.19643753549127954	0.18946965030034235	-0.494382589	0.5459258845141252	0.5712101370157229	-0.109293061	-0.035221558	0.083991156	0.087150899	-0.083385058	-0.009255279	0.040753618	-0.154249581	0.028884547	-0.296792804	11
131	138	6003-1205	P.6003	36.83130057	26	120	78	0	90	1	0	0	1	0	1	6	0	0	0	1	0	1	0.9248915481568043	0.8798784645020351	0.385434043	0.6041679533616012	0.7012231680333773	0.6989792060531745	0.7592783235093515	0.8144117257423158	0.8936227418077081	0.8346683235909019	-0.345852632	-0.513922301	-0.677271869	-0.493006109	-0.814186192	-0.509298008	-0.708981607	-0.564298712	-0.671187951	-0.766808846	17
132	139	6004-0005	P.6004	23.54788069	39	140	93	1	40	1	0	0	0	1	1	15	1	1	1	1	0	1	-0.258320472	-1.087070199	-0.777164068	-1.086404375	-0.812755128	-0.654376919	-0.658885308	-1.108078853	-0.768090545	-0.69563619	0.4219143453462633	0.3839618572011458	0.6746629477136097	0.17384717810293523	0.7417189933080024	0.3382519011016978	-0.058660141	0.5400492739351793	0.38140980170500877	-0.059821613	14.4
133	140	6004-0105	P.6004	23.54788069	39	140	93	1	40	1	1	0	0	1	1	15	1	1	1	1	0	1	-0.523760167	-0.255937107	-1.052108728	-0.811268249	-1.018360579	-0.669457752	-0.557528267	-1.03279836	-0.582323573	-0.495917318	0.3021449298833768	0.6387763564474841	0.7417522075536338	0.40389263461694624	0.8759221178219841	0.46916969762809485	0.24333862440821813	0.5198804697363621	0.6406828152312128	0.020585739392330472	10.6
134	141	6004-1205	P.6004	23.54788069	39	140	93	1	40	1	1	0	0	1	1	15	1	1	1	1	0	1	1.5925220379510543	1.5224074453871919	1.2303541590421507	1.0707895121731985	1.1306016065731397	1.180969112172632	0.8589859527659468	1.1736536109418039	1.2107690429073144	1.1239394891646235	-2.058208287	-3.371615341	-1.69190848	-2.901414171	-1.25369385	-1.478577576	-1.702411019	-1.759459569	-2.116224097	-1.390764209	1
135	142	6005-0005	P.6005	23.72528616	41	137	85	0	45	0	0	1	1	1	1	12	1	1	1	1	1	1	0.5363637041854235	0.2985444740189369	0.12460586876963861	0.083883507	0.1275836638225077	-0.156176998	-0.259582886	-0.197948811	0.034707508	0.49480474410849845	-0.025745104	-0.235279078	-0.052865937	0.19763501170183456	-0.292402758	-0.057154205	-0.004916621	-0.046272856	-0.172664267	-0.08803961	23.4
136	143	6005-0105	P.6005	23.72528616	41	137	85	0	45	0	0	1	1	1	1	12	1	1	1	1	1	1	0.3962884070469253	0.6290946065256304	0.8484274585072576	0.8207234964140333	0.8141790126042718	0.3819947741122216	0.5787663513482137	-0.06651606	0.7113891340168993	0.917361143	-0.940861932	-1.212314679	-0.902365462	-0.689417705	-0.977035518	-0.884594291	-0.906186273	-1.110432335	-0.920633996	-1.008602463	13.7
137	144	6005-1205	P.6005	23.72528616	41	137	85	0	45	0	0	1	1	1	1	12	1	1	1	1	1	1	2.300266990064555	1.9523916303421713	1.359715805412828	1.5543178485677736	1.6531447956466991	1.3815864090381198	1.2821436347481663	1.8634799048860484	1.397139389949368	1.5359009169022377	-2.387131249	-3.337450005	-1.93910398	-2.614407294	-2.053792253	-1.294790885	-2.117241062	-2.386482129	-1.889454674	-1.507736535	1.2
138	145	6006-0005	P.6006	22.72043837	40	116	75	0	45	1	1	0	0	0	1	16	1	1	1	1	1	1	-0.234843219	-0.101870103	-0.0789182	-0.177332412	-0.860433513	-0.233213764	-0.467963823	-0.425602678	-0.410827244	-0.189072677	0.5911406887252458	0.026825836560169628	0.17373280421477566	0.26029091735255555	0.41429185630173465	0.30177992479974514	0.11018024315747266	0.36680438895581713	0.1870649662917268	0.21967729458639554	6.8
139	146	6006-0105	P.6006	22.72043837	40	116	75	0	45	1	1	0	0	0	1	16	1	1	1	1	1	1	-0.093622681	0.10066176129958744	-0.090507799	-0.175644071	-0.432739014	-0.174942046	-0.158045596	-0.524970787	-0.1196775	-0.439798412	0.43794100308078826	-0.116039639	0.18560432025335916	-0.021864483	0.19556324564867786	0.259780362	-0.252773335	0.12810328546325642	-0.400299544	-0.350106974	5.8
140	147	6006-1205	P.6006	22.72043837	40	116	75	0	45	1	1	0	0	0	1	16	1	1	1	1	1	1	0.8553232322605506	0.7726704788113978	0.7894986953371633	0.8542889172623349	0.5667482164182109	0.5973145425706068	0.512667156	0.5661639873022175	0.8691430518853878	0.9757241775594568	-0.751962611	-0.915050924	-0.824329713	-0.850683355	-0.772494698	-0.602665263	-1.278669944	-0.95081625	-1.399730609	-1.075063794	2.9
141	151	6008-0005	P.6008	32.28631849	56	162	111	0	90	1	0	1	0	0	0	7	1	1	0	1	0	0	-0.64993598	-0.865681019	-0.726591701	-0.690186752	-1.039413296	-0.404860604	-1.151792472	-0.772429337	-0.466690389	-0.923614267	0.6692033454350139	0.23980430878212552	0.4271410298002193	0.502819003	0.23330605796757187	0.45413797296099384	0.27005206507549695	0.6399724490761719	0.6353828526798019	0.6179625987685565	10.4
142	152	6008-0105	P.6008	32.28631849	56	162	111	0	90	1	0	1	0	0	0	7	1	1	0	1	0	0	-1.006479931	-0.730719575	-0.739679946	-0.464310757	-0.952057824	-0.217896378	-0.681412346	-0.488316729	-0.275712613	-0.684816846	1.0719655878586558	0.32047750509534556	0.5803927364283239	0.4024539223851931	0.31348394223185794	0.4884871270657755	0.2574710304002101	0.6213011809456983	0.44805020795942857	0.33514100885784665	10.1
143	153	6008-1205	P.6008	32.28631849	57	162	111	0	90	1	0	1	0	0	0	8	1	1	0	1	0	0	1.1889712662610477	1.541754275377244	0.5813824419973062	1.493340977510981	1.0446371565951613	1.0731532579391783	0.7933354792713347	1.0933351233870985	1.059636734604764	0.9204670956606403	-1.852100077	-3.318379716	-1.10305499	-1.552356016	-1.438936128	-1.31904891	-1.401061799	-1.431536418	-2.007394237	-1.576024871	0.9
144	154	6010-0005	P.6010	23.80822922	34	144	91	1	40	1	1	1	1	0	1	10	1	1	1	1	0	1	-0.808601244	-0.193663386	-0.769355439	-1.158052291	-0.823271616	-0.7442044	-0.707754078	-1.144377331	-0.854550511	-0.668146595	0.668521196	0.38059359794245434	0.7382883810987084	0.38727502274348197	0.5320081647921583	0.4896116623212034	0.3084595757594744	0.51496509	0.35192370341336743	0.5219966157873344	23.8
145	155	6010-0105	P.6010	23.80822922	34	144	91	1	40	1	1	1	1	0	1	10	1	1	1	1	0	1	-0.697508606	-0.220974637	-0.423421193	-0.725164952	-0.459256521	-0.498979717	-0.596806341	-0.460029632	-0.749583783	-0.17934816	0.33212954784755533	0.2494039693105923	0.38902408256862364	0.16221179537489758	0.7547384892722687	0.3443625486154181	-0.035624413	0.1637087625146428	0.2120291136841614	0.070626612	23.8
146	156	6010-1205	P.6010	23.80822922	35	144	91	1	40	1	1	1	1	0	1	11	1	1	1	1	0	1	1.4203952578957078	1.437970827	1.1081729659153257	0.9116643634809127	0.9891260886295504	1.2374437663309743	1.1226100557186098	1.1583726543043151	1.2074877893697007	1.7192711725528798	-2.092138413	-2.998864187	-1.653411712	-1.924136086	-1.569227264	-1.454619835	-1.644984912	-1.684487351	-1.796682762	-1.253677567	19.2
150	160	6013-0005	P.6013	27.42709254	48	147	86	1	40	1	0	0	0	1	1	15	1	1	0	1	0	0	-0.344515267	-0.032063897	0.016496658919899272	-0.169410691	-0.255772474	-0.060884275	-0.404598551	-0.166207018	-0.341893608	-0.034295901	-0.118273561	-0.180368927	0.07112789	0.006198687	0.15187883688406711	-0.182259653	-0.062869052	0.11407014718107751	-0.303202541	-0.20713784	11.8
151	161	6013-0105	P.6013	27.42709254	49	147	86	1	40	1	1	0	0	1	1	16	1	1	0	1	0	0	0.13359586868961226	0.023624646	-0.041665801	0.11714047625349917	0.41060898297338044	0.23357012370279187	0.11464706736748215	0.24044043140072172	-0.1937923	0.48288326386064806	-0.27051748	-0.023159499	0.15830608769761215	-0.085094988	0.16932413354173792	-0.2516593	0.084887896	0.021700849202006153	-0.380612451	-0.260406755	11.4
152	162	6013-1205	P.6013	27.42709254	49	147	86	1	40	1	1	0	0	1	1	16	1	1	0	1	0	0	1.6679382408691756	1.3710846916622905	1.4007333602773477	1.578218452199837	1.5062565141308382	1.2212805029586804	0.6782876379263937	1.4795123714139475	1.0377824351611475	1.4320972826402332	-1.769229796	-3.160398952	-1.35304914	-1.777689701	-1.46579693	-1.378546197	-1.513057179	-1.90202602	-2.044777356	-1.362996953	4.2
153	163	6014-0005	P.6014	29.09762153	66	113	66	0	45	1	0	1	0	1	1	48	0	1	0	1	0	1	-0.537570934	-0.700723611	-0.47576415	-0.707340813	-0.373802009	-0.039974053	-0.614151739	-0.354957013	-0.541418785	-0.300410033	0.36043881779423714	0.3530354245553892	0.1400547302913575	0.2348718074690241	0.19139597389869958	0.3837171343450532	0.00278481	0.4509719486988149	0.38127505210036833	0.29208724200108216	10.6
154	164	6014-0105	P.6014	29.09762153	66	113	66	0	45	1	0	1	0	1	1	48	0	1	0	1	0	1	-0.379563891	-0.835676808	-0.037902264	-0.443690216	0.00468083	-0.073046605	-0.611645693	-0.104910474	-0.485444161	-0.253794623	0.6163888381708253	0.019572221834702846	0.097977915	-0.786326269	0.3572548894299626	0.1849808166446598	-0.920681244	0.15663035890504562	-0.456631477	-0.335369924	9.6
155	165	6014-1205	P.6014	29.09762153	66	113	66	0	45	1	0	1	0	1	1	48	0	1	0	1	0	1	1.3878455089152617	1.1554549166544976	0.9753645644348006	1.119873036170509	0.8018550633420196	1.1201810593964232	1.0428770856294598	1.4532936327839503	0.6778784389964956	1.2959359457597284	-2.112073487	-2.797174958	-1.566790965	-2.046334552	-1.500253332	-1.261806289	-1.591968748	-1.700990705	-1.757487388	-1.323023116	2.2
156	166	6016-0005	P.6016	30.96522069	44	126	73	1	40	1	0	1	0	1	1	26	1	1	1	0	0	0	-0.182169799	0.3259192669296647	-0.317156336	-0.386196341	-0.087309134	0.33708477756961586	0.33890584589720724	0.4748920318650602	0.6840962233288207	0.339464297	-0.119486878	0.26194351942053196	0.6349263020356661	-0.148069101	0.3814987311606874	0.069528687	-0.275226944	-0.133985682	-0.150817766	-0.265198736	6.9
157	167	6016-0105	P.6016	30.96522069	44	126	73	1	40	1	0	1	0	1	1	26	1	1	1	0	0	0	0.6792143864049981	0.5155513934510568	0.49115346262882215	-0.314304302	0.29584797676695856	0.4267269949071698	0.3690369011255789	0.4069339278236462	0.4183512735326023	0.033771349981352665	-0.532215613	-0.246560321	-0.658908124	-0.303572456	-0.179200127	-0.230704217	-0.112126282	-0.399938255	-0.230433136	-0.813573099	5.6
158	168	6016-1205	P.6016	30.96522069	44	126	73	1	40	1	0	1	0	1	1	26	1	1	1	0	0	0	1.8529894176754464	1.692289034702274	1.1107462942163246	0.9149008583707426	0.8950805482894951	1.3602626573094232	1.3459521548901483	1.246937666844621	1.235776431835357	1.233512045278604	-2.324028265	-3.787534051	-2.231899393	-2.945562864	-1.881703188	-1.537632253	-1.966329061	-2.193070402	-2.159054705	-1.337383216	0.7
159	169	6017-0005	P.6017	18.5432562	62	146	95	1	40	0	0	1	0	1	0	5	1	1	0	1	1	1	0.017662969200187076	-0.127024172	0.0595018	-0.32458693	-0.117375797	-0.044780688	-0.489600161	-0.189712266	0.099995819	-0.604546485	0.23693890565076214	0.232112567	0.039754142	-0.241995713	0.21365302044109707	0.35592004101267116	-0.200783256	0.024237269	0.4032071533093185	-0.001078447	13.6
160	170	6017-0105	P.6017	18.5432562	62	146	95	1	40	0	0	1	0	1	0	5	1	1	0	1	1	1	-0.077316778	0.10603319823103767	-0.456175883	-0.124120948	-0.321961971	0.046461118	-0.191233263	0.056469319	0.083982795	-0.819435122	0.6198653620722615	0.060090683	0.2965573064731619	0.2699611920409207	0.27189927252452173	0.2770006523740055	0.059763021	0.1733358254613296	0.35213579133149586	0.1957521352181409	11.4
161	171	6017-1205	P.6017	18.5432562	62	146	95	1	40	0	0	1	0	1	0	5	1	1	0	1	1	1	1.7390959439584421	1.488943185	1.3250679685449003	1.564374494911339	1.4292748570675218	1.4087164483122907	1.1784785734787095	1.2197346028739473	1.2511747628036674	1.403761037970473	-1.567497551	-2.956538532	-1.736380203	-1.950886069	-1.35114985	-1.265143314	-1.56838938	-1.899561147	-2.091680472	-1.329322757	0
162	172	6018-0005	P.6018	27.88064978	40	134	78	1	40	1	0	1	0	0	1	6	1	1	0	1	0	0	0.22672568920605723	-0.130063407	-0.173001347	-0.277682445	-0.240378885	-0.023590444	-0.368208365	-0.468798958	-0.159240021	-0.492612453	0.47972409275711186	0.22411630447070693	0.3194725373534972	0.47474628689627574	0.1726283141098763	0.33237567759489284	0.3080847029498731	0.4031419690171601	0.3306635263562936	0.6491020101413113	11.6
163	173	6018-0105	P.6018	27.88064978	40	134	78	1	40	1	1	1	0	0	1	6	1	1	0	1	0	0	0.17192961763088496	0.2946253716698275	0.058314557	-0.114482292	-0.057956015	-0.419572798	0.1829668037249084	-0.107137031	-0.106126101	0.13534190065805585	0.162139575	-0.091513891	-0.054417667	0.26046279187139476	-0.224667197	0.009664749	0.34253059629651605	0.079432021	-0.243424557	-0.068611768	6.6
164	174	6018-1205	P.6018	27.88064978	40	134	78	1	40	1	1	1	0	0	1	6	1	1	0	1	0	0	2.102157752247677	1.8222179434644223	1.0570466773170057	1.6401744068912028	1.514726429677857	1.424619669495475	1.4106168816904967	1.9567632056354136	1.7957867920551895	1.288489532637912	-2.477848249	-3.0025518	-1.997794608	-2.619884566	-1.936686986	-1.236134517	-1.754124887	-2.224445296	-1.817577205	-1.852520095	4.6
165	178	6020-0005	P.6020	23.51602336	64	122	76	0	45	0	1	0	0	0	1	30	0	0	0	0	0	0	0.3652785802241267	-0.044842996	0.13001797784865488	0.4455271092543788	0.41355740079687536	0.6374185309399238	0.7998664708665124	0.28700534315760046	0.2353943610306765	0.3033939194791301	-0.161602625	-0.360948482	-0.315207573	-0.182454303	0.073724335	-0.200338354	-0.026175382	-0.289710849	-0.15558087	-0.08012403	7.2
166	179	6020-0105	P.6020	23.51602336	64	122	76	0	45	0	1	0	0	0	1	30	0	0	0	0	0	0	0.7526068543818711	0.43055828229422805	0.24567255343549177	0.43976850776073545	0.6330471466141725	0.9760444946902911	1.0490234311081164	0.7481522088381265	0.652262186	0.3686139286311015	-0.353517522	-0.688678391	-0.534306511	-0.505751251	-0.318134529	-0.570080096	-0.299352885	-0.390270594	-0.586387722	-0.260399606	6.6
167	180	6020-1205	P.6020	23.51602336	64	122	76	0	45	0	1	0	0	0	1	30	0	0	0	0	0	0	2.0233960946675107	1.5438311113861358	1.1892830568308534	1.609813197738844	1.3954884679485706	1.5103516114396431	1.4727538892224756	1.7303551118890155	1.3383901621616778	1.287336334026032	-1.990680756	-3.67505532	-1.703132433	-2.396794423	-1.774710915	-1.395072685	-1.869193265	-2.033134756	-1.761686475	-1.590195904	2.8
168	181	6021-0005	P.6021	22.83950617	42	129	75	1	40	1	1	1	0	1	1	22	1	1	0	1	0	1	-0.804343339	0.25047253168576367	0.10082829765884914	-0.395999122	-0.163965205	-0.27282919	-0.022531246	0.15063207701213194	0.10997814417160745	0.095003715	0.20196691810030798	0.2275032145108788	0.18833143866257834	-0.018546031	0.20737181060885873	0.49065243173316764	0.4016098078788709	-0.000385593	0.21878720569057947	-0.161852102	16.7
169	182	6021-0105	P.6021	22.83950617	42	129	75	1	40	1	1	1	0	1	1	22	1	1	0	1	0	1	-0.500800199	-0.085838772	-0.938319002	-0.579593794	-0.610471477	-0.881562472	-0.216557962	-0.459049933	-0.223209009	-0.191949471	0.5536375746654899	0.30378140289224664	0.5999417698450202	0.529236737	0.47914056551127754	0.5693948893207535	0.5147206928175917	0.3596793662165462	0.5209455231965272	0.13252638964525695	12.6
170	183	6021-1205	P.6021	22.83950617	42	129	75	1	40	1	1	1	0	1	1	22	1	1	0	1	0	1	0.9031141432610773	1.1763488808875338	0.5529151765958377	0.9725283215549314	0.7083875390388559	0.7741169352513804	1.2238752099435202	0.5149760409283195	1.160517214065848	0.9598453935315321	-0.548587454	-0.784197455	-0.495277995	-0.681572741	-0.687166386	-0.781608576	-0.752656437	-0.859049956	-0.720354819	-0.939918092	8.2
171	184	6022-0005	P.6022	26.60493827	38	140	85	1	40	1	1	0	0	0	1	16	1	1	0	0	1	1	-0.67963321	0.014995764	0.074731465	0.3460168647828098	0.034550457	0.22658805915445238	0.32543724151384246	0.1682813198009344	-0.591733237	-0.318841283	0.24015886690613525	-0.165344526	-0.057851611	0.11448202775014983	-0.21875684	0.05333991	0.35221147013554843	0.1989441232432761	0.4386157220514396	0.12440084428094624	13.5
172	185	6022-0105	P.6022	26.60493827	38	140	85	1	40	1	1	0	0	0	1	16	1	1	0	0	1	1	-0.278645433	-0.129838321	-0.354394314	-0.399173387	-0.725345969	-0.177627406	0.073208671	0.15021197290395324	-1.029530957	-0.671157546	0.10884457394385377	0.003691719	0.028706804742659377	0.3840261354424099	-0.143661337	-0.044440095	0.564627927	0.18352184716773964	0.21273188215570799	0.15992913545830126	13.1
173	186	6022-1205	P.6022	26.60493827	38	140	85	1	40	1	1	0	0	0	1	16	1	1	0	0	1	1	1.1889642310368478	1.411906565028259	0.8564850101077721	1.581012718229566	1.0816174224565454	1.0741255797109936	1.2018088486790066	1.1580721394498683	0.823379386	0.9641765250342605	-1.871709415	-2.101264058	-1.588474782	-1.708567804	-1.595929433	-1.333226354	-1.374772586	-1.707954522	-1.623168703	-1.431275135	3.4
177	190	6024-0005	P.6024	26.02014463	20	120	78	1	40	0	0	1	1	1	1	10	0	1	0	1	0	0	-0.119370913	0.41582776043564657	-0.251604116	-0.043123454	-0.018553039	0.17110010119493116	0.2992269115442297	-0.089123584	0.019900586459318814	0.21930776487835893	0.082332171	0.094207085	0.2726854624209792	0.4445957736812883	0.39686476851038915	0.17716531127717144	0.28390295644328783	-0.056356262	0.360046709	0.058713228921705496	8.4
178	191	6024-0105	P.6024	26.02014463	20	120	78	1	40	0	1	1	1	1	1	10	0	1	0	1	0	0	-0.000451602	-0.422268283	-0.351718857	-0.559641395	-0.802700396	-0.402786042	-0.108105299	-0.838388386	-0.519487231	0.007863025	0.22419043961366522	0.35763728518994015	0.42185294251396527	0.703614097	0.8795262117170034	0.41999955860990495	0.36898198457761894	0.2158417842036001	0.43953340874117836	0.2674739430959965	8.4
179	192	6024-1205	P.6024	26.02014463	20	120	78	1	40	0	1	1	1	1	1	10	0	1	0	1	0	0	1.8524734783756016	1.8806734582563494	1.290784507	1.6176543077856884	1.0254366739358827	1.3940459242406171	1.546220212944056	1.9389305656605182	1.587792312841425	1.8646190611241167	-1.850664658	-3.149137071	-1.71921311	-2.116350742	-1.909741541	-1.170000237	-1.901430505	-2.159742823	-1.816961573	-1.48791481	2.5
180	193	6025-0005	P.6025	23.99010993	22	120	75	0	45	1	1	1	0	1	1	16	0	0	0	0	0	0	0.374232153	0.6711403146619597	0.4852544491433533	1.0309624795722758	0.6533647229581262	0.37981697241197215	0.5688700127911751	0.37892285873647447	0.5974682656881984	0.3035687729026646	-0.100997124	-0.559915865	-0.377192531	-0.039233625	-0.433808461	-0.574678349	-0.465496235	-0.520139202	-0.449736083	-0.416210087	16.4
181	194	6025-0105	P.6025	23.99010993	22	120	75	0	45	1	1	1	0	1	1	16	0	0	0	0	0	0	1.0216785893640128	1.115200086753226	0.7122877325382941	0.7646048571932399	0.9462094338893394	0.7679337521872889	1.0340849181222462	0.6301632655437128	0.8399893769815647	0.7739482006959645	-0.244685606	-0.457858697	-0.598172748	-0.471374964	-0.159134412	-0.575115803	-0.53161995	-0.573841805	-0.560845564	-0.68258572	13.7
182	195	6025-1205	P.6025	23.99010993	22	120	75	0	45	1	1	1	0	1	1	16	0	0	0	0	0	0	2.173427844735664	1.6694879512972134	0.9900043697441644	1.329294435290435	1.4891258078051997	1.295757946365203	1.1418152813780449	1.4908600290703966	1.4859614809756687	1.3576593288855534	-2.18730774	-3.404971224	-1.555505439	-2.854768066	-1.683815075	-1.439740425	-2.117629906	-1.320397998	-2.091312807	-1.656633748	0.3
183	196	6026-0005	P.6026	31.43598616	26	130	82	1	40	0	0	1	1	1	1	23	1	1	0	0	0	0	1.0951803701693112	1.0721456939912277	0.8524784693521926	1.2611517284044673	1.0025117529128116	1.1313367882903318	1.1015985719139025	1.6675829150563057	1.2312892812067477	1.250149686365849	-0.795303934	-0.710339013	-0.491935038	-0.382246726	-0.762042673	-0.717268232	-0.508006945	-0.863195653	-0.811226473	-0.899478278	7.6
184	197	6026-0105	P.6026	31.43598616	26	130	82	1	40	0	0	1	1	1	1	23	1	1	0	0	0	0	1.0617613893338254	0.7282091263940677	0.5903727737984735	0.5462246603290756	1.135554521	0.9784319641667374	0.9430478969546195	1.0666072287385264	0.7345780621770327	0.630836011	-0.968947818	-0.660025776	-0.372306417	-0.239205092	-0.510019845	-0.453472178	-0.274833624	-0.779289769	-0.736845595	-0.629075447	6.6
185	198	6026-1205	P.6026	31.43598616	26	130	82	1	40	0	1	1	1	1	1	23	1	1	0	0	0	0	1.7646634907513306	1.7557527332234617	0.8150377812604684	1.8242744974655647	1.3629333296433679	1.5603067415248213	1.4618257938591157	1.807877275453968	1.5737244917589341	1.480824533744222	-2.307008701	-3.120991	-1.589969085	-1.983718309	-1.840814145	-1.333241821	-1.756448914	-2.305604164	-1.671429646	-1.653274639	0
186	199	6028-0005	P.6028	37.92291964	48	130	83	0	90	0	1	0	0	1	1	20	1	1	0	1	0	1	-0.096284886	-0.126174492	-0.572265775	0.33911624379467264	0.049782085	0.054317126	-0.202426796	-0.023119295	0.2300160675694898	0.400832305	-0.200104073	-0.204362448	-0.052494709	0.22423996675729163	-0.106546355	-0.307090708	-0.281252862	-0.016798277	-0.256219632	-0.333046018	18.3
187	200	6028-0105	P.6028	37.92291964	48	130	83	0	90	0	1	0	0	1	1	20	1	1	0	1	0	1	1.0009589415152635	0.5921789482994646	0.6972561998433934	0.9197164482593132	1.0143259025444828	0.7175247202846237	-0.033436499	1.0621415332361879	0.85128007	1.0114118393729425	-1.337335353	-1.988972122	-1.617484498	-1.374716607	-1.268330447	-1.111783325	-1.824379806	-1.394754907	-1.733616914	-1.535552522	18.3
188	201	6028-1205	P.6028	37.92291964	48	130	83	0	90	0	1	0	0	1	1	20	1	1	0	1	0	1	1.213285447434059	1.7493888750540418	0.9506551549135067	1.962640950293611	1.237828128032227	1.2713966578380897	1.1209687078481487	1.7811189321573455	1.570119066386328	1.6454830077946778	-2.091199882	-3.032526415	-1.638751684	-1.575653613	-1.44448818	-1.233066343	-1.661068011	-2.448261032	-1.646067777	-1.5889668	2.2
189	202	6029-0005	P.6029	36.70740873	53	120	76	0	90	0	1	1	1	1	1	46	1	0	0	1	1	1	-0.678172108	-0.295932838	-0.706835126	-0.770888979	-0.850334147	-0.957828157	-0.879838663	-0.961784381	-0.513477952	-0.642297986	1.2166535636392886	0.6355417044627597	0.5853034721190163	0.5782449556492484	0.6490673114949962	0.8475404002313978	0.2042106145988638	0.5013156673773428	1.134620356450748	0.5577125131082152	23
190	203	6029-0105	P.6029	36.70740873	53	120	76	0	90	0	1	1	1	1	1	46	1	0	0	1	1	1	-0.485061939	0.3361717535528614	-1.006313872	-0.696006329	-0.895487216	-0.658111152	-0.756038057	-0.350730906	-0.320585564	-0.611359854	0.8682034850966928	0.596303459	0.3889637337221886	0.11159425116655297	0.5474868781111288	0.7349891552716517	0.009910451	0.43900342794764713	0.952709874	0.306260376	23
191	204	6029-1205	P.6029	36.70740873	54	120	76	0	90	0	1	1	1	1	1	47	1	0	0	1	1	1	1.9481716416826715	1.716060319293479	1.022296267660105	1.2668603169384829	1.2785794121440115	1.3737285662468124	1.2036360822827001	1.5158205115816135	1.4410006416144208	1.5139351283730045	-1.544918892	-2.977232543	-1.320879153	-2.054117849	-1.149782268	-1.208930121	-1.69395735	-2.013957729	-1.641336768	-1.281035893	0
192	205	6030-0005	P.6030	31.36606223	60	145	98	0	90	1	0	0	0	1	0	0	0	1	0	1	1	0	-0.193816013	-0.350925127	-0.387982881	0.034772467206090785	-0.164987309	0.5002170707058363	-0.007292325	0.20717946305460713	0.4201815790432066	0.2540841218501771	0.33945518791942636	0.12500188841812018	0.11174533533965375	0.40805105600222424	0.056454396	0.26666269751325045	0.2173514115325575	0.2537771677574654	0.28599022602234014	0.2806863172378861	28.2
193	206	6030-0105	P.6030	31.36606223	60	145	98	0	90	1	0	0	0	1	0	0	0	1	0	1	1	0	0.33900565552696715	-0.011550023	0.3572856343917235	0.15164430671984946	0.2905147917643555	0.15483155659658474	0.153157986	0.46363177446839937	0.3283289856705091	0.34627707545857206	0.052504773	0.043430823	-0.224775337	-0.201812754	0.1550454150316852	0.14750481039483057	0.010756666873283752	0.1596814272971788	-0.115569631	-0.416057935	26
194	207	6030-1205	P.6030	31.36606223	61	145	98	0	90	1	0	0	0	1	0	0	0	1	0	1	1	0	0.12637684532694307	0.48126131398551025	-0.295230482	-0.01138234	-0.208282681	-0.061669939	-0.407990125	-0.244695201	0.10453329362644151	0.13515315907596726	-0.225601177	-0.685812401	-0.486981939	-0.926761937	-0.329724935	-0.490538183	-0.875715813	-0.113190347	-0.810571797	-1.049238827	6.9
195	211	6032-0005	P.6032	25.78659215	59	144	90	0	45	1	0	0	0	0	1	33	1	1	0	0	1	1	-0.708152314	-1.472549059	-0.744070744	-0.642532401	-0.839482322	-0.452442305	-0.901844669	-0.801076816	-0.769679768	-0.454017313	1.0681475889764458	0.2959894175254468	0.8687914886742435	0.39190534889119766	0.6391340889505955	0.6561581235768865	-0.270966366	0.6517880911920979	0.5310365116334592	0.2823471300144252	15.4
196	212	6032-0105	P.6032	25.78659215	59	144	90	0	45	1	1	0	0	0	1	33	1	1	0	0	1	1	-0.389554921	-0.309879247	-0.315622162	-0.266481074	-0.447657118	-0.833147624	-0.646680574	-0.455557151	-0.448946342	0.083400579	0.7181956760091014	0.039382663616363375	0.5034544999136036	0.287281398	0.4707707414351077	0.29028936331474525	-0.494047743	0.4195162293818038	0.032350203	-0.228046922	15.4
197	213	6032-1205	P.6032	25.78659215	60	144	90	0	45	1	0	0	0	0	1	34	1	1	0	0	1	1	1.850319536748378	1.5787094209354167	0.9404029044148836	1.715616785010873	1.1707365976468949	1.234222380853626	1.2069093038505017	1.6068982141972765	1.0720919685856793	1.321724672737324	-1.934177921	-3.106806526	-1.117630852	-2.129167493	-1.776511943	-1.560225703	-1.829245564	-2.214000428	-1.969453666	-1.320851067	1.2
198	214	6033-0005	P.6033	27.46928166	30	123	75	0	90	1	1	1	0	1	1	15	1	0	0	1	0	0	0.025432008713525165	0.21923951966419766	0.027482894590065723	0.17258856174771775	-0.007569666	-0.151881745	-0.028784019	-0.286167483	-0.054618559	-0.590109263	0.37571123886919955	0.052093125	0.2879383993760659	0.19335442319257434	0.26316373613082744	0.4687347425454278	0.3492032829482042	0.16980143217509697	0.4460349820630178	0.14434131446161125	10.6
199	215	6033-0105	P.6033	27.46928166	30	123	75	0	90	1	0	1	0	1	1	15	1	0	0	1	0	0	0.3978242281386937	0.074192549	0.4735331941969674	-0.237319713	0.1647106645800851	-0.177651514	-0.022277821	0.2629810537383208	0.24040921352228112	0.4169494971238672	-0.278582922	-0.005119531	-0.338361422	-0.106554534	0.057962741633142266	-0.496088753	-0.144574029	-0.11463111	-0.585262129	-0.494096713	10.6
200	216	6033-1205	P.6033	27.46928166	31	123	75	0	90	1	1	1	0	1	1	16	1	0	0	1	0	0	1.2943027576465171	1.6240980709370458	1.088051755070507	1.3093255949385183	1.3262425840269265	1.2465509979002989	1.5590184545101402	1.4928563761185223	1.687388362352885	1.4463781161684435	-1.978718458	-3.100029179	-1.294492617	-2.417370681	-1.952420968	-1.167230718	-1.836008977	-2.622425494	-1.830027987	-1.426229505	0.3
201	220	6035-0005	P.6035	29.78530716	46	135	87	1	40	1	1	1	0	0	1	15	0	1	0	0	0	0	0.37468643188079437	0.3514439331610344	0.20785670891823113	-0.0096712	0.009937605	0.069748248	0.070164234	0.1297046352220461	-0.110246796	-0.271693347	0.23603635109464546	0.087905524	0.032705139	-0.127652215	0.026231265065270966	0.20101272309367185	0.177545671	-0.066684531	-0.000184465	0.001078447	10
202	221	6035-0105	P.6035	29.78530716	46	135	87	1	40	1	1	1	0	0	1	15	0	1	0	0	0	0	0.6823492320784766	-0.113608223	0.7490558151828189	0.2184036398580698	0.49366600520323267	0.2942323930818032	0.4582108826300778	0.5726615001942762	0.5484117848039267	0.2698513536239207	-0.624675684	-0.448395044	-0.593367603	-0.925477935	-0.078265291	-0.501212649	-0.733101814	-0.621662686	-1.155742002	-0.699767811	6.4
203	222	6035-1205	P.6035	29.78530716	47	135	87	1	40	1	1	1	0	0	1	16	0	1	0	0	0	0	1.5144573482326502	1.354356592363375	0.9491615472480799	1.3680701981026133	0.9472436372638232	1.1031304552664614	0.9539215504053986	1.0215822792850038	1.0002944211762603	1.3440078807711024	-1.298442946	-2.641275728	-1.566396857	-1.781372545	-1.664780674	-1.364003595	-1.578961837	-1.537887983	-1.803322573	-1.206841617	2.7
204	223	6036-0005	P.6036	33.41951546	35	141	78	1	40	1	1	1	1	1	1	10	1	1	0	1	0	1	-1.596797443	-0.700168157	-1.03060581	-0.8241646	-1.324854205	-0.84836086	-0.845809018	-1.346767954	-0.913569384	-0.398910258	0.6597674851459941	0.296564398	0.8689624478542922	0.5695426301821017	0.7103874549389994	0.4470156827135983	0.3491324302024483	0.6181806581767018	0.032238375	0.19590845550709612	11.5
205	224	6036-0105	P.6036	33.41951546	35	141	78	1	40	1	0	1	1	1	1	10	1	1	0	1	0	1	-0.131068337	0.23553105848056097	0.48142546177816686	-0.583930089	-0.268732735	-0.35793839	-0.626060697	-0.419712705	0.12310218109870262	0.35350519359727517	-0.135748773	-0.599871954	-0.139602863	-0.603574732	0.2718328379120058	-0.329480313	-0.732941399	-0.057499397	-1.047458689	-0.654803115	11.2
206	225	6036-1205	P.6036	33.41951546	36	141	78	1	40	1	1	1	1	1	1	11	1	1	0	1	0	1	1.2203990868203793	1.612789950260199	1.3465781997590325	1.5252724557492776	0.8804663143590641	1.133373227394631	1.0147611783481798	1.0760938912013136	1.4545854450011095	1.7046003125142173	-1.629308992	-2.672684436	-1.202497715	-1.787043525	-1.510195773	-1.439816606	-1.608349066	-2.178254525	-1.824795124	-1.345871901	1.2
210	229	6039-0005	P.6039	32.93311754	40	111	72	0	45	0	1	0	0	0	1	34	1	1	0	0	0	1	-0.324851656	0.4001746450678279	-0.494991812	-0.216274791	0.052542793072303334	0.2412274549752166	0.034448837	-0.586889988	0.23338510294314313	0.2945004678470528	-0.123789512	0.006145524	0.30069264801138446	0.2717089834521916	0.016759112544285252	0.6065361921070347	0.028932766194002514	0.043154206	0.07024362	-0.107603735	19.6
211	230	6039-0105	P.6039	32.93311754	40	111	72	0	45	0	0	0	0	0	1	34	1	1	0	0	0	1	0.15219903638238244	0.5925862775786975	-0.174419272	0.16468935967722864	0.20294753843092114	0.15336989290118105	0.4533961750277972	-0.564093374	0.10316556753384777	0.4130521214271642	-0.60939053	-0.517679426	-0.168822652	-0.050060817	-0.261901554	-0.192614301	-0.138088159	-0.414195235	-0.202574954	-0.405111766	19.6
212	231	6039-1205	P.6039	32.93311754	41	111	72	0	45	0	1	0	0	0	1	35	1	1	0	0	0	1	1.3085721712446505	1.6047650672953122	0.8881918628188272	1.5381143607314087	1.1164556811538338	1.1295022106773438	1.4613110852286377	1.0570310814465493	1.1499213247102236	1.5882126293322134	-1.428903473	-2.569437011	-1.352499577	-1.887829046	-1.825088746	-1.392975773	-1.374201676	-1.972636314	-1.943588755	-1.283156338	1.2
213	232	6040-0005	P.6040	31.10375725	30	130	82	1	40	0	1	0	0	0	1	20	1	1	0	1	0	1	-0.430068747	0.48552307472475065	-0.87316247	-0.229159573	-0.390425052	-0.606300382	-0.955522339	-0.122694902	-0.575320608	-0.690469865	0.016614975960000365	0.3909075775918497	0.492252989	-0.295501185	0.16699590991136593	0.11343971078588622	-0.779673172	0.0513653	-0.064519299	-0.374790389	10.2
214	233	6040-0105	P.6040	31.10375725	30	130	82	1	40	0	0	0	0	0	1	20	1	1	0	1	0	1	0.11176483275989939	0.7807103947044868	-0.36102923	0.042050384	0.18242210660048455	0.4348446488202121	-0.300503921	0.3408232376182529	-0.347537593	-0.150313453	-0.812669468	-0.171295304	-0.260405786	-0.280275464	-0.158516354	-0.008223727	-0.121015743	-0.084443342	-0.188983385	-0.34505559	10.2
215	234	6040-1205	P.6040	31.10375725	30	130	82	1	40	0	1	0	0	0	1	20	1	1	0	1	0	1	1.9998661435295846	1.8311511610168867	1.2195568132580676	1.6291288927146188	1.4421883325368212	1.5755135776702989	1.3478102160383312	1.9516835085801885	1.6537177455547254	1.3918070086525682	-2.203478275	-2.790144024	-1.917318694	-2.709073375	-1.739569687	-1.357873693	-2.184841032	-2.239174249	-1.60184954	-1.603354455	2.4
219	238	1015-0005	P.1015	25.84776822	30	116	66	1	40	0	1	1	1	1	1	23	1	0	1	1	1	1	-0.32923617	-0.83038461	-0.917955001	-0.719230978	-0.747602113	-0.145070475	-0.790620763	-0.673968119	-0.505713402	-0.364975358	0.5810841986465843	0.7251000273834027	0.7625195492614261	0.753247963	0.633526574	0.9307410424286349	0.46405848003099365	0.6351179595837856	1.1884163109078214	1.4223973312852989	12.5
220	239	1015-0105	P.1015	25.84776822	30	116	66	1	40	0	1	1	1	1	1	23	1	0	1	1	1	1	-0.021099775	-0.631134264	0.012644964281404597	-0.000207051	0.3621073759287263	0.10414217376240735	0.12269314701892205	-0.243711326	-0.172161878	-0.258304324	0.48809688761587333	0.3910680910008078	0.087812452	0.34304904292717436	-0.000477164	0.5859000899335808	0.5620972876225018	0.3005887607023762	0.7166645277623732	1.0049505266428624	8.4
221	240	1015-1205	P.1015	25.84776822	31	116	66	1	40	0	1	1	1	1	1	24	1	0	1	1	1	1	-0.716699118	-0.728619508	-0.872325426	-0.723712923	-0.946524433	-0.551140403	-0.08078842	-0.741949187	-0.755769048	-0.046117157	0.4899457042623061	0.5892626970170414	0.5326615501304026	0.6961356701425657	0.5369455077250365	0.6468472221577841	0.49732740232418265	0.6594850397578502	0.8826412023513216	1.0934387718146839	8.4
222	244	1021-0005	P.1021	34.08660523	51	137	95	1	40	1	1	1	1	0	1	14	0	0	1	1	1	0	-0.504020514	-0.962998212	-1.091840289	-0.705139052	-0.513377246	-0.627748983	-0.829227255	-0.223307106	-0.921660943	-0.723311997	0.3788746666959882	0.3308776205751845	0.4504671864669281	0.5482965590233689	0.184982033	0.2515051641557135	0.373238208	0.32010455498489937	0.6190397967236697	0.7275931562344286	15.6
223	245	1021-0105	P.1021	34.08660523	51	137	95	1	40	1	1	1	1	0	1	14	0	0	1	1	1	0	0.051041076	-0.804392877	-0.629241673	-0.095158187	-0.265960322	-0.583913108	-0.857501242	-0.323297207	-0.425600731	-0.515186967	0.21601993765967975	0.13528909277710469	0.029600302	0.34837172568167596	0.073734806	0.037821367	0.22287726293108912	0.10964579889741614	0.5466937736053745	0.47784741170046463	14.3
224	246	1021-1205	P.1021	34.08660523	51	137	95	1	40	1	1	1	1	0	1	14	0	0	1	1	1	0	0.009489816	0.15486176181578262	0.14135835360308188	0.8103319154935553	0.3394921047083559	0.33062171058249096	0.1266927661905039	0.40741740212820726	0.29548722899024626	0.40752648407625064	-0.742939538	-0.464091522	-0.719488767	-0.191471181	-0.655675803	-0.933482553	-0.528406754	-0.72582327	-0.292226626	-0.125946119	4.7
225	247	1022-0005	P.1022	24.44545043	54	134	76	1	40	1	1	1	1	0	1	20	1	0	0	1	1	1	-0.544122402	-0.528790692	-0.232034198	-0.23860224	-0.455035834	-0.828082612	-0.719537761	-0.597515182	-0.44878962	-0.250109111	0.27490977943508965	0.2257876765536922	0.10257263139551831	0.6213810127592785	0.5026093832383639	0.5787598048250987	0.21870391720998045	0.28094103865954373	0.6469010120754336	0.5883965775725861	35.4
226	248	1022-0105	P.1022	24.44545043	54	134	76	1	40	1	1	1	1	0	1	20	1	0	0	1	1	1	0.12426369425832823	-0.051026163	0.19299503419787334	0.086551932	0.4040879734024774	-0.528908442	-0.304080289	-0.296239916	-0.233658758	0.306696686	-0.035664172	-0.229164763	-0.650074566	0.33644219089096405	-0.023155905	0.12786445831295948	0.091997854	-0.17994133	0.065525521	0.11357979841802958	33.9
227	249	1022-1205	P.1022	24.44545043	54	134	76	1	40	1	1	1	1	0	1	20	1	0	0	1	1	1	1.395039441	1.0804765162100347	1.351944854250096	1.4026346030346957	1.177017497595926	0.7241805249772888	0.4184430365158705	1.0558226160005748	0.8911851275668683	0.996748526	-1.184811637	-3.547821489	-1.969407976	-2.053726127	-1.676672068	-1.354143217	-1.930576953	-2.128646098	-1.604284105	-1.394722544	1.2
228	250	1024-0005	P.1024	27.77427093	70	112	74	0	45	1	1	1	0	1	1	56	1	1	1	1	0	1	-0.489201082	-1.243649523	-0.595993722	-0.506355993	-0.134480961	-0.845556682	-1.305299828	-0.400233724	-0.683188122	-0.719721671	0.45720060859664147	0.589637635	0.351516216	0.12689746905934504	0.5115061063695522	0.10424090608362777	0.018697153160566526	0.6134740507936145	1.0521753957196534	0.7713519031340371	10
229	251	1024-0105	P.1024	27.77427093	70	112	74	0	45	1	1	1	0	1	1	56	1	1	1	1	0	1	-1.085199252	-0.883230327	-0.918925039	-0.45276692	-0.238951512	-0.669369409	-0.816668046	-0.319761498	-0.789134191	-0.609133103	0.458485989	0.5723036625361827	0.7927994937088481	0.28097691067237135	0.5614125610935978	0.22497117232804104	0.27465088674495414	0.6905015046741922	1.0124033892341668	0.8908799224944404	7.5
230	252	1024-1205	P.1024	27.77427093	70	112	74	0	45	1	1	1	0	1	1	56	1	1	1	1	0	1	-0.181041957	-0.477953709	-0.204658266	0.161875758	-0.051543563	-0.14737517	-0.33606819	0.2140119932590972	-0.682231449	-0.537673377	0.6855130580842278	0.1721794418970116	0.15466116890719964	0.086543119	0.18641393487429953	-0.001177674	0.24469080604064783	0.39085913090030316	0.7988095675427177	0.5949358270584083	3.1
231	259	1027-0005	P.1027	26.953125	22	95	63	1	40	0	1	1	1	0	1	7	1	0	1	1	0	1	0.8375478640430306	0.4566406566955774	1.077954736751476	0.5275035256933727	0.4211979469808073	0.25639072541072855	0.5619931072018457	0.3456881159471209	0.3336711985834607	0.268586496	-0.625393929	-0.71771441	-0.969669321	-0.803883793	-0.892613064	-0.867892465	-0.004895012	-0.804538044	-0.354218662	-0.306395341	15.9
232	260	1027-0105	P.1027	26.953125	22	95	63	1	40	0	1	1	1	0	1	7	1	0	1	1	0	1	0.3699370928435117	-0.049984997	0.47249700176310266	-0.073067869	0.055814148	-0.463893528	-0.294274206	0.18040206097903413	-0.468867803	-0.380830348	0.15411689416428695	-0.104943509	-0.15121425	-0.161041428	-0.391930578	-0.151314982	0.2687766134407511	0.036306150442098784	0.10310191882553099	-0.115585725	14.4
233	261	1027-1205	P.1027	26.953125	22	95	63	1	40	0	1	1	1	0	1	7	1	0	1	1	0	1	1.7993119255046914	1.2620151832955886	1.3177581827837854	1.5369568830165283	1.0595288762343433	1.0832005352961165	0.7278347654003322	1.281189977541285	1.0338160799231044	0.8402997710821878	-2.137099408	-3.301006336	-2.000143619	-2.56817373	-1.725880473	-1.506937626	-1.824974468	-1.92738308	-1.487746398	-1.06230383	0.9
234	262	1028-0005	P.1028	38.95429363	39	117	69	1	40	0	1	1	0	1	1	34	0	1	1	1	0	1	0.4548437954088994	-0.817609752	0.00806381	0.10088994643568285	0.527230325	0.26411506538137813	0.25224316276680236	0.14629012073329922	-0.061844596	-0.2368383	-0.202482552	-0.02404854	-0.219694862	-0.028431519	-0.080011822	-0.192025584	-0.099289093	-0.071057563	0.1331375203193744	0.050510854	15.8
235	263	1028-0105	P.1028	38.95429363	39	117	69	1	40	0	1	1	0	1	1	34	0	1	1	1	0	1	1.4142347601589214	0.7324279408408066	1.0808204382782574	1.4747895651797784	1.1040811539135071	1.1096456807131896	1.051482868729685	1.215412775	1.0864573008606353	0.9514022034074294	-1.812991853	-2.488888794	-1.633050652	-1.368389683	-1.9015534	-1.423501725	-1.0287592	-1.793924467	-1.578539737	-1.05834042	8.4
236	264	1028-1205	P.1028	38.95429363	39	117	69	1	40	0	1	1	0	1	1	34	0	1	1	1	0	1	1.5965456768636512	1.4209186881696179	1.3292158023481324	1.80981251	1.2421625833855727	1.2994637367591535	1.1638739754529877	1.7298614517117008	1.3254485387945045	1.1284372130274185	-1.994042201	-3.495977904	-2.10964795	-2.471445895	-2.238097433	-1.411010396	-1.738645466	-2.194712958	-2.170764355	-1.408349263	4.9
237	265	1029-0005	P.1029	36.49376417	62	149	87	0	90	1	1	0	1	1	1	44	0	1	0	1	0	1	-1.119247419	-0.884283829	-0.714540905	-0.167861599	-0.318839334	-0.655257522	-0.404771571	-0.837695404	-0.151977512	-0.343653509	0.41595508648553986	-0.076858242	0.4153401609652977	0.4798467945816493	-0.10302216	0.18497696037372838	0.40035219082210244	0.074667833	-0.045388845	0.41335648609680103	15.9
238	266	1029-0105	P.1029	36.49376417	62	149	87	0	90	1	1	0	1	1	1	44	0	1	0	1	0	1	-1.030507178	-0.462002346	-0.578993931	-0.016911841	-0.135102601	-0.5406963	-0.162945119	-0.259504436	0.052224127	-0.280408517	0.021139373	-0.226134041	0.053081548	0.064199107	-0.1014859	0.052129739	0.2653962683401618	-0.053549812	0.010588923679790122	0.293499458	14.6
239	267	1029-1205	P.1029	36.49376417	62	149	87	0	90	1	1	0	1	1	1	44	0	1	0	1	0	1	-0.60794744	-0.256024149	-0.213968101	0.6633796069612634	0.48762044796109827	0.062277981215993615	0.20082547863060848	0.14083000719361466	0.28018858	0.002602716	0.043979118369342096	-0.348958189	0.12146215956291759	0.025961366990627704	-0.112085241	-0.255979212	0.074155437	-0.219714729	-0.156764806	0.30121252685985267	5.2
243	274	124003-0005	P.124003	29.00059488	52	168	108	1	40	0	1	1	1	1	1	51	1	0	0	1	0	0	-0.843215391	-0.704291331	-1.353779231	-0.656996935	-0.465922947	-0.87958988	-1.141035398	-0.755016979	-0.603770975	-0.740189565	0.5421834376306626	0.4356328503346793	0.7144014730687311	0.8327320949242321	-0.02099613	0.566059722	0.6385781339261347	0.7110211803035121	0.7280332566194309	1.1465115306815676	13.2
244	275	124003-0105	P.124003	29.00059488	52	168	108	1	40	0	1	1	1	1	1	51	1	0	0	1	0	0	-0.505545278	-0.660017671	-0.294075267	-0.08528118	-0.00736968	-0.441549206	-0.592365292	0.19835611080434945	-0.105347629	-0.675900495	-0.27112283	-0.134174177	0.052154602359721726	0.15990840383250818	-0.609228093	-0.234621106	0.2830458786951925	-0.096615518	-0.16025966	0.21781124575599675	0
245	276	124003-1205	P.124003	29.00059488	52	168	108	1	40	0	1	1	1	1	1	51	1	0	0	1	0	0	0.7971679309815048	0.38728533444949775	0.7774752915646471	1.3944428277295038	0.725485057	1.059214128134636	0.3281707101202333	1.7107915161761054	1.1169189281802134	1.2134863921628105	-2.214793549	-2.997729329	-1.554124551	-1.538179192	-2.285629451	-1.564488569	-1.861847334	-1.874907608	-1.648480203	-0.956402308	3.3
246	277	138005-0005	P.138005	37.10737765	48	121	82	1	40	0	1	1	1	0	1	16	0	1	1	1	0	1	-0.289574716	-0.805056214	-0.402892469	-0.375052261	-0.535001151	0.2789901793183264	-0.239784102	-0.582266475	-0.352945091	-0.382296012	0.36029701347685006	0.7354759730451615	0.17845596414341583	0.085521038	0.7405843632814816	0.42266826548210845	0.11766737071717884	0.4890404969659095	0.7594190053794603	1.0736909434202682	31.2
247	278	138005-0105	P.138005	37.10737765	48	121	82	1	40	0	1	1	1	0	1	16	0	1	1	1	0	1	0.055683417	-0.477354336	0.26700735167099204	-0.017844217	0.15331938978044557	0.5785222264060755	0.674972899	-0.245941367	-0.261618805	-0.244325529	0.1823143883352898	0.5621824275172301	0.26858527767249557	-0.214538761	0.6059982326792911	0.36012924904661214	0.11386365716673731	0.22341712667661298	0.5450956265606122	0.8784791275125375	22.8
248	279	138005-1205	P.138005	37.10737765	48	121	82	1	40	0	1	1	1	0	1	16	0	1	1	1	0	1	-0.344814483	0.016197573938643822	-0.151552281	-0.293012016	-0.097741517	0.1417859032779835	0.13799270874412092	-0.085270523	-0.575899936	-0.262374892	0.5696089594533729	0.5395873620750439	0.8109698336279507	-0.005425476	0.8114843378323436	0.6119539790578457	0.22807061699141098	0.4720594205311006	0.712846156	0.8859391790324215	5.2
249	280	23011-0005	P.23011	32.45567772	21	113	72	1	40	0	1	1	0	0	1	16	0	0	1	0	0	0	-1.172353862	-0.561062217	-0.89795788	-0.088469382	-0.485701852	-0.068875536	-0.567178846	-0.612095496	-0.450371287	-0.115208824	0.5531982503396538	0.4693920921952069	0.7469387769181767	0.5396698950422346	0.5458866727124135	0.5413591710696274	0.5878649710379098	0.5054591090374112	0.4018192146497997	0.8283259910672438	14.1
250	281	23011-0105	P.23011	32.45567772	21	113	72	1	40	0	1	1	0	0	1	16	0	0	1	0	0	0	-0.101312442	-0.814798379	-0.606982611	-0.294962215	-0.243906272	-0.100011776	-0.738012303	-0.735099397	-0.259445358	-0.20376869	0.6451510329463211	0.5244106328706956	0.4369881609874025	0.5739595109066183	0.5680381691470316	0.6570769271197084	0.5511829126624471	0.5604146019950347	0.3718777838968547	1.0181362872582118	14.1
257	288	43001-0005	P.43001	29.2184076	44	120	60	1	40	1	1	1	0	1	1	9	1	1	0	0	0	0	-0.441893459	-0.479767546	0.062640431	-0.125199504	0.094714178	-0.329524695	0.043691544	-0.248456183	-0.28837056	-0.713644122	0.37476115253430003	0.13116567226687492	0.4378855435499201	0.13525658742231614	0.1430281968476083	0.46027091306483064	-0.07088416	0.1679520194415181	0.8487463688415768	0.7697720822618707	9.8
258	289	43001-0105	P.43001	29.2184076	44	120	60	1	40	1	1	1	0	1	1	9	1	1	0	0	0	0	-0.552200429	-0.307413944	-0.137583961	0.018914685	0.47935633253470905	0.098056712	0.17091806443741953	0.04589648	0.20304638667103875	0.013864038	-0.490492163	-1.17502161	-0.215335121	-1.705279533	-0.541864075	-0.514807065	-1.643970199	-0.44894887	-0.240892335	-0.538329545	5.1
259	290	43001-1205	P.43001	29.2184076	44	120	60	1	40	1	1	1	0	1	1	9	1	1	0	0	0	0	0.2651628808469897	-0.442881623	0.11690471810058432	0.8128537962331199	0.5055402647401391	0.3169358625925928	0.4717249947409955	0.5218359484456628	0.30153993994096273	-0.017443077	-0.334164391	-0.524237148	-0.459020198	-0.50223667	-0.711114602	-0.630101509	-0.811366315	-0.681812018	-0.203292423	-0.035067324	1.2
260	291	43003-0005	P.43003	36.11111111	38	125	75	1	40	1	1	1	0	0	1	15	0	0	0	1	0	0	-0.570186586	-0.45403967	-0.35900891	-0.506304138	-0.242487114	-0.618870267	-0.300653287	-0.442815254	-0.809242422	-0.324139318	0.19329935662499434	0.31173689377935476	0.5206001288466598	0.23983764348975536	0.23136127187250197	0.38425122888305424	0.40238883660944624	0.33637773021516837	0.2806512571297684	0.7968541791080453	19
261	292	43003-0105	P.43003	36.11111111	38	125	75	1	40	1	1	1	0	0	1	15	0	0	0	1	0	0	-0.899515721	-0.09338225	-0.044763503	-0.079292194	0.066954191	-0.316662435	-0.112498399	-0.165751445	-0.320925165	-0.15412454	0.24916856133521323	0.33370310470739156	0.4781676579366965	0.36104766052211534	0.2877259771524814	0.34507571446124274	0.5049195114164116	0.2907839091018361	0.1965023674117222	0.8397068923256399	18.2
262	293	43003-1205	P.43003	36.11111111	39	125	75	1	40	1	1	1	0	0	1	16	0	0	0	1	0	0	-0.488111068	-0.802895022	-0.75373182	-0.345470473	-0.551171483	-0.08854439	0.010200689335841133	-0.154329578	-0.959169223	-0.644349199	0.3155954447828968	0.25364604224741105	0.5732619536035225	0.3101961875322808	0.294499513	0.23964723978879202	0.3804571250695005	0.32123385406246635	0.089083739	0.7533818905892204	14.1
263	294	43004-0005	P.43004	24.07407407	47	128	70	1	40	1	1	1	0	0	1	27	0	0	1	1	1	1	-0.677168734	-0.400574167	-0.657803834	-0.061214316	0.019533372481837508	-0.163565041	-0.608237792	-0.324817384	-0.558800255	-0.668806404	0.3323821848909807	0.3483430028309514	0.479468217	0.1886664064663348	0.065852738	0.38198285612829536	0.4600848683981853	0.3316117118718508	0.5525644671510501	0.5409015898517604	10
264	295	43004-0105	P.43004	24.07407407	47	128	70	1	40	1	1	1	0	0	1	27	0	0	1	1	1	1	-0.594191067	-0.620758012	-0.850426554	-0.377571565	-0.344113525	-0.437027093	-0.214397161	-0.532088091	-0.502334164	-0.676757209	0.17797112558013417	0.46076802828352553	0.5800594375426753	0.22651240425198396	0.3682212554149307	0.4780252332776971	0.5229479069318475	0.37722954757344085	0.602284405	0.4611469824495355	10
265	296	43004-1205	P.43004	24.07407407	48	128	70	1	40	1	1	1	0	0	1	28	0	0	1	1	1	1	1.4322251987139107	1.3511381805825513	1.1231062262827858	1.6912661588433535	1.5165362427267064	0.950316498	1.3284982460854322	1.2484882316093824	0.9625195279428435	0.7524923695375855	-1.818219977	-2.115402238	-1.366085903	-2.504821624	-1.473769824	-1.288782974	-1.604256774	-1.884025017	-2.027063643	-1.269352308	0.9
266	297	43005-0005	P.43005	33.08128544	39	125	80	1	40	1	1	1	0	1	1	20	0	1	0	1	0	1	-0.620950718	-0.107062234	-0.437979597	-0.123898197	-0.201347628	-0.268337087	-0.332964271	-0.042150366	-0.433729422	-0.254089274	-0.804099391	0.3199541042253308	0.088811014	-0.167898464	-0.058237364	0.10182033919702208	-0.073003581	-0.029571957	0.24365507152060095	0.4269926558085643	12.4
267	298	43005-0105	P.43005	33.08128544	39	125	80	1	40	1	1	1	0	1	1	20	0	1	0	1	0	1	-0.766342576	-1.874896388	-0.296410872	-0.716689304	-0.15415141	-0.880401626	-0.483685288	-0.281524688	-0.200703688	-0.246831648	0.19490172698943556	0.6662771221877821	0.43827113998207357	0.33463791522788083	0.6552547601608504	0.248862352	0.39144372799564736	0.4365841908224855	0.5226389191709864	0.8084219421480234	10.8
268	299	43005-1205	P.43005	33.08128544	40	125	80	1	40	1	1	1	0	1	1	21	0	1	0	1	0	1	0.9495065635223254	0.47128753617383246	1.0026519405726264	1.2562033268581014	0.9581177531208371	1.1248896592041915	1.1373142073193512	1.2220116319150978	1.101436272	0.9193744298507996	-1.575421123	-2.421517657	-1.516233264	-2.130159583	-1.386602096	-1.505933536	-1.534208888	-1.571356276	-1.685697593	-0.75877856	2.5
272	306	5031-0005	P.5031	62.09101725	53	125	76	1	40	0	1	1	1	1	1	34	0	0	1	1	0	0	-0.775175983	-0.286142223	-0.790311721	-0.844357807	-0.540464042	-0.64119485	-0.697112874	-0.511808214	-0.076660773	-0.855837872	0.081458435	0.15496493276501905	0.43206526089785685	0.5756320521143135	0.34590107574329093	0.090240498	0.2206752757913026	0.44147225141512053	0.32859814745599314	0.16601101735224474	16.6
273	307	5031-0105	P.5031	62.09101725	53	125	76	1	40	0	1	1	1	1	1	34	0	0	1	1	0	0	-0.754727839	-0.880611043	-0.07368497	-0.365210692	-0.096132597	-0.338957637	-0.404969095	-0.378920189	-0.014550841	-0.579627837	0.3224023444545542	0.13324682948844827	0.15693833328060927	0.3121769389363423	0.38631077634091693	-0.061495023	0.3530074508427228	0.2912989490151462	0.20027021681619298	0.4438774164317006	15.1
274	308	5031-1206	P.5031	62.09101725	53	125	76	1	40	0	1	1	1	1	1	34	0	0	1	1	0	0	-0.363889156	-0.397451059	-0.053090333	-0.370333741	0.2009682170668295	-0.16237472	-0.032495769	-0.444049914	-0.125140712	-0.319823112	0.2608261673550146	0.042775454	-0.074805842	0.22969688369663102	0.2999371580213594	0.070989055	0.22489810764105492	0.27240822804362363	0.2882034290016137	0.46251319551241016	21.3
275	309	5032-0005	P.5032	29.6875	67	150	94	0	45	0	1	1	1	0	0	19	1	1	1	1	0	1	-0.359412102	-1.108266861	-1.247764475	-0.804898582	-1.611445739	-0.79867492	-1.28491417	-0.881595865	-1.203924689	-1.283103239	0.3829505582689248	0.6376327381481834	0.5151424271165392	0.8447718038375086	0.3250582266613383	0.30768441609233915	0.4447507206378322	0.551013033	0.6343248787884207	0.9000220101578962	6.6
276	310	5032-0105	P.5032	29.6875	67	150	94	0	45	0	1	1	1	0	0	19	1	1	1	1	0	1	-0.507537067	-1.986741085	-0.721686769	-0.616836534	-0.737668093	-0.509361354	-0.648988455	-0.903464145	-0.488140136	-0.61659835	0.2751907565259544	0.5866398617916627	0.5144240903226067	0.5438100056661949	0.26119783660897516	0.2984771671228463	0.5255809919055933	0.48386445360082425	0.27431386772704414	0.7109392341564776	5.8
277	311	5032-1205	P.5032	29.6875	67	150	94	0	45	0	0	1	1	0	0	19	1	1	1	1	0	1	0.8581615323376349	0.7503987195499175	0.7729027543057575	0.842996719	1.0712369817534424	0.7441417460953818	0.6654891316373228	1.036177087	0.891468745	1.161879988141994	-1.481637275	-1.773488388	-1.269396447	-1.301100314	-1.216593702	-1.318696292	-1.085536768	-1.452743772	-1.830392064	-0.828574873	0.6
278	315	5034-0005	P.5034	24.57786715	23	117	80	0	45	0	1	1	0	1	1	6	0	1	1	1	0	0	-0.390901162	-1.11683096	-0.205678276	-0.332168686	-0.750018712	0.2375375733550419	-0.531653453	-0.236059097	-0.467899395	-0.50924006	0.579703053	0.24974552320518517	0.3370501591857776	0.36660511343706886	0.4325419766305784	0.48012221883734557	0.23149977624256107	0.47303621364146686	0.7139455885508629	0.9143314763260806	11.1
279	316	5034-0105	P.5034	24.57786715	23	117	80	0	45	0	1	1	0	1	1	6	0	1	1	1	0	0	0.19350736002085805	-1.404183672	-0.148853467	-0.385960422	-0.496091816	-0.006745971	-0.570328255	-0.434352092	-0.114646587	-0.69066914	0.549489776	0.5055272292998508	0.060165650173378576	0.2894024260217958	0.5238386252356869	0.3345325738292863	0.3740507408840842	0.50477837	0.7646827086550325	0.9001084782482469	11.1
280	317	5034-1205	P.5034	24.57786715	23	117	80	0	45	0	0	1	0	1	1	6	0	1	1	1	0	0	0.6030609368260768	0.060972147279020956	0.39132216985059654	0.087545353	0.2884199669524603	0.3405719031519646	0.3410431768968821	0.3182997255043455	0.376684293	-0.130233292	0.015888266106081485	0.041928525941354954	-0.282398835	0.029363123	-0.101813242	-0.310885775	-0.16221017	-0.080196959	0.000184465	0.24285737924270376	1.8
281	318	5035-0005	P.5035	37.8328742	41	146	87	0	90	0	0	1	0	1	1	30	1	1	0	0	0	0	-0.536496941	-0.220185868	-0.383373514	0.13607828699103167	-0.583298421	0.2950247771689761	-0.008061435	0.13036809273274974	-0.157152791	-0.000393875	0.10203393467438737	-0.288273824	-0.247026148	-0.154370457	-0.546722836	-0.038111297	-0.141993954	-0.095635614	-0.189627197	-0.13942576	19.3
282	319	5035-0105	P.5035	37.8328742	41	146	87	0	90	0	0	1	0	1	1	30	1	1	0	0	0	0	-0.106353763	-0.425358376	0.2791779840607605	0.1435929442959072	-0.047127937	0.46355170632323905	0.208367802	-0.156592731	-0.103694377	0.056030786989362306	-0.203022716	0.014417793	-0.949802485	-0.40206702	-0.329733527	-0.263294786	-0.026859463	-0.374978611	-0.219472877	0.066729567	16
283	320	5035-1205	P.5035	37.8328742	41	146	87	0	90	0	0	1	0	1	1	30	1	1	0	0	0	0	0.5056960182119945	0.8884484451026724	0.5618877283861368	0.733626929	0.3302614588066442	0.9617293362630374	0.6868066293852902	0.426214429	0.36220175443245217	0.5166096836134082	-0.89005392	-1.076470841	-1.343289812	-0.911696749	-1.178972956	-0.784805997	-0.785105286	-0.867368784	-1.176230005	-0.761942292	4.3
284	321	5036-0005	P.5036	24.77209671	74	175	89	1	40	1	1	1	0	0	0	10	1	1	0	1	0	0	0.21712115541729882	-0.154803496	-0.190725384	0.17366208349030535	-0.161647996	0.2535331861920035	0.011155345	-0.107872989	-0.37181719	-0.544757445	0.4740615003801526	0.3567496073012582	0.36415892776399444	0.2531671022025496	0.17199893754410084	0.396810316	0.26890345280857986	0.24801803540218284	0.7529195318540322	0.5248101906312093	10.1
285	322	5036-0105	P.5036	24.77209671	74	175	89	1	40	1	0	1	0	0	0	10	1	1	0	1	0	0	-0.221095441	0.092634906	0.2585252759026693	0.7733762386467896	0.2370442914911337	0.6996931652285098	0.696676131	0.5587635134341413	0.35386747226126475	0.20897554260662785	-0.25684568	-0.633119961	-0.370283872	-0.315313984	-0.662074704	-0.476550908	-0.359118557	-0.62658309	0.07738117	-0.10070926	7.8
286	323	5036-1205	P.5036	24.77209671	74	175	89	1	40	1	0	1	0	0	0	10	1	1	0	1	0	0	1.592570468156102	1.5644719398268137	1.2417681070482969	1.5555413365991317	1.4012800001039623	1.5171620786433397	1.4460143221530168	1.6264136184178732	1.413954664	1.4500248667591298	-1.846868028	-3.306287314	-1.483131559	-2.112509332	-2.014658323	-1.190654378	-1.691924062	-2.401667314	-1.572163106	-1.129344262	10.6
287	324	5038-0005	P.5038	24.96494648	65	169	84	0	45	0	1	1	0	1	0	25	1	1	1	1	1	1	0.06809327	-0.943098563	-0.63913742	-0.575852598	-0.63669513	-0.420403635	-0.851972606	-0.385808252	-0.49821176	-0.663583896	0.7728109293195866	0.2880785472059765	0.13193032233483765	0.4379009114956417	0.1531907050849382	0.5038532553043094	0.3328041594457874	0.4684727302749122	0.6160062813946152	0.7468834169979913	17.8
288	325	5038-0105	P.5038	24.96494648	65	169	84	0	45	0	1	1	0	1	0	25	1	1	1	1	1	1	0.08636194	-0.776667948	0.001226697	-0.009941702	0.21195375533661703	-0.057705244	0.22305282196137632	0.5093357429645962	0.1326081623715539	-0.273835169	-0.242507309	-0.29617961	-0.525966157	-0.326145043	-0.3781094	0.018283434825699118	-0.337850247	-0.214133565	-0.034159494	0.088282664	17.5
289	326	5038-1205	P.5038	24.96494648	66	169	84	0	45	0	1	1	0	1	0	26	1	1	1	1	1	1	1.5561907872493985	1.0900423301156554	1.2503981990449071	1.6229517610323902	1.597324573837773	0.9343370860627375	1.0445350070674455	1.133260053903099	1.0170358928420016	0.9640095780367329	-1.739950776	-3.340571239	-2.048299086	-2.40520458	-2.152367714	-1.417183113	-2.063176164	-2.47176236	-2.111328876	-1.494049139	2
290	327	5039-0005	P.5039	38.98635478	35	114	78	1	40	0	0	1	0	1	1	16	1	1	1	0	0	0	-0.298326475	-0.489978266	0.020025158598526088	-0.133911183	-0.261874401	-0.10232527	-0.508307001	0.009816853	-0.181843697	-0.07666971	-0.006183892	-0.190946248	-0.069068395	-0.002079794	-0.035546198	-0.106078888	-0.180918076	-0.008210679	0.41312025997471413	0.2935353803728783	20.4
291	328	5039-0105	P.5039	38.98635478	35	114	78	1	40	0	0	1	0	1	1	16	1	1	1	0	0	0	0.6641525718911979	0.7533382880630418	0.19931378997197355	1.1035757435298572	0.629711115	1.222653620251558	0.5791062761010571	1.0094257050938238	0.5996922014411994	0.6356577116156822	-1.46303151	-2.487741219	-0.922995023	-1.270780132	-1.348020408	-1.254549153	-0.931760276	-1.166043481	-0.917435094	-0.481410779	18.9
292	329	5039-1205	P.5039	38.98635478	36	114	78	1	40	0	1	1	0	1	1	17	1	1	1	0	0	0	1.3225691460448192	1.3220352902940695	1.035243819634868	1.5960058288448162	1.1486340293498523	0.945746014	0.7052078653651284	1.3545395208065052	0.9452986153821198	1.0270147816907038	-2.373271704	-3.668543687	-1.829662493	-2.16377821	-2.137230679	-1.45034308	-1.972663058	-2.200955099	-1.765978976	-1.29755312	1
293	330	5040-0005	P.5040	32.60588843	63	132	84	0	90	1	1	1	0	1	0	3	1	1	1	1	0	1	-0.195200422	-0.227583296	-1.091137581	-1.154033056	-1.293473132	-0.491079634	-0.778258356	-0.529032582	-0.808907386	-0.75203293	0.5167900316855688	0.1923091814344958	0.29817080886564007	0.075060636	-0.180482104	-0.078984032	-0.027140954	0.11184855385657339	0.19989628651931543	-0.254860083	21.5
294	331	5040-0105	P.5040	32.60588843	63	132	84	0	90	1	1	1	0	1	0	3	1	1	1	1	0	1	-0.899731004	-0.709393136	-1.390886607	-0.925548554	-1.492126943	-0.597028343	-0.923383515	-0.809166876	-0.948415022	-0.706043322	0.8459707910385494	0.5943008364564105	0.8163150581312669	0.7737373531519849	0.49784158596068473	0.5619934051669488	0.7405969738740107	0.6417634340522328	0.9245431875951238	1.0224381449436506	21.5
295	332	5040-1205	P.5040	32.60588843	64	132	84	0	90	1	1	1	0	1	0	4	1	1	1	1	0	1	-0.795754001	-0.400143103	-0.039659105	-0.240291108	-0.163541747	-0.03786867	-0.22037148	-0.048983411	0.051861996095674684	0.000393875	-0.32466247	-0.228477488	-0.163399199	-0.035915909	-0.116425934	-0.243226577	-0.100173539	-0.27123251	-0.067186402	0.16493898277186633	8.6
296	333	5041-0005	P.5041	34.71347387	34	150	100	0	90	1	0	1	0	0	1	17	1	1	1	1	0	1	-0.794900325	-1.508912649	-0.559062438	-0.48771344	-0.365791927	-0.346701593	-0.990615113	-0.418718259	-0.491540547	-0.417883292	0.22666928329093386	0.4531756933740961	0.6244186362929455	0.4724974021016214	0.5001973501989652	0.1299217086166552	0.16899895507851553	0.5063420911614053	0.36236742461592414	0.7483731865956137	26.3
297	334	5041-0105	P.5041	34.71347387	34	150	100	0	90	1	1	1	0	0	1	17	1	1	1	1	0	1	-0.320333988	-1.238632776	-0.137003054	-0.476395802	-0.527996938	-0.557618684	-0.291513723	-0.190045128	-0.508588796	-0.587181814	0.33541440398143224	0.5465750450150523	0.5363952849655257	0.41494927417436916	0.645505875	0.2102624661970793	0.49375488108228605	0.40736550225359114	0.32026041140018835	0.7535610383215493	20.8
298	335	5041-1205	P.5041	34.71347387	35	150	100	0	90	1	1	1	0	0	1	18	1	1	1	1	0	1	0.5782674488869901	0.6137319442584019	0.6295704568687286	1.1631649582546009	1.0259636796689393	0.717241127	0.567464596	0.9678488253967714	0.5833038054950144	0.5783769075515154	-1.335346061	-1.681394049	-0.871765476	-1.284719084	-1.840923283	-1.148016907	-1.027259404	-1.158091073	-1.019424818	-0.637483486	17.7
302	339	5044-0005	P.5044	35.98615917	56	132	86	0	90	1	0	1	0	0	0	3	0	1	1	1	0	0	-0.661941842	-0.164491172	-0.486096153	-0.213017515	-0.626521918	-0.30519881	-0.353143962	-0.123641543	0.1410962003559389	-0.560643074	-0.084475187	0.033196386	-0.116031994	-0.12959196	-0.768300639	0.049726962	-0.099967621	0.000385593	-0.08671748	-0.391970742	23.5
303	340	5044-0105	P.5044	35.98615917	56	132	86	0	90	1	0	1	0	0	0	3	0	1	1	1	0	0	-0.566246715	-0.595570441	-0.760554498	-0.524169067	-0.662846676	-0.162257988	0.006793296	-0.304682753	-0.097073353	-0.568025175	0.4493560351721178	0.5216238041297667	0.5527942794107626	0.17623328946824443	-0.131523851	0.4624606042147686	0.068184747	0.3340508761039324	0.6619955832880595	0.13393899684062066	19.7
304	341	5044-1205	P.5044	35.98615917	56	132	86	0	90	1	0	1	0	0	0	3	0	1	1	1	0	0	0.9482698362069834	0.8578094568769521	0.941752472	0.9645427451508907	1.0339033683934231	0.8433110200968165	0.9818317639241634	0.9142430903072272	1.031360632552784	1.0183250237894514	-1.333053774	-2.638179511	-1.456176904	-1.893498816	-2.048921313	-1.316517871	-1.845096521	-2.076051042	-2.010853613	-1.203967453	3.3
305	342	5045-0005	P.5045	32.67733636	52	154	87	0	90	0	1	1	0	0	1	42	1	1	0	1	0	0	-0.48620369	-0.313312217	-0.474781484	-0.365211615	-0.709848824	-0.297763213	-0.43741646	-0.408913933	-0.455456253	-0.938535145	0.44717308235769615	0.6320778491267499	0.7578781865653959	0.5853750953334473	0.48010789	0.2380491211722915	0.5764950287493479	0.4667574582853994	0.7945398516780141	0.8917783965895492	25
306	343	5045-0105	P.5045	32.67733636	52	154	87	0	90	0	1	1	0	0	1	42	1	1	0	1	0	0	0.15757888816768081	0.03506397	0.35792793306539483	0.6858481287283801	0.10264755532752239	0.3563504257264008	0.33160872340944847	0.46431747199968537	0.3332959375208227	0.22008014092343786	-0.440214012	-0.05355516	-0.141584045	-0.035443793	-0.409194564	-0.779606427	0.058978665	-0.372959502	-0.246161586	0.10553893336590676	22.3
307	344	5045-1205	P.5045	32.67733636	52	154	87	0	90	0	1	1	0	0	1	42	1	1	0	1	0	0	0.24375047650885004	0.5037440506675408	0.47498687382206584	0.9000030308999983	0.27155062794761065	0.48246309127271086	0.5367109392313855	0.6764197476390428	0.6328687121308273	0.61156134	-0.347594582	-0.162948803	-0.239431299	-0.152082547	-0.468348408	-0.752552616	-0.232341848	-0.462658475	-0.087341534	-0.015591038	11.4
308	345	5046-0005	P.5046	49.85262079	52	143	85	0	90	0	1	1	0	0	0	5	0	1	1	1	0	0	-0.391778864	0.25463236790818355	-0.487824406	0.000327401	0.11184865052879975	0.06990503	0.6772675367350882	0.6379025962067162	0.4690227183790321	0.009986061	0.020661874	-0.393783464	0.017373978897547736	-0.089050459	-0.806559591	-0.167642308	-0.668967608	-0.148457814	-0.452955421	-0.149614012	20
309	346	5046-0105	P.5046	49.85262079	52	143	85	0	90	0	1	1	0	0	0	5	0	1	1	1	0	0	-0.245114903	-0.264926633	-0.098776726	-0.440226206	-0.095515881	-0.454238644	0.39228633238945587	-0.315348533	-0.167643249	-0.263660751	0.6440310593074161	0.20768836999812124	0.15612375974431794	0.4274903982445787	0.25306588076415737	0.4984834285261868	0.3909885387877393	0.22651881511278021	0.10054247748429242	0.7387251570746869	17.4
310	347	5046-1205	P.5046	49.85262079	52	143	85	0	90	0	1	1	0	0	0	5	0	1	1	1	0	0	1.3032349263983027	1.3435873676796262	1.2376278720428175	1.693749480653255	1.2381568138469858	1.3276601306894065	1.4855065736445114	1.685670291189875	1.357317761324031	1.5827760357115894	-1.864424658	-3.406572965	-1.868064598	-2.04673405	-2.838766128	-1.352107767	-1.553570527	-2.878760394	-1.866815635	-0.992114182	0.7
314	351	60008-0005	P.60008	40.76876188	46	127	85	1	40	1	1	1	0	1	1	15	1	0	0	1	1	1	-1.181416275	-0.845188404	-0.63292098	-0.364620851	-0.095313278	-1.121011435	-0.264871466	-0.618563579	-1.508957395	-0.438669789	0.37743679717435347	0.5859790122746888	0.6891065290476871	0.42991629435617484	0.46202030134626243	0.3010550019635356	0.41208721516875835	0.4418422488921833	0.21407668183954054	0.5239761439448886	30.2
315	352	60008-0105	P.60008	40.76876188	46	127	85	1	40	1	1	1	0	1	1	15	1	0	0	1	1	1	-1.334533713	-1.309377258	-0.227978579	-0.806912812	-0.175797489	-0.268973392	0.15509510404006033	-0.20825322	-1.023942708	-0.466477308	0.24674367762361424	0.5708838974224462	0.6375058081266893	0.001350846	0.4592283624808239	0.28764143496191047	0.31873260993044505	0.3725791309995883	0.24729130171871877	0.3917279610930738	29
316	353	60013-0005	P.60013	27.91551882	31	116	78	1	40	0	1	1	1	0	1	17	1	0	1	1	0	1	-0.928449672	-1.478451727	-1.679568301	-0.787949236	-1.327688437	-1.150912396	-1.013368467	-1.038358344	-1.008828853	-1.694532646	0.6950465957600916	0.81133045	1.1017738988063195	0.6558749835736266	0.7682399408757453	0.7708934633808505	0.46806670932029976	0.6475332664987484	0.7994544862948118	1.1003135161881792	27
317	354	60013-0105	P.60013	27.91551882	31	116	78	1	40	0	1	1	1	0	1	17	1	0	1	1	0	1	-0.915575053	-0.497708224	-0.872903889	-0.705108192	-0.492376806	-1.070675988	-0.916405184	-0.592389716	-0.622705748	-0.591311318	0.24409861146851833	0.5891387348447944	0.54791278	0.6790200044721068	0.4860829081229354	0.6677442844260549	0.40168130783457945	0.47760376924119274	0.6282765435439338	0.8660707158579167	17
318	355	60013-1205	P.60013	27.91551882	32	116	78	1	40	0	1	1	1	0	1	18	1	0	1	1	0	1	-0.768077048	-0.542529361	-1.002662071	-0.9452438	-0.359491576	-1.260615086	-0.872795226	-0.877096438	-0.568455818	-1.09287483	0.3399412192541716	0.7011499694165764	0.6476501528074949	0.541401878	0.5201253940517091	0.7262623799998605	0.5178021582199933	0.4720794511240769	0.6084188226922984	1.0649808311752094	9.5
319	356	60019-0005	P.60019	40.00914495	56	142	80	1	40	0	1	1	0	1	1	51	1	0	1	1	1	1	-0.074962341	-0.802732879	-0.652492481	-0.778224921	-0.441924958	-0.505485976	-0.997874486	-0.237669286	-0.881147959	-0.797663793	0.7631557451238918	0.5694738588713688	0.8770712354450698	0.3877320490465524	0.632813339	0.5326225978178233	0.30241840277669957	0.5792332892963983	0.9118053384683422	0.9739262452465516	9.9
320	357	60019-0105	P.60019	40.00914495	56	142	80	1	40	0	1	1	0	1	1	51	1	0	1	1	1	1	-0.077062618	-0.761273607	0.1189287291246374	-0.568715588	0.040222044281058675	-0.482767322	-0.326902454	-0.537656782	-0.462756689	-0.318029832	0.48951484661177125	0.4803609248192433	0.7121935808184734	0.051339614716041856	0.5189705065481669	0.5854661816686011	0.29640190902142677	0.27472608996613335	0.31022798526577183	0.6332284275101665	9.1
321	358	6011-0005	P.6011	24.03523892	63	177	90	0	45	0	0	0	1	1	0	9	1	1	1	1	1	1	0.000451602	-0.473804089	-0.09597271	-0.200015684	-0.607556612	-0.146131547	-0.269452613	-0.607217285	-0.062906344	-0.138255137	0.4772820734235739	0.4296510999799053	0.19631028907987794	0.32722445814770884	0.020034505861039865	0.2304006915307293	0.4784525841498324	0.4149755085127472	0.4893186687324641	0.7546835123749719	12.2
322	359	6011-0105	P.6011	24.03523892	63	177	90	0	45	0	0	0	1	1	0	9	1	1	1	1	1	1	0.421947965	0.29734897517989606	0.42460478399116897	0.42029761416121647	0.18856801799704925	0.5987867752233427	0.5620064163459105	0.36914192141617824	0.5956667858898824	0.42960077635886273	-0.071953434	0.059561542914348065	-0.262608413	-0.358692713	-0.344452795	-0.283334497	-0.412933432	-0.140573582	-0.118969851	-0.10901909	11.9
323	360	6011-1205	P.6011	24.03523892	64	177	90	0	45	0	0	0	1	1	0	10	1	1	1	1	1	1	1.6963981074443089	1.2095324370001739	1.1364816534819238	2.0044540717225696	1.518704406010452	1.196600238849256	1.0580474066401626	1.397852054579365	1.350318714	1.5424491963150841	-2.229210351	-3.589088068	-2.050712513	-2.413663457	-2.173206822	-1.353449001	-1.954786323	-2.191545346	-1.842373609	-1.189375464	2.3
324	361	6042-0005	P.6042	30.83289383	31	119	82	0	45	0	1	0	0	0	1	22	1	0	1	1	1	1	-0.88922779	-0.567001485	-1.785211446	-0.432638559	-0.413358849	-0.882160841	-1.238057639	-0.26629683	-1.457226299	-0.884101078	0.8241650117606519	0.4956731605360464	0.6252408811323764	0.5092907492654859	0.22352629626392218	0.677917458	-0.048458051	0.7110780325099424	0.8677955105079082	0.3789279264038189	5.9
325	362	6042-0105	P.6042	30.83289383	31	119	82	0	45	0	1	0	0	0	1	22	1	0	1	1	1	1	-1.144678826	-1.217181352	-1.618537323	-0.314857298	-0.951659943	-0.086742447	-1.114891639	-0.647817101	-1.296295572	-0.92847999	0.7252295394830691	0.708402265	0.8490298087217558	0.7012881845166016	0.5498682885965817	0.8023504464513187	0.31454389643187375	0.8689617257225306	1.1153051937131115	0.6731389671047383	5.6
326	363	6043-0005	P.6043	23.183391	50	124	76	0	45	0	0	1	0	0	1	42	1	1	0	0	0	0	-0.416353428	-0.491239166	-0.421946916	-0.344463597	0.1618410380585867	-0.425035667	-0.611512149	-0.028206327	-0.798155252	-0.494088158	-0.174033993	0.4570636960552883	0.41683818073134893	0.24742308315100572	0.8061471203023419	0.069053454	0.24057825045671524	0.11076062266437593	0.5206300201577767	0.506522029	4.9
327	364	6043-0105	P.6043	23.183391	50	124	76	0	45	0	1	1	0	0	1	42	1	1	0	0	0	0	-0.193500925	-0.278532232	-0.321850061	-0.485245455	-0.090261962	-0.137714954	-0.253995476	-0.175769195	-0.22903266	-0.720436758	-0.106508817	0.5792125671591458	0.4490716647727722	0.25461191871371536	0.7530306931667702	0.23911970840883498	0.38639384009199035	0.28960782833322646	0.6575459333061417	0.6631709103829013	4.9
328	365	6043-1205	P.6043	23.183391	50	124	76	0	45	0	1	1	0	0	1	42	1	1	0	0	0	0	0.48257970340605577	0.28787877771274534	0.31043605018827625	0.040466879	0.36756122141389724	0.16772862243901854	0.21852565691587225	0.39332021979745263	0.32508682712429143	0.32547051356344264	-0.738300328	0.14598328198806848	-0.194386987	-0.069422328	0.15372624548280384	-0.466564649	-0.055962336	-0.317322956	0.072803511	0.028861118017593883	4.8
329	366	6044-0005	P.6044	21.75337848	32	136	81	0	45	1	0	0	0	1	1	13	0	1	1	1	0	0	0.3650682884050119	0.6262817294542292	0.5328363160609103	0.8138362203220686	0.7872090813892553	1.0023285901741121	1.1555964168873052	1.0710080363357988	1.176226371068286	0.986821193	-1.526153051	-1.697858234	-1.199889196	-1.730943965	-1.582412382	-1.249751272	-0.781912224	-1.435932602	-1.375149806	-0.202947721	5.8
330	367	6044-0105	P.6044	21.75337848	32	136	81	0	45	1	1	0	0	1	1	13	0	1	1	1	0	0	0.5111695583594292	-0.342637826	0.15229688737117658	0.6161751272020924	0.28040736852617515	0.4274190418323251	0.6411059513359157	0.6148506040710306	0.5694140514764843	0.3899231100736772	-0.54442355	-0.140262246	-0.628725057	-0.637906995	-0.804759017	-0.61553009	-0.255624448	-0.406940384	-0.38179258	-0.017361293	9.5
331	368	6044-1205	P.6044	21.75337848	32	136	81	0	45	1	1	0	0	1	1	13	0	1	1	1	0	0	-0.092694275	-0.636297926	-0.329896558	0.4460050275958455	0.073126508	0.074784327	0.024306682520677896	0.2147132950052483	-0.029158562	0.1395729185407949	-0.122885179	-0.152518053	-0.065681902	-0.200773578	-0.547790026	-0.646019354	-0.282470934	-0.178708707	-0.033093869	-0.024981973	5.7
332	369	6045-0005	P.6045	24.41927902	43	116	77	0	45	1	0	1	0	0	1	11	0	1	1	1	1	1	-0.299444528	-0.572217674	-1.186581433	-0.245613654	-0.071941694	-0.176836006	-0.736668562	-0.066484469	-1.399730459	-0.850214717	0.8556539602447407	0.4466560319873077	0.6774019144201435	0.41779918584746206	0.086614636	0.9566961212953552	0.3526531046661888	0.43441337596552604	0.5731913437765467	0.10660592055858124	12.9
333	370	6045-0105	P.6045	24.41927902	43	116	77	0	45	1	1	1	0	0	1	11	0	1	1	1	1	1	-0.506582443	-0.859127332	-0.501248354	-0.465477589	-0.731829628	-0.340953842	-0.522875531	-0.513464567	-0.752553489	-0.576638892	0.7706858071912178	0.6480467534263187	0.40891606453168516	0.3475425523615997	0.4281551298996005	0.5120084913738622	0.5386649149760527	0.32791573212027675	0.7725466324281184	0.5555475943986067	12.9
334	371	6045-1205	P.6045	24.41927902	43	116	77	0	45	1	1	1	0	0	1	11	0	1	1	1	1	1	1.0510405284217923	0.8934624000046179	0.422983485	0.4000533077939914	0.6473499146250806	-0.071163691	-0.208811764	0.6661918961548674	0.11871513957393583	-0.256648433	-0.599715438	-1.008168632	-0.730810807	-1.404741053	-0.925644898	-0.469725227	-1.505874445	-0.864827248	-1.327100423	-1.094471665	5.4
335	372	6046-0005	P.6046	41.86851211	60	115	77	0	90	1	1	1	0	0	0	12	1	0	1	1	0	0	0.3917400729295771	-0.160047085	0.3959111628025836	0.3394656975825046	0.6272709326087043	0.5402005264623574	0.28959999758194777	0.6036828917479737	0.2839827974836896	0.36746620543150693	-0.270411459	-0.553427918	-0.659606922	-0.221684489	-0.760309889	-0.869127465	-0.531569064	-0.800941109	-0.320026057	-0.055114305	16.9
336	373	6046-0105	P.6046	41.86851211	60	115	77	0	90	1	0	1	0	0	0	12	1	0	1	1	0	0	-0.177108752	-0.161923111	-0.022290429	0.011436485636652997	0.41371483669068027	0.5363800027029341	0.541248756	0.3859173490270561	0.38298574768685184	-0.034597845	-0.083941578	-0.837194101	-0.778170843	-0.855599465	-0.629143808	-0.575306839	-1.171159069	-0.684485073	-0.246755501	-0.294169368	16.9
337	374	6046-1205	P.6046	41.86851211	60	115	77	0	90	1	1	1	0	0	0	12	1	0	1	1	0	0	1.7955467198785742	1.3126560553562112	0.6074348840073373	1.7112080917658197	0.9867433941570445	1.1231390361954778	0.836272237	1.7933356952495576	1.1999070209390217	1.2980939208864433	-2.200731481	-3.513235297	-1.691131325	-2.265518228	-1.85074563	-1.581378102	-2.056270138	-2.366767364	-1.941775442	-0.943797202	0.9
338	375	6047-0005	P.6047	36.31256741	55	138	81	1	40	1	1	1	0	1	1	40	1	1	0	0	0	1	-0.717771305	-0.361974599	-0.750765708	-0.47890344	-0.655656313	-0.743679005	-0.850890455	-0.513375347	-0.640905845	-0.68176544	-0.053689541	0.3093183845947971	0.27654201041831533	-0.022278241	0.4862198841201231	0.5181674784076485	-0.110899226	0.2617369939280818	0.2316751813731623	-0.060745706	12.4
339	376	6047-0105	P.6047	36.31256741	55	138	81	1	40	1	1	1	0	1	1	40	1	1	0	0	0	1	0.3485895759499124	0.042837115	0.22682588590113484	0.21299480014715425	0.4600707525504856	-0.35526335	-0.461017316	-0.224518274	0.16927496631939526	0.16560577653544759	-0.812371022	-0.72546315	-0.835063448	-1.231372889	-0.200217486	-0.174518576	-0.736681727	-0.66107337	-0.695834756	-0.559999917	12.4
340	377	6047-1205	P.6047	36.31256741	55	138	81	1	40	1	1	1	0	1	1	40	1	1	0	0	0	1	1.5998499250384577	1.4670699518846446	1.4397419359838752	1.641533702470517	1.385641131585472	0.9319656788730346	0.7878174048514986	1.2430205483911185	1.0263404249033634	0.6681550256700308	-1.370264934	-3.751422789	-1.6898047	-3.163997741	-2.160372409	-1.385528642	-2.346855875	-2.359909304	-2.007756471	-1.36664661	1.5
341	378	6049-0005	P.6049	25.45224623	33	119	77	0	45	1	1	1	0	0	1	28	0	1	0	1	0	0	-0.792934802	-1.35410006	-0.429661954	-0.523491071	-0.909774484	-0.153818806	-0.464821188	-0.110171767	-0.619851797	-0.25506623	0.1165934209121355	0.5372238181255541	0.2486669234839176	0.29937404599865386	0.10517006565665522	0.11678820253045256	0.202109156	0.4226108335345964	0.8369807146787116	0.45222433632084097	9.2
342	379	6049-0105	P.6049	25.45224623	33	119	77	0	45	1	1	1	0	0	1	28	0	1	0	1	0	0	-0.385804941	-0.557358631	-0.276648121	-0.701340423	-0.508983522	-0.391789692	-0.539302262	-0.203570511	-0.608680074	-0.53537896	-0.107221014	0.5079071370512301	-0.145530981	-0.369512956	0.3514829580841002	-0.127952735	-0.209996948	0.22654427	0.32287547238426306	0.1900196238385967	9.2
343	380	6049-1206	P.6049	25.45224623	33	119	77	0	45	1	1	1	0	0	1	28	0	1	0	1	0	0	0.5930571887664999	0.44403384122904044	0.5666408869778868	0.8991407436725998	0.29365003435207243	0.9402171639463274	0.877932047	0.9002377697612751	0.16437872756164779	0.7221832810997063	-0.760825361	-0.836066303	-0.938007934	-0.670405842	-0.980200901	-1.279727747	-0.926747856	-1.117273777	-0.83731914	-0.80551132	3.1
344	381	6050-0005	P.6050	32.38835543	57	112	74	0	45	0	1	1	0	0	0	16	0	0	0	1	0	0	-0.58674771	-2.013797443	-0.605884137	-0.636924309	-0.852095187	-0.541560825	-0.813992191	-0.350021121	-0.645152848	-0.184706991	0.3176436736673279	0.445636956	0.4460380476975465	0.38471800323145566	0.082665329	0.2130949806147297	0.22492704781973874	0.1397943418350606	0.6858421255978372	0.36744046830557286	11.1
345	382	6050-0105	P.6050	32.38835543	57	112	74	0	45	0	0	1	0	0	0	16	0	0	0	1	0	0	0.9541213633911417	-0.105838255	0.8300201753513421	0.33189279422256385	0.7803787082457958	0.4604797800620798	0.6233828298551429	0.8057352637425863	0.6870079942088466	0.62751797	-0.363935557	-0.414499616	-0.691240873	-0.83398217	-0.741312651	-0.580950424	-0.640164792	-1.037334406	-0.558900509	-0.620808819	11.1
346	383	6050-1205	P.6050	32.38835543	57	112	74	0	45	0	1	1	0	0	0	16	0	0	0	1	0	0	1.8190376376277786	1.106482496679729	1.3010072541708038	1.376504191207654	1.5461037938761641	1.2986029821324045	1.2341156451904058	1.7831457291619268	1.6613454336519327	1.3620966152756309	-1.697891587	-3.289474703	-1.862489239	-3.253368628	-2.385715674	-1.154818075	-1.95659583	-3.22267856	-1.940772309	-1.497951575	0
347	384	6051-0005	P.6051	25.40170132	45	144	91	0	45	1	1	1	0	1	1	37	1	1	0	1	0	0	-0.289573441	-0.700449595	-0.236060776	-0.271577437	0.11787469027970714	-0.247224234	-0.220542934	-0.22794843	-0.279003983	-0.193246175	0.11448146624112716	0.032908091	0.15771391183666494	-0.780262568	0.19149547063026698	0.12935757167994327	-0.707200172	0.1669909400036653	-0.397850383	-0.045437976	9.8
348	385	6051-0105	P.6051	25.40170132	45	144	91	0	45	1	1	1	0	1	1	37	1	1	0	1	0	0	0.090439325	-0.414194232	0.022013018011673106	0.20460702062093125	0.15229906213742306	-0.014584045	0.3796180257746944	0.2206872953163466	-0.1077381	-0.04113419	-0.075683251	0.165658824	-0.168481333	-0.359433182	-0.158237387	0.044169144	-0.137657258	-0.108814257	-0.044136119	0.13006511039286364	9.8
349	386	6051-1205	P.6051	25.40170132	45	144	91	0	45	1	1	1	0	1	1	37	1	1	0	1	0	0	2.0027033328245856	1.260290489964988	1.039367813093739	1.7237289003761136	1.431706050866606	1.4236523055646717	1.3837852504841797	1.5795475067627216	1.3389739870558732	1.4537601894316918	-2.083665132	-3.546863366	-1.682156018	-2.484175231	-2.522235166	-1.624769584	-2.022251073	-2.208493878	-1.740285293	-1.264346806	1.8
350	387	6052-0005	P.6052	23.32899306	44	120	80	0	45	1	1	1	0	1	1	31	1	1	1	1	0	1	0.234394449	-0.310558902	0.15811195315237855	0.38917849424938616	0.22209687180321672	0.21721441682245438	0.2713707814313055	0.20824515048175557	0.087971659	0.044381749	0.12120992981135022	-0.238003114	0.062631821	-0.194119467	-0.157627896	-0.020435566	0.11422638215646665	-0.016422467	-0.227852694	-0.027549616	8.9
351	388	6052-0105	P.6052	23.32899306	44	120	80	0	45	1	0	1	0	1	1	31	1	1	1	1	0	1	-0.064755824	-0.968931299	-0.395550761	-0.614749619	-0.65126988	-0.306136142	-0.33074886	-0.021419268	-0.265704208	-0.31461783	-0.139507027	-0.122233561	-0.046787086	-0.363031529	0.000477164	-0.025807441	-0.195967769	-0.033645664	-0.21435653	-0.281107347	8.6
352	389	6052-1205	P.6052	23.32899306	44	120	80	0	45	1	0	1	0	1	1	31	1	1	1	1	0	1	1.1534008766703177	0.8825471265212738	0.7922830840209716	1.2039197282922809	0.7516288420841682	0.7506992279138651	0.9629265764155842	0.7392238253974798	0.5909617688421994	0.615898325	-0.620019368	-0.826777421	-0.705700656	-0.817924594	-0.97574226	-0.89972798	-0.410413536	-0.95321541	-0.771762037	-0.499417338	2.7
353	390	6056-0005	P.6056	27.39371145	44	143	87	1	40	1	0	1	0	1	1	34	1	1	0	1	0	1	-0.816653804	-0.356174404	-0.764268713	-0.341308909	-0.441202496	-0.457213016	-0.243920076	-0.365231901	-0.406207718	-0.519431886	0.5875423760384448	0.4977549899778703	0.4467795644474529	0.5869501952341919	0.6570292325477668	0.5179474869520045	0.6253933775052274	0.44956957062704683	0.7153774691835418	0.7301228676392527	20.7
354	391	6056-0105	P.6056	27.39371145	44	143	87	1	40	1	0	1	0	1	1	34	1	1	0	1	0	1	0.3890778524032237	-0.223239421	0.3531069596162231	0.21877002142426136	0.3235999718365392	0.6215076781563378	0.7917383561433481	0.22590142911048586	0.08883275	0.7255353037693135	-0.639929818	-0.487430363	-0.569740345	-0.402193051	-0.247928203	-0.716953761	-0.133199616	-0.575421746	-0.283805134	-0.115244457	11
355	392	6056-1205	P.6056	27.39371145	44	143	87	1	40	1	1	1	0	1	1	34	1	1	0	1	0	1	2.192631798341136	1.493671401974458	1.1078165275344722	1.6308022531525252	1.193253767661381	1.280121039310055	1.375311573413179	1.7990379478427951	1.4345787220835537	0.9757279615105235	-1.907264507	-3.527520936	-1.639959569	-2.966228658	-1.826794275	-1.498434578	-2.027742819	-2.096597129	-1.887525702	-1.293813288	2.6
356	393	6059-0005	P.6059	39.08350963	55	142	91	1	40	1	1	1	1	1	1	25	1	0	1	1	1	1	-0.683565616	-0.602036722	-0.279656735	-0.864121908	-0.16100063	-0.694387519	-0.164699596	-0.312002279	-0.76291344	-0.587989493	0.071919395	0.2369398219084408	0.21629170116892416	0.2881825526458394	0.2794948951498715	0.5123720903143387	-0.098297937	0.3827694895462634	0.3568609568837287	0.048633202	19.5
357	394	6059-0105	P.6059	39.08350963	55	142	91	1	40	1	1	1	1	1	1	25	1	0	1	1	1	1	-0.187776135	-0.090592527	0.2681094439709154	-0.271220528	0.4603402964541613	-0.464264313	0.13367972997859606	-0.604584333	-0.125580817	0.053355013	-0.590175671	0.079106201	-0.278651924	-0.037658054	0.037006436	0.25598320713763745	-0.00278481	0.025878698	0.2721919184902417	-0.004508081	13.3
358	395	6061-0005	P.6061	31.19509484	54	112	74	1	80	0	0	1	0	1	1	33	1	0	0	1	0	1	0.3203667205542223	0.2805935233275847	-0.224488607	-0.430911633	-0.154733656	-0.403660105	-0.378931058	-0.559202648	-0.272228075	-0.641110207	0.3277986447016016	0.2562465732810942	0.3173030962561496	0.1890030324028802	0.2080875146634189	0.5349857253379324	0.22362055032258862	0.4679194909997748	0.4215159917920225	0.455782999	18.9
359	396	6061-0105	P.6061	31.19509484	54	112	74	1	80	0	0	1	0	1	1	33	1	0	0	1	0	1	0.053098622	0.010302784710612673	-0.579295872	-0.03560307	0.22965240078465882	-0.550195078	-0.263293254	-0.564929496	-0.399805011	-0.129336359	-0.090167699	0.073647051	-0.163070615	-0.045217127	-0.170413607	0.2289615951015653	-0.061778259	0.069340458	0.24559012123587873	0.012814911866748518	11.5
360	397	6061-1205	P.6061	31.19509484	55	112	74	1	80	0	0	1	0	1	1	34	1	0	0	1	0	1	0.3687334982759064	0.9248618938911927	0.3299571619575217	0.4841391106535512	0.6712528879744205	0.6319069532730882	0.8286899626067435	0.064132528	0.41566246130782675	0.805978998	-1.142766559	-1.553060109	-1.209318135	-1.584906339	-0.013930201	-1.003556694	-0.187311763	-0.456844576	0.36077745795963595	0.3307104656144252	2.7
361	398	6063-0005	P.6063	32.02836798	35	151	75	1	40	1	1	1	0	0	1	20	0	1	1	1	0	1	-0.415755644	-0.739980219	-0.01455247	0.097586064	0.17347088924994247	0.075718416	-0.126587147	-0.086133851	-0.004887595	-0.503225375	0.3164057622849785	0.22059111773614004	0.3128173595869964	-0.132694748	0.3804701760443117	0.20398112948185326	-0.028354213	0.18807071355298086	0.24512978038155328	0.42152540035201463	12
362	399	6063-0105	P.6063	32.02836798	35	151	75	1	40	1	1	1	0	0	1	20	0	1	1	1	0	1	-0.205354072	-0.424145535	0.1605842147576322	0.09412439	0.3157193384994148	0.018939863069956417	-0.026869996	0.405601886	0.10318641916006796	-0.335060164	-0.210440437	-0.082296865	-0.224109464	-0.51281003	0.36696436961262574	-0.383664862	-0.530707002	-0.141619468	-0.447937497	-0.085731559	13.2
363	400	6063-1205	P.6063	32.02836798	36	151	75	1	40	1	0	1	0	0	1	21	0	1	1	1	0	1	0.4519127641671119	0.8852999783377833	0.8333622094567317	1.4450557090626477	0.8793234604612141	1.1461016851137504	0.8418368712907707	1.2953762508127697	0.9149514853988862	0.9204822722881204	-1.817293657	-3.400860375	-1.179552228	-2.118591229	-2.013014695	-1.478359785	-1.701516839	-1.698279098	-1.209133245	-0.99935053	3
364	401	6071-0005	P.6071	31.17283951	41	119	83	1	40	1	1	1	1	1	1	3	0	0	1	1	0	1	0.007583102	-0.076752359	-0.005917332	-0.676663256	-0.147910753	-0.648956911	-0.368113696	-0.416922114	-0.750328426	-0.512135273	0.6225370705483092	0.4590507990041659	0.6601542958265463	0.2621536262498619	0.3959307321329363	0.6232972666351103	0.41082584944504624	0.39932497160938457	0.63917853	0.6047156313618972	10.1
365	402	6071-0105	P.6071	31.17283951	41	119	83	1	40	1	1	1	1	1	1	3	0	0	1	1	0	1	-0.633509312	-0.492242727	0.1704983974028492	-0.210275494	-0.119678594	-0.05733326	0.052740472	-0.179248968	-0.309258703	-0.298662451	0.27171668622791734	0.121267959	0.12779765997893539	-0.021968037	0.2249473002637726	0.1542824061514494	0.30806205795243535	0.066530638	0.19124079092535204	0.4217813573949292	8.9
366	403	6071-1205	P.6071	31.17283951	41	119	83	1	40	1	1	1	1	1	1	3	0	0	1	1	0	1	1.7424028042448254	1.3620378892235374	1.3022152113996883	1.5883953316664425	1.7136927540292093	1.1021959787606768	1.3464663156253136	1.4903336708351855	1.2490232378508177	1.2158398968415256	-1.750546339	-3.129915657	-1.455205614	-2.616918939	-1.8639496	-1.266338353	-1.913166341	-2.046441244	-1.693920384	-0.780440539	1.8
0
1
2
3
4
5
6
7
8
9
10
11
12
13
14
15
16
17
18
19
20
21
22
23
24
25
26
27
28
29
30
31
32
33
34
35
36
37
38
39
40
41
42
43
44
45
46
47
48
49
50
51
52
53
54
55
56
57
58
59
60
61
62
63
64
65
66
67
68
69
70
71
72
73
74
75
76
77
78
79
80
81
82
83
84
85
86
87
88
89
90
91
92
93
94
95
96
97
98
99
100
101
102
103
104
105
106
107
108
109
110
111
112
113
114
115
116
117
118
119
120
121
122
123
124
125
126
127
128
129
130
131
132
133
134
135
136
137
138
139
140
141
142
143
144
145
146
147
148
149
150
151
152
153
154
155
156
157
158
159
160
161
162
163
164
165
166
167
168
169
170
171
172
173
174
175
176
177
178
179
180
181
182
183
184
185
186
187
188
189
190
191
192
193
194
195
196
197
198
199
200
201
202
203
204
205
206
207
208
209
210
211
212
213
214
215
216
217
218
219
220
221
222
223
224
225
226
227
228
229
230
231
232
233
234
235
236
237
238
239
240
241
242
243
244
245
246
247
248
249
250
251
252
253
254
255
256
257
258
259
260
261
262
263
264
265
266
267
268
269
270
271
272
273
274
275
276
277
278
279
280
281
282
283
284
285
286
287
288
289
290
291
292
293
294
295
296
297
298
299
300
301
302
303
304
305
306
307
308
309
310
311
312
313
314
315
316
317
318
319
320
321
322
323
324
325
326
327
328
329
330
331
